# Supplementary material for: Downregulation of miR-181b-5p Inhibits the Viability, Migration, and Glycolysis of Gallbladder Cancer by Upregulating PDHX Under Hypoxia
Source: Front Oncol. 2021 Aug 16;11:683725. doi: 10.3389/fonc.2021.683725 (PMC8415503; doi:10.3389/fonc.2021.683725)
Supplement: Supplementary file 3 [file DataSheet_1.zip]

Archive with 343 entries (286 files):
- RNA seq raw data/
- RNA seq raw data/miRNA v3 Data/
- RNA seq raw data/miRNA v3 Data/Note.txt
- __MACOSX/
- __MACOSX/RNA seq raw data/
- __MACOSX/RNA seq raw data/miRNA v3 Data/
- __MACOSX/RNA seq raw data/miRNA v3 Data/._Note.txt
- RNA seq raw data/miRNA v3 Data/All Targets Value.xls
- __MACOSX/RNA seq raw data/miRNA v3 Data/._All Targets Value.xls
- RNA seq raw data/miRNA v3 Data/All miRs.xls
- __MACOSX/RNA seq raw data/miRNA v3 Data/._All miRs.xls
- __MACOSX/RNA seq raw data/._miRNA v3 Data
- RNA seq raw data/.DS_Store
- __MACOSX/RNA seq raw data/._.DS_Store
- RNA seq raw data/tfbsEnrich/
- RNA seq raw data/tfbsEnrich/A vs B_dn RefSeq/
- RNA seq raw data/tfbsEnrich/A vs B_dn RefSeq/Enrichment.pdf
- __MACOSX/RNA seq raw data/tfbsEnrich/
- __MACOSX/RNA seq raw data/tfbsEnrich/A vs B_dn RefSeq/
- __MACOSX/RNA seq raw data/tfbsEnrich/A vs B_dn RefSeq/._Enrichment.pdf
- RNA seq raw data/tfbsEnrich/A vs B_dn RefSeq/TFBS.xml
- __MACOSX/RNA seq raw data/tfbsEnrich/A vs B_dn RefSeq/._TFBS.xml
- __MACOSX/RNA seq raw data/tfbsEnrich/._A vs B_dn RefSeq
- RNA seq raw data/tfbsEnrich/.DS_Store
- __MACOSX/RNA seq raw data/tfbsEnrich/._.DS_Store
- RNA seq raw data/tfbsEnrich/A vs B_up RefSeq/
- RNA seq raw data/tfbsEnrich/A vs B_up RefSeq/Enrichment.pdf
- __MACOSX/RNA seq raw data/tfbsEnrich/A vs B_up RefSeq/
- __MACOSX/RNA seq raw data/tfbsEnrich/A vs B_up RefSeq/._Enrichment.pdf
- RNA seq raw data/tfbsEnrich/A vs B_up RefSeq/TFBS.xml
- __MACOSX/RNA seq raw data/tfbsEnrich/A vs B_up RefSeq/._TFBS.xml
- __MACOSX/RNA seq raw data/tfbsEnrich/._A vs B_up RefSeq
- RNA seq raw data/tfbsEnrich/README.pdf
- __MACOSX/RNA seq raw data/tfbsEnrich/._README.pdf
- __MACOSX/RNA seq raw data/._tfbsEnrich
- RNA seq raw data/HuGene 2.0 ST Data/
- RNA seq raw data/HuGene 2.0 ST Data/Differentially Expressed Genes.xls
- __MACOSX/RNA seq raw data/HuGene 2.0 ST Data/
- __MACOSX/RNA seq raw data/HuGene 2.0 ST Data/._Differentially Expressed Genes.xls
- RNA seq raw data/HuGene 2.0 ST Data/Pathway Analysis/
- RNA seq raw data/HuGene 2.0 ST Data/Pathway Analysis/A vs B_up/
- RNA seq raw data/HuGene 2.0 ST Data/Pathway Analysis/A vs B_up/hsa05322.png
- __MACOSX/RNA seq raw data/HuGene 2.0 ST Data/Pathway Analysis/
- __MACOSX/RNA seq raw data/HuGene 2.0 ST Data/Pathway Analysis/A vs B_up/
- __MACOSX/RNA seq raw data/HuGene 2.0 ST Data/Pathway Analysis/A vs B_up/._hsa05322.png
- RNA seq raw data/HuGene 2.0 ST Data/Pathway Analysis/A vs B_up/hsa04610.png
- __MACOSX/RNA seq raw data/HuGene 2.0 ST Data/Pathway Analysis/A vs B_up/._hsa04610.png
- RNA seq raw data/HuGene 2.0 ST Data/Pathway Analysis/A vs B_up/hsa_EnrichmentScore.png
- __MACOSX/RNA seq raw data/HuGene 2.0 ST Data/Pathway Analysis/A vs B_up/._hsa_EnrichmentScore.png
- RNA seq raw data/HuGene 2.0 ST Data/Pathway Analysis/A vs B_up/hsa_pathwayResult.xls
- __MACOSX/RNA seq raw data/HuGene 2.0 ST Data/Pathway Analysis/A vs B_up/._hsa_pathwayResult.xls
- RNA seq raw data/HuGene 2.0 ST Data/Pathway Analysis/A vs B_up/hsa_pathwayResult.txt
- __MACOSX/RNA seq raw data/HuGene 2.0 ST Data/Pathway Analysis/A vs B_up/._hsa_pathwayResult.txt
- RNA seq raw data/HuGene 2.0 ST Data/Pathway Analysis/A vs B_up/hsa04115.png
- __MACOSX/RNA seq raw data/HuGene 2.0 ST Data/Pathway Analysis/A vs B_up/._hsa04115.png
- RNA seq raw data/HuGene 2.0 ST Data/Pathway Analysis/A vs B_up/hsa_pathwayResult.html
- __MACOSX/RNA seq raw data/HuGene 2.0 ST Data/Pathway Analysis/A vs B_up/._hsa_pathwayResult.html
- RNA seq raw data/HuGene 2.0 ST Data/Pathway Analysis/A vs B_up/hsa04060.png
- __MACOSX/RNA seq raw data/HuGene 2.0 ST Data/Pathway Analysis/A vs B_up/._hsa04060.png
- RNA seq raw data/HuGene 2.0 ST Data/Pathway Analysis/A vs B_up/hsa05034.png
- __MACOSX/RNA seq raw data/HuGene 2.0 ST Data/Pathway Analysis/A vs B_up/._hsa05034.png
- RNA seq raw data/HuGene 2.0 ST Data/Pathway Analysis/A vs B_up/hsa05200.png
- __MACOSX/RNA seq raw data/HuGene 2.0 ST Data/Pathway Analysis/A vs B_up/._hsa05200.png
- RNA seq raw data/HuGene 2.0 ST Data/Pathway Analysis/A vs B_up/hsa05202.png
- __MACOSX/RNA seq raw data/HuGene 2.0 ST Data/Pathway Analysis/A vs B_up/._hsa05202.png
- RNA seq raw data/HuGene 2.0 ST Data/Pathway Analysis/A vs B_up/hsa05203.png
- __MACOSX/RNA seq raw data/HuGene 2.0 ST Data/Pathway Analysis/A vs B_up/._hsa05203.png
- RNA seq raw data/HuGene 2.0 ST Data/Pathway Analysis/A vs B_up/hsa00120.png
- __MACOSX/RNA seq raw data/HuGene 2.0 ST Data/Pathway Analysis/A vs B_up/._hsa00120.png
- RNA seq raw data/HuGene 2.0 ST Data/Pathway Analysis/A vs B_up/hsa04976.png
- __MACOSX/RNA seq raw data/HuGene 2.0 ST Data/Pathway Analysis/A vs B_up/._hsa04976.png
- __MACOSX/RNA seq raw data/HuGene 2.0 ST Data/Pathway Analysis/._A vs B_up
- RNA seq raw data/HuGene 2.0 ST Data/Pathway Analysis/A vs B_down/
- RNA seq raw data/HuGene 2.0 ST Data/Pathway Analysis/A vs B_down/hsa04610.png
- __MACOSX/RNA seq raw data/HuGene 2.0 ST Data/Pathway Analysis/A vs B_down/
- __MACOSX/RNA seq raw data/HuGene 2.0 ST Data/Pathway Analysis/A vs B_down/._hsa04610.png
- RNA seq raw data/HuGene 2.0 ST Data/Pathway Analysis/A vs B_down/hsa05144.png
- __MACOSX/RNA seq raw data/HuGene 2.0 ST Data/Pathway Analysis/A vs B_down/._hsa05144.png
- RNA seq raw data/HuGene 2.0 ST Data/Pathway Analysis/A vs B_down/hsa04514.png
- __MACOSX/RNA seq raw data/HuGene 2.0 ST Data/Pathway Analysis/A vs B_down/._hsa04514.png
- RNA seq raw data/HuGene 2.0 ST Data/Pathway Analysis/A vs B_down/hsa_EnrichmentScore.png
- __MACOSX/RNA seq raw data/HuGene 2.0 ST Data/Pathway Analysis/A vs B_down/._hsa_EnrichmentScore.png
- RNA seq raw data/HuGene 2.0 ST Data/Pathway Analysis/A vs B_down/hsa_pathwayResult.xls
- __MACOSX/RNA seq raw data/HuGene 2.0 ST Data/Pathway Analysis/A vs B_down/._hsa_pathwayResult.xls
- RNA seq raw data/HuGene 2.0 ST Data/Pathway Analysis/A vs B_down/hsa04270.png
- __MACOSX/RNA seq raw data/HuGene 2.0 ST Data/Pathway Analysis/A vs B_down/._hsa04270.png
- RNA seq raw data/HuGene 2.0 ST Data/Pathway Analysis/A vs B_down/hsa05218.png
- __MACOSX/RNA seq raw data/HuGene 2.0 ST Data/Pathway Analysis/A vs B_down/._hsa05218.png
- RNA seq raw data/HuGene 2.0 ST Data/Pathway Analysis/A vs B_down/hsa04512.png
- __MACOSX/RNA seq raw data/HuGene 2.0 ST Data/Pathway Analysis/A vs B_down/._hsa04512.png
- RNA seq raw data/HuGene 2.0 ST Data/Pathway Analysis/A vs B_down/hsa_pathwayResult.txt
- __MACOSX/RNA seq raw data/HuGene 2.0 ST Data/Pathway Analysis/A vs B_down/._hsa_pathwayResult.txt
- RNA seq raw data/HuGene 2.0 ST Data/Pathway Analysis/A vs B_down/hsa_pathwayResult.html
- __MACOSX/RNA seq raw data/HuGene 2.0 ST Data/Pathway Analysis/A vs B_down/._hsa_pathwayResult.html
- RNA seq raw data/HuGene 2.0 ST Data/Pathway Analysis/A vs B_down/hsa04510.png
- __MACOSX/RNA seq raw data/HuGene 2.0 ST Data/Pathway Analysis/A vs B_down/._hsa04510.png
- RNA seq raw data/HuGene 2.0 ST Data/Pathway Analysis/A vs B_down/hsa05414.png
- __MACOSX/RNA seq raw data/HuGene 2.0 ST Data/Pathway Analysis/A vs B_down/._hsa05414.png
- RNA seq raw data/HuGene 2.0 ST Data/Pathway Analysis/A vs B_down/hsa05416.png
- __MACOSX/RNA seq raw data/HuGene 2.0 ST Data/Pathway Analysis/A vs B_down/._hsa05416.png
- RNA seq raw data/HuGene 2.0 ST Data/Pathway Analysis/A vs B_down/hsa05205.png
- __MACOSX/RNA seq raw data/HuGene 2.0 ST Data/Pathway Analysis/A vs B_down/._hsa05205.png
- RNA seq raw data/HuGene 2.0 ST Data/Pathway Analysis/A vs B_down/hsa05412.png
- __MACOSX/RNA seq raw data/HuGene 2.0 ST Data/Pathway Analysis/A vs B_down/._hsa05412.png
- RNA seq raw data/HuGene 2.0 ST Data/Pathway Analysis/A vs B_down/hsa05410.png
- __MACOSX/RNA seq raw data/HuGene 2.0 ST Data/Pathway Analysis/A vs B_down/._hsa05410.png
- RNA seq raw data/HuGene 2.0 ST Data/Pathway Analysis/A vs B_down/hsa04151.png
- __MACOSX/RNA seq raw data/HuGene 2.0 ST Data/Pathway Analysis/A vs B_down/._hsa04151.png
- RNA seq raw data/HuGene 2.0 ST Data/Pathway Analysis/A vs B_down/hsa04810.png
- __MACOSX/RNA seq raw data/HuGene 2.0 ST Data/Pathway Analysis/A vs B_down/._hsa04810.png
- RNA seq raw data/HuGene 2.0 ST Data/Pathway Analysis/A vs B_down/hsa04020.png
- __MACOSX/RNA seq raw data/HuGene 2.0 ST Data/Pathway Analysis/A vs B_down/._hsa04020.png
- RNA seq raw data/HuGene 2.0 ST Data/Pathway Analysis/A vs B_down/hsa04975.png
- __MACOSX/RNA seq raw data/HuGene 2.0 ST Data/Pathway Analysis/A vs B_down/._hsa04975.png
- __MACOSX/RNA seq raw data/HuGene 2.0 ST Data/Pathway Analysis/._A vs B_down
- __MACOSX/RNA seq raw data/HuGene 2.0 ST Data/._Pathway Analysis
- RNA seq raw data/HuGene 2.0 ST Data/All Targets Value.xls
- __MACOSX/RNA seq raw data/HuGene 2.0 ST Data/._All Targets Value.xls
- RNA seq raw data/HuGene 2.0 ST Data/GO Analysis/
- RNA seq raw data/HuGene 2.0 ST Data/GO Analysis/A vs B_up/
- RNA seq raw data/HuGene 2.0 ST Data/GO Analysis/A vs B_up/MF_EnrichmentScore.png
- __MACOSX/RNA seq raw data/HuGene 2.0 ST Data/GO Analysis/
- __MACOSX/RNA seq raw data/HuGene 2.0 ST Data/GO Analysis/A vs B_up/
- __MACOSX/RNA seq raw data/HuGene 2.0 ST Data/GO Analysis/A vs B_up/._MF_EnrichmentScore.png
- RNA seq raw data/HuGene 2.0 ST Data/GO Analysis/A vs B_up/BP_EnrichmentScore.png
- __MACOSX/RNA seq raw data/HuGene 2.0 ST Data/GO Analysis/A vs B_up/._BP_EnrichmentScore.png
- RNA seq raw data/HuGene 2.0 ST Data/GO Analysis/A vs B_up/BP_result.txt
- __MACOSX/RNA seq raw data/HuGene 2.0 ST Data/GO Analysis/A vs B_up/._BP_result.txt
- RNA seq raw data/HuGene 2.0 ST Data/GO Analysis/A vs B_up/CC_Pvalue_tree.pdf
- __MACOSX/RNA seq raw data/HuGene 2.0 ST Data/GO Analysis/A vs B_up/._CC_Pvalue_tree.pdf
- RNA seq raw data/HuGene 2.0 ST Data/GO Analysis/A vs B_up/BP_FoldEnrichment.png
- __MACOSX/RNA seq raw data/HuGene 2.0 ST Data/GO Analysis/A vs B_up/._BP_FoldEnrichment.png
- RNA seq raw data/HuGene 2.0 ST Data/GO Analysis/A vs B_up/MF_result(Human).html
- __MACOSX/RNA seq raw data/HuGene 2.0 ST Data/GO Analysis/A vs B_up/._MF_result(Human).html
- RNA seq raw data/HuGene 2.0 ST Data/GO Analysis/A vs B_up/MF_result.txt
- __MACOSX/RNA seq raw data/HuGene 2.0 ST Data/GO Analysis/A vs B_up/._MF_result.txt
- RNA seq raw data/HuGene 2.0 ST Data/GO Analysis/A vs B_up/BP_Pvalue_tree.pdf
- __MACOSX/RNA seq raw data/HuGene 2.0 ST Data/GO Analysis/A vs B_up/._BP_Pvalue_tree.pdf
- RNA seq raw data/HuGene 2.0 ST Data/GO Analysis/A vs B_up/CC_result(Human).html
- __MACOSX/RNA seq raw data/HuGene 2.0 ST Data/GO Analysis/A vs B_up/._CC_result(Human).html
- RNA seq raw data/HuGene 2.0 ST Data/GO Analysis/A vs B_up/CC_EnrichmentScore.png
- __MACOSX/RNA seq raw data/HuGene 2.0 ST Data/GO Analysis/A vs B_up/._CC_EnrichmentScore.png
- RNA seq raw data/HuGene 2.0 ST Data/GO Analysis/A vs B_up/CC_result.txt
- __MACOSX/RNA seq raw data/HuGene 2.0 ST Data/GO Analysis/A vs B_up/._CC_result.txt
- RNA seq raw data/HuGene 2.0 ST Data/GO Analysis/A vs B_up/BP_result(Human).html
- __MACOSX/RNA seq raw data/HuGene 2.0 ST Data/GO Analysis/A vs B_up/._BP_result(Human).html
- RNA seq raw data/HuGene 2.0 ST Data/GO Analysis/A vs B_up/MF_FoldEnrichment.png
- __MACOSX/RNA seq raw data/HuGene 2.0 ST Data/GO Analysis/A vs B_up/._MF_FoldEnrichment.png
- RNA seq raw data/HuGene 2.0 ST Data/GO Analysis/A vs B_up/CC_result(Human).xls
- __MACOSX/RNA seq raw data/HuGene 2.0 ST Data/GO Analysis/A vs B_up/._CC_result(Human).xls
- RNA seq raw data/HuGene 2.0 ST Data/GO Analysis/A vs B_up/MF_Pvalue_tree.pdf
- __MACOSX/RNA seq raw data/HuGene 2.0 ST Data/GO Analysis/A vs B_up/._MF_Pvalue_tree.pdf
- RNA seq raw data/HuGene 2.0 ST Data/GO Analysis/A vs B_up/MF_result(Human).xls
- __MACOSX/RNA seq raw data/HuGene 2.0 ST Data/GO Analysis/A vs B_up/._MF_result(Human).xls
- RNA seq raw data/HuGene 2.0 ST Data/GO Analysis/A vs B_up/CC_FoldEnrichment.png
- __MACOSX/RNA seq raw data/HuGene 2.0 ST Data/GO Analysis/A vs B_up/._CC_FoldEnrichment.png
- RNA seq raw data/HuGene 2.0 ST Data/GO Analysis/A vs B_up/BP_result(Human).xls
- __MACOSX/RNA seq raw data/HuGene 2.0 ST Data/GO Analysis/A vs B_up/._BP_result(Human).xls
- __MACOSX/RNA seq raw data/HuGene 2.0 ST Data/GO Analysis/._A vs B_up
- RNA seq raw data/HuGene 2.0 ST Data/GO Analysis/A vs B_down/
- RNA seq raw data/HuGene 2.0 ST Data/GO Analysis/A vs B_down/MF_EnrichmentScore.png
- __MACOSX/RNA seq raw data/HuGene 2.0 ST Data/GO Analysis/A vs B_down/
- __MACOSX/RNA seq raw data/HuGene 2.0 ST Data/GO Analysis/A vs B_down/._MF_EnrichmentScore.png
- RNA seq raw data/HuGene 2.0 ST Data/GO Analysis/A vs B_down/BP_EnrichmentScore.png
- __MACOSX/RNA seq raw data/HuGene 2.0 ST Data/GO Analysis/A vs B_down/._BP_EnrichmentScore.png
- RNA seq raw data/HuGene 2.0 ST Data/GO Analysis/A vs B_down/BP_result.txt
- __MACOSX/RNA seq raw data/HuGene 2.0 ST Data/GO Analysis/A vs B_down/._BP_result.txt
- RNA seq raw data/HuGene 2.0 ST Data/GO Analysis/A vs B_down/CC_Pvalue_tree.pdf
- __MACOSX/RNA seq raw data/HuGene 2.0 ST Data/GO Analysis/A vs B_down/._CC_Pvalue_tree.pdf
- RNA seq raw data/HuGene 2.0 ST Data/GO Analysis/A vs B_down/BP_FoldEnrichment.png
- __MACOSX/RNA seq raw data/HuGene 2.0 ST Data/GO Analysis/A vs B_down/._BP_FoldEnrichment.png
- RNA seq raw data/HuGene 2.0 ST Data/GO Analysis/A vs B_down/MF_result(Human).html
- __MACOSX/RNA seq raw data/HuGene 2.0 ST Data/GO Analysis/A vs B_down/._MF_result(Human).html
- RNA seq raw data/HuGene 2.0 ST Data/GO Analysis/A vs B_down/MF_result.txt
- __MACOSX/RNA seq raw data/HuGene 2.0 ST Data/GO Analysis/A vs B_down/._MF_result.txt
- RNA seq raw data/HuGene 2.0 ST Data/GO Analysis/A vs B_down/BP_Pvalue_tree.pdf
- __MACOSX/RNA seq raw data/HuGene 2.0 ST Data/GO Analysis/A vs B_down/._BP_Pvalue_tree.pdf
- RNA seq raw data/HuGene 2.0 ST Data/GO Analysis/A vs B_down/CC_result(Human).html
- __MACOSX/RNA seq raw data/HuGene 2.0 ST Data/GO Analysis/A vs B_down/._CC_result(Human).html
- RNA seq raw data/HuGene 2.0 ST Data/GO Analysis/A vs B_down/CC_EnrichmentScore.png
- __MACOSX/RNA seq raw data/HuGene 2.0 ST Data/GO Analysis/A vs B_down/._CC_EnrichmentScore.png
- RNA seq raw data/HuGene 2.0 ST Data/GO Analysis/A vs B_down/CC_result.txt
- __MACOSX/RNA seq raw data/HuGene 2.0 ST Data/GO Analysis/A vs B_down/._CC_result.txt
- RNA seq raw data/HuGene 2.0 ST Data/GO Analysis/A vs B_down/BP_result(Human).html
- __MACOSX/RNA seq raw data/HuGene 2.0 ST Data/GO Analysis/A vs B_down/._BP_result(Human).html
- RNA seq raw data/HuGene 2.0 ST Data/GO Analysis/A vs B_down/MF_FoldEnrichment.png
- __MACOSX/RNA seq raw data/HuGene 2.0 ST Data/GO Analysis/A vs B_down/._MF_FoldEnrichment.png
- RNA seq raw data/HuGene 2.0 ST Data/GO Analysis/A vs B_down/CC_result(Human).xls
- __MACOSX/RNA seq raw data/HuGene 2.0 ST Data/GO Analysis/A vs B_down/._CC_result(Human).xls
- RNA seq raw data/HuGene 2.0 ST Data/GO Analysis/A vs B_down/MF_Pvalue_tree.pdf
- __MACOSX/RNA seq raw data/HuGene 2.0 ST Data/GO Analysis/A vs B_down/._MF_Pvalue_tree.pdf
- RNA seq raw data/HuGene 2.0 ST Data/GO Analysis/A vs B_down/MF_result(Human).xls
- __MACOSX/RNA seq raw data/HuGene 2.0 ST Data/GO Analysis/A vs B_down/._MF_result(Human).xls
- RNA seq raw data/HuGene 2.0 ST Data/GO Analysis/A vs B_down/CC_FoldEnrichment.png
- __MACOSX/RNA seq raw data/HuGene 2.0 ST Data/GO Analysis/A vs B_down/._CC_FoldEnrichment.png
- RNA seq raw data/HuGene 2.0 ST Data/GO Analysis/A vs B_down/BP_result(Human).xls
- __MACOSX/RNA seq raw data/HuGene 2.0 ST Data/GO Analysis/A vs B_down/._BP_result(Human).xls
- __MACOSX/RNA seq raw data/HuGene 2.0 ST Data/GO Analysis/._A vs B_down
- __MACOSX/RNA seq raw data/HuGene 2.0 ST Data/._GO Analysis
- RNA seq raw data/HuGene 2.0 ST Data/ChangeLog.txt
- __MACOSX/RNA seq raw data/HuGene 2.0 ST Data/._ChangeLog.txt
- __MACOSX/RNA seq raw data/._HuGene 2.0 ST Data
- RNA seq raw data/mirPath Analysis/
- RNA seq raw data/mirPath Analysis/.DS_Store
- __MACOSX/RNA seq raw data/mirPath Analysis/
- __MACOSX/RNA seq raw data/mirPath Analysis/._.DS_Store
- RNA seq raw data/mirPath Analysis/A vs B_dn miRNA up Gene/
- RNA seq raw data/mirPath Analysis/A vs B_dn miRNA up Gene/.DS_Store
- __MACOSX/RNA seq raw data/mirPath Analysis/A vs B_dn miRNA up Gene/
- __MACOSX/RNA seq raw data/mirPath Analysis/A vs B_dn miRNA up Gene/._.DS_Store
- RNA seq raw data/mirPath Analysis/A vs B_dn miRNA up Gene/DEG Target/
- RNA seq raw data/mirPath Analysis/A vs B_dn miRNA up Gene/DEG Target/TargetsOnDEGs.pdf
- __MACOSX/RNA seq raw data/mirPath Analysis/A vs B_dn miRNA up Gene/DEG Target/
- __MACOSX/RNA seq raw data/mirPath Analysis/A vs B_dn miRNA up Gene/DEG Target/._TargetsOnDEGs.pdf
- __MACOSX/RNA seq raw data/mirPath Analysis/A vs B_dn miRNA up Gene/._DEG Target
- RNA seq raw data/mirPath Analysis/A vs B_dn miRNA up Gene/GeneNet/
- RNA seq raw data/mirPath Analysis/A vs B_dn miRNA up Gene/GeneNet/Edge.txt
- __MACOSX/RNA seq raw data/mirPath Analysis/A vs B_dn miRNA up Gene/GeneNet/
- __MACOSX/RNA seq raw data/mirPath Analysis/A vs B_dn miRNA up Gene/GeneNet/._Edge.txt
- RNA seq raw data/mirPath Analysis/A vs B_dn miRNA up Gene/GeneNet/Node.txt
- __MACOSX/RNA seq raw data/mirPath Analysis/A vs B_dn miRNA up Gene/GeneNet/._Node.txt
- __MACOSX/RNA seq raw data/mirPath Analysis/A vs B_dn miRNA up Gene/._GeneNet
- RNA seq raw data/mirPath Analysis/A vs B_dn miRNA up Gene/Pathway Statistics.xls
- __MACOSX/RNA seq raw data/mirPath Analysis/A vs B_dn miRNA up Gene/._Pathway Statistics.xls
- RNA seq raw data/mirPath Analysis/A vs B_dn miRNA up Gene/PathNet/
- RNA seq raw data/mirPath Analysis/A vs B_dn miRNA up Gene/PathNet/Edge.txt
- __MACOSX/RNA seq raw data/mirPath Analysis/A vs B_dn miRNA up Gene/PathNet/
- __MACOSX/RNA seq raw data/mirPath Analysis/A vs B_dn miRNA up Gene/PathNet/._Edge.txt
- RNA seq raw data/mirPath Analysis/A vs B_dn miRNA up Gene/PathNet/Node.txt
- __MACOSX/RNA seq raw data/mirPath Analysis/A vs B_dn miRNA up Gene/PathNet/._Node.txt
- __MACOSX/RNA seq raw data/mirPath Analysis/A vs B_dn miRNA up Gene/._PathNet
- RNA seq raw data/mirPath Analysis/A vs B_dn miRNA up Gene/input_backup/
- RNA seq raw data/mirPath Analysis/A vs B_dn miRNA up Gene/input_backup/input_DiffMiRs.txt
- __MACOSX/RNA seq raw data/mirPath Analysis/A vs B_dn miRNA up Gene/input_backup/
- __MACOSX/RNA seq raw data/mirPath Analysis/A vs B_dn miRNA up Gene/input_backup/._input_DiffMiRs.txt
- RNA seq raw data/mirPath Analysis/A vs B_dn miRNA up Gene/input_backup/para.txt
- __MACOSX/RNA seq raw data/mirPath Analysis/A vs B_dn miRNA up Gene/input_backup/._para.txt
- RNA seq raw data/mirPath Analysis/A vs B_dn miRNA up Gene/input_backup/input_DiffGenes.txt
- __MACOSX/RNA seq raw data/mirPath Analysis/A vs B_dn miRNA up Gene/input_backup/._input_DiffGenes.txt
- RNA seq raw data/mirPath Analysis/A vs B_dn miRNA up Gene/input_backup/input_BackgroundMiRs.txt
- __MACOSX/RNA seq raw data/mirPath Analysis/A vs B_dn miRNA up Gene/input_backup/._input_BackgroundMiRs.txt
- __MACOSX/RNA seq raw data/mirPath Analysis/A vs B_dn miRNA up Gene/._input_backup
- RNA seq raw data/mirPath Analysis/A vs B_dn miRNA up Gene/Heatmap/
- RNA seq raw data/mirPath Analysis/A vs B_dn miRNA up Gene/Heatmap/Biclustering.pdf
- __MACOSX/RNA seq raw data/mirPath Analysis/A vs B_dn miRNA up Gene/Heatmap/
- __MACOSX/RNA seq raw data/mirPath Analysis/A vs B_dn miRNA up Gene/Heatmap/._Biclustering.pdf
- RNA seq raw data/mirPath Analysis/A vs B_dn miRNA up Gene/Heatmap/OrderedByFisherExact.pdf
- __MACOSX/RNA seq raw data/mirPath Analysis/A vs B_dn miRNA up Gene/Heatmap/._OrderedByFisherExact.pdf
- RNA seq raw data/mirPath Analysis/A vs B_dn miRNA up Gene/Heatmap/OrderedByRandomSampling.pdf
- __MACOSX/RNA seq raw data/mirPath Analysis/A vs B_dn miRNA up Gene/Heatmap/._OrderedByRandomSampling.pdf
- __MACOSX/RNA seq raw data/mirPath Analysis/A vs B_dn miRNA up Gene/._Heatmap
- RNA seq raw data/mirPath Analysis/A vs B_dn miRNA up Gene/README.pdf
- __MACOSX/RNA seq raw data/mirPath Analysis/A vs B_dn miRNA up Gene/._README.pdf
- __MACOSX/RNA seq raw data/mirPath Analysis/._A vs B_dn miRNA up Gene
- RNA seq raw data/mirPath Analysis/A vs B_up miRNA dn Gene/
- RNA seq raw data/mirPath Analysis/A vs B_up miRNA dn Gene/.DS_Store
- __MACOSX/RNA seq raw data/mirPath Analysis/A vs B_up miRNA dn Gene/
- __MACOSX/RNA seq raw data/mirPath Analysis/A vs B_up miRNA dn Gene/._.DS_Store
- RNA seq raw data/mirPath Analysis/A vs B_up miRNA dn Gene/DEG Target/
- RNA seq raw data/mirPath Analysis/A vs B_up miRNA dn Gene/DEG Target/TargetsOnDEGs.pdf
- __MACOSX/RNA seq raw data/mirPath Analysis/A vs B_up miRNA dn Gene/DEG Target/
- __MACOSX/RNA seq raw data/mirPath Analysis/A vs B_up miRNA dn Gene/DEG Target/._TargetsOnDEGs.pdf
- __MACOSX/RNA seq raw data/mirPath Analysis/A vs B_up miRNA dn Gene/._DEG Target
- RNA seq raw data/mirPath Analysis/A vs B_up miRNA dn Gene/GeneNet/
- RNA seq raw data/mirPath Analysis/A vs B_up miRNA dn Gene/GeneNet/Edge.txt
- __MACOSX/RNA seq raw data/mirPath Analysis/A vs B_up miRNA dn Gene/GeneNet/
- __MACOSX/RNA seq raw data/mirPath Analysis/A vs B_up miRNA dn Gene/GeneNet/._Edge.txt
- RNA seq raw data/mirPath Analysis/A vs B_up miRNA dn Gene/GeneNet/Node.txt
- __MACOSX/RNA seq raw data/mirPath Analysis/A vs B_up miRNA dn Gene/GeneNet/._Node.txt
- __MACOSX/RNA seq raw data/mirPath Analysis/A vs B_up miRNA dn Gene/._GeneNet
- RNA seq raw data/mirPath Analysis/A vs B_up miRNA dn Gene/Pathway Statistics.xls
- __MACOSX/RNA seq raw data/mirPath Analysis/A vs B_up miRNA dn Gene/._Pathway Statistics.xls
- RNA seq raw data/mirPath Analysis/A vs B_up miRNA dn Gene/PathNet/
- RNA seq raw data/mirPath Analysis/A vs B_up miRNA dn Gene/PathNet/Edge.txt
- __MACOSX/RNA seq raw data/mirPath Analysis/A vs B_up miRNA dn Gene/PathNet/
- __MACOSX/RNA seq raw data/mirPath Analysis/A vs B_up miRNA dn Gene/PathNet/._Edge.txt
- RNA seq raw data/mirPath Analysis/A vs B_up miRNA dn Gene/PathNet/Node.txt
- __MACOSX/RNA seq raw data/mirPath Analysis/A vs B_up miRNA dn Gene/PathNet/._Node.txt
- __MACOSX/RNA seq raw data/mirPath Analysis/A vs B_up miRNA dn Gene/._PathNet
- RNA seq raw data/mirPath Analysis/A vs B_up miRNA dn Gene/input_backup/
- RNA seq raw data/mirPath Analysis/A vs B_up miRNA dn Gene/input_backup/input_DiffMiRs.txt
- __MACOSX/RNA seq raw data/mirPath Analysis/A vs B_up miRNA dn Gene/input_backup/
- __MACOSX/RNA seq raw data/mirPath Analysis/A vs B_up miRNA dn Gene/input_backup/._input_DiffMiRs.txt
- RNA seq raw data/mirPath Analysis/A vs B_up miRNA dn Gene/input_backup/para.txt
- __MACOSX/RNA seq raw data/mirPath Analysis/A vs B_up miRNA dn Gene/input_backup/._para.txt
- RNA seq raw data/mirPath Analysis/A vs B_up miRNA dn Gene/input_backup/input_DiffGenes.txt
- __MACOSX/RNA seq raw data/mirPath Analysis/A vs B_up miRNA dn Gene/input_backup/._input_DiffGenes.txt
- RNA seq raw data/mirPath Analysis/A vs B_up miRNA dn Gene/input_backup/input_BackgroundMiRs.txt
- __MACOSX/RNA seq raw data/mirPath Analysis/A vs B_up miRNA dn Gene/input_backup/._input_BackgroundMiRs.txt
- __MACOSX/RNA seq raw data/mirPath Analysis/A vs B_up miRNA dn Gene/._input_backup
- RNA seq raw data/mirPath Analysis/A vs B_up miRNA dn Gene/Heatmap/
- RNA seq raw data/mirPath Analysis/A vs B_up miRNA dn Gene/Heatmap/Biclustering.pdf
- __MACOSX/RNA seq raw data/mirPath Analysis/A vs B_up miRNA dn Gene/Heatmap/
- __MACOSX/RNA seq raw data/mirPath Analysis/A vs B_up miRNA dn Gene/Heatmap/._Biclustering.pdf
- RNA seq raw data/mirPath Analysis/A vs B_up miRNA dn Gene/Heatmap/OrderedByFisherExact.pdf
- __MACOSX/RNA seq raw data/mirPath Analysis/A vs B_up miRNA dn Gene/Heatmap/._OrderedByFisherExact.pdf
- RNA seq raw data/mirPath Analysis/A vs B_up miRNA dn Gene/Heatmap/OrderedByRandomSampling.pdf
- __MACOSX/RNA seq raw data/mirPath Analysis/A vs B_up miRNA dn Gene/Heatmap/._OrderedByRandomSampling.pdf
- __MACOSX/RNA seq raw data/mirPath Analysis/A vs B_up miRNA dn Gene/._Heatmap
- RNA seq raw data/mirPath Analysis/A vs B_up miRNA dn Gene/README.pdf
[truncated: 43 more entries]
