# Supplementary material for: Downregulation of miR-181b-5p Inhibits the Viability, Migration, and Glycolysis of Gallbladder Cancer by Upregulating PDHX Under Hypoxia
Source: Front Oncol. 2021 Aug 16;11:683725. doi: 10.3389/fonc.2021.683725 (PMC8415503; doi:10.3389/fonc.2021.683725)
Supplement: Supplementary file 3 [file DataSheet_1.zip › RNA seq raw data/miRNA v3 Data/Note.txt]

Ð¾Æ¬ÉÏ»¹ÓÐ²¿·ÖÈËÔ´¼²²¡²¡¶¾µÄmiRNA,ÓÐÐ©²¡¶¾miRNAÔÚÖ×ÁöÐÎ³ÉÖÐÓÐÖØÒª×÷ÓÃ,
µ«·ÖÎöÊ¦²¢²»Çå³þ¿Í»§µÄÊµÑéÖÐ»á·ñÓÐ²¡¶¾²ÎÓëÖ×Áö,Òò´ËÔÚ²îÒìmiRNAÁÐ±íÀï²¢Î´°üº¬²¡¶¾miRNA.
ÕâÐ©²¡¶¾miRNA¿ÉÒÔÔÚËùÓÐmiRÓëmiRNAµÄÁÐ±íÖÐÕÒµ½(Species Scientific NameÖÐ»á±ê×¢ÎïÖÖ).

ÈçÓÐÐèÒª£¬²¡¶¾miRNAµÄ°Ð»ùÒòÔ¤²â£¬·ÖÎöÊ¦¿ÉÒÔ°ïÄã×ö£¬¿Í»§¿ÉÒÔÌá¹©miRNAÁÐ±í¡£¸ñÊ½²ÎÕÕTMP ÎÄ¼þÖÐµÄdnMiR.txt


Áí£º·ÖÎöÊ¦½¨Òé¿Í»§²éÔÄÒÔÏÂÁ½¸öÊý¾Ý¿â£¬ÏàÐÅ¶ÔÏÂÓÎÑéÖ¤ÓÐ°ïÖú£º

1¡¢PhenoMiR http://mips.helmholtz-muenchen.de/phenomir/
2¡¢miRCancer http://mircancer.ecu.edu/
