# Supplementary material for: Downregulation of miR-181b-5p Inhibits the Viability, Migration, and Glycolysis of Gallbladder Cancer by Upregulating PDHX Under Hypoxia
Source: Front Oncol. 2021 Aug 16;11:683725. doi: 10.3389/fonc.2021.683725 (PMC8415503; doi:10.3389/fonc.2021.683725)
Supplement: Supplementary file 3 [file DataSheet_1.zip › RNA seq raw data/miRNA v3 Data/All Targets Value.xls]

## Sheet: All Targets Value
All Transcripts on Human miRNA v3.0 # Column A: Probe ID. # Column B ~ F: The fold change , average exrpession, p-value ( moderated paired t-test, limma package), q-value (BH corrected) for A vs B. # Column G ~ P: The normalized intensities for each samples. # Column Q ~ U: The annotations for transcripts on miRNA v3.0.
	A vs B					Normalized Intensities										Annotations
ID	FC	Regulation	AveExpr	P-value	Q-value	22A	23A	40A	41A	42A	22B	23B	40B	41B	42B	Species Scientific Name	Alignments	Probe Set ID	Sequence Type	Transcript ID(Array Design)
hsa-miR-1248_st	1.51758	up	1.11969	3.10446e-05	0.146228	0.731418	1.00973	3.655	0.979895	0.726858	0.62415	0.824507	0.749904	1.03106	0.86441	Homo sapiens	3:186504461-186504566 (+)	hsa-miR-1248_st	miRNA	hsa-mir-1248
hsa-miR-449c_st	1.57112	up	1.53269	5.61551e-05	0.146228	1.56246	1.16519	4.31053	1.01877	1.23596	1.48805	1.02395	1.58347	0.976761	0.961713	Homo sapiens	5:54468090-54468181 (-)	hsa-miR-449c_st	miRNA	hsa-mir-449c
hsa-miR-5095_st	1.54225	up	2.37549	0.000180444	0.287541	1.68709	2.12663	4.83713	2.44348	2.34573	1.91755	2.42155	1.77706	2.47828	1.72045	Homo sapiens	1:53400602-53400689 (+)	hsa-miR-5095_st	miRNA	hsa-mir-5095
hsa-miR-449a_st	2.00883	up	1.58995	0.000220846	0.287541	1.75791	1.13375	5.30498	0.588409	1.68058	1.24484	0.82622	1.50651	0.968591	0.8877	Homo sapiens	5:54466360-54466450 (-)	hsa-miR-449a_st	miRNA	hsa-mir-449a
hsa-miR-449b_st	1.99203	up	1.82524	0.000418761	0.436182	2.02435	1.79285	5.05692	1.27371	1.46398	1.58786	0.734645	1.45309	1.41011	1.45491	Homo sapiens	5:54466474-54466570 (-)	hsa-miR-449b_st	miRNA	hsa-mir-449b
hsa-miR-2114-star_st	1.37417	up	1.12762	0.000544136	0.450278	0.867643	1.09918	2.76207	1.04646	1.00915	0.80711	1.08376	0.936987	0.752199	0.911645	Homo sapiens	X:149396239-149396318 (+)	hsa-miR-2114-star_st	miRNA	hsa-mir-2114
hp_hsa-mir-1539_st	0.731509	down	1.72494	0.000624681	0.450278	1.4712	1.33225	1.31172	1.95451	1.42741	1.71987	1.31376	3.08379	2.11017	1.52476	Homo sapiens	18:47013743-47013792 (+)	hp_hsa-mir-1539_st	stem-loop	hsa-mir-1539
hsa-miR-1247_st	1.29356	up	1.6434	0.00075915	0.450278	1.1246	1.70958	2.78382	1.59868	1.92867	1.35137	1.58717	1.04639	1.58717	1.71653	Homo sapiens	14:102026624-102026759 (-)	hsa-miR-1247_st	miRNA	hsa-mir-1247
hsa-miR-122-star_st	2.39174	up	1.90446	0.00077813	0.450278	1.56246	1.49265	5.09548	2.01445	2.50243	0.695809	1.69464	1.1423	1.11137	1.73305	Homo sapiens	18:56118306-56118390 (+)	hsa-miR-122-star_st	miRNA	hsa-mir-122
hsa-miR-342-3p_st	1.34751	up	10.3681	0.000910519	0.474198	10.4875	10.4928	10.9251	10.5208	10.4901	10.4202	10.3862	9.2763	10.4648	10.2173	Homo sapiens	14:100575992-100576090 (+)	hsa-miR-342-3p_st	miRNA	hsa-mir-342
hsa-miR-3926_st	1.47183	up	2.1413	0.00115	0.544473	1.66956	2.52633	3.32689	2.16713	2.41064	1.56279	2.23568	1.31571	1.64377	2.55453	Homo sapiens	8:12584741-12584813 (-) // 8:12584746-12584808 (+)	hsa-miR-3926_st	miRNA	hsa-mir-3926-1 // hsa-mir-3926-2
ENSG00000253091_st	0.800733	down	1.27621	0.00148867	0.552715	1.16596	1.18474	0.868034	1.2926	1.0682	1.19926	1.13661	2.33572	1.19926	1.31172	Homo sapiens	chr6:114102518-114102667 (-)	ENSG00000253091_st	snoRNA	ENSG00000253091
hsa-miR-206_st	0.798219	down	1.95126	0.00153915	0.552715	2.69853	2.00276	1.28738	1.52735	1.42741	1.51199	1.85771	4.30814	1.75523	1.13608	Homo sapiens	6:52009147-52009232 (+)	hsa-miR-206_st	miRNA	hsa-mir-206
hsa-miR-339-3p_st	1.87943	up	5.98187	0.00155594	0.552715	5.80398	7.08447	6.90354	5.62682	6.76626	4.71077	6.70161	3.64117	6.24	6.34006	Homo sapiens	7:1062569-1062662 (-)	hsa-miR-339-3p_st	miRNA	hsa-mir-339
hsa-miR-23b-star_st	1.65527	up	3.3007	0.00170275	0.552715	3.50359	4.47021	4.17876	2.20146	3.96715	2.68452	4.74992	1.17126	2.81753	3.2626	Homo sapiens	9:97847490-97847586 (+)	hsa-miR-23b-star_st	miRNA	hsa-mir-23b
hsa-miR-574-3p_st	1.33185	up	9.88191	0.00172229	0.552715	9.64945	10.7472	10.1547	9.72257	10.1692	10.144	10.2411	7.78254	10.2815	9.9268	Homo sapiens	4:38869653-38869748 (+)	hsa-miR-574-3p_st	miRNA	hsa-mir-574
hp_hsa-mir-1255b-1_st	0.757879	down	1.38165	0.00186697	0.552715	1.29572	1.29227	0.95467	1.17163	1.19406	1.42083	1.0283	2.6482	1.60935	1.20147	Homo sapiens	4:36427988-36428050 (-)	hp_hsa-mir-1255b-1_st	stem-loop	hsa-mir-1255b-1
hsa-miR-3064-3p_st	2.22154	up	1.61845	0.00191031	0.552715	1.80606	2.0132	4.06401	1.64841	1.43944	0.797097	1.04722	0.776958	1.55965	1.03241	Homo sapiens	17:62496884-62496967 (-)	hsa-miR-3064-3p_st	miRNA	hsa-mir-3064
ENSG00000239020_st	0.813851	down	0.877233	0.00223735	0.613268	0.815768	0.737484	0.477125	0.841175	0.771701	0.876094	0.832027	1.80641	0.699087	0.915455	Homo sapiens	chr1:17776259-17776359 (+)	ENSG00000239020_st	snoRNA	ENSG00000239020
ENSG00000200536_st	0.781014	down	1.30554	0.00259751	0.676391	1.65615	0.838234	0.88236	1.084	1.1755	1.18369	1.25439	2.6236	1.06317	1.29429	Homo sapiens	chr1:110815106-110815229 (+)	ENSG00000200536_st	snoRNA	ENSG00000200536
hp_hsa-mir-488_st	0.781733	down	1.39792	0.00278684	0.677743	1.34987	1.26425	0.964805	1.20629	1.31624	1.8731	1.34765	2.78637	0.973126	0.897467	Homo sapiens	1:176998499-176998581 (-)	hp_hsa-mir-488_st	stem-loop	hsa-mir-488
hsa-miR-4668-3p_st	0.730913	down	1.14383	0.00286297	0.677743	1.00406	1.04513	0.721937	1.02807	0.789394	1.38318	0.856188	2.5588	0.739843	1.31172	Homo sapiens	9:114694380-114694449 (+)	hsa-miR-4668-3p_st	miRNA	hsa-mir-4668
hp_hsa-mir-3128_x_st	0.802293	down	1.47068	0.00320739	0.700087	1.55567	1.56537	0.868726	1.23795	1.33117	1.32876	1.33754	2.36393	1.51778	1.59987	Homo sapiens	2:178120673-178120738 (-)	hp_hsa-mir-3128_x_st	stem-loop	hsa-mir-3128
hp_hsa-mir-3125_st	0.834858	down	1.21728	0.00322621	0.700087	1.24941	0.917074	1.12674	1.07863	1.06355	0.992216	1.05916	2.42821	1.19864	1.05916	Homo sapiens	2:12877493-12877570 (+)	hp_hsa-mir-3125_st	stem-loop	hsa-mir-3125
hsa-miR-214-star_st	2.07238	up	4.84138	0.00338177	0.704491	4.28538	4.47529	6.61428	4.81578	6.6444	3.88138	4.93246	2.59008	5.424	4.75078	Homo sapiens	1:172107938-172108047 (-)	hsa-miR-214-star_st	miRNA	hsa-mir-214
hsa-miR-4436a_st	0.61838	down	2.24805	0.00361047	0.723204	2.20557	1.56265	1.81977	1.76214	2.15655	2.71553	1.33714	4.02314	2.62394	2.2741	Homo sapiens	2:89111884-89111968 (+)	hsa-miR-4436a_st	miRNA	hsa-mir-4436a
hsa-miR-216a_st	0.806034	down	1.73447	0.00406221	0.783556	1.75791	1.05376	1.58415	1.85887	1.63993	1.88996	1.18504	2.95378	2.10956	1.31172	Homo sapiens	2:56216085-56216194 (-)	hsa-miR-216a_st	miRNA	hsa-mir-216a
hsa-miR-337-3p_st	0.741311	down	1.32516	0.0045777	0.851452	1.18574	1.42741	1.1852	0.67965	1.0682	1.45535	0.806647	3.19593	1.35698	0.890535	Homo sapiens	14:101340830-101340922 (+)	hsa-miR-337-3p_st	miRNA	hsa-mir-337
hsa-miR-4307_st	0.761128	down	1.06767	0.00503356	0.87279	0.996902	0.949959	0.628915	0.974953	0.803163	0.772869	1.21904	2.03168	1.10736	1.19189	Homo sapiens	14:27377848-27377931 (+)	hsa-miR-4307_st	miRNA	hsa-mir-4307
hp_hsa-mir-516b-2_x_st	0.779378	down	1.14427	0.00505044	0.87279	1.35542	0.814961	0.876949	1.06017	0.714849	1.1548	0.779485	2.32331	1.59955	0.763225	Homo sapiens	19:54228696-54228780 (+)	hp_hsa-mir-516b-2_x_st	stem-loop	hsa-mir-516b-2
hsa-miR-4487_st	0.24779	down	6.17176	0.00519518	0.87279	5.55631	4.59705	3.86521	7.00073	4.80748	7.36934	5.36093	9.39464	6.48946	7.27647	Homo sapiens	11:47422521-47422593 (+)	hsa-miR-4487_st	miRNA	hsa-mir-4487
hsa-miR-887_st	2.07061	up	2.03353	0.00545054	0.887076	1.90745	1.96304	3.61948	2.84999	2.45284	1.36418	1.90173	0.921021	1.89872	1.45687	Homo sapiens	5:15935291-15935369 (+)	hsa-miR-887_st	miRNA	hsa-mir-887
ENSG00000238314_st	0.870907	down	0.939978	0.00579666	0.889005	1.04943	0.7592	0.509731	1.15744	0.725568	1.06679	0.65192	1.6062	1.00711	0.866392	Homo sapiens	chr21:26842421-26842513 (-)	ENSG00000238314_st	snoRNA	ENSG00000238314
hsa-miR-125a-5p_st	1.61822	up	11.0779	0.0058038	0.889005	10.9981	11.734	12.0464	10.6045	11.7425	11.0078	11.0061	9.27148	11.5864	10.7817	Homo sapiens	19:52196507-52196592 (+)	hsa-miR-125a-5p_st	miRNA	hsa-mir-125a
hsa-miR-4775_st	0.858246	down	0.942486	0.00631151	0.911926	0.695176	0.755695	0.560055	1.37595	0.774211	0.756724	0.993511	2.02505	0.774211	0.714278	Homo sapiens	2:208619531-208619605 (+)	hsa-miR-4775_st	miRNA	hsa-mir-4775
hsa-miR-532-3p_st	3.01447	up	5.63712	0.0063243	0.911926	6.09467	7.33167	6.91853	5.37205	6.44845	4.39034	6.03307	2.00605	6.78638	4.99001	Homo sapiens	X:49767754-49767844 (+)	hsa-miR-532-3p_st	miRNA	hsa-mir-532
hsa-miR-3620_st	1.39036	up	1.85544	0.00658692	0.911926	0.840508	2.7127	3.54491	1.63358	1.73415	1.69663	1.92107	1.29531	1.83857	1.33698	Homo sapiens	1:228284964-228285042 (+)	hsa-miR-3620_st	miRNA	hsa-mir-3620
hsa-miR-3065-3p_st	1.45748	up	2.42423	0.00665384	0.911926	2.05092	2.94832	4.42082	1.11149	2.94832	1.44128	3.68293	1.91751	1.67128	2.04948	Homo sapiens	17:79099677-79099755 (+)	hsa-miR-3065-3p_st	miRNA	hsa-mir-3065
ENSG00000221148_x_st	0.955123	down	1.5205	0.00698982	0.918529	1.36804	1.55236	1.51836	1.53307	1.46507	1.30847	1.21904	2.85148	1.32038	1.06874	Homo sapiens	chr12:84577103-84577227 (-)	ENSG00000221148_x_st	snoRNA	ENSG00000221148
jcv-miR-J1-5p_st	1.22335	up	1.23425	0.00753014	0.918529	1.05038	0.928011	2.38273	1.2218	1.31542	0.841008	1.13068	1.14678	0.859993	1.46568	JC polyomavirus		jcv-miR-J1-5p_st	miRNA	jcv-mir-J1
hp_hsa-mir-1302-2_s_st	0.74539	down	1.1672	0.00753689	0.918529	1.36035	0.890283	0.666913	1.29222	0.566384	1.28325	0.851797	2.08927	1.47244	1.19906	Homo sapiens	1:30366-30503 (+)	hp_hsa-mir-1302-2_s_st	stem-loop	hsa-mir-1302-2
hsa-miR-451_st	0.557716	down	8.35172	0.00774842	0.918529	9.82214	7.1368	6.5217	9.44229	6.72966	7.28333	7.94716	11.2211	9.41613	7.99686	Homo sapiens	17:27188387-27188458 (-)	hsa-miR-451_st	miRNA	hsa-mir-451
ENSG00000251801_st	0.846655	down	1.08296	0.00834304	0.918529	1.15749	0.967627	0.728707	1.0682	0.892366	0.720368	1.19305	1.96372	1.22111	0.916912	Homo sapiens	chr2:229452519-229452589 (-)	ENSG00000251801_st	snoRNA	ENSG00000251801
hsa-miR-3654_st	1.19737	up	1.63395	0.00848275	0.918529	1.70842	1.34288	2.84735	1.18806	1.73272	1.72745	1.79274	1.51284	1.17533	1.31172	Homo sapiens	7:132719620-132719675 (-)	hsa-miR-3654_st	miRNA	hsa-mir-3654
hp_hsa-mir-4476_st	0.888255	down	1.35882	0.00868288	0.918529	1.41782	1.26891	0.974915	1.23176	1.47332	1.58702	1.29903	2.11453	1.11737	1.10355	Homo sapiens	9:36893459-36893528 (-)	hp_hsa-mir-4476_st	stem-loop	hsa-mir-4476
hsa-miR-494_st	0.63995	down	9.14998	0.00880424	0.918529	9.42724	8.09012	8.22695	9.32139	9.07426	9.35122	9.50157	10.6684	8.87023	8.96839	Homo sapiens	14:101495971-101496051 (+)	hsa-miR-494_st	miRNA	hsa-mir-494
hp_hsa-mir-500b_st	1.38414	up	3.09562	0.00880601	0.918529	3.25374	3.43399	3.33491	3.15873	3.4692	2.46394	3.30115	1.77779	3.3325	3.43024	Homo sapiens	X:49775280-49775358 (+)	hp_hsa-mir-500b_st	stem-loop	hsa-mir-500b
hp_hsa-mir-302c_x_st	0.653651	down	1.46259	0.0088151	0.918529	0.901779	1.25617	1.27664	1.27664	1.0682	1.07241	1.44678	2.93489	1.48327	1.90912	Homo sapiens	4:113569519-113569586 (-)	hp_hsa-mir-302c_x_st	stem-loop	hsa-mir-302c
ENSG00000238946_x_st	0.847044	down	1.41065	0.00917737	0.918529	1.06427	1.34007	1.18775	1.6909	1.17152	1.11744	1.0283	2.38618	1.57366	1.54639	Homo sapiens	chr17:1519486-1519589 (-)	ENSG00000238946_x_st	snoRNA	ENSG00000238946
hsa-miR-29b-2-star_st	1.19371	up	6.54295	0.00967494	0.918529	6.84904	7.40122	7.10835	5.57518	6.41961	6.06248	8.74621	3.92187	5.58431	7.76127	Homo sapiens	1:207975788-207975868 (-)	hsa-miR-29b-2-star_st	miRNA	hsa-mir-29b-2
hsa-miR-323-3p_st	1.22642	up	1.28813	0.00999584	0.918529	1.30605	0.997425	1.80365	1.40598	1.66368	1.40598	1.17383	0.63911	1.23743	1.24815	Homo sapiens	14:101492069-101492154 (+)	hsa-miR-323-3p_st	miRNA	hsa-mir-323
hp_hsa-mir-1179_st	0.765625	down	1.14543	0.0101443	0.918529	0.857244	0.919085	0.901068	0.919085	1.16743	1.20584	0.95906	2.15749	1.36541	1.00256	Homo sapiens	15:89151338-89151428 (+)	hp_hsa-mir-1179_st	stem-loop	hsa-mir-1179
hp_hsa-mir-543_st	0.945178	down	1.18029	0.0102326	0.918529	1.16939	1.34955	0.86686	1.31659	0.995705	0.973165	1.13616	1.91374	1.10907	0.972671	Homo sapiens	14:101498324-101498401 (+)	hp_hsa-mir-543_st	stem-loop	hsa-mir-543
hp_hsa-mir-16-2_st	0.692531	down	1.80027	0.0103191	0.918529	1.79974	1.52955	1.16734	1.26579	1.91378	1.78956	2.23568	2.6476	1.37952	2.27409	Homo sapiens	3:160122533-160122613 (+)	hp_hsa-mir-16-2_st	stem-loop	hsa-mir-16-2
hp_hsa-mir-3614_x_st	1.22784	up	1.17286	0.0107257	0.918529	0.930594	1.34971	2.13396	1.15123	1.03913	1.32398	0.924927	0.88589	1.01334	0.975888	Homo sapiens	17:54968631-54968716 (-)	hp_hsa-mir-3614_x_st	stem-loop	hsa-mir-3614
hsa-miR-205_st	6.24071	up	3.19195	0.0109791	0.918529	4.80132	1.29227	10.3733	1.29514	4.80197	1.41259	1.70889	3.14062	1.86633	1.22702	Homo sapiens	1:209605478-209605587 (+)	hsa-miR-205_st	miRNA	hsa-mir-205
hp_hsa-mir-3201_st	0.740238	down	0.970661	0.0109932	0.918529	0.996901	0.518716	0.36658	1.17723	0.70903	1.03845	1.04242	1.63173	1.18313	1.04242	Homo sapiens	22:48670176-48670227 (+)	hp_hsa-mir-3201_st	stem-loop	hsa-mir-3201
hp_hsa-mir-20b_st	0.706535	down	2.49011	0.0111491	0.918529	2.06006	2.41746	2.13431	2.27318	2.31264	2.48782	2.48151	3.56468	2.91877	2.25071	Homo sapiens	X:133303839-133303907 (-)	hp_hsa-mir-20b_st	stem-loop	hsa-mir-20b
ENSG00000212175_x_st	0.920505	down	1.95362	0.0111911	0.918529	1.67573	2.35327	1.81012	1.85038	1.77984	1.88995	1.70757	3.24257	1.83315	1.39361	Homo sapiens	chr2:55792839-55792986 (+)	ENSG00000212175_x_st	snoRNA	ENSG00000212175
ENSG00000252175_st	0.844065	down	1.0903	0.0112192	0.918529	0.873218	0.739678	0.779985	1.59582	0.851351	0.977552	1.07527	2.40721	0.713887	0.889	Homo sapiens	chrX:54091278-54091399 (-)	ENSG00000252175_st	snoRNA	ENSG00000252175
ENSG00000238407_x_st	0.873352	down	1.06312	0.0113253	0.918529	0.885762	0.72101	0.908478	1.09304	1.21888	1.12823	0.716752	1.89391	0.996901	1.0682	Homo sapiens	chr13:98538063-98538166 (+)	ENSG00000238407_x_st	snoRNA	ENSG00000238407
hp_hsa-mir-3913-1_s_st	0.910904	down	1.06811	0.0117704	0.918529	1.08764	0.909984	0.823864	1.13738	1.04512	1.04672	0.708963	1.75252	1.09141	1.07752	Homo sapiens	12:69978502-69978603 (-)	hp_hsa-mir-3913-1_s_st	stem-loop	hsa-mir-3913-1
hsa-miR-383_st	1.29626	up	1.68331	0.0118035	0.918529	1.99866	1.88966	2.81753	1.0682	1.57841	1.15347	2.36219	1.12962	1.35931	1.47607	Homo sapiens	8:14710947-14711019 (-)	hsa-miR-383_st	miRNA	hsa-mir-383
hp_hsa-mir-1285-1_x_st	0.961669	down	2.05972	0.0120014	0.918529	2.10308	2.33765	1.42741	2.37136	1.91813	2.10078	2.05676	2.56508	1.97902	1.73793	Homo sapiens	7:91833329-91833412 (-)	hp_hsa-mir-1285-1_x_st	stem-loop	hsa-mir-1285-1
hsa-miR-500a_st	3.1723	up	5.65397	0.0121835	0.918529	6.21009	6.9348	6.60774	6.43935	6.24171	2.70311	6.64291	1.49624	7.07354	6.19024	Homo sapiens	X:49773039-49773122 (+)	hsa-miR-500a_st	miRNA	hsa-mir-500a
ENSG00000252136_x_st	0.717431	down	1.54367	0.0124285	0.918529	1.40532	1.49191	1.26998	1.26121	1.09221	2.00103	1.60796	2.54958	1.44911	1.30839	Homo sapiens	chr4:106027144-106027251 (+)	ENSG00000252136_x_st	snoRNA	ENSG00000252136
hsa-miR-4658_st	0.908485	down	1.09518	0.0132073	0.918529	1.14781	0.977552	1.13349	0.968731	0.902136	0.977552	1.0071	2.02505	0.968731	0.843613	Homo sapiens	7:99754228-99754292 (-)	hsa-miR-4658_st	miRNA	hsa-mir-4658
ENSG00000238822_st	1.23248	up	1.42475	0.0132285	0.918529	1.11108	1.56775	2.10311	1.88106	1.21468	0.982626	1.33208	0.900393	2.29856	0.856188	Homo sapiens	chr12:131299898-131299995 (+)	ENSG00000238822_st	snoRNA	ENSG00000238822
hp_hsa-mir-616_st	0.857361	down	1.0005	0.0132441	0.918529	0.92037	0.812401	0.85983	0.982038	0.872799	1.05844	1.01135	1.80304	0.824986	0.85975	Homo sapiens	12:57912946-57913042 (-)	hp_hsa-mir-616_st	stem-loop	hsa-mir-616
ENSG00000238918_x_st	0.654586	down	2.93643	0.013252	0.918529	2.57849	3.05264	2.35149	2.47012	2.70104	3.18166	2.79232	4.0503	3.28029	2.90594	Homo sapiens	chr10:73085085-73085188 (+)	ENSG00000238918_x_st	snoRNA	ENSG00000238918
ENSG00000239094_x_st	0.823751	down	1.10625	0.0133745	0.918529	0.963236	0.826344	0.937446	1.02783	1.07707	1.21904	0.954698	1.89836	1.15463	1.0038	Homo sapiens	chr1:226503762-226503865 (-)	ENSG00000239094_x_st	snoRNA	ENSG00000239094
hsa-miR-488_st	0.788254	down	1.30905	0.0134011	0.918529	1.24515	1.09272	0.901114	0.926714	1.52138	1.41166	1.45196	1.92711	1.03741	1.57528	Homo sapiens	1:176998499-176998581 (-)	hsa-miR-488_st	miRNA	hsa-mir-488
ENSG00000212428_x_st	0.850356	down	1.08999	0.013951	0.918529	1.43536	1.06724	0.420622	0.898686	1.04338	1.29905	1.06782	1.41805	0.845684	1.40399	Homo sapiens	chr15:25404368-25404426 (+)	ENSG00000212428_x_st	snoRNA	ENSG00000212428
hp_hsa-mir-759_st	0.859713	down	1.09493	0.0140021	0.918529	0.801867	0.977552	0.813191	1.02514	1.31172	1.13077	0.95448	1.7873	0.908635	1.23865	Homo sapiens	13:53384185-53384275 (+)	hp_hsa-mir-759_st	stem-loop	hsa-mir-759
hsa-miR-217_st	0.324773	down	2.2596	0.0141323	0.918529	1.00524	1.03524	1.37475	1.71789	2.10862	1.2751	1.50605	5.42407	4.53237	2.61663	Homo sapiens	2:56210102-56210211 (-)	hsa-miR-217_st	miRNA	hsa-mir-217
hp_hsa-mir-335_st	0.728415	down	1.73371	0.0142999	0.918529	1.46298	0.977552	1.40425	1.98362	1.69724	2.23906	1.47892	3.07036	1.48886	1.53428	Homo sapiens	7:130135952-130136045 (+)	hp_hsa-mir-335_st	stem-loop	hsa-mir-335
hsa-miR-548q_st	1.45251	up	2.16728	0.0143538	0.918529	3.0017	2.94989	2.61647	1.56246	2.05226	2.02342	3.00406	0.990168	1.28359	2.18878	Homo sapiens	10:12767253-12767352 (-)	hsa-miR-548q_st	miRNA	hsa-mir-548q
hsa-miR-513b_st	1.03279	up	1.77777	0.0144007	0.918529	2.34649	1.45957	1.16127	2.06085	1.97701	2.23657	1.21904	3.3847	1.11829	0.813864	Homo sapiens	X:146280562-146280645 (-)	hsa-miR-513b_st	miRNA	hsa-mir-513b
hsv1-miR-H3-star_st	1.34423	up	1.77633	0.014777	0.918529	1.41641	1.47523	2.88063	1.62241	2.55393	1.16285	2.00433	1.38621	1.37269	1.88864	Herpes Simplex Virus 1		hsv1-miR-H3-star_st	miRNA	hsv1-mir-H3
hp_hsa-mir-521-1_x_st	0.901532	down	1.56351	0.0147952	0.918529	1.75791	1.71969	1.16372	1.18726	1.6151	1.5973	1.5725	2.06161	1.30069	1.65933	Homo sapiens	19:54251890-54251976 (+)	hp_hsa-mir-521-1_x_st	stem-loop	hsa-mir-521-1
ENSG00000238437_st	1.24591	up	1.03918	0.0153867	0.918529	0.772033	0.990117	1.80144	1.26991	1.1554	0.787632	1.03344	0.754691	0.809001	1.01815	Homo sapiens	chr11:93530379-93530479 (+)	ENSG00000238437_st	snoRNA	ENSG00000238437
hsa-miR-3176_st	1.90147	up	1.35567	0.0154452	0.918529	1.35503	1.22288	3.19756	1.27794	2.04271	0.614162	1.39938	0.91975	0.80059	0.726651	Homo sapiens	16:593277-593366 (+)	hsa-miR-3176_st	miRNA	hsa-mir-3176
hp_hsa-mir-3167_st	0.777074	down	1.11176	0.0159234	0.918529	0.862053	1.11988	1.06342	0.587514	1.01623	1.09452	1.33555	2.14157	0.996902	0.899932	Homo sapiens	11:126858354-126858438 (-)	hp_hsa-mir-3167_st	stem-loop	hsa-mir-3167
hsa-miR-492_st	4.35257	up	3.16445	0.0159854	0.918529	1.73471	4.48185	7.15304	2.55697	5.20037	1.53921	3.05493	1.98907	2.30453	1.62986	Homo sapiens	12:95228174-95228289 (+)	hsa-miR-492_st	miRNA	hsa-mir-492
hp_hsa-mir-192_st	1.15675	up	1.38888	0.0161341	0.918529	1.26549	1.63744	1.88633	1.34089	1.33947	1.24882	1.63744	1.02738	1.13926	1.36633	Homo sapiens	11:64658609-64658718 (-)	hp_hsa-mir-192_st	stem-loop	hsa-mir-192
ENSG00000252049_st	0.841678	down	1.31828	0.0161863	0.918529	1.34765	1.07711	0.895738	1.58103	1.0682	1.01943	1.25439	1.91114	1.75791	1.27016	Homo sapiens	chr10:23455914-23456030 (+)	ENSG00000252049_st	snoRNA	ENSG00000252049
ENSG00000238747_st	0.840074	down	0.99025	0.0162831	0.918529	0.995535	0.859065	0.870118	0.97833	0.619673	0.988994	1.0283	1.73971	1.0805	0.742279	Homo sapiens	chr6:90533014-90533115 (+)	ENSG00000238747_st	snoRNA	ENSG00000238747
ENSG00000239080_x_st	0.506572	down	2.91916	0.0163114	0.918529	3.59973	2.39731	2.12475	1.98598	2.03513	4.77533	2.88885	4.43366	1.88356	3.06731	Homo sapiens	chrX:135216476-135216579 (-)	ENSG00000239080_x_st	snoRNA	ENSG00000239080
hp_hsa-mir-4487_s_st	0.68204	down	1.25865	0.0165444	0.918529	0.917162	0.67777	0.919086	1.3211	1.07793	1.5657	1.09419	2.34874	1.15583	1.50895	Homo sapiens	11:47422521-47422593 (+)	hp_hsa-mir-4487_s_st	stem-loop	hsa-mir-4487
hsa-miR-323-5p_st	1.34212	up	1.79413	0.0170946	0.918529	1.18574	1.93533	2.95954	2.02086	1.93045	1.83777	1.68214	1.43107	1.61563	1.34275	Homo sapiens	14:101492069-101492154 (+)	hsa-miR-323-5p_st	miRNA	hsa-mir-323
hp_hsa-mir-3151_st	0.525738	down	1.95941	0.0176366	0.918529	1.98067	1.3102	1.34585	1.50817	1.3332	2.43362	1.84563	3.30496	2.37492	2.15688	Homo sapiens	8:104166842-104166917 (+)	hp_hsa-mir-3151_st	stem-loop	hsa-mir-3151
hp_hsa-mir-3659_st	0.875904	down	1.31885	0.0176512	0.918529	1.40581	1.35198	1.0011	1.35309	1.00438	1.16846	1.43872	1.89419	1.38991	1.18086	Homo sapiens	1:38554903-38555001 (+)	hp_hsa-mir-3659_st	stem-loop	hsa-mir-3659
ENSG00000212461_st	1.0935	up	1.64077	0.0178435	0.918529	1.54912	1.68596	2.11118	1.81873	1.36122	1.52627	1.73274	1.2509	1.76776	1.6038	Homo sapiens	chr12:72033135-72033263 (+)	ENSG00000212461_st	snoRNA	ENSG00000212461
hsa-miR-455-3p_st	1.43905	up	9.35454	0.0179483	0.918529	9.78998	9.80636	9.75152	9.23922	9.49842	9.88943	8.80519	8.16946	9.4034	9.19246	Homo sapiens	9:116971714-116971809 (+)	hsa-miR-455-3p_st	miRNA	hsa-mir-455
hsa-miR-3917_st	1.66733	up	2.37806	0.0179924	0.918529	3.08701	2.51243	2.80431	2.7017	2.62869	2.17884	2.06956	1.14154	2.21409	2.44241	Homo sapiens	1:26232853-26232945 (-)	hsa-miR-3917_st	miRNA	hsa-mir-3917
ENSG00000238809_x_st	0.92658	down	1.1802	0.0183527	0.918529	1.56246	1.42269	0.666913	1.12757	0.846337	1.25637	1.06564	1.68334	1.29361	0.87707	Homo sapiens	chr2:62492130-62492233 (+)	ENSG00000238809_x_st	snoRNA	ENSG00000238809
hsa-miR-126-star_st	0.679839	down	1.93418	0.018437	0.918529	1.67481	1.67128	1.51898	1.48896	1.92504	1.55007	2.83683	3.36957	1.84643	1.45985	Homo sapiens	9:139565054-139565138 (+)	hsa-miR-126-star_st	miRNA	hsa-mir-126
hsa-miR-192-star_st	6.96996	up	4.58095	0.0186288	0.918529	4.83187	8.95644	7.26886	4.70209	4.14836	2.65109	6.4969	1.52823	1.75791	3.46774	Homo sapiens	11:64658609-64658718 (-)	hsa-miR-192-star_st	miRNA	hsa-mir-192
hsa-miR-425-star_st	3.68634	up	5.14788	0.0190203	0.918529	6.24	6.66052	6.22379	5.35384	5.96675	5.32226	4.90345	2.26126	4.86754	3.67944	Homo sapiens	3:49057581-49057667 (-)	hsa-miR-425-star_st	miRNA	hsa-mir-425
hp_hsa-mir-548a-1_x_st	0.799638	down	1.34908	0.019447	0.918529	1.505	1.57767	1.08274	0.935872	0.837642	1.63834	1.4476	2.15184	0.926592	1.38746	Homo sapiens	6:18572015-18572111 (+)	hp_hsa-mir-548a-1_x_st	stem-loop	hsa-mir-548a-1
hsa-miR-4310_st	1.39978	up	2.44748	0.0197282	0.918529	2.70122	1.89232	2.74174	3.51923	2.59588	2.23817	2.62192	1.08442	2.80578	2.27409	Homo sapiens	15:42158693-42158749 (-)	hsa-miR-4310_st	miRNA	hsa-mir-4310
hsa-miR-149_st	5.12939	up	3.25185	0.0199592	0.918529	3.8321	3.57672	6.43102	3.36606	4.9503	1.03765	3.01252	1.04542	3.47536	1.79132	Homo sapiens	2:241395418-241395506 (+)	hsa-miR-149_st	miRNA	hsa-mir-149
hsa-miR-4321_st	1.69033	up	2.07909	0.0201498	0.918529	2.38717	2.40872	2.87909	2.20739	2.40635	1.57591	2.17809	1.15755	2.07131	1.51932	Homo sapiens	19:2250638-2250717 (+)	hsa-miR-4321_st	miRNA	hsa-mir-4321
hsa-miR-532-5p_st	1.02707	up	8.44579	0.0201536	0.918529	8.09831	9.09539	8.3593	8.66709	8.10519	8.61649	8.83588	7.06484	9.0884	8.527	Homo sapiens	X:49767754-49767844 (+)	hsa-miR-532-5p_st	miRNA	hsa-mir-532
hsa-miR-449b-star_st	0.902157	down	2.21971	0.0201685	0.918529	1.75021	2.53335	2.64279	2.16331	1.6375	1.66016	2.64279	3.4553	2.20967	1.50199	Homo sapiens	5:54466474-54466570 (-)	hsa-miR-449b-star_st	miRNA	hsa-mir-449b
ENSG00000238400_x_st	0.788137	down	1.11611	0.0202724	0.918529	0.731495	1.41455	0.646899	0.975227	0.953697	1.21904	1.28104	1.71693	0.956433	1.26583	Homo sapiens	chr5:65526957-65527060 (-)	ENSG00000238400_x_st	snoRNA	ENSG00000238400
hsa-miR-26b_st	0.573621	down	7.81895	0.0204195	0.918529	8.22344	6.98428	7.50391	6.93215	7.44642	8.15305	7.69428	9.38741	7.29262	8.57199	Homo sapiens	2:219267369-219267445 (+)	hsa-miR-26b_st	miRNA	hsa-mir-26b
ENSG00000238960_x_st	0.72342	down	1.16336	0.0205163	0.918529	0.735373	1.0229	1.08274	0.809001	0.999045	1.27687	0.828507	2.41746	0.800689	1.66101	Homo sapiens	chr15:22348678-22348778 (-)	ENSG00000238960_x_st	snoRNA	ENSG00000238960
hp_hsa-mir-4319_st	0.947418	down	1.17311	0.020622	0.918529	1.44612	1.38754	0.477783	1.14969	1.2096	1.21615	1.20938	1.32859	1.10645	1.1998	Homo sapiens	18:42550047-42550131 (-)	hp_hsa-mir-4319_st	stem-loop	hsa-mir-4319
hsa-miR-589_st	1.33017	up	1.28532	0.0209746	0.918529	1.30804	1.35592	2.09032	1.16769	1.53365	1.28268	0.91824	0.838155	1.43865	0.919836	Homo sapiens	7:5535450-5535548 (-)	hsa-miR-589_st	miRNA	hsa-mir-589
hp_hsa-mir-3688-2_st	0.889709	down	1.13787	0.0213918	0.918529	1.1367	1.01095	1.04107	1.03495	1.04421	1.1524	1.11881	1.81607	1.02221	1.00136	Homo sapiens	4:160049957-160050043 (+)	hp_hsa-mir-3688-2_st	stem-loop	hsa-mir-3688-2
hp_hsa-mir-4298_st	0.918462	down	1.44997	0.0216046	0.918529	1.24285	1.36014	1.42741	1.46169	1.45099	1.20394	1.44543	2.25144	1.21904	1.43677	Homo sapiens	11:1880694-1880766 (-)	hp_hsa-mir-4298_st	stem-loop	hsa-mir-4298
hp_hsa-mir-181b-2_st	0.784384	down	0.952192	0.021682	0.918529	1.03575	0.960162	0.617111	0.441975	0.830044	1.02704	1.05437	1.68334	1.04533	0.826798	Homo sapiens	9:127455989-127456077 (+)	hp_hsa-mir-181b-2_st	stem-loop	hsa-mir-181b-2
hsa-miR-524-3p_st	0.928049	down	0.895069	0.0217099	0.918529	1.15645	0.88729	0.794568	0.598595	0.769124	1.01743	0.832378	1.58337	0.630706	0.680777	Homo sapiens	19:54214256-54214342 (+)	hsa-miR-524-3p_st	miRNA	hsa-mir-524
hp_hsa-mir-136_st	1.03014	up	0.975425	0.0217126	0.918529	1.18574	0.851566	0.810862	0.949754	1.1863	0.630406	0.708963	2.02505	0.549417	0.856188	Homo sapiens	14:101351039-101351120 (+)	hp_hsa-mir-136_st	stem-loop	hsa-mir-136
hsa-miR-4769-5p_st	0.987532	down	1.91238	0.0217908	0.918529	1.7254	1.13375	2.13393	2.39837	2.1252	1.71177	1.17895	3.5457	1.60325	1.56748	Homo sapiens	X:47446828-47446904 (+)	hsa-miR-4769-5p_st	miRNA	hsa-mir-4769
ENSG00000252550_st	0.714674	down	1.64157	0.0219276	0.918529	1.40472	1.45207	1.31971	1.721	1.09875	1.9636	1.09148	2.91014	1.4618	1.99244	Homo sapiens	chr13:106549872-106549992 (-)	ENSG00000252550_st	snoRNA	ENSG00000252550
hp_hsa-mir-4438_st	0.891307	down	1.0028	0.0220357	0.918529	0.808875	1.19078	0.655439	1.04892	0.894956	0.879755	0.947508	1.5101	0.996902	1.09473	Homo sapiens	2:214622791-214622883 (+)	hp_hsa-mir-4438_st	stem-loop	hsa-mir-4438
hsa-miR-4325_st	0.825506	down	0.880575	0.0221443	0.918529	0.981907	0.772276	0.444604	0.703462	0.809001	0.991219	0.479633	1.61461	1.35668	0.652355	Homo sapiens	20:55896558-55896647 (-)	hsa-miR-4325_st	miRNA	hsa-mir-4325
hsa-miR-4688_st	1.93029	up	4.48894	0.0226349	0.918529	4.26502	4.31045	5.84538	4.96859	5.42731	3.20309	4.90112	3.44267	4.42943	4.09635	Homo sapiens	11:46397952-46398034 (+)	hsa-miR-4688_st	miRNA	hsa-mir-4688
hsa-miR-186_st	1.92377	up	1.71592	0.0227942	0.918529	1.75245	2.8698	3.52486	0.682769	2.10956	1.43244	1.67393	1.25679	0.974389	0.882195	Homo sapiens	1:71533314-71533399 (-)	hsa-miR-186_st	miRNA	hsa-mir-186
hsv2-miR-H13_st	1.06445	up	1.13968	0.022804	0.918529	0.823907	0.983774	1.80569	0.705203	1.60509	1.07515	0.874352	0.863986	1.08706	1.57258	Herpes Simplex Virus 2		hsv2-miR-H13_st	miRNA	hsv2-mir-H13
hsa-miR-345_st	4.79358	up	5.49398	0.0229159	0.918529	6.99187	7.49672	6.53508	5.95835	6.14063	4.30219	6.24778	1.98719	5.25138	4.02859	Homo sapiens	14:100774196-100774293 (+)	hsa-miR-345_st	miRNA	hsa-mir-345
ENSG00000238559_x_st	0.877241	down	0.96059	0.0230596	0.918529	1.42533	0.681566	0.575338	0.82135	0.826978	1.15821	0.82135	1.42741	0.936073	0.932294	Homo sapiens	chr15:40899410-40899510 (-)	ENSG00000238559_x_st	snoRNA	ENSG00000238559
hp_hsa-mir-548ae-2_x_st	0.777577	down	1.10576	0.0239689	0.918529	0.965806	0.848449	0.781737	0.957235	1.0682	0.977552	1.23553	1.86748	0.777905	1.57767	Homo sapiens	5:57825870-57825936 (-)	hp_hsa-mir-548ae-2_x_st	stem-loop	hsa-mir-548ae-2
hp_hsa-mir-26a-1_x_st	1.24253	up	3.02712	0.0239908	0.918529	3.0846	3.36756	3.05067	3.18779	3.22817	2.83653	3.53452	2.07749	3.10401	2.79981	Homo sapiens	3:38010895-38010971 (+)	hp_hsa-mir-26a-1_x_st	stem-loop	hsa-mir-26a-1
hsa-miR-645_st	0.910796	down	1.09191	0.0240404	0.918529	0.996902	1.21275	0.867303	1.09191	0.953697	1.27067	0.987227	1.7469	0.940885	0.850882	Homo sapiens	20:49202323-49202416 (+)	hsa-miR-645_st	miRNA	hsa-mir-645
ENSG00000252228_st	1.1144	up	1.60625	0.0244271	0.918529	1.7701	1.42162	1.98056	1.79712	1.45252	1.88995	1.21904	1.18883	1.8339	1.50889	Homo sapiens	chr6:30100582-30100743 (-)	ENSG00000252228_st	snoRNA	ENSG00000252228
hp_hsa-mir-3198-1_s_st	1.28694	up	2.0832	0.024478	0.918529	1.90802	1.93475	2.98934	1.91907	2.57467	2.66272	2.07306	1.31961	1.87475	1.57598	Homo sapiens	22:18246946-18247025 (-)	hp_hsa-mir-3198-1_s_st	stem-loop	hsa-mir-3198-1
hsa-miR-140-3p_st	0.69136	down	10.3692	0.0251476	0.918529	10.6898	9.87121	9.56987	10.4207	9.96296	10.5313	10.7705	11.0051	10.3979	10.4722	Homo sapiens	16:69966984-69967083 (+)	hsa-miR-140-3p_st	miRNA	hsa-mir-140
hsa-miR-328_st	2.56436	up	3.4244	0.0253609	0.918529	3.53872	4.59361	4.74134	3.70744	3.93738	1.14854	3.88925	1.56303	3.96921	3.15546	Homo sapiens	16:67236224-67236298 (-)	hsa-miR-328_st	miRNA	hsa-mir-328
hsa-miR-3661_st	1.28075	up	1.05207	0.0253736	0.918529	0.839487	1.25764	1.90615	0.845175	1.30436	0.904131	1.10738	0.861725	0.801944	0.692703	Homo sapiens	5:133561448-133561543 (+)	hsa-miR-3661_st	miRNA	hsa-mir-3661
hsa-miR-196b-star_st	1.42382	up	1.41126	0.0255506	0.918529	1.12126	1.81737	2.1362	2.16105	1.09482	1.27849	1.13796	0.8677	1.72555	0.772167	Homo sapiens	7:27209099-27209182 (-)	hsa-miR-196b-star_st	miRNA	hsa-mir-196b
hsa-miR-4707-3p_st	0.853219	down	1.42164	0.0258857	0.918529	1.47188	1.37102	1.34782	1.33314	1.01181	1.34782	1.34782	2.42232	0.985098	1.57767	Homo sapiens	14:23426159-23426238 (-)	hsa-miR-4707-3p_st	miRNA	hsa-mir-4707
hsa-miR-4783-3p_st	2.00036	up	2.49657	0.025913	0.918529	1.89948	2.39589	3.95968	3.61436	3.1141	1.79077	1.96356	1.6851	3.15236	1.39041	Homo sapiens	2:128181113-128181194 (-)	hsa-miR-4783-3p_st	miRNA	hsa-mir-4783
hsa-miR-139-3p_st	2.2915	up	3.39668	0.0259813	0.918529	2.91509	4.1434	4.2194	4.38125	4.31499	1.17502	4.99539	1.16765	3.89324	2.76136	Homo sapiens	11:72326107-72326174 (-)	hsa-miR-139-3p_st	miRNA	hsa-mir-139
ENSG00000252792_st	0.858786	down	1.23788	0.0261627	0.918529	1.20239	1.19406	1.10352	0.924659	1.2157	1.19406	1.16848	1.89986	1.20239	1.27369	Homo sapiens	chr14:68212084-68212191 (-)	ENSG00000252792_st	snoRNA	ENSG00000252792
hsa-miR-559_st	0.53595	down	1.63206	0.0261931	0.918529	1.39954	1.37895	1.13919	0.924856	1.0682	1.0423	1.21904	3.58832	2.73734	1.82288	Homo sapiens	2:47604814-47604909 (+)	hsa-miR-559_st	miRNA	hsa-mir-559
ENSG00000239188_x_st	0.774084	down	1.43342	0.0265718	0.918529	1.39602	1.17724	1.27128	1.25674	1.14223	1.40757	1.37411	2.21858	1.62621	1.46423	Homo sapiens	chrX:141961746-141961849 (-)	ENSG00000239188_x_st	snoRNA	ENSG00000239188
hp_hsa-mir-511-2_s_st	0.955741	down	1.10523	0.0268711	0.918529	1.85713	0.82737	0.805478	1.0744	0.798508	1.43077	0.994753	1.75864	0.807408	0.697856	Homo sapiens	10:18134036-18134122 (+)	hp_hsa-mir-511-2_s_st	stem-loop	hsa-mir-511-2
hsa-miR-378b_st	2.20733	up	3.37149	0.0268818	0.918529	4.10081	3.84932	4.15455	3.98043	3.6281	3.03353	3.23591	1.87452	3.56666	2.29109	Homo sapiens	3:10371913-10371969 (+)	hsa-miR-378b_st	miRNA	hsa-mir-378b
hp_hsa-mir-148a_st	1.07299	up	1.5865	0.0271005	0.918529	1.59332	2.08473	1.82733	1.1519	1.52933	1.59106	1.82974	0.803191	1.67046	1.78397	Homo sapiens	7:25989539-25989606 (-)	hp_hsa-mir-148a_st	stem-loop	hsa-mir-148a
hp_hsa-mir-200a_st	1.60111	up	2.06822	0.0271221	0.918529	2.06628	3.12646	3.06997	1.5158	2.26026	1.48279	2.08254	1.49247	1.31152	2.27409	Homo sapiens	1:1103243-1103332 (+)	hp_hsa-mir-200a_st	stem-loop	hsa-mir-200a
hsa-miR-632_st	0.782496	down	1.12658	0.0272869	0.918529	1.2472	0.818868	0.656859	1.16758	0.857805	1.4606	1.1278	1.68334	1.62412	0.621676	Homo sapiens	17:30677128-30677221 (+)	hsa-miR-632_st	miRNA	hsa-mir-632
ENSG00000238587_x_st	0.799128	down	1.24902	0.0274645	0.918529	0.97874	1.13482	1.08274	1.35046	0.889584	1.21904	1.21611	1.99473	1.31518	1.30879	Homo sapiens	chr7:87253473-87253574 (+)	ENSG00000238587_x_st	snoRNA	ENSG00000238587
hsa-miR-1278_st	0.432578	down	1.98894	0.0277481	0.918529	2.01637	1.19302	1.29178	1.10939	1.31172	1.25221	1.62288	4.77172	1.18411	4.1362	Homo sapiens	1:193105633-193105713 (+)	hsa-miR-1278_st	miRNA	hsa-mir-1278
hsv1-miR-H18_st	2.90166	up	2.4548	0.027914	0.918529	1.88412	3.85119	4.41591	3.31268	2.65228	1.44947	1.89431	1.38377	2.19557	1.50868	Herpes Simplex Virus 1		hsv1-miR-H18_st	miRNA	hsv1-mir-H18
ENSG00000201388_s_st	1.12119	up	1.07389	0.0285824	0.918529	0.967994	1.20978	1.29189	1.06933	1.24301	1.02931	1.3323	0.538954	0.948508	1.10778	Homo sapiens	chr19:33099243-33099375 (-)	ENSG00000201388_s_st	snoRNA	ENSG00000201388
hp_hsa-let-7a-3_st	0.879213	down	1.14264	0.0288087	0.918529	0.997613	1.34179	1.08377	0.968387	0.857349	0.993813	1.04456	1.95382	0.99536	1.18993	Homo sapiens	22:46508629-46508702 (+)	hp_hsa-let-7a-3_st	stem-loop	hsa-let-7a-3
ENSG00000252349_x_st	0.857281	down	2.74058	0.028819	0.918529	2.88125	2.50085	2.55127	2.54012	2.67399	2.79306	2.21846	3.58646	3.12018	2.54012	Homo sapiens	chr17:19565313-19565403 (+)	ENSG00000252349_x_st	snoRNA	ENSG00000252349
hp_hsa-mir-513b_x_st	0.820413	down	1.1503	0.0288271	0.918529	1.03605	1.02263	0.870556	1.21904	0.889262	1.54148	1.05275	1.7915	1.12329	0.956411	Homo sapiens	X:146280562-146280645 (-)	hp_hsa-mir-513b_x_st	stem-loop	hsa-mir-513b
hsa-miR-181b_st	1.40301	up	9.96105	0.0291693	0.918529	10.3721	9.46649	11.0596	9.50867	10.6197	9.69467	10.4428	8.2418	11.0218	9.18286	Homo sapiens	1:198828002-198828111 (-) // 9:127455989-127456077 (+)	hsa-miR-181b_st	miRNA	hsa-mir-181b-1 // hsa-mir-181b-2
ENSG00000239128_x_st	1.44657	up	1.6237	0.0294059	0.918529	1.52468	1.98989	2.3193	1.98989	1.62633	1.08904	1.72758	1.16959	1.74681	1.0539	Homo sapiens	chr3:47292013-47292116 (-)	ENSG00000239128_x_st	snoRNA	ENSG00000239128
hsa-miR-335_st	0.465729	down	6.64213	0.0294362	0.918529	5.77297	5.89927	6.40381	6.87349	5.50499	5.64432	6.37787	8.89321	7.65223	7.39909	Homo sapiens	7:130135952-130136045 (+)	hsa-miR-335_st	miRNA	hsa-mir-335
hp_hsa-mir-518d_x_st	0.780201	down	1.226	0.0295776	0.918529	1.55879	0.692703	0.701079	1.21192	1.07029	1.7724	1.11748	1.64311	1.4923	0.999905	Homo sapiens	19:54238131-54238217 (+)	hp_hsa-mir-518d_x_st	stem-loop	hsa-mir-518d
ENSG00000238501_x_st	0.918736	down	1.15653	0.0295991	0.918529	1.33097	1.02021	1.23918	0.866676	1.01992	0.991235	0.58721	2.25209	1.20432	1.05349	Homo sapiens	chr14:45036116-45036209 (-)	ENSG00000238501_x_st	snoRNA	ENSG00000238501
hp_hsa-mir-641_x_st	1.09712	up	1.29097	0.0297149	0.918529	1.0732	1.30872	1.66884	1.18788	1.55054	1.09025	1.15143	0.70906	1.73498	1.43485	Homo sapiens	19:40788450-40788548 (-)	hp_hsa-mir-641_x_st	stem-loop	hsa-mir-641
hsa-miR-489_st	1.52746	up	3.97821	0.0297415	0.918529	2.83119	4.18963	4.54723	4.24326	5.60758	2.03012	3.29796	2.96499	4.59301	5.47716	Homo sapiens	7:93113248-93113331 (-)	hsa-miR-489_st	miRNA	hsa-mir-489
hsa-miR-188-5p_st	1.70926	up	3.83532	0.0297813	0.918529	4.12001	4.97055	4.06645	4.50951	3.44351	3.00169	4.94249	2.24292	4.59361	2.46246	Homo sapiens	X:49768109-49768194 (+)	hsa-miR-188-5p_st	miRNA	hsa-mir-188
ENSG00000239155_st	0.56413	down	1.50339	0.0299852	0.918529	1.53977	0.764306	0.860889	1.41857	0.86867	1.95796	1.41301	2.56278	1.66768	1.98028	Homo sapiens	chr9:30178473-30178575 (-)	ENSG00000239155_st	snoRNA	ENSG00000239155
hp_hsa-mir-548aj-2_x_st	0.802911	down	1.96894	0.0300349	0.918529	2.11497	1.87422	1.61121	1.4151	2.0375	2.44129	1.93441	2.50369	1.77631	1.98074	Homo sapiens	X:37883148-37883239 (-)	hp_hsa-mir-548aj-2_x_st	stem-loop	hsa-mir-548aj-2
ENSG00000222966_st	0.767489	down	0.965508	0.0302369	0.918529	0.894276	0.826068	0.598705	0.745036	0.809001	1.31585	0.795322	1.55383	1.03825	1.07874	Homo sapiens	chr7:99549656-99549781 (+)	ENSG00000222966_st	snoRNA	ENSG00000222966
hsa-miR-1302_st	0.937639	down	1.15491	0.0308162	0.918529	0.900629	1.16957	1.08274	1.12294	1.26643	0.535089	0.747919	2.04656	1.21586	1.46136	Homo sapiens	12:113132839-113132981 (-) // 15:102500662-102500799 (-) // 19:71973-72110 (+) // 1:30366-30503 (+) // 2:114340536-114340673 (-) // 2:208133999-208134148 (-) // 20:49231173-49231322 (-) // 7:18166843-18166932 (-) // 8:142867603-142867674 (-) // 9:100125836-100125963 (-) // 9:30144-30281 (+)	hsa-miR-1302_st	miRNA	hsa-mir-1302-1 // hsa-mir-1302-10 // hsa-mir-1302-11 // hsa-mir-1302-2 // hsa-mir-1302-3 // hsa-mir-1302-4 // hsa-mir-1302-5 // hsa-mir-1302-6 // hsa-mir-1302-7 // hsa-mir-1302-8 // hsa-mir-1302-9
hp_hsa-mir-1247_st	1.46026	up	1.83404	0.0311462	0.918529	1.5862	1.60053	2.53424	2.15603	2.65878	1.33264	1.12979	1.15285	2.42042	1.76894	Homo sapiens	14:102026624-102026759 (-)	hp_hsa-mir-1247_st	stem-loop	hsa-mir-1247
hp_hsa-mir-3666_st	1.04499	up	1.17754	0.0317291	0.918529	1.08116	0.753131	1.60921	1.46582	1.13709	1.30564	1.13574	0.693841	1.23858	1.35519	Homo sapiens	7:114293400-114293510 (+)	hp_hsa-mir-3666_st	stem-loop	hsa-mir-3666
hsa-miR-1203_st	1.28559	up	1.46488	0.0320799	0.918529	1.50128	1.36267	2.4646	0.905284	1.99664	1.83657	0.615787	1.07503	1.40981	1.48111	Homo sapiens	17:46233789-46233873 (-)	hsa-miR-1203_st	miRNA	hsa-mir-1203
ENSG00000238934_x_st	1.44612	up	1.54129	0.0322435	0.918529	1.69742	2.24771	2.21275	1.53953	1.33952	0.971756	1.63516	0.953698	1.57336	1.24201	Homo sapiens	chr1:161110998-161111126 (-)	ENSG00000238934_x_st	snoRNA	ENSG00000238934
hp_hsa-mir-4765_st	0.773936	down	1.23997	0.0322777	0.918529	1.23489	0.948345	0.92159	0.935872	1.23489	1.44241	1.26905	1.90672	1.42641	1.07957	Homo sapiens	2:32860322-32860398 (+)	hp_hsa-mir-4765_st	stem-loop	hsa-mir-4765
hsa-miR-181a_st	1.71266	up	11.2009	0.0323719	0.918529	11.6166	10.895	12.5857	10.8361	12.0116	10.4746	11.4393	9.83329	11.9986	10.318	Homo sapiens	1:198828173-198828282 (-) // 9:127454721-127454830 (+)	hsa-miR-181a_st	miRNA	hsa-mir-181a-1 // hsa-mir-181a-2
hp_hsa-mir-4297_st	1.67645	up	1.84459	0.032466	0.918529	2.08432	1.93603	2.49593	2.54834	2.02186	1.2484	1.38237	0.93194	2.56086	1.23588	Homo sapiens	10:131641563-131641638 (-)	hp_hsa-mir-4297_st	stem-loop	hsa-mir-4297
hsa-miR-524-5p_st	0.865577	down	0.958626	0.0324993	0.918529	0.739855	1.17898	0.856188	0.799343	0.698099	0.948249	1.12541	1.59694	0.799343	0.843855	Homo sapiens	19:54214256-54214342 (+)	hsa-miR-524-5p_st	miRNA	hsa-mir-524
hp_hsa-mir-599_st	1.06364	up	1.03492	0.0332661	0.918529	0.997256	0.945032	1.39853	1.05499	1.00132	1.49993	0.964349	0.519046	0.971466	0.997256	Homo sapiens	8:100548864-100548958 (-)	hp_hsa-mir-599_st	stem-loop	hsa-mir-599
hp_hsa-mir-4307_st	0.754478	down	1.11619	0.0332754	0.918529	0.684739	0.826068	0.970597	0.897667	1.18574	0.885764	1.40213	1.96628	1.16027	1.18261	Homo sapiens	14:27377848-27377931 (+)	hp_hsa-mir-4307_st	stem-loop	hsa-mir-4307
hp_hsa-mir-4305_st	0.907273	down	0.91994	0.0337211	0.918529	1.12781	0.879759	0.621895	0.557361	1.0619	0.609516	0.847761	1.56621	0.864182	1.06301	Homo sapiens	13:40238171-40238272 (-)	hp_hsa-mir-4305_st	stem-loop	hsa-mir-4305
hsa-miR-3120-5p_st	1.44709	up	1.68356	0.033746	0.918529	1.48905	1.76336	2.42237	1.90457	2.17133	1.54882	1.17426	1.22426	1.55499	1.58258	Homo sapiens	1:172107948-172108028 (+)	hsa-miR-3120-5p_st	miRNA	hsa-mir-3120
hsa-miR-3974_st	0.770525	down	1.101	0.033873	0.918529	1.07161	0.826068	0.674096	1.0682	0.924824	1.21904	1.47775	1.68334	0.996902	1.0682	Homo sapiens	12:17826233-17826328 (+)	hsa-miR-3974_st	miRNA	hsa-mir-3974
hsa-miR-4311_st	0.657895	down	1.20879	0.033917	0.918529	0.991122	0.861373	0.94472	0.693099	1.04348	0.946661	1.1294	2.31047	1.20133	1.96629	Homo sapiens	15:66332571-66332670 (+)	hsa-miR-4311_st	miRNA	hsa-mir-4311
hsa-miR-125b-2-star_st	1.1485	up	4.39954	0.034427	0.918529	2.51115	4.92461	4.99001	4.34512	5.72619	2.34231	6.40321	2.71782	5.26848	4.76651	Homo sapiens	21:17962557-17962645 (+)	hsa-miR-125b-2-star_st	miRNA	hsa-mir-125b-2
hsa-miR-4294_st	1.24031	up	1.09141	0.0345021	0.918529	1.2463	1.3212	1.57743	1.12333	0.965572	1.21904	1.19373	0.758403	0.812713	0.696415	Homo sapiens	10:50193557-50193632 (-)	hsa-miR-4294_st	miRNA	hsa-mir-4294
hsa-miR-10b_st	0.417207	down	7.60606	0.0347864	0.918529	8.44445	7.09889	6.14541	6.22358	6.96504	7.9806	8.20154	8.92209	8.20448	7.87448	Homo sapiens	2:177015031-177015140 (+)	hsa-miR-10b_st	miRNA	hsa-mir-10b
hp_hsa-let-7f-2_x_st	0.633578	down	1.17428	0.0349933	0.918529	1.08383	0.77067	0.856188	0.813267	0.701422	1.84869	1.20189	2.16519	1.22143	1.08021	Homo sapiens	X:53584153-53584235 (-)	hp_hsa-let-7f-2_x_st	stem-loop	hsa-let-7f-2
hp_hsa-mir-339_st	1.52719	up	2.56638	0.0350185	0.918529	2.59256	3.14983	3.27496	2.1161	3.22564	2.40267	2.82319	2.01783	1.52548	2.53551	Homo sapiens	7:1062569-1062662 (-)	hp_hsa-mir-339_st	stem-loop	hsa-mir-339
hsa-miR-4777-5p_st	0.786864	down	0.953121	0.0352033	0.918529	0.935663	0.935663	0.542313	0.658829	0.828605	1.32487	1.01086	1.40143	0.789078	1.1039	Homo sapiens	2:232227419-232227504 (+)	hsa-miR-4777-5p_st	miRNA	hsa-mir-4777
hsa-miR-30b_st	1.91431	up	8.6336	0.035271	0.918529	8.20132	9.83872	9.56211	8.36556	9.54238	7.8187	8.7334	7.66606	8.20962	8.39817	Homo sapiens	8:135812763-135812850 (-)	hsa-miR-30b_st	miRNA	hsa-mir-30b
ENSG00000238676_x_st	0.869855	down	1.07818	0.0353124	0.918529	0.988075	0.774523	0.893242	1.09591	1.13629	1.24068	0.802712	1.68334	0.855357	1.31172	Homo sapiens	chr17:7937805-7937902 (-)	ENSG00000238676_x_st	snoRNA	ENSG00000238676
hp_hsa-mir-3124_st	0.861846	down	0.972096	0.0354675	0.918529	1.03355	0.833447	0.52249	1.18216	0.752589	0.944485	1.21985	1.44588	0.805664	0.980848	Homo sapiens	1:249120576-249120642 (+)	hp_hsa-mir-3124_st	stem-loop	hsa-mir-3124
hp_hsa-mir-3914-2_st	0.746663	down	1.04946	0.0355636	0.918529	0.853334	0.97262	0.676852	0.881821	0.809001	1.3891	1.02794	1.68334	1.32427	0.876336	Homo sapiens	7:70772660-70772754 (+)	hp_hsa-mir-3914-2_st	stem-loop	hsa-mir-3914-2
hsa-miR-718_st	1.10086	up	1.51049	0.0356155	0.918529	1.28675	1.59064	2.15006	1.37955	1.49204	1.78373	1.53363	1.24852	1.40751	1.2325	Homo sapiens	X:153285371-153285440 (-)	hsa-miR-718_st	miRNA	hsa-mir-718
hsa-miR-210_st	1.72467	up	8.62295	0.0362963	0.918529	8.90519	8.65601	9.07506	9.17789	9.2664	9.36308	10.1333	6.12751	7.20009	8.32498	Homo sapiens	11:568089-568198 (-)	hsa-miR-210_st	miRNA	hsa-mir-210
ENSG00000253042_s_st	1.34335	up	1.66802	0.0363898	0.918529	1.99982	1.4964	2.12031	1.64091	2.14725	1.17262	1.34614	0.894499	2.00909	1.85314	Homo sapiens	chr1:202496438-202496555 (-)	ENSG00000253042_s_st	snoRNA	ENSG00000253042
hp_hsa-mir-96_st	1.10953	up	1.30737	0.0371642	0.918529	1.03073	1.38382	2.45476	0.89539	1.14703	1.86085	0.938903	1.25448	0.913563	1.19422	Homo sapiens	7:129414532-129414609 (-)	hp_hsa-mir-96_st	stem-loop	hsa-mir-96
hsa-miR-3065-5p_st	1.33137	up	2.96192	0.0372567	0.918529	2.5877	3.69177	5.02282	1.48645	3.05316	1.18518	5.4703	2.31983	2.29361	2.50842	Homo sapiens	17:79099677-79099755 (+)	hsa-miR-3065-5p_st	miRNA	hsa-mir-3065
hsa-miR-519c-5p_st	1.09765	up	0.971431	0.037293	0.918529	0.964192	0.982389	1.54437	0.776291	0.925956	1.1038	0.726644	0.768715	1.02868	0.893276	Homo sapiens	19:54189723-54189809 (+)	hsa-miR-519c-5p_st	miRNA	hsa-mir-519c
hsa-miR-200a-star_st	4.49584	up	5.2382	0.037417	0.918529	6.37047	7.98865	7.50211	4.96889	4.78238	3.94847	7.2879	2.1004	0.942758	6.49002	Homo sapiens	1:1103243-1103332 (+)	hsa-miR-200a-star_st	miRNA	hsa-mir-200a
ENSG00000238389_st	0.822032	down	1.0898	0.0374629	0.918529	1.27056	1.02351	0.910943	0.646986	0.890146	0.99454	1.05363	1.84188	0.863756	1.40201	Homo sapiens	chr1:94616974-94617077 (+)	ENSG00000238389_st	snoRNA	ENSG00000238389
hp_hsa-mir-4267_st	0.85373	down	2.19693	0.0383321	0.918529	2.00083	1.97269	2.2788	2.0666	2.09534	1.93433	2.23568	3.09337	1.87502	2.4166	Homo sapiens	2:110827538-110827619 (-)	hp_hsa-mir-4267_st	stem-loop	hsa-mir-4267
hp_hsa-mir-10b_st	0.927925	down	1.11962	0.0383796	0.918529	1.18663	1.20392	0.750426	1.11106	1.07628	0.708514	1.34162	1.67034	0.836313	1.31113	Homo sapiens	2:177015031-177015140 (+)	hp_hsa-mir-10b_st	stem-loop	hsa-mir-10b
ENSG00000206897_st	1.15195	up	1.18717	0.0384299	0.918529	1.04738	1.13698	2.01351	1.15861	1.08955	1.26761	1.17644	1.20524	0.774735	1.00163	Homo sapiens	chr12:124101255-124101387 (+)	ENSG00000206897_st	snoRNA	ENSG00000206897
ENSG00000238718_x_st	0.79013	down	0.949646	0.0386463	0.918529	0.695069	0.936395	0.330937	0.923427	1.01281	1.20462	1.03067	1.24462	1.2214	0.896514	Homo sapiens	chr14:36256065-36256168 (-)	ENSG00000238718_x_st	snoRNA	ENSG00000238718
hp_hsa-mir-623_st	0.883333	down	1.18914	0.0387538	0.918529	1.36637	1.06217	1.00617	1.20182	0.861768	1.06304	1.44469	1.85182	1.07495	0.958649	Homo sapiens	13:100008385-100008482 (+)	hp_hsa-mir-623_st	stem-loop	hsa-mir-623
ENSG00000238605_st	0.854243	down	1.17438	0.0387695	0.918529	1.24488	1.13375	0.820463	0.900147	1.20446	1.22284	1.27972	1.57104	1.21904	1.14747	Homo sapiens	chr5:137450891-137450993 (-)	ENSG00000238605_st	snoRNA	ENSG00000238605
hsa-miR-222-star_st	1.12365	up	1.20699	0.0387805	0.918529	1.47462	1.06532	2.02505	0.936722	0.953697	0.965384	1.12081	0.953697	0.996902	1.57767	Homo sapiens	X:45606421-45606530 (-)	hsa-miR-222-star_st	miRNA	hsa-mir-222
hp_hsa-mir-3914-1_st	0.821298	down	1.03774	0.0391578	0.918529	0.874917	1.01176	0.898107	0.778706	0.915137	1.01844	1.21739	1.64984	1.03143	0.981638	Homo sapiens	7:70772658-70772756 (-)	hp_hsa-mir-3914-1_st	stem-loop	hsa-mir-3914-1
ENSG00000201701_x_st	0.891366	down	1.27398	0.039183	0.918529	0.871367	1.3516	1.31172	1.45738	0.963047	0.977552	1.42741	2.03932	1.21904	1.12134	Homo sapiens	chr3:32079018-32079145 (+)	ENSG00000201701_x_st	snoRNA	ENSG00000201701
ENSG00000252077_x_st	0.635407	down	1.299	0.0391853	0.918529	0.761342	0.825204	1.24161	0.918637	1.11257	1.17004	1.44465	2.50521	1.26815	1.74255	Homo sapiens	chr16:50532072-50532141 (-)	ENSG00000252077_x_st	snoRNA	ENSG00000252077
ENSG00000239136_st	0.821732	down	0.87139	0.0393157	0.918529	0.742589	0.772648	0.594428	0.846434	0.692703	1.06059	1.08464	1.45471	0.596591	0.868569	Homo sapiens	chr6:163647942-163648037 (+)	ENSG00000239136_st	snoRNA	ENSG00000239136
ENSG00000252945_st	0.875332	down	1.01595	0.0393379	0.918529	0.758748	0.707156	1.01567	1.16427	0.953683	0.702955	1.02574	1.75609	1.21904	0.856188	Homo sapiens	chr14:51311343-51311430 (+)	ENSG00000252945_st	snoRNA	ENSG00000252945
ENSG00000200969_x_st	1.41953	up	1.85552	0.0396615	0.918529	2.01236	2.24771	2.48459	1.61485	2.18162	1.73634	2.45567	1.27199	1.17581	1.37425	Homo sapiens	chr9:84503833-84503900 (+)	ENSG00000200969_x_st	snoRNA	ENSG00000200969
hsa-miR-1273c_st	1.73626	up	1.79317	0.0397355	0.918529	1.71367	2.20921	2.34231	2.19234	2.49828	1.51474	1.56823	0.737143	1.84408	1.31172	Homo sapiens	6:155174494-155174570 (+)	hsa-miR-1273c_st	miRNA	hsa-mir-1273c
ENSG00000212397_st	0.583571	down	2.37519	0.0397952	0.918529	2.51954	2.34582	1.13518	1.91283	2.02001	3.71122	2.47385	2.79705	2.75636	2.08	Homo sapiens	chr11:112473077-112473175 (-)	ENSG00000212397_st	snoRNA	ENSG00000212397
hsa-miR-4709-3p_st	1.83432	up	2.96754	0.0400492	0.918529	3.58423	1.65553	4.90124	2.7845	4.1003	2.06486	2.90695	2.27528	2.74855	2.65395	Homo sapiens	14:74946836-74946907 (-)	hsa-miR-4709-3p_st	miRNA	hsa-mir-4709
hp_hsa-mir-1252_st	0.789432	down	1.19142	0.0401738	0.918529	1.34309	1.13375	0.729899	0.809001	1.08857	0.981796	1.21904	1.76666	1.39277	1.44961	Homo sapiens	12:79813037-79813101 (+)	hp_hsa-mir-1252_st	stem-loop	hsa-mir-1252
hp_hsa-mir-4452_st	1.11599	up	1.10443	0.0406718	0.918529	1.04894	1.0703	1.53822	1.03414	1.22635	1.64157	1.04487	0.580525	0.969727	0.889623	Homo sapiens	4:87463635-87463705 (-)	hp_hsa-mir-4452_st	stem-loop	hsa-mir-4452
ENSG00000206649_x_st	0.913452	down	1.08479	0.0408658	0.918529	1.00044	1.21858	0.839522	1.0207	1.01819	0.950352	1.25477	1.51224	1.15016	0.882907	Homo sapiens	chr8:81229174-81229304 (-)	ENSG00000206649_x_st	snoRNA	ENSG00000206649
hp_hsa-mir-1271_st	1.12828	up	1.32183	0.0409718	0.918529	1.17753	1.13157	1.50294	2.21639	1.016	1.0248	1.32332	0.786336	2.21384	0.825525	Homo sapiens	5:175794949-175795034 (+)	hp_hsa-mir-1271_st	stem-loop	hsa-mir-1271
ENSG00000238388_x_st	0.533296	down	1.42409	0.0412267	0.918529	1.64054	0.216788	0.977552	1.32541	0.692703	1.65107	1.14398	2.88928	1.5523	2.15132	Homo sapiens	chr11:100805005-100805109 (+)	ENSG00000238388_x_st	snoRNA	ENSG00000238388
hsa-miR-146b-3p_st	3.7035	up	3.62628	0.0412567	0.918529	4.73576	4.15512	5.11661	3.75383	5.0923	1.30232	3.83381	0.910741	4.27529	3.08701	Homo sapiens	10:104196269-104196341 (+)	hsa-miR-146b-3p_st	miRNA	hsa-mir-146b
hsa-miR-2681-star_st	0.924979	down	0.993516	0.0412832	0.918529	0.733509	1.03259	0.935111	1.0682	0.916901	0.710173	0.977161	1.57737	1.0772	0.906947	Homo sapiens	13:102619992-102620096 (-)	hsa-miR-2681-star_st	miRNA	hsa-mir-2681
hp_hsa-mir-4487_x_st	1.309	up	1.38252	0.041473	0.918529	1.33895	1.57767	1.50941	1.93389	1.52385	1.20351	1.41568	0.605371	1.38176	1.3351	Homo sapiens	11:47422521-47422593 (+)	hp_hsa-mir-4487_x_st	stem-loop	hsa-mir-4487
hsa-miR-4422_st	0.685222	down	1.4048	0.0415503	0.918529	1.13239	1.13239	1.27717	0.806942	1.31172	1.46862	1.39938	2.38941	1.51865	1.61134	Homo sapiens	1:55691314-55691396 (+)	hsa-miR-4422_st	miRNA	hsa-mir-4422
ENSG00000253041_x_st	1.20493	up	1.63606	0.0418143	0.918529	2.02829	1.72663	1.86056	1.38475	1.85242	1.87539	1.42741	1.10852	1.4334	1.66319	Homo sapiens	chr9:104084759-104084815 (+)	ENSG00000253041_x_st	snoRNA	ENSG00000253041
hsa-miR-330-3p_st	3.84792	up	4.45168	0.0418499	0.918529	5.55933	5.44484	5.97785	5.07402	5.06255	3.37217	5.44583	1.85128	4.96811	1.76081	Homo sapiens	19:46142252-46142345 (-)	hsa-miR-330-3p_st	miRNA	hsa-mir-330
hsa-miR-4421_st	1.09025	up	0.903822	0.0419254	0.918529	0.681883	0.89541	1.52103	0.668915	1.06351	1.07117	0.928379	0.715359	0.706245	0.786318	Homo sapiens	1:51525509-51525577 (+)	hsa-miR-4421_st	miRNA	hsa-mir-4421
hsa-miR-583_st	0.910905	down	1.01454	0.0421902	0.918529	1.18574	0.826068	0.823171	0.935872	0.965259	0.885016	0.978887	1.55011	0.996902	0.998332	Homo sapiens	5:95414842-95414916 (+)	hsa-miR-583_st	miRNA	hsa-mir-583
hsa-miR-222_st	1.50083	up	11.2345	0.0422412	0.918529	10.9199	12.32	11.5253	11.5128	11.3588	11.0146	11.7273	10.26	11.151	10.5551	Homo sapiens	X:45606421-45606530 (-)	hsa-miR-222_st	miRNA	hsa-mir-222
hsa-miR-491-3p_st	0.894084	down	1.0735	0.0422444	0.918529	1.52879	1.12606	0.744572	0.798881	0.765416	1.21904	0.904049	1.6225	0.809	1.21672	Homo sapiens	9:20716104-20716187 (+)	hsa-miR-491-3p_st	miRNA	hsa-mir-491
ENSG00000207118_x_st	2.13409	up	3.27597	0.0423889	0.918529	4.3305	5.16546	4.25188	2.72595	2.6401	2.88089	4.66323	2.12381	2.58308	1.39476	Homo sapiens	chr11:122929617-122929703 (-)	ENSG00000207118_x_st	snoRNA	ENSG00000207118
ENSG00000253051_x_st	1.44298	up	2.28177	0.0424708	0.918529	2.60038	2.69778	2.80451	1.75132	2.87749	2.88324	2.11276	1.50548	1.58766	1.99707	Homo sapiens	chr13:45910449-45910582 (-)	ENSG00000253051_x_st	snoRNA	ENSG00000253051
ENSG00000206603_x_st	0.799353	down	1.17848	0.0425671	0.918529	1.0027	0.949768	0.860788	1.2033	1.06811	1.02994	1.46067	1.71862	1.18441	1.3065	Homo sapiens	chr7:56123058-56123195 (+)	ENSG00000206603_x_st	snoRNA	ENSG00000206603
hsa-miR-3680-star_st	1.44845	up	1.1614	0.0429492	0.918529	0.807476	1.54218	1.68687	1.56246	1.54429	1.30555	0.856188	0.330937	0.889296	1.08875	Homo sapiens	16:29610500-29610586 (-)	hsa-miR-3680-star_st	miRNA	hsa-mir-3680
ENSG00000207118_st	2.50693	up	4.19003	0.0430689	0.918529	5.74678	6.21832	5.13933	4.37102	2.78948	3.61576	5.68087	2.56578	3.97899	1.79393	Homo sapiens	chr11:122929617-122929703 (-)	ENSG00000207118_st	snoRNA	ENSG00000207118
hp_hsa-mir-876_st	0.833349	down	1.16376	0.0431992	0.918529	0.76596	1.03818	0.927074	1.37462	1.05543	0.957659	1.27967	1.74397	1.12265	1.37235	Homo sapiens	9:28863624-28863704 (-)	hp_hsa-mir-876_st	stem-loop	hsa-mir-876
hp_hsa-mir-449b_st	1.07292	up	1.74125	0.0434467	0.918529	1.43541	2.16138	2.2057	1.72218	1.43541	2.00284	1.79146	1.23913	1.73961	1.67936	Homo sapiens	5:54466474-54466570 (-)	hp_hsa-mir-449b_st	stem-loop	hsa-mir-449b
hsa-miR-19b-2-star_st	0.82837	down	0.779385	0.0434765	0.918529	0.672258	0.630842	0.635236	0.680707	0.598751	0.677641	0.966439	1.38161	0.763196	0.787173	Homo sapiens	X:133303701-133303796 (-)	hsa-miR-19b-2-star_st	miRNA	hsa-mir-19b-2
ENSG00000212175_st	0.844322	down	1.37494	0.0437364	0.918529	1.50242	1.29432	0.96936	1.40364	1.09463	1.30992	1.29432	1.76956	1.63104	1.4802	Homo sapiens	chr2:55792839-55792986 (+)	ENSG00000212175_st	snoRNA	ENSG00000212175
hp_hsa-mir-3118-2_x_st	0.90441	down	1.01324	0.0443758	0.918529	0.839487	0.890824	0.893875	0.893875	1.18574	0.947893	0.832005	1.57821	1.06166	1.00879	Homo sapiens	1:143163750-143163822 (+)	hp_hsa-mir-3118-2_x_st	stem-loop	hsa-mir-3118-2
hp_hsa-mir-1293_st	0.860778	down	0.908047	0.0444793	0.918529	0.841413	0.826353	0.713058	0.809694	0.809001	1.16015	0.841413	1.41859	0.804324	0.856473	Homo sapiens	12:50627925-50627995 (-)	hp_hsa-mir-1293_st	stem-loop	hsa-mir-1293
ENSG00000238686_st	0.403019	down	5.11561	0.0446226	0.918529	5.2983	4.74699	3.43142	5.038	3.78564	6.48789	5.02921	6.12281	5.14827	6.06758	Homo sapiens	chr11:3713273-3713375 (+)	ENSG00000238686_st	snoRNA	ENSG00000238686
hp_hsa-mir-337_st	0.844051	down	0.983743	0.0446733	0.918529	0.692703	0.786333	0.729149	1.10677	0.992264	0.648165	1.07101	1.5819	1.51733	0.711804	Homo sapiens	14:101340830-101340922 (+)	hp_hsa-mir-337_st	stem-loop	hsa-mir-337
hsa-miR-3659_st	0.884279	down	1.24085	0.044875	0.918529	1.50198	1.07174	0.904033	0.855527	1.42741	0.843623	1.07483	2.03893	1.48758	1.20286	Homo sapiens	1:38554903-38555001 (+)	hsa-miR-3659_st	miRNA	hsa-mir-3659
hsa-miR-874_st	2.46918	up	5.4013	0.0449241	0.918529	5.75394	7.28525	5.16558	5.6999	6.36191	4.23828	6.67784	2.77208	5.23602	4.82219	Homo sapiens	5:136983261-136983338 (-)	hsa-miR-874_st	miRNA	hsa-mir-874
hp_hsa-mir-101-2_x_st	0.819123	down	1.01485	0.0451486	0.918529	0.85183	1.0806	0.762135	0.885503	0.774552	1.0806	1.1048	1.5093	1.20168	0.897477	Homo sapiens	9:4850297-4850375 (+)	hp_hsa-mir-101-2_x_st	stem-loop	hsa-mir-101-2
hp_hsa-mir-646_st	0.966136	down	1.12516	0.045256	0.918529	0.864795	0.838927	0.716017	1.85276	1.22905	0.798544	1.24092	1.89041	1.12748	0.692703	Homo sapiens	20:58883532-58883625 (+)	hp_hsa-mir-646_st	stem-loop	hsa-mir-646
hp_hsa-mir-3161_st	0.925685	down	0.969321	0.0452575	0.918529	0.897432	0.748799	0.697794	1.01034	1.21372	1.16387	0.78272	1.48536	0.836984	0.856188	Homo sapiens	11:48118334-48118410 (+)	hp_hsa-mir-3161_st	stem-loop	hsa-mir-3161
hsa-miR-3142_st	0.883256	down	0.835869	0.0454309	0.918529	0.867549	0.692703	0.758473	0.67965	0.733228	1.03411	0.604873	1.42741	0.837063	0.723626	Homo sapiens	5:159901409-159901490 (+)	hsa-miR-3142_st	miRNA	hsa-mir-3142
ENSG00000238714_st	0.881009	down	1.23238	0.0456068	0.918529	1.45481	1.39483	0.754691	0.92072	1.17992	1.16829	1.25003	1.55495	1.16829	1.47727	Homo sapiens	chr8:42083151-42083252 (-)	ENSG00000238714_st	snoRNA	ENSG00000238714
ENSG00000212624_x_st	0.870864	down	0.982746	0.0456759	0.918529	1.20077	0.99143	0.805815	0.557361	0.859655	0.685097	1.07672	1.73251	0.996902	0.921202	Homo sapiens	chr1:52190447-52190568 (-)	ENSG00000212624_x_st	snoRNA	ENSG00000212624
hp_hsa-mir-3121_st	0.833254	down	1.82752	0.0457715	0.918529	1.72342	1.38643	1.34267	2.4855	1.54167	1.7664	1.91133	2.68068	1.50273	1.93441	Homo sapiens	1:180407449-180407525 (-)	hp_hsa-mir-3121_st	stem-loop	hsa-mir-3121
ebv-miR-BHRF1-2-star_st	0.850112	down	0.910477	0.0458625	0.918529	1.15407	0.728926	0.441975	0.935872	0.705857	1.23079	0.638053	1.17582	1.02521	1.0682	Epstein Barr virus	HHV507799:42848-42912 (+)	ebv-miR-BHRF1-2-star_st	miRNA	ebv-mir-BHRF1-2
hp_hsa-mir-4707_st	0.92109	down	1.81104	0.04597	0.918529	1.41843	1.85919	1.7291	2.01098	1.74103	1.46383	1.61312	2.40879	2.13405	1.73187	Homo sapiens	14:23426159-23426238 (-)	hp_hsa-mir-4707_st	stem-loop	hsa-mir-4707
hp_hsa-mir-3922_st	1.24141	up	1.40857	0.0459848	0.918529	1.39088	1.407	1.94364	1.72218	1.3591	1.37725	1.128	1.17372	1.41593	1.16799	Homo sapiens	12:104985411-104985494 (+)	hp_hsa-mir-3922_st	stem-loop	hsa-mir-3922
hsa-miR-29c-star_st	4.67166	up	3.01473	0.0460991	0.918529	4.10225	4.93934	4.94225	2.25379	4.39585	1.39807	4.03167	0.910273	1.43028	1.74351	Homo sapiens	1:207975197-207975284 (-)	hsa-miR-29c-star_st	miRNA	hsa-mir-29c
hp_hsa-mir-518c_x_st	1.09649	up	1.5292	0.0461505	0.918529	1.67373	1.93441	1.57074	1.25632	1.54301	1.50588	1.86027	0.885022	1.4849	1.57767	Homo sapiens	19:54211989-54212089 (+)	hp_hsa-mir-518c_x_st	stem-loop	hsa-mir-518c
hp_hsa-mir-548z_x_st	0.688315	down	1.42557	0.0463292	0.918529	1.31239	1.13375	1.08653	0.935649	1.31239	1.949	1.2949	2.16835	1.22862	1.83413	Homo sapiens	12:65016289-65016385 (-)	hp_hsa-mir-548z_x_st	stem-loop	hsa-mir-548z
hp_hsa-mir-4275_st	0.68094	down	1.36745	0.0466256	0.918529	1.44109	0.93088	0.856188	0.969465	1.25362	1.35801	1.58788	2.07983	1.77995	1.41757	Homo sapiens	4:28821204-28821290 (+)	hp_hsa-mir-4275_st	stem-loop	hsa-mir-4275
hsa-miR-4484_st	1.04224	up	9.1036	0.046766	0.918529	9.58127	9.09173	7.03343	11.8623	8.09848	6.97044	9.58608	11.2795	8.67818	8.85457	Homo sapiens	10:127508309-127508391 (+)	hsa-miR-4484_st	miRNA	hsa-mir-4484
hsa-miR-181a-2-star_st	2.54339	up	4.71628	0.0468472	0.918529	4.70574	5.66306	7.16889	3.41646	5.99415	2.89328	3.71165	2.28441	7.08844	4.23675	Homo sapiens	9:127454721-127454830 (+)	hsa-miR-181a-2-star_st	miRNA	hsa-mir-181a-2
ENSG00000238696_x_st	0.775747	down	1.22051	0.0469212	0.918529	1.00002	1.28511	0.977321	1.00572	0.918515	1.28252	1.21904	1.99066	0.866263	1.65991	Homo sapiens	chr2:65135721-65135820 (-)	ENSG00000238696_x_st	snoRNA	ENSG00000238696
hp_hsa-mir-4256_st	0.858293	down	1.35334	0.0469629	0.918529	0.889101	1.51273	1.09054	1.21046	1.51273	1.21195	1.05713	1.96753	1.48371	1.59753	Homo sapiens	1:113004392-113004455 (-)	hp_hsa-mir-4256_st	stem-loop	hsa-mir-4256
hsa-miR-4260_st	1.40386	up	1.54918	0.0469747	0.918529	1.70754	1.46459	2.00744	1.74243	2.04741	2.01714	1.44765	0.754691	0.991227	1.31172	Homo sapiens	1:209796789-209796855 (-)	hsa-miR-4260_st	miRNA	hsa-mir-4260
hsa-miR-96_st	2.36811	up	1.76395	0.0470516	0.918529	1.25307	3.29196	4.25681	1.01769	2.10956	0.797097	0.881655	1.64122	0.996901	1.39354	Homo sapiens	7:129414532-129414609 (-)	hsa-miR-96_st	miRNA	hsa-mir-96
hsa-miR-1273_st	0.971561	down	2.09311	0.0471595	0.918529	2.43828	1.48293	1.34724	3.56052	1.53254	2.74316	1.34724	2.92284	2.14516	1.41123	Homo sapiens	8:101036210-101036312 (-)	hsa-miR-1273_st	miRNA	hsa-mir-1273
hsa-miR-23b_st	1.17171	up	12.5954	0.0474931	0.918529	12.2197	12.5709	13.1134	12.278	13.3667	12.7707	12.6372	12.0561	12.2411	12.7005	Homo sapiens	9:97847490-97847586 (+)	hsa-miR-23b_st	miRNA	hsa-mir-23b
ENSG00000206897_x_st	1.04785	up	1.07355	0.0478951	0.918529	1.04421	1.06761	1.65622	0.869219	0.89906	0.982172	1.21904	0.969646	1.13722	0.891101	Homo sapiens	chr12:124101255-124101387 (+)	ENSG00000206897_x_st	snoRNA	ENSG00000206897
ENSG00000238433_x_st	1.57905	up	1.56571	0.0479368	0.918529	1.49686	1.60632	2.61647	2.08159	1.67494	1.15646	1.26599	1.37048	1.53016	0.857827	Homo sapiens	chr8:59574800-59574903 (-)	ENSG00000238433_x_st	snoRNA	ENSG00000238433
ENSG00000252329_st	1.0038	up	1.50908	0.0479379	0.918529	1.56246	1.29227	1.13972	2.02575	1.53886	1.25023	0.912627	2.13647	1.45003	1.78237	Homo sapiens	chr11:12926364-12926535 (-)	ENSG00000252329_st	snoRNA	ENSG00000252329
hp_hsa-mir-887_st	1.11927	up	1.3583	0.0480803	0.918529	0.937611	1.29183	1.92861	1.33741	1.70242	1.21904	1.21715	1.20089	1.31791	1.43009	Homo sapiens	5:15935291-15935369 (+)	hp_hsa-mir-887_st	stem-loop	hsa-mir-887
ENSG00000252127_x_st	1.13449	up	0.953623	0.0481583	0.918529	0.685758	0.977552	1.37396	1.05677	1.1292	0.829712	0.958954	0.590945	1.24068	0.692703	Homo sapiens	chr4_gl000193_random:175230-175324 (+)	ENSG00000252127_x_st	snoRNA	ENSG00000252127
hp_hsa-mir-146b_x_st	1.14069	up	1.6012	0.048454	0.918529	1.8718	1.33864	2.20566	1.38284	1.68181	1.15819	2.14032	0.965612	1.59791	1.66921	Homo sapiens	10:104196269-104196341 (+)	hp_hsa-mir-146b_x_st	stem-loop	hsa-mir-146b
hsa-miR-126_st	0.609036	down	12.3957	0.0484607	0.918529	12.6725	11.5249	11.9784	12.118	11.8964	12.8978	12.3484	13.3167	12.8181	12.3862	Homo sapiens	9:139565054-139565138 (+)	hsa-miR-126_st	miRNA	hsa-mir-126
hsa-miR-144-star_st	0.592164	down	1.83122	0.048485	0.918529	2.70122	1.0166	1.21904	1.00138	1.32801	1.35073	2.49213	3.5225	1.96061	1.71994	Homo sapiens	17:27188551-27188636 (-)	hsa-miR-144-star_st	miRNA	hsa-mir-144
hsa-miR-4305_st	0.675411	down	1.20841	0.0485068	0.918529	0.748408	1.21012	0.748408	0.706821	1.21291	0.88824	1.13688	1.98978	1.56388	1.8787	Homo sapiens	13:40238171-40238272 (-)	hsa-miR-4305_st	miRNA	hsa-mir-4305
hp_hsa-mir-1202_st	1.26857	up	1.28455	0.0486504	0.918529	1.44765	1.42283	1.4766	1.62194	1.31172	1.08918	1.21904	0.690485	1.52924	1.03677	Homo sapiens	6:156267931-156268013 (+)	hp_hsa-mir-1202_st	stem-loop	hsa-mir-1202
ENSG00000252849_x_st	0.74953	down	1.1892	0.0486849	0.918529	1.09188	0.699148	0.69199	1.31407	1.10907	1.98499	1.12334	1.91552	0.887371	1.07465	Homo sapiens	chr7:131600994-131601081 (-)	ENSG00000252849_x_st	snoRNA	ENSG00000252849
hp_hsa-mir-124-1_st	1.07072	up	0.903245	0.0487576	0.918529	1.11886	0.67341	1.15216	0.868991	0.949271	0.979782	0.789307	0.45126	0.804574	1.24484	Homo sapiens	8:9760898-9760982 (-)	hp_hsa-mir-124-1_st	stem-loop	hsa-mir-124-1
ENSG00000252873_st	0.894981	down	1.00823	0.0489363	0.918529	1.28251	0.763696	0.73091	0.941685	0.922178	1.27412	0.958401	1.39695	0.78009	1.03177	Homo sapiens	chr14:101383915-101383982 (+)	ENSG00000252873_st	snoRNA	ENSG00000252873
ENSG00000212380_x_st	0.883847	down	1.29941	0.0489733	0.918529	1.24385	1.28813	0.978445	1.27065	1.27065	1.2245	1.53057	1.67436	1.42802	1.08493	Homo sapiens	chr15:25509657-25509737 (+)	ENSG00000212380_x_st	snoRNA	ENSG00000212380
hp_hsa-mir-378b_st	1.4757	up	1.31716	0.0491188	0.918529	1.20381	1.85401	1.86336	1.86104	1.20706	1.2206	0.848247	0.591448	1.32995	1.19203	Homo sapiens	3:10371913-10371969 (+)	hp_hsa-mir-378b_st	stem-loop	hsa-mir-378b
hp_hsa-mir-633_st	0.74593	down	1.07267	0.0492069	0.918529	0.872555	0.780163	0.622602	1.09469	0.936115	1.24271	1.30306	1.53271	1.34487	0.997219	Homo sapiens	17:61021576-61021673 (+)	hp_hsa-mir-633_st	stem-loop	hsa-mir-633
ENSG00000212422_st	1.2273	up	1.13305	0.0495404	0.921403	1.19019	1.13543	1.62816	1.49649	0.953698	1.22164	1.02541	0.837923	1.00566	0.835919	Homo sapiens	chr7:10262424-10262637 (+)	ENSG00000212422_st	snoRNA	ENSG00000212422
hsa-miR-885-5p_st	3.63303	up	3.48406	0.0498279	0.921403	3.56654	3.61098	6.38089	4.67325	3.84157	1.88996	4.47909	2.56018	1.90063	1.9375	Homo sapiens	3:10436173-10436246 (-)	hsa-miR-885-5p_st	miRNA	hsa-mir-885
ENSG00000239137_x_st	0.968726	down	1.39591	0.0500162	0.921403	2.05659	1.31122	1.09039	1.45305	0.953698	1.58622	1.12006	2.07598	0.973893	1.33799	Homo sapiens	chr19:55678539-55678642 (+)	ENSG00000239137_x_st	snoRNA	ENSG00000239137
ENSG00000238352_x_st	0.889986	down	1.13888	0.0501244	0.921403	0.973247	1.46189	0.726974	0.944328	1.1676	1.06178	1.40802	1.41219	1.21904	1.01374	Homo sapiens	chr16:28797731-28797834 (-)	ENSG00000238352_x_st	snoRNA	ENSG00000238352
hp_hsa-mir-577_st	0.796599	down	1.20688	0.0502812	0.921403	1.36093	1.19813	0.869041	0.806443	0.97969	1.21904	1.33327	1.80423	1.5122	0.985866	Homo sapiens	4:115577915-115578010 (+)	hp_hsa-mir-577_st	stem-loop	hsa-mir-577
ENSG00000238756_x_st	1.03962	up	1.03845	0.0504224	0.921403	1.24144	1.18922	0.879803	1.0682	0.953698	0.610608	1.06908	1.80513	0.879803	0.687476	Homo sapiens	chr2:54066862-54066966 (-)	ENSG00000238756_x_st	snoRNA	ENSG00000238756
ENSG00000252638_x_st	0.884151	down	1.4612	0.0510578	0.927762	1.61071	1.47566	1.25227	1.09585	1.42741	1.54882	1.68612	2.02505	1.39714	1.09295	Homo sapiens	chr1:236464280-236464351 (+)	ENSG00000252638_x_st	snoRNA	ENSG00000252638
hsa-miR-1205_st	0.866872	down	0.892307	0.051195	0.927762	0.852075	0.776455	0.656952	0.861743	0.79904	0.980454	0.657562	1.33087	0.968372	1.03955	Homo sapiens	8:128972879-128972941 (+)	hsa-miR-1205_st	miRNA	hsa-mir-1205
ENSG00000238914_st	0.92581	down	1.00032	0.0513048	0.927762	1.20693	0.608654	0.697438	1.23488	0.97568	1.14423	0.723955	1.31562	1.18177	0.914068	Homo sapiens	chr12:104114720-104114822 (-)	ENSG00000238914_st	snoRNA	ENSG00000238914
ENSG00000201791_st	0.828842	down	1.25169	0.0519694	0.931685	0.910016	1.09088	1.05683	1.33791	1.18574	1.17617	1.37731	1.80088	1.19892	1.38225	Homo sapiens	chr1:178722789-178722907 (-)	ENSG00000201791_st	snoRNA	ENSG00000201791
hsa-miR-600_st	0.615798	down	1.84879	0.0519797	0.931685	1.27642	1.44222	1.47234	1.90457	1.39971	3.21162	1.38253	3.45655	1.61305	1.32887	Homo sapiens	9:125873825-125873922 (-)	hsa-miR-600_st	miRNA	hsa-mir-600
hsa-miR-4744_st	0.888936	down	1.05906	0.0523768	0.931685	1.12416	1.13296	1.075	0.744156	0.794382	1.05972	0.850609	1.80611	1.0001	1.00336	Homo sapiens	18:46576057-46576138 (-)	hsa-miR-4744_st	miRNA	hsa-mir-4744
ENSG00000238491_x_st	0.716003	down	1.68834	0.0523825	0.931685	1.67503	1.49139	1.34077	1.36304	1.36656	1.88995	1.71757	2.36147	2.14756	1.53005	Homo sapiens	chr3:197066328-197066422 (-)	ENSG00000238491_x_st	snoRNA	ENSG00000238491
hp_hsa-mir-629_st	1.24646	up	2.00757	0.0526775	0.931685	2.30157	1.62874	2.5902	2.05562	2.25631	2.01458	1.83098	1.75454	1.83349	1.80967	Homo sapiens	15:70371711-70371807 (-)	hp_hsa-mir-629_st	stem-loop	hsa-mir-629
hsa-miR-4731-3p_st	1.01359	up	1.65176	0.0530367	0.931685	1.53257	1.41415	2.34984	1.87276	1.13816	1.5734	1.92141	1.56209	1.83978	1.31344	Homo sapiens	17:15154944-15155013 (-)	hsa-miR-4731-3p_st	miRNA	hsa-mir-4731
hsa-miR-3160-5p_st	0.890689	down	1.20695	0.0530518	0.931685	1.11971	1.45589	0.887462	1.00424	1.14992	1.11554	1.05723	1.69348	1.40767	1.17833	Homo sapiens	11:46473355-46473439 (-) // 11:46473357-46473437 (+)	hsa-miR-3160-5p_st	miRNA	hsa-mir-3160-1 // hsa-mir-3160-2
hsa-miR-99b-star_st	3.86932	up	4.87737	0.0530866	0.931685	5.36447	6.07028	6.65764	4.68087	6.49379	1.79602	5.61189	1.75238	6.7626	3.58376	Homo sapiens	19:52195865-52195934 (+)	hsa-miR-99b-star_st	miRNA	hsa-mir-99b
hsa-miR-10a-star_st	3.93245	up	3.03674	0.0535448	0.931685	2.35945	4.59361	5.68045	2.69178	4.79698	1.05287	2.49213	2.02505	2.72039	1.95468	Homo sapiens	17:46657200-46657309 (-)	hsa-miR-10a-star_st	miRNA	hsa-mir-10a
hsa-miR-1912_st	1.40447	up	1.53405	0.0536269	0.931685	1.6928	1.57767	2.43828	1.80681	1.37973	1.59022	1.21904	1.42741	1.07657	1.13194	Homo sapiens	X:113886019-113886098 (+)	hsa-miR-1912_st	miRNA	hsa-mir-1912
hp_hsa-mir-4460_st	0.950334	down	0.975747	0.0537101	0.931685	0.996902	1.13375	0.770902	0.953109	0.840338	1.12116	0.915617	1.42741	0.91299	0.685295	Homo sapiens	5:128732755-128732840 (-)	hp_hsa-mir-4460_st	stem-loop	hsa-mir-4460
hsa-miR-135b-star_st	1.77644	up	1.93129	0.0541731	0.931685	1.17917	3.13136	3.3304	1.85858	2.22941	1.30052	1.10062	0.925615	2.89762	1.35961	Homo sapiens	1:205417430-205417526 (-)	hsa-miR-135b-star_st	miRNA	hsa-mir-135b
hsa-miR-3591-5p_st	1.12635	up	1.61843	0.0542014	0.931685	1.76207	0.692703	3.01715	1.53804	1.51133	1.40125	1.41865	2.03156	1.41315	1.3984	Homo sapiens	18:56118312-56118384 (-)	hsa-miR-3591-5p_st	miRNA	hsa-mir-3591
hp_hsa-mir-4804_st	0.86675	down	0.981892	0.054556	0.931685	1.13721	0.699181	0.810219	1.04789	0.699181	0.954173	1.02618	1.5974	0.818828	1.02866	Homo sapiens	5:72174418-72174490 (+)	hp_hsa-mir-4804_st	stem-loop	hsa-mir-4804
hp_hsa-mir-200b_st	1.30756	up	4.767	0.0545723	0.931685	5.02841	5.8589	5.50719	4.21928	4.18844	4.65272	5.24175	3.62754	3.55767	5.78814	Homo sapiens	1:1102484-1102578 (+)	hp_hsa-mir-200b_st	stem-loop	hsa-mir-200b
hsa-miR-3613-5p_st	0.087642	down	4.57144	0.0546614	0.931685	3.41039	3.25178	1.17956	3.98718	2.24771	8.42013	4.37771	7.71633	4.36589	6.75773	Homo sapiens	13:50570551-50570637 (-)	hsa-miR-3613-5p_st	miRNA	hsa-mir-3613
hp_hsa-mir-4662a_x_st	0.781784	down	1.12499	0.0549199	0.931685	1.07915	1.13375	0.86976	0.88345	0.770925	1.06594	1.21545	1.76559	0.996901	1.46894	Homo sapiens	8:125834227-125834293 (+)	hp_hsa-mir-4662a_x_st	stem-loop	hsa-mir-4662a
ENSG00000238463_st	0.995811	down	1.14115	0.0550332	0.931685	1.12123	0.786156	1.60375	1.16198	1.01747	1.10509	1.00099	0.877957	1.45212	1.28471	Homo sapiens	chr13:95862598-95862702 (+)	ENSG00000238463_st	snoRNA	ENSG00000238463
hsa-miR-4498_st	0.943921	down	4.37722	0.0550739	0.931685	3.55338	3.95783	4.30952	4.9006	4.95662	3.47298	4.15526	5.62617	5.0917	3.74815	Homo sapiens	12:120593238-120593303 (-)	hsa-miR-4498_st	miRNA	hsa-mir-4498
hsa-miR-609_st	0.80959	down	0.9118	0.0552539	0.931685	0.791199	0.826068	0.682241	0.820956	0.676696	0.935648	1.17075	1.39996	0.996902	0.817583	Homo sapiens	10:105978547-105978641 (-)	hsa-miR-609_st	miRNA	hsa-mir-609
hsa-miR-519e_st	0.960038	down	0.931743	0.0552786	0.931685	1.14365	0.721454	0.86152	0.778838	1.00616	1.00057	0.593349	1.47987	0.704469	1.02755	Homo sapiens	19:54183194-54183277 (+)	hsa-miR-519e_st	miRNA	hsa-mir-519e
hsa-miR-339-5p_st	3.52109	up	5.4976	0.0559525	0.937688	5.37734	7.20439	7.34126	5.06856	7.03652	1.9642	5.78614	3.29295	6.43678	5.46788	Homo sapiens	7:1062569-1062662 (-)	hsa-miR-339-5p_st	miRNA	hsa-mir-339
hp_hsa-mir-15a_st	0.869031	down	1.48396	0.056057	0.937688	1.62363	1.35698	1.22595	1.26163	1.4453	1.35613	1.46309	2.02505	1.74995	1.33187	Homo sapiens	13:50623255-50623337 (-)	hp_hsa-mir-15a_st	stem-loop	hsa-mir-15a
hsa-miR-183-star_st	2.20439	up	3.55175	0.0561748	0.937688	2.79625	5.19727	5.58941	3.03958	3.98718	1.73507	2.81475	2.13436	5.29877	2.92485	Homo sapiens	7:129414745-129414854 (-)	hsa-miR-183-star_st	miRNA	hsa-mir-183
hsa-miR-508-3p_st	0.77805	down	0.941106	0.0565615	0.939616	0.630311	0.960383	0.691676	0.931519	0.586479	1.11187	0.990503	1.50722	1.07671	0.924387	Homo sapiens	X:146318431-146318545 (-)	hsa-miR-508-3p_st	miRNA	hsa-mir-508
hsa-miR-3977_st	0.926141	down	0.911452	0.0566987	0.939616	0.900318	0.880969	0.72791	0.818664	0.95266	0.847232	0.967303	1.35067	0.909191	0.759604	Homo sapiens	5:82135974-82136043 (+)	hsa-miR-3977_st	miRNA	hsa-mir-3977
hsa-miR-326_st	1.80736	up	1.90872	0.0571367	0.939616	1.75301	2.16783	2.99071	1.95293	2.81384	1.58595	1.83733	1.22193	1.66815	1.09553	Homo sapiens	11:75046136-75046230 (-)	hsa-miR-326_st	miRNA	hsa-mir-326
hsa-miR-4670-5p_st	0.96752	down	1.22805	0.0574903	0.939616	1.45807	1.19577	0.885128	1.24109	1.24109	1.15044	1.20119	1.55359	1.06769	1.28642	Homo sapiens	9:95290266-95290340 (-)	hsa-miR-4670-5p_st	miRNA	hsa-mir-4670
hsa-miR-424-star_st	4.07737	up	5.41297	0.0575684	0.939616	6.6653	6.34565	6.99789	6.09802	6.02707	4.40849	4.88388	2.30456	8.06623	2.33258	Homo sapiens	X:133680644-133680741 (-)	hsa-miR-424-star_st	miRNA	hsa-mir-424
hp_hsa-mir-758_x_st	0.975344	down	1.30723	0.0581793	0.939616	1.34309	1.40031	1.28992	1.35315	1.05962	0.994756	1.45679	1.99033	1.1161	1.0682	Homo sapiens	14:101492357-101492444 (+)	hp_hsa-mir-758_x_st	stem-loop	hsa-mir-758
ENSG00000238639_x_st	0.819522	down	1.43755	0.0582303	0.939616	1.66379	1.16617	0.800199	1.64804	1.19168	1.80688	1.12492	2.11235	0.771898	2.08956	Homo sapiens	chr16:29448818-29448921 (-)	ENSG00000238639_x_st	snoRNA	ENSG00000238639
hp_hsa-mir-4751_st	1.19443	up	2.10906	0.0585701	0.939616	1.48226	2.09268	2.97864	2.1429	2.4896	1.5975	1.89109	2.08636	2.4582	1.87132	Homo sapiens	19:50436321-50436394 (+)	hp_hsa-mir-4751_st	stem-loop	hsa-mir-4751
hp_hsa-mir-4261_st	1.14345	up	1.23595	0.0586126	0.939616	0.785635	1.25603	1.62891	1.66122	1.33142	1.64176	1.11649	0.545095	1.21904	1.17389	Homo sapiens	2:10332740-10332797 (-)	hp_hsa-mir-4261_st	stem-loop	hsa-mir-4261
hsa-miR-4301_st	0.556943	down	1.30942	0.0586291	0.939616	1.06864	0.833744	1.04508	0.67965	0.809001	1.83921	1.43471	2.4892	1.58327	1.31172	Homo sapiens	11:113320745-113320810 (-)	hsa-miR-4301_st	miRNA	hsa-mir-4301
ENSG00000239134_st	0.876686	down	1.08732	0.0590204	0.939616	1.36688	0.909468	1.07913	0.652755	0.953697	0.921339	1.14565	1.88652	0.996902	0.960861	Homo sapiens	chr8:92476263-92476367 (-)	ENSG00000239134_st	snoRNA	ENSG00000239134
ENSG00000238824_x_st	1.05198	up	0.91422	0.059058	0.939616	0.868535	0.961363	1.40646	0.903736	0.613789	0.947868	0.884795	0.680664	0.806794	1.0682	Homo sapiens	chr9:140017961-140018060 (-)	ENSG00000238824_x_st	snoRNA	ENSG00000238824
hp_hsa-mir-126_st	0.679086	down	2.97957	0.0593976	0.939616	3.04647	2.53492	2.5289	2.66928	2.72245	3.9197	2.88904	3.71309	2.47939	3.29247	Homo sapiens	9:139565054-139565138 (+)	hp_hsa-mir-126_st	stem-loop	hsa-mir-126
hp_hsa-mir-3545_st	0.916225	down	1.00396	0.0598466	0.939616	0.962363	1.02355	0.712911	0.949395	1.05599	1.11463	0.858656	1.32296	0.992957	1.04614	Homo sapiens	14:104583755-104583840 (-)	hp_hsa-mir-3545_st	stem-loop	hsa-mir-3545
ENSG00000252728_x_st	0.966966	down	1.09282	0.0601487	0.939616	1.25348	1.13375	0.869456	1.03661	1.04967	0.977552	0.869456	1.54595	1.12412	1.0682	Homo sapiens	chr1:35409357-35409425 (+)	ENSG00000252728_x_st	snoRNA	ENSG00000252728
hsa-miR-522-star_st	1.04334	up	1.10257	0.0603448	0.939616	0.89843	0.89843	1.54714	0.873416	1.44846	1.21904	0.856188	0.891432	0.996902	1.3963	Homo sapiens	19:54254465-54254551 (+)	hsa-miR-522-star_st	miRNA	hsa-mir-522
ebv-miR-BART2-3p_st	0.504285	down	3.34932	0.0603856	0.939616	3.63015	3.17893	1.53426	3.34093	2.59312	2.66165	4.38149	3.79997	4.94389	3.42884	Epstein Barr virus	HHV507799:152745-152806 (+)	ebv-miR-BART2-3p_st	miRNA	ebv-mir-BART2
ENSG00000238618_x_st	0.748696	down	0.975407	0.0604104	0.939616	0.817384	0.929116	0.733661	0.85086	0.502148	1.04415	0.880174	1.70465	0.980211	1.31172	Homo sapiens	chr1:51696925-51697028 (-)	ENSG00000238618_x_st	snoRNA	ENSG00000238618
ENSG00000238702_st	0.962223	down	1.01907	0.0605922	0.939616	1.09724	0.755284	0.977552	1.13078	0.995591	1.16414	0.68501	1.59467	0.970782	0.819627	Homo sapiens	chr5:50617817-50617919 (+)	ENSG00000238702_st	snoRNA	ENSG00000238702
ENSG00000239034_x_st	0.964525	down	0.977499	0.0606931	0.939616	0.917982	0.980473	0.919558	0.904929	1.03428	0.89697	1.12817	1.60855	0.607164	0.776919	Homo sapiens	chr4:186867237-186867340 (+)	ENSG00000239034_x_st	snoRNA	ENSG00000239034
ENSG00000238612_st	1.05176	up	1.5205	0.0607456	0.939616	1.19305	1.98032	1.96166	1.68124	0.968251	1.96049	1.67273	0.98784	1.90025	0.899207	Homo sapiens	chr17:65403959-65404062 (-)	ENSG00000238612_st	snoRNA	ENSG00000238612
hsa-miR-196b_st	2.69744	up	1.96726	0.0614414	0.939616	2.66515	1.25621	3.69635	4.64792	1.14967	0.983709	1.05339	0.983709	2.31513	0.921401	Homo sapiens	7:27209099-27209182 (-)	hsa-miR-196b_st	miRNA	hsa-mir-196b
hsa-miR-4728-3p_st	1.23938	up	2.10461	0.0615747	0.939616	1.34309	2.10381	3.21239	2.39013	2.24771	2.70149	1.39324	1.60592	1.80844	2.23992	Homo sapiens	17:37882732-37882819 (+)	hsa-miR-4728-3p_st	miRNA	hsa-mir-4728
ENSG00000252448_st	1.02177	up	1.23275	0.0617832	0.939616	1.0203	1.93674	0.743548	1.31184	1.22899	0.852767	1.12694	1.69816	1.16975	1.23848	Homo sapiens	chr1:38349909-38349989 (+)	ENSG00000252448_st	snoRNA	ENSG00000252448
ENSG00000238309_st	0.770965	down	1.0624	0.0618359	0.939616	0.839487	0.667329	1.08274	1.18359	0.600676	1.09294	0.895041	2.02505	0.931346	1.30576	Homo sapiens	chr18:12533423-12533524 (-)	ENSG00000238309_st	snoRNA	ENSG00000238309
hp_hsa-mir-637_st	1.1339	up	1.73769	0.0618942	0.939616	1.59954	1.7279	2.21024	1.91891	1.68507	1.48445	1.53465	1.5783	1.78927	1.84855	Homo sapiens	19:3961412-3961510 (-)	hp_hsa-mir-637_st	stem-loop	hsa-mir-637
hp_hsa-mir-548f-3_st	0.913858	down	0.986474	0.0620211	0.939616	1.20358	0.832693	0.831267	0.935872	0.804062	0.908455	1.16521	1.54464	0.778271	0.860691	Homo sapiens	5:109849530-109849616 (-)	hp_hsa-mir-548f-3_st	stem-loop	hsa-mir-548f-3
hp_hsa-mir-515-2_s_st	0.894626	down	1.11028	0.0623603	0.939616	1.12252	1.23469	0.699116	1.32535	0.768107	1.28479	0.827471	1.52922	1.09673	1.21479	Homo sapiens	19:54188263-54188345 (+)	hp_hsa-mir-515-2_s_st	stem-loop	hsa-mir-515-2
ENSG00000239054_x_st	0.691137	down	1.3995	0.0625657	0.939616	1.68172	0.988969	0.950052	1.01828	1.02609	2.5365	1.14155	2.03647	1.0596	1.55577	Homo sapiens	chr1:223085186-223085289 (-)	ENSG00000239054_x_st	snoRNA	ENSG00000239054
hsa-miR-450b-5p_st	0.629935	down	1.92539	0.0626047	0.939616	1.66452	1.60377	1.45689	1.42935	1.80562	3.24303	1.18127	3.11847	1.42835	2.32266	Homo sapiens	X:133674215-133674292 (-)	hsa-miR-450b-5p_st	miRNA	hsa-mir-450b
ENSG00000238686_x_st	0.380374	down	3.742	0.0628502	0.939616	3.89913	2.70673	2.22921	3.89855	2.49009	5.21765	3.70784	4.81954	3.73846	4.71276	Homo sapiens	chr11:3713273-3713375 (+)	ENSG00000238686_x_st	snoRNA	ENSG00000238686
hp_hsa-mir-3184_s_st	1.30383	up	1.91181	0.0631887	0.939616	2.20781	1.95424	1.95424	2.53208	1.86756	1.71096	2.39788	0.944032	1.95424	1.59503	Homo sapiens	17:28444104-28444178 (-)	hp_hsa-mir-3184_s_st	stem-loop	hsa-mir-3184
hsa-miR-193a-5p_st	2.48244	up	7.38178	0.063595	0.939616	7.92328	8.37026	7.93267	7.89566	8.06643	6.24255	7.69875	5.41104	8.20332	6.07386	Homo sapiens	17:29887015-29887102 (+)	hsa-miR-193a-5p_st	miRNA	hsa-mir-193a
hp_hsa-mir-3202-1_s_st	0.900928	down	1.02343	0.063713	0.939616	1.11655	0.99986	0.87512	0.976108	0.773223	0.761319	0.992522	1.57738	1.12979	1.03243	Homo sapiens	X:153246548-153246628 (+)	hp_hsa-mir-3202-1_s_st	stem-loop	hsa-mir-3202-1
hp_hsa-mir-3939_st	0.947146	down	1.10937	0.0637338	0.939616	1.12165	1.07663	0.791663	1.29907	1.06197	1.03939	1.33741	1.52308	0.868251	0.974561	Homo sapiens	6:167411295-167411400 (-)	hp_hsa-mir-3939_st	stem-loop	hsa-mir-3939
ENSG00000238807_st	0.489504	down	2.50355	0.0638307	0.939616	2.47555	1.37816	1.6789	1.99905	2.40959	3.52266	2.68511	3.43385	2.42753	3.02514	Homo sapiens	chr17:4017902-4018004 (+)	ENSG00000238807_st	snoRNA	ENSG00000238807
ENSG00000238582_x_st	0.808626	down	1.45057	0.0641349	0.939616	1.34309	1.68362	1.20248	1.3557	0.901822	1.23945	1.84376	2.00849	1.41673	1.51056	Homo sapiens	chr2:208938785-208938886 (-)	ENSG00000238582_x_st	snoRNA	ENSG00000238582
hsa-miR-486-5p_st	0.555601	down	7.20832	0.0642603	0.939616	9.09593	6.81366	5.20776	8.10317	4.70137	6.08665	7.6475	8.84296	8.45352	7.13065	Homo sapiens	8:41517959-41518026 (-)	hsa-miR-486-5p_st	miRNA	hsa-mir-486
hsa-miR-541-star_st	1.16337	up	1.53891	0.0644527	0.939616	1.5338	1.10751	1.80577	2.36053	1.43272	1.32472	1.42741	0.912182	1.75791	1.72653	Homo sapiens	14:101530832-101530915 (+)	hsa-miR-541-star_st	miRNA	hsa-mir-541
ENSG00000221639_st	0.782938	down	1.10263	0.0646724	0.939616	1.34309	0.803432	0.787063	0.733596	0.963409	1.77165	0.974817	1.56488	1.11705	0.967342	Homo sapiens	chr4:74129677-74129801 (+)	ENSG00000221639_st	snoRNA	ENSG00000221639
hp_hsa-mir-3130-2_s_st	0.470622	down	3.00331	0.0646762	0.939616	2.25959	2.51635	2.44497	2.39462	2.68262	4.23177	2.52714	4.57558	2.59487	3.80559	Homo sapiens	2:207647958-207648032 (+)	hp_hsa-mir-3130-2_s_st	stem-loop	hsa-mir-3130-2
hsa-miR-34b-star_st	1.52954	up	2.31807	0.0647723	0.939616	2.0783	3.56018	2.7417	1.37104	3.37188	1.53959	1.93063	0.804497	2.50045	3.28243	Homo sapiens	11:111383663-111383746 (+)	hsa-miR-34b-star_st	miRNA	hsa-mir-34b
hsa-miR-195-star_st	2.31699	up	2.91928	0.0648323	0.939616	2.7181	3.35981	3.09153	5.5222	2.9354	1.71878	3.8605	0.712487	3.56979	1.70423	Homo sapiens	17:6920934-6921020 (-)	hsa-miR-195-star_st	miRNA	hsa-mir-195
hp_hsa-mir-133b_st	1.07808	up	1.34929	0.0648624	0.939616	1.55841	1.3235	1.70878	1.34395	1.08296	1.42789	1.20112	1.08296	1.4398	1.3235	Homo sapiens	6:52013721-52013839 (+)	hp_hsa-mir-133b_st	stem-loop	hsa-mir-133b
hsa-miR-2467-5p_st	0.875263	down	0.89845	0.0649338	0.939616	0.898845	0.977552	0.616719	0.825906	0.692703	0.977552	1.07981	1.22528	1.05626	0.633877	Homo sapiens	2:240273419-240273499 (-)	hsa-miR-2467-5p_st	miRNA	hsa-mir-2467
ENSG00000251824_st	0.859536	down	1.03399	0.0649438	0.939616	0.983693	0.977552	0.809512	0.899571	0.953697	1.25436	0.937866	1.51471	0.710427	1.29851	Homo sapiens	chr14:49410650-49410717 (-)	ENSG00000251824_st	snoRNA	ENSG00000251824
hsa-miR-4638-5p_st	1.39876	up	1.91699	0.0649733	0.939616	1.38408	2.1694	2.61647	2.45596	2.1694	1.54882	2.41774	1.3915	1.85405	1.16245	Homo sapiens	5:180649566-180649633 (-)	hsa-miR-4638-5p_st	miRNA	hsa-mir-4638
hp_hsa-mir-4512_st	0.863581	down	1.32751	0.0651828	0.939616	1.33742	1.25653	1.06544	1.36633	1.08284	1.09653	1.13942	1.80992	1.65727	1.4634	Homo sapiens	15:66789296-66789372 (-)	hp_hsa-mir-4512_st	stem-loop	hsa-mir-4512
hsa-miR-3166_st	1.09039	up	0.940951	0.0652106	0.939616	1.30159	0.460978	1.74602	0.572016	0.936261	1.19554	0.836223	1.07057	0.511067	0.779248	Homo sapiens	11:87909670-87909761 (+)	hsa-miR-3166_st	miRNA	hsa-mir-3166
hp_hsa-mir-3138_st	1.1877	up	1.26932	0.0653112	0.939616	0.929895	1.58945	1.75591	1.3436	1.34816	0.720808	1.32235	1.11611	1.29095	1.27592	Homo sapiens	4:10080235-10080316 (-)	hp_hsa-mir-3138_st	stem-loop	hsa-mir-3138
ENSG00000239154_st	0.131485	down	5.91982	0.065569	0.940725	6.27696	3.59216	3.40456	5.01743	3.99041	9.53561	4.86372	8.60305	5.371	8.5433	Homo sapiens	chr11:101929036-101929139 (-)	ENSG00000239154_st	snoRNA	ENSG00000239154
hp_hsa-mir-466_st	0.996629	down	1.65609	0.0661054	0.942634	1.15715	1.93441	1.42489	2.42998	1.32186	1.62926	0.868497	2.79547	1.65748	1.34194	Homo sapiens	3:31203196-31203279 (-)	hp_hsa-mir-466_st	stem-loop	hsa-mir-466
ENSG00000252672_st	0.798653	down	1.20808	0.0662203	0.942634	1.28832	1.06677	0.673273	1.03845	1.16269	1.09719	1.05805	1.52561	1.61387	1.55658	Homo sapiens	chr7:116073268-116073354 (+)	ENSG00000252672_st	snoRNA	ENSG00000252672
ENSG00000239089_x_st	1.00194	up	1.29738	0.066245	0.942634	1.41806	1.69725	1.00547	1.3725	1.00058	1.02789	0.894434	2.02505	1.22424	1.30828	Homo sapiens	chr20:34708884-34708994 (+)	ENSG00000239089_x_st	snoRNA	ENSG00000239089
hp_hsa-mir-320d-1_x_st	0.575015	down	1.36524	0.0669269	0.949742	0.821465	0.954291	1.08587	1.07133	0.897405	1.75353	1.44324	2.42684	1.75791	1.44048	Homo sapiens	13:41301964-41302011 (-)	hp_hsa-mir-320d-1_x_st	stem-loop	hsa-mir-320d-1
hsa-miR-3613-3p_st	0.185128	down	10.1209	0.0673524	0.951032	9.48549	8.86259	7.87457	9.66193	8.63648	12.2153	10.1098	11.8268	10.97	11.5662	Homo sapiens	13:50570551-50570637 (-)	hsa-miR-3613-3p_st	miRNA	hsa-mir-3613
ENSG00000238316_st	0.837509	down	1.21445	0.0673831	0.951032	0.769585	1.03301	1.22807	1.08804	1.31399	1.17543	1.06966	1.89641	1.18146	1.38885	Homo sapiens	chr1:26968777-26968880 (-)	ENSG00000238316_st	snoRNA	ENSG00000238316
hsa-miR-24-1-star_st	1.39371	up	1.41076	0.0680081	0.95726	1.3323	1.29227	2.42005	1.05182	2.1547	1.79608	0.856188	1.14624	1.02986	1.0281	Homo sapiens	9:97848303-97848370 (+)	hsa-miR-24-1-star_st	miRNA	hsa-mir-24-1
hsa-miR-3619-5p_st	0.684645	down	4.86087	0.0685551	0.96148	4.77757	4.16451	4.17497	5.04004	4.78083	6.22023	4.35919	5.87548	5.44513	3.77075	Homo sapiens	22:46486924-46487006 (+)	hsa-miR-3619-5p_st	miRNA	hsa-mir-3619
hsa-miR-483-5p_st	0.682442	down	5.36295	0.0687996	0.96148	5.16702	3.99625	4.50745	7.27869	4.48729	4.07318	6.5972	7.2232	6.58772	3.71151	Homo sapiens	11:2155364-2155439 (-)	hsa-miR-483-5p_st	miRNA	hsa-mir-483
hp_hsa-mir-4680_st	0.815039	down	1.12922	0.068891	0.96148	1.02511	0.923016	0.568485	1.45863	0.933204	1.06697	1.05651	1.40714	1.24724	1.60588	Homo sapiens	10:112657843-112657916 (+)	hp_hsa-mir-4680_st	stem-loop	hsa-mir-4680
ENSG00000212214_x_st	1.13555	up	1.4902	0.0692618	0.96148	1.42544	1.49837	2.18421	1.61572	1.18574	1.08922	1.7694	1.48743	1.39358	1.25287	Homo sapiens	chrX:3450158-3450292 (-)	ENSG00000212214_x_st	snoRNA	ENSG00000212214
hsa-miR-602_st	0.588658	down	4.40422	0.0702996	0.96148	3.59363	4.19114	4.3124	3.66973	4.34294	4.34904	3.27534	6.12096	4.96014	5.22685	Homo sapiens	9:140732871-140732968 (+)	hsa-miR-602_st	miRNA	hsa-mir-602
hp_hsa-mir-1976_st	1.98002	up	3.25675	0.0707937	0.96148	3.8574	3.10521	3.71427	4.56611	3.50455	3.22591	2.57929	2.05411	3.12139	2.83926	Homo sapiens	1:26881033-26881084 (+)	hp_hsa-mir-1976_st	stem-loop	hsa-mir-1976
hsa-miR-1301_st	1.71694	up	5.63943	0.0709744	0.96148	6.4649	5.73441	5.74468	6.26524	5.93751	4.44352	6.07411	3.64173	6.97477	5.1134	Homo sapiens	2:25551509-25551590 (-)	hsa-miR-1301_st	miRNA	hsa-mir-1301
ENSG00000251901_st	0.77848	down	1.02236	0.071248	0.96148	0.788739	0.887526	0.784291	0.83107	0.917002	0.990044	0.973566	1.62223	1.52892	0.900211	Homo sapiens	chr13:96366931-96367032 (-)	ENSG00000251901_st	snoRNA	ENSG00000251901
hp_hsa-mir-517c_x_st	0.907972	down	1.01002	0.0714497	0.96148	1.07436	0.948356	0.949578	0.917406	0.812209	1.05275	0.985181	1.50149	1.03719	0.821696	Homo sapiens	19:54244567-54244661 (+)	hp_hsa-mir-517c_x_st	stem-loop	hsa-mir-517c
hp_hsa-mir-378d-1_st	0.770546	down	1.07783	0.0715101	0.96148	1.02172	1.1855	0.770988	0.960297	0.510534	1.31617	1.42741	1.5194	1.13801	0.928281	Homo sapiens	4:5925002-5925055 (-)	hp_hsa-mir-378d-1_st	stem-loop	hsa-mir-378d-1
hsa-miR-3607-5p_st	3.0535	up	4.8707	0.0717111	0.96148	5.78845	6.66779	6.15125	3.22297	6.54922	3.49606	4.939	2.4537	5.20874	4.22986	Homo sapiens	5:85916314-85916392 (+)	hsa-miR-3607-5p_st	miRNA	hsa-mir-3607
hsa-miR-181c_st	4.34643	up	5.13312	0.0717171	0.96148	6.38686	5.79287	7.25828	4.87969	6.64748	2.79946	4.63069	2.39678	7.20868	3.33041	Homo sapiens	19:13985513-13985622 (+)	hsa-miR-181c_st	miRNA	hsa-mir-181c
hp_hsa-mir-423_s_st	1.78314	up	7.17112	0.0717385	0.96148	7.56329	7.94902	7.95751	6.8418	7.63005	6.55719	7.24359	6.34288	7.18472	6.4412	Homo sapiens	17:28444097-28444190 (+)	hp_hsa-mir-423_s_st	stem-loop	hsa-mir-423
ENSG00000238910_st	0.883968	down	1.04188	0.0718209	0.96148	1.13216	0.826068	0.995985	0.944259	0.866076	1.14208	1.13518	1.60638	0.996902	0.773679	Homo sapiens	chr22:32349391-32349493 (+)	ENSG00000238910_st	snoRNA	ENSG00000238910
hsa-miR-4259_st	1.12858	up	1.41056	0.0718752	0.96148	1.41156	1.05672	2.10933	1.14523	1.76622	1.73505	1.21453	1.36001	0.695842	1.61107	Homo sapiens	1:159869769-159869869 (-)	hsa-miR-4259_st	miRNA	hsa-mir-4259
ENSG00000238934_st	1.66143	up	1.47649	0.0720179	0.96148	1.21364	2.00799	2.14357	1.99734	1.85097	1.05996	1.0283	0.848791	1.58001	1.03434	Homo sapiens	chr1:161110998-161111126 (-)	ENSG00000238934_st	snoRNA	ENSG00000238934
hsa-miR-4517_st	0.991644	down	1.15773	0.0720267	0.96148	1.17212	1.08246	0.831736	1.19876	1.47332	1.06341	1.09872	1.44996	0.977033	1.2298	Homo sapiens	16:28969904-28969982 (+)	hsa-miR-4517_st	miRNA	hsa-mir-4517
hsa-miR-4704-5p_st	0.658992	down	1.5588	0.0720284	0.96148	1.18574	1.06229	1.21451	1.2496	1.57767	1.57736	1.39788	2.2566	1.9515	2.11481	Homo sapiens	13:66792382-66792456 (+)	hsa-miR-4704-5p_st	miRNA	hsa-mir-4704
ENSG00000238384_x_st	0.715162	down	1.94229	0.0720392	0.96148	2.0064	1.53943	1.60416	1.49775	1.85454	2.16683	2.16138	2.56211	1.53396	2.49629	Homo sapiens	chr7:94905898-94905996 (+)	ENSG00000238384_x_st	snoRNA	ENSG00000238384
hsa-miR-4798-5p_st	0.835581	down	0.941174	0.0721377	0.96148	1.13241	0.837539	0.691305	0.67965	0.717095	0.827985	1.21904	1.4518	1.04366	0.811254	Homo sapiens	4:7312177-7312251 (+)	hsa-miR-4798-5p_st	miRNA	hsa-mir-4798
ENSG00000207274_x_st	1.5204	up	1.01297	0.0728278	0.96148	0.674424	0.692102	1.80512	1.30555	2.09878	0.52762	1.0283	0.358347	1.01536	0.624085	Homo sapiens	chr2:215711671-215711805 (+)	ENSG00000207274_x_st	snoRNA	ENSG00000207274
ENSG00000238582_st	0.966402	down	1.02881	0.0729026	0.96148	1.01677	1.0427	0.798163	1.08807	1.07511	0.984455	0.843898	1.37069	0.980223	1.08807	Homo sapiens	chr2:208938785-208938886 (-)	ENSG00000238582_st	snoRNA	ENSG00000238582
hp_hsa-mir-4432_st	0.815962	down	1.09468	0.0729741	0.96148	0.996902	0.827381	0.666913	1.11262	1.13602	1.15373	1.09277	1.32368	1.40625	1.23054	Homo sapiens	2:60614497-60614580 (-)	hp_hsa-mir-4432_st	stem-loop	hsa-mir-4432
ENSG00000200801_x_st	0.731888	down	1.21876	0.073011	0.96148	0.726301	1.40795	0.579868	1.0682	1.18574	0.874633	1.41472	1.49897	1.76755	1.66371	Homo sapiens	chr15:25467495-25467575 (+)	ENSG00000200801_x_st	snoRNA	ENSG00000200801
ENSG00000238885_x_st	0.946791	down	1.15599	0.0732656	0.96148	1.66405	0.838543	0.936543	1.12995	1.01366	1.06531	1.04254	1.7035	1.15215	1.01366	Homo sapiens	chr18:49072717-49072818 (+)	ENSG00000238885_x_st	snoRNA	ENSG00000238885
ENSG00000252699_st	1.41011	up	1.39455	0.0738585	0.96148	1.84008	1.69888	1.64678	1.50759	1.51893	1.4905	1.08979	0.585929	1.79026	0.776733	Homo sapiens	chr17:37007777-37007912 (-)	ENSG00000252699_st	snoRNA	ENSG00000252699
hp_hsa-mir-3674_st	0.781244	down	1.05578	0.0739252	0.96148	1.15983	0.748623	0.810611	0.864921	0.804544	0.758303	1.70889	1.86268	0.983241	0.856188	Homo sapiens	8:1749291-1749358 (+)	hp_hsa-mir-3674_st	stem-loop	hsa-mir-3674
hp_hsa-mir-4441_x_st	0.907799	down	1.07145	0.0745897	0.96148	1.20735	0.957397	1.12545	0.883157	0.835023	0.815126	1.03372	1.79646	1.00116	1.05969	Homo sapiens	2:240007523-240007622 (-)	hp_hsa-mir-4441_x_st	stem-loop	hsa-mir-4441
hp_hsa-mir-550a-2_s_st	0.377182	down	5.97925	0.0746492	0.96148	5.26996	5.20381	4.53411	6.36149	5.0102	7.68662	5.59582	7.1128	6.39887	6.6188	Homo sapiens	7:32772593-32772689 (+)	hp_hsa-mir-550a-2_s_st	stem-loop	hsa-mir-550a-2
hp_hsa-mir-622_st	1.64494	up	1.49955	0.0746526	0.96148	1.61042	1.32813	2.90077	1.47648	1.97701	0.709307	1.17787	1.52311	1.4737	0.818661	Homo sapiens	13:90883436-90883531 (+)	hp_hsa-mir-622_st	stem-loop	hsa-mir-622
hsa-miR-153_st	1.29638	up	2.13683	0.0746941	0.96148	2.53268	2.03019	2.65357	2.49137	1.91255	2.27786	1.81151	1.92342	2.15745	1.57767	Homo sapiens	2:220158833-220158922 (-) // 7:157367028-157367114 (-)	hsa-miR-153_st	miRNA	hsa-mir-153-1 // hsa-mir-153-2
ENSG00000201329_st	0.985686	down	0.98888	0.074904	0.96148	1.24123	0.905818	1.10799	0.885623	0.751736	0.977552	0.922078	1.74238	0.583913	0.770476	Homo sapiens	chr8:43233441-43233652 (+)	ENSG00000201329_st	snoRNA	ENSG00000201329
hp_hsa-mir-4419a_st	1.9985	up	2.70577	0.0751488	0.96148	3.48981	2.78317	3.86108	2.9866	2.90548	1.91374	2.63633	2.12285	2.33811	2.02051	Homo sapiens	1:23384351-23384427 (-)	hp_hsa-mir-4419a_st	stem-loop	hsa-mir-4419a
hsa-miR-4697-5p_st	1.71235	up	1.2805	0.075325	0.96148	0.556594	0.90696	2.63579	1.78174	2.46137	0.537245	0.93708	1.09173	0.828325	1.0682	Homo sapiens	11:133768399-133768476 (-)	hsa-miR-4697-5p_st	miRNA	hsa-mir-4697
hsv2-miR-H21_st	1.00537	up	1.10574	0.0754472	0.96148	1.17872	0.970536	0.96934	0.969343	1.46011	0.770401	1.05944	1.67633	0.632582	1.37063	Herpes Simplex Virus 2		hsv2-miR-H21_st	miRNA	hsv2-mir-H21
hp_hsa-mir-4294_st	1.27432	up	1.1661	0.0755326	0.96148	0.803784	1.8706	1.64136	1.29768	1.09139	0.947738	1.1072	0.750157	1.35871	0.792376	Homo sapiens	10:50193557-50193632 (-)	hp_hsa-mir-4294_st	stem-loop	hsa-mir-4294
ENSG00000252058_st	0.887449	down	1.26396	0.0756111	0.96148	1.60846	1.06137	0.962124	1.30351	0.953697	1.33196	1.33408	1.70429	1.68745	0.692703	Homo sapiens	chr20:4863030-4863122 (+)	ENSG00000252058_st	snoRNA	ENSG00000252058
hp_hsa-mir-1250_st	0.895195	down	1.3906	0.0758341	0.96148	1.34309	1.50896	1.01476	1.45159	1.23529	1.2033	1.9815	1.73189	1.4737	0.961931	Homo sapiens	17:79106996-79107108 (-)	hp_hsa-mir-1250_st	stem-loop	hsa-mir-1250
ENSG00000202252_st	2.78413	up	7.17711	0.0760009	0.96148	7.0745	8.30646	8.0579	7.33346	8.80627	5.84098	7.77727	5.37563	7.14897	6.04961	Homo sapiens	chr11:122930043-122930130 (-)	ENSG00000202252_st	snoRNA	ENSG00000202252
hsa-miR-4720-5p_st	0.341682	down	2.83737	0.0760098	0.96148	3.37695	1.57501	1.68334	1.88819	1.79016	2.46663	3.54894	4.7047	3.15015	4.1896	Homo sapiens	16:81418623-81418698 (+)	hsa-miR-4720-5p_st	miRNA	hsa-mir-4720
hp_hsa-mir-16-1_st	1.11517	up	1.18866	0.0762627	0.96148	1.10931	1.32178	1.80063	1.10703	0.997712	1.47326	0.884723	1.06908	1.003	1.12009	Homo sapiens	13:50623109-50623197 (-)	hp_hsa-mir-16-1_st	stem-loop	hsa-mir-16-1
hsa-miR-99b_st	1.34206	up	9.97296	0.0762877	0.96148	9.72511	10.3846	10.8167	9.47463	10.5249	9.36383	10.2136	9.22072	10.6905	9.31503	Homo sapiens	19:52195865-52195934 (+)	hsa-miR-99b_st	miRNA	hsa-mir-99b
ENSG00000253076_x_st	0.907755	down	1.16657	0.076717	0.96148	1.38493	0.936967	0.756554	1.49168	0.913646	1.18274	1.0283	1.3515	1.4737	1.14566	Homo sapiens	chr3:112856813-112856888 (-)	ENSG00000253076_x_st	snoRNA	ENSG00000253076
hp_hsa-mir-1184-1_s_st	0.882705	down	1.36672	0.0767232	0.96148	0.873819	1.15271	0.864967	1.8728	1.61933	1.52664	1.43093	1.89524	1.27809	1.15271	Homo sapiens	X:154115635-154115733 (-)	hp_hsa-mir-1184-1_s_st	stem-loop	hsa-mir-1184-1
hsa-miR-1267_st	0.903544	down	1.05411	0.0767584	0.96148	1.07167	0.895651	0.927142	0.932781	1.07748	1.05733	1.0458	1.47283	0.992234	1.0682	Homo sapiens	13:108183519-108183596 (-)	hsa-miR-1267_st	miRNA	hsa-mir-1267
hp_hsa-mir-9-2_st	0.951425	down	0.913857	0.0770455	0.96148	0.870715	1.13031	0.594736	0.809001	0.984925	0.949858	1.00873	1.14751	0.786593	0.856188	Homo sapiens	5:87962671-87962757 (-)	hp_hsa-mir-9-2_st	stem-loop	hsa-mir-9-2
hsa-miR-635_st	0.425434	down	2.42324	0.0776547	0.96148	2.78267	1.32183	1.34128	1.32557	2.26237	3.3275	2.2454	3.56054	1.51118	4.55406	Homo sapiens	17:66420592-66420689 (-)	hsa-miR-635_st	miRNA	hsa-mir-635
hsa-miR-4776-5p_st	2.10495	up	4.02352	0.0779066	0.96148	3.72251	3.50987	5.84369	4.58763	5.13836	1.99764	3.59153	3.94056	3.67017	4.23324	Homo sapiens	2:213790981-213791060 (+) // 2:213790981-213791060 (-)	hsa-miR-4776-5p_st	miRNA	hsa-mir-4776-1 // hsa-mir-4776-2
hp_hsa-mir-219-1_st	1.02902	up	1.40438	0.078118	0.96148	1.34946	1.49267	1.10858	1.38674	1.78765	1.11791	1.225	1.88799	1.4737	1.21412	Homo sapiens	6:33175612-33175721 (+)	hp_hsa-mir-219-1_st	stem-loop	hsa-mir-219-1
ebv-miR-BART13_st	3.12756	up	4.18038	0.0793663	0.96148	4.76644	5.21302	4.8456	5.01098	5.17845	3.37446	4.32651	2.17841	4.24074	2.66919	Epstein Barr virus	HHV507799:148512-148597 (+)	ebv-miR-BART13_st	miRNA	ebv-mir-BART13
ENSG00000238312_x_st	0.745432	down	0.987302	0.0793837	0.96148	0.896601	0.901863	0.666913	0.755445	0.656062	0.789827	1.2322	1.53305	1.37286	1.0682	Homo sapiens	chr3:100920676-100920779 (+)	ENSG00000238312_x_st	snoRNA	ENSG00000238312
hsa-miR-3647-5p_st	0.920489	down	0.954165	0.0794397	0.96148	1.15876	1.23613	0.769298	0.757823	0.549997	0.827753	0.787136	1.62135	0.713384	1.12002	Homo sapiens	16:70563402-70563502 (+)	hsa-miR-3647-5p_st	miRNA	hsa-mir-3647
ENSG00000212587_st	0.697825	down	1.23606	0.0795316	0.96148	1.05589	0.926842	0.662328	1.21662	1.02096	1.7856	1.70459	1.70245	1.21711	1.0682	Homo sapiens	chr6:111169749-111169876 (+)	ENSG00000212587_st	snoRNA	ENSG00000212587
ENSG00000212371_st	0.938709	down	1.21317	0.0795394	0.96148	1.35105	0.984741	0.862445	1.28719	1.3523	1.14287	1.25235	1.56851	0.853214	1.47703	Homo sapiens	chr14:77932627-77932779 (+)	ENSG00000212371_st	snoRNA	ENSG00000212371
hsa-miR-197_st	3.24	up	5.46049	0.0797312	0.96148	6.81357	6.59846	6.66434	4.92192	6.54414	3.54539	5.60966	3.13705	6.19478	4.57558	Homo sapiens	1:110141515-110141589 (+)	hsa-miR-197_st	miRNA	hsa-mir-197
hsa-miR-3162-3p_st	0.417873	down	2.66396	0.0797381	0.96148	1.98939	2.43083	1.69967	1.77483	2.27791	4.35311	2.17854	4.04411	2.80417	3.08701	Homo sapiens	11:59362550-59362631 (-)	hsa-miR-3162-3p_st	miRNA	hsa-mir-3162
ENSG00000212532_x_st	1.56173	up	1.77641	0.0798788	0.96148	1.91358	2.08159	2.58849	1.65181	2.25446	0.797097	2.12987	1.29497	1.65211	1.40017	Homo sapiens	chr6:51329488-51329563 (+)	ENSG00000212532_x_st	snoRNA	ENSG00000212532
ENSG00000212532_st	3.91774	up	2.30665	0.0801122	0.96148	2.81764	3.11258	3.99625	3.06997	3.46184	1.46124	1.23102	1.0256	1.04174	1.84858	Homo sapiens	chr6:51329488-51329563 (+)	ENSG00000212532_st	snoRNA	ENSG00000212532
hp_hsa-mir-4423_st	1.01312	up	1.3236	0.0804273	0.96148	1.23645	1.29955	1.38157	1.67505	1.07242	1.46984	1.28674	0.636644	1.53179	1.64598	Homo sapiens	1:85599477-85599556 (+)	hp_hsa-mir-4423_st	stem-loop	hsa-mir-4423
hp_hsa-mir-9-1_st	1.0044	up	1.43568	0.080432	0.96148	1.77554	1.33585	1.12741	1.41272	1.54274	1.6663	1.11178	1.74145	1.39972	1.24334	Homo sapiens	1:156390133-156390221 (-)	hp_hsa-mir-9-1_st	stem-loop	hsa-mir-9-1
hsa-miR-433_st	2.42572	up	3.30327	0.0804706	0.96148	3.66429	4.05499	4.01351	4.38238	3.5972	1.98706	3.98762	1.46158	4.72048	1.16356	Homo sapiens	14:101348223-101348315 (+)	hsa-miR-433_st	miRNA	hsa-mir-433
hsa-miR-16-2-star_st	0.39694	down	2.69726	0.0805125	0.96148	1.94722	1.76031	1.55774	1.90697	2.98155	3.19446	3.35479	3.66463	2.34994	4.25501	Homo sapiens	3:160122533-160122613 (+)	hsa-miR-16-2-star_st	miRNA	hsa-mir-16-2
ENSG00000238544_st	0.784886	down	0.988021	0.0808838	0.96148	0.95898	0.831202	0.695859	0.91181	0.668642	0.95349	1.43292	1.46611	0.985516	0.975681	Homo sapiens	chr16:50386100-50386203 (-)	ENSG00000238544_st	snoRNA	ENSG00000238544
ENSG00000239015_st	0.752639	down	1.07926	0.0809942	0.96148	1.03279	1.00847	0.875669	0.809001	0.645465	1.09261	1.60981	1.68334	1.1793	0.856188	Homo sapiens	chr6:111967530-111967630 (-)	ENSG00000239015_st	snoRNA	ENSG00000239015
hsa-miR-4676-5p_st	1.50693	up	1.47371	0.081272	0.96148	1.82527	1.24708	2.42216	1.07307	2.28001	1.21077	1.52204	0.979344	1.33547	0.841921	Homo sapiens	10:74480787-74480858 (+)	hsa-miR-4676-5p_st	miRNA	hsa-mir-4676
hp_hsa-mir-342_st	1.30495	up	1.6299	0.0812747	0.96148	1.88521	1.60967	2.12113	1.78264	1.71086	1.4327	1.64919	1.30732	1.67746	1.12286	Homo sapiens	14:100575992-100576090 (+)	hp_hsa-mir-342_st	stem-loop	hsa-mir-342
hsa-miR-518b_st	0.778174	down	1.08382	0.0812857	0.96148	0.717912	0.960231	0.622819	1.1286	1.08494	0.925989	1.34423	1.41009	1.67473	0.968641	Homo sapiens	19:54205991-54206073 (+)	hsa-miR-518b_st	miRNA	hsa-mir-518b
hsa-miR-499a-5p_st	0.741323	down	0.950386	0.081311	0.96148	0.631252	0.78868	0.503177	0.869924	0.879332	0.531745	0.839428	1.62916	2.05537	0.77579	Homo sapiens	20:33578203-33578275 (-)	hsa-miR-499a-5p_st	miRNA	hsa-mir-499a
hsa-miR-106b_st	0.780559	down	11.088	0.0814114	0.96148	11.2266	11.0912	10.5128	10.9393	10.7765	11.9233	10.5827	11.5708	10.8051	11.4516	Homo sapiens	7:99691616-99691697 (-)	hsa-miR-106b_st	miRNA	hsa-mir-106b
hp_hsa-mir-450a-1_st	0.734103	down	1.00301	0.0814311	0.96148	1.12393	0.714415	0.666913	0.560431	0.834478	1.54882	1.08812	1.48724	1.05673	0.948985	Homo sapiens	X:133674371-133674461 (-)	hp_hsa-mir-450a-1_st	stem-loop	hsa-mir-450a-1
hsa-miR-485-5p_st	1.50134	up	4.03385	0.0820306	0.96148	4.59362	3.56457	4.02534	4.72239	4.72893	3.52536	4.67	2.08077	5.25082	3.17666	Homo sapiens	14:101521756-101521828 (+)	hsa-miR-485-5p_st	miRNA	hsa-mir-485
hp_hsa-mir-652_x_st	1.4878	up	1.67906	0.0821741	0.96148	2.1389	2.00829	2.24648	1.86242	1.57214	1.52191	1.56764	1.28888	1.42752	1.1564	Homo sapiens	X:109298557-109298654 (+)	hp_hsa-mir-652_x_st	stem-loop	hsa-mir-652
ENSG00000201229_st	1.19302	up	1.2887	0.0822851	0.96148	1.23418	1.47081	1.69577	1.0386	1.64068	1.26747	1.9144	0.803128	0.925847	0.896129	Homo sapiens	chr3:183169645-183169776 (+)	ENSG00000201229_st	snoRNA	ENSG00000201229
hsa-miR-451b_st	1.01881	up	1.22633	0.0824026	0.96148	1.03109	1.80116	1.02152	0.974709	1.37038	1.02152	0.992043	1.90684	1.06438	1.07968	Homo sapiens	17:27188389-27188456 (+)	hsa-miR-451b_st	miRNA	hsa-mir-451b
hsa-miR-199a-5p_st	1.37998	up	9.95843	0.0824373	0.96148	9.29911	9.50754	10.8088	10.3111	11.0272	9.09632	10.1939	9.44972	10.1876	9.70297	Homo sapiens	19:10928102-10928172 (-) // 1:172113675-172113784 (-)	hsa-miR-199a-5p_st	miRNA	hsa-mir-199a-1 // hsa-mir-199a-2
hsa-miR-520g_st	0.871228	down	0.943607	0.0826022	0.96148	1.02367	0.852833	0.548916	0.915942	0.879482	0.795279	0.746242	1.25445	1.03031	1.38895	Homo sapiens	19:54225420-54225509 (+)	hsa-miR-520g_st	miRNA	hsa-mir-520g
ENSG00000238819_st	0.833096	down	1.35718	0.0832492	0.96148	1.25463	1.29663	0.956981	1.35655	1.26249	1.39797	1.20815	1.6677	1.34068	1.83001	Homo sapiens	chr15:46643860-46643944 (-)	ENSG00000238819_st	snoRNA	ENSG00000238819
hp_hsa-mir-196a-2_st	0.959839	down	1.00843	0.0833773	0.96148	1.02499	0.810232	0.557361	1.0682	1.43352	1.07421	0.883476	1.27324	1.1187	0.840353	Homo sapiens	12:54385522-54385631 (+)	hp_hsa-mir-196a-2_st	stem-loop	hsa-mir-196a-2
hp_hsa-mir-24-1_s_st	0.795228	down	1.05575	0.0835515	0.96148	1.21513	0.98551	0.738333	0.820668	0.692703	1.54882	0.95075	1.43908	1.09146	1.07503	Homo sapiens	9:97848303-97848370 (+)	hp_hsa-mir-24-1_s_st	stem-loop	hsa-mir-24-1
hp_hsa-mir-1538_st	1.3924	up	1.82662	0.083842	0.96148	1.60974	2.07789	2.18025	2.46051	1.99862	1.66566	1.78456	1.23332	1.62188	1.63373	Homo sapiens	16:69599711-69599771 (-)	hp_hsa-mir-1538_st	stem-loop	hsa-mir-1538
hsa-miR-4489_st	0.963174	down	1.14123	0.0838866	0.96148	1.18574	0.985411	1.1712	0.935872	1.29258	0.545637	1.00167	2.00427	1.29704	0.992843	Homo sapiens	11:65416663-65416724 (+)	hsa-miR-4489_st	miRNA	hsa-mir-4489
hp_hsa-mir-483_st	1.03434	up	2.30594	0.084048	0.96148	2.09177	2.46072	2.05329	2.81705	2.22868	2.14953	2.26553	2.98695	1.90387	2.10205	Homo sapiens	11:2155364-2155439 (-)	hp_hsa-mir-483_st	stem-loop	hsa-mir-483
hsa-let-7g-star_st	1.5528	up	2.21495	0.0841329	0.96148	1.4247	3.59036	3.15158	2.1632	2.33207	2.27826	2.07562	1.53261	1.59785	2.0032	Homo sapiens	3:52302294-52302377 (-)	hsa-let-7g-star_st	miRNA	hsa-let-7g
hsa-miR-4668-5p_st	0.256099	down	10.1142	0.0842306	0.96148	9.52937	9.064	8.30663	10.0702	8.68757	12.0329	10.0099	11.5826	10.3251	11.5334	Homo sapiens	9:114694380-114694449 (+)	hsa-miR-4668-5p_st	miRNA	hsa-mir-4668
hp_hsa-mir-3180-5_s_st	1.4784	up	1.69062	0.0845587	0.96148	1.54787	1.92629	2.11611	2.25883	2.01411	1.23956	1.66764	1.14751	1.67661	1.31172	Homo sapiens	16:2185978-2186130 (-)	hp_hsa-mir-3180-5_s_st	stem-loop	hsa-mir-3180-5
hsa-miR-4684-3p_st	1.02156	up	3.00628	0.0845948	0.96148	2.76917	3.39451	2.61536	3.92169	2.40761	4.32487	2.16438	5.15768	1.85967	1.44789	Homo sapiens	1:23046010-23046091 (+)	hsa-miR-4684-3p_st	miRNA	hsa-mir-4684
hsa-miR-299-5p_st	1.97312	up	2.9152	0.0846597	0.96148	2.24771	2.7531	4.3187	2.80974	4.89795	1.80918	2.67232	1.57575	4.12571	1.94186	Homo sapiens	14:101490131-101490193 (+)	hsa-miR-299-5p_st	miRNA	hsa-mir-299
hp_hsa-mir-1-1_x_st	0.74926	down	1.44806	0.0853481	0.96148	0.917961	1.6609	1.10274	1.2058	1.31172	1.77391	1.71592	1.98889	1.37048	1.43223	Homo sapiens	20:61151513-61151583 (+)	hp_hsa-mir-1-1_x_st	stem-loop	hsa-mir-1-1
hp_hsa-mir-4266_st	1.19834	up	1.24611	0.0856128	0.96148	0.996902	1.36411	2.08736	1.18556	1.24921	1.48552	0.909051	1.21098	1.2719	0.700527	Homo sapiens	2:109930027-109930081 (-)	hp_hsa-mir-4266_st	stem-loop	hsa-mir-4266
hsa-miR-4633-5p_st	1.12958	up	1.43475	0.0857556	0.96148	1.41319	1.11763	1.97165	1.38078	1.72998	1.46215	0.968264	1.39062	1.4737	1.43957	Homo sapiens	5:128433381-128433459 (+)	hsa-miR-4633-5p_st	miRNA	hsa-mir-4633
hsa-miR-520h_st	0.742531	down	0.833887	0.0858819	0.96148	0.797074	0.435308	0.563762	0.743065	0.556534	0.877157	0.715364	1.37904	1.07696	1.19461	Homo sapiens	19:54245766-54245853 (+)	hsa-miR-520h_st	miRNA	hsa-mir-520h
hp_hsa-mir-519b_x_st	0.907544	down	0.977993	0.085928	0.96148	1.10303	0.987866	0.922906	0.590034	0.93623	0.951348	0.792889	1.58644	1.04269	0.866502	Homo sapiens	19:54198467-54198547 (+)	hp_hsa-mir-519b_x_st	stem-loop	hsa-mir-519b
hp_hsa-mir-3651_s_st	2.32198	up	2.21122	0.086053	0.96148	2.08955	3.3236	2.78174	2.57087	3.32873	1.16138	2.08955	0.816445	2.32822	1.62213	Homo sapiens	9:95054740-95054829 (-)	hp_hsa-mir-3651_s_st	stem-loop	hsa-mir-3651
kshv-miR-K12-1_st	0.982658	down	2.21782	0.0864942	0.96148	1.93181	2.84631	1.87693	2.44348	1.92748	2.80185	1.88488	3.24657	1.6811	1.5378	Kaposi sarcoma-associated herpesvirus	KSU75698:121847-121913 (-)	kshv-miR-K12-1_st	miRNA	kshv-mir-K12-1
hsa-miR-28-3p_st	1.14741	up	8.41564	0.0867534	0.96148	8.39197	8.88689	8.52049	8.03976	8.73505	8.04503	9.03235	7.74555	8.46386	8.29547	Homo sapiens	3:188406569-188406654 (+)	hsa-miR-28-3p_st	miRNA	hsa-mir-28
hp_hsa-let-7d_st	0.924485	down	2.15681	0.0869878	0.96148	1.89924	1.92613	2.80471	1.97152	1.89924	2.1529	2.26258	2.06284	2.38451	2.2044	Homo sapiens	9:96941116-96941202 (+)	hp_hsa-let-7d_st	stem-loop	hsa-let-7d
ENSG00000238611_x_st	0.861501	down	1.03213	0.0870729	0.96148	0.818176	0.960746	0.983429	0.936345	0.924278	0.842624	1.21904	1.55465	1.13158	0.950457	Homo sapiens	chr6:42473238-42473344 (-)	ENSG00000238611_x_st	snoRNA	ENSG00000238611
ENSG00000239132_x_st	0.726709	down	1.18048	0.0873855	0.96148	0.649165	0.899893	1.09381	0.935872	1.17229	1.75601	0.849692	2.15857	1.22131	1.0682	Homo sapiens	chr6:76575681-76575783 (+)	ENSG00000239132_x_st	snoRNA	ENSG00000239132
hsa-miR-3656_st	0.931609	down	10.6096	0.0873898	0.96148	10.2876	10.122	10.0625	11.309	11.0114	10.7234	10.7495	11.5335	9.95342	10.3437	Homo sapiens	11:118889654-118889722 (+)	hsa-miR-3656_st	miRNA	hsa-mir-3656
hp_hsa-mir-128-1_st	1.19181	up	1.09134	0.0874338	0.96148	0.996902	1.42741	1.56865	1.0744	1.02224	0.925129	1.04415	0.959889	1.0021	0.892544	Homo sapiens	2:136422967-136423048 (+)	hp_hsa-mir-128-1_st	stem-loop	hsa-mir-128-1
hp_hsa-mir-4539_x_st	1.04041	up	4.13339	0.0875029	0.96148	4.14441	4.20976	4.17398	4.76382	3.51785	4.58859	5.57005	2.82265	4.5387	3.00406	Homo sapiens	14:106323682-106323741 (-)	hp_hsa-mir-4539_x_st	stem-loop	hsa-mir-4539
hp_hsa-mir-548ai_st	0.248317	down	9.8618	0.0878803	0.96148	9.37587	8.86143	8.04336	9.7062	8.29777	11.8087	9.68725	11.3516	10.1324	11.3534	Homo sapiens	6:99572485-99572572 (+)	hp_hsa-mir-548ai_st	stem-loop	hsa-mir-548ai
ENSG00000239027_x_st	0.818603	down	1.43546	0.0882137	0.96148	1.43457	1.29227	0.955513	1.54606	1.22698	1.31836	1.38379	1.66743	2.11858	1.41105	Homo sapiens	chr1:19858664-19858768 (-)	ENSG00000239027_x_st	snoRNA	ENSG00000239027
hsa-miR-4459_st	0.443269	down	8.75991	0.0883964	0.96148	8.39996	7.62394	7.76726	9.16262	7.91139	10.6005	8.52871	9.95395	8.73353	8.9172	Homo sapiens	5:53371348-53371413 (-)	hsa-miR-4459_st	miRNA	hsa-mir-4459
ENSG00000238567_st	0.830506	down	1.28143	0.0886338	0.96148	1.5125	1.17854	0.908497	1.21507	0.922706	1.08271	1.13311	1.77453	1.44657	1.64008	Homo sapiens	chr2:172002840-172002937 (+)	ENSG00000238567_st	snoRNA	ENSG00000238567
ENSG00000200318_x_st	1.16561	up	1.50475	0.0887298	0.96148	1.34309	2.1129	1.52126	1.54069	1.55852	1.51278	1.75426	0.898783	1.34422	1.46101	Homo sapiens	chr15:59052666-59052880 (-)	ENSG00000200318_x_st	snoRNA	ENSG00000200318
hsa-miR-2110_st	2.17801	up	5.27683	0.0887801	0.96148	5.9113	5.64822	5.76639	5.94342	5.92236	4.73998	5.60971	3.6609	5.87331	3.69273	Homo sapiens	10:115933864-115933938 (-)	hsa-miR-2110_st	miRNA	hsa-mir-2110
hp_hsa-mir-3163_x_st	1.04947	up	1.89305	0.0888061	0.96148	2.01737	1.73297	1.194	2.76964	1.9254	1.85568	1.86206	2.3595	1.509	1.70484	Homo sapiens	11:66701905-66701977 (-)	hp_hsa-mir-3163_x_st	stem-loop	hsa-mir-3163
ENSG00000238296_x_st	1.19733	up	1.13802	0.089214	0.96148	1.18574	1.13375	1.52407	1.1351	1.36099	1.06239	1.05976	0.908356	1.05976	0.950299	Homo sapiens	chr1:101694220-101694321 (-)	ENSG00000238296_x_st	snoRNA	ENSG00000238296
hp_hsa-mir-550a-1_s_st	0.317216	down	5.75964	0.0895036	0.96148	5.11617	4.76554	4.3069	5.75314	4.71532	7.97489	5.31908	7.14475	5.94025	6.56041	Homo sapiens	7:30329410-30329506 (+)	hp_hsa-mir-550a-1_s_st	stem-loop	hsa-mir-550a-1
ENSG00000212224_x_st	0.863738	down	1.21283	0.0895854	0.96148	1.62334	1.29227	0.896276	0.814668	0.909244	1.55795	0.849397	1.67655	1.06631	1.44226	Homo sapiens	chr20:40341118-40341239 (-)	ENSG00000212224_x_st	snoRNA	ENSG00000212224
hp_hsa-mir-26a-2_x_st	1.00124	up	1.22168	0.0897383	0.96148	1.36414	1.13375	1.6684	0.760841	1.18574	1.135	1.34337	0.903127	1.38967	1.33277	Homo sapiens	12:58218392-58218475 (-)	hp_hsa-mir-26a-2_x_st	stem-loop	hsa-mir-26a-2
hp_hsa-mir-3678_st	0.86259	down	1.01187	0.0899015	0.96148	0.939001	0.921406	0.839142	0.915626	0.911045	0.957307	0.951526	1.40716	1.2086	1.06789	Homo sapiens	17:73402150-73402243 (+)	hp_hsa-mir-3678_st	stem-loop	hsa-mir-3678
hp_hsa-mir-4520a_st	0.826136	down	1.02449	0.0902511	0.96148	0.808938	1.09431	0.653126	1.0682	0.809001	1.32404	0.87263	1.3644	1.18205	1.0682	Homo sapiens	17:6558759-6558828 (-)	hp_hsa-mir-4520a_st	stem-loop	hsa-mir-4520a
ENSG00000201393_st	0.986762	down	1.14499	0.0904473	0.96148	1.17575	1.02897	0.852967	1.5553	1.0639	0.715038	1.04049	1.50681	1.33237	1.17831	Homo sapiens	chr10:80127264-80127380 (+)	ENSG00000201393_st	snoRNA	ENSG00000201393
hsa-miR-429_st	7.12682	up	3.13606	0.0904711	0.96148	3.69754	6.22036	6.4278	2.86172	3.55603	1.88995	2.30797	2.1705	1.05426	1.17448	Homo sapiens	1:1104385-1104467 (+)	hsa-miR-429_st	miRNA	hsa-mir-429
hsa-let-7d-star_st	2.36931	up	2.67987	0.0905511	0.96148	2.73623	3.51159	3.62511	3.24308	3.39451	1.60365	2.69456	1.7499	2.36722	1.87286	Homo sapiens	9:96941116-96941202 (+)	hsa-let-7d-star_st	miRNA	hsa-let-7d
hp_hsa-mir-378g_st	1.67884	up	1.54822	0.090943	0.96148	1.1382	1.98849	2.21847	2.16203	2.10258	1.13303	1.18989	0.93756	1.60825	1.00373	Homo sapiens	1:95211416-95211456 (-)	hp_hsa-mir-378g_st	stem-loop	hsa-mir-378g
hsa-miR-2909_st	0.916888	down	1.47361	0.0910061	0.96148	1.54685	1.49485	1.45865	1.12542	1.42931	1.45915	1.27703	2.04445	1.17011	1.73025	Homo sapiens	17:35391042-35391110 (+)	hsa-miR-2909_st	miRNA	hsa-mir-2909
hp_hsa-mir-451b_st	0.786599	down	1.0563	0.091202	0.96148	1.00768	1.11106	0.808051	0.922908	0.566071	1.353	1.06204	1.54132	1.07186	1.11905	Homo sapiens	17:27188389-27188456 (+)	hp_hsa-mir-451b_st	stem-loop	hsa-mir-451b
hsv1-miR-H12_st	1.16156	up	1.24216	0.0912437	0.96148	1.13916	1.29227	1.52745	1.3577	1.43437	1.20872	1.01679	0.952092	1.25546	1.23757	Herpes Simplex Virus 1		hsv1-miR-H12_st	miRNA	hsv1-mir-H12
jcv-miR-J1-3p_st	0.950752	down	0.740394	0.0912554	0.96148	0.921206	0.818063	0.441975	0.555012	0.783566	0.79715	0.858168	0.953697	0.566965	0.708138	JC polyomavirus		jcv-miR-J1-3p_st	miRNA	jcv-mir-J1
ENSG00000207516_x_st	0.570708	down	2.58326	0.0914382	0.96148	1.97743	2.32526	2.26947	1.82072	2.50049	2.97397	2.46389	3.58853	2.75183	3.16103	Homo sapiens	chr15:45829448-45829575 (+)	ENSG00000207516_x_st	snoRNA	ENSG00000207516
hsa-miR-30c-2-star_st	1.70483	up	4.37213	0.0915633	0.96148	3.66784	5.37118	5.55334	3.25956	5.9328	2.76941	4.93548	2.87946	5.54246	3.80979	Homo sapiens	6:72086663-72086734 (-)	hsa-miR-30c-2-star_st	miRNA	hsa-mir-30c-2
hsa-let-7a-star_st	0.701476	down	1.11314	0.0916094	0.96148	1.13002	0.759179	0.664652	0.859428	0.87361	1.15846	1.75932	1.66144	1.21904	1.0463	Homo sapiens	9:96938239-96938318 (+) // 22:46508629-46508702 (+)	hsa-let-7a-star_st	miRNA	hsa-let-7a-1 // hsa-let-7a-3
hsa-miR-4706_st	0.764582	down	5.59157	0.0916266	0.96148	4.93947	4.6524	5.4919	6.09937	5.80659	5.69361	5.59376	6.73806	5.78221	5.11837	Homo sapiens	14:65511406-65511487 (+)	hsa-miR-4706_st	miRNA	hsa-mir-4706
kshv-miR-K12-9_st	0.891386	down	0.811729	0.0917542	0.96148	0.570329	0.809405	0.695947	0.730236	0.838035	0.585929	0.570329	1.42741	1.30328	0.586395	Kaposi sarcoma-associated herpesvirus	KSU75698:119300-119365 (-)	kshv-miR-K12-9_st	miRNA	kshv-mir-K12-9
ENSG00000199571_x_st	0.907291	down	1.16958	0.092304	0.96209	1.361	1.33277	0.88129	1.12477	0.797137	0.996123	1.03653	1.6568	1.13311	1.37622	Homo sapiens	chr12:40213552-40213685 (-)	ENSG00000199571_x_st	snoRNA	ENSG00000199571
hsa-miR-4745-5p_st	1.12043	up	8.54299	0.0925876	0.96209	7.78438	8.78229	8.38536	9.8183	8.35474	7.92725	8.20139	9.71551	8.43211	8.02855	Homo sapiens	19:804932-805023 (+)	hsa-miR-4745-5p_st	miRNA	hsa-mir-4745
hsa-miR-762_st	1.04895	up	9.94569	0.0929388	0.96209	9.77416	9.58414	9.65963	10.8302	10.0527	9.56905	9.96753	10.7564	10.0633	9.19979	Homo sapiens	16:30905224-30905306 (+)	hsa-miR-762_st	miRNA	hsa-mir-762
hsa-miR-23c_st	2.43162	up	4.29196	0.0932276	0.96209	4.33073	5.23331	5.4191	3.79997	5.88147	3.5053	4.0565	2.78957	4.76086	3.14275	Homo sapiens	X:20035206-20035305 (-)	hsa-miR-23c_st	miRNA	hsa-mir-23c
hsa-miR-1207-5p_st	0.562655	down	8.67479	0.0932663	0.96209	8.35472	7.36443	8.25897	8.77737	8.54427	9.52989	8.74125	9.83452	8.43775	8.90474	Homo sapiens	8:129061398-129061484 (+)	hsa-miR-1207-5p_st	miRNA	hsa-mir-1207
ENSG00000238341_x_st	0.814974	down	1.28487	0.0933481	0.96209	1.39197	1.12907	1.1492	0.890107	1.12609	1.27938	1.22611	1.83162	1.27269	1.55251	Homo sapiens	chr2:122463543-122463633 (-)	ENSG00000238341_x_st	snoRNA	ENSG00000238341
hsa-miR-4716-3p_st	1.09099	up	2.5335	0.0935702	0.96209	1.88669	1.38058	2.33899	4.3056	3.06973	1.89748	1.99501	4.40319	2.17016	1.88758	Homo sapiens	15:49461267-49461350 (-)	hsa-miR-4716-3p_st	miRNA	hsa-mir-4716
hsa-miR-148b_st	4.48059	up	5.3186	0.0936545	0.96209	6.92462	6.28972	6.8084	5.38756	6.59194	1.90953	4.27739	2.41746	6.25958	6.31983	Homo sapiens	12:54731000-54731098 (+)	hsa-miR-148b_st	miRNA	hsa-mir-148b
ENSG00000238343_st	0.565208	down	1.72598	0.0936961	0.96209	0.803769	1.71019	1.08909	1.48273	1.48625	1.73475	1.89481	2.69878	1.21904	3.14038	Homo sapiens	chr16:68347142-68347243 (-)	ENSG00000238343_st	snoRNA	ENSG00000238343
ENSG00000238343_x_st	1.4917	up	1.83336	0.0937014	0.96209	2.11817	2.60104	1.87037	1.95204	2.06756	1.72653	2.24208	0.932399	1.41774	1.40566	Homo sapiens	chr16:68347142-68347243 (-)	ENSG00000238343_x_st	snoRNA	ENSG00000238343
ebv-miR-BART10_st	1.00042	up	1.29681	0.0942048	0.96209	1.57494	1.4687	0.967875	1.17508	1.29895	1.54882	1.0283	1.66984	0.760098	1.47547	Epstein Barr virus	HHV507799:147304-147393 (+)	ebv-miR-BART10_st	miRNA	ebv-mir-BART10
ENSG00000200377_st	1.00311	up	1.09002	0.0944334	0.96209	1.52316	0.933162	1.14723	0.674143	1.18361	1.54882	1.48206	0.479815	0.809001	1.11921	Homo sapiens	chr2:154303327-154303397 (-)	ENSG00000200377_st	snoRNA	ENSG00000200377
hsa-miR-4508_st	0.874119	down	10.6429	0.0945471	0.96209	10.6553	10.1907	9.51231	11.4178	10.953	10.758	11.4182	11.0422	10.3452	10.136	Homo sapiens	15:23807209-23807278 (-)	hsa-miR-4508_st	miRNA	hsa-mir-4508
hsa-miR-4785_st	1.55844	up	1.77098	0.0948188	0.96209	1.06861	2.50085	2.57529	2.08159	2.22884	1.86035	1.40854	1.12864	1.54541	1.31172	Homo sapiens	2:161264321-161264393 (-)	hsa-miR-4785_st	miRNA	hsa-mir-4785
hp_hsa-mir-769_st	1.29687	up	1.18328	0.0949174	0.96209	1.30437	1.38729	1.28247	1.33678	1.5431	0.797097	1.23674	0.570792	1.17421	1.2	Homo sapiens	19:46522190-46522307 (+)	hp_hsa-mir-769_st	stem-loop	hsa-mir-769
hsa-miR-1908_st	1.04986	up	9.12938	0.0952672	0.96209	8.69843	8.86851	8.85466	9.89087	9.50992	9.18999	8.78182	10.2821	8.45336	8.76412	Homo sapiens	11:61582633-61582712 (-)	hsa-miR-1908_st	miRNA	hsa-mir-1908
ENSG00000238852_st	0.377635	down	4.04209	0.0954445	0.96209	3.33308	3.35801	2.6093	4.04007	3.35764	6.33094	3.68686	5.13315	4.72832	3.84351	Homo sapiens	chr2:223562615-223562719 (-)	ENSG00000238852_st	snoRNA	ENSG00000238852
ENSG00000252372_st	0.677248	down	1.24225	0.0955502	0.96209	1.31606	0.900356	0.93308	0.770255	0.885893	1.19045	1.18621	2.00986	1.29593	1.93441	Homo sapiens	chr15:76109433-76109504 (-)	ENSG00000252372_st	snoRNA	ENSG00000252372
ENSG00000239121_st	0.643206	down	1.52144	0.0959247	0.96209	1.29187	1.12255	1.33874	1.01151	1.2509	1.99771	1.99511	2.43178	1.53628	1.23793	Homo sapiens	chr16:58652579-58652668 (+)	ENSG00000239121_st	snoRNA	ENSG00000239121
hp_hsa-mir-662_st	1.44365	up	1.62049	0.0961499	0.96209	1.51811	1.93071	2.2249	1.72218	2.03083	1.23869	1.88169	1.28607	1.02648	1.3452	Homo sapiens	16:820183-820277 (+)	hp_hsa-mir-662_st	stem-loop	hsa-mir-662
ENSG00000202275_st	0.791647	down	1.00658	0.0962166	0.96209	0.720999	1.12822	0.895427	0.859039	0.586524	1.01679	1.21904	1.57808	1.36895	0.692703	Homo sapiens	chr14:104263609-104263685 (-)	ENSG00000202275_st	snoRNA	ENSG00000202275
hp_hsa-mir-4684_st	0.960546	down	1.1481	0.0963037	0.96209	1.13761	1.11614	1.10093	1.10188	1.13874	0.977552	1.09884	1.68013	1.29638	0.832767	Homo sapiens	1:23046010-23046091 (+)	hp_hsa-mir-4684_st	stem-loop	hsa-mir-4684
hp_hsa-mir-222_st	1.05672	up	2.39184	0.0964306	0.96209	2.18864	2.59578	2.43376	2.36581	2.57418	2.43376	2.57418	1.38919	3.36013	2.00296	Homo sapiens	X:45606421-45606530 (-)	hp_hsa-mir-222_st	stem-loop	hsa-mir-222
hp_hsa-let-7d_x_st	1.30608	up	1.6487	0.0965012	0.96209	1.66788	1.83512	2.40258	1.72593	1.57509	1.47356	1.09533	1.6013	1.4737	1.63651	Homo sapiens	9:96941116-96941202 (+)	hp_hsa-let-7d_x_st	stem-loop	hsa-let-7d
hp_hsa-mir-4321_st	1.35752	up	2.00716	0.0969254	0.96209	2.24683	2.25658	2.1684	2.07387	2.39255	2.11555	1.53464	1.35478	1.75577	2.17263	Homo sapiens	19:2250638-2250717 (+)	hp_hsa-mir-4321_st	stem-loop	hsa-mir-4321
hsa-miR-4650-3p_st	0.951729	down	0.970455	0.0970254	0.96209	0.898862	0.978036	0.952246	1.0682	0.776488	0.977552	0.892166	1.45313	1.01517	0.692703	Homo sapiens	7:66579309-66579384 (-) // 7:72162874-72162949 (+)	hsa-miR-4650-3p_st	miRNA	hsa-mir-4650-1 // hsa-mir-4650-2
hp_hsa-mir-578_st	1.16076	up	1.13776	0.0973054	0.96209	0.996902	1.31671	1.33048	1.38078	1.20159	0.834559	1.21904	0.754691	1.4737	0.869122	Homo sapiens	4:166307394-166307489 (+)	hp_hsa-mir-578_st	stem-loop	hsa-mir-578
hsa-miR-4513_st	4.51037	up	3.47457	0.0976077	0.96209	3.74217	4.54708	4.59717	5.01678	4.90276	1.83757	3.56793	1.29239	3.63855	1.60329	Homo sapiens	15:75081013-75081098 (-)	hsa-miR-4513_st	miRNA	hsa-mir-4513
ebv-miR-BART21-5p_st	0.661365	down	1.7925	0.0979546	0.96209	2.2335	1.42741	0.92475	1.33475	1.55089	1.45314	1.26942	2.79705	1.21904	3.71506	Epstein Barr virus	HHV507799:145503-145578 (+)	ebv-miR-BART21-5p_st	miRNA	ebv-mir-BART21
hsa-miR-221_st	2.11753	up	11.3023	0.0980265	0.96209	11.0639	12.1237	12.0506	12.0607	11.9186	10.1647	11.1107	10.3783	11.7273	10.4246	Homo sapiens	X:45605585-45605694 (-)	hsa-miR-221_st	miRNA	hsa-mir-221
ENSG00000252840_s_st	2.38454	up	9.28601	0.0981827	0.96209	9.83561	10.3012	9.7144	9.41313	10.3	7.79038	10.005	7.53845	9.41606	8.54588	Homo sapiens	chr1:151500307-151500414 (-)	ENSG00000252840_s_st	snoRNA	ENSG00000252840
hp_hsa-let-7e_st	1.07217	up	1.97402	0.0982728	0.96209	1.93014	1.79752	2.39886	2.2989	1.69604	1.76855	2.19049	1.8051	2.19049	1.66415	Homo sapiens	19:52196039-52196117 (+)	hp_hsa-let-7e_st	stem-loop	hsa-let-7e
ENSG00000239116_st	0.922104	down	1.20762	0.0984291	0.96209	1.36393	1.16149	0.958109	1.44193	0.820167	0.656679	1.19161	1.86342	1.17698	1.44193	Homo sapiens	chr4:184503348-184503454 (-)	ENSG00000239116_st	snoRNA	ENSG00000239116
hsa-miR-4739_st	0.983386	down	9.34902	0.0986151	0.96209	9.78046	8.96532	8.91733	10.2573	8.76429	9.9777	8.78409	9.66219	9.58408	8.79749	Homo sapiens	17:77680985-77681058 (-)	hsa-miR-4739_st	miRNA	hsa-mir-4739
ENSG00000252824_st	0.885237	down	1.09575	0.0987906	0.96209	1.15505	0.947761	0.977552	0.920337	1.03841	1.29596	0.963899	1.52028	1.18924	0.949052	Homo sapiens	chr7:101837356-101837444 (-)	ENSG00000252824_st	snoRNA	ENSG00000252824
hp_hsa-mir-579_st	0.837431	down	0.92628	0.0990108	0.96209	0.852047	0.712841	0.708222	0.822185	0.896211	1.07666	0.808073	1.30882	1.20899	0.868748	Homo sapiens	5:32394484-32394581 (-)	hp_hsa-mir-579_st	stem-loop	hsa-mir-579
ENSG00000252258_x_st	0.958428	down	1.15189	0.099153	0.96209	1.44161	1.23159	0.816889	1.0054	1.11081	1.28137	1.04291	1.34906	1.15119	1.08806	Homo sapiens	chr18:3025432-3025564 (-)	ENSG00000252258_x_st	snoRNA	ENSG00000252258
hp_hsa-mir-3676_st	1.5323	up	6.85655	0.0994144	0.96209	6.8707	7.13439	7.762	6.07994	7.97496	5.80927	7.06916	6.2472	6.90347	6.71439	Homo sapiens	17:8090493-8090577 (+)	hp_hsa-mir-3676_st	stem-loop	hsa-mir-3676
ENSG00000201398_st	0.784507	down	1.4245	0.0994329	0.96209	1.76466	0.794152	1.05923	1.21536	1.41372	1.44286	1.79896	2.08541	0.890735	1.77987	Homo sapiens	chr3:153725156-153725291 (-)	ENSG00000201398_st	snoRNA	ENSG00000201398
hp_hsa-mir-524_x_st	0.986278	down	1.20572	0.0995661	0.96209	1.15116	1.21364	1.37712	1.26373	0.9731	1.32229	1.31465	0.727166	1.21904	1.49527	Homo sapiens	19:54214256-54214342 (+)	hp_hsa-mir-524_x_st	stem-loop	hsa-mir-524
hsa-miR-3157-5p_st	1.63078	up	1.49748	0.0997099	0.96209	1.38567	2.41746	2.11933	1.92212	1.40672	1.46501	1.29993	0.815247	0.845803	1.29752	Homo sapiens	10:97824072-97824156 (-)	hsa-miR-3157-5p_st	miRNA	hsa-mir-3157
ENSG00000251820_s_st	0.811112	down	1.18001	0.099843	0.96209	1.10931	0.943933	0.876005	1.12452	1.09122	1.69151	1.06528	1.5608	1.06023	1.2773	Homo sapiens	chr22:20434077-20434153 (-)	ENSG00000251820_s_st	snoRNA	ENSG00000251820
hsa-miR-92b_st	4.51895	up	5.39771	0.100002	0.96209	5.75335	8.28593	6.62806	5.21302	6.54818	3.86447	5.60441	2.47081	6.88852	2.72039	Homo sapiens	1:155164968-155165063 (+)	hsa-miR-92b_st	miRNA	hsa-mir-92b
hsa-miR-185_st	0.926819	down	10.9475	0.100014	0.96209	12.0856	10.4191	10.166	11.2244	10.5683	10.3457	11.1583	11.7175	11.1059	10.6842	Homo sapiens	22:20020662-20020743 (+)	hsa-miR-185_st	miRNA	hsa-mir-185
hsa-miR-3686_st	1.0873	up	1.07237	0.100483	0.96209	1.41432	0.821078	1.20543	1.07639	1.14651	1.58556	0.742046	0.657161	1.18971	0.885513	Homo sapiens	8:130496303-130496388 (-)	hsa-miR-3686_st	miRNA	hsa-mir-3686
ENSG00000238455_st	0.885748	down	1.01606	0.100576	0.96209	0.865973	0.85554	0.953819	0.896169	1.07121	0.797097	1.14581	1.54492	1.15881	0.871231	Homo sapiens	chr13:57133758-57133859 (+)	ENSG00000238455_st	snoRNA	ENSG00000238455
ENSG00000252110_st	0.827289	down	1.01788	0.10125	0.96209	1.1825	0.755929	0.754691	0.9946	0.717822	1.36444	0.854094	1.42741	0.852513	1.27477	Homo sapiens	chr9:6566332-6566425 (-)	ENSG00000252110_st	snoRNA	ENSG00000252110
hsa-miR-34c-5p_st	4.30425	up	2.33478	0.101311	0.96209	1.84031	2.25513	4.26968	3.10358	5.4696	1.07695	1.52552	0.754691	1.74061	1.31172	Homo sapiens	11:111384164-111384240 (+)	hsa-miR-34c-5p_st	miRNA	hsa-mir-34c
ENSG00000206987_s_st	0.823485	down	1.49294	0.101352	0.96209	1.425	1.82937	1.08274	1.27703	1.15011	1.44507	1.64721	1.8973	2.10545	1.07015	Homo sapiens	chr15:32718489-32718621 (-)	ENSG00000206987_s_st	snoRNA	ENSG00000206987
hp_hsa-mir-208a_st	1.0717	up	1.02752	0.101498	0.96209	1.28875	0.975681	1.21904	0.935872	0.967975	0.839621	1.40229	0.53208	1.06456	1.04929	Homo sapiens	14:23857805-23857875 (-)	hp_hsa-mir-208a_st	stem-loop	hsa-mir-208a
hsa-miR-4423-5p_st	0.712537	down	0.972079	0.101714	0.96209	0.667048	0.690489	0.744982	0.88707	0.648399	1.16731	0.855862	1.6904	0.809001	1.56023	Homo sapiens	1:85599477-85599556 (+)	hsa-miR-4423-5p_st	miRNA	hsa-mir-4423
hsa-miR-3606_st	0.760051	down	1.34079	0.10189	0.96209	1.34361	1.05656	0.867555	1.09488	1.35175	1.42467	1.77412	1.63543	1.29573	1.56356	Homo sapiens	2:189860356-189860418 (+)	hsa-miR-3606_st	miRNA	hsa-mir-3606
hsa-miR-152_st	0.399746	down	9.96962	0.101922	0.96209	9.87049	7.43934	9.12379	10.4255	9.68188	11.0474	9.61642	11.2417	10.5676	10.6821	Homo sapiens	17:46114527-46114613 (-)	hsa-miR-152_st	miRNA	hsa-mir-152
hsa-miR-4763-5p_st	1.09862	up	2.3358	0.10197	0.96209	1.72088	2.41746	2.78382	2.91733	2.17874	2.18277	2.60323	2.02891	2.34615	2.17874	Homo sapiens	22:46509446-46509537 (+)	hsa-miR-4763-5p_st	miRNA	hsa-mir-4763
ENSG00000239058_st	0.814772	down	1.07933	0.101973	0.96209	1.18494	0.92856	0.754691	1.03127	0.758369	1.33578	0.991371	1.53651	0.772071	1.49976	Homo sapiens	chrX:123267134-123267227 (+)	ENSG00000239058_st	snoRNA	ENSG00000239058
hp_hsa-mir-320c-1_x_st	0.6089	down	1.43626	0.102254	0.962995	1.18532	0.890032	0.926045	1.26553	1.12505	2.4607	1.22265	2.13321	1.50536	1.64867	Homo sapiens	18:19263471-19263558 (+)	hp_hsa-mir-320c-1_x_st	stem-loop	hsa-mir-320c-1
ENSG00000238342_st	0.989614	down	1.12718	0.102508	0.963437	0.848684	1.85603	0.973501	1.03543	0.8846	1.03543	1.30666	1.64622	0.829059	0.856188	Homo sapiens	chr15:33187401-33187502 (+)	ENSG00000238342_st	snoRNA	ENSG00000238342
ENSG00000251949_st	1.06436	up	0.943685	0.10276	0.963437	0.839487	0.871884	1.12354	0.922726	1.18574	1.09865	0.856188	0.585929	0.958453	0.994258	Homo sapiens	chr14:101392317-101392388 (+)	ENSG00000251949_st	snoRNA	ENSG00000251949
hp_hsa-mir-4650-1_s_st	0.90756	down	1.12286	0.103111	0.963437	1.4389	1.01019	0.828498	1.15673	0.83014	1.02272	1.18989	1.45071	1.21904	1.08177	Homo sapiens	7:66579309-66579384 (-)	hp_hsa-mir-4650-1_s_st	stem-loop	hsa-mir-4650-1
hsv1-miR-H1_st	2.36719	up	2.81613	0.103661	0.963437	3.08272	2.10918	3.88244	4.04046	4.07377	2.17035	2.25256	1.76562	3.02171	1.76245	Herpes Simplex Virus 1		hsv1-miR-H1_st	miRNA	hsv1-mir-H1
hp_hsa-mir-3675_st	1.11726	up	0.998538	0.104066	0.963437	1.10675	0.950408	0.984705	1.03901	1.31172	0.797097	0.938976	0.452163	1.10633	1.29822	Homo sapiens	1:17185444-17185516 (-)	hp_hsa-mir-3675_st	stem-loop	hsa-mir-3675
hp_hsa-mir-362_st	1.14846	up	1.34966	0.104089	0.963437	1.3507	1.47564	1.55529	1.56246	1.30348	0.980702	1.85886	0.884934	1.53563	0.98891	Homo sapiens	X:49773572-49773636 (+)	hp_hsa-mir-362_st	stem-loop	hsa-mir-362
hsa-miR-3919_st	1.14949	up	1.16545	0.104099	0.963437	1.4342	1.09404	1.74875	0.958695	1.09404	1.37889	1.21904	1.15901	0.908625	0.659187	Homo sapiens	3:159000435-159000523 (+)	hsa-miR-3919_st	miRNA	hsa-mir-3919
hsa-miR-1_st	0.0664876	down	3.20662	0.104119	0.963437	1.24162	0.792618	1.3676	1.04278	1.81154	4.32555	5.24222	6.95739	3.0514	6.23345	Homo sapiens	20:61151513-61151583 (+) // 18:19408965-19409049 (-)	hsa-miR-1_st	miRNA	hsa-mir-1-1 // hsa-mir-1-2
ENSG00000238528_x_st	1.16576	up	1.13541	0.104184	0.963437	1.09762	1.21723	1.43452	1.3201	1.16075	1.03752	1.03752	0.893016	1.03752	1.11832	Homo sapiens	chr12:66739499-66739602 (+)	ENSG00000238528_x_st	snoRNA	ENSG00000238528
hsa-miR-423-5p_st	1.45967	up	7.73452	0.10466	0.963437	8.423	8.15067	7.87803	7.84122	7.74378	6.87263	8.14589	6.60097	7.89801	7.79099	Homo sapiens	17:28444097-28444190 (+)	hsa-miR-423-5p_st	miRNA	hsa-mir-423
hp_hsa-mir-215_st	0.872691	down	1.05674	0.104751	0.963437	0.996902	0.75066	1.02476	0.917494	1.10273	0.7372	1.06282	1.62345	1.15914	1.19222	Homo sapiens	1:220291195-220291304 (-)	hp_hsa-mir-215_st	stem-loop	hsa-mir-215
hsa-miR-9_st	1.26001	up	1.54085	0.104773	0.963437	2.12449	1.67036	1.11463	2.4594	1.16894	0.707148	1.1039	2.74351	1.10607	1.21004	Homo sapiens	1:156390133-156390221 (-) // 5:87962671-87962757 (-) // 15:89911248-89911337 (+)	hsa-miR-9_st	miRNA	hsa-mir-9-1 // hsa-mir-9-2 // hsa-mir-9-3
ENSG00000239153_x_st	1.234	up	1.65441	0.104852	0.963437	2.07195	1.85971	1.78753	1.60233	1.70889	1.70454	1.70889	1.02765	1.02426	2.04833	Homo sapiens	chr11:115497800-115497903 (-)	ENSG00000239153_x_st	snoRNA	ENSG00000239153
hsa-miR-4713-5p_st	0.783416	down	1.58448	0.105103	0.963437	1.11247	1.71809	0.856188	1.9296	1.42568	1.54882	2.76277	1.93097	1.49202	1.0682	Homo sapiens	15:51534387-51534461 (+)	hsa-miR-4713-5p_st	miRNA	hsa-mir-4713
hsa-miR-1236_st	0.962238	down	1.3304	0.105172	0.963437	1.56921	1.35231	0.904801	0.977948	1.70889	0.884227	2.00719	1.84711	0.8082	1.2441	Homo sapiens	6:31924616-31924717 (-)	hsa-miR-1236_st	miRNA	hsa-mir-1236
hp_hsa-mir-548ak_x_st	1.00876	up	1.10134	0.105609	0.963437	1.14229	1.16427	1.25516	0.875677	1.10076	0.94195	1.38662	0.634285	1.29936	1.21306	Homo sapiens	10:12172759-12172815 (-)	hp_hsa-mir-548ak_x_st	stem-loop	hsa-mir-548ak
hsa-miR-1180_st	4.08935	up	3.76112	0.105635	0.963437	4.10569	4.81991	4.8469	4.49236	5.62041	0.960958	5.68617	1.34521	2.81548	2.91809	Homo sapiens	17:19247819-19247887 (-)	hsa-miR-1180_st	miRNA	hsa-mir-1180
ENSG00000207062_s_st	2.26179	up	4.89762	0.105645	0.963437	4.86326	6.95541	4.87349	4.49632	6.2433	3.92146	5.34103	2.94028	4.68891	4.65276	Homo sapiens	chr7:64530916-64531050 (+)	ENSG00000207062_s_st	snoRNA	ENSG00000207062
hsa-miR-224_st	3.62447	up	4.41629	0.105815	0.963437	5.62537	6.89386	4.25979	4.92697	5.01987	3.19446	5.97333	1.42741	4.34573	2.49608	Homo sapiens	X:151127050-151127130 (-)	hsa-miR-224_st	miRNA	hsa-mir-224
hp_hsa-mir-663_x_st	2.53329	up	2.70898	0.106499	0.967974	2.41881	3.23826	4.13923	3.46121	3.6399	1.21904	3.00095	2.01696	2.59039	1.36501	Homo sapiens	20:26188822-26188914 (-)	hp_hsa-mir-663_x_st	stem-loop	hsa-mir-663
hsa-miR-181a-star_st	3.09405	up	2.96471	0.107074	0.970858	3.61743	3.10886	5.40926	1.82528	4.93647	1.1768	2.79931	1.34675	4.43015	0.996808	Homo sapiens	1:198828173-198828282 (-)	hsa-miR-181a-star_st	miRNA	hsa-mir-181a-1
hp_hsa-mir-567_st	0.818054	down	0.888144	0.10719	0.970858	0.778083	0.445026	0.390491	0.949211	1.15358	0.599268	1.24569	1.16961	0.996902	1.15358	Homo sapiens	3:111831648-111831745 (+)	hp_hsa-mir-567_st	stem-loop	hsa-mir-567
hp_hsa-mir-23b_st	1.0826	up	1.50833	0.107606	0.972213	1.84712	1.57091	1.52703	1.24013	1.64272	1.86783	1.61691	1.04077	1.07311	1.65681	Homo sapiens	9:97847490-97847586 (+)	hp_hsa-mir-23b_st	stem-loop	hsa-mir-23b
hp_hsa-mir-4463_st	0.781536	down	1.66178	0.107823	0.972213	1.59738	1.00322	1.43595	1.93024	1.45308	1.57449	1.42199	2.13183	2.10956	1.96008	Homo sapiens	6:76138123-76138189 (+)	hp_hsa-mir-4463_st	stem-loop	hsa-mir-4463
ENSG00000238549_st	0.750635	down	1.92831	0.107904	0.972213	1.81278	1.66344	1.67207	1.64637	1.81237	2.06837	1.87764	2.49429	1.59421	2.6416	Homo sapiens	chr20:34304393-34304492 (+)	ENSG00000238549_st	snoRNA	ENSG00000238549
hp_hsa-mir-124-2_x_st	1.2429	up	1.49663	0.108257	0.972213	0.987478	1.81426	1.90457	1.56246	1.99868	1.85937	1.34929	0.777263	1.64475	1.0682	Homo sapiens	8:65291706-65291814 (+)	hp_hsa-mir-124-2_x_st	stem-loop	hsa-mir-124-2
hp_hsa-mir-320b-1_x_st	0.693726	down	2.34414	0.108291	0.972213	2.35967	2.00002	1.63891	2.46136	1.94184	3.33508	2.09433	2.5837	2.64926	2.37724	Homo sapiens	1:117214371-117214449 (+)	hp_hsa-mir-320b-1_x_st	stem-loop	hsa-mir-320b-1
hsa-miR-1206_st	0.850768	down	1.02838	0.108533	0.972213	1.26291	0.936646	0.674426	0.935872	0.749125	1.3361	0.846011	1.24936	1.22765	1.06567	Homo sapiens	8:129021144-129021202 (+)	hsa-miR-1206_st	miRNA	hsa-mir-1206
hsa-miR-34a_st	1.68535	up	10.0343	0.108924	0.972213	9.79128	11.8333	10.5106	9.84564	10.0735	9.45236	10.4512	9.26349	9.35085	9.77118	Homo sapiens	1:9211727-9211836 (-)	hsa-miR-34a_st	miRNA	hsa-mir-34a
hsa-miR-185-star_st	2.50777	up	2.2526	0.108997	0.972213	2.13238	2.8862	3.17483	3.11122	3.2744	1.20958	1.7922	1.30154	1.78619	1.85749	Homo sapiens	22:20020662-20020743 (+)	hsa-miR-185-star_st	miRNA	hsa-mir-185
hsa-miR-613_st	0.666551	down	1.13254	0.109019	0.972213	0.692703	0.939124	0.685831	1.20416	0.677829	1.4355	0.899926	1.68334	2.00433	1.10261	Homo sapiens	12:12917583-12917677 (+)	hsa-miR-613_st	miRNA	hsa-mir-613
hsa-miR-3194-3p_st	0.838514	down	0.988321	0.109383	0.973786	0.692703	1.035	0.564528	1.04259	0.971548	1.20336	0.917895	1.21322	0.981223	1.26114	Homo sapiens	20:50069442-50069514 (-)	hsa-miR-3194-3p_st	miRNA	hsa-mir-3194
ENSG00000201448_x_st	1.19002	up	1.65129	0.110728	0.978992	1.37822	1.67693	1.91433	2.16582	1.74861	1.21586	1.22567	1.31845	2.04148	1.82751	Homo sapiens	chr1:36884051-36884179 (-)	ENSG00000201448_x_st	snoRNA	ENSG00000201448
hp_hsa-mir-4662b_st	0.539321	down	1.55455	0.110799	0.978992	1.36468	1.06295	1.18489	1.02127	0.912027	1.88996	1.51281	2.51663	2.04876	2.03157	Homo sapiens	8:125834220-125834300 (-)	hp_hsa-mir-4662b_st	stem-loop	hsa-mir-4662b
hsa-miR-10b-star_st	1.26567	up	2.72736	0.110824	0.978992	4.36377	3.61715	1.31687	2.27063	2.91811	2.24844	3.28406	3.312	2.47562	1.46692	Homo sapiens	2:177015031-177015140 (+)	hsa-miR-10b-star_st	miRNA	hsa-mir-10b
hsa-miR-4512_st	1.21518	up	0.791515	0.110998	0.978992	0.675547	0.925646	1.12624	0.935872	0.997191	0.585929	0.657057	0.557381	0.666913	0.787369	Homo sapiens	15:66789296-66789372 (-)	hsa-miR-4512_st	miRNA	hsa-mir-4512
ENSG00000239157_st	1.27274	up	1.02021	0.111142	0.978992	1.45877	1.25691	1.56246	0.760628	0.932158	0.892124	0.773596	0.829538	0.892124	0.843835	Homo sapiens	chr20:48556833-48556937 (-)	ENSG00000239157_st	snoRNA	ENSG00000239157
hp_hsa-mir-193b_st	0.938361	down	1.50356	0.111255	0.978992	1.3165	1.41338	1.64768	1.38078	1.52998	1.54882	1.29131	0.355779	2.97417	1.57717	Homo sapiens	16:14397824-14397906 (+)	hp_hsa-mir-193b_st	stem-loop	hsa-mir-193b
ENSG00000252284_x_st	0.887539	down	1.45428	0.111532	0.978992	1.43719	1.12021	1.30615	1.23111	1.74644	1.34093	1.1978	1.82056	1.48724	1.85516	Homo sapiens	chr18:56267863-56267930 (+)	ENSG00000252284_x_st	snoRNA	ENSG00000252284
hsa-miR-4731-5p_st	1.13993	up	1.81548	0.111573	0.978992	1.98688	1.50726	2.15752	1.63373	2.26438	1.85127	1.54452	1.63516	1.33871	2.23541	Homo sapiens	17:15154944-15155013 (-)	hsa-miR-4731-5p_st	miRNA	hsa-mir-4731
hsa-miR-2116_st	3.08956	up	1.934	0.111812	0.978992	2.16508	3.6874	3.13164	1.69894	3.05543	1.47987	1.03291	0.654884	1.0134	1.42042	Homo sapiens	15:59463382-59463461 (-)	hsa-miR-2116_st	miRNA	hsa-mir-2116
hsa-miR-378-star_st	6.1705	up	4.03382	0.111886	0.978992	4.96283	5.98148	6.37127	4.7156	4.70137	1.55752	4.27751	2.58246	3.60823	1.57989	Homo sapiens	5:149112388-149112453 (+)	hsa-miR-378-star_st	miRNA	hsa-mir-378
hsa-miR-4724-5p_st	1.7753	up	1.71732	0.112035	0.978992	2.32247	2.33136	2.55114	1.64284	1.80897	1.34202	1.35313	1.27232	1.53766	1.01133	Homo sapiens	17:29861901-29861989 (+)	hsa-miR-4724-5p_st	miRNA	hsa-mir-4724
ENSG00000200150_x_st	0.692647	down	2.27914	0.11243	0.980795	2.47085	1.82488	1.47976	1.97597	2.31971	2.77223	2.18291	2.31972	2.47085	2.9745	Homo sapiens	chr14:101422577-101422649 (+)	ENSG00000200150_x_st	snoRNA	ENSG00000200150
hiv1-miR-TAR-3p_st	1.31683	up	1.15847	0.1127	0.981511	1.24237	1.57668	1.52942	1.12484	1.31172	0.638259	1.02597	0.756202	1.21904	1.16023	Human immunodeficiency virus 1		hiv1-miR-TAR-3p_st	miRNA	hiv1-mir-TAR
hp_hsa-mir-548ai_x_st	0.326921	down	9.4789	0.113807	0.987878	9.24424	8.80572	7.91399	9.15882	8.23928	11.23	9.10191	10.4412	9.80168	10.8522	Homo sapiens	6:99572485-99572572 (+)	hp_hsa-mir-548ai_x_st	stem-loop	hsa-mir-548ai
ENSG00000252868_st	0.841722	down	1.27851	0.113811	0.987878	1.24062	1.13375	0.856188	1.36778	1.17274	1.21904	1.51596	1.48229	1.21904	1.57767	Homo sapiens	chr15:29526072-29526183 (+)	ENSG00000252868_st	snoRNA	ENSG00000252868
ENSG00000238663_st	0.815092	down	1.04193	0.114747	0.98956	0.901553	0.964756	0.745269	0.972855	0.887804	1.00828	1.1849	1.41799	0.839243	1.49665	Homo sapiens	chr2:216167489-216167587 (+)	ENSG00000238663_st	snoRNA	ENSG00000238663
hsa-miR-4795-3p_st	0.781743	down	1.24292	0.11498	0.98956	1.24942	1.01708	0.914952	1.13338	1.01168	1.60759	1.03334	1.64055	1.80952	1.01168	Homo sapiens	3:87275339-87275427 (-)	hsa-miR-4795-3p_st	miRNA	hsa-mir-4795
hp_hsa-mir-3157_st	0.834662	down	0.903229	0.115137	0.98956	0.570329	0.717369	0.674331	0.780043	1.12223	0.947946	0.878185	1.35924	1.21352	0.769094	Homo sapiens	10:97824072-97824156 (-)	hp_hsa-mir-3157_st	stem-loop	hsa-mir-3157
hsa-miR-1268b_st	0.916871	down	7.67024	0.115407	0.98956	7.52482	6.63424	7.35361	8.64613	7.87936	7.13271	7.859	8.87446	7.1749	7.62314	Homo sapiens	17:78072627-78072676 (+)	hsa-miR-1268b_st	miRNA	hsa-mir-1268b
ENSG00000238792_st	0.831799	down	0.856932	0.11543	0.98956	0.742908	0.729488	0.658112	0.828325	0.661595	0.962965	0.997193	1.20278	0.95718	0.828773	Homo sapiens	chr9:96995760-96995863 (+)	ENSG00000238792_st	snoRNA	ENSG00000238792
hp_hsa-mir-4489_st	1.69435	up	1.8309	0.115491	0.98956	1.30335	1.07342	2.89827	3.12054	2.66076	1.32242	2.08979	1.09141	1.52548	1.22359	Homo sapiens	11:65416663-65416724 (+)	hp_hsa-mir-4489_st	stem-loop	hsa-mir-4489
ENSG00000238329_x_st	0.635804	down	1.26485	0.115788	0.98956	0.978408	0.927897	0.845599	0.911159	1.02783	1.66907	1.29546	1.82227	1.45423	1.71659	Homo sapiens	chr16:18881488-18881591 (-)	ENSG00000238329_x_st	snoRNA	ENSG00000238329
ENSG00000206961_st	0.84239	down	1.13394	0.115829	0.98956	1.13369	0.925505	0.823155	1.12119	1.04756	1.51673	0.996205	1.37897	1.16023	1.23616	Homo sapiens	chr2:170584382-170584513 (+)	ENSG00000206961_st	snoRNA	ENSG00000206961
ENSG00000212363_st	0.949684	down	1.03496	0.115831	0.98956	0.950473	1.1175	0.792639	1.12697	1.00101	1.11131	1.08707	1.28746	0.924682	0.950473	Homo sapiens	chr5:74178481-74178608 (-)	ENSG00000212363_st	snoRNA	ENSG00000212363
ENSG00000238428_st	0.790313	down	1.01499	0.115905	0.98956	1.02069	0.878773	0.754691	0.78603	0.78603	0.980398	1.13923	1.43055	0.996902	1.37665	Homo sapiens	chr2:219049702-219049805 (-)	ENSG00000238428_st	snoRNA	ENSG00000238428
hp_hsa-mir-1227_st	1.33907	up	2.01233	0.116704	0.990664	2.24771	2.18727	2.33752	2.44348	1.89873	1.44941	2.36037	1.42741	1.7528	2.01856	Homo sapiens	19:2234061-2234148 (-)	hp_hsa-mir-1227_st	stem-loop	hsa-mir-1227
hp_hsa-mir-591_st	0.872693	down	1.17724	0.116862	0.990664	1.37804	0.919375	1.01596	1.12799	0.953697	1.14243	1.53695	1.68334	1.03185	0.982758	Homo sapiens	7:95848974-95849068 (-)	hp_hsa-mir-591_st	stem-loop	hsa-mir-591
hsv1-miR-H17_st	0.72058	down	9.78809	0.117118	0.990664	9.66874	9.30908	9.10537	10.5348	9.14055	10.3951	10.2652	10.4689	9.35343	9.63976	Herpes Simplex Virus 1		hsv1-miR-H17_st	miRNA	hsv1-mir-H17
ENSG00000238764_x_st	0.97293	down	1.76977	0.117412	0.990664	1.95243	1.46742	1.96147	1.74622	1.62235	2.00694	1.40857	2.4596	1.4737	1.59904	Homo sapiens	chrX:17376053-17376156 (+)	ENSG00000238764_x_st	snoRNA	ENSG00000238764
hp_hsa-mir-4445_st	0.620962	down	1.4505	0.117481	0.990664	1.22599	0.979528	1.32435	0.935872	1.0682	2.38665	1.21904	2.41746	1.3725	1.57541	Homo sapiens	3:109321675-109321744 (+)	hp_hsa-mir-4445_st	stem-loop	hsa-mir-4445
hsa-miR-127-3p_st	1.58774	up	7.82924	0.117538	0.990664	7.5749	7.16211	8.48978	8.80717	8.77967	6.51023	8.82748	6.30502	9.17865	6.65738	Homo sapiens	14:101349316-101349412 (+)	hsa-miR-127-3p_st	miRNA	hsa-mir-127
hp_hsa-mir-514-1_s_st	0.929047	down	0.907385	0.117569	0.990664	0.972351	1.13375	0.721214	0.751465	0.692703	0.751465	1.19449	1.21577	0.809001	0.831637	Homo sapiens	X:146360765-146360862 (-)	hp_hsa-mir-514-1_s_st	stem-loop	hsa-mir-514-1
hsv2-miR-H7-5p_st	0.981656	down	1.03813	0.117622	0.990664	1.02695	0.55104	1.05055	1.35317	1.14217	1.01308	0.55104	1.62177	0.878365	1.19318	Herpes Simplex Virus 2		hsv2-miR-H7-5p_st	miRNA	hsv2-mir-H7
hsa-miR-3916_st	1.42711	up	3.053	0.117746	0.990664	3.27529	3.80351	2.74325	3.13466	3.59103	2.6292	3.08713	1.49835	4.04719	2.72039	Homo sapiens	1:247365269-247365362 (-)	hsa-miR-3916_st	miRNA	hsa-mir-3916
hsa-miR-181d_st	5.12884	up	5.53701	0.118107	0.990985	6.44126	5.80291	7.36705	6.08772	7.88269	0.990748	6.20337	2.56876	7.4716	4.55399	Homo sapiens	19:13985689-13985825 (+)	hsa-miR-181d_st	miRNA	hsa-mir-181d
ENSG00000238402_st	0.894392	down	1.14788	0.118349	0.990985	1.03251	1.39491	0.888197	1.10911	0.912105	1.25464	0.912105	1.59181	0.973405	1.40998	Homo sapiens	chr9:75142152-75142255 (+)	ENSG00000238402_st	snoRNA	ENSG00000238402
hp_hsa-mir-218-2_st	0.998179	down	1.53161	0.119318	0.990985	1.35807	1.35433	1.38446	1.83095	1.72365	1.75695	1.3941	2.22942	1.22306	1.06108	Homo sapiens	5:168195151-168195260 (-)	hp_hsa-mir-218-2_st	stem-loop	hsa-mir-218-2
hp_hsa-mir-1301_st	1.06375	up	1.50751	0.119477	0.990985	1.96795	1.24035	1.55779	1.62481	1.36958	1.90579	1.06593	0.821814	1.40287	2.11825	Homo sapiens	2:25551509-25551590 (-)	hp_hsa-mir-1301_st	stem-loop	hsa-mir-1301
hsa-miR-3131_st	2.45266	up	2.70642	0.119824	0.990985	2.64714	2.26243	3.85538	3.80216	4.20087	1.72356	2.38787	1.68334	2.94054	1.56092	Homo sapiens	2:219923410-219923472 (-)	hsa-miR-3131_st	miRNA	hsa-mir-3131
hp_hsa-mir-4528_st	0.863342	down	0.95231	0.120278	0.990985	0.795649	0.977552	0.856188	0.983857	0.618315	1.08758	0.724729	1.4754	0.941635	1.0622	Homo sapiens	18:50763471-50763560 (+)	hp_hsa-mir-4528_st	stem-loop	hsa-mir-4528
ENSG00000239154_x_st	0.154491	down	5.19361	0.120549	0.990985	5.1157	2.32387	2.91696	4.79552	4.07999	8.59633	5.28407	7.08334	4.25642	7.48389	Homo sapiens	chr11:101929036-101929139 (-)	ENSG00000239154_x_st	snoRNA	ENSG00000239154
hsa-miR-4433_st	0.784284	down	6.79371	0.120651	0.990985	7.07439	5.83248	5.93461	7.62741	6.62328	8.02063	6.72358	7.24492	6.58734	6.26846	Homo sapiens	2:64567893-64567973 (+)	hsa-miR-4433_st	miRNA	hsa-mir-4433
ENSG00000252256_st	0.878661	down	0.951382	0.120782	0.990985	0.91139	0.860571	0.876306	0.934337	0.707754	0.843685	0.856188	1.42741	1.37386	0.72232	Homo sapiens	chr9:86096182-86096252 (+)	ENSG00000252256_st	snoRNA	ENSG00000252256
hp_hsa-mir-1269b_st	0.955851	down	1.13758	0.120822	0.990985	1.23409	1.12016	0.963965	1.38078	0.82603	0.845447	1.29974	1.57334	1.07759	1.05462	Homo sapiens	17:12820585-12820659 (-)	hp_hsa-mir-1269b_st	stem-loop	hsa-mir-1269b
hp_hsa-mir-548t_st	0.909236	down	0.900195	0.120828	0.990985	0.915356	0.570329	0.785004	0.948652	0.938452	1.02948	0.908524	1.35605	0.611651	0.938452	Homo sapiens	4:174189311-174189384 (+)	hp_hsa-mir-548t_st	stem-loop	hsa-mir-548t
hsa-miR-4526_st	1.94837	up	1.66654	0.120996	0.990985	1.48827	1.89442	2.32758	2.55025	2.47787	0.933606	1.80592	0.828875	1.35555	1.0031	Homo sapiens	18:13611113-13611199 (+)	hsa-miR-4526_st	miRNA	hsa-mir-4526
ENSG00000252199_x_st	1.11946	up	1.19555	0.121208	0.990985	1.00479	1.66567	1.22958	1.24236	1.24236	1.15171	1.20246	0.589844	1.59243	1.03431	Homo sapiens	chr21:10385953-10386047 (+)	ENSG00000252199_x_st	snoRNA	ENSG00000252199
hsa-miR-4802-3p_st	1.1781	up	1.33443	0.121215	0.990985	1.16755	1.75547	1.48732	1.40033	1.45263	0.797097	1.30237	0.856743	1.5471	1.57767	Homo sapiens	4:40504057-40504136 (-)	hsa-miR-4802-3p_st	miRNA	hsa-mir-4802
hsa-miR-3664-5p_st	0.838067	down	0.8781	0.121771	0.990985	0.743778	0.621404	0.805766	0.986947	0.595447	1.0306	0.853179	1.46897	0.631045	1.04386	Homo sapiens	11:70718375-70718473 (-)	hsa-miR-3664-5p_st	miRNA	hsa-mir-3664
hsa-miR-378e_st	6.05907	up	3.65015	0.122135	0.990985	4.96579	5.50221	5.70831	4.66488	3.90729	1.0784	4.37771	2.02505	2.80049	1.47135	Homo sapiens	5:169455492-169455570 (+)	hsa-miR-378e_st	miRNA	hsa-mir-378e
hp_hsa-mir-4514_st	1.01456	up	1.03925	0.12232	0.990985	1.022	1.07531	1.32372	0.913689	0.913689	1.16413	1.09157	0.84687	1.10159	0.939968	Homo sapiens	15:81289758-81289814 (-)	hp_hsa-mir-4514_st	stem-loop	hsa-mir-4514
hsa-miR-4726-5p_st	2.56023	up	3.58872	0.122598	0.990985	4.48399	3.30596	4.98852	4.00907	4.54676	1.88996	4.87721	1.95958	4.13496	1.69121	Homo sapiens	17:36875944-36876001 (+)	hsa-miR-4726-5p_st	miRNA	hsa-mir-4726
hp_hsa-mir-1282_st	0.755191	down	3.52359	0.122656	0.990985	2.75223	2.98694	3.35674	4.1736	3.33572	3.74294	3.62553	4.4113	4.1305	2.72039	Homo sapiens	15:44085857-44085957 (-)	hp_hsa-mir-1282_st	stem-loop	hsa-mir-1282
ENSG00000200222_st	0.844048	down	1.19634	0.122915	0.990985	1.03078	1.16414	1.09277	1.08377	0.99871	0.977552	1.12124	1.67587	1.4737	1.34482	Homo sapiens	chr3:64057484-64057695 (-)	ENSG00000200222_st	snoRNA	ENSG00000200222
hsa-miR-28-5p_st	0.77273	down	9.52092	0.123191	0.990985	9.74648	9.18209	9.21429	8.99474	9.53707	9.17734	9.72282	10.1287	9.75629	9.74934	Homo sapiens	3:188406569-188406654 (+)	hsa-miR-28-5p_st	miRNA	hsa-mir-28
hp_hsa-mir-324_st	1.38609	up	2.13819	0.123342	0.990985	2.4132	2.59776	2.34511	2.22767	2.28474	1.95097	2.13589	1.58355	2.10956	1.73342	Homo sapiens	17:7126616-7126698 (-)	hp_hsa-mir-324_st	stem-loop	hsa-mir-324
ENSG00000238893_x_st	0.955602	down	1.21871	0.123396	0.990985	1.12675	1.21749	1.06722	1.20042	1.3179	1.5431	1.02257	1.67609	0.931488	1.08412	Homo sapiens	chr13:21543457-21543555 (+)	ENSG00000238893_x_st	snoRNA	ENSG00000238893
hsa-miR-663b_st	4.34457	up	3.58689	0.123427	0.990985	3.79302	4.02732	5.71644	4.11546	5.58025	2.61922	4.16615	2.23199	2.37622	1.24284	Homo sapiens	2:133014539-133014653 (-)	hsa-miR-663b_st	miRNA	hsa-mir-663b
hsa-miR-934_st	1.5351	up	1.22231	0.123592	0.990985	0.908241	1.36103	1.89088	2.20815	1.2891	0.865851	0.959546	0.823446	0.957337	0.959546	Homo sapiens	X:135633037-135633119 (+)	hsa-miR-934_st	miRNA	hsa-mir-934
hp_hsa-mir-371b_st	0.737046	down	2.28669	0.123619	0.990985	2.43462	2.08159	1.62438	2.02778	2.16465	2.34231	2.15529	2.64619	1.94849	3.44161	Homo sapiens	19:54290931-54290996 (-)	hp_hsa-mir-371b_st	stem-loop	hsa-mir-371b
ENSG00000212181_x_st	1.16471	up	1.34646	0.123772	0.990985	1.51013	1.24417	1.75378	1.16843	1.6057	1.56967	1.68987	1.02799	0.895407	0.999421	Homo sapiens	chr2:149018143-149018277 (-)	ENSG00000212181_x_st	snoRNA	ENSG00000212181
hp_hsa-mir-3136_st	0.977114	down	1.21856	0.12382	0.990985	1.23243	0.815465	1.69752	1.2536	1.01029	1.54882	1.02333	1.00038	0.996902	1.60688	Homo sapiens	3:69098109-69098186 (-)	hp_hsa-mir-3136_st	stem-loop	hsa-mir-3136
ENSG00000221125_st	0.991952	down	1.28754	0.123991	0.990985	1.12589	1.29039	1.72767	1.06806	1.19656	1.1836	1.24269	1.14119	1.58766	1.31172	Homo sapiens	chr19:50452574-50452784 (-)	ENSG00000221125_st	snoRNA	ENSG00000221125
hp_hsa-mir-452_st	1.0912	up	1.21118	0.124327	0.990985	1.27556	1.21789	0.950495	1.37194	1.55478	0.680236	1.08632	1.6415	1.03248	1.30057	Homo sapiens	X:151128100-151128184 (-)	hp_hsa-mir-452_st	stem-loop	hsa-mir-452
ENSG00000200879_st	2.54697	up	5.87895	0.124332	0.990985	5.92158	6.96431	6.71069	5.59498	7.57513	4.61406	6.18465	4.43049	5.93138	4.86219	Homo sapiens	chr11:122928785-122928869 (-)	ENSG00000200879_st	snoRNA	ENSG00000200879
hp_hsa-mir-99b_st	1.19502	up	2.63197	0.124541	0.990985	2.69258	2.808	3.48512	2.13558	2.68117	2.10355	2.808	2.02553	3.77291	1.80729	Homo sapiens	19:52195865-52195934 (+)	hp_hsa-mir-99b_st	stem-loop	hsa-mir-99b
hsa-miR-501-5p_st	2.48027	up	4.09485	0.124787	0.990985	4.51961	5.63162	4.87968	4.09178	4.62779	1.88996	4.4107	2.55831	4.82733	3.5117	Homo sapiens	X:49774330-49774413 (+)	hsa-miR-501-5p_st	miRNA	hsa-mir-501
ENSG00000238525_st	0.852244	down	1.00023	0.124838	0.990985	1.05281	0.940567	0.665454	1.07294	0.692703	1.26763	1.20517	1.1961	0.996791	0.912093	Homo sapiens	chr3:101220999-101221101 (+)	ENSG00000238525_st	snoRNA	ENSG00000238525
hp_hsa-mir-3689e_x_st	1.54294	up	1.08637	0.124876	0.990985	0.676463	1.06896	1.69385	2.15834	1.39844	0.831696	0.563107	0.621767	1.04142	0.809654	Homo sapiens	9:137742416-137742487 (-)	hp_hsa-mir-3689e_x_st	stem-loop	hsa-mir-3689e
ENSG00000212604_x_st	0.874292	down	1.2424	0.124907	0.990985	1.3161	0.822013	1.10791	1.18756	1.29386	1.10791	1.1504	1.72187	1.60406	1.11227	Homo sapiens	chr15:26254087-26254221 (-)	ENSG00000212604_x_st	snoRNA	ENSG00000212604
ENSG00000252921_x_st	0.422076	down	6.90663	0.125132	0.990985	6.62445	6.01037	5.96742	6.69707	6.12275	6.70437	7.17996	7.94876	7.32951	8.48159	Homo sapiens	chr18:23879079-23879219 (-)	ENSG00000252921_x_st	snoRNA	ENSG00000252921
ENSG00000222185_st	0.945729	down	1.10963	0.125163	0.990985	1.32808	1.09974	0.809255	0.71973	1.39009	1.33986	0.94505	1.28985	0.903	1.27164	Homo sapiens	chr14:101464804-101464878 (+)	ENSG00000222185_st	snoRNA	ENSG00000222185
hsa-miR-4270_st	0.708835	down	9.03183	0.125205	0.990985	8.70857	8.03592	8.36677	10.2128	8.59389	9.95901	8.85564	9.83776	8.94888	8.79905	Homo sapiens	3:15537746-15537815 (-)	hsa-miR-4270_st	miRNA	hsa-mir-4270
ENSG00000199959_s_st	0.956951	down	0.91953	0.125598	0.991383	1.15504	0.64536	0.824951	0.986846	0.826742	1.16595	0.65349	1.27197	0.900579	0.764368	Homo sapiens	chr1:84743004-84743140 (+)	ENSG00000199959_s_st	snoRNA	ENSG00000199959
ENSG00000252227_st	0.987554	down	1.09038	0.125636	0.991383	1.08086	0.948308	1.30857	1.08414	0.984832	1.58189	1.09757	0.723122	0.996902	1.09757	Homo sapiens	chr20:46764686-46764766 (-)	ENSG00000252227_st	snoRNA	ENSG00000252227
hp_hsa-mir-3065_s_st	1.11922	up	1.30824	0.125985	0.991535	1.15516	1.62434	1.81179	1.29959	1.05654	1.3877	1.34398	1.18322	0.873257	1.34678	Homo sapiens	17:79099677-79099755 (+)	hp_hsa-mir-3065_s_st	stem-loop	hsa-mir-3065
hp_hsa-mir-548g_x_st	0.79707	down	1.32764	0.126106	0.991535	1.75791	1.2328	0.973706	0.913488	0.94223	1.40839	1.66156	1.78207	0.884952	1.71927	Homo sapiens	4:148265781-148265869 (-)	hp_hsa-mir-548g_x_st	stem-loop	hsa-mir-548g
hp_hsa-mir-198_st	1.39095	up	1.65985	0.126558	0.991535	1.58953	1.75791	2.93085	1.59665	1.61448	0.977552	1.07031	2.08819	1.75246	1.22057	Homo sapiens	3:120114515-120114576 (-)	hp_hsa-mir-198_st	stem-loop	hsa-mir-198
hp_hsa-mir-4697_st	1.65555	up	1.67054	0.126718	0.991535	1.26961	1.75958	2.43848	2.69945	2.00383	1.58633	1.03261	1.14751	1.26961	1.49834	Homo sapiens	11:133768399-133768476 (-)	hp_hsa-mir-4697_st	stem-loop	hsa-mir-4697
hp_hsa-mir-17_st	1.24842	up	1.33651	0.126883	0.991535	1.68283	2.07429	1.32873	1.33535	1.0616	1.24845	1.48065	0.64446	1.3658	1.1429	Homo sapiens	13:92002859-92002942 (+)	hp_hsa-mir-17_st	stem-loop	hsa-mir-17
ENSG00000200150_st	0.641126	down	1.86515	0.126982	0.991535	1.99866	1.29227	1.35188	1.15081	1.92885	2.37384	1.02647	2.48287	2.2307	2.81519	Homo sapiens	chr14:101422577-101422649 (+)	ENSG00000200150_st	snoRNA	ENSG00000200150
hp_hsa-mir-4490_st	0.627017	down	1.21834	0.126988	0.991535	0.960642	0.869679	1.05404	0.83109	0.692703	1.24549	1.25235	2.26265	0.80664	2.20814	Homo sapiens	11:90288942-90289025 (-)	hp_hsa-mir-4490_st	stem-loop	hsa-mir-4490
hsa-miR-362-5p_st	2.13281	up	6.66507	0.127412	0.99225	7.16338	7.45143	7.14077	7.63762	6.66404	4.35129	7.15472	5.02516	8.03049	6.03181	Homo sapiens	X:49773572-49773636 (+)	hsa-miR-362-5p_st	miRNA	hsa-mir-362
ENSG00000238557_st	0.684788	down	1.26669	0.127493	0.99225	1.05527	0.75838	0.741756	1.16363	1.24876	1.28317	1.13218	1.59308	1.63581	2.05491	Homo sapiens	chr7:152293008-152293115 (+)	ENSG00000238557_st	snoRNA	ENSG00000238557
hp_hsa-mir-550a-3_s_st	0.290619	down	5.74111	0.127995	0.99225	4.97507	4.58978	4.14266	5.78962	4.7514	7.48332	5.41813	6.71655	6.45466	7.08987	Homo sapiens	7:29720350-29720444 (-)	hp_hsa-mir-550a-3_s_st	stem-loop	hsa-mir-550a-3
hsa-miR-3115_st	0.877621	down	0.834796	0.128387	0.99225	0.948397	0.706626	0.613888	0.739981	0.694265	0.706626	0.965098	1.15379	0.891891	0.927401	Homo sapiens	1:23370798-23370865 (+)	hsa-miR-3115_st	miRNA	hsa-mir-3115
hsa-miR-1307_st	2.78301	up	5.81469	0.128525	0.99225	6.09758	6.90651	6.96554	6.5011	6.29434	4.70916	5.42631	4.5867	6.94844	3.71122	Homo sapiens	10:105154010-105154158 (-)	hsa-miR-1307_st	miRNA	hsa-mir-1307
ENSG00000252188_st	0.697709	down	1.20756	0.128553	0.99225	0.997472	0.859947	0.829132	0.867233	1.18574	1.8206	0.980734	1.69918	1.5238	1.31172	Homo sapiens	chr7:138309805-138309924 (-)	ENSG00000252188_st	snoRNA	ENSG00000252188
hsa-miR-548g_st	0.794975	down	0.965284	0.128639	0.99225	0.776588	0.88484	0.809263	0.698115	0.830065	0.957833	0.981375	1.42214	1.21904	1.07358	Homo sapiens	4:148265781-148265869 (-)	hsa-miR-548g_st	miRNA	hsa-mir-548g
ENSG00000239018_x_st	0.586481	down	1.40529	0.128741	0.99225	1.09551	1.17635	0.803021	0.851603	1.17536	2.78382	1.31892	2.12494	1.09679	1.62659	Homo sapiens	chr2:75862267-75862370 (+)	ENSG00000239018_x_st	snoRNA	ENSG00000239018
ENSG00000238348_x_st	0.732346	down	0.951874	0.128794	0.99225	0.77851	0.759385	0.643168	0.762102	0.692703	1.63128	1.03237	1.43148	0.853282	0.934465	Homo sapiens	chr9:19310689-19310786 (+)	ENSG00000238348_x_st	snoRNA	ENSG00000238348
hsa-miR-3921_st	0.305067	down	3.2441	0.129192	0.992871	2.50192	2.44469	2.00542	2.59082	2.39566	4.89427	3.60408	4.35724	4.21681	3.43012	Homo sapiens	3:99683158-99683242 (-)	hsa-miR-3921_st	miRNA	hsa-mir-3921
hsa-miR-3667-3p_st	1.31931	up	1.12136	0.12932	0.992871	1.44014	1.27892	1.49307	0.886644	1.50751	0.862956	0.708963	0.585929	1.47115	0.978343	Homo sapiens	22:49937041-49937114 (-)	hsa-miR-3667-3p_st	miRNA	hsa-mir-3667
hsa-miR-4463_st	0.904519	down	8.68428	0.129465	0.992871	8.49539	8.03955	7.92055	9.93481	8.66918	8.79879	9.04857	9.51976	8.03935	8.3769	Homo sapiens	6:76138123-76138189 (+)	hsa-miR-4463_st	miRNA	hsa-mir-4463
hp_hsa-mir-4435-2_s_st	1.2107	up	1.32628	0.129832	0.992871	1.27142	1.57311	1.65318	1.25837	1.5649	1.55627	1.24711	1.01789	0.885721	1.2348	Homo sapiens	2:112078590-112078663 (-)	hp_hsa-mir-4435-2_s_st	stem-loop	hsa-mir-4435-2
hsa-miR-200b-star_st	1.83897	up	7.57534	0.130052	0.992871	8.20855	9.76552	8.93081	6.60928	6.5598	7.76433	9.16297	6.18466	3.64573	8.92179	Homo sapiens	1:1102484-1102578 (+)	hsa-miR-200b-star_st	miRNA	hsa-mir-200b
ENSG00000201448_st	1.00813	up	1.20409	0.130423	0.992871	1.46728	1.15384	1.22507	1.16274	1.04071	0.977552	0.999389	1.79113	1.22377	0.999389	Homo sapiens	chr1:36884051-36884179 (-)	ENSG00000201448_st	snoRNA	ENSG00000201448
hsa-miR-2682-star_st	0.980543	down	0.813761	0.13053	0.992871	0.821801	0.826068	0.441975	0.886922	1.02117	0.585929	1.0283	0.965755	0.809001	0.750688	Homo sapiens	1:98510798-98510907 (-)	hsa-miR-2682-star_st	miRNA	hsa-mir-2682
hp_hsa-mir-4299_st	0.900592	down	1.07858	0.130683	0.992871	0.901938	1.41524	0.666913	1.09099	0.94016	1.10039	1.57654	1.14422	0.970211	0.979156	Homo sapiens	11:11678198-11678269 (-)	hp_hsa-mir-4299_st	stem-loop	hsa-mir-4299
ENSG00000238975_x_st	0.892178	down	1.11833	0.131186	0.992871	0.935656	1.17181	0.903581	1.21904	0.950059	1.3233	0.722117	1.51905	1.31672	1.12194	Homo sapiens	chr1:113195210-113195310 (+)	ENSG00000238975_x_st	snoRNA	ENSG00000238975
hsa-miR-130a_st	0.561653	down	9.31691	0.131325	0.992871	8.52718	7.69198	9.37133	9.57317	9.34026	8.99365	9.272	10.7089	9.60031	10.0903	Homo sapiens	11:57408671-57408759 (+)	hsa-miR-130a_st	miRNA	hsa-mir-130a
hp_hsa-mir-561_st	1.00638	up	1.2755	0.131745	0.992871	1.14915	1.31806	1.60307	1.37129	0.958857	1.73936	1.21904	0.935279	1.14915	1.31172	Homo sapiens	2:189162219-189162315 (+)	hp_hsa-mir-561_st	stem-loop	hsa-mir-561
hp_hsa-mir-593_st	1.02466	up	1.87142	0.131754	0.992871	1.94946	2.04415	1.98775	2.11975	1.34389	1.29085	1.6803	2.7643	1.77689	1.7569	Homo sapiens	7:127721913-127722012 (+)	hp_hsa-mir-593_st	stem-loop	hsa-mir-593
ENSG00000206903_s_st	4.03521	up	5.84492	0.131808	0.992871	6.4841	8.16127	6.34117	5.41663	7.85303	4.10791	6.45141	3.04285	6.2888	4.30202	Homo sapiens	chr15:65577799-65577929 (-)	ENSG00000206903_s_st	snoRNA	ENSG00000206903
hsv2-miR-H3_st	1.90878	up	1.79992	0.13182	0.992871	2.14596	1.39305	2.42867	2.88464	2.47891	1.02709	1.85885	0.869278	1.91939	0.993357	Herpes Simplex Virus 2		hsv2-miR-H3_st	miRNA	hsv2-mir-H3
hsa-miR-423-3p_st	3.2966	up	7.64727	0.131869	0.992871	7.68276	9.8103	9.24431	6.72069	9.08074	5.79772	7.69995	6.27072	7.95491	6.2106	Homo sapiens	17:28444097-28444190 (+)	hsa-miR-423-3p_st	miRNA	hsa-mir-423
hsa-miR-4252_st	0.956706	down	1.17653	0.131972	0.992871	0.991881	0.977552	1.62393	0.868159	1.26148	1.62457	1.05544	0.983914	1.09597	1.28237	Homo sapiens	1:6489894-6489956 (-)	hsa-miR-4252_st	miRNA	hsa-mir-4252
hp_hsa-mir-610_st	0.960157	down	1.03898	0.132156	0.992871	0.976664	1.10042	0.558821	1.56246	0.849907	0.759802	1.12707	1.1109	1.21672	1.12707	Homo sapiens	11:28078362-28078457 (+)	hp_hsa-mir-610_st	stem-loop	hsa-mir-610
ebv-miR-BART18-5p_st	0.96975	down	1.27963	0.132367	0.992871	1.00122	1.26193	1.48452	0.900161	1.63955	1.01914	1.0112	2.11656	1.23614	1.12592	Epstein Barr virus	HHV507799:145932-146050 (+)	ebv-miR-BART18-5p_st	miRNA	ebv-mir-BART18
hp_hsa-mir-520f_st	0.655954	down	1.90725	0.133038	0.992871	2.2946	1.8824	1.00519	1.03505	1.7982	1.76211	1.70889	2.35718	2.5597	2.66923	Homo sapiens	19:54185413-54185499 (+)	hp_hsa-mir-520f_st	stem-loop	hsa-mir-520f
ENSG00000238722_x_st	0.814188	down	1.0591	0.133186	0.992871	0.858572	1.02371	0.738789	0.974869	0.95816	0.977552	1.02206	1.33401	1.21904	1.48427	Homo sapiens	chr2:3079444-3079544 (-)	ENSG00000238722_x_st	snoRNA	ENSG00000238722
hsa-miR-144_st	0.777666	down	1.14056	0.13341	0.992871	1.26171	0.835139	1.1217	0.83854	0.738775	1.54882	0.973772	1.73795	1.27364	1.07557	Homo sapiens	17:27188551-27188636 (-)	hsa-miR-144_st	miRNA	hsa-mir-144
hsa-miR-4461_st	0.280636	down	4.93308	0.133467	0.992871	4.29194	4.82636	3.48184	3.22553	4.25666	5.48369	6.3046	5.91576	5.11007	6.43436	Homo sapiens	5:134263729-134263802 (+)	hsa-miR-4461_st	miRNA	hsa-mir-4461
hsa-miR-1268_st	0.895757	down	7.84301	0.133661	0.992871	7.6472	6.76223	7.41349	8.85864	8.13644	7.11205	8.14413	8.73221	7.95991	7.6638	Homo sapiens	15:22513229-22513280 (-)	hsa-miR-1268_st	miRNA	hsa-mir-1268
hp_hsa-let-7b_x_st	1.26716	up	1.34759	0.133789	0.992871	1.46112	1.25488	1.78438	1.38877	1.70279	1.51799	1.09263	1.13372	0.996902	1.14271	Homo sapiens	22:46509566-46509648 (+)	hp_hsa-let-7b_x_st	stem-loop	hsa-let-7b
hp_hsa-mir-4498_st	0.935804	down	1.09874	0.133998	0.992871	1.00213	0.779595	1.20824	1.06604	1.19837	1.9881	1.12006	0.361845	1.16387	1.09911	Homo sapiens	12:120593238-120593303 (-)	hp_hsa-mir-4498_st	stem-loop	hsa-mir-4498
hsa-miR-1228-star_st	1.109	up	9.03878	0.134112	0.992871	8.36586	8.39974	9.045	10.1126	9.64383	8.12963	8.85537	10.3802	8.50507	8.95049	Homo sapiens	12:57588287-57588359 (+)	hsa-miR-1228-star_st	miRNA	hsa-mir-1228
hsa-miR-3119_st	0.994294	down	1.26744	0.13452	0.992871	1.552	1.41695	1.08274	0.952826	1.31203	0.967095	1.41695	1.67289	0.996901	1.30399	Homo sapiens	1:170120519-170120603 (-) // 1:170120519-170120603 (+)	hsa-miR-3119_st	miRNA	hsa-mir-3119-1 // hsa-mir-3119-2
hsa-miR-1270_st	2.35283	up	2.52444	0.134611	0.992871	3.32044	4.11144	2.52278	2.77884	2.97468	1.69915	2.55665	0.665624	2.95934	1.65542	Homo sapiens	19:20510081-20510163 (-) // 19:20579240-20579322 (-)	hsa-miR-1270_st	miRNA	hsa-mir-1270-1 // hsa-mir-1270-2
hsa-miR-4636_st	0.858346	down	0.93655	0.134711	0.992871	0.836119	0.826068	0.585391	0.946136	0.938115	0.977552	0.856188	1.09986	1.33146	0.96861	Homo sapiens	5:9053928-9054007 (-)	hsa-miR-4636_st	miRNA	hsa-mir-4636
hsa-miR-195_st	0.513117	down	11.5696	0.134823	0.992871	10.9019	10.5445	11.1409	11.5818	11.2722	11.6978	12.1376	12.5672	11.7635	12.0884	Homo sapiens	17:6920934-6921020 (-)	hsa-miR-195_st	miRNA	hsa-mir-195
ENSG00000206913_s_st	3.97117	up	6.36087	0.13485	0.992871	6.96518	8.22494	7.29503	6.58405	7.70908	4.22597	6.80806	4.37417	6.53168	4.89058	Homo sapiens	chr11:73963459-73963597 (-)	ENSG00000206913_s_st	snoRNA	ENSG00000206913
ENSG00000238676_st	0.796656	down	1.05329	0.134976	0.992871	0.650513	1.03461	0.961863	0.729714	1.06984	1.00564	1.42741	1.58927	1.11268	0.951393	Homo sapiens	chr17:7937805-7937902 (-)	ENSG00000238676_st	snoRNA	ENSG00000238676
hsa-miR-4727-3p_st	0.809617	down	2.85407	0.135211	0.993199	2.56164	1.75791	2.71144	2.73746	3.7402	4.80306	1.37248	4.74298	1.94266	2.17091	Homo sapiens	17:36982091-36982145 (+)	hsa-miR-4727-3p_st	miRNA	hsa-mir-4727
hsa-miR-3144-5p_st	1.03269	up	1.10787	0.135415	0.993295	0.845628	0.977552	1.28642	0.941795	1.60396	1.21904	1.11411	0.59207	1.40262	1.09547	Homo sapiens	6:120336325-120336403 (+)	hsa-miR-3144-5p_st	miRNA	hsa-mir-3144
ENSG00000239044_x_st	0.77093	down	1.10458	0.135946	0.99574	1.12505	0.95363	0.787303	0.909592	0.809001	1.20749	1.29102	1.42741	1.20437	1.33093	Homo sapiens	chr7:129984255-129984358 (+)	ENSG00000239044_x_st	snoRNA	ENSG00000239044
hsa-miR-487b_st	0.795045	down	6.83341	0.13613	0.99574	6.84904	5.1495	7.23197	6.52674	7.58258	7.09153	7.1506	5.61901	7.54531	7.58784	Homo sapiens	14:101512792-101512875 (+)	hsa-miR-487b_st	miRNA	hsa-mir-487b
hsa-miR-4500_st	1.09837	up	2.15893	0.13684	0.996001	2.5139	2.16831	2.41746	1.70251	2.33089	1.4048	2.39024	1.1355	3.0417	2.48398	Homo sapiens	13:88270920-88270995 (-)	hsa-miR-4500_st	miRNA	hsa-mir-4500
ENSG00000253051_st	1.91335	up	1.69713	0.136967	0.996001	2.34004	2.45114	2.50085	1.08856	2.44531	1.2718	1.08859	1.03101	1.36662	1.38738	Homo sapiens	chr13:45910449-45910582 (-)	ENSG00000253051_st	snoRNA	ENSG00000253051
ENSG00000238565_st	0.790465	down	1.16341	0.137015	0.996001	1.07107	1.16268	1.12482	0.851076	0.759314	1.56593	1.26111	1.72542	1.12494	0.987692	Homo sapiens	chr3:53317216-53317319 (-)	ENSG00000238565_st	snoRNA	ENSG00000238565
hsa-miR-1537_st	0.911513	down	0.907553	0.13705	0.996001	0.839487	1.08139	0.698912	0.841	0.742817	0.977552	0.733213	1.22722	1.07662	0.857323	Homo sapiens	1:236016300-236016360 (-)	hsa-miR-1537_st	miRNA	hsa-mir-1537
hsa-miR-1469_st	1.10346	up	9.27804	0.137203	0.996001	8.90758	9.23755	9.06081	10.3261	9.21321	8.82821	9.46698	10.1969	8.93801	8.60501	Homo sapiens	15:96876490-96876536 (+)	hsa-miR-1469_st	miRNA	hsa-mir-1469
hsa-miR-4497_st	1.01773	up	11.5417	0.137594	0.996001	11.2231	11.7683	11.13	12.4675	11.183	11.6041	11.526	11.9484	11.5717	10.9949	Homo sapiens	12:110271153-110271241 (+)	hsa-miR-4497_st	miRNA	hsa-mir-4497
hsv2-miR-H12_st	1.02505	up	1.19838	0.137727	0.996001	1.02053	1.54236	1.12954	1.21904	1.16966	1.34535	1.26538	0.592659	1.38756	1.31172	Herpes Simplex Virus 2		hsv2-miR-H12_st	miRNA	hsv2-mir-H12
hsa-miR-1825_st	0.795302	down	3.98168	0.138049	0.996001	4.56648	4.34303	3.24462	3.88896	3.03922	5.56957	4.16102	4.46559	2.77717	3.76109	Homo sapiens	20:30825598-30825650 (+)	hsa-miR-1825_st	miRNA	hsa-mir-1825
hsa-miR-4492_st	1.03638	up	8.34934	0.138149	0.996001	8.62477	7.53015	7.53311	9.47346	8.71407	7.24203	9.1622	9.47504	8.03683	7.70171	Homo sapiens	11:118781417-118781496 (+)	hsa-miR-4492_st	miRNA	hsa-mir-4492
ENSG00000212414_st	1.0702	up	0.931118	0.138214	0.996001	0.986697	0.996754	1.09707	0.990424	0.829345	0.667675	1.01301	0.585929	1.25356	0.890716	Homo sapiens	chr8:101016811-101016877 (+)	ENSG00000212414_st	snoRNA	ENSG00000212414
ENSG00000239121_x_st	0.758781	down	1.5807	0.13827	0.996001	1.66584	0.872834	1.26833	1.50601	1.59485	1.18925	2.10104	2.30343	1.33554	1.96983	Homo sapiens	chr16:58652579-58652668 (+)	ENSG00000239121_x_st	snoRNA	ENSG00000239121
hp_hsa-mir-1910_st	1.78191	up	2.61264	0.138647	0.996009	2.90632	3.257	3.22166	3.13116	2.63061	2.24637	3.42819	1.90482	1.75594	1.64432	Homo sapiens	16:85775227-85775306 (-)	hp_hsa-mir-1910_st	stem-loop	hsa-mir-1910
hsa-miR-1251_st	0.791951	down	1.00984	0.138653	0.996009	0.637061	1.0622	0.754691	0.818211	0.935746	1.27031	0.940522	1.42741	1.21904	1.03321	Homo sapiens	12:97885687-97885756 (+)	hsa-miR-1251_st	miRNA	hsa-mir-1251
hp_hsa-mir-548f-2_x_st	0.898476	down	1.03611	0.138935	0.99666	1.29871	0.683303	0.856188	1.14721	0.809001	0.664995	1.0527	1.57897	1.0301	1.23989	Homo sapiens	2:213290987-213291084 (-)	hp_hsa-mir-548f-2_x_st	stem-loop	hsa-mir-548f-2
hp_hsa-mir-181d_x_st	1.25561	up	1.28259	0.139672	0.999543	1.18574	1.07399	1.57644	2.01402	1.38374	1.07962	1.01614	0.885106	1.21904	1.3921	Homo sapiens	19:13985689-13985825 (+)	hp_hsa-mir-181d_x_st	stem-loop	hsa-mir-181d
ENSG00000238939_st	0.709627	down	1.18869	0.140439	0.999543	1.07073	1.09439	0.900152	1.05954	0.581477	1.88996	0.942374	1.89411	0.861924	1.59226	Homo sapiens	chr6:151668162-151668247 (-)	ENSG00000238939_st	snoRNA	ENSG00000238939
ENSG00000252193_x_st	0.896328	down	0.936874	0.140542	0.999543	0.933761	0.977552	0.902389	0.603733	0.872182	0.884178	0.951785	1.39907	0.988479	0.85561	Homo sapiens	chr20:41933195-41933319 (+)	ENSG00000252193_x_st	snoRNA	ENSG00000252193
hp_hsa-mir-937_st	1.00917	up	1.81632	0.140736	0.999543	2.24771	1.7103	1.59432	1.71123	1.85097	2.32715	1.70889	2.13195	1.31897	1.5617	Homo sapiens	8:144895127-144895212 (-)	hp_hsa-mir-937_st	stem-loop	hsa-mir-937
ENSG00000206913_st	0.97119	down	1.24918	0.14075	0.999543	0.989372	1.16925	1.46291	0.980394	1.53856	1.13992	1.62978	0.914805	1.16129	1.50556	Homo sapiens	chr11:73963459-73963597 (-)	ENSG00000206913_st	snoRNA	ENSG00000206913
hsa-miR-1296_st	4.31183	up	2.43831	0.141111	0.999543	1.89007	3.21014	4.02892	4.7069	3.62629	1.31012	1.86956	1.08991	1.63437	1.01686	Homo sapiens	10:65132717-65132808 (-)	hsa-miR-1296_st	miRNA	hsa-mir-1296
hsa-miR-598_st	1.77808	up	1.66182	0.141422	0.999543	0.977712	3.66277	2.99071	1.08874	1.66495	1.25651	1.23539	1.16079	1.6808	0.899797	Homo sapiens	8:10892716-10892812 (-)	hsa-miR-598_st	miRNA	hsa-mir-598
ENSG00000238572_x_st	1.08093	up	1.13848	0.142244	0.999543	0.938937	1.23736	1.0145	1.74714	1.03515	1.19408	1.0283	0.4766	1.44875	1.26398	Homo sapiens	chr2:173020757-173020848 (-)	ENSG00000238572_x_st	snoRNA	ENSG00000238572
hp_hsa-mir-182_st	1.51781	up	1.96735	0.142328	0.999543	2.06841	1.80638	2.89925	2.45079	2.11687	1.65476	1.92502	1.85745	2.06573	0.828801	Homo sapiens	7:129410223-129410332 (-)	hp_hsa-mir-182_st	stem-loop	hsa-mir-182
hp_hsa-mir-4695_st	1.57831	up	2.93296	0.142901	0.999543	3.12734	3.08293	3.30596	3.74392	3.05062	1.91848	3.16063	2.24797	3.19284	2.49896	Homo sapiens	1:19209688-19209774 (-)	hp_hsa-mir-4695_st	stem-loop	hsa-mir-4695
ENSG00000238383_st	0.933354	down	1.0323	0.142929	0.999543	1.16122	0.658855	0.7533	1.21904	1.12033	0.977552	0.740151	1.26502	0.990891	1.43665	Homo sapiens	chr4:22351073-22351177 (+)	ENSG00000238383_st	snoRNA	ENSG00000238383
hsa-miR-371b-3p_st	1.01532	up	1.4085	0.14336	0.999543	1.21797	1.73198	1.56246	1.25565	1.32926	1.37422	0.868539	2.29234	1.26596	1.1866	Homo sapiens	19:54290931-54290996 (-)	hsa-miR-371b-3p_st	miRNA	hsa-mir-371b
kshv-miR-K12-12-star_st	0.883744	down	2.03311	0.143477	0.999543	1.03028	1.70506	1.82054	3.04499	2.11895	2.0901	1.31614	2.80298	2.36448	2.03762	Kaposi sarcoma-associated herpesvirus	KSU75698:117674-117771 (-)	kshv-miR-K12-12-star_st	miRNA	kshv-mir-K12-12
hp_hsa-mir-4733_st	0.734487	down	1.51199	0.143483	0.999543	1.28471	1.72489	1.08049	1.17115	1.18574	0.899376	1.81017	2.02505	1.66425	2.27409	Homo sapiens	17:29421368-29421443 (-)	hp_hsa-mir-4733_st	stem-loop	hsa-mir-4733
hsa-miR-20b_st	0.817955	down	9.68224	0.143945	0.999543	9.77196	10.4302	8.93546	9.85114	8.69767	10.1632	8.32827	10.5957	10.5233	9.52549	Homo sapiens	X:133303839-133303907 (-)	hsa-miR-20b_st	miRNA	hsa-mir-20b
ENSG00000201619_st	0.669503	down	4.85586	0.143979	0.999543	4.39007	4.30782	4.43075	5.75003	3.95352	5.75581	5.00054	6.02382	4.23237	4.71384	Homo sapiens	chr1:179170622-179170762 (+)	ENSG00000201619_st	snoRNA	ENSG00000201619
hsa-miR-21-star_st	8.08629	up	5.4833	0.144096	0.999543	6.2855	6.96967	7.44135	6.8127	7.44599	1.22486	5.27977	3.05809	6.55401	3.76109	Homo sapiens	17:57918627-57918698 (+)	hsa-miR-21-star_st	miRNA	hsa-mir-21
hsa-miR-766_st	2.52424	up	3.30933	0.144296	0.999543	4.29194	4.47477	3.87502	3.79186	3.4527	2.08209	3.59321	2.02505	3.03491	2.47178	Homo sapiens	X:118780701-118780811 (-)	hsa-miR-766_st	miRNA	hsa-mir-766
hp_hsa-mir-3178_st	1.26882	up	2.06481	0.144502	0.999543	1.68296	2.10243	2.40139	2.09728	2.8987	1.44576	2.74004	1.42741	2.07465	1.77745	Homo sapiens	16:2581923-2582006 (-)	hp_hsa-mir-3178_st	stem-loop	hsa-mir-3178
ENSG00000212367_st	1.29724	up	1.03176	0.144923	0.999543	0.5855	1.38831	1.48909	1.32277	1.31172	0.588968	1.08	0.840493	0.984538	0.726173	Homo sapiens	chr18:24269281-24269493 (-)	ENSG00000212367_st	snoRNA	ENSG00000212367
hsa-miR-4729_st	0.837691	down	0.966997	0.144945	0.999543	0.839487	0.817938	0.94734	0.648514	0.942934	0.854319	0.85025	1.53666	0.666913	1.56562	Homo sapiens	17:57443444-57443515 (+)	hsa-miR-4729_st	miRNA	hsa-mir-4729
hp_hsa-let-7i_st	0.986608	down	1.24139	0.14529	0.999543	1.05637	1.04939	1.77934	0.962812	1.31039	1.31793	0.687626	1.12605	1.32984	1.79411	Homo sapiens	12:62997466-62997549 (+)	hp_hsa-let-7i_st	stem-loop	hsa-let-7i
hp_hsa-mir-3654_st	0.907941	down	1.47655	0.14534	0.999543	1.21716	1.19291	2.30699	0.996831	1.32054	2.17989	1.0134	1.41744	1.17584	1.94451	Homo sapiens	7:132719620-132719675 (-)	hp_hsa-mir-3654_st	stem-loop	hsa-mir-3654
hp_hsa-mir-758_st	0.741565	down	1.19485	0.145827	0.999543	0.826508	0.977552	0.800717	1.04709	1.24399	1.35284	1.59676	1.50458	1.29216	1.30629	Homo sapiens	14:101492357-101492444 (+)	hp_hsa-mir-758_st	stem-loop	hsa-mir-758
hsv1-miR-H1-star_st	1.17345	up	1.96303	0.145948	0.999543	1.9982	2.00417	2.02505	2.51367	1.85097	2.78382	1.68038	1.21604	1.98083	1.57721	Herpes Simplex Virus 1		hsv1-miR-H1-star_st	miRNA	hsv1-mir-H1
hsa-miR-654-5p_st	2.01859	up	2.29611	0.146127	0.999543	2.21732	1.10794	3.25315	3.76958	3.66596	1.51843	1.81219	1.39702	2.92775	1.29181	Homo sapiens	14:101506556-101506636 (+)	hsa-miR-654-5p_st	miRNA	hsa-mir-654
ENSG00000238809_st	0.737482	down	1.30439	0.146147	0.999543	1.1429	1.21591	0.836749	1.32571	0.90236	1.60887	1.73722	1.53735	1.35878	1.37801	Homo sapiens	chr2:62492130-62492233 (+)	ENSG00000238809_st	snoRNA	ENSG00000238809
ENSG00000238902_x_st	0.683682	down	2.19057	0.14674	0.999543	1.89455	1.93216	1.8752	1.96585	1.91359	1.40915	2.33839	3.04568	2.10956	3.42158	Homo sapiens	chr3:192251798-192251901 (-)	ENSG00000238902_x_st	snoRNA	ENSG00000238902
hsa-miR-4469_st	0.769709	down	1.32621	0.146963	0.999543	1.03544	0.909071	1.21172	1.21904	1.31172	1.6424	0.982498	1.89043	1.21904	1.8407	Homo sapiens	8:42751340-42751418 (-)	hsa-miR-4469_st	miRNA	hsa-mir-4469
hsa-miR-543_st	2.37321	up	2.28388	0.146993	0.999543	2.65751	1.58992	3.87282	1.53556	4.8807	1.7142	2.16499	1.12395	2.27273	1.02644	Homo sapiens	14:101498324-101498401 (+)	hsa-miR-543_st	miRNA	hsa-mir-543
hp_hsa-mir-532_st	1.02034	up	2.9986	0.147064	0.999543	2.80837	3.41666	2.92806	2.95627	2.95627	2.52094	3.25916	2.22234	3.20836	3.70955	Homo sapiens	X:49767754-49767844 (+)	hp_hsa-mir-532_st	stem-loop	hsa-mir-532
ENSG00000238956_s_st	3.94849	up	5.86799	0.147235	0.999543	6.89394	6.94638	7.18747	6.40727	6.85816	3.97911	5.68458	4.4026	6.08965	4.23078	Homo sapiens	chr2:198266282-198266315 (+)	ENSG00000238956_s_st	snoRNA	ENSG00000238956
hp_hsa-mir-501_x_st	1.22877	up	1.51992	0.147589	0.999543	1.48707	1.50739	1.95528	1.72218	1.67071	0.797097	1.93088	1.2307	1.58617	1.31172	Homo sapiens	X:49774330-49774413 (+)	hp_hsa-mir-501_x_st	stem-loop	hsa-mir-501
hsa-miR-194-star_st	4.08261	up	3.44915	0.147648	0.999543	4.10887	6.77124	4.9337	4.93456	1.57112	1.60188	4.7452	1.65974	1.45137	2.71384	Homo sapiens	11:64658827-64658911 (-)	hsa-miR-194-star_st	miRNA	hsa-mir-194-2
hsa-miR-625_st	3.20831	up	6.69259	0.148302	0.999543	7.63804	7.38553	7.35242	8.23666	7.05481	4.07917	6.40636	4.77171	7.95331	6.04784	Homo sapiens	14:65937820-65937904 (+)	hsa-miR-625_st	miRNA	hsa-mir-625
hsa-miR-4649-3p_st	1.21889	up	2.11419	0.148412	0.999543	1.62305	2.34232	2.88409	2.29133	2.1441	2.26552	3.19446	1.72038	1.36497	1.31172	Homo sapiens	7:44150441-44150523 (+)	hsa-miR-4649-3p_st	miRNA	hsa-mir-4649
hp_hsa-mir-3910-1_st	0.304026	down	4.21425	0.148465	0.999543	4.0392	2.97807	3.1965	3.45552	3.10762	5.88351	4.24963	5.44593	4.40086	5.38564	Homo sapiens	9:94398533-94398643 (+)	hp_hsa-mir-3910-1_st	stem-loop	hsa-mir-3910-1
kshv-miR-K12-2-star_st	1.10349	up	1.38879	0.14864	0.999543	1.57481	1.39094	1.71663	0.907671	1.70907	1.33313	1.56433	1.07661	1.38597	1.22874	Kaposi sarcoma-associated herpesvirus	KSU75698:121674-121764 (-)	kshv-miR-K12-2-star_st	miRNA	kshv-miR-K12-2
hp_hsa-mir-376c_x_st	0.860231	down	1.24948	0.148642	0.999543	1.43346	0.689696	1.06258	1.19887	1.3198	1.11161	1.24538	1.67513	1.19887	1.55944	Homo sapiens	14:101506027-101506092 (+)	hp_hsa-mir-376c_x_st	stem-loop	hsa-mir-376c
hsa-miR-3157-3p_st	0.522438	down	2.31691	0.149113	0.999543	1.34023	2.78096	1.42455	2.29341	1.40372	3.98363	1.81376	3.45965	2.20608	2.46309	Homo sapiens	10:97824072-97824156 (-)	hsa-miR-3157-3p_st	miRNA	hsa-mir-3157
hsa-miR-4446-5p_st	0.887988	down	1.55177	0.149516	0.999543	1.593	1.00458	1.60428	1.65052	1.478	2.55293	1.11622	2.58508	0.765029	1.16806	Homo sapiens	3:113313723-113313789 (+)	hsa-miR-4446-5p_st	miRNA	hsa-mir-4446
ENSG00000223182_s_st	1.10553	up	0.987372	0.150035	0.999543	1.33054	1.52789	0.754691	0.994252	0.691334	0.986626	1.04144	1.37964	0.628577	0.538727	Homo sapiens	chr10:51383526-51383726 (+)	ENSG00000223182_s_st	snoRNA	ENSG00000223182
hp_hsa-mir-2052_st	0.917247	down	0.952706	0.150204	0.999543	1.27698	0.601595	0.511391	1.12119	0.940829	0.977552	1.03915	1.14751	0.690252	1.22061	Homo sapiens	8:75617928-75617982 (+)	hp_hsa-mir-2052_st	stem-loop	hsa-mir-2052
ENSG00000206977_x_st	0.949876	down	1.10613	0.150642	0.999543	0.951033	0.937614	1.39338	1.25891	0.804249	1.24528	1.42788	0.753363	1.05095	1.23866	Homo sapiens	chr6:41800592-41800731 (+)	ENSG00000206977_x_st	snoRNA	ENSG00000206977
hsa-miR-3663-5p_st	1.88983	up	1.75663	0.1508	0.999543	1.23601	2.10873	2.81996	2.03045	2.88363	1.00307	1.17118	1.53058	1.30947	1.47321	Homo sapiens	10:118927189-118927285 (-)	hsa-miR-3663-5p_st	miRNA	hsa-mir-3663
hp_hsa-mir-1281_st	1.58626	up	2.49029	0.150862	0.999543	2.38412	3.32163	3.26314	2.42622	2.72039	1.79463	2.60626	2.34092	2.10956	1.93599	Homo sapiens	22:41488517-41488570 (+)	hp_hsa-mir-1281_st	stem-loop	hsa-mir-1281
hsa-miR-4705_st	1.17046	up	1.38062	0.150864	0.999543	1.36375	1.6128	1.78254	1.3576	1.35408	0.484331	1.70889	1.04843	1.51606	1.57767	Homo sapiens	13:102698284-102698354 (-)	hsa-miR-4705_st	miRNA	hsa-mir-4705
hsa-miR-720_st	2.7759	up	6.59973	0.151045	0.999543	6.30303	6.83959	8.71135	6.80812	8.01896	2.17379	7.91567	5.62054	7.35413	6.25215	Homo sapiens	3:164059129-164059238 (+)	hsa-miR-720_st	miRNA	hsa-mir-720
hsa-miR-324-3p_st	2.56088	up	5.6098	0.151235	0.999543	5.68586	6.83713	6.45819	6.05285	6.40657	3.03246	6.57786	4.31696	6.07978	4.65034	Homo sapiens	17:7126616-7126698 (-)	hsa-miR-324-3p_st	miRNA	hsa-mir-324
hp_hsa-mir-3653_s_st	2.89555	up	2.6488	0.151394	0.999543	3.35981	4.52008	3.5286	2.26415	3.40597	1.01465	2.56045	1.14751	2.97323	1.71358	Homo sapiens	22:29729147-29729256 (-)	hp_hsa-mir-3653_s_st	stem-loop	hsa-mir-3653
hsa-miR-3141_st	0.509797	down	8.00014	0.151894	0.999543	7.55515	6.8972	7.44347	7.75344	7.92141	9.62203	7.57299	8.981	7.73171	8.52297	Homo sapiens	5:153975572-153975632 (-)	hsa-miR-3141_st	miRNA	hsa-mir-3141
hp_hsa-mir-4641_st	1.30129	up	1.77616	0.151927	0.999543	1.32066	2.13601	2.11914	2.84173	1.41315	2.22157	1.99164	0.953698	1.45635	1.3077	Homo sapiens	6:41566452-41566531 (+)	hp_hsa-mir-4641_st	stem-loop	hsa-mir-4641
ENSG00000252356_x_st	1.20187	up	1.0886	0.151985	0.999543	1.05521	1.29227	1.20077	1.18623	1.37173	1.03586	1.14775	0.683401	0.927028	0.985754	Homo sapiens	chr19:42648206-42648277 (-)	ENSG00000252356_x_st	snoRNA	ENSG00000252356
ENSG00000238775_x_st	0.635936	down	1.02486	0.152394	0.999543	0.996902	0.704617	0.718693	0.605066	0.466385	1.21904	0.704067	1.76619	1.35448	1.71312	Homo sapiens	chr6:111284669-111284772 (+)	ENSG00000238775_x_st	snoRNA	ENSG00000238775
ENSG00000238388_st	0.150821	down	6.09817	0.152585	0.999543	5.88681	4.39073	4.00943	5.18139	4.19975	9.69004	5.31665	8.09608	5.20277	9.00803	Homo sapiens	chr11:100805005-100805109 (+)	ENSG00000238388_st	snoRNA	ENSG00000238388
ENSG00000252543_st	0.398239	down	7.18456	0.152932	0.999543	7.25338	6.488	5.94568	6.53421	6.38082	7.27448	7.38752	8.12617	6.95978	9.4956	Homo sapiens	chr8:8916049-8916140 (-)	ENSG00000252543_st	snoRNA	ENSG00000252543
hsa-miR-450b-3p_st	0.999202	down	0.849398	0.153225	0.999543	1.20103	0.94255	0.601273	0.892889	0.606367	0.814196	0.664778	1.12691	0.85404	0.789943	Homo sapiens	X:133674215-133674292 (-)	hsa-miR-450b-3p_st	miRNA	hsa-mir-450b
hp_hsa-mir-933_st	2.39361	up	2.45549	0.153717	0.999543	2.32435	2.90961	3.77276	3.12407	3.29461	1.37793	1.91609	2.0616	2.53941	1.23444	Homo sapiens	2:176032361-176032437 (-)	hp_hsa-mir-933_st	stem-loop	hsa-mir-933
hsa-miR-30a-star_st	0.72184	down	6.31423	0.154019	0.999543	4.59009	6.54172	7.26008	4.53889	7.46476	5.61068	7.37618	4.77391	8.02015	6.96587	Homo sapiens	6:72113254-72113324 (-)	hsa-miR-30a-star_st	miRNA	hsa-mir-30a
hp_hsa-mir-3118-4_x_st	0.903921	down	1.09622	0.154289	0.999543	1.13832	0.945591	1.00154	1.02078	1.01056	1.1252	1.2759	1.47561	0.859658	1.10908	Homo sapiens	15:21038124-21038198 (+)	hp_hsa-mir-3118-4_x_st	stem-loop	hsa-mir-3118-4
ENSG00000253092_st	0.79342	down	1.16528	0.155072	0.999543	1.14947	1.07734	0.941999	0.754778	1.0682	0.977552	1.0936	1.62483	1.19364	1.77138	Homo sapiens	chr3:183170355-183170552 (+)	ENSG00000253092_st	snoRNA	ENSG00000253092
ENSG00000201042_s_st	3.78546	up	3.11586	0.155181	0.999543	2.92472	4.81976	4.2063	3.43403	4.99567	1.54882	3.08917	1.68683	2.39518	2.05813	Homo sapiens	chr12:119326239-119326369 (-)	ENSG00000201042_s_st	snoRNA	ENSG00000201042
hsa-miR-31-star_st	8.36339	up	3.62354	0.155255	0.999543	4.36377	4.25257	6.57359	3.38101	7.20699	1.39886	1.33237	2.70865	1.60794	3.40967	Homo sapiens	9:21512114-21512184 (-)	hsa-miR-31-star_st	miRNA	hsa-mir-31
hsa-miR-3607-3p_st	1.00292	up	1.06181	0.15537	0.999543	1.11617	0.964551	1.20803	0.71167	1.31916	1.47926	0.959922	0.724011	0.893216	1.24215	Homo sapiens	5:85916314-85916392 (+)	hsa-miR-3607-3p_st	miRNA	hsa-mir-3607
hp_hsa-mir-181a-1_st	0.923092	down	1.15715	0.155401	0.999543	1.18574	1.12969	0.856188	1.0682	1.25732	1.15405	1.086	1.42741	1.54597	0.86098	Homo sapiens	1:198828173-198828282 (-)	hp_hsa-mir-181a-1_st	stem-loop	hsa-mir-181a-1
hp_hsa-mir-147b_x_st	1.15151	up	1.08201	0.155492	0.999543	1.6052	0.996982	1.21904	1.11328	0.984381	1.10793	0.996171	0.688332	1.25263	0.856188	Homo sapiens	15:45725248-45725327 (+)	hp_hsa-mir-147b_x_st	stem-loop	hsa-mir-147b
hsa-miR-187_st	0.634387	down	3.50815	0.155506	0.999543	3.25753	3.86227	4.33606	3.19446	1.24902	6.22465	7.84468	0.907995	1.91151	2.29333	Homo sapiens	18:33484781-33484889 (-)	hsa-miR-187_st	miRNA	hsa-mir-187
hp_hsa-mir-4455_st	1.17829	up	1.87694	0.156133	0.999543	1.77332	2.26798	2.32265	1.97732	1.63517	1.71552	2.53102	1.71552	1.34786	1.48306	Homo sapiens	4:185859537-185859594 (-)	hp_hsa-mir-4455_st	stem-loop	hsa-mir-4455
hsa-miR-654-3p_st	4.76005	up	2.9989	0.156161	0.999543	2.87825	3.95031	4.83488	3.97631	4.98218	1.18632	1.77049	1.89053	2.92395	1.59576	Homo sapiens	14:101506556-101506636 (+)	hsa-miR-654-3p_st	miRNA	hsa-mir-654
hp_hsa-mir-210_st	1.03895	up	2.39656	0.156369	0.999543	2.27332	2.11506	2.76417	2.44348	2.52458	2.85772	3.01511	1.85767	1.85278	2.26169	Homo sapiens	11:568089-568198 (-)	hp_hsa-mir-210_st	stem-loop	hsa-mir-210
hp_hsa-mir-4326_st	1.43327	up	2.0711	0.156437	0.999543	2.06268	2.03202	2.93495	2.641	1.9831	2.89549	1.79987	1.76645	1.45742	1.13799	Homo sapiens	20:61918160-61918218 (+)	hp_hsa-mir-4326_st	stem-loop	hsa-mir-4326
hp_hsa-mir-382_st	1.035	up	1.16034	0.156496	0.999543	1.38599	0.762822	1.05674	1.46766	1.25257	0.92268	1.14482	1.75346	1.17375	0.682944	Homo sapiens	14:101520643-101520718 (+)	hp_hsa-mir-382_st	stem-loop	hsa-mir-382
hsa-miR-4258_st	0.540679	down	1.94271	0.15681	0.999543	1.28621	1.5383	1.50682	1.27315	1.89119	3.37732	1.9739	3.06334	2.0672	1.44969	Homo sapiens	1:154948169-154948259 (+)	hsa-miR-4258_st	miRNA	hsa-mir-4258
ENSG00000238491_st	0.941292	down	1.18037	0.156951	0.999543	0.814401	1.17617	1.32322	1.31608	1.05379	0.940454	0.885995	1.78038	1.33709	1.17617	Homo sapiens	chr3:197066328-197066422 (-)	ENSG00000238491_st	snoRNA	ENSG00000238491
hsa-miR-542-5p_st	4.22337	up	3.25124	0.157068	0.999543	3.79546	4.20087	4.27833	4.53688	4.64064	1.48624	2.379	1.41471	4.38024	1.40002	Homo sapiens	X:133675371-133675467 (-)	hsa-miR-542-5p_st	miRNA	hsa-mir-542
hsa-miR-411-star_st	1.07147	up	1.99946	0.15707	0.999543	1.32852	1.30297	2.81797	1.41153	3.38528	2.23292	1.53175	1.26228	2.87667	1.8447	Homo sapiens	14:101489662-101489757 (+)	hsa-miR-411-star_st	miRNA	hsa-mir-411
hp_hsa-mir-425_st	1.58673	up	2.56611	0.157236	0.999543	2.60621	3.74844	2.64424	2.86366	2.63315	2.52741	2.47203	1.62593	2.38004	2.16002	Homo sapiens	3:49057581-49057667 (-)	hp_hsa-mir-425_st	stem-loop	hsa-mir-425
hsa-miR-659_st	1.57301	up	2.16093	0.157907	0.999543	1.74463	1.93441	3.01801	3.70367	2.03776	1.54882	3.19538	1.35524	1.64375	1.42764	Homo sapiens	22:38243685-38243781 (-)	hsa-miR-659_st	miRNA	hsa-mir-659
hsa-miR-181c-star_st	2.416	up	2.56877	0.158071	0.999543	3.29583	2.36298	3.73229	1.93336	4.70095	1.77162	3.19446	1.35951	1.81299	1.52372	Homo sapiens	19:13985513-13985622 (+)	hsa-miR-181c-star_st	miRNA	hsa-mir-181c
ENSG00000201807_st	1.10734	up	0.967461	0.158148	0.999543	0.883323	0.869904	1.43622	1.21904	0.796551	0.70666	0.976918	0.814951	0.696756	1.27429	Homo sapiens	chr6:137176836-137176969 (-)	ENSG00000201807_st	snoRNA	ENSG00000201807
ENSG00000221639_x_st	1.01547	up	1.36494	0.158219	0.999543	1.40821	1.31053	1.45477	1.41309	1.29346	1.68859	1.496	0.956885	1.59329	1.03458	Homo sapiens	chr4:74129677-74129801 (+)	ENSG00000221639_x_st	snoRNA	ENSG00000221639
ENSG00000199392_st	1.006	up	1.69403	0.158332	0.999543	1.84031	1.44791	1.67062	1.70946	1.82341	1.68862	1.5309	2.18262	1.68862	1.35779	Homo sapiens	chr18:75143519-75143645 (-)	ENSG00000199392_st	snoRNA	ENSG00000199392
ENSG00000207217_x_st	1.62366	up	1.36776	0.15851	0.999543	0.956588	1.97189	1.93809	1.83929	1.88106	1.03905	0.752314	0.870719	1.0735	1.35507	Homo sapiens	chr7:6056508-6056642 (+)	ENSG00000207217_x_st	snoRNA	ENSG00000207217
ENSG00000238528_st	0.81731	down	1.02066	0.15871	0.999543	0.91841	0.91841	0.830642	0.905442	0.802764	1.08761	1.56712	1.42828	0.809001	0.938881	Homo sapiens	chr12:66739499-66739602 (+)	ENSG00000238528_st	snoRNA	ENSG00000238528
hsa-miR-888_st	0.702897	down	1.18133	0.158729	0.999543	0.839487	0.977552	0.624839	1.00749	1.18574	1.01561	1.2214	1.40383	1.4737	2.06364	Homo sapiens	X:145076302-145076378 (-)	hsa-miR-888_st	miRNA	hsa-mir-888
hp_hsa-mir-412_st	0.847164	down	1.17393	0.158852	0.999543	1.18574	1.13375	0.957206	0.809001	1.18574	1.03778	1.18399	1.5317	1.42303	1.29137	Homo sapiens	14:101531784-101531874 (+)	hp_hsa-mir-412_st	stem-loop	hsa-mir-412
ENSG00000238498_x_st	0.6634	down	2.43722	0.159274	0.999543	2.25057	1.78645	2.078	2.36456	2.2264	2.82582	2.14118	2.89287	3.08596	2.72039	Homo sapiens	chr22:42472062-42472165 (-)	ENSG00000238498_x_st	snoRNA	ENSG00000238498
ENSG00000238408_st	1.01442	up	1.13351	0.159579	0.999543	1.04454	1.18138	1.04026	1.25903	1.19395	0.877702	0.903824	1.54099	1.40986	0.883532	Homo sapiens	chr13:40021252-40021353 (-)	ENSG00000238408_st	snoRNA	ENSG00000238408
ENSG00000212302_x_st	0.881826	down	1.19951	0.159713	0.999543	1.14144	1.13946	0.861524	1.00412	1.39744	1.65989	0.912603	1.4132	1.16251	1.30295	Homo sapiens	chr14:23225970-23226038 (-)	ENSG00000212302_x_st	snoRNA	ENSG00000212302
hsa-miR-769-5p_st	6.2698	up	3.09476	0.159839	0.999543	3.42991	5.51497	4.60985	3.69411	4.846	2.50058	2.15763	1.09291	2.1292	0.972428	Homo sapiens	19:46522190-46522307 (+)	hsa-miR-769-5p_st	miRNA	hsa-mir-769
ENSG00000207244_x_st	1.25517	up	1.34993	0.159912	0.999543	1.2521	1.79509	1.48065	2.03671	1.00482	1.54882	1.66226	0.781752	1.2773	0.659827	Homo sapiens	chr8:8819085-8819218 (+)	ENSG00000207244_x_st	snoRNA	ENSG00000207244
hsv1-miR-H4-star_st	0.721804	down	1.04467	0.160145	0.999543	0.799594	0.761331	0.664252	0.696898	1.12546	1.76481	0.655483	1.46712	1.01415	1.49758	Herpes Simplex Virus 1		hsv1-miR-H4-star_st	miRNA	hsv1-mir-H4
kshv-miR-K12-6-3p_st	0.894065	down	1.23714	0.160502	0.999543	0.841242	1.11762	1.44303	1.0682	1.31172	1.21904	1.01218	1.97555	0.792876	1.58991	Kaposi sarcoma-associated herpesvirus	KSU75698:120761-120822 (-)	kshv-miR-K12-6-3p_st	miRNA	kshv-mir-K12-6
hsa-miR-769-3p_st	3.11708	up	2.23569	0.160629	0.999543	1.75791	3.81714	3.30596	2.98406	3.41388	1.95668	2.38676	0.953698	1.08813	0.692703	Homo sapiens	19:46522190-46522307 (+)	hsa-miR-769-3p_st	miRNA	hsa-mir-769
hsa-miR-3605-5p_st	1.72242	up	3.28577	0.160915	0.999543	4.51327	3.74771	3.44749	2.98538	3.6961	2.26197	4.29737	1.87131	2.88204	3.15506	Homo sapiens	1:33797994-33798093 (-)	hsa-miR-3605-5p_st	miRNA	hsa-mir-3605
ENSG00000222604_st	0.981436	down	1.47426	0.160987	0.999543	1.41466	1.37784	1.43695	1.56131	1.51298	1.88995	1.11779	2.06689	1.06569	1.29859	Homo sapiens	chr14:75178654-75178748 (+)	ENSG00000222604_st	snoRNA	ENSG00000222604
hsa-miR-4298_st	0.392342	down	9.3977	0.161209	0.999543	9.31189	8.50789	7.83934	10.1103	7.84456	11.7615	9.3294	10.0075	9.4304	9.83426	Homo sapiens	11:1880694-1880766 (-)	hsa-miR-4298_st	miRNA	hsa-mir-4298
hp_hsa-mir-129-1_x_st	0.956036	down	1.10524	0.161517	0.999543	0.90812	1.20143	0.931217	1.23706	1.08622	1.16866	0.874207	1.42021	1.29407	0.931217	Homo sapiens	7:127847925-127847996 (+)	hp_hsa-mir-129-1_x_st	stem-loop	hsa-mir-129-1
ENSG00000206780_st	0.864601	down	1.01662	0.16161	0.999543	1.01183	0.786639	0.874123	0.86376	1.02201	1.21516	0.91404	1.3553	1.20411	0.919222	Homo sapiens	chr4:17322369-17322505 (-)	ENSG00000206780_st	snoRNA	ENSG00000206780
ENSG00000223004_st	0.930429	down	1.10358	0.161776	0.999543	0.848133	0.826068	1.24681	1.21904	1.11776	1.13448	0.873024	0.616225	1.92197	1.23227	Homo sapiens	chr5:24811590-24811657 (+)	ENSG00000223004_st	snoRNA	ENSG00000223004
hp_hsa-mir-4470_st	0.877544	down	1.11018	0.161825	0.999543	0.924434	0.808853	1.01882	1.25993	1.06771	1.30398	1.07584	1.53209	1.04192	1.0682	Homo sapiens	8:62627347-62627418 (+)	hp_hsa-mir-4470_st	stem-loop	hsa-mir-4470
hsa-miR-744-star_st	1.24457	up	0.985991	0.162007	0.999543	1.18574	1.0059	1.23917	0.880114	1.40815	0.786393	1.0786	0.622049	0.867377	0.786415	Homo sapiens	17:11985216-11985313 (+)	hsa-miR-744-star_st	miRNA	hsa-mir-744
ENSG00000212604_st	0.812309	down	1.66135	0.162461	0.999543	1.22329	1.35984	1.55927	1.86919	1.5454	1.94049	1.51671	2.17175	1.85615	1.57139	Homo sapiens	chr15:26254087-26254221 (-)	ENSG00000212604_st	snoRNA	ENSG00000212604
ENSG00000201009_s_st	5.19738	up	5.20951	0.162551	0.999543	5.58179	6.17773	7.63899	5.49814	7.09538	1.50828	5.47464	4.06798	5.68126	3.37095	Homo sapiens	chr7:132437783-132437886 (+)	ENSG00000201009_s_st	snoRNA	ENSG00000201009
hsa-miR-92a_st	1.55891	up	11.3754	0.162716	0.999543	11.4759	12.748	11.7133	11.1855	11.3557	10.8327	11.208	10.3832	12.096	10.7558	Homo sapiens	13:92003568-92003645 (+) // X:133303568-133303642 (-)	hsa-miR-92a_st	miRNA	hsa-mir-92a-1 // hsa-mir-92a-2
hp_hsa-mir-4710_st	1.23184	up	1.20057	0.16284	0.999543	1.15619	0.882532	1.71227	1.4207	1.58321	0.835797	1.12977	1.1095	0.951768	1.224	Homo sapiens	14:105144031-105144086 (-)	hp_hsa-mir-4710_st	stem-loop	hsa-mir-4710
hp_hsa-let-7a-2_st	1.05054	up	1.23192	0.163246	0.999543	1.18342	1.09644	1.24793	1.21904	1.59061	1.31961	1.4564	0.754691	1.09376	1.35734	Homo sapiens	11:122017230-122017301 (-)	hp_hsa-let-7a-2_st	stem-loop	hsa-let-7a-2
ENSG00000221040_st	1.25439	up	1.01613	0.163976	0.999543	1.43302	0.771799	1.40164	1.24986	1.04179	0.935011	1.01119	0.771799	0.783752	0.761448	Homo sapiens	chr1:116821228-116821442 (+)	ENSG00000221040_st	snoRNA	ENSG00000221040
hsa-miR-4693-5p_st	0.86247	down	0.805747	0.16401	0.999543	0.855746	0.708962	0.672474	0.682026	0.57589	1.04136	0.856188	1.1306	0.672474	0.861749	Homo sapiens	11:103720634-103720708 (+)	hsa-miR-4693-5p_st	miRNA	hsa-mir-4693
hsa-miR-3136-3p_st	0.960316	down	0.845065	0.164163	0.999543	1.10469	0.802299	0.666957	0.556937	0.948394	1.20799	0.776237	1.10511	0.615077	0.666957	Homo sapiens	3:69098109-69098186 (-)	hsa-miR-3136-3p_st	miRNA	hsa-mir-3136
hsa-miR-1252_st	0.911928	down	0.904949	0.164247	0.999543	0.662224	1.0687	0.780849	1.0048	0.675651	0.652544	0.784302	1.34113	0.860327	1.21896	Homo sapiens	12:79813037-79813101 (+)	hsa-miR-1252_st	miRNA	hsa-mir-1252
hsa-miR-99a-star_st	1.35805	up	1.54089	0.164439	0.999543	0.77501	0.878676	2.81216	1.28153	3.06094	0.849705	2.38047	1.20012	1.04951	1.12081	Homo sapiens	21:17911409-17911489 (+)	hsa-miR-99a-star_st	miRNA	hsa-mir-99a
hsa-let-7i-star_st	4.32483	up	2.84673	0.164461	0.999543	3.90899	3.93366	4.35129	3.16445	4.15687	0.953451	3.19463	1.60388	1.65819	1.54189	Homo sapiens	12:62997466-62997549 (+)	hsa-let-7i-star_st	miRNA	hsa-let-7i
ENSG00000238368_x_st	0.567008	down	2.42334	0.164602	0.999543	2.27987	1.68505	2.06528	1.76645	2.27365	2.68905	2.23738	3.23414	2.19111	3.81141	Homo sapiens	chr2:120674894-120675000 (+)	ENSG00000238368_x_st	snoRNA	ENSG00000238368
ENSG00000238869_st	0.977288	down	0.961505	0.165023	0.999543	0.809536	0.977552	0.83148	1.08226	1.02384	1.24468	0.608621	1.42218	0.980974	0.633932	Homo sapiens	chr13:103374152-103374255 (+)	ENSG00000238869_st	snoRNA	ENSG00000238869
hp_hsa-mir-4462_st	1.01485	up	1.49907	0.165131	0.999543	1.52873	1.41225	1.56203	1.56203	1.48347	1.05951	1.69262	0.925744	2.10956	1.65471	Homo sapiens	6:37523141-37523198 (-)	hp_hsa-mir-4462_st	stem-loop	hsa-mir-4462
hsa-miR-615-3p_st	3.72323	up	2.29929	0.165461	0.999543	2.21441	3.26114	3.85383	3.88154	3.02691	1.44263	1.78257	1.42741	1.40975	0.692703	Homo sapiens	12:54427734-54427829 (+)	hsa-miR-615-3p_st	miRNA	hsa-mir-615
hsa-miR-760_st	1.39383	up	2.27565	0.165647	0.999543	2.48556	1.75791	2.22911	3.40989	2.69343	1.91608	2.54336	1.11863	3.22382	1.37875	Homo sapiens	1:94312388-94312467 (+)	hsa-miR-760_st	miRNA	hsa-mir-760
hsa-miR-30c_st	1.42937	up	9.70182	0.165717	0.999543	9.58587	10.4785	10.2618	8.98988	10.4815	9.19829	9.42019	9.21331	9.68912	9.69976	Homo sapiens	1:41222956-41223044 (+) // 6:72086663-72086734 (-)	hsa-miR-30c_st	miRNA	hsa-mir-30c-1 // hsa-mir-30c-2
ENSG00000222588_st	0.865207	down	1.04182	0.16573	0.999543	1.4971	0.916223	0.874539	0.780881	0.618157	1.59665	1.26429	1.36767	1.04473	0.457972	Homo sapiens	chr10:120820495-120820623 (-)	ENSG00000222588_st	snoRNA	ENSG00000222588
hp_hsa-mir-485_st	1.0577	up	1.35015	0.165927	0.999543	1.28432	1.22792	1.37941	1.40625	1.65518	1.21904	1.37664	0.939081	1.57719	1.43648	Homo sapiens	14:101521756-101521828 (+)	hp_hsa-mir-485_st	stem-loop	hsa-mir-485
ENSG00000207199_st	0.957461	down	0.935359	0.166059	0.999543	0.626664	0.911526	1.05939	0.83725	1.08518	0.49831	0.844813	1.47046	0.974347	1.04565	Homo sapiens	chr8:38876134-38876202 (-)	ENSG00000207199_st	snoRNA	ENSG00000207199
hsa-miR-183_st	4.87382	up	4.76442	0.166419	0.999543	4.19007	7.31769	7.63113	4.74152	5.65433	1.91231	3.59992	3.46997	7.52287	1.6044	Homo sapiens	7:129414745-129414854 (-)	hsa-miR-183_st	miRNA	hsa-mir-183
ENSG00000212342_st	0.796226	down	1.07062	0.166444	0.999543	0.92695	1.04629	0.699533	0.931495	0.92695	1.4039	0.924921	1.31032	1.06563	1.4702	Homo sapiens	chr8:131175218-131175373 (+)	ENSG00000212342_st	snoRNA	ENSG00000212342
hsv1-miR-H15_st	3.421	up	3.2816	0.166792	0.999543	4.15742	4.73975	4.31749	3.98166	3.64772	2.2832	3.48938	2.10341	2.78425	1.31172	Herpes Simplex Virus 1		hsv1-miR-H15_st	miRNA	hsv1-mir-H15
hsa-miR-4677-5p_st	0.871719	down	0.787457	0.167108	0.999543	0.806631	0.555903	0.647941	0.663407	0.76824	1.10597	0.563369	1.1151	0.937417	0.710594	Homo sapiens	1:243509478-243509557 (+)	hsa-miR-4677-5p_st	miRNA	hsa-mir-4677
ebv-miR-BART10-star_st	1.01827	up	0.943689	0.167134	0.999543	1.18574	0.871284	0.739434	0.877329	1.10995	0.886883	1.00992	1.25465	0.809001	0.692703	Epstein Barr virus	HHV507799:147304-147393 (+)	ebv-miR-BART10-star_st	miRNA	ebv-mir-BART10
hsa-miR-3200-3p_st	1.38793	up	1.56455	0.16755	0.999543	1.67628	2.373	1.9913	1.53676	1.42776	1.42097	1.53676	1.27142	1.18667	1.2246	Homo sapiens	22:31127544-31127628 (+)	hsa-miR-3200-3p_st	miRNA	hsa-mir-3200
ENSG00000212214_st	1.46113	up	1.56304	0.167558	0.999543	1.34309	1.46822	2.14111	1.85984	2.37065	1.43607	1.21904	1.26235	1.17457	1.35546	Homo sapiens	chrX:3450158-3450292 (-)	ENSG00000212214_st	snoRNA	ENSG00000212214
hsa-miR-3668_st	1.05324	up	1.02577	0.167559	0.999543	0.991402	1.30027	1.30779	1.21904	0.497455	0.641618	1.19482	0.754691	1.70452	0.646119	Homo sapiens	6:140526389-140526463 (+)	hsa-miR-3668_st	miRNA	hsa-mir-3668
ENSG00000238853_x_st	1.02141	up	1.14356	0.167621	0.999543	0.889624	1.26497	1.31125	1.16795	1.16042	1.05588	1.34759	0.905223	1.16473	1.16795	Homo sapiens	chr14:103255828-103255928 (-)	ENSG00000238853_x_st	snoRNA	ENSG00000238853
hsa-miR-505_st	5.92569	up	3.3943	0.167918	0.999543	4.73183	5.12064	5.30232	2.83467	5.39952	1.1671	2.44019	1.50801	3.91816	1.5206	Homo sapiens	X:139006307-139006390 (-)	hsa-miR-505_st	miRNA	hsa-mir-505
ENSG00000238853_st	0.914574	down	1.0623	0.168407	0.999543	0.974537	0.942398	1.07444	1.07444	0.923608	0.90249	0.883704	1.53875	0.996902	1.31172	Homo sapiens	chr14:103255828-103255928 (-)	ENSG00000238853_st	snoRNA	ENSG00000238853
hsa-miR-30b-star_st	1.03053	up	4.06965	0.168412	0.999543	3.93283	3.96607	3.94055	4.34116	4.27609	2.72568	4.51028	2.77856	5.18458	5.04069	Homo sapiens	8:135812763-135812850 (-)	hsa-miR-30b-star_st	miRNA	hsa-mir-30b
hsv2-miR-H19_st	0.563036	down	2.37163	0.168513	0.999543	1.439	1.54553	2.49924	2.19838	2.10423	2.4166	2.76277	3.81202	1.69147	3.24703	Herpes Simplex Virus 2		hsv2-miR-H19_st	miRNA	hsv2-mir-H19
hsa-miR-373-star_st	1.5472	up	1.84376	0.168741	0.999543	2.02411	1.88276	2.63903	1.9535	2.29355	1.54611	1.09278	1.80145	1.49349	1.71081	Homo sapiens	19:54291959-54292027 (+)	hsa-miR-373-star_st	miRNA	hsa-mir-373
ENSG00000238530_x_st	0.864612	down	0.949912	0.168915	0.999543	1.01122	0.826068	0.774462	0.684952	0.928171	0.811419	0.69792	1.4207	1.4737	0.87051	Homo sapiens	chr9:117327530-117327632 (-)	ENSG00000238530_x_st	snoRNA	ENSG00000238530
hsa-miR-4275_st	0.849043	down	1.03737	0.168923	0.999543	0.737712	0.923553	0.730883	1.1578	1.04668	0.897777	1.67129	1.36866	0.938155	0.901196	Homo sapiens	4:28821204-28821290 (+)	hsa-miR-4275_st	miRNA	hsa-mir-4275
hp_hsa-mir-4419b_st	1.10221	up	1.86384	0.169	0.999543	1.80757	1.8905	1.91812	2.18262	1.87138	1.41001	1.73633	2.49299	1.73249	1.5964	Homo sapiens	12:128729051-128729118 (+)	hp_hsa-mir-4419b_st	stem-loop	hsa-mir-4419b
ENSG00000251836_st	0.707763	down	1.35384	0.169062	0.999543	1.00066	1.13705	0.974872	1.10182	1.30817	0.825897	1.16415	1.95119	1.37198	2.70266	Homo sapiens	chr10:120545264-120545475 (-)	ENSG00000251836_st	snoRNA	ENSG00000251836
hp_hsa-mir-153-1_x_st	0.996777	down	1.10258	0.169414	0.999543	0.88588	1.2931	1.21904	1.10978	0.993481	1.0187	1.35812	0.807529	1.2185	1.12172	Homo sapiens	2:220158833-220158922 (-)	hp_hsa-mir-153-1_x_st	stem-loop	hsa-mir-153-1
hsa-miR-4289_st	1.35149	up	1.67933	0.16942	0.999543	1.41548	1.27298	2.11916	2.2835	2.39189	1.14401	1.93098	1.14751	1.85264	1.23512	Homo sapiens	9:91360751-91360820 (-)	hsa-miR-4289_st	miRNA	hsa-mir-4289
hsa-miR-1271_st	4.07595	up	5.14991	0.169433	0.999543	6.33871	5.84141	6.40927	5.2659	6.96211	1.50881	5.99305	2.37744	7.45155	3.35086	Homo sapiens	5:175794949-175795034 (+)	hsa-miR-1271_st	miRNA	hsa-mir-1271
hsa-miR-302b_st	0.822603	down	0.880432	0.169606	0.999543	0.825642	0.484398	0.777288	0.797091	0.813408	0.797178	1.21904	1.37989	0.825642	0.88474	Homo sapiens	4:113569641-113569713 (-)	hsa-miR-302b_st	miRNA	hsa-mir-302b
ENSG00000238520_st	0.800144	down	1.48443	0.16997	0.999543	1.95542	1.20575	1.37052	0.739612	1.34666	1.38387	1.62535	2.18122	1.63194	1.40392	Homo sapiens	chr2:115038661-115038752 (-)	ENSG00000238520_st	snoRNA	ENSG00000238520
ENSG00000239146_x_st	0.909968	down	1.05669	0.170415	0.999543	1.18574	1.01794	0.56271	1.18894	0.987846	1.45405	0.61072	1.07443	1.39334	1.0912	Homo sapiens	chr3:185160007-185160107 (+)	ENSG00000239146_x_st	snoRNA	ENSG00000239146
hsv1-miR-H13_st	0.616307	down	2.14057	0.170605	0.999543	1.83076	1.57767	1.56077	1.44287	2.54509	2.02087	2.83612	2.56834	2.15196	2.87127	Herpes Simplex Virus 1		hsv1-miR-H13_st	miRNA	hsv1-mir-H13
hp_hsa-mir-3126_st	1.20141	up	1.14023	0.171288	0.999543	1.33195	1.30403	1.47002	1.12147	1.13548	0.982692	1.2139	0.940287	1.21717	0.685281	Homo sapiens	2:69330814-69330887 (+)	hp_hsa-mir-3126_st	stem-loop	hsa-mir-3126
hsa-miR-320d_st	0.829528	down	10.4663	0.171291	0.999543	10.6153	10.5222	9.41018	11.3795	9.73033	10.0942	10.8878	10.4929	10.553	10.9778	Homo sapiens	13:41301964-41302011 (-) // X:140008337-140008384 (-)	hsa-miR-320d_st	miRNA	hsa-mir-320d-1 // hsa-mir-320d-2
hsa-miR-3160-3p_st	0.903977	down	1.10831	0.171487	0.999543	0.817045	1.13468	1.25987	1.12162	0.844226	1.52126	1.15093	0.585929	1.63982	1.00771	Homo sapiens	11:46473355-46473439 (-) // 11:46473357-46473437 (+)	hsa-miR-3160-3p_st	miRNA	hsa-mir-3160-1 // hsa-mir-3160-2
ENSG00000201407_st	1.20943	up	1.07763	0.171556	0.999543	1.05735	1.21686	1.38935	1.24501	1.16542	0.762733	1.21904	0.889422	1.02263	0.80851	Homo sapiens	chrX:24151303-24151434 (+)	ENSG00000201407_st	snoRNA	ENSG00000201407
hsa-let-7f_st	0.494464	down	10.8795	0.17189	0.999543	11.0297	9.99239	10.1954	10.1012	10.5385	11.2942	10.8184	11.5348	11.4431	11.847	Homo sapiens	9:96938629-96938715 (+) // X:53584153-53584235 (-)	hsa-let-7f_st	miRNA	hsa-let-7f-1 // hsa-let-7f-2
ENSG00000202479_st	1.03526	up	0.940648	0.172028	0.999543	1.30694	0.70668	1.3092	0.812691	0.692703	0.846204	0.704433	0.712438	1.23301	1.08218	Homo sapiens	chr2:25192257-25192346 (-)	ENSG00000202479_st	snoRNA	ENSG00000202479
hp_hsa-mir-659_x_st	1.02794	up	1.11315	0.172053	0.999543	1.16477	1.12776	1.43912	1.24081	0.692703	1.42549	1.15788	1.01587	1.13429	0.732856	Homo sapiens	22:38243685-38243781 (-)	hp_hsa-mir-659_x_st	stem-loop	hsa-mir-659
hsa-miR-212_st	3.68109	up	4.11672	0.172171	0.999543	5.52856	5.0063	5.02936	3.81017	5.90955	2.94401	4.1344	1.83211	5.16879	1.80397	Homo sapiens	17:1953565-1953674 (-)	hsa-miR-212_st	miRNA	hsa-mir-212
ENSG00000212593_x_st	0.881607	down	1.01314	0.172332	0.999543	0.57784	0.969067	0.981983	1.38521	0.697134	0.981983	0.716474	1.57041	1.09882	1.15251	Homo sapiens	chr16:23453162-23453242 (+)	ENSG00000212593_x_st	snoRNA	ENSG00000212593
hp_hsa-mir-2355_st	0.957993	down	1.20705	0.172995	0.999543	1.9586	1.09369	0.759069	1.12223	0.946899	1.1086	1.2037	1.44444	1.16165	1.27166	Homo sapiens	2:207974711-207974797 (-)	hp_hsa-mir-2355_st	stem-loop	hsa-mir-2355
ENSG00000207217_st	1.57936	up	1.86765	0.173162	0.999543	1.67088	2.41254	2.63246	1.86364	2.40707	1.42211	1.43254	1.72386	1.47977	1.6316	Homo sapiens	chr7:6056508-6056642 (+)	ENSG00000207217_st	snoRNA	ENSG00000207217
ENSG00000252740_st	0.954493	down	1.07673	0.173163	0.999543	1.53926	0.977552	0.844856	0.809001	1.04501	0.99224	0.779363	1.41608	1.0673	1.29666	Homo sapiens	chr1:163355655-163355726 (+)	ENSG00000252740_st	snoRNA	ENSG00000252740
hsa-miR-452-star_st	0.857305	down	1.12295	0.17318	0.999543	0.996902	1.02453	0.933029	0.980156	1.12485	0.977552	1.04079	1.42741	1.46671	1.2576	Homo sapiens	X:151128100-151128184 (-)	hsa-miR-452-star_st	miRNA	hsa-mir-452
ENSG00000252459_st	1.02984	up	1.59095	0.173645	0.999543	1.80375	1.82811	1.33303	1.50336	1.59258	0.870338	1.64199	2.05763	1.77919	1.49955	Homo sapiens	chr12:115175509-115175603 (+)	ENSG00000252459_st	snoRNA	ENSG00000252459
hsa-miR-548a-3p_st	0.32926	down	3.53123	0.173688	0.999543	3.83297	2.91133	2.69129	1.7308	2.48301	4.75825	3.81784	4.78322	3.05968	5.24391	Homo sapiens	6:18572015-18572111 (+) // 6:135560298-135560394 (+) // 8:105496597-105496693 (-)	hsa-miR-548a-3p_st	miRNA	hsa-mir-548a-1 // hsa-mir-548a-2 // hsa-mir-548a-3
hp_hsa-mir-369_st	0.720488	down	1.36394	0.173904	0.999543	1.51195	0.895762	1.0332	0.894952	1.30145	1.59636	1.44858	1.73088	1.56679	1.65947	Homo sapiens	14:101531935-101532004 (+)	hp_hsa-mir-369_st	stem-loop	hsa-mir-369
hsa-miR-3662_st	0.952881	down	1.02425	0.173923	0.999543	1.21836	0.693426	0.616864	1.12771	1.29081	1.21904	0.629832	1.11725	0.718919	1.61029	Homo sapiens	6:135300476-135300570 (-)	hsa-miR-3662_st	miRNA	hsa-mir-3662
hp_hsa-mir-4777_st	0.85047	down	1.1038	0.174015	0.999543	1.02612	1.15678	0.999241	0.746186	1.00652	1.55337	0.890843	1.61404	1.22134	0.823592	Homo sapiens	2:232227419-232227504 (+)	hp_hsa-mir-4777_st	stem-loop	hsa-mir-4777
hsa-miR-664-star_st	0.578384	down	6.2025	0.174082	0.999543	6.30531	5.8228	5.84718	5.40605	5.65642	6.13035	6.89462	7.01649	5.99471	6.95109	Homo sapiens	1:220373880-220373961 (-)	hsa-miR-664-star_st	miRNA	hsa-mir-664
ENSG00000238986_x_st	0.793905	down	1.32604	0.174344	0.999543	0.852666	1.23502	1.27191	1.11254	1.32567	1.80629	1.21747	1.98182	0.998171	1.45886	Homo sapiens	chr1:24993474-24993578 (-)	ENSG00000238986_x_st	snoRNA	ENSG00000238986
hsa-miR-331-3p_st	1.4889	up	6.8155	0.174444	0.999543	7.10403	7.78284	7.50679	5.3543	7.76518	5.84557	7.65378	5.84812	7.0587	6.23572	Homo sapiens	12:95702196-95702289 (+)	hsa-miR-331-3p_st	miRNA	hsa-mir-331
hp_hsa-mir-4520b_x_st	0.925684	down	0.894429	0.174527	0.999543	0.839487	0.706093	0.843678	0.82497	0.979396	1.06471	0.713484	1.2542	0.835544	0.882731	Homo sapiens	17:6558768-6558821 (+)	hp_hsa-mir-4520b_x_st	stem-loop	hsa-mir-4520b
ENSG00000252609_st	1.00648	up	0.868437	0.174728	0.999543	1.06722	0.840216	0.790663	0.827162	0.840216	0.799803	0.850551	1.22644	0.814425	0.627677	Homo sapiens	chr6:157712343-157712431 (-)	ENSG00000252609_st	snoRNA	ENSG00000252609
hsa-miR-1291_st	2.65091	up	2.6463	0.175457	0.999543	2.24771	2.52225	3.64263	3.05189	5.28325	1.98335	2.49213	1.1693	2.73773	1.33277	Homo sapiens	12:49048227-49048313 (-)	hsa-miR-1291_st	miRNA	hsa-mir-1291
hsa-miR-643_st	1.16412	up	1.15959	0.175661	0.999543	1.32141	1.15471	1.58342	1.24	1.04653	0.59043	1.19736	0.974663	1.19736	1.29004	Homo sapiens	19:52785050-52785146 (+)	hsa-miR-643_st	miRNA	hsa-mir-643
hp_hsa-mir-330_st	1.43881	up	1.26024	0.175688	0.999543	1.37692	1.39988	1.64871	1.73969	1.44822	0.84579	1.19151	0.92397	1.09659	0.931157	Homo sapiens	19:46142252-46142345 (-)	hp_hsa-mir-330_st	stem-loop	hsa-mir-330
ENSG00000206785_s_st	1.88323	up	4.3151	0.176112	0.999543	4.09303	6.0314	3.87312	4.26968	5.59132	3.7962	4.23475	2.53106	4.17164	4.55884	Homo sapiens	chr7:65225039-65225173 (+)	ENSG00000206785_s_st	snoRNA	ENSG00000206785
hsa-miR-3177-3p_st	3.23171	up	2.51102	0.176612	0.999543	2.97868	2.54211	3.47025	4.01389	3.78091	1.54882	1.60056	1.38166	2.3838	1.40951	Homo sapiens	16:1784986-1785067 (+)	hsa-miR-3177-3p_st	miRNA	hsa-mir-3177
hsa-miR-30c-1-star_st	3.5062	up	2.8276	0.176654	0.999543	3.70701	3.95983	3.9312	3.13107	3.93366	1.01083	2.82421	1.68474	1.81935	2.27409	Homo sapiens	1:41222956-41223044 (+)	hsa-miR-30c-1-star_st	miRNA	hsa-mir-30c-1
hp_hsa-mir-181a-2_st	0.782224	down	1.55155	0.176723	0.999543	1.45184	1.56419	1.08274	1.18808	1.58505	1.42781	1.53518	1.77822	2.11648	1.78594	Homo sapiens	9:127454721-127454830 (+)	hp_hsa-mir-181a-2_st	stem-loop	hsa-mir-181a-2
hsa-miR-191_st	1.8955	up	12.291	0.176825	0.999543	13.1635	13.0322	12.491	12.6423	12.4324	11.9952	12.1021	11.3358	12.0478	11.6676	Homo sapiens	3:49058051-49058142 (-)	hsa-miR-191_st	miRNA	hsa-mir-191
hp_hsa-mir-1914_st	2.26163	up	2.94826	0.176868	0.999543	3.03081	3.79997	3.68333	3.91239	3.25821	1.36503	3.25794	2.1501	2.33782	2.68699	Homo sapiens	20:62572818-62572897 (-)	hp_hsa-mir-1914_st	stem-loop	hsa-mir-1914
hsa-miR-125b-1-star_st	1.7442	up	2.8933	0.176977	0.999543	2.73257	2.71377	3.2809	3.53098	4.2147	1.27815	3.08112	1.44811	4.67501	1.97772	Homo sapiens	11:121970465-121970552 (-)	hsa-miR-125b-1-star_st	miRNA	hsa-mir-125b-1
hsa-let-7b_st	1.04535	up	14.1276	0.177253	0.999543	14.3844	13.914	14.5719	14.308	13.6199	13.8353	14.475	13.8977	14.201	14.0693	Homo sapiens	22:46509566-46509648 (+)	hsa-let-7b_st	miRNA	hsa-let-7b
ENSG00000238732_x_st	0.952802	down	1.04722	0.177748	0.999543	0.878598	0.922551	0.967576	1.03794	1.25508	0.887311	1.0283	1.41743	1.17916	0.898299	Homo sapiens	chr10:43305675-43305778 (-)	ENSG00000238732_x_st	snoRNA	ENSG00000238732
ENSG00000252204_st	0.794753	down	1.0762	0.177765	0.999543	0.796644	1.15286	0.545915	1.17214	0.884885	1.7822	0.756531	1.31785	1.18083	1.17214	Homo sapiens	chr12:31964022-31964124 (+)	ENSG00000252204_st	snoRNA	ENSG00000252204
hp_hsa-mir-4741_st	1.62707	up	2.09664	0.17779	0.999543	1.62179	1.96576	3.04235	2.87526	2.73374	1.21081	1.93441	2.02198	2.10956	1.45076	Homo sapiens	18:20513312-20513401 (+)	hp_hsa-mir-4741_st	stem-loop	hsa-mir-4741
hsa-miR-3127-3p_st	0.914917	down	1.16524	0.17809	0.999543	1.08391	0.875725	0.97814	1.38136	1.18633	1.33181	1.07108	1.42741	1.37188	0.944721	Homo sapiens	2:97464015-97464090 (+)	hsa-miR-3127-3p_st	miRNA	hsa-mir-3127
ENSG00000212538_st	0.758305	down	1.53911	0.178279	0.999543	1.47712	1.17999	1.40255	1.40833	1.2297	1.45647	1.57296	2.02674	1.97162	1.66565	Homo sapiens	chr1:163892907-163893109 (+)	ENSG00000212538_st	snoRNA	ENSG00000212538
ENSG00000251824_x_st	0.91535	down	1.06427	0.178285	0.999543	1.18632	0.976974	0.705134	1.18023	0.953697	1.36681	0.836801	1.23591	0.814686	1.38617	Homo sapiens	chr14:49410650-49410717 (-)	ENSG00000251824_x_st	snoRNA	ENSG00000251824
ENSG00000252305_s_st	0.962712	down	1.35635	0.17844	0.999543	1.23723	1.29227	1.7525	1.05555	1.30713	1.01134	1.47061	2.22427	1.22609	0.98649	Homo sapiens	chr17:14080448-14080627 (+)	ENSG00000252305_s_st	snoRNA	ENSG00000252305
hsa-miR-101_st	1.23709	up	4.0663	0.178493	0.999543	4.17007	4.74796	4.43905	3.16384	4.57794	3.2188	2.91861	5.79721	3.50279	4.12671	Homo sapiens	1:65524117-65524191 (-) // 9:4850297-4850375 (+)	hsa-miR-101_st	miRNA	hsa-mir-101-1 // hsa-mir-101-2
hp_hsa-mir-338_s_st	1.32602	up	1.40114	0.178668	0.999543	1.48563	1.31055	1.99984	1.57091	1.65653	0.918927	1.55203	1.30267	1.18864	1.0257	Homo sapiens	17:79099683-79099749 (-)	hp_hsa-mir-338_s_st	stem-loop	hsa-mir-338
hp_hsa-mir-548h-1_x_st	1.07544	up	1.4848	0.178712	0.999543	1.33189	1.33189	1.61285	1.70082	1.70889	1.27888	1.70889	1.11603	1.71726	1.34064	Homo sapiens	14:64561742-64561843 (-)	hp_hsa-mir-548h-1_x_st	stem-loop	hsa-mir-548h-1
ENSG00000199474_x_st	0.961484	down	1.02824	0.178841	0.999543	1.18574	0.930732	0.881499	0.856341	1.14525	1.06375	0.856188	1.3362	1.14525	0.881499	Homo sapiens	chr16:12936344-12936467 (-)	ENSG00000199474_x_st	snoRNA	ENSG00000199474
ENSG00000252102_st	0.992665	down	1.22246	0.178871	0.999543	1.00419	1.1843	1.37092	1.27495	1.25141	0.804381	1.22632	0.820364	1.43072	1.85709	Homo sapiens	chr7:64791632-64791729 (+)	ENSG00000252102_st	snoRNA	ENSG00000252102
hsa-miR-4708-5p_st	2.4214	up	2.58151	0.178916	0.999543	1.7694	3.79997	3.66914	3.70848	3.15016	1.55798	1.37691	1.91317	2.81753	2.05235	Homo sapiens	14:65801835-65801901 (-)	hsa-miR-4708-5p_st	miRNA	hsa-mir-4708
ENSG00000252040_st	0.799964	down	1.06487	0.179124	0.999543	0.838068	0.800981	0.876903	1.08613	0.917279	1.61058	0.964466	1.48917	1.14716	0.917948	Homo sapiens	chr16:68664126-68664257 (-)	ENSG00000252040_st	snoRNA	ENSG00000252040
ENSG00000201592_s_st	3.94875	up	3.19802	0.179515	0.999543	3.61585	4.02265	4.80264	3.30853	5.19392	1.5817	2.24509	2.33114	2.55598	2.3227	Homo sapiens	chrX:20154424-20154503 (-)	ENSG00000201592_s_st	snoRNA	ENSG00000201592
hp_hsa-mir-194-2_st	1.54873	up	1.82313	0.179867	0.999543	1.46424	2.98412	2.13514	2.40687	1.70298	1.13567	2.41712	1.25038	1.29524	1.4395	Homo sapiens	11:64658827-64658911 (-)	hp_hsa-mir-194-2_st	stem-loop	hsa-mir-194-2
hsa-miR-554_st	0.880811	down	1.01293	0.179994	0.999543	0.866286	0.826434	1.24584	0.935872	0.732475	1.04218	1.35169	0.585929	1.14169	1.4009	Homo sapiens	1:151518272-151518367 (+)	hsa-miR-554_st	miRNA	hsa-mir-554
hsa-miR-33a-star_st	0.95439	down	1.02633	0.180058	0.999543	1.10317	1.05825	1.00017	1.0682	0.733502	0.840508	1.03828	1.43872	0.996902	0.985631	Homo sapiens	22:42296948-42297016 (+)	hsa-miR-33a-star_st	miRNA	hsa-mir-33a
hiv1-miR-N367_st	0.947746	down	0.800862	0.180118	0.999543	0.839487	0.752074	0.556509	1.08798	0.574691	0.984726	0.889957	0.977731	0.868372	0.477093	Human immunodeficiency virus 1		hiv1-miR-N367_st	miRNA	hiv1-mir-N367
ENSG00000238349_st	1.11051	up	0.986904	0.180146	0.999543	1.2679	0.725379	1.24215	1.13976	0.937396	1.05881	0.716903	0.838129	1.01487	0.927746	Homo sapiens	chr19:11549997-11550096 (+)	ENSG00000238349_st	snoRNA	ENSG00000238349
hp_hsa-mir-4418_st	1.10624	up	1.15896	0.180331	0.999543	1.18554	1.0599	1.49661	1.38078	1.03616	0.797097	1.31342	1.0229	1.36244	0.934802	Homo sapiens	1:22592732-22592793 (+)	hp_hsa-mir-4418_st	stem-loop	hsa-mir-4418
hsa-miR-4718_st	1.11571	up	0.94316	0.180407	0.999543	0.926147	0.839185	1.3335	0.826131	1.18574	0.588456	1.0283	0.875918	0.830778	0.997449	Homo sapiens	16:12814178-12814228 (+)	hsa-miR-4718_st	miRNA	hsa-mir-4718
hp_hsa-mir-150_st	1.36066	up	1.89014	0.180551	0.999543	2.80561	2.14688	2.13569	1.90457	1.56871	1.95078	1.58793	1.40157	1.7365	1.66314	Homo sapiens	19:50004042-50004125 (-)	hp_hsa-mir-150_st	stem-loop	hsa-mir-150
ENSG00000252337_st	0.877026	down	1.1036	0.180636	0.999543	0.886796	1.42741	0.919471	1.00309	0.807973	0.976525	1.03495	1.6215	0.709261	1.64905	Homo sapiens	chr5:105882366-105882504 (+)	ENSG00000252337_st	snoRNA	ENSG00000252337
hsa-miR-1910_st	3.48877	up	4.01751	0.180647	0.999543	4.05451	5.54812	4.85732	5.18596	4.94842	2.31564	4.98188	2.45016	4.21005	1.623	Homo sapiens	16:85775227-85775306 (-)	hsa-miR-1910_st	miRNA	hsa-mir-1910
hsa-miR-4527_st	1.06189	up	0.820981	0.180668	0.999543	0.996902	0.784623	0.873091	0.798049	0.868817	0.813276	0.711377	0.466766	0.902113	0.994797	Homo sapiens	18:44906867-44906936 (+)	hsa-miR-4527_st	miRNA	hsa-mir-4527
hsa-miR-3122_st	1.53396	up	1.34892	0.180887	0.999543	1.52873	1.37982	2.23571	1.46833	1.67517	0.823882	1.07295	1.42741	0.809	1.0682	Homo sapiens	1:212250955-212251027 (+)	hsa-miR-3122_st	miRNA	hsa-mir-3122
hsa-miR-933_st	2.65762	up	4.29167	0.180934	0.999543	4.15986	4.39901	5.39873	5.5836	5.44251	3.59061	4.74506	3.29042	3.47841	2.82854	Homo sapiens	2:176032361-176032437 (-)	hsa-miR-933_st	miRNA	hsa-mir-933
hsa-miR-4763-3p_st	1.07158	up	9.00416	0.180962	0.999543	8.52106	8.8663	8.79002	9.95198	9.14075	8.75889	9.27409	9.93365	8.3985	8.40631	Homo sapiens	22:46509446-46509537 (+)	hsa-miR-4763-3p_st	miRNA	hsa-mir-4763
hsa-miR-1224-3p_st	1.07677	up	1.86264	0.181389	0.999543	1.65564	1.95592	1.77653	2.3409	1.85097	1.88995	1.5206	2.41746	1.95217	1.26621	Homo sapiens	3:183959193-183959277 (+)	hsa-miR-1224-3p_st	miRNA	hsa-mir-1224
hsa-miR-575_st	2.77558	up	2.53692	0.181568	0.999543	2.52392	2.27951	3.66281	4.45553	3.4448	1.00935	2.43189	1.6767	2.49213	1.39256	Homo sapiens	4:83674490-83674583 (-)	hsa-miR-575_st	miRNA	hsa-mir-575
hp_hsa-mir-3134_st	0.93946	down	1.07067	0.181621	0.999543	1.06655	1.08186	0.99893	1.03056	0.95022	0.841722	0.99893	1.42741	1.2536	1.05694	Homo sapiens	3:15738805-15738878 (-)	hp_hsa-mir-3134_st	stem-loop	hsa-mir-3134
hsa-miR-4448_st	2.25172	up	1.47174	0.182485	0.999543	1.98641	1.12727	2.62304	0.972291	3.57727	0.605265	1.35132	0.659406	1.1045	0.710637	Homo sapiens	3:183604588-183604673 (+)	hsa-miR-4448_st	miRNA	hsa-mir-4448
hsa-miR-329_st	1.68405	up	1.44684	0.182812	0.999543	1.30825	1.04106	2.23982	0.946415	3.57847	0.797097	1.24329	0.641953	1.53875	1.13325	Homo sapiens	14:101493122-101493201 (+) // 14:101493437-101493520 (+)	hsa-miR-329_st	miRNA	hsa-mir-329-1 // hsa-mir-329-2
ENSG00000202498_st	0.215929	down	8.07515	0.182954	0.999543	7.64675	6.90686	6.3957	7.33589	6.56212	9.88022	8.14872	9.2534	8.21734	10.4045	Homo sapiens	chr1:215803368-215803459 (-)	ENSG00000202498_st	snoRNA	ENSG00000202498
ENSG00000238683_st	1.00877	up	1.06848	0.183331	0.999543	1.07905	1.21651	1.14758	0.834933	1.09582	1.13699	1.06406	0.712044	1.11465	1.28314	Homo sapiens	chr16:69742475-69742578 (-)	ENSG00000238683_st	snoRNA	ENSG00000238683
hp_hsa-mir-489_st	1.06764	up	2.17008	0.183678	0.999543	2.1708	2.3685	2.36124	2.02816	2.15776	2.22146	2.10009	1.75983	1.71135	2.82158	Homo sapiens	7:93113248-93113331 (-)	hp_hsa-mir-489_st	stem-loop	hsa-mir-489
hp_hsa-mir-3175_st	0.871201	down	1.13936	0.183772	0.999543	0.996902	0.842862	0.846536	0.968824	1.54435	1.4516	0.958186	1.42741	1.28869	1.0682	Homo sapiens	15:93447629-93447705 (+)	hp_hsa-mir-3175_st	stem-loop	hsa-mir-3175
ENSG00000238611_st	0.847619	down	1.06329	0.183885	0.999543	0.665742	0.71871	1.02765	1.30715	1.0009	0.834527	0.906288	1.46484	1.4737	1.23336	Homo sapiens	chr6:42473238-42473344 (-)	ENSG00000238611_st	snoRNA	ENSG00000238611
hsa-miR-550a-star_st	1.94358	up	3.48822	0.184101	0.999543	3.6353	3.79997	4.48477	3.19449	4.72338	1.06133	2.9556	2.79705	3.58498	4.64535	Homo sapiens	7:30329410-30329506 (+) // 7:32772593-32772689 (+) // 7:29720350-29720444 (-)	hsa-miR-550a-star_st	miRNA	hsa-mir-550a-1 // hsa-mir-550a-2 // hsa-mir-550a-3
hp_hsa-mir-548ae-1_x_st	0.850392	down	1.07507	0.184248	0.999543	0.969752	0.977552	0.956784	1.03516	0.851586	1.69118	1.16585	1.5797	0.666913	0.856188	Homo sapiens	2:185243702-185243771 (+)	hp_hsa-mir-548ae-1_x_st	stem-loop	hsa-mir-548ae-1
hsa-miR-4257_st	1.9844	up	2.18785	0.184444	0.999543	2.36444	1.62888	3.23832	2.78382	3.39556	1.47661	1.76402	1.68334	2.47534	1.0682	Homo sapiens	1:150524405-150524490 (+)	hsa-miR-4257_st	miRNA	hsa-mir-4257
hsa-miR-770-5p_st	1.18447	up	1.25212	0.184679	0.999543	1.46448	0.826068	2.08775	1.08774	1.40514	0.932512	1.091	1.49011	1.21904	0.917318	Homo sapiens	14:101318727-101318824 (+)	hsa-miR-770-5p_st	miRNA	hsa-mir-770
hp_hsa-mir-1302-1_st	0.929176	down	0.909001	0.184764	0.999543	0.805835	0.809788	1.09033	0.816586	0.757526	1.08446	1.13043	0.593514	0.906372	1.09517	Homo sapiens	12:113132839-113132981 (-)	hp_hsa-mir-1302-1_st	stem-loop	hsa-mir-1302-1
hsa-miR-4455_st	1.51325	up	2.40135	0.184843	0.999543	2.26591	1.31047	2.09495	4.60944	3.22012	0.984997	2.05346	4.34832	1.77611	1.34974	Homo sapiens	4:185859537-185859594 (-)	hsa-miR-4455_st	miRNA	hsa-mir-4455
hp_hsa-mir-493_st	0.999712	down	1.52437	0.184854	0.999543	1.97759	1.10958	1.39244	1.4435	1.69771	1.0979	1.33799	2.06191	1.30141	1.82369	Homo sapiens	14:101335397-101335485 (+)	hp_hsa-mir-493_st	stem-loop	hsa-mir-493
hp_hsa-mir-513a-2_s_st	0.841893	down	1.23982	0.185007	0.999543	1.51551	1.15583	0.887127	1.02774	0.992167	1.27454	1.22212	1.50921	1.82179	0.992167	Homo sapiens	X:146307344-146307470 (-)	hp_hsa-mir-513a-2_s_st	stem-loop	hsa-mir-513a-2
hp_hsa-mir-378g_x_st	2.15483	up	2.29304	0.185699	0.999543	2.87812	2.70925	3.04017	3.32286	2.28373	1.21904	2.14588	1.62884	1.98914	1.71337	Homo sapiens	1:95211416-95211456 (-)	hp_hsa-mir-378g_x_st	stem-loop	hsa-mir-378g
hsa-miR-3171_st	0.906636	down	1.04278	0.185825	0.999543	1.22837	1.04433	0.741463	0.735054	1.11119	1.03296	0.727821	1.31269	1.35898	1.13498	Homo sapiens	14:28102411-28102484 (-)	hsa-miR-3171_st	miRNA	hsa-mir-3171
hsa-miR-198_st	2.01154	up	2.72529	0.18598	0.999543	2.01025	2.07991	4.78753	3.5293	3.7402	1.71317	3.09555	2.9614	1.75791	1.57767	Homo sapiens	3:120114515-120114576 (-)	hsa-miR-198_st	miRNA	hsa-mir-198
hsa-miR-3714_st	1.24048	up	2.12589	0.186041	0.999543	1.7808	1.56907	2.23564	3.34107	2.48012	1.71084	1.70889	3.53098	1.78158	1.1199	Homo sapiens	3:16974688-16974752 (+)	hsa-miR-3714_st	miRNA	hsa-mir-3714
hsa-miR-4669_st	0.402005	down	6.17099	0.186068	0.999543	6.19148	5.91983	4.88225	5.27554	5.29904	8.6113	5.80611	6.7099	6.72906	6.28535	Homo sapiens	9:137271257-137271318 (+)	hsa-miR-4669_st	miRNA	hsa-mir-4669
ENSG00000212300_st	1.00105	up	1.18056	0.186283	0.999543	1.25348	1.25348	0.952178	1.13336	1.31408	0.717577	1.0283	1.52062	0.937345	1.69514	Homo sapiens	chr4:159621843-159622060 (+)	ENSG00000212300_st	snoRNA	ENSG00000212300
ENSG00000238798_x_st	1.1534	up	2.17354	0.186496	0.999543	1.79643	2.73867	2.40633	2.31235	2.12865	2.78382	2.72299	1.45125	1.21904	2.17584	Homo sapiens	chr1:220160853-220160956 (-)	ENSG00000238798_x_st	snoRNA	ENSG00000238798
hsa-miR-3125_st	0.897532	down	1.23536	0.186756	0.999543	0.913298	0.826068	1.44325	1.0682	1.53605	1.4394	0.856188	0.780854	1.21287	2.27738	Homo sapiens	2:12877493-12877570 (+)	hsa-miR-3125_st	miRNA	hsa-mir-3125
hsa-miR-4715-3p_st	1.05881	up	1.06938	0.186813	0.999543	0.967019	1.10064	1.30727	1.15658	1.02153	1.0994	1.35239	0.860095	1.1172	0.711706	Homo sapiens	15:26093894-26093972 (-)	hsa-miR-4715-3p_st	miRNA	hsa-mir-4715
hp_hsa-mir-205_st	1.07457	up	1.10365	0.18685	0.999543	1.23035	0.724546	1.66086	0.948	1.21389	1.26174	0.737117	1.17566	0.539133	1.54517	Homo sapiens	1:209605478-209605587 (+)	hp_hsa-mir-205_st	stem-loop	hsa-mir-205
hsa-miR-4778-5p_st	1.0159	up	2.01	0.187414	0.999543	1.92886	2.21099	2.02114	1.85236	2.09357	1.41852	2.66225	1.42741	2.10956	2.37537	Homo sapiens	2:66585381-66585460 (-)	hsa-miR-4778-5p_st	miRNA	hsa-mir-4778
hp_hsa-mir-301b_st	1.19793	up	0.919412	0.187492	0.999543	0.978191	1.16324	1.22977	1.12121	0.756012	0.771612	0.772494	0.735981	0.807772	0.857842	Homo sapiens	22:22007270-22007347 (+)	hp_hsa-mir-301b_st	stem-loop	hsa-mir-301b
ENSG00000251744_st	0.91992	down	1.30071	0.187838	0.999543	0.996901	1.11425	1.15153	1.62868	1.31116	1.54141	1.11425	1.68334	1.44769	1.01793	Homo sapiens	chr8:140120673-140120777 (+)	ENSG00000251744_st	snoRNA	ENSG00000251744
ENSG00000212461_x_st	0.794516	down	1.08835	0.188032	0.999543	0.687656	1.06651	1.02977	1.02714	0.801067	1.03754	1.51647	1.60305	0.870499	1.24384	Homo sapiens	chr12:72033135-72033263 (+)	ENSG00000212461_x_st	snoRNA	ENSG00000212461
ENSG00000238645_x_st	1.49155	up	1.57138	0.18834	0.999543	1.76774	1.55197	1.96588	1.97012	2.04325	1.01057	1.1902	1.21305	1.50821	1.49285	Homo sapiens	chr16:53368474-53368576 (+)	ENSG00000238645_x_st	snoRNA	ENSG00000238645
ENSG00000212302_st	0.893546	down	0.98426	0.188363	0.999543	0.966776	0.815426	0.733105	1.21865	0.781378	1.21974	1.04533	1.17769	0.998142	0.886364	Homo sapiens	chr14:23225970-23226038 (-)	ENSG00000212302_st	snoRNA	ENSG00000212302
hsa-miR-3200-5p_st	2.03547	up	1.82739	0.188442	0.999543	2.44193	2.09961	2.26197	3.04586	1.85097	1.62918	1.46314	0.953697	1.31854	1.20899	Homo sapiens	22:31127544-31127628 (+)	hsa-miR-3200-5p_st	miRNA	hsa-mir-3200
ENSG00000212161_st	0.888922	down	1.17959	0.188627	0.999543	1.29664	1.20594	0.773951	1.0682	1.12853	0.965798	1.19336	1.30261	1.59891	1.26194	Homo sapiens	chr1:159821696-159821762 (-)	ENSG00000212161_st	snoRNA	ENSG00000212161
hsa-miR-1226-star_st	1.68371	up	2.65682	0.188888	0.999543	3.21136	1.57767	3.4076	2.90837	4.05821	1.96384	2.88731	1.82884	2.45999	2.26503	Homo sapiens	3:47891045-47891119 (+)	hsa-miR-1226-star_st	miRNA	hsa-mir-1226
hsa-miR-650_st	1.74806	up	3.07553	0.188997	0.999543	1.73121	4.30206	4.85154	1.56705	4.94019	1.47639	5.8018	2.84618	1.23225	2.00664	Homo sapiens	22:23165270-23165365 (+)	hsa-miR-650_st	miRNA	hsa-mir-650
hp_hsa-mir-3606_st	1.27325	up	1.50538	0.189595	0.999543	1.86762	1.34004	1.60308	1.70558	1.88188	1.35564	1.60308	0.963683	1.07205	1.66119	Homo sapiens	2:189860356-189860418 (+)	hp_hsa-mir-3606_st	stem-loop	hsa-mir-3606
hsa-miR-4665-3p_st	1.25749	up	1.76897	0.189647	0.999543	1.5825	1.70082	1.90457	2.63238	1.85097	0.98269	1.42506	2.79705	1.62995	1.18375	Homo sapiens	9:6007826-6007904 (+)	hsa-miR-4665-3p_st	miRNA	hsa-mir-4665
hsa-miR-4757-5p_st	0.91192	down	0.694801	0.189881	0.999543	0.716646	0.840231	0.471984	0.715307	0.397285	0.659776	0.891845	0.983707	0.378965	0.892263	Homo sapiens	2:19548190-19548266 (+)	hsa-miR-4757-5p_st	miRNA	hsa-mir-4757
hsv2-miR-H23-star_st	1.11125	up	1.26575	0.190158	0.999543	1.34101	1.42216	1.33439	1.41231	1.19934	1.08551	1.37241	0.919441	1.53415	1.03681	Herpes Simplex Virus 2		hsv2-miR-H23-star_st	miRNA	hsv2-mir-H23
hp_hsa-mir-33b_st	0.985165	down	1.95018	0.19033	0.999543	1.8618	2.0177	1.8775	1.80498	2.135	1.99987	2.0734	2.31276	1.52419	1.89457	Homo sapiens	17:17717150-17717245 (-)	hp_hsa-mir-33b_st	stem-loop	hsa-mir-33b
hsa-miR-4447_st	1.76389	up	1.78345	0.190494	0.999543	1.97859	1.59015	2.66788	2.00663	2.72089	0.747934	1.56111	1.48166	1.80299	1.27666	Homo sapiens	3:116569124-116569214 (-)	hsa-miR-4447_st	miRNA	hsa-mir-4447
hsa-miR-4288_st	1.69185	up	1.69212	0.190517	0.999543	1.51619	2.86752	2.4679	1.61593	1.88955	0.797097	1.64672	1.35059	1.92285	0.846804	Homo sapiens	8:28362633-28362699 (-)	hsa-miR-4288_st	miRNA	hsa-mir-4288
hsa-miR-634_st	0.688863	down	1.394	0.190668	0.999543	0.885829	1.18526	1.02389	1.26538	1.26538	2.08713	1.26538	1.88052	1.29838	1.78288	Homo sapiens	17:64783190-64783286 (+)	hsa-miR-634_st	miRNA	hsa-mir-634
hp_hsa-mir-4453_st	1.09212	up	1.62724	0.190937	0.999543	1.71985	1.36111	1.39123	2.00777	1.9741	1.54882	1.42451	2.10371	1.75501	0.986337	Homo sapiens	4:153457580-153457668 (+)	hp_hsa-mir-4453_st	stem-loop	hsa-mir-4453
ENSG00000238501_st	1.0712	up	0.83694	0.191101	0.999543	0.937817	1.01707	0.557361	1.0273	0.893231	0.685546	0.525705	1.07221	0.757284	0.89588	Homo sapiens	chr14:45036116-45036209 (-)	ENSG00000238501_st	snoRNA	ENSG00000238501
hsa-miR-4673_st	3.66196	up	2.44044	0.191326	0.999543	2.24771	3.28653	3.91604	3.1334	4.30005	1.28724	1.77889	1.64348	1.35918	1.45186	Homo sapiens	9:139414020-139414078 (-)	hsa-miR-4673_st	miRNA	hsa-mir-4673
hp_hsa-mir-3168_st	1.10352	up	1.07498	0.191928	0.999543	0.911554	1.42741	1.26141	1.13369	0.99609	1.11812	0.996756	0.797067	1.05065	1.05701	Homo sapiens	13:41675155-41675236 (-)	hp_hsa-mir-3168_st	stem-loop	hsa-mir-3168
ENSG00000238899_x_st	0.720157	down	1.13283	0.19236	0.999543	0.939016	0.969609	0.831805	0.785975	0.953697	1.20617	1.02108	1.65602	0.784197	2.18072	Homo sapiens	chr5:57366015-57366118 (+)	ENSG00000238899_x_st	snoRNA	ENSG00000238899
ENSG00000207098_st	2.25881	up	2.73656	0.192534	0.999543	2.45176	2.88717	3.27834	4.11518	3.88925	2.4261	2.71191	1.53612	2.70497	1.36478	Homo sapiens	chr21:34214171-34214305 (-)	ENSG00000207098_st	snoRNA	ENSG00000207098
ENSG00000252409_st	0.88806	down	1.16323	0.192779	0.999543	0.858909	1.04369	0.851893	1.39908	1.23441	1.54882	1.0466	1.42741	1.10562	1.11589	Homo sapiens	chr3:41729360-41729525 (-)	ENSG00000252409_st	snoRNA	ENSG00000252409
hsa-miR-1208_st	1.53336	up	1.78342	0.192875	0.999543	1.87273	1.87864	2.58543	1.32501	2.79705	1.45904	1.42741	1.61564	1.47094	1.40234	Homo sapiens	8:129162362-129162434 (+)	hsa-miR-1208_st	miRNA	hsa-mir-1208
ENSG00000221300_st	1.31037	up	1.78512	0.193338	0.999543	2.04816	1.68097	2.17243	2.36238	1.63659	1.53746	1.84451	1.49971	1.57243	1.49657	Homo sapiens	chr2:42667517-42667576 (+)	ENSG00000221300_st	snoRNA	ENSG00000221300
hsa-miR-17_st	0.735247	down	11.9861	0.193367	0.999543	11.7985	12.4653	11.3159	12.1202	11.1213	12.6953	11.3337	12.4149	12.5498	12.046	Homo sapiens	13:92002859-92002942 (+)	hsa-miR-17_st	miRNA	hsa-mir-17
hsa-miR-4632_st	0.989289	down	1.3399	0.193513	0.999543	1.11632	1.55646	1.03152	1.25213	1.70424	0.885102	1.98572	1.60615	1.12555	1.13583	Homo sapiens	1:12251762-12251839 (+)	hsa-miR-4632_st	miRNA	hsa-mir-4632
hsa-miR-3199_st	0.772342	down	1.05617	0.193694	0.999543	1.0725	0.925718	0.987706	0.792863	0.570329	0.943695	1.0283	1.68334	1.01249	1.54473	Homo sapiens	22:28316513-28316600 (-) // 22:28316514-28316599 (+)	hsa-miR-3199_st	miRNA	hsa-mir-3199-1 // hsa-mir-3199-2
ENSG00000201541_st	0.844289	down	0.952517	0.193709	0.999543	0.741819	0.864193	0.83116	0.732532	0.9824	1.15825	1.19979	1.319	0.83116	0.864864	Homo sapiens	chr16:24344736-24344868 (-)	ENSG00000201541_st	snoRNA	ENSG00000201541
hsa-miR-18a-star_st	2.68194	up	3.33497	0.19383	0.999543	3.68662	5.48936	4.08407	3.07198	3.901	1.34095	2.9725	1.81718	4.24848	2.73754	Homo sapiens	13:92003005-92003075 (+)	hsa-miR-18a-star_st	miRNA	hsa-mir-18a
hp_hsa-mir-663b_x_st	2.42016	up	2.06434	0.194006	0.999543	2.2654	2.25208	3.20202	2.74544	3.04452	1.26034	1.67818	1.62811	1.52267	1.04466	Homo sapiens	2:133014539-133014653 (-)	hp_hsa-mir-663b_x_st	stem-loop	hsa-mir-663b
ENSG00000201467_x_st	1.01752	up	1.08361	0.194158	0.999543	1.27829	1.08563	1.10572	0.950285	1.06077	0.893814	1.17646	0.585929	1.37249	1.32672	Homo sapiens	chrX:17062503-17062634 (-)	ENSG00000201467_x_st	snoRNA	ENSG00000201467
ENSG00000238685_x_st	1.4588	up	1.52871	0.194271	0.999543	1.75791	1.26126	2.02414	2.01618	1.94599	1.22134	1.70889	1.1165	1.01019	1.22466	Homo sapiens	chr16:12391054-12391180 (-)	ENSG00000238685_x_st	snoRNA	ENSG00000238685
hsa-miR-4534_st	1.85592	up	4.03163	0.194573	0.999543	4.31534	4.00803	4.43704	4.81728	4.81082	3.61401	4.40111	3.10595	3.69635	3.11041	Homo sapiens	22:38384801-38384860 (+)	hsa-miR-4534_st	miRNA	hsa-mir-4534
hp_hsa-mir-1180_st	1.09833	up	1.10928	0.195103	0.999543	0.839487	0.802409	1.49552	1.38078	1.36648	1.21904	0.852814	0.998709	1.13913	0.998419	Homo sapiens	17:19247819-19247887 (-)	hp_hsa-mir-1180_st	stem-loop	hsa-mir-1180
hp_hsa-mir-3166_st	0.918971	down	0.774875	0.195225	0.999543	0.697438	0.594296	0.564349	1.04613	0.667392	0.721168	0.692703	1.02927	0.710596	1.02541	Homo sapiens	11:87909670-87909761 (+)	hp_hsa-mir-3166_st	stem-loop	hsa-mir-3166
ENSG00000222489_st	2.08017	up	4.31344	0.195482	0.999543	4.13272	6.06601	4.77782	4.3678	4.86461	3.85436	3.9234	3.23042	4.45635	3.46094	Homo sapiens	chr14:20791338-20791485 (-)	ENSG00000222489_st	snoRNA	ENSG00000222489
hsa-miR-9-star_st	1.47598	up	2.88893	0.196114	0.999543	4.94863	2.95548	2.06336	5.12479	0.756588	1.69285	2.99005	5.11241	1.2649	1.98027	Homo sapiens	1:156390133-156390221 (-) // 5:87962671-87962757 (-) // 15:89911248-89911337 (+)	hsa-miR-9-star_st	miRNA	hsa-mir-9-1 // hsa-mir-9-2 // hsa-mir-9-3
ENSG00000252129_s_st	1.41181	up	1.81476	0.196329	0.999543	1.7269	2.14664	2.29568	2.45767	1.69079	1.7269	1.94759	1.36256	0.996902	1.79599	Homo sapiens	chr17:15477333-15477512 (+)	ENSG00000252129_s_st	snoRNA	ENSG00000252129
ENSG00000238494_x_st	1.0159	up	1.03234	0.196371	0.999543	0.95679	1.18495	1.21027	1.06632	0.800234	1.0851	0.818727	0.592674	1.0394	1.5689	Homo sapiens	chr15:44005342-44005445 (+)	ENSG00000238494_x_st	snoRNA	ENSG00000238494
hsa-miR-331-5p_st	4.41742	up	3.41653	0.196657	0.999543	3.35716	5.65776	5.02173	3.54598	4.85803	1.24458	2.76277	2.3353	3.36188	2.02011	Homo sapiens	12:95702196-95702289 (+)	hsa-miR-331-5p_st	miRNA	hsa-mir-331
ENSG00000222687_st	1.17635	up	1.20369	0.196833	0.999543	1.04498	0.701962	1.41025	1.0035	2.44355	0.805573	1.21904	0.671807	1.21904	1.51721	Homo sapiens	chrX:114360879-114361007 (-)	ENSG00000222687_st	snoRNA	ENSG00000222687
hp_hsa-mir-651_st	0.819454	down	1.60275	0.1969	0.999543	1.60041	1.89579	1.07967	1.46038	1.25931	1.58106	1.38448	1.79625	1.87092	2.09918	Homo sapiens	X:8095006-8095102 (+)	hp_hsa-mir-651_st	stem-loop	hsa-mir-651
hsa-miR-3187-5p_st	1.82102	up	2.20344	0.197111	0.999543	1.56246	2.55066	2.55066	3.34104	3.17425	1.88996	1.92538	1.28071	2.18161	1.57767	Homo sapiens	19:813584-813653 (+)	hsa-miR-3187-5p_st	miRNA	hsa-mir-3187
hsa-miR-34a-star_st	4.11974	up	4.56493	0.197269	0.999543	4.91961	7.63447	5.92361	3.70135	5.75197	1.70206	5.25995	3.12216	4.40774	3.22634	Homo sapiens	1:9211727-9211836 (-)	hsa-miR-34a-star_st	miRNA	hsa-mir-34a
ENSG00000239067_x_st	1.02335	up	1.08954	0.197817	0.999543	1.01592	0.837952	1.42141	0.924935	1.33074	1.40167	0.881143	0.972716	1.01592	1.09301	Homo sapiens	chr5:118945897-118946000 (-)	ENSG00000239067_x_st	snoRNA	ENSG00000239067
ENSG00000238566_x_st	0.937592	down	0.993716	0.197847	0.999543	0.872254	1.1215	0.964657	0.968639	0.809107	0.977552	0.927273	1.3522	1.02967	0.914305	Homo sapiens	chr8:85832053-85832148 (-)	ENSG00000238566_x_st	snoRNA	ENSG00000238566
hsa-miR-199b-5p_st	1.85639	up	3.88391	0.197847	0.999543	2.82945	4.27744	4.86237	3.53098	6.15056	1.95669	4.26968	3.18227	4.22847	3.55118	Homo sapiens	9:131007000-131007109 (-)	hsa-miR-199b-5p_st	miRNA	hsa-mir-199b
hsa-miR-375_st	2.11274	up	7.58513	0.198168	0.999543	8.42208	11.4144	9.83441	5.44969	5.50285	8.04139	9.09443	5.72383	1.5003	10.8679	Homo sapiens	2:219866367-219866430 (-)	hsa-miR-375_st	miRNA	hsa-mir-375
hsa-miR-3685_st	0.686535	down	1.23972	0.198273	0.999543	1.20568	0.906968	0.912251	0.862263	0.954947	2.02235	1.02089	1.72946	0.865064	1.91732	Homo sapiens	12:95703699-95703760 (+)	hsa-miR-3685_st	miRNA	hsa-mir-3685
ENSG00000238938_x_st	0.744132	down	1.3081	0.198491	0.999543	1.06713	1.41989	0.983808	0.936621	1.06713	1.38756	1.22864	1.66718	1.60132	1.72173	Homo sapiens	chr6:128934346-128934452 (+)	ENSG00000238938_x_st	snoRNA	ENSG00000238938
ENSG00000252054_st	1.10034	up	1.23901	0.198494	0.999543	1.58488	1.20115	1.35589	1.1413	1.25669	1.28644	1.13431	0.953697	1.21904	1.25669	Homo sapiens	chr7:54933511-54933717 (+)	ENSG00000252054_st	snoRNA	ENSG00000252054
hp_hsa-mir-302d_st	0.890245	down	1.16037	0.19851	0.999543	1.56246	1.40419	0.441975	0.734041	1.23986	0.904192	1.1744	1.14751	1.46141	1.53364	Homo sapiens	4:113569160-113569227 (-)	hp_hsa-mir-302d_st	stem-loop	hsa-mir-302d
hsa-miR-4283_st	1.05442	up	1.86448	0.198547	0.999543	1.27974	2.11776	1.68334	2.11776	2.31492	2.42554	1.75462	3.00449	1.25395	0.692703	Homo sapiens	7:57023492-57023571 (-) // 7:63081468-63081547 (+)	hsa-miR-4283_st	miRNA	hsa-mir-4283-1 // hsa-mir-4283-2
hp_hsa-mir-1297_st	0.965682	down	1.09035	0.198749	0.999543	0.913028	1.3016	0.965934	1.01963	1.12563	1.34941	0.913617	1.48484	0.985283	0.844569	Homo sapiens	13:54886107-54886183 (-)	hp_hsa-mir-1297_st	stem-loop	hsa-mir-1297
ENSG00000238327_x_st	0.798886	down	1.27267	0.199068	0.999543	1.21211	0.899643	1.37479	0.911716	1.15523	1.3658	0.959192	1.89407	1.31721	1.63691	Homo sapiens	chrX:23525328-23525430 (-)	ENSG00000238327_x_st	snoRNA	ENSG00000238327
hsa-miR-379_st	0.359264	down	7.9219	0.199237	0.999543	8.07312	5.40931	6.93216	7.77312	7.72957	8.11128	8.40941	8.94583	8.81681	9.01836	Homo sapiens	14:101488403-101488469 (+)	hsa-miR-379_st	miRNA	hsa-mir-379
ENSG00000212134_x_st	0.6349	down	1.23337	0.199247	0.999543	0.875496	0.977095	0.977552	0.736328	0.961879	1.486	1.21858	1.81915	1.69006	1.59155	Homo sapiens	chr20:29964122-29964249 (+)	ENSG00000212134_x_st	snoRNA	ENSG00000212134
ENSG00000239080_st	0.407997	down	3.57802	0.199725	0.999543	2.70122	3.13136	2.24118	3.88699	2.69592	5.00341	4.02316	4.40579	2.57493	5.11622	Homo sapiens	chrX:135216476-135216579 (-)	ENSG00000239080_st	snoRNA	ENSG00000239080
hp_hsa-mir-378e_st	0.707817	down	1.9767	0.199982	0.999543	1.62173	1.16516	1.87511	1.65184	2.3233	2.34081	1.77393	2.55839	1.80267	2.6541	Homo sapiens	5:169455492-169455570 (+)	hp_hsa-mir-378e_st	stem-loop	hsa-mir-378e
hsa-miR-1976_st	1.71363	up	1.76895	0.200532	0.999543	1.52199	2.09416	2.45541	2.73772	1.97812	2.6689	1.0283	1.02393	1.21904	0.961939	Homo sapiens	1:26881033-26881084 (+)	hsa-miR-1976_st	miRNA	hsa-mir-1976
hp_hsa-mir-3975_st	0.827225	down	1.12456	0.200537	0.999543	1.03592	0.826068	0.777859	1.2422	1.05664	1.03619	1.17233	1.24485	1.50283	1.35073	Homo sapiens	18:33171701-33171770 (+)	hp_hsa-mir-3975_st	stem-loop	hsa-mir-3975
ENSG00000238445_x_st	0.639813	down	1.41096	0.20064	0.999543	1.16563	1.28642	0.666913	1.20272	1.12243	1.21904	2.23317	1.68504	1.05631	2.47194	Homo sapiens	chr18:3572938-3573041 (-)	ENSG00000238445_x_st	snoRNA	ENSG00000238445
ENSG00000212558_st	0.845125	down	1.23055	0.200826	0.999543	1.18869	1.16934	1.07879	1.09683	1.01219	1.3159	1.22009	1.6306	0.891588	1.70148	Homo sapiens	chr2:10230332-10230446 (-)	ENSG00000212558_st	snoRNA	ENSG00000212558
hp_hsa-mir-4492_st	1.37486	up	1.54538	0.201154	0.999543	1.99866	1.4607	1.77596	2.11458	1.52522	1.76233	1.22362	1.1277	1.73369	0.731368	Homo sapiens	11:118781417-118781496 (+)	hp_hsa-mir-4492_st	stem-loop	hsa-mir-4492
hp_hsa-mir-611_st	1.12411	up	1.53134	0.201178	0.999543	1.02809	1.4493	2.02505	1.59921	1.97701	1.07174	1.94551	1.42741	1.47045	1.31962	Homo sapiens	11:61559967-61560033 (-)	hp_hsa-mir-611_st	stem-loop	hsa-mir-611
hp_hsa-mir-3180-1_s_st	1.18501	up	2.18966	0.201304	0.999543	1.79082	2.05915	2.32823	2.66195	2.72039	1.67813	1.95278	3.16536	1.82806	1.71172	Homo sapiens	16:15005077-15005170 (+)	hp_hsa-mir-3180-1_s_st	stem-loop	hsa-mir-3180-1
ENSG00000238375_x_st	0.845831	down	1.08658	0.201639	0.999543	1.19596	0.684783	1.00144	0.801081	1.14575	1.55356	1.0629	1.4709	0.886549	1.0629	Homo sapiens	chr6:37218980-37219082 (-)	ENSG00000238375_x_st	snoRNA	ENSG00000238375
hp_hsa-mir-4314_st	0.723917	down	1.89929	0.202085	0.999543	1.86668	1.9208	1.24473	1.71482	1.58415	3.32346	1.54355	2.18685	1.88004	1.7278	Homo sapiens	17:7991374-7991465 (+)	hp_hsa-mir-4314_st	stem-loop	hsa-mir-4314
ebv-miR-BART2-5p_st	0.961492	down	1.16041	0.202153	0.999543	1.03608	1.28681	1.08181	1.35288	0.902825	1.01571	1.0283	1.5478	1.08077	1.27109	Epstein Barr virus	HHV507799:152745-152806 (+)	ebv-miR-BART2-5p_st	miRNA	ebv-mir-BART2
hsa-miR-1286_st	1.07039	up	1.01148	0.202344	0.999543	0.876028	1.00782	1.40079	1.0644	0.953697	0.697375	0.856188	1.01009	1.18023	1.0682	Homo sapiens	22:20236657-20236734 (-)	hsa-miR-1286_st	miRNA	hsa-mir-1286
ENSG00000212211_st	1.12366	up	0.957724	0.202414	0.999543	0.996902	1.11294	1.10586	0.880495	1.11294	1.22367	0.754304	0.656676	0.843131	0.890318	Homo sapiens	chr3:60842062-60842277 (-)	ENSG00000212211_st	snoRNA	ENSG00000212211
hsa-miR-548ac_st	0.220575	down	3.93848	0.202618	0.999543	4.14589	2.90961	2.256	1.91573	3.01353	6.56015	3.72936	4.8571	3.78915	6.20831	Homo sapiens	1:117102646-117102733 (-)	hsa-miR-548ac_st	miRNA	hsa-mir-548ac
hsa-miR-4756-5p_st	1.2918	up	1.12095	0.202941	0.999543	1.14872	0.950268	1.42741	1.86803	1.13378	1.28461	0.991765	0.711309	0.82321	0.870397	Homo sapiens	20:52684947-52685024 (-)	hsa-miR-4756-5p_st	miRNA	hsa-mir-4756
hsa-miR-4663_st	1.02131	up	0.880475	0.203036	0.999543	0.943785	1.0828	0.666913	0.987923	0.797002	0.902345	0.749252	1.07841	0.933712	0.662609	Homo sapiens	8:124228028-124228103 (-)	hsa-miR-4663_st	miRNA	hsa-mir-4663
hp_hsa-mir-31_st	1.84998	up	1.86238	0.20388	0.999543	2.68028	1.70523	2.44117	2.4639	2.24011	0.873783	1.47627	1.20155	1.4737	2.06782	Homo sapiens	9:21512114-21512184 (-)	hp_hsa-mir-31_st	stem-loop	hsa-mir-31
ebv-miR-BART6-5p_st	0.970867	down	0.877363	0.203905	0.999543	1.02706	0.777987	0.752197	0.967677	0.755257	1.0206	0.697512	1.1255	0.798461	0.851379	Epstein Barr virus	HHV507799:140016-140107 (+)	ebv-miR-BART6-5p_st	miRNA	ebv-mir-BART6
hsa-miR-200c-star_st	2.35267	up	1.9984	0.203991	0.999543	2.59935	5.11248	2.56034	1.22972	1.57585	1.00664	2.46839	0.751652	1.40267	1.2769	Homo sapiens	12:7072862-7072929 (+)	hsa-miR-200c-star_st	miRNA	hsa-mir-200c
ENSG00000252722_st	0.953934	down	1.88572	0.204044	0.999543	1.75791	1.5705	2.23568	2.25727	1.43714	1.6686	1.85244	1.68334	2.27515	2.11916	Homo sapiens	chr15:75413877-75414007 (-)	ENSG00000252722_st	snoRNA	ENSG00000252722
hsa-miR-3928_st	1.10003	up	1.46696	0.204225	0.999543	1.59212	1.62351	1.68334	0.802681	1.97701	1.28094	1.0608	1.0764	1.29947	2.27335	Homo sapiens	22:31556048-31556105 (-)	hsa-miR-3928_st	miRNA	hsa-mir-3928
hp_hsa-mir-4428_st	1.38781	up	3.43928	0.204393	0.999543	3.19465	3.05226	3.65725	4.82529	3.649	2.60975	3.45466	2.68792	3.42381	3.83824	Homo sapiens	1:237634419-237634491 (+)	hp_hsa-mir-4428_st	stem-loop	hsa-mir-4428
hp_hsa-mir-548u_x_st	0.632404	down	1.61172	0.204902	0.999543	1.95296	1.10238	1.29081	0.895063	1.1647	1.4659	1.33533	2.47386	1.44571	2.99052	Homo sapiens	6:57254930-57255010 (+)	hp_hsa-mir-548u_x_st	stem-loop	hsa-mir-548u
ENSG00000222345_st	2.83188	up	2.48281	0.205151	0.999543	2.36738	4.12938	2.88078	3.09456	3.69635	0.911969	2.28769	1.14751	2.24333	2.06914	Homo sapiens	chr3:52725394-52725469 (+)	ENSG00000222345_st	snoRNA	ENSG00000222345
ENSG00000252878_x_st	1.31036	up	1.27555	0.205525	0.999543	1.18574	1.35365	1.77754	2.02067	1.01507	1.04643	1.22077	1.0858	0.992574	1.05729	Homo sapiens	chr9:67864533-67864627 (+)	ENSG00000252878_x_st	snoRNA	ENSG00000252878
hsa-miR-4738-5p_st	0.908716	down	0.996786	0.205683	0.999543	1.0453	0.960027	1.08274	0.711276	0.839337	1.35789	0.91394	1.47793	0.723229	0.856188	Homo sapiens	17:73780602-73780688 (-)	hsa-miR-4738-5p_st	miRNA	hsa-mir-4738
ENSG00000238816_x_st	0.861818	down	1.66402	0.20588	0.999543	0.964692	1.99916	1.71146	1.25747	1.85097	1.45134	2.23568	2.21372	1.39763	1.55811	Homo sapiens	chr4:79561254-79561356 (+)	ENSG00000238816_x_st	snoRNA	ENSG00000238816
ENSG00000202283_x_st	0.862372	down	0.916043	0.206216	0.999543	0.799458	0.975106	0.525575	0.962052	0.78398	1.17219	1.13859	0.953697	0.928501	0.921282	Homo sapiens	chr6:104031010-104031143 (+)	ENSG00000202283_x_st	snoRNA	ENSG00000202283
hp_hsa-mir-4654_st	0.99436	down	2.41672	0.206433	0.999543	2.20713	2.00876	2.4265	2.78583	2.63499	2.52597	2.45213	3.20611	2.23428	1.68552	Homo sapiens	1:162126897-162126972 (+)	hp_hsa-mir-4654_st	stem-loop	hsa-mir-4654
hsa-miR-325_st	1.13764	up	1.16165	0.206465	0.999543	0.972809	1.51661	1.50482	0.9674	1.31172	1.11629	1.08052	1.04476	1.03334	1.0682	Homo sapiens	X:76225829-76225926 (-)	hsa-miR-325_st	miRNA	hsa-mir-325
hsa-miR-3074-5p_st	1.62259	up	1.49578	0.206516	0.999543	2.30452	2.36705	1.7214	1.72466	1.10702	1.06976	1.05284	0.633307	1.67193	1.30533	Homo sapiens	9:97848296-97848376 (-)	hsa-miR-3074-5p_st	miRNA	hsa-mir-3074
hsa-miR-378h_st	0.256649	down	4.77709	0.20684	0.999543	4.14911	4.01973	3.35913	4.36512	3.08701	7.33661	3.72936	6.00509	5.48818	6.23152	Homo sapiens	5:154209018-154209100 (+)	hsa-miR-378h_st	miRNA	hsa-mir-378h
hp_hsa-mir-4295_st	0.903769	down	1.05641	0.20717	0.999543	0.969183	0.927118	0.960071	1.03037	1.03037	1.1812	1.11167	1.35255	0.910001	1.09156	Homo sapiens	10:114393929-114394013 (+)	hp_hsa-mir-4295_st	stem-loop	hsa-mir-4295
ENSG00000207002_x_st	2.14122	up	2.21452	0.207236	0.999543	1.68445	2.68744	3.01049	3.09815	3.33816	1.19112	2.23408	1.59468	2.04242	1.26423	Homo sapiens	chr3:123532924-123533054 (+)	ENSG00000207002_x_st	snoRNA	ENSG00000207002
hp_hsa-mir-1184-2_s_st	0.955369	down	1.53233	0.20727	0.999543	1.32463	1.49286	1.56479	1.68734	1.42734	1.39603	1.50772	1.94627	1.45073	1.52556	Homo sapiens	X:154612749-154612847 (-)	hp_hsa-mir-1184-2_s_st	stem-loop	hsa-mir-1184-2
hp_hsa-mir-2278_st	0.890269	down	1.58445	0.207456	0.999543	1.11018	1.65846	1.4358	1.89932	1.39926	2.13837	1.1096	2.21352	1.51905	1.36091	Homo sapiens	9:97572244-97572339 (+)	hp_hsa-mir-2278_st	stem-loop	hsa-mir-2278
hsa-miR-7-1-star_st	4.29776	up	2.76932	0.207462	0.999543	4.25996	4.81046	3.86092	2.55916	3.61505	1.77055	1.90608	1.39215	1.71945	1.7994	Homo sapiens	9:86584663-86584772 (-)	hsa-miR-7-1-star_st	miRNA	hsa-mir-7-1
ENSG00000239065_st	1.03212	up	0.996732	0.207649	0.999543	1.01169	0.858297	1.07368	1.21224	0.941783	0.797097	1.08454	0.676443	1.27528	1.03627	Homo sapiens	chr8:9724417-9724520 (-)	ENSG00000239065_st	snoRNA	ENSG00000239065
hp_hsa-mir-4315-2_s_st	1.27191	up	1.48704	0.207693	0.999543	1.34309	1.90424	1.71475	2.02989	1.31073	0.797097	1.70889	1.1726	1.58358	1.30553	Homo sapiens	17:62818148-62818220 (-)	hp_hsa-mir-4315-2_s_st	stem-loop	hsa-mir-4315-2
hp_hsa-mir-4508_st	1.67681	up	1.77286	0.208083	0.999543	1.48492	1.76322	2.4491	2.53395	2.49744	1.22435	1.2486	1.48746	1.85064	1.18897	Homo sapiens	15:23807209-23807278 (-)	hp_hsa-mir-4508_st	stem-loop	hsa-mir-4508
ENSG00000238530_st	1.14302	up	0.823818	0.208173	0.999543	0.919112	0.787703	0.952409	1.2711	0.670877	0.710925	0.830107	0.503453	0.829647	0.762844	Homo sapiens	chr9:117327530-117327632 (-)	ENSG00000238530_st	snoRNA	ENSG00000238530
hp_hsa-mir-877_st	1.22177	up	3.21381	0.208206	0.999543	3.06335	3.30596	3.79678	3.61507	3.01033	2.82022	3.18315	3.27132	2.98148	3.09048	Homo sapiens	6:30552109-30552194 (+)	hp_hsa-mir-877_st	stem-loop	hsa-mir-877
hp_hsa-mir-4255_st	0.722134	down	1.4736	0.208566	0.999543	1.74381	1.00067	1.02105	1.33456	1.09374	2.44802	1.46312	1.68334	1.32139	1.62627	Homo sapiens	1:37627164-37627235 (+)	hp_hsa-mir-4255_st	stem-loop	hsa-mir-4255
ENSG00000201847_st	0.723792	down	0.989872	0.208573	0.999543	0.899864	0.845145	0.692322	0.649136	0.697015	0.923783	1.00863	1.38612	1.21904	1.57767	Homo sapiens	chr13:107973243-107973311 (-)	ENSG00000201847_st	snoRNA	ENSG00000201847
ENSG00000208308_x_st	1.77881	up	5.14991	0.208637	0.999543	5.8383	5.48723	5.59115	5.06424	5.84592	3.29983	6.05048	4.00375	5.31138	5.00684	Homo sapiens	chr2:135894198-135894325 (+)	ENSG00000208308_x_st	snoRNA	ENSG00000208308
ENSG00000238657_st	0.738879	down	1.23134	0.208658	0.999543	1.11777	1.09842	0.884863	1.10368	0.860508	1.10772	1.09271	1.59522	1.63159	1.82095	Homo sapiens	chr9:135968439-135968538 (+)	ENSG00000238657_st	snoRNA	ENSG00000238657
hp_hsa-mir-4494_st	1.04954	up	1.41201	0.208709	0.999543	1.60665	1.07457	1.73118	1.37198	1.45007	1.35637	1.24716	1.33557	1.3689	1.57767	Homo sapiens	12:47757969-47758052 (-)	hp_hsa-mir-4494_st	stem-loop	hsa-mir-4494
ENSG00000239187_st	0.896553	down	1.24441	0.209304	0.999543	1.1856	1.01477	1.4103	1.13655	1.081	0.872809	1.36368	1.87204	1.39799	1.1094	Homo sapiens	chr16:11561497-11561585 (+)	ENSG00000239187_st	snoRNA	ENSG00000239187
hsa-miR-525-5p_st	0.812533	down	0.856918	0.209373	0.999543	0.515111	0.922334	0.514461	0.880654	0.703278	1.21904	0.88092	1.05856	0.954001	0.920824	Homo sapiens	19:54200787-54200871 (+)	hsa-miR-525-5p_st	miRNA	hsa-mir-525
kshv-miR-K12-8-star_st	0.875667	down	1.41098	0.209456	0.999543	1.49644	1.23592	1.15302	1.53743	1.15325	1.32449	1.89178	1.6749	1.59944	1.04318	Kaposi sarcoma-associated herpesvirus	KSU75698:119943-120012 (-)	kshv-miR-K12-8-star_st	miRNA	kshv-mir-K12-8
hsa-miR-527_st	1.33957	up	1.51087	0.209861	0.999543	2.03213	1.98453	1.71858	1.38078	1.49275	1.1906	1.2892	1.0093	1.39969	1.61113	Homo sapiens	19:54257272-54257356 (+)	hsa-miR-527_st	miRNA	hsa-mir-527
ENSG00000252873_x_st	0.756279	down	1.1819	0.210097	0.999543	1.09148	0.800441	0.995897	0.828424	1.18574	1.19037	1.11159	1.79108	2.00211	0.82188	Homo sapiens	chr14:101383915-101383982 (+)	ENSG00000252873_x_st	snoRNA	ENSG00000252873
hsv2-miR-H7-3p_st	0.832055	down	1.25533	0.210218	0.999543	1.47234	1.23735	0.95351	1.21158	0.73876	1.21904	1.121	1.68334	1.07895	1.83746	Herpes Simplex Virus 2		hsv2-miR-H7-3p_st	miRNA	hsv2-mir-H7
hp_hsa-mir-548ag-1_st	0.694745	down	1.64515	0.210382	0.999543	1.90091	1.35001	1.10603	0.962554	1.59262	1.71223	1.69183	1.94765	2.21187	1.97577	Homo sapiens	4:61788337-61788402 (+)	hp_hsa-mir-548ag-1_st	stem-loop	hsa-mir-548ag-1
hp_hsa-mir-320c-1_st	0.367392	down	1.80911	0.210529	0.999543	1.30989	0.814783	0.508264	1.51927	1.28184	3.64522	1.70604	2.30544	1.84924	3.15114	Homo sapiens	18:19263471-19263558 (+)	hp_hsa-mir-320c-1_st	stem-loop	hsa-mir-320c-1
hp_hsa-mir-601_st	0.912901	down	0.914496	0.210704	0.999543	0.844802	0.792606	0.819012	1.18312	0.604263	0.896999	0.570329	1.42741	0.694697	1.31172	Homo sapiens	9:126164804-126164882 (-)	hp_hsa-mir-601_st	stem-loop	hsa-mir-601
hsa-miR-515-3p_st	0.777342	down	1.06523	0.211033	0.999543	0.831788	0.954458	0.990212	0.935872	0.705363	1.21904	1.21904	1.49844	1.2317	1.06637	Homo sapiens	19:54182257-54182339 (+) // 19:54188263-54188345 (+)	hsa-miR-515-3p_st	miRNA	hsa-mir-515-1 // hsa-mir-515-2
hcmv-miR-US33-5p_st	0.886796	down	2.87501	0.211097	0.999543	2.56641	3.19915	2.47231	3.00288	2.70101	4.51336	2.49213	1.2052	3.57057	3.02713	Human cytomegalovirus	HEHCMVCG:220470-220539 (-)	hcmv-miR-US33-5p_st	miRNA	hcmv-mir-US33
hsa-miR-23a_st	1.88824	up	12.9767	0.211215	0.999543	13.2101	13.4004	13.611	13.1428	13.8119	12.4702	12.3054	12.3718	13.2849	12.1587	Homo sapiens	19:13947401-13947473 (-)	hsa-miR-23a_st	miRNA	hsa-mir-23a
hsa-miR-3195_st	5.24261	up	4.59688	0.211286	0.999543	4.74431	5.93035	6.59669	5.46676	6.222	1.54882	4.7248	3.47544	5.38879	1.87084	Homo sapiens	20:60639858-60639941 (+)	hsa-miR-3195_st	miRNA	hsa-mir-3195
hsv1-miR-H14-3p_st	3.97539	up	5.47793	0.211395	0.999543	6.1936	6.27022	7.33521	6.30743	6.26094	2.70877	5.46812	4.78322	5.91077	3.54104	Herpes Simplex Virus 1		hsv1-miR-H14-3p_st	miRNA	hsv1-mir-H14
hp_hsa-mir-600_st	0.988388	down	1.06618	0.21151	0.999543	1.09132	1.14073	0.76167	1.17251	1.12256	1.22601	0.945604	1.14751	0.996902	1.05702	Homo sapiens	9:125873825-125873922 (-)	hp_hsa-mir-600_st	stem-loop	hsa-mir-600
hsa-miR-3545-3p_st	1.35458	up	1.12779	0.211887	0.999543	1.34309	0.943047	1.84774	1.65663	0.943047	1.18452	0.547065	1.113	0.593233	1.10653	Homo sapiens	14:104583755-104583840 (-)	hsa-miR-3545-3p_st	miRNA	hsa-mir-3545
ENSG00000212266_st	0.687771	down	0.929571	0.211959	0.999543	0.861096	0.540701	0.602689	0.536443	0.756927	1.24005	1.28326	1.2842	1.01851	1.17183	Homo sapiens	chr1:118231243-118231364 (-)	ENSG00000212266_st	snoRNA	ENSG00000212266
hsv1-miR-H7-star_st	0.871786	down	1.18067	0.212476	0.999543	1.03328	0.908293	1.02597	1.31152	1.12938	0.959377	1.08948	1.50656	1.16805	1.67475	Herpes Simplex Virus 1		hsv1-miR-H7-star_st	miRNA	hsv1-mir-H7
hp_hsa-mir-30a_st	1.1441	up	1.23474	0.212625	0.999543	0.914688	1.09337	1.61828	1.12674	1.90618	1.01566	1.3289	1.00274	1.29324	1.04764	Homo sapiens	6:72113254-72113324 (-)	hp_hsa-mir-30a_st	stem-loop	hsa-mir-30a
hp_hsa-mir-4532_st	1.10737	up	1.29887	0.213283	0.999543	1.45752	0.957827	1.40311	1.74357	1.30016	2.09575	1.17916	0.763711	1.35922	0.728669	Homo sapiens	20:56470450-56470500 (+)	hp_hsa-mir-4532_st	stem-loop	hsa-mir-4532
hsa-miR-4667-5p_st	0.839814	down	5.90932	0.213439	0.999543	5.45856	5.0396	5.39632	7.30363	5.71883	6.8505	5.89691	6.87041	5.4027	5.15571	Homo sapiens	9:35608084-35608162 (+)	hsa-miR-4667-5p_st	miRNA	hsa-mir-4667
hsa-miR-3147_st	2.80363	up	3.06056	0.213604	0.999543	3.65505	3.01962	4.09046	4.12375	4.13215	2.14908	2.69334	2.27254	2.82568	1.6439	Homo sapiens	7:57472731-57472796 (+)	hsa-miR-3147_st	miRNA	hsa-mir-3147
hp_hsa-mir-563_st	0.933578	down	1.08187	0.213993	0.999543	1.19042	1.33304	0.605515	1.22654	0.805925	1.36222	1.0283	1.0286	1.16991	1.0682	Homo sapiens	3:15915278-15915356 (+)	hp_hsa-mir-563_st	stem-loop	hsa-mir-563
ENSG00000238712_x_st	0.951009	down	1.34445	0.214176	0.999543	1.78923	1.13375	1.55604	0.906419	1.15564	1.54882	1.0283	0.842124	1.31601	2.16817	Homo sapiens	chr16:21900888-21900991 (-)	ENSG00000238712_x_st	snoRNA	ENSG00000238712
hp_hsa-mir-4745_st	1.5599	up	3.04342	0.21454	0.999543	2.59645	3.22401	3.5278	3.72225	3.75021	2.95953	2.44877	2.55822	3.16802	2.47891	Homo sapiens	19:804932-805023 (+)	hp_hsa-mir-4745_st	stem-loop	hsa-mir-4745
ENSG00000239170_st	0.884699	down	0.912204	0.215035	0.999543	0.662517	0.662517	1.03511	0.942946	0.816075	1.25215	1.24349	0.443841	0.998494	1.0649	Homo sapiens	chr2:233543673-233543775 (+)	ENSG00000239170_st	snoRNA	ENSG00000239170
hp_hsa-mir-4539_st	1.04138	up	3.71884	0.215336	0.999543	4.35278	3.78303	3.53098	4.2766	2.79705	3.41869	5.73427	2.26808	4.01613	3.01079	Homo sapiens	14:106323682-106323741 (-)	hp_hsa-mir-4539_st	stem-loop	hsa-mir-4539
hsa-miR-4530_st	0.795587	down	10.4	0.215397	0.999543	10.0562	9.71696	9.9708	11.2595	10.1719	10.3942	10.7666	10.892	10.2447	10.5274	Homo sapiens	19:39900263-39900318 (-)	hsa-miR-4530_st	miRNA	hsa-mir-4530
hsa-miR-3619-3p_st	2.04162	up	1.84169	0.215558	0.999543	1.57868	2.07824	2.50085	3.64796	1.97701	1.23536	1.68325	0.992496	1.07348	1.64957	Homo sapiens	22:46486924-46487006 (+)	hsa-miR-3619-3p_st	miRNA	hsa-mir-3619
hsa-miR-3663-3p_st	2.91889	up	4.25253	0.215659	0.999543	4.85307	5.46861	5.18461	5.05275	4.56718	4.2303	4.02997	3.2634	4.21665	1.6588	Homo sapiens	10:118927189-118927285 (-)	hsa-miR-3663-3p_st	miRNA	hsa-mir-3663
hsa-miR-1275_st	1.37833	up	6.2696	0.215695	0.999543	6.84404	6.03091	5.59111	8.26368	5.77554	4.53955	6.45748	7.53034	5.74748	5.91584	Homo sapiens	6:33967749-33967828 (-)	hsa-miR-1275_st	miRNA	hsa-mir-1275
hp_hsa-mir-502_x_st	1.20356	up	3.40109	0.215982	0.999543	3.75536	3.74113	3.56071	3.37628	3.24024	3.16997	3.17708	2.95585	3.75889	3.27537	Homo sapiens	X:49779206-49779291 (+)	hp_hsa-mir-502_x_st	stem-loop	hsa-mir-502
hsa-miR-573_st	0.977549	down	0.930298	0.216886	0.999543	0.873089	0.971893	1.02802	0.819403	0.877186	0.731754	1.17362	0.582929	1.25813	0.986953	Homo sapiens	4:24521815-24521913 (-)	hsa-miR-573_st	miRNA	hsa-mir-573
ENSG00000238654_x_st	1.06449	up	1.24839	0.217378	0.999543	1.18503	0.965967	1.68008	1.42819	1.2081	1.2161	1.5575	1.14751	0.999613	1.09584	Homo sapiens	chr9:5890150-5890256 (+)	ENSG00000238654_x_st	snoRNA	ENSG00000238654
hsa-miR-671-5p_st	1.34367	up	6.16328	0.21765	0.999543	6.29026	6.22784	5.92528	6.78505	6.65343	5.5229	7.1186	4.85525	6.99679	5.25743	Homo sapiens	7:150935507-150935624 (+)	hsa-miR-671-5p_st	miRNA	hsa-mir-671
ENSG00000238891_st	0.612361	down	1.52814	0.217678	0.999543	1.3359	1.21352	1.08274	1.24143	0.998259	2.78382	1.3189	2.08711	1.31827	1.90148	Homo sapiens	chr3:15358127-15358229 (+)	ENSG00000238891_st	snoRNA	ENSG00000238891
hp_hsa-mir-3165_x_st	1.14802	up	1.0139	0.217829	0.999543	0.785795	1.19302	1.14275	1.26478	1.18101	1.01256	1.07165	0.690102	1.02447	0.772826	Homo sapiens	11:71783274-71783348 (-)	hp_hsa-mir-3165_x_st	stem-loop	hsa-mir-3165
ENSG00000238368_st	0.790885	down	1.35995	0.218089	0.999543	0.914142	1.27061	1.35388	1.4219	0.993048	1.94755	1.11568	2.02675	1.44261	1.11329	Homo sapiens	chr2:120674894-120675000 (+)	ENSG00000238368_st	snoRNA	ENSG00000238368
hp_hsa-mir-3190_s_st	0.993958	down	1.49186	0.218167	0.999543	1.90658	0.890267	1.41521	1.91975	1.30563	1.41003	1.46595	2.04034	1.35783	1.207	Homo sapiens	19:47730199-47730278 (+)	hp_hsa-mir-3190_s_st	stem-loop	hsa-mir-3190
hsa-miR-323b-3p_st	1.02824	up	1.28256	0.218219	0.999543	1.43402	1.41368	1.18328	1.10411	1.37815	1.69182	1.26342	0.803725	1.1397	1.41368	Homo sapiens	14:101522556-101522637 (+)	hsa-miR-323b-3p_st	miRNA	hsa-mir-323b
hp_hsa-mir-934_st	1.01101	up	1.45342	0.218367	0.999543	1.42926	1.71148	1.26162	1.46539	1.43882	0.785944	1.62743	1.7796	1.72006	1.31456	Homo sapiens	X:135633037-135633119 (+)	hp_hsa-mir-934_st	stem-loop	hsa-mir-934
hsa-miR-15a_st	1.13841	up	9.52481	0.218698	0.999543	10.6205	9.85137	9.15073	9.0241	9.44489	9.139	8.68829	10.3496	9.86339	9.11619	Homo sapiens	13:50623255-50623337 (-)	hsa-miR-15a_st	miRNA	hsa-mir-15a
ENSG00000202343_st	0.946988	down	1.11569	0.218726	0.999543	1.12763	1.05979	1.10559	1.03795	1.05101	1.27779	1.04958	1.50581	0.727213	1.21449	Homo sapiens	chr6:149915761-149915895 (+)	ENSG00000202343_st	snoRNA	ENSG00000202343
hp_hsa-mir-4329_st	0.608578	down	1.48185	0.219023	0.999543	0.853293	1.26379	1.11168	1.37295	1.01632	2.43449	1.90965	2.12811	1.71143	1.01678	Homo sapiens	X:112023946-112024016 (-)	hp_hsa-mir-4329_st	stem-loop	hsa-mir-4329
hp_hsa-mir-1231_st	1.22573	up	1.56896	0.219106	0.999543	1.26398	1.50106	1.87523	2.43503	1.5036	1.37742	1.8519	1.17707	1.41092	1.29336	Homo sapiens	1:201777739-201777830 (+)	hp_hsa-mir-1231_st	stem-loop	hsa-mir-1231
hsa-miR-499-3p_st	0.86331	down	0.841483	0.219688	0.999543	0.75283	0.598094	0.646822	0.781081	0.898462	0.882943	0.958155	1.05233	0.898462	0.945649	Homo sapiens	20:33578179-33578300 (+)	hsa-miR-499-3p_st	miRNA	hsa-mir-499
ENSG00000212458_st	0.858298	down	1.08885	0.219795	0.999543	1.32331	0.830271	0.804481	0.737799	1.19726	1.22978	1.15539	1.28508	1.24355	1.08157	Homo sapiens	chr4:1112672-1112801 (+)	ENSG00000212458_st	snoRNA	ENSG00000212458
hsa-miR-93-star_st	7.48136	up	3.4133	0.220319	0.999543	4.6967	6.55434	4.15421	4.1247	4.79478	2.0733	2.83645	0.954214	2.18324	1.76102	Homo sapiens	7:99691391-99691470 (-)	hsa-miR-93-star_st	miRNA	hsa-mir-93
hp_hsa-mir-146b_st	1.70889	up	2.14485	0.220494	0.999543	3.24075	2.79801	2.7864	1.72218	2.10956	1.27471	1.70783	1.42741	2.5266	1.85506	Homo sapiens	10:104196269-104196341 (+)	hp_hsa-mir-146b_st	stem-loop	hsa-mir-146b
hsa-miR-2861_st	1.02103	up	10.2783	0.220659	0.999543	9.99432	10.1935	9.86168	10.9596	10.4573	10.5359	10.5191	10.7615	9.80355	9.69623	Homo sapiens	9:130548197-130548286 (+)	hsa-miR-2861_st	miRNA	hsa-mir-2861
hp_hsa-mir-30c-2_st	1.12092	up	3.08908	0.221272	0.999543	2.71712	3.38746	3.5742	2.78382	3.39451	3.20328	2.79088	2.86907	3.36582	2.80465	Homo sapiens	6:72086663-72086734 (-)	hp_hsa-mir-30c-2_st	stem-loop	hsa-mir-30c-2
hp_hsa-mir-422a_st	1.21474	up	1.6401	0.221327	0.999543	1.49042	1.61236	2.14488	1.62108	2.03338	1.15572	1.92101	1.51867	1.71401	1.18945	Homo sapiens	15:64163129-64163218 (-)	hp_hsa-mir-422a_st	stem-loop	hsa-mir-422a
ENSG00000251861_st	1.03786	up	1.48626	0.221422	0.999543	1.74171	1.74273	1.35868	1.48735	1.23485	1.65299	1.24069	1.82586	1.21904	1.35868	Homo sapiens	chr1:204697119-204697234 (+)	ENSG00000251861_st	snoRNA	ENSG00000251861
hsa-miR-3162-5p_st	1.08426	up	6.31036	0.221742	0.999543	6.51083	5.53407	5.78007	7.29539	6.72321	6.11337	6.61203	6.96912	5.95884	5.60663	Homo sapiens	11:59362550-59362631 (-)	hsa-miR-3162-5p_st	miRNA	hsa-mir-3162
hp_hsa-mir-3160-1_s_st	1.20817	up	1.29891	0.221782	0.999543	1.35853	1.04906	1.68334	1.66006	1.42564	0.81031	1.27656	1.1584	1.2368	1.33042	Homo sapiens	11:46473355-46473439 (-)	hp_hsa-mir-3160-1_s_st	stem-loop	hsa-mir-3160-1
ENSG00000207187_s_st	6.48379	up	3.77754	0.221898	0.999543	4.3168	5.95382	5.16338	3.61437	6.58143	2.40895	3.8606	1.73368	3.10805	1.03433	Homo sapiens	chr2:30410300-30410432 (+)	ENSG00000207187_s_st	snoRNA	ENSG00000207187
ENSG00000212347_x_st	0.978838	down	0.894988	0.221928	0.999543	0.855807	0.932053	0.989905	0.803531	0.816499	0.567427	0.822225	1.39368	1.04764	0.721113	Homo sapiens	chrX:45752346-45752417 (-)	ENSG00000212347_x_st	snoRNA	ENSG00000212347
hsa-miR-2053_st	0.864089	down	1.06765	0.221968	0.999543	1.04985	1.21301	0.831356	0.636623	1.08054	1.67567	0.831356	1.3683	0.84232	1.14747	Homo sapiens	8:113655722-113655812 (+)	hsa-miR-2053_st	miRNA	hsa-mir-2053
ebv-miR-BHRF1-1_st	1.11717	up	1.12305	0.222062	0.999543	0.984485	1.26913	1.13677	1.19708	1.42741	0.95631	1.12649	0.754691	0.907188	1.47093	Epstein Barr virus	HHV507799:41471-41536 (+)	ebv-miR-BHRF1-1_st	miRNA	ebv-mir-BHRF1-1
hp_hsa-mir-3662_st	0.830421	down	1.07045	0.222137	0.999543	1.05047	1.02336	0.813509	0.775586	1.0191	0.910174	1.0283	1.32523	1.18108	1.57767	Homo sapiens	6:135300476-135300570 (-)	hp_hsa-mir-3662_st	stem-loop	hsa-mir-3662
ENSG00000238907_x_st	1.09719	up	1.11861	0.222139	0.999543	1.72275	0.692703	1.10434	1.36367	1.04412	1.69345	0.853592	0.694935	1.36367	0.652839	Homo sapiens	chr18:19840539-19840640 (+)	ENSG00000238907_x_st	snoRNA	ENSG00000238907
hp_hsa-mir-612_st	1.37714	up	2.69253	0.222273	0.999543	2.21461	3.04721	3.59928	2.79244	2.96328	2.38921	2.52069	2.83907	2.71151	1.84798	Homo sapiens	11:65211929-65212028 (+)	hp_hsa-mir-612_st	stem-loop	hsa-mir-612
ENSG00000238693_x_st	0.912899	down	1.19167	0.222279	0.999543	0.946715	1.42381	1.01754	1.21121	1.03037	1.19892	1.54932	1.41035	0.996901	1.13152	Homo sapiens	chr11:133306833-133306934 (-)	ENSG00000238693_x_st	snoRNA	ENSG00000238693
hsa-miR-4297_st	0.844888	down	0.984639	0.22236	0.999543	1.10918	0.744903	0.908388	0.564595	0.988207	0.638129	0.803988	1.49379	1.08526	1.50995	Homo sapiens	10:131641563-131641638 (-)	hsa-miR-4297_st	miRNA	hsa-mir-4297
hp_hsa-mir-4662b_x_st	0.782962	down	1.15673	0.222361	0.999543	0.992204	1.03857	1.11763	0.819534	0.93327	1.1062	1.11836	1.68958	1.63364	1.11836	Homo sapiens	8:125834220-125834300 (-)	hp_hsa-mir-4662b_x_st	stem-loop	hsa-mir-4662b
hp_hsa-mir-548j_st	0.800131	down	1.21673	0.222728	0.999543	1.64146	0.82326	0.778553	1.06643	0.969699	1.67938	1.42741	1.28427	1.34959	1.14721	Homo sapiens	22:26951178-26951289 (-)	hp_hsa-mir-548j_st	stem-loop	hsa-mir-548j
hp_hsa-mir-107_x_st	0.966037	down	1.61347	0.222997	0.999543	1.64114	1.57767	1.96148	1.4255	1.33694	1.62731	1.52185	1.50069	1.7021	1.84003	Homo sapiens	10:91352504-91352584 (-)	hp_hsa-mir-107_x_st	stem-loop	hsa-mir-107
hp_hsa-mir-101-1_x_st	1.07454	up	1.29512	0.22335	0.999543	1.29958	1.42346	1.60052	1.22558	1.18574	1.24077	1.24461	1.24041	1.1742	1.31628	Homo sapiens	1:65524117-65524191 (-)	hp_hsa-mir-101-1_x_st	stem-loop	hsa-mir-101-1
ENSG00000252727_st	0.898508	down	1.51333	0.223459	0.999543	1.60775	1.40101	1.12582	1.27489	1.77121	1.51463	1.93979	1.67123	1.55212	1.27489	Homo sapiens	chr12:8750105-8750236 (+)	ENSG00000252727_st	snoRNA	ENSG00000252727
hsa-miR-1287_st	2.98805	up	2.65666	0.22354	0.999543	3.73339	3.48362	4.04039	2.44348	3.53042	2.34231	1.70889	2.20271	1.93557	1.14579	Homo sapiens	10:100154975-100155064 (-)	hsa-miR-1287_st	miRNA	hsa-mir-1287
ENSG00000238661_st	0.563321	down	2.14337	0.22369	0.999543	1.9273	1.95461	1.75739	1.13552	1.87212	2.23432	2.1337	2.84179	2.70904	2.86794	Homo sapiens	chr12:31456651-31456750 (+)	ENSG00000238661_st	snoRNA	ENSG00000238661
hp_hsa-mir-4687_st	0.813246	down	1.50484	0.223717	0.999543	1.56246	1.46087	1.28693	1.29231	1.17602	1.88472	1.04486	1.91072	2.08477	1.3447	Homo sapiens	11:3877292-3877371 (+)	hp_hsa-mir-4687_st	stem-loop	hsa-mir-4687
ENSG00000238666_st	0.83737	down	1.01694	0.2238	0.999543	0.633354	0.912024	0.610194	1.19909	1.0899	1.45867	0.76722	1.17818	1.27091	1.0499	Homo sapiens	chr11:85805234-85805337 (+)	ENSG00000238666_st	snoRNA	ENSG00000238666
hp_hsa-mir-302f_st	0.693845	down	1.20405	0.223966	0.999543	1.1708	0.787093	0.780598	0.67387	1.2896	0.810661	1.25303	1.65065	1.98115	1.64304	Homo sapiens	18:27878876-27878926 (+)	hp_hsa-mir-302f_st	stem-loop	hsa-mir-302f
hp_hsa-mir-3133_st	0.945756	down	1.45922	0.224372	0.999543	1.58984	1.27488	1.14821	1.63792	1.44412	1.28752	1.47617	1.54102	1.73084	1.46172	Homo sapiens	2:242417320-242417397 (+)	hp_hsa-mir-3133_st	stem-loop	hsa-mir-3133
ENSG00000251715_x_st	0.942244	down	1.24727	0.224442	0.999543	1.26501	1.10481	1.07553	1.21413	1.36231	1.60787	0.978946	1.57304	1.44782	0.843249	Homo sapiens	chr13:73034657-73034739 (-)	ENSG00000251715_x_st	snoRNA	ENSG00000251715
hp_hsa-mir-3149_st	0.931703	down	1.5036	0.224727	0.999543	1.57093	1.38674	1.15242	1.77475	1.37801	1.679	1.58897	1.59732	1.33018	1.57767	Homo sapiens	8:77879004-77879086 (-)	hp_hsa-mir-3149_st	stem-loop	hsa-mir-3149
hp_hsa-mir-3911_st	1.08944	up	1.04227	0.224733	0.999543	1.00534	1.08973	1.2677	0.889869	1.2677	0.804813	0.885078	0.775363	1.42968	1.00745	Homo sapiens	9:130452966-130453074 (-)	hp_hsa-mir-3911_st	stem-loop	hsa-mir-3911
hsa-miR-26a-1-star_st	0.945045	down	1.06875	0.22488	0.999543	0.93664	0.99476	0.650093	1.01808	1.54032	1.16384	0.800994	1.19763	1.44764	0.937517	Homo sapiens	3:38010895-38010971 (+)	hsa-miR-26a-1-star_st	miRNA	hsa-mir-26a-1
hsa-miR-4467_st	1.0781	up	7.8264	0.22506	0.999543	7.4773	7.5853	7.6944	8.08533	8.56092	8.05516	7.63897	8.66808	6.6938	7.80478	Homo sapiens	7:102111916-102111978 (+)	hsa-miR-4467_st	miRNA	hsa-mir-4467
hsa-miR-4269_st	1.76258	up	4.24831	0.225152	0.999543	3.69635	3.706	5.20728	4.68556	5.99059	2.50779	4.26968	3.94764	4.24028	4.23194	Homo sapiens	2:240227157-240227240 (+)	hsa-miR-4269_st	miRNA	hsa-mir-4269
ENSG00000199977_st	1.10956	up	1.44954	0.22542	0.999543	1.34309	1.25791	1.74721	1.58294	1.69149	0.977552	1.2348	1.2504	2.04804	1.36193	Homo sapiens	chr18:19397585-19397789 (+)	ENSG00000199977_st	snoRNA	ENSG00000199977
ENSG00000238545_st	0.966197	down	1.04809	0.225471	0.999543	1.15493	1.04314	0.914174	1.28599	0.718208	1.19379	0.975007	1.32059	0.9331	0.942008	Homo sapiens	chr1:226491963-226492064 (+)	ENSG00000238545_st	snoRNA	ENSG00000238545
hsa-miR-20a_st	0.858565	down	11.8251	0.225508	0.999543	11.7189	12.4898	11.3569	11.9053	11.1047	12.0334	11.0091	12.3651	12.4974	11.7706	Homo sapiens	13:92003319-92003389 (+)	hsa-miR-20a_st	miRNA	hsa-mir-20a
hsa-miR-4286_st	3.73797	up	4.08645	0.225666	0.999543	5.64044	4.67517	5.06175	4.35482	5.45572	1.66071	4.5379	2.28617	4.86706	2.32478	Homo sapiens	8:10524488-10524580 (+)	hsa-miR-4286_st	miRNA	hsa-mir-4286
hsa-miR-4424_st	0.820447	down	1.1268	0.226035	0.999543	0.80187	1.0526	1.19565	0.80187	1.0682	0.945825	0.970828	1.68334	1.33636	1.41143	Homo sapiens	1:178646884-178646969 (+)	hsa-miR-4424_st	miRNA	hsa-mir-4424
ENSG00000239161_x_st	0.857888	down	1.03357	0.226447	0.999543	1.2495	0.692703	0.895247	1.02184	0.755705	1.28204	0.842088	1.37302	0.872765	1.35078	Homo sapiens	chr2:197079943-197080046 (-)	ENSG00000239161_x_st	snoRNA	ENSG00000239161
ENSG00000202482_st	1.09844	up	1.22389	0.226702	0.999543	1.53723	0.94823	1.75659	1.0682	1.14784	1.08659	1.21904	1.30419	1.19104	0.979947	Homo sapiens	chrX:71945976-71946190 (-)	ENSG00000202482_st	snoRNA	ENSG00000202482
ENSG00000252365_st	1.15054	up	1.32816	0.226815	0.999543	1.24227	1.58159	1.14569	1.96524	1.21178	0.844756	1.25897	1.83019	0.983404	1.21772	Homo sapiens	chr13:94021100-94021213 (-)	ENSG00000252365_st	snoRNA	ENSG00000252365
hsa-miR-4659b-5p_st	0.872804	down	0.829447	0.226836	0.999543	0.944971	0.547459	0.603958	0.638052	0.92212	0.585929	0.814447	1.10037	1.14666	0.990506	Homo sapiens	8:6602689-6602761 (-)	hsa-miR-4659b-5p_st	miRNA	hsa-mir-4659b
hsa-miR-22-star_st	4.29821	up	4.11027	0.227999	0.999543	5.58264	4.16451	5.19738	4.68899	6.17715	0.953904	4.22223	1.9048	5.82154	2.38952	Homo sapiens	17:1617197-1617281 (-)	hsa-miR-22-star_st	miRNA	hsa-mir-22
hsa-miR-1292_st	3.25934	up	2.57757	0.228283	0.999543	2.84487	3.76082	3.19283	4.10493	3.24584	2.17757	2.21663	1.26267	2.10638	0.863133	Homo sapiens	20:2633423-2633488 (+)	hsa-miR-1292_st	miRNA	hsa-mir-1292
hsa-miR-589-star_st	1.41998	up	2.3175	0.228288	0.999543	2.17145	2.90961	3.44782	1.67268	2.65061	2.49895	1.65877	2.52141	1.9171	1.72658	Homo sapiens	7:5535450-5535548 (-)	hsa-miR-589-star_st	miRNA	hsa-mir-589
hsa-miR-935_st	0.738897	down	1.98133	0.228558	0.999543	0.691139	1.57767	2.99065	2.32742	1.22838	1.03479	1.7146	1.08838	5.79029	1.36997	Homo sapiens	19:54485561-54485651 (+)	hsa-miR-935_st	miRNA	hsa-mir-935
ENSG00000238947_st	1.14997	up	1.942	0.228609	0.999543	2.03116	2.29866	1.45058	2.7235	1.71012	1.87583	1.2756	2.12642	2.49213	1.43604	Homo sapiens	chr17:80099539-80099649 (+)	ENSG00000238947_st	snoRNA	ENSG00000238947
hsa-miR-365-star_st	1.63032	up	2.41862	0.228697	0.999543	1.97223	3.47635	2.88293	2.11431	3.41018	1.47907	2.32222	1.42741	3.52978	1.57175	Homo sapiens	17:29902430-29902540 (+)	hsa-miR-365-star_st	miRNA	hsa-mir-365-2
ENSG00000212528_st	0.888526	down	1.1506	0.228731	0.999543	1.09545	1.18708	0.766887	1.18186	1.09545	0.967096	1.42741	1.16322	1.23516	1.38641	Homo sapiens	chr15:25513613-25513698 (+)	ENSG00000212528_st	snoRNA	ENSG00000212528
ENSG00000200999_st	1.15413	up	1.24187	0.229061	0.999543	1.25581	1.69978	1.10639	1.03851	1.62589	0.616138	1.04176	1.74411	1.09331	1.19704	Homo sapiens	chr4:26703931-26704010 (+)	ENSG00000200999_st	snoRNA	ENSG00000200999
ENSG00000238863_x_st	0.839655	down	0.939652	0.229862	0.999543	0.922747	0.931054	0.691	1.04037	0.48276	0.797097	0.987592	1.31442	0.800552	1.42893	Homo sapiens	chr18:3424257-3424347 (-)	ENSG00000238863_x_st	snoRNA	ENSG00000238863
hp_hsa-mir-4283-2_s_st	0.938529	down	0.991819	0.230094	0.999543	1.14492	0.755821	0.982246	0.970242	0.877048	1.06758	1.12107	1.37858	0.845064	0.775615	Homo sapiens	7:63081468-63081547 (+)	hp_hsa-mir-4283-2_s_st	stem-loop	hsa-mir-4283-2
hp_hsa-mir-551a_st	1.11612	up	1.19116	0.230318	0.999543	1.05756	0.826068	1.68334	1.84984	0.935209	1.43711	1.39199	0.99357	0.961477	0.775437	Homo sapiens	1:3477259-3477354 (-)	hp_hsa-mir-551a_st	stem-loop	hsa-mir-551a
hp_hsa-mir-153-2_st	0.889621	down	1.00201	0.230819	0.999543	1.04598	1.11018	0.878259	0.657914	0.895866	1.16311	0.905267	1.28431	0.94097	1.13823	Homo sapiens	7:157367028-157367114 (-)	hp_hsa-mir-153-2_st	stem-loop	hsa-mir-153-2
ENSG00000238455_x_st	0.889015	down	0.851687	0.231104	0.999543	0.7153	0.773449	0.754691	0.831597	0.759099	0.863542	1.19792	1.17011	0.68951	0.761652	Homo sapiens	chr13:57133758-57133859 (+)	ENSG00000238455_x_st	snoRNA	ENSG00000238455
hsa-miR-604_st	1.29098	up	1.1441	0.231882	0.999543	0.769914	0.79326	1.78753	1.75965	1.53133	1.04825	1.0283	1.05761	0.809001	0.856188	Homo sapiens	10:29833933-29834026 (-)	hsa-miR-604_st	miRNA	hsa-mir-604
hp_hsa-mir-4719_st	0.971089	down	1.19914	0.232628	0.999543	1.20487	1.09537	1.34246	1.17901	1.0682	1.54882	1.07387	0.932593	1.48209	1.06416	Homo sapiens	16:76902833-76902916 (+)	hp_hsa-mir-4719_st	stem-loop	hsa-mir-4719
ENSG00000239191_x_st	1.02939	up	0.953547	0.232909	0.999543	0.958518	1.09658	0.857701	0.870438	1.08898	1.06013	0.860674	0.465003	1.18138	1.09607	Homo sapiens	chr5:149923152-149923251 (-)	ENSG00000239191_x_st	snoRNA	ENSG00000239191
hp_hsa-mir-155_st	0.991588	down	1.52986	0.232956	0.999543	2.58632	1.20685	0.830252	1.76834	1.22708	2.10081	1.10386	1.2717	1.73318	1.47023	Homo sapiens	21:26946292-26946356 (+)	hp_hsa-mir-155_st	stem-loop	hsa-mir-155
hsa-miR-424_st	3.32558	up	4.02646	0.233155	0.999543	4.59361	4.99499	5.43739	4.60298	4.83735	1.4032	2.12171	2.76853	6.42431	3.08053	Homo sapiens	X:133680644-133680741 (-)	hsa-miR-424_st	miRNA	hsa-mir-424
hsa-miR-621_st	0.960211	down	0.907838	0.233539	0.999543	0.98624	0.897626	1.15799	0.25426	1.09663	0.862184	1.33085	0.612309	0.92542	0.954868	Homo sapiens	13:41384902-41384997 (+)	hsa-miR-621_st	miRNA	hsa-mir-621
ENSG00000239061_x_st	0.929829	down	0.988855	0.234383	0.999543	1.12039	1.01922	0.565467	0.899602	1.07719	1.32019	1.03736	0.914331	0.809001	1.1258	Homo sapiens	chr14:102825136-102825239 (-)	ENSG00000239061_x_st	snoRNA	ENSG00000239061
hsa-miR-3687_st	1.92561	up	6.01456	0.234541	0.999543	4.97168	6.19467	6.23482	7.67061	7.36431	1.31181	6.97867	8.98001	4.39547	6.04354	Homo sapiens	21:9826203-9826263 (+)	hsa-miR-3687_st	miRNA	hsa-mir-3687
hsa-miR-4437_st	1.01539	up	1.34728	0.23456	0.999543	1.18574	1.46774	1.42741	1.22784	1.48278	0.822157	1.75309	0.930155	1.75791	1.41801	Homo sapiens	2:182170320-182170379 (-)	hsa-miR-4437_st	miRNA	hsa-mir-4437
hsa-miR-154_st	2.9754	up	3.65406	0.234683	0.999543	4.37423	3.46896	4.98409	3.6806	5.69513	1.14316	4.3772	2.09128	5.06606	1.65988	Homo sapiens	14:101526092-101526175 (+)	hsa-miR-154_st	miRNA	hsa-mir-154
hp_hsa-mir-1203_st	1.02351	up	1.06688	0.234787	0.999543	0.839487	1.13562	1.2371	1.24154	0.964487	0.97043	1.01953	0.796367	1.01953	1.44473	Homo sapiens	17:46233789-46233873 (-)	hp_hsa-mir-1203_st	stem-loop	hsa-mir-1203
hsa-miR-4664-5p_st	1.11789	up	1.13173	0.235043	0.999543	1.04486	1.00266	1.58757	1.09331	1.3322	1.54882	0.881297	1.07496	0.93026	0.82136	Homo sapiens	8:144815253-144815323 (-)	hsa-miR-4664-5p_st	miRNA	hsa-mir-4664
ENSG00000239044_st	0.914774	down	0.97292	0.235194	0.999543	0.997358	0.734246	0.952191	1.1104	0.749127	0.977552	1.02401	1.32502	0.987799	0.871501	Homo sapiens	chr7:129984255-129984358 (+)	ENSG00000239044_st	snoRNA	ENSG00000239044
hp_hsa-mir-197_st	1.78726	up	2.82284	0.235205	0.999543	2.96451	3.20618	3.43222	3.58372	3.02195	2.06789	2.76048	2.48058	2.80677	1.9041	Homo sapiens	1:110141515-110141589 (+)	hp_hsa-mir-197_st	stem-loop	hsa-mir-197
hp_hsa-mir-147_x_st	1.23498	up	1.31681	0.235273	0.999543	1.67801	1.39945	1.41766	1.90996	0.940196	1.39945	1.09484	0.942468	1.40681	0.979255	Homo sapiens	9:123007257-123007328 (-)	hp_hsa-mir-147_x_st	stem-loop	hsa-mir-147
hsa-miR-616_st	1.76788	up	2.20088	0.235752	0.999543	3.50103	2.67644	2.30294	2.60345	1.9756	1.88996	1.87944	1.26657	2.18128	1.73209	Homo sapiens	12:57912946-57913042 (-)	hsa-miR-616_st	miRNA	hsa-mir-616
ebv-miR-BART1-3p_st	1.14064	up	0.965007	0.235978	0.999543	0.996902	1.23687	1.35291	0.949811	0.763162	1.13674	0.585714	0.856091	0.809001	0.962865	Epstein Barr virus	HHV507799:139346-139415 (+)	ebv-miR-BART1-3p_st	miRNA	ebv-mir-BART1
ENSG00000238673_st	1.21643	up	1.26225	0.236044	0.999543	1.64482	1.57618	1.26146	1.35211	1.18331	1.50294	0.969292	0.754691	1.5364	0.841265	Homo sapiens	chr7:56168352-56168445 (+)	ENSG00000238673_st	snoRNA	ENSG00000238673
hsa-miR-4799-5p_st	0.811611	down	1.19741	0.236178	0.999543	1.23245	0.859406	1.08274	1.04867	1.01094	1.1084	0.99804	1.6029	1.73838	1.29218	Homo sapiens	4:148703746-148703819 (+)	hsa-miR-4799-5p_st	miRNA	hsa-mir-4799
hsa-miR-4317_st	3.14856	up	3.69795	0.23622	0.999543	4.07966	4.59422	4.94845	3.88925	5.11491	1.52455	3.09412	2.73438	4.68239	2.31758	Homo sapiens	18:6374360-6374424 (-)	hsa-miR-4317_st	miRNA	hsa-mir-4317
hsa-miR-548ae_st	0.49705	down	2.73586	0.236329	0.999543	3.24075	2.21038	1.86525	1.24512	2.59648	4.18913	2.43961	3.05251	2.31198	4.20743	Homo sapiens	2:185243702-185243771 (+) // 5:57825870-57825936 (-)	hsa-miR-548ae_st	miRNA	hsa-mir-548ae-1 // hsa-mir-548ae-2
ENSG00000238296_st	0.848498	down	1.14924	0.236443	0.999543	1.17852	1.15917	0.915437	0.990617	0.909931	1.5868	0.809741	1.41146	1.21904	1.31172	Homo sapiens	chr1:101694220-101694321 (-)	ENSG00000238296_st	snoRNA	ENSG00000238296
hsa-miR-1225-3p_st	0.891945	down	1.68549	0.236562	0.999543	1.13468	1.53826	1.60582	1.67079	2.06549	1.81007	1.16136	2.19792	2.01132	1.65924	Homo sapiens	16:2140196-2140285 (-)	hsa-miR-1225-3p_st	miRNA	hsa-mir-1225
hsa-miR-3657_st	0.882007	down	0.963514	0.236845	0.999543	1.1509	0.826068	0.74641	0.759597	0.881753	1.01975	0.913866	1.15593	0.869149	1.31172	Homo sapiens	12:112475403-112475519 (-)	hsa-miR-3657_st	miRNA	hsa-mir-3657
hsa-miR-132-star_st	2.21089	up	1.8707	0.237114	0.999543	2.75122	1.62805	2.61647	1.07096	4.14836	1.30728	2.32391	0.674168	1.2959	0.890678	Homo sapiens	17:1953202-1953302 (-)	hsa-miR-132-star_st	miRNA	hsa-mir-132
hsa-miR-361-5p_st	0.891888	down	10.4001	0.237292	0.999543	10.4201	10.5079	9.89807	10.703	10.0589	10.6253	10.2781	10.3488	10.6055	10.5556	Homo sapiens	X:85158641-85158712 (-)	hsa-miR-361-5p_st	miRNA	hsa-mir-361
hp_hsa-mir-3617_st	1.04952	up	1.10761	0.238371	0.999543	1.34309	1.31268	1.12295	0.956274	0.9774	0.892063	1.15278	0.585929	1.11513	1.61785	Homo sapiens	20:44333741-44333819 (-)	hp_hsa-mir-3617_st	stem-loop	hsa-mir-3617
hsa-miR-3149_st	0.895801	down	3.06253	0.238895	0.999543	2.78758	3.0953	2.89471	4.17894	1.95926	2.29793	3.44023	3.88633	2.9615	3.12355	Homo sapiens	8:77879004-77879086 (-)	hsa-miR-3149_st	miRNA	hsa-mir-3149
hp_hsa-mir-3155b_st	1.86587	up	2.3871	0.239052	0.999543	2.72468	2.34949	2.58726	3.76127	2.76244	1.52935	1.47125	1.54528	2.61402	2.52599	Homo sapiens		hp_hsa-mir-3155b_st	stem-loop	hsa-mir-3155b
ENSG00000239073_st	0.729193	down	1.13598	0.239108	0.999543	0.971693	1.3348	0.631541	0.791451	0.811372	1.59135	1.37338	1.23513	1.44599	1.17314	Homo sapiens	chr12:93744392-93744492 (+)	ENSG00000239073_st	snoRNA	ENSG00000239073
hp_hsa-mir-652_st	1.29399	up	1.81225	0.23917	0.999543	2.49213	2.13258	2.09427	1.61163	1.66021	1.61923	2.40633	1.41928	0.951796	1.73507	Homo sapiens	X:109298557-109298654 (+)	hp_hsa-mir-652_st	stem-loop	hsa-mir-652
hp_hsa-mir-1-2_st	0.924568	down	0.99744	0.239225	0.999543	0.900968	0.993169	0.942449	1.00225	0.865492	0.856878	0.979912	1.28497	1.18466	0.963652	Homo sapiens	18:19408965-19409049 (-)	hp_hsa-mir-1-2_st	stem-loop	hsa-mir-1-2
hp_hsa-mir-380_st	0.915077	down	0.983559	0.239537	0.999543	0.901649	1.13835	0.60277	0.840445	1.11449	0.962484	0.902547	1.01586	1.26533	1.09166	Homo sapiens	14:101491354-101491414 (+)	hp_hsa-mir-380_st	stem-loop	hsa-mir-380
hp_hsa-mir-107_st	1.00053	up	1.33154	0.239926	0.999543	1.82019	1.30317	0.999866	1.10558	1.4308	1.18179	1.04743	1.60537	1.71963	1.10153	Homo sapiens	10:91352504-91352584 (-)	hp_hsa-mir-107_st	stem-loop	hsa-mir-107
ENSG00000252352_x_st	0.79979	down	0.923138	0.240249	0.999543	0.697071	0.827373	0.744753	0.713354	0.827373	1.01759	0.990857	1.20879	1.21336	0.990857	Homo sapiens	chr17:67351274-67351359 (-)	ENSG00000252352_x_st	snoRNA	ENSG00000252352
ENSG00000238874_st	0.991002	down	0.991156	0.240504	0.999543	0.896421	0.934224	1.0756	0.944072	1.07286	1.21907	1.02116	0.687038	1.13716	0.923951	Homo sapiens	chr3:128792938-128793045 (+)	ENSG00000238874_st	snoRNA	ENSG00000238874
hsa-miR-299-3p_st	1.47982	up	2.48565	0.240565	0.999543	1.65673	2.20583	3.40133	2.99254	3.58537	1.18627	2.44097	2.53083	2.69743	2.15921	Homo sapiens	14:101490131-101490193 (+)	hsa-miR-299-3p_st	miRNA	hsa-mir-299
hp_hsa-mir-509-1_s_st	1.00309	up	0.942254	0.241112	0.999543	0.895994	1.18911	1.03406	0.663572	0.939647	0.852455	1.08366	0.642436	1.05341	1.0682	Homo sapiens	X:146342050-146342143 (-)	hp_hsa-mir-509-1_s_st	stem-loop	hsa-mir-509-1
hp_hsa-mir-379_st	0.623467	down	1.18129	0.241118	0.999543	0.977654	0.517749	1.0292	0.63279	1.04503	1.33347	1.28059	1.86515	1.81957	1.31172	Homo sapiens	14:101488403-101488469 (+)	hp_hsa-mir-379_st	stem-loop	hsa-mir-379
hsa-miR-3129-3p_st	1.24445	up	1.30721	0.241435	0.999543	1.23771	1.69096	1.46378	1.48488	1.44748	1.21904	1.08062	0.979124	1.21904	1.24947	Homo sapiens	2:189997762-189997837 (-)	hsa-miR-3129-3p_st	miRNA	hsa-mir-3129
ENSG00000253014_x_st	0.245668	down	5.55424	0.24149	0.999543	5.27539	4.6632	4.08769	4.61598	4.06589	6.61773	6.08415	6.41678	5.88406	7.83152	Homo sapiens	chr14:61073785-61073883 (+)	ENSG00000253014_x_st	snoRNA	ENSG00000253014
ENSG00000252719_st	0.877264	down	1.0687	0.241553	0.999543	0.691358	1.10218	0.651165	1.21198	1.21451	1.21904	1.03768	1.09176	1.38971	1.07759	Homo sapiens	chrX:138992063-138992193 (+)	ENSG00000252719_st	snoRNA	ENSG00000252719
hsa-miR-548c-5p_st	0.979219	down	1.49221	0.241561	0.999543	1.57669	0.796326	0.74341	3.00025	1.26865	1.88996	1.24618	1.71775	1.32438	1.35854	Homo sapiens	12:65016289-65016385 (+)	hsa-miR-548c-5p_st	miRNA	hsa-mir-548c
ENSG00000238336_x_st	0.925847	down	1.11039	0.242448	0.999543	0.786342	1.13097	1.25734	1.0682	1.0312	0.977552	1.11975	1.60024	0.996902	1.13538	Homo sapiens	chr7:129959119-129959222 (+)	ENSG00000238336_x_st	snoRNA	ENSG00000238336
ENSG00000238816_st	0.96539	down	2.23346	0.242484	0.999543	2.11937	2.25125	2.51737	1.90457	2.24771	2.02915	2.4881	2.09069	1.96602	2.72039	Homo sapiens	chr4:79561254-79561356 (+)	ENSG00000238816_st	snoRNA	ENSG00000238816
ENSG00000238807_x_st	0.600699	down	1.67987	0.242516	0.999543	1.36359	1.17489	0.771315	1.64838	1.60298	2.4201	2.09895	1.6689	1.65237	2.39726	Homo sapiens	chr17:4017902-4018004 (+)	ENSG00000238807_x_st	snoRNA	ENSG00000238807
hsa-miR-409-5p_st	2.75579	up	3.1316	0.243321	0.999543	3.47034	2.63047	4.34691	3.19446	5.67198	1.39547	3.04111	1.69541	4.59361	1.27623	Homo sapiens	14:101531637-101531715 (+)	hsa-miR-409-5p_st	miRNA	hsa-mir-409
hsa-miR-4529-3p_st	1.28229	up	9.83492	0.243843	0.999543	11.987	9.76034	8.62449	10.4516	9.24797	8.50686	11.6964	11.6917	11.3738	5.00901	Homo sapiens	18:53146452-53146529 (+)	hsa-miR-4529-3p_st	miRNA	hsa-mir-4529
hp_hsa-mir-4269_st	1.12681	up	1.219	0.24417	0.999543	1.19585	0.977552	1.64013	1.1344	1.57767	0.585929	1.27115	1.08125	1.54443	1.18159	Homo sapiens	2:240227157-240227240 (+)	hp_hsa-mir-4269_st	stem-loop	hsa-mir-4269
ENSG00000212479_st	1.35893	up	1.71398	0.244418	0.999543	1.87235	2.02795	2.00823	2.01273	1.75482	1.80689	1.42741	1.41464	1.29629	1.51848	Homo sapiens	chr21:30552747-30552960 (-)	ENSG00000212479_st	snoRNA	ENSG00000212479
ENSG00000252384_x_st	0.940573	down	0.970432	0.244499	0.999543	0.987227	0.983162	0.71267	1.0682	0.879934	0.977552	0.856188	1.07374	0.996902	1.16875	Homo sapiens	chr21:40266709-40266791 (+)	ENSG00000252384_x_st	snoRNA	ENSG00000252384
ENSG00000207027_x_st	1.07835	up	1.16151	0.244605	0.999543	1.27489	1.05187	1.73585	0.877377	1.13962	0.655828	1.14436	1.24073	0.996902	1.49764	Homo sapiens	chr8:23663742-23663890 (-)	ENSG00000207027_x_st	snoRNA	ENSG00000207027
hp_hsa-mir-4316_st	1.54917	up	1.79496	0.244969	0.999543	2.07562	2.76621	2.24267	1.64803	1.82102	1.49213	1.2673	1.31846	1.90365	1.41452	Homo sapiens	17:75393066-75393136 (-)	hp_hsa-mir-4316_st	stem-loop	hsa-mir-4316
ENSG00000238798_st	0.951473	down	2.12528	0.245293	0.999543	1.83308	2.18172	2.51046	2.19862	1.72311	2.05593	2.53029	1.78408	1.6511	2.78442	Homo sapiens	chr1:220160853-220160956 (-)	ENSG00000238798_st	snoRNA	ENSG00000238798
hp_hsa-mir-548s_st	0.756387	down	1.27438	0.245566	0.999543	1.04571	1.01053	0.842445	1.16201	1.30419	2.0263	1.58567	1.51516	1.01992	1.23185	Homo sapiens	2:11907570-11907651 (+)	hp_hsa-mir-548s_st	stem-loop	hsa-mir-548s
hsa-miR-452_st	1.23254	up	5.72518	0.24567	0.999543	6.21885	5.98655	4.97501	6.47957	5.72003	2.67001	7.0945	6.98891	6.41766	4.70076	Homo sapiens	X:151128100-151128184 (-)	hsa-miR-452_st	miRNA	hsa-mir-452
hsa-miR-4699-5p_st	0.820144	down	0.858815	0.245681	0.999543	0.817161	0.494767	0.775405	0.868494	0.623121	0.803973	1.23261	1.28954	0.809001	0.87408	Homo sapiens	12:81552167-81552240 (+)	hsa-miR-4699-5p_st	miRNA	hsa-mir-4699
ENSG00000252800_st	1.12484	up	2.20981	0.245716	0.999543	2.48777	2.20268	2.64359	1.90855	2.23075	2.37763	1.83461	2.26775	1.93185	2.21289	Homo sapiens	chr14:63945990-63946131 (+)	ENSG00000252800_st	snoRNA	ENSG00000252800
ENSG00000238753_x_st	0.917454	down	0.960811	0.245751	0.999543	0.839487	0.979475	0.595382	1.01078	1.0682	1.05246	0.870903	0.95305	0.970941	1.26743	Homo sapiens	chr4:54989267-54989371 (-)	ENSG00000238753_x_st	snoRNA	ENSG00000238753
hsa-miR-1245_st	1.0199	up	1.08357	0.245856	0.999543	1.10098	1.28989	0.870548	1.38078	0.846693	1.0305	0.890785	1.32741	0.976923	1.12115	Homo sapiens	2:189842818-189842887 (+)	hsa-miR-1245_st	miRNA	hsa-mir-1245
hsa-miR-1280_st	1.88333	up	4.99615	0.246279	0.999543	4.85389	5.38498	5.61233	5.61113	5.80165	5.64917	5.56607	3.89662	4.86531	2.72039	Homo sapiens	3:128081008-128081101 (+)	hsa-miR-1280_st	miRNA	hsa-mir-1280
hsa-miR-3194-5p_st	0.906987	down	2.93282	0.246465	0.999543	2.85782	1.7794	3.5571	3.19391	2.92377	2.91826	2.54452	3.02757	3.43714	3.08874	Homo sapiens	20:50069442-50069514 (-)	hsa-miR-3194-5p_st	miRNA	hsa-mir-3194
hsa-miR-4652-5p_st	0.900526	down	0.99369	0.246536	0.999543	1.13736	1.08537	0.553937	1.03097	0.782913	0.569866	0.979919	1.15454	1.83422	0.807806	Homo sapiens	7:93346240-93346317 (+)	hsa-miR-4652-5p_st	miRNA	hsa-mir-4652
hp_hsa-mir-1266_x_st	1.40722	up	1.79751	0.246543	0.999543	1.41993	2.14464	2.1479	2.24771	2.25951	1.52377	2.27978	1.36234	1.09002	1.49952	Homo sapiens	15:52569314-52569397 (-)	hp_hsa-mir-1266_x_st	stem-loop	hsa-mir-1266
hp_hsa-mir-549_x_st	1.06227	up	1.11619	0.246622	0.999543	1.48117	1.10957	0.870182	0.760241	1.57767	0.98122	1.0566	1.42741	1.00942	0.888428	Homo sapiens	15:81134319-81134414 (-)	hp_hsa-mir-549_x_st	stem-loop	hsa-mir-549
hp_hsa-mir-607_x_st	1.00083	up	1.14829	0.246674	0.999543	1.03609	1.26057	1.33165	1.02408	1.09202	1.41564	1.21737	0.943757	1.18597	0.975719	Homo sapiens	10:98588426-98588521 (-)	hp_hsa-mir-607_x_st	stem-loop	hsa-mir-607
hp_hsa-mir-4658_x_st	0.931711	down	1.19016	0.246943	0.999543	1.20991	1.19723	1.07447	0.935872	1.27821	1.18756	1.19723	1.42741	1.21518	1.17854	Homo sapiens	7:99754228-99754292 (-)	hp_hsa-mir-4658_x_st	stem-loop	hsa-mir-4658
hp_hsa-mir-606_st	1.03997	up	1.37846	0.247276	0.999543	1.53107	1.28423	1.28886	1.4066	1.5229	1.67604	1.55303	0.914208	1.20108	1.4066	Homo sapiens	10:77312216-77312311 (+)	hp_hsa-mir-606_st	stem-loop	hsa-mir-606
hp_hsa-mir-519e_st	0.654948	down	2.17128	0.247315	0.999543	2.34985	1.48125	1.78395	2.01996	1.69502	2.13275	1.97533	2.65415	2.5371	3.08344	Homo sapiens	19:54183194-54183277 (+)	hp_hsa-mir-519e_st	stem-loop	hsa-mir-519e
hp_hsa-mir-3910-2_st	0.69618	down	1.64117	0.247734	0.999543	1.28613	1.73121	1.2806	1.00761	1.59411	2.47975	1.59205	2.15557	1.99961	1.28502	Homo sapiens	9:94398546-94398627 (-)	hp_hsa-mir-3910-2_st	stem-loop	hsa-mir-3910-2
ENSG00000238693_st	1.00607	up	1.43566	0.24776	0.999543	1.57129	1.482	1.06258	1.56246	1.52183	2.00245	1.0283	1.57222	1.48531	1.0682	Homo sapiens	chr11:133306833-133306934 (-)	ENSG00000238693_st	snoRNA	ENSG00000238693
hsa-miR-1914-star_st	1.9165	up	1.91197	0.248046	0.999543	1.91776	1.73752	2.50085	3.42289	2.32699	1.5546	1.72759	1.30736	1.77154	0.852553	Homo sapiens	20:62572818-62572897 (-)	hsa-miR-1914-star_st	miRNA	hsa-mir-1914
hsa-miR-4328_st	0.998532	down	0.933107	0.24812	0.999543	1.08713	0.977552	0.886908	0.899645	0.809001	0.881164	1.11841	0.452163	0.886908	1.33219	Homo sapiens	X:78156691-78156746 (-)	hsa-miR-4328_st	miRNA	hsa-mir-4328
hsa-miR-2277-3p_st	3.13454	up	2.85623	0.248848	0.999543	2.91685	4.45538	3.97059	3.89786	3.16109	2.72073	1.70889	2.07033	2.3438	1.31675	Homo sapiens	5:92956402-92956494 (-)	hsa-miR-2277-3p_st	miRNA	hsa-mir-2277
hsa-miR-3692_st	1.04669	up	0.985317	0.249058	0.999543	0.839487	0.95091	1.3279	0.78713	1.18574	1.15122	0.682321	0.928357	0.97026	1.02985	Homo sapiens	6:157950164-157950232 (+)	hsa-miR-3692_st	miRNA	hsa-mir-3692
hp_hsa-mir-650_st	1.29363	up	2.23	0.249124	0.999543	1.62273	2.58705	3.19295	2.44828	2.22755	2.05134	3.75331	2.08299	1.41668	0.917108	Homo sapiens	22:23165270-23165365 (+)	hp_hsa-mir-650_st	stem-loop	hsa-mir-650
hp_hsa-mir-3681_st	1.01712	up	0.827739	0.249284	0.999543	0.853373	0.730999	0.966225	0.84032	0.809001	0.69297	1.07834	0.583626	0.758463	0.964077	Homo sapiens	2:12339256-12339327 (+)	hp_hsa-mir-3681_st	stem-loop	hsa-mir-3681
ENSG00000238369_x_st	0.833138	down	1.24327	0.249305	0.999543	1.4043	1.18806	1.21551	0.935872	0.814156	1.33954	1.61909	1.64597	1.21546	1.0547	Homo sapiens	chr5:149408912-149409015 (-)	ENSG00000238369_x_st	snoRNA	ENSG00000238369
ENSG00000251838_st	0.440419	down	2.17776	0.249563	0.999543	1.6821	1.90202	1.10132	1.44123	1.80448	3.1873	2.16613	2.58202	1.74287	4.16809	Homo sapiens	chr11:37723675-37723770 (-)	ENSG00000251838_st	snoRNA	ENSG00000251838
hp_hsa-mir-4251_st	0.526281	down	1.66708	0.249585	0.999543	1.72997	0.826068	1.09057	1.32214	1.05143	1.71062	1.56656	2.41746	1.50051	3.4555	Homo sapiens	1:3044539-3044599 (+)	hp_hsa-mir-4251_st	stem-loop	hsa-mir-4251
hp_hsa-mir-421_st	1.02633	up	2.95449	0.249726	0.999543	3.00847	2.86169	3.07082	3.18586	2.73932	2.95925	3.19446	2.62115	2.80181	3.10204	Homo sapiens	X:73438212-73438296 (-)	hp_hsa-mir-421_st	stem-loop	hsa-mir-421
hp_hsa-mir-3907_st	1.54631	up	1.60294	0.249871	0.999543	2.16956	1.46317	1.93954	2.10078	1.91375	1.33525	1.93441	1.02947	1.41525	0.728253	Homo sapiens	7:151130575-151130725 (-)	hp_hsa-mir-3907_st	stem-loop	hsa-mir-3907
hsa-miR-3190_st	1.49212	up	1.55827	0.250219	0.999543	1.8684	1.28349	2.35693	1.62298	2.10298	1.15968	1.68633	1.5101	1.07512	0.916715	Homo sapiens	19:47730199-47730278 (+)	hsa-miR-3190_st	miRNA	hsa-mir-3190
hsa-miR-4444_st	2.05437	up	1.80619	0.250406	0.999543	1.38476	1.75791	3.06997	2.30641	3.10863	0.977552	0.620235	1.88831	1.56417	1.38393	Homo sapiens	3:75263627-75263700 (+)	hsa-miR-4444_st	miRNA	hsa-mir-4444
hsa-miR-24_st	1.11566	up	13.512	0.250607	0.999543	13.5382	13.3218	13.5366	13.6756	13.8826	13.5978	13.3624	13.1355	13.6678	13.4018	Homo sapiens	9:97848303-97848370 (+) // 19:13947101-13947173 (-)	hsa-miR-24_st	miRNA	hsa-mir-24-1 // hsa-mir-24-2
ENSG00000238767_st	2.1116	up	1.64427	0.250864	0.999543	2.15635	1.55834	2.07747	2.98786	2.13718	0.963669	1.0283	0.88562	1.34997	1.29795	Homo sapiens	chr15:59682407-59682516 (+)	ENSG00000238767_st	snoRNA	ENSG00000238767
hsa-miR-346_st	4.00524	up	3.41879	0.251278	0.999543	4.34392	4.25574	4.45968	5.07892	3.96042	1.51085	3.76926	2.234	3.35332	1.2218	Homo sapiens	10:88024451-88024545 (-)	hsa-miR-346_st	miRNA	hsa-mir-346
hp_hsa-mir-1245b_st	0.829276	down	0.94969	0.251443	0.999543	0.839487	0.570329	0.7713	1.07875	0.813394	1.02923	1.22343	1.24463	0.996437	0.929912	Homo sapiens	2:189842819-189842887 (-)	hp_hsa-mir-1245b_st	stem-loop	hsa-mir-1245b
hp_hsa-mir-147b_st	0.908087	down	1.01755	0.251604	0.999543	1.32414	1.01994	0.769209	0.729139	0.897563	1.29571	0.856188	1.197	1.26853	0.81805	Homo sapiens	15:45725248-45725327 (+)	hp_hsa-mir-147b_st	stem-loop	hsa-mir-147b
ENSG00000252427_st	0.9498	down	1.20348	0.252124	0.999543	1.07519	1.16263	1.42213	1.09032	1.08138	1.24115	1.61194	0.972656	1.46683	0.910593	Homo sapiens	chr11:46780316-46780423 (-)	ENSG00000252427_st	snoRNA	ENSG00000252427
hsa-miR-519a-star_st	1.04436	up	1.0538	0.252205	0.999543	1.59492	0.888887	0.977552	0.973173	0.990999	1.33572	1.04211	0.62323	1.01071	1.10067	Homo sapiens	19:54255651-54255735 (+)	hsa-miR-519a-star_st	miRNA	hsa-mir-519a-1
hsa-miR-676-star_st	1.10213	up	0.947471	0.252269	0.999543	1.13589	0.800245	1.10176	0.738373	1.31183	0.738373	1.05072	0.687856	0.828014	1.08165	Homo sapiens	X:69242707-69242773 (+)	hsa-miR-676-star_st	miRNA	hsa-mir-676
ENSG00000238319_st	0.985363	down	1.15205	0.252494	0.999543	1.27119	1.01008	1.4586	0.781457	1.18574	0.831438	1.2524	0.96178	1.221	1.54681	Homo sapiens	chr4:184195614-184195717 (-)	ENSG00000238319_st	snoRNA	ENSG00000238319
ENSG00000201151_st	0.968543	down	1.02012	0.25265	0.999543	1.13953	0.977552	1.43752	0.881296	0.549419	1.03213	1.24678	1.04911	1.02331	0.864549	Homo sapiens	chr20:33704939-33705010 (-)	ENSG00000201151_st	snoRNA	ENSG00000201151
hsa-miR-4786-3p_st	1.0163	up	2.28831	0.252831	0.999543	2.59794	1.40181	2.10579	3.31035	2.08396	2.75822	1.86216	3.21931	1.26942	2.2741	Homo sapiens	2:240882432-240882511 (-)	hsa-miR-4786-3p_st	miRNA	hsa-mir-4786
ENSG00000252258_st	0.762587	down	1.9164	0.252917	0.999543	1.73989	1.72647	1.61162	1.55786	1.96861	1.96148	2.39114	2.1258	1.81138	2.26978	Homo sapiens	chr18:3025432-3025564 (-)	ENSG00000252258_st	snoRNA	ENSG00000252258
ENSG00000207177_st	0.950911	down	1.2444	0.253134	0.999543	1.02284	1.10602	1.44826	1.27762	1.18574	1.23432	1.50767	0.953697	0.991281	1.7166	Homo sapiens	chr5:110020495-110020628 (-)	ENSG00000207177_st	snoRNA	ENSG00000207177
hsa-miR-586_st	0.827983	down	0.955444	0.253255	0.999543	1.15297	0.793295	0.617208	0.872997	0.659931	0.764324	1.18626	1.2115	0.809001	1.48695	Homo sapiens	6:45165411-45165507 (-)	hsa-miR-586_st	miRNA	hsa-mir-586
ENSG00000202440_x_st	1.15742	up	1.16799	0.253266	0.999543	1.34333	1.50505	1.02558	1.10389	1.38936	1.24784	0.867415	0.529799	1.45963	1.20799	Homo sapiens	chr4:83323791-83323859 (-)	ENSG00000202440_x_st	snoRNA	ENSG00000202440
hsa-miR-4738-3p_st	4.20218	up	4.31068	0.253453	0.999543	4.85094	4.9475	5.58231	4.96928	6.38122	1.31909	4.24842	2.64823	6.12536	2.03446	Homo sapiens	17:73780602-73780688 (-)	hsa-miR-4738-3p_st	miRNA	hsa-mir-4738
ENSG00000239062_x_st	0.911131	down	1.03211	0.253472	0.999543	0.996902	0.732753	1.0329	0.968315	1.09399	1.19169	0.694877	1.37757	1.16919	1.06288	Homo sapiens	chr12:120486234-120486332 (+)	ENSG00000239062_x_st	snoRNA	ENSG00000239062
hp_hsa-mir-129-2_st	0.897184	down	1.46352	0.253978	0.999543	1.62856	1.30263	1.15237	1.26679	1.57593	1.00933	1.44043	1.69055	1.83452	1.73407	Homo sapiens	11:43602944-43603033 (+)	hp_hsa-mir-129-2_st	stem-loop	hsa-mir-129-2
ENSG00000251730_st	0.857572	down	1.1435	0.254269	0.999543	1.06629	1.12278	0.824078	1.20807	0.942085	0.966588	1.5243	1.34093	1.8273	0.612533	Homo sapiens	chr3:183171916-183172050 (+)	ENSG00000251730_st	snoRNA	ENSG00000251730
hp_hsa-mir-3976_st	0.955577	down	1.01426	0.254283	0.999543	0.653843	0.981208	1.48315	0.891517	0.897673	0.892265	0.876665	1.83116	0.737407	0.897673	Homo sapiens	18:5840694-5840832 (+)	hp_hsa-mir-3976_st	stem-loop	hsa-mir-3976
hsa-miR-374a_st	2.41444	up	2.3729	0.254309	0.999543	2.95723	2.89902	3.1027	1.67766	4.40714	1.12977	1.3108	1.60473	1.82088	2.81912	Homo sapiens	X:73507121-73507192 (-)	hsa-miR-374a_st	miRNA	hsa-mir-374a
hp_hsa-mir-1302-6_st	0.952603	down	1.13507	0.254313	0.999543	1.08269	0.865095	1.10658	1.25154	1.19429	1.03769	0.892298	1.42741	1.18427	1.30879	Homo sapiens	7:18166843-18166932 (-)	hp_hsa-mir-1302-6_st	stem-loop	hsa-mir-1302-6
hp_hsa-mir-548ag-2_x_st	1.02969	up	1.18063	0.254427	0.999543	1.12969	1.18232	1.07985	1.14064	1.47619	1.19098	1.23147	0.754691	1.02978	1.5907	Homo sapiens	20:59139620-59139683 (+)	hp_hsa-mir-548ag-2_x_st	stem-loop	hsa-mir-548ag-2
ENSG00000238872_st	0.828798	down	1.25538	0.254633	0.999543	1.39981	0.596153	1.34723	1.12946	1.12697	0.953184	1.3376	1.92179	1.22186	1.51973	Homo sapiens	chr1:174169267-174169368 (-)	ENSG00000238872_st	snoRNA	ENSG00000238872
hsa-miR-1245b-5p_st	0.964573	down	0.803132	0.255331	0.999543	0.699309	0.826068	0.785152	0.686892	0.888148	0.797097	0.834785	1.14751	0.809001	0.557361	Homo sapiens	2:189842819-189842887 (-)	hsa-miR-1245b-5p_st	miRNA	hsa-mir-1245b
hp_hsa-mir-2276_st	0.986978	down	1.28468	0.255448	0.999543	1.17688	1.38695	1.3949	1.07168	1.34573	1.79184	1.27132	0.839134	1.61107	0.957326	Homo sapiens	13:24736555-24736643 (+)	hp_hsa-mir-2276_st	stem-loop	hsa-mir-2276
hp_hsa-mir-377_st	1.12346	up	1.6126	0.255515	0.999543	1.91542	1.5584	1.76607	1.62149	1.62149	1.39842	1.36696	0.983929	2.81604	1.0778	Homo sapiens	14:101528387-101528455 (+)	hp_hsa-mir-377_st	stem-loop	hsa-mir-377
ENSG00000251817_x_st	1.12042	up	1.36061	0.255686	0.999543	1.48512	1.42741	1.43249	1.55642	1.31172	1.27535	1.50909	1.07415	1.29722	1.23717	Homo sapiens	chr1:173250216-173250309 (+)	ENSG00000251817_x_st	snoRNA	ENSG00000251817
hp_hsa-mir-4540_st	0.970611	down	1.06393	0.255703	0.999543	0.922913	0.788625	1.16477	1.15003	1.18574	1.14375	1.07035	1.61463	0.694508	0.904011	Homo sapiens	9:36864251-36864305 (-)	hp_hsa-mir-4540_st	stem-loop	hsa-mir-4540
hsa-miR-4474-3p_st	0.661734	down	1.87835	0.255718	0.999543	1.76283	1.24581	1.22671	1.66979	1.99741	1.96857	2.53229	2.02505	2.32659	2.02843	Homo sapiens	9:20502263-20502340 (-)	hsa-miR-4474-3p_st	miRNA	hsa-mir-4474
hsa-miR-548u_st	0.494398	down	2.09134	0.256191	0.999543	2.73856	1.28923	1.24343	0.994669	1.65016	3.14536	1.52604	2.72151	1.12402	4.48039	Homo sapiens	6:57254930-57255010 (+)	hsa-miR-548u_st	miRNA	hsa-mir-548u
hp_hsa-mir-3165_st	0.977698	down	0.973976	0.256336	0.999543	1.12518	0.834834	0.897513	0.965502	0.965502	1.19685	0.729386	1.22318	0.823414	0.978397	Homo sapiens	11:71783274-71783348 (-)	hp_hsa-mir-3165_st	stem-loop	hsa-mir-3165
hp_hsa-mir-4659b_st	1.07659	up	0.94487	0.256386	0.999543	1.49848	0.686479	0.778329	1.05417	0.973057	1.27204	0.345768	1.17557	0.808623	0.856188	Homo sapiens	8:6602689-6602761 (-)	hp_hsa-mir-4659b_st	stem-loop	hsa-mir-4659b
hp_hsa-mir-548i-4_st	0.4172	down	3.07325	0.256572	0.999543	2.85141	1.88173	2.36063	2.39346	2.72606	4.03602	2.71009	3.71876	3.3503	4.70406	Homo sapiens	X:83480760-83480836 (-)	hp_hsa-mir-548i-4_st	stem-loop	hsa-mir-548i-4
hp_hsa-mir-4784_st	1.82699	up	1.60288	0.256629	0.999543	1.50168	1.54034	2.15677	2.16548	2.82383	1.47666	1.42324	0.991312	1.06991	0.879622	Homo sapiens	2:132248733-132248809 (-)	hp_hsa-mir-4784_st	stem-loop	hsa-mir-4784
hp_hsa-mir-487b_x_st	0.981769	down	1.18628	0.256937	0.999543	1.14666	0.942963	1.27766	1.21846	1.27931	1.43151	1.15694	0.917544	1.26296	1.22882	Homo sapiens	14:101512792-101512875 (+)	hp_hsa-mir-487b_x_st	stem-loop	hsa-mir-487b
hsa-miR-324-5p_st	1.52576	up	7.25898	0.256974	0.999543	7.37004	7.86753	7.65094	7.50704	7.42317	5.01078	7.99194	6.41085	7.86605	7.49148	Homo sapiens	17:7126616-7126698 (-)	hsa-miR-324-5p_st	miRNA	hsa-mir-324
hp_hsa-mir-125a_st	1.12606	up	2.92463	0.257003	0.999543	2.72915	2.9066	3.29472	3.00652	3.11438	2.25188	3.53773	2.76205	2.80223	2.84105	Homo sapiens	19:52196507-52196592 (+)	hp_hsa-mir-125a_st	stem-loop	hsa-mir-125a
ENSG00000212148_st	0.935897	down	0.906502	0.25754	0.999543	0.611394	1.00515	0.646232	1.0531	0.97769	1.23856	0.897076	1.12964	0.747422	0.758759	Homo sapiens	chr10:36727589-36727716 (+)	ENSG00000212148_st	snoRNA	ENSG00000212148
hp_hsa-mir-4312_st	1.17557	up	1.66145	0.257615	0.999543	1.56246	1.42741	2.14465	1.89126	1.86488	2.03631	1.50989	1.56049	1.10439	1.51275	Homo sapiens	15:69094189-69094264 (-)	hp_hsa-mir-4312_st	stem-loop	hsa-mir-4312
ENSG00000238715_x_st	0.927427	down	1.09696	0.257682	0.999543	1.12884	0.994936	1.015	1.21822	0.85605	0.653594	1.16213	1.44232	1.43066	1.06781	Homo sapiens	chr15:65863311-65863411 (-)	ENSG00000238715_x_st	snoRNA	ENSG00000238715
hp_hsa-mir-4523_st	1.52796	up	4.29681	0.25806	0.999543	4.2758	4.15696	4.68211	5.25138	4.64682	3.99837	4.20249	3.88641	4.24878	3.619	Homo sapiens	17:27717680-27717748 (+)	hp_hsa-mir-4523_st	stem-loop	hsa-mir-4523
hp_hsa-mir-1244-2_s_st	0.98141	down	1.10636	0.258101	0.999543	1.32144	1.0061	0.890388	1.14029	1.10591	0.872862	1.12217	1.27951	1.21904	1.10591	Homo sapiens	5:118310281-118310365 (+)	hp_hsa-mir-1244-2_s_st	stem-loop	hsa-mir-1244-2
hsa-miR-149-star_st	1.08193	up	9.63712	0.258129	0.999543	8.9393	9.17852	9.55973	10.9532	9.83884	9.23862	9.51315	10.5054	9.29848	9.34593	Homo sapiens	2:241395418-241395506 (+)	hsa-miR-149-star_st	miRNA	hsa-mir-149
ENSG00000238339_x_st	0.883411	down	0.998941	0.2582	0.999543	0.839487	0.735877	0.900484	0.774279	1.29747	1.00041	0.735877	1.42741	1.45945	0.818664	Homo sapiens	chr2:179990263-179990364 (-)	ENSG00000238339_x_st	snoRNA	ENSG00000238339
hp_hsa-mir-504_st	1.24115	up	2.30452	0.258557	0.999543	1.849	2.9264	2.66221	2.24771	2.61647	2.09495	2.09067	2.05345	2.43797	2.06639	Homo sapiens	X:137749872-137749954 (-)	hp_hsa-mir-504_st	stem-loop	hsa-mir-504
ENSG00000221345_st	0.930607	down	1.10027	0.258689	0.999543	1.1048	1.02017	0.926824	1.21258	0.977577	1.03577	1.31317	1.27598	1.26455	0.871264	Homo sapiens	chr6:71836597-71836808 (-)	ENSG00000221345_st	snoRNA	ENSG00000221345
hp_hsa-mir-4682_st	0.886021	down	1.4128	0.258868	0.999543	1.2905	1.48173	0.977552	1.50986	1.36789	1.95783	1.40849	1.43866	1.40119	1.2943	Homo sapiens	10:121718025-121718104 (+)	hp_hsa-mir-4682_st	stem-loop	hsa-mir-4682
hsa-miR-4671-5p_st	0.930646	down	0.947833	0.259593	0.999543	1.18197	0.673634	0.76077	0.692833	1.17072	0.977552	0.844435	1.12844	0.974766	1.07321	Homo sapiens	1:234442213-234442285 (+)	hsa-miR-4671-5p_st	miRNA	hsa-mir-4671
hp_hsa-mir-1260b_st	1.24922	up	1.26753	0.259627	0.999543	1.38892	1.32081	1.3086	1.58006	1.54182	0.977552	1.1972	0.869099	1.33344	1.15777	Homo sapiens	11:96074602-96074690 (+)	hp_hsa-mir-1260b_st	stem-loop	hsa-mir-1260b
ENSG00000238437_x_st	1.06447	up	1.38783	0.260175	0.999543	1.23452	1.10023	1.32955	1.87105	1.62915	0.88539	1.55978	2.02409	0.775484	1.4691	Homo sapiens	chr11:93530379-93530479 (+)	ENSG00000238437_x_st	snoRNA	ENSG00000238437
ENSG00000239017_st	0.895386	down	0.962459	0.260225	0.999543	0.744861	1.14212	0.830401	0.887365	0.809001	0.960585	1.10573	1.17537	0.948395	1.02076	Homo sapiens	chrX:48420090-48420189 (-)	ENSG00000239017_st	snoRNA	ENSG00000239017
hsa-miR-1228_st	1.11454	up	3.48256	0.260238	0.999543	3.62855	3.2074	3.04249	4.40058	3.52492	4.08787	3.31416	3.95418	3.57685	2.08862	Homo sapiens	12:57588287-57588359 (+)	hsa-miR-1228_st	miRNA	hsa-mir-1228
ebv-miR-BART14-star_st	1.20869	up	1.43384	0.260281	0.999543	1.35927	1.63439	1.89026	1.42596	1.54292	1.00402	1.40862	1.44358	1.56115	1.0682	Epstein Barr virus	HHV507799:148731-148815 (+)	ebv-miR-BART14-star_st	miRNA	ebv-mir-BART14
hp_hsa-mir-4328_st	0.963417	down	0.999879	0.260564	0.999543	1.25483	0.985819	0.856188	0.745363	1.02278	1.14766	1.05323	1.21322	0.960029	0.759676	Homo sapiens	X:78156691-78156746 (-)	hp_hsa-mir-4328_st	stem-loop	hsa-mir-4328
ENSG00000207147_st	1.01774	up	1.29926	0.260929	0.999543	1.12643	1.1236	1.08274	2.04121	1.18574	1.17865	1.04646	1.62403	1.17865	1.4051	Homo sapiens	chr21:41885071-41885206 (+)	ENSG00000207147_st	snoRNA	ENSG00000207147
hsa-miR-1323_st	0.725178	down	2.47249	0.261456	0.999543	2.29404	2.30779	1.99591	1.96745	2.63829	2.38864	2.04404	3.24247	0.996901	4.84939	Homo sapiens	19:54175222-54175294 (+)	hsa-miR-1323_st	miRNA	hsa-mir-1323
ENSG00000238733_x_st	0.889432	down	1.08841	0.261616	0.999543	1.04267	1.28434	0.834482	1.00246	0.855493	1.07597	1.11842	1.21593	1.28563	1.16871	Homo sapiens	chr7:128701585-128701688 (+)	ENSG00000238733_x_st	snoRNA	ENSG00000238733
hsa-miR-4423-3p_st	0.343425	down	4.72787	0.262286	0.999543	4.57116	3.76379	3.93572	3.54536	3.96848	4.26968	5.33772	5.76762	5.64063	6.47852	Homo sapiens	1:85599477-85599556 (+)	hsa-miR-4423-3p_st	miRNA	hsa-mir-4423
hsa-miR-3118_st	0.901405	down	1.16308	0.262287	0.999543	1.02605	1.42741	1.11036	1.0682	0.809001	1.65805	0.711989	1.68334	1.13856	0.997847	Homo sapiens	1:142667289-142667363 (+) // 1:143163750-143163822 (+) // 1:143424141-143424215 (-) // 15:21038124-21038198 (+) // 21:15017096-15017171 (-) // 15:22049274-22049348 (+)	hsa-miR-3118_st	miRNA	hsa-mir-3118-1 // hsa-mir-3118-2 // hsa-mir-3118-3 // hsa-mir-3118-4 // hsa-mir-3118-5 // hsa-mir-3118-6
ENSG00000212249_x_st	0.735463	down	1.17942	0.26257	0.999543	1.02681	0.977552	1.09731	0.778713	0.90852	1.12683	1.75865	1.66234	1.16928	1.28818	Homo sapiens	chr5:68169781-68169914 (+)	ENSG00000212249_x_st	snoRNA	ENSG00000212249
hp_hsa-mir-200b_x_st	1.32459	up	3.41312	0.262943	0.999543	3.47187	4.48814	3.58379	3.22114	3.31451	2.55762	3.67372	2.89026	3.44608	3.48405	Homo sapiens	1:1102484-1102578 (+)	hp_hsa-mir-200b_x_st	stem-loop	hsa-mir-200b
hsa-miR-4767_st	2.26418	up	2.73666	0.26345	0.999543	2.36286	4.22467	3.50222	2.83893	3.70211	2.64168	3.0285	2.07604	1.30352	1.68611	Homo sapiens	X:7065901-7065978 (+)	hsa-miR-4767_st	miRNA	hsa-mir-4767
hp_hsa-mir-133a-2_x_st	0.94574	down	1.32693	0.263557	0.999543	1.74406	1.37852	0.891301	1.2096	1.20997	1.19807	1.34116	1.34116	1.50702	1.44846	Homo sapiens	20:61162119-61162220 (+)	hp_hsa-mir-133a-2_x_st	stem-loop	hsa-mir-133a-2
ENSG00000212594_st	1.03684	up	1.10065	0.263635	0.999543	1.34876	1.04457	1.44181	0.909224	0.889362	1.07073	0.889048	1.03778	1.10444	1.27076	Homo sapiens	chr12:103985890-103986021 (+)	ENSG00000212594_st	snoRNA	ENSG00000212594
ENSG00000252525_x_st	0.862667	down	1.01786	0.263698	0.999543	1.13568	1.57767	0.469712	0.712332	0.661074	0.724704	1.84766	0.953697	1.26455	0.831478	Homo sapiens	chrX:70660367-70660477 (-)	ENSG00000252525_x_st	snoRNA	ENSG00000252525
hsa-miR-4449_st	6.85408	up	4.49078	0.264205	0.999543	5.01919	6.49685	5.41564	7.07722	5.3874	3.00967	4.52321	2.56296	3.88167	1.53398	Homo sapiens	4:53578849-53578914 (+)	hsa-miR-4449_st	miRNA	hsa-mir-4449
hsa-miR-296-5p_st	1.05924	up	1.96417	0.264312	0.999543	2.17348	1.98541	2.03268	2.34475	1.49208	1.53638	1.68926	2.535	2.0707	1.78194	Homo sapiens	20:57392670-57392749 (-)	hsa-miR-296-5p_st	miRNA	hsa-mir-296
hsa-miR-671-3p_st	2.04978	up	1.80663	0.264439	0.999543	1.23293	3.88925	2.39069	1.97143	2.13755	1.90042	1.38866	0.920678	1.16653	1.0682	Homo sapiens	7:150935507-150935624 (+)	hsa-miR-671-3p_st	miRNA	hsa-mir-671
ENSG00000239125_st	0.912659	down	1.13662	0.264689	0.999543	1.34891	1.13375	0.714597	1.20251	0.953697	0.968018	1.10248	1.17639	1.22268	1.54316	Homo sapiens	chr10:112336118-112336219 (+)	ENSG00000239125_st	snoRNA	ENSG00000239125
hsa-miR-155-star_st	0.590931	down	1.98627	0.264866	0.999543	1.72934	1.92894	1.57031	1.38592	1.41948	3.93366	1.42065	2.84246	1.16027	2.47164	Homo sapiens	21:26946292-26946356 (+)	hsa-miR-155-star_st	miRNA	hsa-mir-155
ENSG00000252543_x_st	0.345155	down	5.20563	0.264945	0.999543	4.89681	4.31296	4.19371	4.67998	4.10796	6.42093	5.29303	5.9378	5.17046	7.04261	Homo sapiens	chr8:8916049-8916140 (-)	ENSG00000252543_x_st	snoRNA	ENSG00000252543
hp_hsa-mir-525_st	0.794356	down	1.37874	0.264975	0.999543	1.28864	1.51379	0.900416	1.06658	1.29391	1.78866	1.41008	1.38101	1.45254	1.69176	Homo sapiens	19:54200787-54200871 (+)	hp_hsa-mir-525_st	stem-loop	hsa-mir-525
ebv-miR-BART22_st	1.05322	up	0.906067	0.264989	0.999543	1.56246	0.692703	0.719038	1.04126	0.701877	0.875127	0.753713	1.18998	0.809001	0.71551	Epstein Barr virus	HHV507799:147161-147231 (+)	ebv-miR-BART22_st	miRNA	ebv-mir-BART22
hp_hsa-mir-19b-1_st	1.04219	up	1.05341	0.265386	0.999543	1.16935	0.977552	1.08274	1.25805	0.928405	0.977552	1.04604	1.45597	0.975378	0.663046	Homo sapiens	13:92003446-92003532 (+)	hp_hsa-mir-19b-1_st	stem-loop	hsa-mir-19b-1
hsa-miR-29b_st	0.901166	down	6.73723	0.266151	0.999543	6.86836	6.95324	6.86749	5.506	7.11572	6.79631	7.45909	6.34291	6.19236	7.27082	Homo sapiens	7:130562218-130562298 (-) // 1:207975788-207975868 (-)	hsa-miR-29b_st	miRNA	hsa-mir-29b-1 // hsa-mir-29b-2
ENSG00000238313_x_st	0.870752	down	1.08076	0.266191	0.999543	1.00805	1.00997	1.33687	0.809001	0.740733	0.859692	1.21904	0.628355	1.26146	1.93441	Homo sapiens	chr9:38190404-38190504 (+)	ENSG00000238313_x_st	snoRNA	ENSG00000238313
hp_hsa-mir-1267_st	0.906844	down	1.49579	0.266972	0.999543	1.40708	1.53268	1.66223	1.35967	1.16463	2.34323	1.33633	1.06607	1.53769	1.54834	Homo sapiens	13:108183519-108183596 (-)	hp_hsa-mir-1267_st	stem-loop	hsa-mir-1267
hp_hsa-mir-604_st	0.944465	down	1.34336	0.267127	0.999543	1.48854	0.95619	1.44184	1.1823	1.44184	1.4124	1.39205	1.01108	1.61915	1.48818	Homo sapiens	10:29833933-29834026 (-)	hp_hsa-mir-604_st	stem-loop	hsa-mir-604
ENSG00000239176_st	0.752691	down	1.29292	0.26722	0.999543	1.15286	0.977552	0.937189	1.39118	0.981141	1.69972	1.1991	1.48466	1.40661	1.69918	Homo sapiens	chr1:90233771-90233877 (-)	ENSG00000239176_st	snoRNA	ENSG00000239176
hp_hsa-mir-4737_x_st	1.26658	up	1.95648	0.267543	0.999543	1.74978	2.00331	2.33445	2.12933	2.41786	1.9521	1.90667	1.7743	1.71929	1.57767	Homo sapiens	17:58120386-58120466 (-)	hp_hsa-mir-4737_x_st	stem-loop	hsa-mir-4737
ENSG00000253004_st	0.900544	down	0.856294	0.268346	0.999543	0.796993	0.934928	0.713444	0.733871	0.724407	1.1769	0.986162	1.07888	0.831479	0.585877	Homo sapiens	chr3:135518536-135518622 (-)	ENSG00000253004_st	snoRNA	ENSG00000253004
hsa-miR-106a_st	0.724732	down	11.7665	0.268561	0.999543	11.4951	12.3605	11.163	11.7691	10.8836	12.5119	10.9173	12.2527	12.3818	11.93	Homo sapiens	X:133304228-133304308 (-)	hsa-miR-106a_st	miRNA	hsa-mir-106a
hsa-miR-137_st	1.39152	up	1.89671	0.268803	0.999543	1.34162	3.53583	3.364	1.15268	1.28109	1.54642	1.00445	2.01073	1.80898	1.92135	Homo sapiens	1:98511626-98511727 (-)	hsa-miR-137_st	miRNA	hsa-mir-137
hp_hsa-mir-30a_x_st	1.01548	up	1.56287	0.26906	0.999543	0.852067	1.6035	2.17041	1.07594	2.16783	0.957228	2.23568	1.28373	2.21413	1.0682	Homo sapiens	6:72113254-72113324 (-)	hp_hsa-mir-30a_x_st	stem-loop	hsa-mir-30a
hsa-miR-1281_st	0.551406	down	6.69045	0.269213	0.999543	6.72088	5.91494	5.40787	8.0302	5.23132	8.2481	7.33435	7.07286	6.01978	6.92418	Homo sapiens	22:41488517-41488570 (+)	hsa-miR-1281_st	miRNA	hsa-mir-1281
hp_hsa-mir-2110_st	0.863042	down	1.10597	0.269253	0.999543	1.02684	1.01655	1.31917	0.935872	0.700157	1.55628	1.21904	0.776412	1.09726	1.41208	Homo sapiens	10:115933864-115933938 (-)	hp_hsa-mir-2110_st	stem-loop	hsa-mir-2110
hsa-miR-219-5p_st	0.92742	down	0.975373	0.269286	0.999543	1.43453	0.445774	0.672198	1.21374	0.83886	1.00218	0.8238	1.17737	0.83886	1.30642	Homo sapiens	6:33175612-33175721 (+) // 9:131154897-131154993 (-)	hsa-miR-219-5p_st	miRNA	hsa-mir-219-1 // hsa-mir-219-2
ENSG00000238522_x_st	0.864155	down	1.15203	0.269305	0.999543	0.996902	0.985831	1.21251	0.806039	1.23229	1.20468	1.67224	1.79595	1.06419	0.5497	Homo sapiens	chr13:97709633-97709734 (+)	ENSG00000238522_x_st	snoRNA	ENSG00000238522
hp_hsa-mir-200c_st	1.31308	up	1.94737	0.270035	0.999543	2.1621	2.89369	2.09665	2.27738	1.28942	2.30512	1.93813	1.14751	1.06693	2.29676	Homo sapiens	12:7072862-7072929 (+)	hp_hsa-mir-200c_st	stem-loop	hsa-mir-200c
hp_hsa-mir-1299_st	1.45459	up	2.48783	0.270242	0.999543	1.82284	3.21014	2.91733	4.18181	1.65854	1.6768	1.8035	4.43522	1.4737	1.6984	Homo sapiens	9:69002239-69002321 (-)	hp_hsa-mir-1299_st	stem-loop	hsa-mir-1299
hp_hsa-mir-190_st	0.663249	down	1.25343	0.270555	0.999543	1.34408	0.838476	1.13589	0.69525	0.7725	1.68532	1.16619	1.81718	1.33463	1.74476	Homo sapiens	15:63116156-63116240 (+)	hp_hsa-mir-190_st	stem-loop	hsa-mir-190
hp_hsa-mir-185_x_st	2.55317	up	2.32112	0.270692	0.999543	3.2546	2.89114	2.8154	3.47764	2.54757	1.31019	2.5672	1.33348	1.48198	1.53205	Homo sapiens	22:20020662-20020743 (+)	hp_hsa-mir-185_x_st	stem-loop	hsa-mir-185
hsa-miR-548w_st	1.56542	up	1.55326	0.270787	0.999543	1.77027	0.855813	2.23568	3.2092	1.31172	1.17283	1.23192	1.32943	1.72305	0.692703	Homo sapiens	16:26036558-26036631 (+)	hsa-miR-548w_st	miRNA	hsa-mir-548w
hp_hsa-mir-941-1_s_st	1.81603	up	3.38255	0.270919	0.999543	3.65592	3.69959	4.00281	3.81649	3.8899	1.76732	3.31425	2.94105	3.65115	3.08701	Homo sapiens	20:62550778-62550894 (+)	hp_hsa-mir-941-1_s_st	stem-loop	hsa-mir-941-1
hp_hsa-mir-3652_st	1.49052	up	2.0863	0.270978	0.999543	1.83759	2.20322	2.57064	2.3737	2.88589	1.47018	1.96004	1.89005	1.82769	1.84402	Homo sapiens	12:104324203-104324333 (+)	hp_hsa-mir-3652_st	stem-loop	hsa-mir-3652
ENSG00000238506_st	0.790913	down	1.09052	0.271079	0.999543	0.852119	1.1429	0.737608	0.993936	0.880032	1.6766	0.866988	1.31078	1.0671	1.37717	Homo sapiens	chr7:52391494-52391585 (-)	ENSG00000238506_st	snoRNA	ENSG00000238506
hsa-miR-1184_st	0.136153	down	4.34143	0.27119	0.999543	3.31189	2.10289	1.49855	4.04746	3.55459	7.6638	3.36066	4.51107	6.24	7.12336	Homo sapiens	X:154115635-154115733 (-) // X:154612749-154612847 (-) // X:154687178-154687276 (+)	hsa-miR-1184_st	miRNA	hsa-mir-1184-1 // hsa-mir-1184-2 // hsa-mir-1184-3
hp_hsa-mir-1263_st	0.474155	down	2.51457	0.27131	0.999543	2.01325	1.9147	1.94652	1.88055	2.1264	2.67126	3.38648	3.21801	1.89467	4.09385	Homo sapiens	3:163889259-163889344 (-)	hp_hsa-mir-1263_st	stem-loop	hsa-mir-1263
hp_hsa-mir-2467_st	1.40193	up	1.20221	0.271775	0.999543	0.570329	1.40149	1.67167	2.14952	1.43656	1.08677	1.11049	0.85369	0.77613	0.965405	Homo sapiens	2:240273419-240273499 (-)	hp_hsa-mir-2467_st	stem-loop	hsa-mir-2467
hp_hsa-mir-941-2_s_st	2.43166	up	2.59339	0.272062	0.999543	4.11955	3.60547	2.85953	2.71925	2.86798	1.05426	2.49075	1.22308	2.73387	2.26012	Homo sapiens		hp_hsa-mir-941-2_s_st	stem-loop	hsa-mir-941-2
hsa-miR-4477b_st	0.795462	down	1.20527	0.272504	0.999543	1.22224	1.11414	0.856188	1.19943	0.809001	1.67446	0.932241	1.35448	1.79701	1.09348	Homo sapiens	9:68415308-68415388 (+)	hsa-miR-4477b_st	miRNA	hsa-mir-4477b
ENSG00000252692_x_st	1.22604	up	1.15036	0.272731	0.999543	1.7395	1.18703	1.5032	0.935872	1.12121	0.898141	1.16825	0.994375	0.951073	1.00492	Homo sapiens	chr1:206261008-206261093 (-)	ENSG00000252692_x_st	snoRNA	ENSG00000252692
hsa-miR-4507_st	0.923381	down	8.09265	0.27279	0.999543	8.31689	7.37652	7.12136	9.67798	7.683	8.22392	9.3865	8.54715	7.83886	6.75433	Homo sapiens	14:106324293-106324344 (-)	hsa-miR-4507_st	miRNA	hsa-mir-4507
hsa-miR-4528_st	0.922444	down	0.858136	0.272809	0.999543	0.781987	0.754685	0.846765	0.742497	0.87358	0.675213	0.63758	1.19392	0.996902	1.07823	Homo sapiens	18:50763471-50763560 (+)	hsa-miR-4528_st	miRNA	hsa-mir-4528
hsa-miR-4758-3p_st	1.17573	up	2.00595	0.273008	0.999543	1.99866	2.53805	1.55526	2.33932	2.18234	2.06517	1.61111	2.24284	2.21499	1.31172	Homo sapiens	20:60907529-60907616 (-)	hsa-miR-4758-3p_st	miRNA	hsa-mir-4758
hsa-miR-2054_st	0.948878	down	0.895572	0.273124	0.999543	0.996902	0.712854	1.10297	0.699801	0.776069	0.870538	0.625808	0.624324	1.23473	1.31172	Homo sapiens	4:126428414-126428462 (+)	hsa-miR-2054_st	miRNA	hsa-mir-2054
hsa-miR-4509_st	0.785249	down	1.03808	0.273205	0.999543	0.789485	1.08486	0.555136	1.06595	0.823016	1.34911	0.853963	1.15461	0.996901	1.70775	Homo sapiens	15:22675148-22675241 (-) // 15:28671637-28671730 (+) // 15:28735898-28735991 (-)	hsa-miR-4509_st	miRNA	hsa-mir-4509-1 // hsa-mir-4509-2 // hsa-mir-4509-3
hsa-miR-182_st	1.90244	up	8.83549	0.273284	0.999543	8.30334	10.428	10.0756	9.09623	8.59389	6.62971	8.28533	8.59298	10.2659	8.08389	Homo sapiens	7:129410223-129410332 (-)	hsa-miR-182_st	miRNA	hsa-mir-182
ebv-miR-BART9-star_st	1.02445	up	1.44441	0.273432	0.999543	1.18574	2.22182	1.50849	1.16458	1.22853	0.977552	1.96122	1.93568	1.47137	0.789083	Epstein Barr virus	HHV507799:146946-147032 (+)	ebv-miR-BART9-star_st	miRNA	ebv-mir-BART9
hp_hsa-mir-4732_st	1.99915	up	1.90786	0.27352	0.999543	1.80368	2.5305	2.33294	3.34895	2.02168	1.3503	2.11945	1.16748	1.29192	1.11168	Homo sapiens	17:27188673-27188748 (-)	hp_hsa-mir-4732_st	stem-loop	hsa-mir-4732
hp_hsa-mir-363_st	1.18781	up	1.5815	0.273671	0.999543	1.62904	1.93441	1.9063	1.56246	1.49603	1.21904	1.01934	1.21446	1.5245	2.30939	Homo sapiens	X:133303408-133303482 (-)	hp_hsa-mir-363_st	stem-loop	hsa-mir-363
hsa-miR-4684-5p_st	1.00288	up	0.996444	0.273879	0.999543	0.839029	0.826068	1.26771	0.864618	1.19517	0.977095	1.02784	0.931614	0.996902	1.03839	Homo sapiens	1:23046010-23046091 (+)	hsa-miR-4684-5p_st	miRNA	hsa-mir-4684
hsa-miR-3150a-3p_st	1.21815	up	1.34657	0.27396	0.999543	1.06049	1.28792	1.56246	1.68273	1.85097	0.975424	1.93441	0.895505	1.36469	0.851094	Homo sapiens	8:96085142-96085221 (+)	hsa-miR-3150a-3p_st	miRNA	hsa-mir-3150a
hp_hsa-mir-3687_st	1.257	up	4.08255	0.274045	0.999543	2.91624	3.79362	4.50745	4.82698	5.19344	2.52832	4.56971	5.88323	3.88236	2.72416	Homo sapiens	21:9826203-9826263 (+)	hp_hsa-mir-3687_st	stem-loop	hsa-mir-3687
hsa-miR-148b-star_st	0.816368	down	1.2458	0.274493	0.999543	1.02877	1.05413	1.13764	1.12515	1.15154	0.986378	1.42741	1.64725	1.88345	1.01628	Homo sapiens	12:54731000-54731098 (+)	hsa-miR-148b-star_st	miRNA	hsa-mir-148b
hp_hsa-mir-3160-2_s_st	0.710288	down	1.9945	0.274694	0.999543	1.66961	1.86792	1.85943	2.02117	1.32055	3.2107	1.40045	2.72519	2.04916	1.8208	Homo sapiens	11:46473357-46473437 (+)	hp_hsa-mir-3160-2_s_st	stem-loop	hsa-mir-3160-2
ENSG00000252571_s_st	1.17417	up	1.44063	0.274905	0.999543	1.16388	1.25564	1.75866	1.56246	2.04162	1.88008	1.35955	1.11235	0.838542	1.43352	Homo sapiens	chr22:20455222-20455364 (+)	ENSG00000252571_s_st	snoRNA	ENSG00000252571
hp_hsa-mir-518e_x_st	0.505147	down	1.2532	0.275046	0.999543	0.984735	0.692703	0.701856	0.965187	0.458435	1.70501	1.20687	1.78789	1.75518	2.27409	Homo sapiens	19:54233092-54233179 (+)	hp_hsa-mir-518e_x_st	stem-loop	hsa-mir-518e
ENSG00000238348_st	0.64697	down	1.09125	0.275048	0.999543	0.870457	0.718451	0.820213	0.752921	0.723629	2.02703	0.903753	1.58799	1.62611	0.881935	Homo sapiens	chr9:19310689-19310786 (+)	ENSG00000238348_st	snoRNA	ENSG00000238348
ENSG00000238486_x_st	0.670399	down	1.30646	0.275304	0.999543	1.0978	1.07845	0.808885	1.40113	0.703788	2.12608	1.16581	1.77514	0.739102	2.16846	Homo sapiens	chr19:52172658-52172761 (+)	ENSG00000238486_x_st	snoRNA	ENSG00000238486
hp_hsa-mir-133a-1_x_st	0.860943	down	0.96753	0.275494	0.999543	1.07766	0.762978	0.745358	0.826322	0.885304	1.62513	0.763033	1.14751	0.828294	1.01371	Homo sapiens	18:19405659-19405746 (-)	hp_hsa-mir-133a-1_x_st	stem-loop	hsa-mir-133a-1
ENSG00000202498_x_st	0.289592	down	7.7575	0.275521	0.999543	7.87307	6.62666	6.56803	6.86338	6.38659	9.52842	7.43782	8.53297	7.94589	9.81217	Homo sapiens	chr1:215803368-215803459 (-)	ENSG00000202498_x_st	snoRNA	ENSG00000202498
ENSG00000212421_st	1.12768	up	1.17047	0.275538	0.999543	1.10437	1.16253	1.17759	1.5555	1.28575	1.06268	1.2508	0.819565	1.33957	0.946325	Homo sapiens	chr9:89875365-89875500 (+)	ENSG00000212421_st	snoRNA	ENSG00000212421
hsv2-miR-H11_st	0.9094	down	0.836884	0.275694	0.999543	0.812432	0.803481	0.739884	0.67709	0.809001	0.753825	0.904833	1.07343	0.967788	0.827074	Herpes Simplex Virus 2		hsv2-miR-H11_st	miRNA	hsv2-mir-H11
ENSG00000251762_st	0.777971	down	1.12846	0.275776	0.999543	0.660458	0.748841	1.38961	0.948153	0.98972	1.82917	1.39853	0.549907	0.847632	1.9226	Homo sapiens	chr6:7040693-7040779 (-)	ENSG00000251762_st	snoRNA	ENSG00000251762
hp_hsa-mir-4748_st	1.10483	up	1.35483	0.276084	0.999543	1.27454	1.29316	1.56246	1.11276	1.89078	1.10199	1.03308	2.02505	1.02687	1.22761	Homo sapiens	19:10890930-10891011 (+)	hp_hsa-mir-4748_st	stem-loop	hsa-mir-4748
hsa-miR-378d_st	2.65749	up	6.25745	0.276439	0.999543	6.9058	7.31862	7.47369	7.11875	5.99556	4.44057	6.71121	5.94965	5.54402	5.11664	Homo sapiens	4:5925002-5925055 (-) // 8:94928250-94928347 (-)	hsa-miR-378d_st	miRNA	hsa-mir-378d-1 // hsa-mir-378d-2
ENSG00000252985_x_st	0.75255	down	1.37392	0.276501	0.999543	1.32232	0.83801	1.08011	1.31159	1.29224	1.52299	1.52299	1.60439	1.85098	1.39362	Homo sapiens	chr9:129189172-129189249 (+)	ENSG00000252985_x_st	snoRNA	ENSG00000252985
hsa-miR-3117-3p_st	1.04097	up	0.893609	0.276617	0.999543	0.765732	1.06747	0.599628	0.836968	1.34306	0.671938	0.789904	0.995964	0.966319	0.899108	Homo sapiens	1:67094123-67094200 (+)	hsa-miR-3117-3p_st	miRNA	hsa-mir-3117
hp_hsa-mir-640_st	0.839691	down	1.36856	0.277178	0.999543	1.43517	0.855117	1.2637	1.59043	1.0682	1.42809	1.70889	1.90108	0.916165	1.51874	Homo sapiens	19:19545872-19545967 (+)	hp_hsa-mir-640_st	stem-loop	hsa-mir-640
ENSG00000238945_st	0.900592	down	1.01247	0.277542	0.999543	1.03558	0.638072	0.623293	1.21904	1.16871	1.16225	0.856188	1.0045	1.53963	0.877402	Homo sapiens	chr1:45824324-45824420 (-)	ENSG00000238945_st	snoRNA	ENSG00000238945
ebv-miR-BART13-star_st	0.985922	down	0.924458	0.277575	0.999543	1.2383	1.13375	0.906979	0.704209	0.587912	1.12515	0.951029	0.478539	1.24078	0.877928	Epstein Barr virus	HHV507799:148512-148597 (+)	ebv-miR-BART13-star_st	miRNA	ebv-mir-BART13
ENSG00000238864_st	0.752498	down	1.59793	0.277702	0.999543	1.4081	1.19031	1.4414	1.37971	1.54455	1.69538	1.59768	2.01891	2.27982	1.42348	Homo sapiens	chr5:31824686-31824789 (+)	ENSG00000238864_st	snoRNA	ENSG00000238864
hp_hsa-mir-3156-2_x_st	1.00735	up	1.08277	0.277876	0.999543	0.945048	0.822675	0.841128	1.57846	1.25296	1.16778	1.04095	1.31103	1.19762	0.670067	Homo sapiens	18:14830165-14830241 (+)	hp_hsa-mir-3156-2_x_st	stem-loop	hsa-mir-3156-2
ENSG00000252203_st	0.890598	down	0.993377	0.277935	0.999543	0.738546	0.713946	0.712199	1.31611	1.0682	1.05419	1.0283	1.09731	1.06683	1.13814	Homo sapiens	chr10:68254457-68254557 (+)	ENSG00000252203_st	snoRNA	ENSG00000252203
ENSG00000238536_x_st	0.897064	down	1.03508	0.278153	0.999543	0.781955	0.948496	0.94544	1.15746	0.950269	0.992274	1.08036	1.26766	1.17964	1.04727	Homo sapiens	chr4:17530560-17530663 (+)	ENSG00000238536_x_st	snoRNA	ENSG00000238536
hsa-miR-147b_st	3.37933	up	2.28356	0.278609	0.999543	3.67071	4.77172	2.96497	1.69357	2.70869	1.16728	1.50528	0.794459	2.49213	1.06682	Homo sapiens	15:45725248-45725327 (+)	hsa-miR-147b_st	miRNA	hsa-mir-147b
hp_hsa-mir-1178_st	0.979345	down	0.892436	0.278639	0.999543	0.693451	0.644269	1.04223	0.898702	1.10825	1.07941	0.858798	0.678092	0.852959	1.0682	Homo sapiens	12:120151439-120151529 (-)	hp_hsa-mir-1178_st	stem-loop	hsa-mir-1178
hp_hsa-mir-4638_st	1.08817	up	1.30839	0.278854	0.999543	1.24736	0.8793	1.63195	1.2131	1.87501	1.60206	0.991182	1.1728	1.23168	1.23949	Homo sapiens	5:180649566-180649633 (-)	hp_hsa-mir-4638_st	stem-loop	hsa-mir-4638
ENSG00000199894_st	0.773809	down	1.298	0.278977	0.999543	1.0205	1.12621	0.857504	1.0682	1.49273	2.10393	1.0372	1.61367	1.80391	0.856188	Homo sapiens	chr4:111354265-111354344 (-)	ENSG00000199894_st	snoRNA	ENSG00000199894
hsa-miR-219-1-3p_st	1.02684	up	1.03727	0.279018	0.999543	1.08488	1.03406	1.22747	1.01172	0.923749	1.21904	1.27175	0.889296	0.998986	0.711732	Homo sapiens	6:33175612-33175721 (+)	hsa-miR-219-1-3p_st	miRNA	hsa-mir-219-1
ENSG00000251846_st	0.968337	down	0.903828	0.279688	0.999543	0.92505	0.844258	0.752476	0.946129	0.935181	0.88266	0.593529	1.07988	1.09675	0.982368	Homo sapiens	chrX:153121158-153121222 (+)	ENSG00000251846_st	snoRNA	ENSG00000251846
hp_hsa-mir-3926-1_x_st	1.28634	up	1.01727	0.280207	0.999543	1.26136	1.39991	1.27806	1.10152	0.953697	0.797097	0.992202	0.809605	0.649753	0.929506	Homo sapiens	8:12584741-12584813 (-)	hp_hsa-mir-3926-1_x_st	stem-loop	hsa-mir-3926-1
hp_hsa-mir-548x-2_st	0.710824	down	1.19611	0.280439	0.999543	1.41675	0.841935	0.90042	0.980104	0.610265	1.36827	1.44815	1.57664	1.08689	1.7317	Homo sapiens	13:66540462-66540561 (-)	hp_hsa-mir-548x-2_st	stem-loop	hsa-mir-548x-2
ENSG00000238936_x_st	1.21276	up	2.26963	0.280572	0.999543	2.3854	2.60384	2.23868	2.24771	2.56824	2.19336	2.61071	1.80174	2.11699	1.92962	Homo sapiens	chr8:41284174-41284246 (+)	ENSG00000238936_x_st	snoRNA	ENSG00000238936
hp_hsa-mir-30c-2_x_st	0.860547	down	3.83697	0.280956	0.999543	3.30536	3.59189	4.3758	3.23696	4.13315	4.19727	4.20572	3.60482	4.12482	3.5939	Homo sapiens	6:72086663-72086734 (-)	hp_hsa-mir-30c-2_x_st	stem-loop	hsa-mir-30c-2
hsa-miR-4273_st	0.962686	down	0.919783	0.281059	0.999543	0.923838	1.06747	0.893139	0.898921	0.678389	0.693507	0.935189	1.23743	0.923838	0.946108	Homo sapiens	3:75787431-75787514 (+)	hsa-miR-4273_st	miRNA	hsa-mir-4273
hp_hsa-mir-4790_st	0.815931	down	0.98571	0.281151	0.999543	0.910289	0.763777	0.866942	0.841115	0.812721	1.22979	0.866942	1.26753	1.22979	1.0682	Homo sapiens	3:5291862-5291940 (-)	hp_hsa-mir-4790_st	stem-loop	hsa-mir-4790
ENSG00000239031_st	0.716963	down	2.06114	0.281363	0.999543	2.28925	1.49674	1.76542	1.55959	1.99461	2.66861	2.05859	2.30333	1.92476	2.55047	Homo sapiens	chr18:10389895-10389997 (-)	ENSG00000239031_st	snoRNA	ENSG00000239031
hsa-miR-3201_st	0.243803	down	6.72304	0.281396	0.999543	6.89635	5.64257	5.42918	5.85518	4.70137	7.92343	7.38289	7.68243	6.89219	8.82477	Homo sapiens	22:48670176-48670227 (+)	hsa-miR-3201_st	miRNA	hsa-mir-3201
hsa-miR-1913_st	1.80173	up	1.90899	0.281498	0.999543	2.78295	1.75791	2.44409	2.81045	1.873	1.51524	1.70889	1.47901	1.50034	1.21801	Homo sapiens	6:166922842-166922921 (-)	hsa-miR-1913_st	miRNA	hsa-mir-1913
hp_hsa-mir-4776-2_st	1.09932	up	1.09998	0.28155	0.999543	0.839487	1.29196	1.09355	1.16686	1.4496	0.842099	1.1356	0.776881	0.971543	1.43225	Homo sapiens	2:213790981-213791060 (-)	hp_hsa-mir-4776-2_st	stem-loop	hsa-mir-4776-2
hp_hsa-mir-138-2_x_st	0.857458	down	1.05934	0.281648	0.999543	0.721664	0.887297	0.802271	1.3771	0.953697	1.21904	1.04396	1.19607	1.53608	0.856188	Homo sapiens	16:56892430-56892513 (+)	hp_hsa-mir-138-2_x_st	stem-loop	hsa-mir-138-2
hp_hsa-mir-500b_x_st	1.44462	up	1.67673	0.281659	0.999543	1.88246	1.90161	1.68904	1.68121	2.55606	1.23824	1.82865	0.898665	1.91995	1.17144	Homo sapiens	X:49775280-49775358 (+)	hp_hsa-mir-500b_x_st	stem-loop	hsa-mir-500b
hp_hsa-mir-1255b-2_st	0.951079	down	0.999567	0.281895	0.999543	1.09648	1.14746	0.819863	1.17439	0.578735	0.988557	0.903038	1.27489	0.838214	1.17404	Homo sapiens	1:167967898-167967964 (+)	hp_hsa-mir-1255b-2_st	stem-loop	hsa-mir-1255b-2
hsa-miR-1470_st	1.01927	up	1.43874	0.281898	0.999543	1.18574	1.29227	1.38912	1.86883	1.52658	1.28393	1.50899	1.84761	1.21176	1.27254	Homo sapiens	19:15560359-15560419 (+)	hsa-miR-1470_st	miRNA	hsa-mir-1470
ENSG00000253027_st	0.715121	down	1.1117	0.282086	0.999543	0.822259	0.807949	0.802909	1.04439	0.871631	2.11441	1.08948	1.49772	1.05808	1.00815	Homo sapiens	chr19:45268207-45268357 (+)	ENSG00000253027_st	snoRNA	ENSG00000253027
hp_hsa-mir-33a_st	1.01383	up	1.08621	0.282147	0.999543	1.06525	1.4203	1.00011	0.877759	1.11715	1.15001	0.881421	1.47637	1.21904	0.65464	Homo sapiens	22:42296948-42297016 (+)	hp_hsa-mir-33a_st	stem-loop	hsa-mir-33a
hp_hsa-mir-548k_st	1.01504	up	1.07808	0.282299	0.999543	1.06976	1.05634	0.946166	1.34939	1.02256	0.901985	1.08646	1.26975	1.12506	0.95328	Homo sapiens	11:70130061-70130176 (+)	hp_hsa-mir-548k_st	stem-loop	hsa-mir-548k
ENSG00000200206_st	0.766178	down	1.33109	0.28233	0.999543	1.11957	1.55712	0.647289	0.864755	1.50611	2.34231	1.1928	1.37707	1.42435	1.27956	Homo sapiens	chr15:86716429-86716501 (-)	ENSG00000200206_st	snoRNA	ENSG00000200206
hp_hsa-mir-3914-1_x_st	0.974005	down	1.00192	0.282624	0.999543	1.00105	1.10542	1.00876	0.940021	0.85934	1.04533	1.05951	0.643588	1.05456	1.3016	Homo sapiens	7:70772658-70772756 (-)	hp_hsa-mir-3914-1_x_st	stem-loop	hsa-mir-3914-1
ENSG00000221400_st	1.08821	up	0.894771	0.282688	0.999543	0.842608	0.912328	0.977552	1.08128	0.964982	0.799007	0.795223	0.674035	1.04451	0.856188	Homo sapiens	chr10:43912698-43912888 (-)	ENSG00000221400_st	snoRNA	ENSG00000221400
hsa-miR-675-star_st	1.45945	up	1.68202	0.282692	0.999543	1.14632	1.5235	2.68549	2.56737	1.85097	1.03955	1.38477	2.00919	1.65834	0.954662	Homo sapiens	11:2017989-2018061 (-)	hsa-miR-675-star_st	miRNA	hsa-mir-675
hsa-miR-495_st	1.59852	up	3.29615	0.282865	0.999543	3.42991	1.82045	4.22527	3.61771	5.07923	2.3838	1.85065	3.32522	3.61403	3.61519	Homo sapiens	14:101500092-101500173 (+)	hsa-miR-495_st	miRNA	hsa-mir-495
ENSG00000199262_st	1.91755	up	2.00344	0.282904	0.999543	2.20266	3.48432	2.73255	0.745825	3.20003	1.74071	1.73126	1.47472	1.2865	1.43586	Homo sapiens	chr5:85916323-85916385 (+)	ENSG00000199262_st	snoRNA	ENSG00000199262
hcmv-miR-UL112_st	1.11889	up	1.1391	0.283363	0.999543	0.917912	1.62386	1.56246	0.887426	1.109	0.816461	1.21904	1.15372	1.2449	0.856188	Human cytomegalovirus	HEHCMVCG:163187-163253 (+)	hcmv-miR-UL112_st	miRNA	hcmv-mir-UL112
hp_hsa-mir-153-1_st	0.902677	down	0.966081	0.283442	0.999543	1.11863	1.06031	0.942676	0.603296	0.736195	1.23709	0.981322	1.27425	0.892606	0.814433	Homo sapiens	2:220158833-220158922 (-)	hp_hsa-mir-153-1_st	stem-loop	hsa-mir-153-1
hsa-miR-4506_st	1.32713	up	1.96024	0.283508	0.999543	1.58886	1.82427	2.74779	2.92024	1.74083	1.92373	0.998509	2.02505	1.86497	1.96818	Homo sapiens	14:94414572-94414648 (-)	hsa-miR-4506_st	miRNA	hsa-mir-4506
hsa-miR-4477a_st	0.705583	down	0.922816	0.283719	0.999543	0.77841	0.810199	0.823616	0.527682	0.416393	1.66632	0.874364	1.42741	1.02224	0.88153	Homo sapiens	9:68415308-68415388 (-)	hsa-miR-4477a_st	miRNA	hsa-mir-4477a
ENSG00000212432_s_st	1.00556	up	1.49531	0.28388	0.999543	1.55407	1.964	1.20188	1.51834	1.25825	1.17794	1.08051	1.82121	1.4737	1.90321	Homo sapiens	chr12:9597654-9597801 (+)	ENSG00000212432_s_st	snoRNA	ENSG00000212432
ENSG00000251818_st	0.8424	down	1.34486	0.284203	0.999543	1.34309	0.911887	1.14327	1.23007	1.47744	1.75441	1.633	1.66822	1.21904	1.0682	Homo sapiens	chr17:26345796-26345933 (+)	ENSG00000251818_st	snoRNA	ENSG00000251818
hp_hsa-mir-4477a_st	0.823192	down	1.35643	0.284468	0.999543	1.1643	1.23712	1.32778	1.38321	0.967978	1.44915	1.0267	1.88934	1.21132	1.90737	Homo sapiens	9:68415308-68415388 (-)	hp_hsa-mir-4477a_st	stem-loop	hsa-mir-4477a
ENSG00000200999_x_st	0.928244	down	1.39215	0.284567	0.999543	1.1984	1.442	1.39038	1.25836	1.40306	1.3305	1.13837	1.75406	1.57927	1.42712	Homo sapiens	chr4:26703931-26704010 (+)	ENSG00000200999_x_st	snoRNA	ENSG00000200999
ENSG00000201791_x_st	0.865104	down	1.2063	0.284655	0.999543	1.18574	0.977552	0.941558	1.15649	1.24754	1.07785	1.39837	1.32367	1.21904	1.53522	Homo sapiens	chr1:178722789-178722907 (-)	ENSG00000201791_x_st	snoRNA	ENSG00000201791
hsa-miR-4687-3p_st	0.847728	down	10.1627	0.284837	0.999543	9.72594	9.66264	9.85856	10.9074	10.063	10.8448	10.0107	10.5995	10.0796	9.87457	Homo sapiens	11:3877292-3877371 (+)	hsa-miR-4687-3p_st	miRNA	hsa-mir-4687
hp_hsa-mir-4311_st	1.20914	up	1.22242	0.285297	0.999543	1.43114	0.944061	1.42741	1.28557	1.70889	0.959661	1.24567	0.953697	1.08772	1.1804	Homo sapiens	15:66332571-66332670 (+)	hp_hsa-mir-4311_st	stem-loop	hsa-mir-4311
hp_hsa-mir-1296_st	1.10855	up	1.37496	0.285499	0.999543	1.09724	1.25686	1.85251	1.34041	1.69946	2.34231	1.41604	1.04425	0.895029	0.80546	Homo sapiens	10:65132717-65132808 (-)	hp_hsa-mir-1296_st	stem-loop	hsa-mir-1296
hp_hsa-mir-3162_st	1.43711	up	1.87036	0.286118	0.999543	1.617	1.7515	2.31083	3.06997	1.91045	1.92481	1.84212	1.49358	1.71517	1.0682	Homo sapiens	11:59362550-59362631 (-)	hp_hsa-mir-3162_st	stem-loop	hsa-mir-3162
hsa-miR-150_st	0.98126	down	10.3347	0.286365	0.999543	11.7924	10.3232	10.2024	10.103	9.18409	10.9866	10.6484	9.52745	10.5288	10.0503	Homo sapiens	19:50004042-50004125 (-)	hsa-miR-150_st	miRNA	hsa-mir-150
ENSG00000238878_x_st	0.878057	down	0.974768	0.286701	0.999543	0.946508	0.87531	0.749075	1.23567	0.598243	1.12913	1.23567	1.13972	0.965525	0.872826	Homo sapiens	chr13:22101939-22102039 (-)	ENSG00000238878_x_st	snoRNA	ENSG00000238878
ebv-miR-BART4-star_st	1.27629	up	0.813513	0.286739	0.999543	1.09429	1.32648	1.01504	0.690837	0.820798	0.831302	0.582127	0.52992	0.6781	0.566239	Epstein Barr virus	HHV507799:139220-139295 (+)	ebv-miR-BART4-star_st	miRNA	ebv-mir-BART4
hp_hsa-mir-3146_st	1.01257	up	1.05019	0.286923	0.999543	0.768801	0.897156	1.27755	1.13583	1.21667	1.21904	0.897156	0.912755	0.996902	1.18004	Homo sapiens	7:19744981-19745059 (-)	hp_hsa-mir-3146_st	stem-loop	hsa-mir-3146
ENSG00000207098_x_st	1.09451	up	2.30752	0.287044	0.999543	1.47674	2.32423	2.70122	2.85408	2.50703	2.05674	2.22361	2.09702	3.22149	1.61303	Homo sapiens	chr21:34214171-34214305 (-)	ENSG00000207098_x_st	snoRNA	ENSG00000207098
hp_hsa-mir-4427_st	0.830749	down	1.06585	0.287177	0.999543	0.957388	0.810604	0.878832	1.04413	0.969484	1.3074	0.872769	1.32049	1.64884	0.848516	Homo sapiens	1:233759898-233759965 (+)	hp_hsa-mir-4427_st	stem-loop	hsa-mir-4427
hp_hsa-mir-194-2_x_st	1.48542	up	3.67611	0.287279	0.999543	3.59464	4.96834	3.86413	4.41652	2.96412	3.61187	3.78391	2.89333	2.99613	3.66814	Homo sapiens	11:64658827-64658911 (-)	hp_hsa-mir-194-2_x_st	stem-loop	hsa-mir-194-2
ENSG00000239146_st	0.914071	down	2.30556	0.287557	0.999543	2.27409	2.08159	2.06569	2.52078	2.26158	2.55894	2.00955	2.41746	2.7778	2.08809	Homo sapiens	chr3:185160007-185160107 (+)	ENSG00000239146_st	snoRNA	ENSG00000239146
hp_hsa-mir-1912_st	0.982315	down	1.04173	0.289113	0.999543	0.855273	1.04596	1.26969	1.0289	0.944484	1.00022	1.01876	0.953697	1.21904	1.0813	Homo sapiens	X:113886019-113886098 (+)	hp_hsa-mir-1912_st	stem-loop	hsa-mir-1912
hsa-miR-4452_st	0.691312	down	0.999241	0.289206	0.999543	0.823035	0.668026	0.557361	0.825905	0.7904	1.67884	1.0811	1.16421	0.996902	1.40663	Homo sapiens	4:87463635-87463705 (-)	hsa-miR-4452_st	miRNA	hsa-mir-4452
hp_hsa-mir-3192_st	0.940052	down	1.26642	0.289596	0.999543	0.774328	1.1237	1.55137	1.61574	1.04397	1.13741	1.253	1.91831	1.454	0.792326	Homo sapiens	20:18451259-18451335 (+)	hp_hsa-mir-3192_st	stem-loop	hsa-mir-3192
hsa-miR-885-3p_st	2.17118	up	3.26011	0.289644	0.999543	2.18011	3.21014	4.89793	4.04214	4.76642	2.39629	2.60373	3.44994	3.11998	1.93441	Homo sapiens	3:10436173-10436246 (-)	hsa-miR-885-3p_st	miRNA	hsa-mir-885
hp_hsa-mir-3118-1_x_st	1.05979	up	1.0485	0.289837	0.999543	1.12241	1.02682	1.38795	0.688909	1.22588	0.846361	1.0283	0.925515	1.33654	0.896332	Homo sapiens	1:142667289-142667363 (+)	hp_hsa-mir-3118-1_x_st	stem-loop	hsa-mir-3118-1
ENSG00000238569_st	0.643778	down	0.975929	0.290027	0.999543	0.806514	0.781997	0.53024	0.611996	0.560483	2.13035	1.04252	1.27566	0.986749	1.03278	Homo sapiens	chr22:38181533-38181614 (+)	ENSG00000238569_st	snoRNA	ENSG00000238569
ENSG00000252433_st	0.308022	down	1.86119	0.290059	0.999543	1.10844	0.79542	0.986697	1.47546	0.692703	3.86391	1.68085	2.83072	1.87998	3.29773	Homo sapiens	chr1:67568328-67568462 (-)	ENSG00000252433_st	snoRNA	ENSG00000252433
hsv2-miR-H10_st	0.975383	down	11.1744	0.290297	0.999543	10.699	10.7625	10.9413	11.9179	11.4613	11.3088	11.531	11.8587	10.4671	10.7962	Herpes Simplex Virus 2		hsv2-miR-H10_st	miRNA	hsv2-miR-H10
ENSG00000200677_st	1.13362	up	1.15487	0.29091	0.999543	0.996902	1.2071	1.45465	1.8393	0.72872	1.22545	1.08472	0.888428	0.932101	1.1913	Homo sapiens	chr15:91298473-91298542 (-)	ENSG00000200677_st	snoRNA	ENSG00000200677
hsa-miR-1305_st	1.01782	up	1.05451	0.290991	0.999543	1.0476	1.02825	1.13711	1.1189	1.00439	1.22711	1.09138	0.83458	1.04361	1.01214	Homo sapiens	4:183090446-183090531 (+)	hsa-miR-1305_st	miRNA	hsa-mir-1305
hp_hsa-mir-3154_st	1.00052	up	3.58242	0.291021	0.999543	3.50563	3.14032	3.53098	4.59062	3.14642	3.82068	3.4174	4.1663	3.44765	3.0582	Homo sapiens	9:131007226-131007309 (-)	hp_hsa-mir-3154_st	stem-loop	hsa-mir-3154
hsa-miR-145-star_st	1.58955	up	2.1444	0.291065	0.999543	1.72096	2.41746	3.16533	1.09258	3.99722	2.42518	2.37243	1.77636	1.31205	1.16442	Homo sapiens	5:148810209-148810296 (+)	hsa-miR-145-star_st	miRNA	hsa-mir-145
hsa-miR-374a-star_st	0.866399	down	0.757304	0.291177	0.999543	0.61093	0.739285	0.560778	0.732801	0.625484	1.03552	0.739285	0.919008	0.883633	0.726317	Homo sapiens	X:73507121-73507192 (-)	hsa-miR-374a-star_st	miRNA	hsa-mir-374a
hp_hsa-mir-580_st	0.918346	down	0.925788	0.291327	0.999543	0.94724	0.868194	0.811898	1.01847	0.675915	1.1693	0.86198	1.12413	0.968858	0.811898	Homo sapiens	5:36147994-36148090 (-)	hp_hsa-mir-580_st	stem-loop	hsa-mir-580
ENSG00000238521_x_st	0.892616	down	0.996521	0.291603	0.999543	1.33149	0.974823	0.856188	0.783405	0.626981	1.1233	1.08234	1.21401	1.0634	0.909278	Homo sapiens	chr2:75645972-75646075 (-)	ENSG00000238521_x_st	snoRNA	ENSG00000238521
hsa-miR-100-star_st	1.16144	up	1.21771	0.291625	0.999543	1.10999	1.66591	0.983769	1.63936	1.22933	0.797097	1.26525	1.56784	0.666913	1.25168	Homo sapiens	11:122022937-122023016 (-)	hsa-miR-100-star_st	miRNA	hsa-mir-100
hp_hsa-mir-130b_x_st	1.57669	up	1.98366	0.291684	0.999543	1.92925	2.3114	2.32585	2.67694	2.31713	1.37382	1.92925	1.61568	2.15059	1.20673	Homo sapiens	22:22007593-22007674 (+)	hp_hsa-mir-130b_x_st	stem-loop	hsa-mir-130b
hp_hsa-mir-3610_st	1.29788	up	1.35769	0.291741	0.999543	1.10006	1.88335	1.80709	1.57813	1.36024	1.14452	1.33945	1.32104	1.03426	1.0088	Homo sapiens	8:117886967-117887039 (-)	hp_hsa-mir-3610_st	stem-loop	hsa-mir-3610
ENSG00000251866_st	1.209	up	1.41782	0.292165	0.999543	1.38513	1.51287	1.62406	1.74322	1.50837	1.49429	0.920713	0.968905	0.8435	2.17718	Homo sapiens	chr1:15868660-15868799 (+)	ENSG00000251866_st	snoRNA	ENSG00000251866
hsa-miR-3124-3p_st	1.01403	up	0.86333	0.292178	0.999543	1.09015	0.755409	1.16983	0.75562	0.595895	0.956003	0.843297	0.858592	0.811898	0.796604	Homo sapiens	1:249120576-249120642 (+)	hsa-miR-3124-3p_st	miRNA	hsa-mir-3124
hp_hsa-mir-448_st	1.09489	up	1.22745	0.292247	0.999543	1.21111	1.0417	1.32756	1.24219	1.64162	1.88995	1.18033	0.77784	1.02895	0.93321	Homo sapiens	X:114058017-114058127 (+)	hp_hsa-mir-448_st	stem-loop	hsa-mir-448
hsa-miR-372_st	0.726101	down	1.09351	0.292255	0.999543	1.04859	1.09263	0.773574	0.67965	0.718724	1.42814	1.06529	1.35214	1.16249	1.6139	Homo sapiens	19:54291144-54291210 (+)	hsa-miR-372_st	miRNA	hsa-mir-372
hsa-miR-127-5p_st	2.15756	up	2.58085	0.292591	0.999543	2.96287	2.39156	3.4708	3.28462	3.56793	1.86972	3.36861	1.94487	1.9342	1.01336	Homo sapiens	14:101349316-101349412 (+)	hsa-miR-127-5p_st	miRNA	hsa-mir-127
hp_hsa-mir-4773-2_st	0.899666	down	1.13324	0.293215	0.999543	1.13642	1.00862	0.806329	1.18472	1.14878	1.4237	1.00906	1.13041	1.34858	1.13581	Homo sapiens	2:152224848-152224925 (-)	hp_hsa-mir-4773-2_st	stem-loop	hsa-mir-4773-2
ENSG00000238371_st	0.758095	down	1.53162	0.293225	0.999543	1.6181	1.06317	1.21904	1.56739	1.19152	1.59875	1.64653	1.71721	2.06791	1.62657	Homo sapiens	chr2:16043792-16043895 (+)	ENSG00000238371_st	snoRNA	ENSG00000238371
hsa-miR-141-star_st	1.37204	up	1.20367	0.293326	0.999543	0.809994	3.2076	1.68456	0.622093	0.834907	1.00346	0.985796	0.57966	0.996902	1.31172	Homo sapiens	12:7073260-7073354 (+)	hsa-miR-141-star_st	miRNA	hsa-mir-141
ENSG00000212580_st	0.700537	down	1.65205	0.293374	0.999543	1.47214	1.31777	1.08731	1.60521	1.49417	2.34496	1.41916	1.68334	2.18824	1.90823	Homo sapiens	chr2:50116006-50116124 (-)	ENSG00000212580_st	snoRNA	ENSG00000212580
hp_hsa-mir-525_x_st	0.682486	down	1.21318	0.293654	0.999543	0.99133	0.963857	0.770563	1.0682	0.894136	2.08143	1.20526	1.44614	1.10055	1.61035	Homo sapiens	19:54200787-54200871 (+)	hp_hsa-mir-525_x_st	stem-loop	hsa-mir-525
ENSG00000239140_x_st	0.842381	down	0.856053	0.293871	0.999543	0.985241	0.854939	0.69033	0.613004	0.518114	0.668946	1.11466	1.14751	1.23421	0.733574	Homo sapiens	chr3:12674233-12674333 (+)	ENSG00000239140_x_st	snoRNA	ENSG00000239140
ebv-miR-BART6-3p_st	1.02117	up	0.958928	0.29409	0.999543	1.34305	1.02645	0.75961	0.728545	1.01255	0.695268	0.931723	1.1964	0.998822	0.896863	Epstein Barr virus	HHV507799:140016-140107 (+)	ebv-miR-BART6-3p_st	miRNA	ebv-mir-BART6
hp_hsa-mir-1185-2_s_st	1.09089	up	1.36276	0.294194	0.999543	1.31082	1.42033	1.5977	0.873985	1.92475	1.3487	1.38122	1.14803	1.31037	1.31172	Homo sapiens	14:101510535-101510620 (+)	hp_hsa-mir-1185-2_s_st	stem-loop	hsa-mir-1185-2
hp_hsa-mir-302c_st	0.933544	down	1.47553	0.29437	0.999543	1.589	1.22179	1.38768	1.41924	1.51192	1.74903	1.34665	0.981253	1.44199	2.10676	Homo sapiens	4:113569519-113569586 (-)	hp_hsa-mir-302c_st	stem-loop	hsa-mir-302c
hsv1-miR-H7_st	0.928299	down	1.05182	0.294694	0.999543	0.990262	0.984192	1.03095	1.04733	0.938014	1.29845	1.02166	1.35889	1.07632	0.77212	Herpes Simplex Virus 1		hsv1-miR-H7_st	miRNA	hsv1-mir-H7
hsa-miR-34c-3p_st	1.7391	up	2.85409	0.295182	0.999543	1.41571	2.60634	3.98859	3.79997	4.45568	5.04004	1.45253	1.68285	2.63065	1.46852	Homo sapiens	11:111384164-111384240 (+)	hsa-miR-34c-3p_st	miRNA	hsa-mir-34c
hp_hsa-mir-4310_st	1.12221	up	0.947164	0.295438	0.999543	0.864817	1.06364	1.01823	1.36404	0.840953	1.1258	0.856188	0.606976	0.815163	0.915838	Homo sapiens	15:42158693-42158749 (-)	hp_hsa-mir-4310_st	stem-loop	hsa-mir-4310
ENSG00000252158_st	0.843951	down	1.10226	0.295606	0.999543	1.01228	1.12135	0.68526	1.0682	1.01228	1.59052	0.925181	1.10728	1.28803	1.2122	Homo sapiens	chr8:132445023-132445116 (-)	ENSG00000252158_st	snoRNA	ENSG00000252158
hp_hsa-mir-1-1_st	0.83571	down	1.05864	0.295685	0.999543	0.996901	0.692703	1.03063	1.21703	0.708636	1.27596	1.15244	1.42741	1.12104	0.963677	Homo sapiens	20:61151513-61151583 (+)	hp_hsa-mir-1-1_st	stem-loop	hsa-mir-1-1
hsa-miR-4764-5p_st	0.865275	down	1.79118	0.295749	0.999543	1.57426	0.570329	3.15015	1.52785	1.6114	1.01933	1.42741	3.75963	1.18952	2.08195	Homo sapiens	22:33832568-33832655 (-)	hsa-miR-4764-5p_st	miRNA	hsa-mir-4764
hsa-miR-665_st	1.16947	up	5.2021	0.296106	0.999543	5.46262	4.20976	5.54962	5.46767	5.8855	2.78094	5.61787	7.04397	4.53192	5.47117	Homo sapiens	14:101341370-101341441 (+)	hsa-miR-665_st	miRNA	hsa-mir-665
ENSG00000200294_st	0.853071	down	1.20119	0.296617	0.999543	1.37391	0.877358	0.926868	0.994223	1.26043	1.39112	1.11925	1.37673	1.67448	1.01752	Homo sapiens	chr10:73940616-73940747 (+)	ENSG00000200294_st	snoRNA	ENSG00000200294
hsa-miR-135b_st	1.08783	up	1.03292	0.296722	0.999543	0.54087	1.17332	1.88642	0.563789	1.30386	1.21904	0.776405	1.35358	0.765808	0.746135	Homo sapiens	1:205417430-205417526 (-)	hsa-miR-135b_st	miRNA	hsa-mir-135b
hp_hsa-mir-501_st	1.1227	up	1.1957	0.297469	0.999543	1.2259	1.74844	1.2592	1.01353	1.14887	0.863431	1.31723	0.794855	1.57203	1.01353	Homo sapiens	X:49774330-49774413 (+)	hp_hsa-mir-501_st	stem-loop	hsa-mir-501
hp_hsa-mir-518c_st	0.961796	down	1.00508	0.297692	0.999543	1.07467	0.973102	0.718678	1.08823	1.03024	1.46835	0.744174	1.07877	0.980177	0.894435	Homo sapiens	19:54211989-54212089 (+)	hp_hsa-mir-518c_st	stem-loop	hsa-mir-518c
hp_hsa-mir-1262_st	0.866433	down	1.06617	0.297824	0.999543	1.18574	1.09413	0.889759	0.557361	1.08677	1.03293	1.13396	1.28258	1.08677	1.31172	Homo sapiens	1:68649201-68649293 (-)	hp_hsa-mir-1262_st	stem-loop	hsa-mir-1262
hp_hsa-mir-4285_st	1.29861	up	1.43662	0.297993	0.999543	1.65345	1.60775	1.56246	1.38078	1.92106	1.7656	1.70889	0.953698	0.996902	0.815574	Homo sapiens	7:101936369-101936453 (+)	hp_hsa-mir-4285_st	stem-loop	hsa-mir-4285
hsa-miR-3154_st	1.57686	up	3.25496	0.298231	0.999543	3.58242	2.92128	3.36872	3.88925	4.15575	2.01937	3.08054	4.73337	2.90226	1.89661	Homo sapiens	9:131007226-131007309 (-)	hsa-miR-3154_st	miRNA	hsa-mir-3154
hp_hsa-mir-921_st	0.942902	down	1.19564	0.298522	0.999543	1.24189	1.42269	0.972799	0.992019	1.13673	1.41988	1.54676	1.29545	0.733716	1.19442	Homo sapiens	1:166123980-166124035 (-)	hp_hsa-mir-921_st	stem-loop	hsa-mir-921
hbv-miR-B2RC_st	2.46145	up	6.56	0.299649	0.999543	6.67361	6.51203	7.33391	7.49865	8.03058	4.38077	6.58981	5.5694	8.00157	5.00968	Herpes B virus		hbv-miR-B2RC_st	miRNA	hbv-mir-B2RC
ENSG00000207503_st	0.973136	down	1.53718	0.299918	0.999543	1.39015	1.51655	1.43426	1.95884	1.28787	1.88995	1.21904	1.95617	1.21757	1.50137	Homo sapiens	chr21:42911133-42911253 (+)	ENSG00000207503_st	snoRNA	ENSG00000207503
hsa-miR-941_st	6.13655	up	3.42853	0.300109	0.999543	6.40957	5.75419	3.65609	3.84458	4.02179	1.50416	3.20223	0.757746	4.20125	0.933693	Homo sapiens	20:62550778-62550894 (+) // // 20:62551085-62551201 (+) // 20:62551197-62551313 (+)	hsa-miR-941_st	miRNA	hsa-mir-941-1 // hsa-mir-941-2 // hsa-mir-941-3 // hsa-mir-941-4
hp_hsa-mir-3186_st	0.814594	down	1.40061	0.300112	0.999543	1.2734	1.57881	1.19911	0.890895	1.32121	1.97185	1.47451	1.65972	1.26818	1.3684	Homo sapiens	17:79418130-79418214 (-)	hp_hsa-mir-3186_st	stem-loop	hsa-mir-3186
ENSG00000239020_x_st	0.796813	down	1.05193	0.300283	0.999543	0.839487	0.915302	0.744485	0.898235	1.04293	1.75787	0.8215	1.25924	1.01102	1.22924	Homo sapiens	chr1:17776259-17776359 (+)	ENSG00000239020_x_st	snoRNA	ENSG00000239020
ENSG00000212593_st	0.854809	down	1.05738	0.300611	0.999543	1.05262	0.881783	0.757807	1.12392	0.904964	1.03327	0.947081	1.19355	1.04781	1.63101	Homo sapiens	chr16:23453162-23453242 (+)	ENSG00000212593_st	snoRNA	ENSG00000212593
hp_hsa-mir-548q_x_st	0.435073	down	2.4634	0.300973	0.999543	2.65759	1.72868	1.83971	1.15445	1.93492	2.2354	2.83757	3.33931	2.10336	4.80306	Homo sapiens	10:12767253-12767352 (-)	hp_hsa-mir-548q_x_st	stem-loop	hsa-mir-548q
hp_hsa-mir-4772_st	0.980631	down	1.06702	0.301033	0.999543	1.33951	0.9154	1.00901	0.902346	1.09827	1.07907	1.07888	1.33994	1.01442	0.893315	Homo sapiens	2:103048749-103048826 (+)	hp_hsa-mir-4772_st	stem-loop	hsa-mir-4772
ENSG00000199552_x_st	1.10236	up	1.06883	0.30125	0.999543	1.46793	1.01522	1.37794	0.972036	0.862478	0.947763	0.999361	0.991369	0.925729	1.12843	Homo sapiens	chr5:40655065-40655196 (+)	ENSG00000199552_x_st	snoRNA	ENSG00000199552
ENSG00000238804_x_st	0.665051	down	1.80148	0.301386	0.999543	1.70421	1.24532	1.27544	1.42773	1.88352	1.22703	2.62283	2.1026	1.83273	2.69335	Homo sapiens	chr17:47034012-47034115 (-)	ENSG00000238804_x_st	snoRNA	ENSG00000238804
hp_hsa-mir-376a-2_x_st	0.909923	down	0.948353	0.301386	0.999543	0.740785	0.960919	0.825577	0.947866	0.926157	0.881319	0.869139	1.14181	1.21904	0.970915	Homo sapiens	14:101506406-101506485 (+)	hp_hsa-mir-376a-2_x_st	stem-loop	hsa-mir-376a-2
hp_hsa-mir-548i-2_s_st	1.03257	up	1.13037	0.301552	0.999543	1.66541	1.05	1.03703	1.08316	0.931835	1.0656	0.921646	1.43337	1.11595	0.999652	Homo sapiens	4:9557789-9557937 (-)	hp_hsa-mir-548i-2_s_st	stem-loop	hsa-mir-548i-2
hp_hsa-mir-520c_x_st	0.940019	down	0.902575	0.301589	0.999543	0.63365	0.935687	0.814552	1.05327	0.852621	0.977552	1.0283	1.17965	0.680329	0.870143	Homo sapiens	19:54210707-54210793 (+)	hp_hsa-mir-520c_x_st	stem-loop	hsa-mir-520c
ENSG00000201863_st	1.17284	up	1.30401	0.301598	0.999543	1.31217	1.08135	1.87773	1.8587	0.965111	1.53431	0.856188	1.26897	0.822562	1.46299	Homo sapiens	chr4:40084603-40084726 (+)	ENSG00000201863_st	snoRNA	ENSG00000201863
hsa-miR-4268_st	1.01758	up	0.740342	0.302108	0.999543	0.655196	0.537751	0.782139	0.918431	0.871036	0.881964	0.409396	1.14751	0.507291	0.692703	Homo sapiens	2:220771223-220771286 (-)	hsa-miR-4268_st	miRNA	hsa-mir-4268
ENSG00000202434_x_st	0.850303	down	1.23798	0.302113	0.999543	1.02021	0.890179	0.967283	1.62896	1.09837	1.39986	1.2785	1.34004	1.64135	1.11501	Homo sapiens	chr2:198269442-198269578 (+)	ENSG00000202434_x_st	snoRNA	ENSG00000202434
ENSG00000238892_st	1.00395	up	1.07175	0.302227	0.999543	1.2195	1.04867	1.0678	1.12167	0.915302	1.11021	0.73839	1.3884	1.2219	0.885615	Homo sapiens	chr11:66988379-66988487 (+)	ENSG00000238892_st	snoRNA	ENSG00000238892
ENSG00000238301_x_st	0.780971	down	1.15092	0.302509	0.999543	1.10566	0.923964	1.04099	0.872436	0.919891	1.08631	1.77232	1.53806	1.11791	1.13164	Homo sapiens	chr4:47307951-47308054 (-)	ENSG00000238301_x_st	snoRNA	ENSG00000238301
hsa-miR-371-3p_st	0.938432	down	1.28816	0.302788	0.999543	1.75791	0.940889	1.17778	1.30643	1.02862	1.67202	0.724988	1.52623	1.3214	1.42537	Homo sapiens	19:54290929-54290995 (+)	hsa-miR-371-3p_st	miRNA	hsa-mir-371
hp_hsa-mir-1184-3_s_st	0.77194	down	1.38914	0.303048	0.999543	1.2676	1.30239	1.14324	1.12982	1.16903	1.40421	2.0615	1.62384	1.2452	1.54453	Homo sapiens	X:154687178-154687276 (+)	hp_hsa-mir-1184-3_s_st	stem-loop	hsa-mir-1184-3
hp_hsa-mir-3973_st	1.00239	up	1.29024	0.303139	0.999543	0.774172	1.20433	1.42549	1.34694	1.70889	0.977552	1.91534	0.953697	1.28431	1.31172	Homo sapiens	11:36031648-36031754 (+)	hp_hsa-mir-3973_st	stem-loop	hsa-mir-3973
hp_hsa-mir-4683_st	0.966682	down	1.36061	0.303157	0.999543	1.16053	0.985295	1.25254	1.56246	1.72	1.16307	1.65911	0.817627	1.35104	1.93441	Homo sapiens	10:35930100-35930180 (-)	hp_hsa-mir-4683_st	stem-loop	hsa-mir-4683
ENSG00000200991_x_st	0.900812	down	1.04944	0.30335	0.999543	0.85131	1.09696	0.977552	0.876436	1.0682	0.938419	1.01479	1.36357	1.4241	0.88309	Homo sapiens	chr15:85395729-85395846 (-)	ENSG00000200991_x_st	snoRNA	ENSG00000200991
ENSG00000252447_st	0.776796	down	1.07505	0.303872	0.999543	0.672882	1.11015	0.79653	1.03991	0.844784	1.13712	1.58698	1.23778	1.12652	1.19782	Homo sapiens	chr11:47749098-47749189 (+)	ENSG00000252447_st	snoRNA	ENSG00000252447
hsa-miR-140-5p_st	1.28212	up	6.0723	0.303984	0.999543	7.22992	6.15258	6.29618	4.92928	6.64987	4.28235	6.24502	7.90739	5.98642	5.04401	Homo sapiens	16:69966984-69967083 (+)	hsa-miR-140-5p_st	miRNA	hsa-mir-140
ENSG00000238375_st	0.725693	down	1.07702	0.30463	0.999543	0.573035	0.976935	0.99679	1.04897	0.632945	1.72961	0.85983	1.66411	0.977664	1.3103	Homo sapiens	chr6:37218980-37219082 (-)	ENSG00000238375_st	snoRNA	ENSG00000238375
hp_hsa-mir-708_st	1.26724	up	1.42465	0.304704	0.999543	1.69672	1.04943	1.44967	1.90457	1.87706	1.02773	1.23494	0.961328	1.68034	1.36468	Homo sapiens	11:79113066-79113153 (-)	hp_hsa-mir-708_st	stem-loop	hsa-mir-708
ENSG00000221043_st	1.00721	up	1.24938	0.304723	0.999543	1.18113	0.872812	1.56246	1.4005	1.2559	1.19556	1.72061	1.06902	1.11223	1.12354	Homo sapiens	chr5:149075312-149075522 (-)	ENSG00000221043_st	snoRNA	ENSG00000221043
ENSG00000252525_st	1.1556	up	1.04817	0.304866	0.999543	1.34309	0.826068	1.09018	1.36273	1.14041	0.943197	1.35069	0.623736	0.937364	0.864276	Homo sapiens	chrX:70660367-70660477 (-)	ENSG00000252525_st	snoRNA	ENSG00000252525
ENSG00000201619_x_st	0.741151	down	1.46619	0.304889	0.999543	1.33337	1.10095	1.18706	1.39908	1.23008	2.62129	1.11032	1.83373	1.53428	1.31172	Homo sapiens	chr1:179170622-179170762 (+)	ENSG00000201619_x_st	snoRNA	ENSG00000201619
hsa-miR-577_st	0.748106	down	1.11472	0.304898	0.999543	0.996902	1.16748	0.825408	0.759648	0.777473	0.744424	0.89575	1.58591	1.13442	2.25983	Homo sapiens	4:115577915-115578010 (+)	hsa-miR-577_st	miRNA	hsa-mir-577
ENSG00000238565_x_st	0.680565	down	1.75061	0.304988	0.999543	1.81126	1.26507	1.50086	1.64256	1.14529	2.93387	1.74235	2.1725	1.55409	1.73821	Homo sapiens	chr3:53317216-53317319 (-)	ENSG00000238565_x_st	snoRNA	ENSG00000238565
hsa-miR-3682-5p_st	0.969087	down	0.795876	0.305512	0.999543	0.461673	0.746522	1.09027	0.708667	0.858994	0.702393	0.697609	0.754691	0.741374	1.19657	Homo sapiens	2:54076259-54076342 (-)	hsa-miR-3682-5p_st	miRNA	hsa-mir-3682
hsa-miR-4536_st	0.971417	down	0.946664	0.305536	0.999543	1.34309	0.972011	0.917704	0.825593	0.570329	0.94304	0.854906	1.29345	0.798633	0.947882	Homo sapiens	X:55477893-55477953 (+)	hsa-miR-4536_st	miRNA	hsa-mir-4536
hsa-miR-3617_st	0.852035	down	1.91643	0.30566	0.999543	1.74726	1.93441	1.80304	1.8279	1.69202	1.81329	1.28995	2.40296	2.80688	1.84663	Homo sapiens	20:44333741-44333819 (-)	hsa-miR-3617_st	miRNA	hsa-mir-3617
hp_hsa-mir-518e_st	0.918088	down	0.974592	0.305674	0.999543	0.912077	0.692703	1.08274	1.0682	0.809001	0.930062	0.928778	0.701018	1.38117	1.24017	Homo sapiens	19:54233092-54233179 (+)	hp_hsa-mir-518e_st	stem-loop	hsa-mir-518e
hp_hsa-mir-4791_x_st	0.996907	down	1.01566	0.305834	0.999543	1.08957	1.29227	0.66254	1.0682	0.954526	1.09063	1.13557	0.9532	0.958591	0.951463	Homo sapiens	3:19356340-19356423 (-)	hp_hsa-mir-4791_x_st	stem-loop	hsa-mir-4791
hp_hsa-mir-4674_st	1.6386	up	3.57654	0.305852	0.999543	3.48649	4.04386	3.76485	4.23772	4.13092	3.22171	3.25981	2.92996	4.09953	2.59052	Homo sapiens	9:139440625-139440711 (-)	hp_hsa-mir-4674_st	stem-loop	hsa-mir-4674
ENSG00000238717_st	0.905885	down	0.989873	0.305905	0.999543	1.28143	0.666015	0.900544	0.935872	0.809001	1.04811	0.982074	1.24417	1.14275	0.888762	Homo sapiens	chr5:56152975-56153078 (+)	ENSG00000238717_st	snoRNA	ENSG00000238717
hsa-miR-4715-5p_st	1.19387	up	1.06085	0.306135	0.999543	1.18574	0.884803	1.38591	1.23507	1.25183	0.832265	0.708963	1.03048	0.961432	1.13198	Homo sapiens	15:26093894-26093972 (-)	hsa-miR-4715-5p_st	miRNA	hsa-mir-4715
hp_hsa-mir-454_st	1.00084	up	1.04621	0.306308	0.999543	0.97992	1.12947	0.979367	1.04381	1.10148	0.95316	1.00811	1.26615	0.956783	1.04381	Homo sapiens	17:57215119-57215233 (-)	hp_hsa-mir-454_st	stem-loop	hsa-mir-454
ENSG00000212590_x_st	1.16037	up	1.03747	0.306502	0.999543	1.22299	1.03083	1.37413	1.11612	0.979733	0.668342	0.856188	0.959411	0.893987	1.27292	Homo sapiens	chr7:152306398-152306519 (+)	ENSG00000212590_x_st	snoRNA	ENSG00000212590
hsa-miR-2682_st	1.19411	up	1.19341	0.306533	0.999543	0.789936	1.77537	1.62873	1.37267	1.04017	0.977552	0.808999	1.08398	1.14497	1.31172	Homo sapiens	1:98510798-98510907 (-)	hsa-miR-2682_st	miRNA	hsa-mir-2682
ENSG00000252434_x_st	0.965349	down	1.09101	0.306581	0.999543	0.959536	0.980892	1.47286	0.851729	1.06282	1.88995	0.734416	0.957038	0.972547	1.02827	Homo sapiens	chr20:39045515-39045586 (+)	ENSG00000252434_x_st	snoRNA	ENSG00000252434
hsa-miR-3652_st	2.84658	up	2.69335	0.30697	0.999543	3.36508	2.59861	3.62671	3.43028	4.21913	1.15135	2.05873	2.13679	1.92841	2.41837	Homo sapiens	12:104324203-104324333 (+)	hsa-miR-3652_st	miRNA	hsa-mir-3652
ENSG00000238931_x_st	0.85273	down	1.12576	0.307	0.999543	1.26281	0.842641	0.711824	1.09034	1.1466	0.938411	1.17824	1.12777	1.42046	1.53853	Homo sapiens	chr1:66037232-66037335 (+)	ENSG00000238931_x_st	snoRNA	ENSG00000238931
ENSG00000238657_x_st	0.791474	down	1.27845	0.307171	0.999543	1.45349	1.15507	0.987987	0.795864	1.15635	1.04578	1.42613	1.68334	2.11999	0.960449	Homo sapiens	chr9:135968439-135968538 (+)	ENSG00000238657_x_st	snoRNA	ENSG00000238657
hp_hsa-mir-4477b_x_st	0.855532	down	1.12958	0.307269	0.999543	1.17427	0.955989	0.97697	0.975139	1.00276	1.45912	1.1837	1.33229	0.901779	1.33377	Homo sapiens	9:68415308-68415388 (+)	hp_hsa-mir-4477b_x_st	stem-loop	hsa-mir-4477b
hp_hsa-mir-130b_st	1.377	up	1.91298	0.307402	0.999543	2.14038	2.36697	2.02128	1.93229	2.25778	1.62746	1.46524	1.40681	2.23429	1.67726	Homo sapiens	22:22007593-22007674 (+)	hp_hsa-mir-130b_st	stem-loop	hsa-mir-130b
ENSG00000238988_st	1.13371	up	1.35242	0.307671	0.999543	1.15011	1.73088	1.46493	1.79902	1.06978	1.60894	1.18151	0.953697	1.21904	1.34629	Homo sapiens	chr18:60861822-60861898 (-)	ENSG00000238988_st	snoRNA	ENSG00000238988
ENSG00000238834_st	1.04468	up	0.996916	0.307685	0.999543	0.822928	1.21372	0.844482	1.23992	1.02118	0.718546	1.34076	1.20736	0.846668	0.713592	Homo sapiens	chr16:47154830-47154932 (-)	ENSG00000238834_st	snoRNA	ENSG00000238834
hsa-miR-4801_st	0.968824	down	1.39333	0.307861	0.999543	1.37597	1.34651	1.42741	1.4318	1.27071	1.27705	1.23243	1.71809	1.45095	1.40235	Homo sapiens	4:37243532-37243613 (-)	hsa-miR-4801_st	miRNA	hsa-mir-4801
hp_hsa-mir-3650_st	0.810608	down	1.58397	0.308147	0.999543	1.61335	1.3851	1.26933	1.23791	1.65683	2.10049	1.54182	1.66103	1.54856	1.82524	Homo sapiens	5:38557604-38557663 (-)	hp_hsa-mir-3650_st	stem-loop	hsa-mir-3650
ENSG00000238857_st	1.00382	up	1.02636	0.308178	0.999543	0.915769	1.10295	1.07932	1.0682	0.979333	0.902904	0.952119	0.756261	1.21904	1.28772	Homo sapiens	chr7:2590504-2590599 (-)	ENSG00000238857_st	snoRNA	ENSG00000238857
hsa-miR-512-5p_st	1.16861	up	1.13072	0.308229	0.999543	1.35681	1.46951	1.21904	1.00134	1.1689	0.797097	1.04853	0.789973	1.21329	1.24272	Homo sapiens	19:54169933-54170016 (+) // 19:54172411-54172508 (+)	hsa-miR-512-5p_st	miRNA	hsa-mir-512-1 // hsa-mir-512-2
ENSG00000238418_st	1.07988	up	0.855355	0.308316	0.999543	0.743005	0.6905	1.08274	1.05604	0.981676	0.679667	0.881638	0.758604	1.01836	0.661319	Homo sapiens	chr17:74320277-74320380 (+)	ENSG00000238418_st	snoRNA	ENSG00000238418
ENSG00000206776_st	1.08967	up	1.08231	0.308472	0.999543	0.896152	1.19962	1.3241	1.05679	1.24465	1.48688	0.973143	0.876883	0.985492	0.77943	Homo sapiens	chr8:120400588-120400709 (+)	ENSG00000206776_st	snoRNA	ENSG00000206776
hp_hsa-mir-28_x_st	1.04314	up	1.69323	0.308544	0.999543	1.34309	1.73141	1.67142	2.06581	1.80676	1.44648	1.5122	2.01231	1.7688	1.57405	Homo sapiens	3:188406569-188406654 (+)	hp_hsa-mir-28_x_st	stem-loop	hsa-mir-28
hp_hsa-mir-320c-2_st	1.05721	up	0.953876	0.30884	0.999543	0.996902	1.13625	1.09727	1.03363	0.705998	1.31695	0.708963	0.730913	1.11918	0.692703	Homo sapiens	18:21901650-21901699 (+)	hp_hsa-mir-320c-2_st	stem-loop	hsa-mir-320c-2
hsa-miR-4655-3p_st	1.06183	up	1.98464	0.309781	0.999543	1.63231	1.72817	2.23103	2.88354	1.66455	1.927	2.15864	1.71875	2.07982	1.82261	Homo sapiens	7:1883816-1883889 (-)	hsa-miR-4655-3p_st	miRNA	hsa-mir-4655
hsa-miR-3152-3p_st	0.569844	down	2.40777	0.309836	0.999543	2.17864	1.88862	2.04011	2.13076	1.77233	2.51053	3.31587	2.94133	2.28159	3.01794	Homo sapiens	9:18573304-18573377 (+)	hsa-miR-3152-3p_st	miRNA	hsa-mir-3152
hp_hsa-mir-1229_st	1.3666	up	2.58117	0.309862	0.999543	2.70277	2.42886	2.42649	3.91022	2.564	2.34231	2.23568	3.36174	2.14569	1.69395	Homo sapiens	5:179225278-179225346 (-)	hp_hsa-mir-1229_st	stem-loop	hsa-mir-1229
ENSG00000238940_x_st	0.466052	down	2.03766	0.309934	0.999543	0.918751	1.76155	1.47765	1.72582	1.55095	2.22724	1.4419	2.96298	1.76641	4.54338	Homo sapiens	chr12:102183593-102183693 (+)	ENSG00000238940_x_st	snoRNA	ENSG00000238940
ENSG00000238492_x_st	0.72624	down	1.08005	0.309979	0.999543	0.933593	1.04037	0.600138	0.638065	1.0344	1.53594	1.29974	1.14751	1.4737	1.09708	Homo sapiens	chr14:20232066-20232166 (-)	ENSG00000238492_x_st	snoRNA	ENSG00000238492
hsa-miR-4659a-3p_st	0.834274	down	1.21215	0.310046	0.999543	1.16881	1.31243	1.15914	0.802967	0.963895	0.757839	1.30557	1.68334	1.64561	1.32192	Homo sapiens	8:6602685-6602765 (+)	hsa-miR-4659a-3p_st	miRNA	hsa-mir-4659a
ENSG00000207130_s_st	3.02877	up	5.87817	0.310081	0.999543	6.37783	8.09756	6.18941	5.02736	7.69553	3.1889	6.38455	4.11621	6.48512	5.21925	Homo sapiens	chr3:128433414-128433548 (-)	ENSG00000207130_s_st	snoRNA	ENSG00000207130
hp_hsa-mir-1283-1_x_st	0.90258	down	0.995246	0.310554	0.999543	0.770204	1.01976	0.709122	1.10854	0.998922	0.956141	0.946471	1.11274	0.785144	1.54542	Homo sapiens	19:54191735-54191821 (+)	hp_hsa-mir-1283-1_x_st	stem-loop	hsa-mir-1283-1
hsa-miR-1909-star_st	2.82659	up	3.13605	0.310563	0.999543	2.72081	4.37182	4.00019	4.59488	3.7402	1.73214	3.56793	2.43909	3.46537	0.728055	Homo sapiens	19:1816158-1816237 (-)	hsa-miR-1909-star_st	miRNA	hsa-mir-1909
hp_hsa-mir-29b-2_x_st	0.916288	down	1.32331	0.310591	0.999543	0.839487	1.81654	1.73383	0.670146	1.24122	1.18345	1.93075	1.35909	1.09913	1.35944	Homo sapiens	1:207975788-207975868 (-)	hp_hsa-mir-29b-2_x_st	stem-loop	hsa-mir-29b-2
ENSG00000239084_st	1.07373	up	0.919085	0.310679	0.999543	1.32914	0.906513	0.908439	1.00662	0.701283	0.549598	0.642539	1.38305	0.833275	0.930395	Homo sapiens	chr5:118804654-118804750 (-)	ENSG00000239084_st	snoRNA	ENSG00000239084
hsa-miR-337-5p_st	0.493188	down	6.22728	0.310906	0.999543	5.65952	4.75641	5.80046	6.09248	6.27806	6.51122	6.1434	6.82324	6.46734	7.74068	Homo sapiens	14:101340830-101340922 (+)	hsa-miR-337-5p_st	miRNA	hsa-mir-337
hsa-miR-622_st	3.03208	up	2.53718	0.311017	0.999543	1.62104	4.09022	3.78014	2.29367	4.90162	1.03899	3.252	1.9989	1.15346	1.2418	Homo sapiens	13:90883436-90883531 (+)	hsa-miR-622_st	miRNA	hsa-mir-622
hsa-miR-802_st	0.949429	down	0.805501	0.311048	0.999543	0.815426	0.696848	0.947333	0.683879	0.696848	0.60297	1.01166	0.561868	0.935519	1.10266	Homo sapiens	21:37093013-37093106 (+)	hsa-miR-802_st	miRNA	hsa-mir-802
hsa-miR-3132_st	1.51139	up	1.36897	0.311145	0.999543	1.15312	2.00813	1.85273	1.59889	1.72165	0.974678	0.606764	1.13128	1.39662	1.24579	Homo sapiens	2:220413795-220413869 (-)	hsa-miR-3132_st	miRNA	hsa-mir-3132
hsa-miR-221-star_st	2.23293	up	3.89861	0.311175	0.999543	4.57034	5.25741	5.18982	2.42389	4.94895	1.89598	4.11096	3.492	3.98397	3.11281	Homo sapiens	X:45605585-45605694 (-)	hsa-miR-221-star_st	miRNA	hsa-mir-221
hp_hsa-mir-4652_st	0.844853	down	1.14869	0.311219	0.999543	1.00972	1.32322	0.90303	0.983436	0.915998	1.39584	1.02642	1.32194	1.23279	1.37455	Homo sapiens	7:93346240-93346317 (+)	hp_hsa-mir-4652_st	stem-loop	hsa-mir-4652
hsa-miR-4495_st	1.03968	up	1.23402	0.311245	0.999543	0.916627	1.58001	0.977552	1.72452	1.11173	1.55116	1.0283	1.60307	0.776691	1.07054	Homo sapiens	12:98332834-98332899 (-)	hsa-miR-4495_st	miRNA	hsa-mir-4495
hsa-miR-4494_st	1.07698	up	1.26369	0.311287	0.999543	1.18495	1.42284	1.42662	1.52214	1.02938	0.988281	2.33676	0.854515	0.884681	0.986753	Homo sapiens	12:47757969-47758052 (-)	hsa-miR-4494_st	miRNA	hsa-mir-4494
ENSG00000252114_st	0.987774	down	1.10129	0.311758	0.999543	1.11711	1.19012	1.28059	1.10405	0.770197	0.847717	1.25016	0.891049	1.25016	1.31172	Homo sapiens	chr14:23486367-23486590 (-)	ENSG00000252114_st	snoRNA	ENSG00000252114
ENSG00000252557_st	0.871651	down	0.911954	0.311924	0.999543	0.959757	0.823065	0.797275	0.800264	0.683966	0.994373	1.20275	1.12902	0.881623	0.847451	Homo sapiens	chr7:148983533-148983604 (-)	ENSG00000252557_st	snoRNA	ENSG00000252557
hsa-miR-19b_st	0.868249	down	10.8509	0.312066	0.999543	10.7473	11.5795	10.6736	10.5625	10.182	10.8959	10.482	11.365	11.2899	10.7312	Homo sapiens	13:92003446-92003532 (+) // X:133303701-133303796 (-)	hsa-miR-19b_st	miRNA	hsa-mir-19b-1 // hsa-mir-19b-2
hsa-miR-572_st	2.33793	up	4.03169	0.312084	0.999543	4.00273	4.65923	4.37156	5.27983	4.9082	4.13378	3.51323	3.04638	3.59188	2.81011	Homo sapiens	4:11370451-11370545 (+)	hsa-miR-572_st	miRNA	hsa-mir-572
hsa-miR-4707-5p_st	1.40803	up	7.83985	0.312136	0.999543	7.44467	7.8252	8.07178	8.75048	8.34129	6.58086	7.72296	8.98466	7.85833	6.81822	Homo sapiens	14:23426159-23426238 (-)	hsa-miR-4707-5p_st	miRNA	hsa-mir-4707
hsa-miR-629_st	6.14604	up	5.12685	0.312448	0.999543	7.99417	5.20752	5.74035	6.90319	6.33816	1.69734	4.61088	2.61836	6.89398	3.26454	Homo sapiens	15:70371711-70371807 (-)	hsa-miR-629_st	miRNA	hsa-mir-629
hsa-miR-371-5p_st	2.19905	up	2.54814	0.312763	0.999543	3.24075	2.48567	2.66193	4.0065	3.18805	0.977552	2.62903	1.38547	3.17849	1.72795	Homo sapiens	19:54290929-54290995 (+)	hsa-miR-371-5p_st	miRNA	hsa-mir-371
ENSG00000212309_x_st	1.40201	up	2.58553	0.313039	0.999543	2.92578	3.0812	2.52951	2.597	3.01288	2.42402	2.86599	1.94247	2.50122	1.97519	Homo sapiens	chr2:203142831-203142915 (+)	ENSG00000212309_x_st	snoRNA	ENSG00000212309
ENSG00000252045_st	0.777563	down	1.17352	0.313321	0.999543	1.08282	0.692703	1.13536	0.981081	1.0682	1.13536	1.014	1.58522	1.30495	1.73548	Homo sapiens	chr21:33910609-33910744 (+)	ENSG00000252045_st	snoRNA	ENSG00000252045
hsa-miR-593-star_st	1.56614	up	1.43502	0.313895	0.999543	1.82436	1.64407	1.74716	1.63137	1.94617	1.45244	1.04448	1.0444	1.32039	0.695375	Homo sapiens	7:127721913-127722012 (+)	hsa-miR-593-star_st	miRNA	hsa-mir-593
hsa-miR-1266_st	1.52892	up	1.26592	0.314	0.999543	1.63801	1.86215	1.54177	1.15992	1.65906	1.16921	0.774962	0.868189	1.06337	0.922598	Homo sapiens	15:52569314-52569397 (-)	hsa-miR-1266_st	miRNA	hsa-mir-1266
ENSG00000199934_x_st	1.24273	up	1.27304	0.314096	0.999543	1.31727	1.26168	1.4602	1.1623	1.94752	1.34146	1.15983	0.999268	0.940534	1.14031	Homo sapiens	chr1:86057963-86058039 (+)	ENSG00000199934_x_st	snoRNA	ENSG00000199934
hp_hsa-mir-4478_st	1.19466	up	1.16094	0.314147	0.999543	1.65807	1.2397	1.22012	0.994665	1.33361	0.759633	1.0283	0.717573	1.08055	1.57713	Homo sapiens	9:124882361-124882446 (-)	hp_hsa-mir-4478_st	stem-loop	hsa-mir-4478
hsa-miR-3937_st	3.30322	up	4.02946	0.314221	0.999543	3.99439	4.61916	5.76323	4.80072	5.2795	1.52404	4.01345	4.07748	3.29266	2.93	Homo sapiens	X:39520470-39520575 (+)	hsa-miR-3937_st	miRNA	hsa-mir-3937
hp_hsa-mir-320c-2_x_st	0.532505	down	1.36787	0.314534	0.999543	1.26387	0.649553	0.544007	1.22088	0.888224	3.0224	0.99397	1.50663	1.74456	1.84464	Homo sapiens	18:21901650-21901699 (+)	hp_hsa-mir-320c-2_x_st	stem-loop	hsa-mir-320c-2
hsa-miR-522_st	0.768999	down	0.928999	0.314609	0.999543	0.95237	0.805586	0.670244	0.675527	0.593902	1.00112	1.15858	1.12184	1.21904	1.09178	Homo sapiens	19:54254465-54254551 (+)	hsa-miR-522_st	miRNA	hsa-mir-522
hsa-miR-4639-5p_st	0.672469	down	1.26155	0.314747	0.999543	1.13613	0.570329	1.28679	0.943553	0.939809	1.49922	1.30358	1.93124	1.98627	1.0186	Homo sapiens	6:16141778-16141861 (+)	hsa-miR-4639-5p_st	miRNA	hsa-mir-4639
hp_hsa-mir-3972_st	0.984943	down	1.77167	0.314756	0.999543	1.91343	1.84002	1.69943	2.03221	1.31854	2.09657	1.10114	2.14047	2.23831	1.33658	Homo sapiens	1:17604384-17604470 (+)	hp_hsa-mir-3972_st	stem-loop	hsa-mir-3972
hsa-miR-4793-5p_st	1.38736	up	1.60684	0.3148	0.999543	0.927293	2.87163	1.90936	1.66718	1.83962	1.49382	1.87957	1.21762	1.11747	1.14487	Homo sapiens	3:48681627-48681713 (-)	hsa-miR-4793-5p_st	miRNA	hsa-mir-4793
hsa-miR-548f_st	1.08324	up	1.04655	0.314883	0.999543	1.68907	0.665329	0.836918	1.0181	1.31172	1.00708	0.791189	1.37112	1.21904	0.555937	Homo sapiens	10:56367634-56367717 (-) // 2:213290987-213291084 (-) // 5:109849530-109849616 (-) // 7:147075109-147075213 (-) // X:32659591-32659676 (-)	hsa-miR-548f_st	miRNA	hsa-mir-548f-1 // hsa-mir-548f-2 // hsa-mir-548f-3 // hsa-mir-548f-4 // hsa-mir-548f-5
ENSG00000238992_st	0.993901	down	0.959962	0.315061	0.999543	1.34309	0.824803	0.992014	0.751942	0.865896	1.21693	0.959589	0.68933	0.925596	1.03043	Homo sapiens	chr3:125164905-125165007 (+)	ENSG00000238992_st	snoRNA	ENSG00000238992
hp_hsa-mir-3685_st	1.14176	up	1.25602	0.315156	0.999543	1.28998	1.44392	1.32639	1.46924	1.22874	0.687888	0.967464	1.77673	1.19644	1.17343	Homo sapiens	12:95703699-95703760 (+)	hp_hsa-mir-3685_st	stem-loop	hsa-mir-3685
hp_hsa-mir-3665_st	1.10206	up	1.00574	0.315474	0.999543	1.00916	0.780009	1.56246	1.06743	0.960135	0.928501	0.840111	1.25157	0.741431	0.916597	Homo sapiens	13:78272147-78272251 (-)	hp_hsa-mir-3665_st	stem-loop	hsa-mir-3665
hp_hsa-mir-4650-2_s_st	0.831351	down	0.890111	0.31576	0.999543	0.873627	0.500922	0.784308	0.734391	0.891134	1.60357	0.791096	1.23417	0.809001	0.678893	Homo sapiens	7:72162874-72162949 (+)	hp_hsa-mir-4650-2_s_st	stem-loop	hsa-mir-4650-2
hp_hsa-mir-1254-2_x_st	1.08149	up	2.77713	0.316075	0.999543	2.54459	2.57228	2.77059	3.24281	3.03793	2.68266	2.93511	3.38845	2.27238	2.32453	Homo sapiens	10:23682334-23682396 (+)	hp_hsa-mir-1254-2_x_st	stem-loop	hsa-mir-1254-2
ENSG00000238502_st	0.994061	down	1.12062	0.316106	0.999543	1.56246	1.15444	0.72402	1.00417	1.1365	1.58661	1.0283	1.01716	1.0652	0.927292	Homo sapiens	chr15:102223718-102223819 (+)	ENSG00000238502_st	snoRNA	ENSG00000238502
hsa-miR-3134_st	0.940768	down	1.24738	0.316485	0.999543	1.3514	1.29018	1.30963	0.974665	1.0908	1.37565	1.42741	0.953697	1.12478	1.57558	Homo sapiens	3:15738805-15738878 (-)	hsa-miR-3134_st	miRNA	hsa-mir-3134
hp_hsa-mir-1343_st	1.23845	up	2.12283	0.316994	0.999543	1.9978	2.08759	2.25021	2.63072	2.41918	2.30993	2.18443	1.7148	1.96539	1.66825	Homo sapiens	11:34963384-34963467 (+)	hp_hsa-mir-1343_st	stem-loop	hsa-mir-1343
hp_hsa-mir-3713_st	0.824245	down	1.04341	0.317209	0.999543	0.833562	0.954501	0.783121	0.935872	1.01286	1.24747	1.4588	1.17733	0.968951	1.06164	Homo sapiens	15:76878988-76879032 (+)	hp_hsa-mir-3713_st	stem-loop	hsa-mir-3713
hsa-miR-4327_st	2.40812	up	2.4367	0.317403	0.999543	2.82421	2.52568	2.94792	3.28444	3.77105	1.63659	2.47807	1.63659	1.35685	1.90565	Homo sapiens	21:31747612-31747696 (-)	hsa-miR-4327_st	miRNA	hsa-mir-4327
hsv1-miR-H6-3p_st	1.21413	up	2.37637	0.317451	0.999543	2.50312	1.92919	2.92953	3.37859	1.84122	1.74952	2.48456	3.79997	1.81495	1.33303	Herpes Simplex Virus 1		hsv1-miR-H6-3p_st	miRNA	hsv1-mir-H6
ENSG00000238858_st	1.00151	up	1.04315	0.317528	0.999543	1.2909	0.925356	0.885235	1.0682	1.0515	1.2279	1.01546	1.19795	0.726546	1.04246	Homo sapiens	chr17:33381407-33381513 (-)	ENSG00000238858_st	snoRNA	ENSG00000238858
hp_hsa-mir-3142_x_st	1.12445	up	0.885353	0.31759	0.999543	0.692703	1.17873	1.21904	0.687193	1.07214	0.806183	0.790584	0.806183	1.01605	0.584723	Homo sapiens	5:159901409-159901490 (+)	hp_hsa-mir-3142_x_st	stem-loop	hsa-mir-3142
ENSG00000238549_x_st	0.661996	down	2.27335	0.317653	0.999543	2.50207	0.967736	2.25134	2.29054	1.8673	2.39529	2.13264	3.04532	2.1749	3.10636	Homo sapiens	chr20:34304393-34304492 (+)	ENSG00000238549_x_st	snoRNA	ENSG00000238549
hp_hsa-mir-4699_st	0.821825	down	0.958148	0.318112	0.999543	1.18956	0.610125	0.895984	0.636918	0.75041	1.01735	1.05202	1.3063	1.05461	1.0682	Homo sapiens	12:81552167-81552240 (+)	hp_hsa-mir-4699_st	stem-loop	hsa-mir-4699
kshv-miR-K12-9-star_st	1.02764	up	1.23159	0.318113	0.999543	1.64268	0.964813	1.21071	1.21904	1.21904	1.49115	1.21071	0.912592	1.21904	1.2261	Kaposi sarcoma-associated herpesvirus	KSU75698:119300-119365 (-)	kshv-miR-K12-9-star_st	miRNA	kshv-mir-K12-9
ENSG00000238724_x_st	1.00644	up	1.06394	0.318232	0.999543	1.17713	1.1647	1.21663	0.935872	0.848525	1.6154	0.838337	0.825009	1.27206	0.745727	Homo sapiens	chr11:114397851-114397954 (+)	ENSG00000238724_x_st	snoRNA	ENSG00000238724
hsa-miR-518c-star_st	1.43517	up	1.30564	0.31849	0.999543	0.954715	1.38751	1.5235	2.0193	1.94621	0.762111	0.733173	0.953698	1.69907	1.07709	Homo sapiens	19:54211989-54212089 (+)	hsa-miR-518c-star_st	miRNA	hsa-mir-518c
ENSG00000252617_x_st	1.45987	up	1.44004	0.319419	0.999543	2.49321	1.75899	1.75848	1.01099	1.54311	1.16774	1.04638	1.03759	0.809001	1.77486	Homo sapiens	chr9:46042781-46042875 (-)	ENSG00000252617_x_st	snoRNA	ENSG00000252617
ENSG00000238608_st	0.985873	down	1.21936	0.31945	0.999543	1.16193	1.25181	0.977552	1.47515	1.17906	1.3	1.21904	1.27614	1.21904	1.13391	Homo sapiens	chr9:86067188-86067290 (+)	ENSG00000238608_st	snoRNA	ENSG00000238608
hp_hsa-mir-30e_x_st	1.23387	up	2.00118	0.32006	0.999543	1.93357	2.73258	2.35203	1.86253	1.88316	1.86004	2.02446	1.859	2.1706	1.33383	Homo sapiens	1:41220027-41220118 (+)	hp_hsa-mir-30e_x_st	stem-loop	hsa-mir-30e
hsa-miR-4723-5p_st	3.49891	up	2.66178	0.32029	0.999543	3.41517	2.93517	3.43558	3.24237	4.79788	1.2601	2.7179	1.63388	1.20429	1.97548	Homo sapiens	17:26687676-26687759 (+)	hsa-miR-4723-5p_st	miRNA	hsa-mir-4723
hsa-miR-548e_st	0.965288	down	0.95463	0.320603	0.999543	0.96131	0.977552	0.803577	0.833759	1.06953	1.00231	1.2234	1.11192	0.691671	0.871271	Homo sapiens	10:112748684-112748771 (+)	hsa-miR-548e_st	miRNA	hsa-mir-548e
hp_hsa-mir-3193_st	1.37463	up	1.41186	0.320665	0.999543	1.75791	1.59481	1.95493	1.44963	1.44963	0.867069	1.47007	1.42741	1.04397	1.10315	Homo sapiens	20:30194989-30195043 (+)	hp_hsa-mir-3193_st	stem-loop	hsa-mir-3193
hsa-miR-4796-5p_st	1.00562	up	0.983515	0.320766	0.999543	0.856887	0.899856	1.04635	0.941173	1.19352	0.985144	0.958674	1.37309	0.736539	0.843919	Homo sapiens	3:114462292-114462372 (-)	hsa-miR-4796-5p_st	miRNA	hsa-mir-4796
hsa-miR-4514_st	0.939496	down	1.28417	0.320832	0.999543	1.31254	0.885971	1.19623	1.13154	1.66945	1.04089	1.35693	1.68069	1.53468	1.03275	Homo sapiens	15:81289758-81289814 (-)	hsa-miR-4514_st	miRNA	hsa-mir-4514
ENSG00000252241_x_st	1.09892	up	1.13449	0.320897	0.999543	1.1317	1.37154	0.935453	1.48545	1.0885	1.0194	1.2983	1.36981	0.729592	0.915106	Homo sapiens	chr1:193700988-193701074 (-)	ENSG00000252241_x_st	snoRNA	ENSG00000252241
ENSG00000212293_st	0.989529	down	1.29828	0.321213	0.999543	1.25183	1.20767	1.31172	1.62482	1.05741	0.750512	1.30222	1.68334	1.4737	1.31961	Homo sapiens	chr13:32994527-32994653 (-)	ENSG00000212293_st	snoRNA	ENSG00000212293
hp_hsa-mir-1972-1_s_st	0.85531	down	1.26067	0.321655	0.999543	1.06246	0.991629	1.27869	1.13813	1.26875	1.35304	1.42129	1.6292	1.19307	1.27046	Homo sapiens	16:15104178-15104254 (-)	hp_hsa-mir-1972-1_s_st	stem-loop	hsa-mir-1972-1
hp_hsa-mir-4679-1_x_st	0.495388	down	1.82323	0.321706	0.999543	2.20925	1.02166	1.04159	1.35651	0.953697	2.61451	2.04305	2.05431	2.20925	2.72844	Homo sapiens	10:90823093-90823167 (+)	hp_hsa-mir-4679-1_x_st	stem-loop	hsa-mir-4679-1
hsa-miR-4642_st	0.713974	down	1.59606	0.321777	0.999543	1.33463	1.3678	1.21904	1.34077	1.50294	2.03146	1.3874	1.7673	1.75791	2.25139	Homo sapiens	6:44403378-44403459 (+)	hsa-miR-4642_st	miRNA	hsa-mir-4642
hsa-miR-4637_st	0.96015	down	0.998881	0.322	0.999543	0.996902	0.977552	0.977552	0.942031	0.953697	0.9449	1.63566	0.585194	0.9861	0.989218	Homo sapiens	5:14826038-14826121 (-)	hsa-miR-4637_st	miRNA	hsa-mir-4637
hp_hsa-mir-4531_st	1.92213	up	2.51167	0.32215	0.999543	2.93452	2.22252	3.45187	3.88127	2.42495	2.01196	2.94774	2.24449	1.70132	1.2961	Homo sapiens	19:45156956-45157002 (-)	hp_hsa-mir-4531_st	stem-loop	hsa-mir-4531
ENSG00000239186_st	0.823297	down	1.28855	0.322415	0.999543	1.29305	1.3632	0.791978	1.13831	1.15491	1.88995	1.16762	1.21335	1.4737	1.3994	Homo sapiens	chr16:87348326-87348429 (+)	ENSG00000239186_st	snoRNA	ENSG00000239186
ENSG00000238688_x_st	0.988832	down	1.23074	0.322473	0.999543	1.18574	1.1275	1.16144	1.37067	1.26786	1.12408	1.00272	1.48422	1.62023	0.962972	Homo sapiens	chr5:76079921-76080024 (+)	ENSG00000238688_x_st	snoRNA	ENSG00000238688
hsa-miR-4648_st	0.936522	down	1.24109	0.322495	0.999543	0.83726	1.13375	1.12211	1.60135	1.27445	2.03909	0.570329	1.80653	1.18879	0.83726	Homo sapiens	7:2566708-2566786 (+)	hsa-miR-4648_st	miRNA	hsa-mir-4648
ENSG00000201542_st	0.987802	down	0.874643	0.322669	0.999543	0.977381	0.873011	0.666913	0.857951	0.953697	0.797097	1.00387	0.954848	0.795182	0.866484	Homo sapiens	chr1:35775875-35776026 (+)	ENSG00000201542_st	snoRNA	ENSG00000201542
hsa-miR-380-star_st	1.07634	up	1.11109	0.322679	0.999543	1.33648	0.996883	1.22078	1.06159	1.20507	0.585929	1.01943	1.67064	1.16456	0.849578	Homo sapiens	14:101491354-101491414 (+)	hsa-miR-380-star_st	miRNA	hsa-mir-380
ENSG00000212264_x_st	0.544127	down	1.9876	0.322707	0.999543	1.75791	1.80352	1.39998	1.22713	1.55452	2.08085	2.76277	2.27037	2.07514	2.94386	Homo sapiens	chr7:23436065-23436135 (+)	ENSG00000212264_x_st	snoRNA	ENSG00000212264
hsa-miR-3064-5p_st	1.12319	up	3.5712	0.322835	0.999543	2.16541	2.95056	3.88925	4.56843	4.70137	1.79698	4.1905	4.96811	3.55672	2.9247	Homo sapiens	17:62496884-62496967 (-)	hsa-miR-3064-5p_st	miRNA	hsa-mir-3064
ENSG00000200063_st	1.43229	up	1.21231	0.323359	0.999543	1.13882	1.36105	1.61106	1.79612	1.45032	0.859792	0.869665	1.04034	0.806626	1.18932	Homo sapiens	chr17:76396016-76396144 (+)	ENSG00000200063_st	snoRNA	ENSG00000200063
ENSG00000239063_st	2.15158	up	2.54663	0.323379	0.999543	2.20673	3.31424	2.14285	5.28493	2.54789	1.10529	1.45756	3.82985	2.38701	1.18996	Homo sapiens	chr1:52877114-52877194 (+)	ENSG00000239063_st	snoRNA	ENSG00000239063
hsa-miR-3945_st	0.687488	down	2.10819	0.323394	0.999543	1.55395	1.57767	1.31898	2.10835	2.63049	2.43851	2.65069	2.02505	1.7035	3.07466	Homo sapiens	4:185772167-185772264 (-)	hsa-miR-3945_st	miRNA	hsa-mir-3945
hp_hsa-mir-1911_st	1.17945	up	1.47821	0.323514	0.999543	2.06366	1.47876	1.56246	1.4517	1.42977	1.74581	1.39957	1.21812	1.0749	1.35739	Homo sapiens	X:113997744-113997823 (+)	hp_hsa-mir-1911_st	stem-loop	hsa-mir-1911
hsa-miR-3910_st	0.470356	down	3.15614	0.324086	0.999543	3.10485	2.60381	1.9988	2.20268	3.15015	3.68719	2.72463	3.21883	3.22117	5.64934	Homo sapiens	9:94398533-94398643 (+) // 9:94398546-94398627 (-)	hsa-miR-3910_st	miRNA	hsa-mir-3910-1 // hsa-mir-3910-2
hsa-miR-4747-3p_st	0.860346	down	1.07352	0.324131	0.999543	0.593571	1.20285	1.05332	1.00837	0.96696	0.977552	0.818757	1.47267	1.18578	1.45537	Homo sapiens	19:4932699-4932752 (+)	hsa-miR-4747-3p_st	miRNA	hsa-mir-4747
hp_hsa-mir-487a_x_st	0.704116	down	1.24144	0.324237	0.999543	1.12252	0.79744	0.83789	1.15124	1.03281	1.66168	1.0283	1.42741	2.21707	1.13801	Homo sapiens	14:101518783-101518862 (+)	hp_hsa-mir-487a_x_st	stem-loop	hsa-mir-487a
ENSG00000200051_x_st	0.951818	down	1.13185	0.324796	0.999543	1.16718	1.13375	1.25212	0.890704	1.03737	1.17113	1.10293	0.823055	1.67202	1.0682	Homo sapiens	chr5:139906937-139907013 (-)	ENSG00000200051_x_st	snoRNA	ENSG00000200051
ENSG00000239091_x_st	0.918728	down	0.997952	0.324847	0.999543	1.10256	0.677337	0.78478	1.47928	0.640079	1.21904	0.944325	1.22877	0.835149	1.0682	Homo sapiens	chr10:103131609-103131709 (-)	ENSG00000239091_x_st	snoRNA	ENSG00000239091
ENSG00000238354_st	0.895509	down	1.16298	0.325144	0.999543	1.1368	1.1368	0.904626	1.00912	1.22948	1.07128	1.36897	1.20754	1.1368	1.42834	Homo sapiens	chr7:54427585-54427688 (+)	ENSG00000238354_st	snoRNA	ENSG00000238354
hp_hsa-mir-4749_st	1.29184	up	1.77431	0.325153	0.999543	2.24163	1.81226	1.88886	2.07357	1.7788	1.54882	1.7862	1.43285	1.60245	1.57767	Homo sapiens	19:50357841-50357917 (+)	hp_hsa-mir-4749_st	stem-loop	hsa-mir-4749
hsa-miR-19a-star_st	0.928669	down	0.792391	0.325355	0.999543	0.747251	0.917212	0.842928	0.594067	0.593587	0.833802	0.831569	1.14751	0.907118	0.508867	Homo sapiens	13:92003145-92003226 (+)	hsa-miR-19a-star_st	miRNA	hsa-mir-19a
hp_hsa-mir-4768_st	0.87833	down	0.986389	0.325403	0.999543	0.996901	0.778198	0.823049	1.0682	0.797682	1.35234	0.913335	1.15689	0.936092	1.0412	Homo sapiens	X:17444004-17444077 (+)	hp_hsa-mir-4768_st	stem-loop	hsa-mir-4768
hp_hsa-mir-3910-1_x_st	0.256317	down	3.5755	0.326166	0.999543	3.08701	2.68744	2.56822	2.2849	2.33995	4.81188	4.00531	4.39445	4.13325	5.44263	Homo sapiens	9:94398533-94398643 (+)	hp_hsa-mir-3910-1_x_st	stem-loop	hsa-mir-3910-1
hp_hsa-mir-508_st	0.83471	down	0.945105	0.326209	0.999543	0.622606	0.740801	0.869704	0.924013	0.916771	0.912109	0.932806	1.26252	1.48775	0.781974	Homo sapiens	X:146318431-146318545 (-)	hp_hsa-mir-508_st	stem-loop	hsa-mir-508
hsa-miR-486-3p_st	2.74103	up	1.95274	0.326916	0.999543	3.7875	2.21224	2.34231	3.06997	1.98847	1.36175	0.986209	0.953697	1.59405	1.2312	Homo sapiens	8:41517959-41518026 (-)	hsa-miR-486-3p_st	miRNA	hsa-mir-486
ENSG00000252701_st	0.94958	down	1.15994	0.326979	0.999543	1.18574	1.17475	1.20436	0.874729	1.1735	0.600242	1.61154	1.62585	1.08044	1.0682	Homo sapiens	chr14:101315645-101315716 (+)	ENSG00000252701_st	snoRNA	ENSG00000252701
hsa-miR-3150a-5p_st	1.12512	up	1.25445	0.327244	0.999543	1.31943	1.57767	1.20955	1.34585	1.24492	1.4575	1.18891	0.880862	1.23025	1.08953	Homo sapiens	8:96085142-96085221 (+)	hsa-miR-3150a-5p_st	miRNA	hsa-mir-3150a
hsa-miR-4749-5p_st	0.98948	down	6.65512	0.327414	0.999543	6.4742	6.14665	6.42254	7.49792	6.69612	7.43435	6.29729	7.15422	6.4719	5.95596	Homo sapiens	19:50357841-50357917 (+)	hsa-miR-4749-5p_st	miRNA	hsa-mir-4749
hsa-miR-196a_st	0.948779	down	3.17844	0.328185	0.999543	1.56246	1.57407	3.85006	7.28855	1.42744	1.12421	1.14596	2.79705	9.59658	1.41806	Homo sapiens	17:46709852-46709921 (-) // 12:54385522-54385631 (+)	hsa-miR-196a_st	miRNA	hsa-mir-196a-1 // hsa-mir-196a-2
hsa-miR-4436b-5p_st	2.95905	up	4.1723	0.328564	0.999543	4.10887	4.91672	5.16558	6.08231	4.50084	2.77825	4.44972	3.64265	3.49037	2.58765	Homo sapiens	2:111042430-111042520 (+)	hsa-miR-4436b-5p_st	miRNA	hsa-mir-4436b
hsa-miR-3691-5p_st	1.37183	up	1.22846	0.329006	0.999543	1.33848	1.18182	1.46172	1.21904	2.08147	1.12794	0.938756	0.905077	1.03879	0.991463	Homo sapiens	6:5148467-5148556 (-)	hsa-miR-3691-5p_st	miRNA	hsa-mir-3691
hp_hsa-mir-4725_st	1.50734	up	1.98025	0.329122	0.999543	2.00455	1.81371	2.46749	3.36478	1.73075	1.21904	1.69078	1.79274	2.15367	1.56501	Homo sapiens	17:29902288-29902377 (+)	hp_hsa-mir-4725_st	stem-loop	hsa-mir-4725
ENSG00000212511_st	0.86515	down	1.29229	0.32997	0.999543	1.25975	1.19449	1.03649	1.21904	1.22924	1.50257	1.35167	1.34407	1.38008	1.40551	Homo sapiens	chr15:37144841-37145059 (+)	ENSG00000212511_st	snoRNA	ENSG00000212511
ENSG00000239141_st	0.879889	down	0.956274	0.33047	0.999543	0.842189	0.823102	0.880907	0.866958	0.906698	1.14565	0.873851	1.19956	1.15687	0.866958	Homo sapiens	chr3:172692932-172693032 (-)	ENSG00000239141_st	snoRNA	ENSG00000239141
hsa-miR-3191_st	1.49807	up	1.92266	0.330499	0.999543	1.32294	1.26259	1.79517	4.45073	2.23964	1.27516	0.856188	3.22362	1.24107	1.55952	Homo sapiens	19:47730201-47730276 (-)	hsa-miR-3191_st	miRNA	hsa-mir-3191
hsa-miR-4671-3p_st	0.825934	down	1.24252	0.330596	0.999543	1.14908	0.961103	0.856188	1.55417	1.00229	1.24554	1.2967	1.2221	1.65912	1.47888	Homo sapiens	1:234442213-234442285 (+)	hsa-miR-4671-3p_st	miRNA	hsa-mir-4671
hsa-miR-888-star_st	0.766317	down	1.03272	0.330735	0.999543	1.30542	0.977552	0.734337	0.623025	0.563287	1.61418	1.33016	1.14984	1.06206	0.967311	Homo sapiens	X:145076302-145076378 (-)	hsa-miR-888-star_st	miRNA	hsa-mir-888
hp_hsa-mir-4526_st	0.880731	down	1.44239	0.330759	0.999543	1.10918	1.29227	1.52944	1.47986	1.34313	2.0291	1.94778	0.981694	1.4436	1.26784	Homo sapiens	18:13611113-13611199 (+)	hp_hsa-mir-4526_st	stem-loop	hsa-mir-4526
ENSG00000238646_st	0.91429	down	1.06704	0.330837	0.999543	1.04536	0.994538	0.911399	1.13635	0.924367	1.21904	1.09105	1.30774	0.651924	1.38864	Homo sapiens	chr3:32214148-32214252 (+)	ENSG00000238646_st	snoRNA	ENSG00000238646
ENSG00000251833_st	0.783671	down	1.0976	0.330891	0.999543	0.772401	1.07246	0.9383	1.18791	0.637706	1.45795	1.35873	1.36917	1.23658	0.944746	Homo sapiens	chr20:6841661-6841755 (+)	ENSG00000251833_st	snoRNA	ENSG00000251833
ENSG00000239041_x_st	1.0858	up	1.35945	0.331426	0.999543	1.22083	1.67361	1.55097	1.35527	1.29347	1.24224	1.3769	1.90778	0.947876	1.02559	Homo sapiens	chr2:173556027-173556130 (+)	ENSG00000239041_x_st	snoRNA	ENSG00000239041
ENSG00000202268_st	0.964152	down	1.05735	0.331721	0.999543	1.05189	1.38638	1.05865	0.641712	1.01646	1.03826	0.811737	1.45828	1.06163	1.04852	Homo sapiens	chr3:45296902-45297112 (-)	ENSG00000202268_st	snoRNA	ENSG00000202268
hsa-miR-4293_st	1.02196	up	0.898676	0.331798	0.999543	0.94103	0.979625	0.548938	1.21904	0.883106	0.927235	0.580515	0.88483	0.974327	1.04811	Homo sapiens	10:14425199-14425276 (-)	hsa-miR-4293_st	miRNA	hsa-mir-4293
hp_hsa-mir-4659a_x_st	1.06449	up	0.955591	0.332134	0.999543	0.772225	1.28617	1.12512	0.852988	0.966865	1.00199	0.869355	0.790821	0.809001	1.08137	Homo sapiens	8:6602685-6602765 (+)	hp_hsa-mir-4659a_x_st	stem-loop	hsa-mir-4659a
hp_hsa-mir-18a_st	1.16777	up	1.22089	0.332143	0.999543	1.3812	1.99358	1.23992	1.04469	1.00446	1.28442	1.0283	0.734944	1.2782	1.21922	Homo sapiens	13:92003005-92003075 (+)	hp_hsa-mir-18a_st	stem-loop	hsa-mir-18a
ENSG00000206886_st	0.955213	down	0.964564	0.332673	0.999543	0.807621	0.794202	0.992294	1.25444	0.809001	0.826313	1.00828	1.29687	0.965036	0.891587	Homo sapiens	chr6:82473741-82473873 (+)	ENSG00000206886_st	snoRNA	ENSG00000206886
hsa-miR-3907_st	2.35103	up	2.0823	0.332717	0.999543	1.97336	2.38892	2.59186	4.35008	2.19052	1.208	1.99417	1.3646	2.16881	0.592692	Homo sapiens	7:151130575-151130725 (-)	hsa-miR-3907_st	miRNA	hsa-mir-3907
hsa-miR-921_st	1.78863	up	2.17556	0.332753	0.999543	1.71949	2.28588	2.97456	2.60051	3.39451	2.41342	1.43492	1.84037	1.98664	1.10532	Homo sapiens	1:166123980-166124035 (-)	hsa-miR-921_st	miRNA	hsa-mir-921
ebv-miR-BART20-3p_st	1.06553	up	1.08589	0.332967	0.999543	1.15053	1.0478	1.27651	0.987578	1.19595	1.05991	0.974559	0.994604	1.13846	1.033	Epstein Barr virus	HHV507799:148319-148417 (+)	ebv-miR-BART20-3p_st	miRNA	ebv-mir-BART20
hsa-miR-4476_st	2.10574	up	1.84586	0.333556	0.999543	2.00774	2.22842	2.2433	2.61647	2.81917	0.9118	1.71796	1.23383	1.02986	1.65002	Homo sapiens	9:36893459-36893528 (-)	hsa-miR-4476_st	miRNA	hsa-mir-4476
hp_hsa-mir-4747_st	1.38511	up	1.03118	0.333595	0.999543	1.06462	1.39297	1.18344	1.48629	1.20357	0.38898	0.773156	0.686624	1.14059	0.991556	Homo sapiens	19:4932699-4932752 (+)	hp_hsa-mir-4747_st	stem-loop	hsa-mir-4747
hp_hsa-mir-4459_st	1.05701	up	1.85491	0.333597	0.999543	1.84373	2.02592	2.23579	1.68173	1.68734	1.43421	1.83668	1.76208	2.49201	1.5496	Homo sapiens	5:53371348-53371413 (-)	hp_hsa-mir-4459_st	stem-loop	hsa-mir-4459
ENSG00000251974_x_st	0.817118	down	1.09385	0.333876	0.999543	0.945006	0.849414	1.04204	0.996226	0.908128	1.10596	1.09278	1.40375	1.21904	1.3762	Homo sapiens	chr2:86591259-86591388 (+)	ENSG00000251974_x_st	snoRNA	ENSG00000251974
ENSG00000253068_st	1.03451	up	1.01165	0.334686	0.999543	0.958503	1.16434	1.31624	0.940393	0.80115	0.492675	0.860709	0.860443	1.40583	1.31624	Homo sapiens	chr10:103862019-103862089 (+)	ENSG00000253068_st	snoRNA	ENSG00000253068
ENSG00000252218_x_st	0.954434	down	1.11163	0.334701	0.999543	1.28285	0.907368	0.990555	1.19257	1.01659	1.21342	1.01549	1.26227	1.11166	1.12351	Homo sapiens	chr6:43511881-43512007 (+)	ENSG00000252218_x_st	snoRNA	ENSG00000252218
hsa-miR-620_st	0.877903	down	0.953542	0.33509	0.999543	0.768853	0.990532	0.791843	1.01202	0.734794	1.17625	1.19276	1.11816	0.932557	0.817648	Homo sapiens	12:116586365-116586459 (-)	hsa-miR-620_st	miRNA	hsa-mir-620
hp_hsa-mir-3910-2_x_st	0.922477	down	1.20752	0.335657	0.999543	1.42009	0.894683	1.21904	0.980551	1.23219	1.64249	1.18054	0.883723	1.04282	1.57906	Homo sapiens	9:94398546-94398627 (-)	hp_hsa-mir-3910-2_x_st	stem-loop	hsa-mir-3910-2
ENSG00000199633_x_st	0.93587	down	1.03555	0.335909	0.999543	0.870139	1.25772	0.922586	1.0682	0.820063	1.03038	1.0283	1.27148	0.842681	1.24397	Homo sapiens	chr15:78383514-78383639 (-)	ENSG00000199633_x_st	snoRNA	ENSG00000199633
hp_hsa-mir-24-2_st	1.01866	up	1.5686	0.336213	0.999543	1.36153	1.47257	1.75193	1.63513	1.6885	1.41253	1.46024	1.48276	1.57877	1.842	Homo sapiens	19:13947101-13947173 (-)	hp_hsa-mir-24-2_st	stem-loop	hsa-mir-24-2
ENSG00000238403_st	0.765855	down	1.00958	0.336333	0.999543	1.04959	0.774562	0.615751	0.809001	0.836868	1.7226	0.744106	1.07076	1.23061	1.24198	Homo sapiens	chr17:80540381-80540476 (+)	ENSG00000238403_st	snoRNA	ENSG00000238403
ENSG00000239171_st	0.98359	down	1.08201	0.336416	0.999543	1.12331	1.26016	0.931608	1.34201	0.6933	0.797097	1.56405	1.28415	1.00853	0.815918	Homo sapiens	chr21:30761707-30761810 (-)	ENSG00000239171_st	snoRNA	ENSG00000239171
ENSG00000238342_x_st	0.904119	down	0.869323	0.336561	0.999543	0.793672	0.693079	0.977552	0.826067	0.692703	1.34302	0.809932	0.603143	1.09787	0.856188	Homo sapiens	chr15:33187401-33187502 (+)	ENSG00000238342_x_st	snoRNA	ENSG00000238342
ENSG00000200897_st	1.00991	up	1.51436	0.336705	0.999543	1.21305	1.46231	1.6255	1.55658	1.74991	1.54882	1.08992	1.23387	1.43799	2.22561	Homo sapiens	chr12:107768524-107768604 (+)	ENSG00000200897_st	snoRNA	ENSG00000200897
hsa-miR-3975_st	0.780593	down	1.44849	0.336792	0.999543	1.77374	1.29227	1.13313	1.2675	0.882396	1.38892	1.02882	1.88591	1.32859	2.50358	Homo sapiens	18:33171701-33171770 (+)	hsa-miR-3975_st	miRNA	hsa-mir-3975
hsa-miR-526a_st	0.992027	down	1.0861	0.337369	0.999543	1.06344	0.843167	1.3067	0.87661	1.31172	1.1769	1.08877	0.965734	1.21904	1.00894	Homo sapiens	19:54209506-54209590 (+) // 19:54230176-54230240 (+)	hsa-miR-526a_st	miRNA	hsa-mir-526a-1 // hsa-mir-526a-2
ENSG00000207444_st	1.04183	up	1.04429	0.337481	0.999543	1.29825	1.01972	1.40625	0.710357	0.934673	1.01285	0.762237	1.04823	0.913761	1.33659	Homo sapiens	chr14:71865054-71865124 (+)	ENSG00000207444_st	snoRNA	ENSG00000207444
hp_hsa-mir-143_st	0.935721	down	2.17828	0.337671	0.999543	2.19122	1.983	2.24516	1.6266	2.60579	1.75027	2.76691	2.71578	1.35764	2.54042	Homo sapiens	5:148808481-148808586 (+)	hp_hsa-mir-143_st	stem-loop	hsa-mir-143
hp_hsa-mir-4665_st	0.967822	down	1.31394	0.337844	0.999543	1.20776	1.30487	1.33499	1.24413	1.35997	1.54882	1.39573	1.0177	1.48127	1.24413	Homo sapiens	9:6007826-6007904 (+)	hp_hsa-mir-4665_st	stem-loop	hsa-mir-4665
hsa-miR-3615_st	7.00666	up	3.18599	0.338064	0.999543	4.90723	5.7478	3.95701	3.69311	4.6466	0.97308	2.80162	1.37345	2.68012	1.07985	Homo sapiens	17:72744752-72744838 (+)	hsa-miR-3615_st	miRNA	hsa-mir-3615
hsa-miR-361-3p_st	4.04359	up	2.76641	0.33836	0.999543	3.43233	5.02622	3.86214	2.26599	4.28446	1.76285	1.78395	1.97687	1.44693	1.82236	Homo sapiens	X:85158641-85158712 (-)	hsa-miR-361-3p_st	miRNA	hsa-mir-361
hp_hsa-mir-548h-1_st	0.855223	down	1.00801	0.338527	0.999543	0.757961	0.880335	1.09758	0.859796	0.880335	1.02608	0.86451	1.42569	1.21732	1.07054	Homo sapiens	14:64561742-64561843 (-)	hp_hsa-mir-548h-1_st	stem-loop	hsa-mir-548h-1
hp_hsa-mir-4530_st	0.474451	down	5.02907	0.338542	0.999543	4.29194	4.46199	4.16464	5.0311	4.50651	7.34871	4.74506	5.49377	5.16558	5.08141	Homo sapiens	19:39900263-39900318 (-)	hp_hsa-mir-4530_st	stem-loop	hsa-mir-4530
ENSG00000252799_s_st	0.764334	down	0.889489	0.338602	0.999543	0.848076	0.749642	0.57444	0.488383	0.817589	0.908575	1.27597	1.01064	0.870223	1.35135	Homo sapiens	chr22:21878047-21878123 (-)	ENSG00000252799_s_st	snoRNA	ENSG00000252799
hsa-miR-3669_st	1.09287	up	1.43824	0.338891	0.999543	1.49799	1.79417	1.33315	1.58195	1.30425	1.50419	0.967513	0.847009	1.72411	1.82808	Homo sapiens	8:130509594-130509674 (-)	hsa-miR-3669_st	miRNA	hsa-mir-3669
hsa-miR-506_st	0.948097	down	1.20836	0.339048	0.999543	1.13198	1.02691	1.37524	1.1015	1.21395	1.40258	1.71991	0.967764	1.06925	1.07454	Homo sapiens	X:146312238-146312361 (-)	hsa-miR-506_st	miRNA	hsa-mir-506
ENSG00000200538_st	1.04521	up	0.994589	0.339157	0.999543	0.91652	1.11197	0.933702	0.996422	1.17381	0.520668	1.10699	0.577519	0.996422	1.61187	Homo sapiens	chr17:46459734-46459948 (-)	ENSG00000200538_st	snoRNA	ENSG00000200538
ENSG00000238935_x_st	0.920672	down	1.12051	0.339341	0.999543	0.905507	1.06019	1.08799	1.3725	0.87825	1.31085	1.28506	0.664234	1.14167	1.49883	Homo sapiens	chr7:75742116-75742214 (+)	ENSG00000238935_x_st	snoRNA	ENSG00000238935
hp_hsa-mir-4770_st	0.904189	down	1.11913	0.33953	0.999543	1.33766	1.12239	0.87868	1.08071	0.812955	1.39472	0.934864	1.22618	1.06494	1.33821	Homo sapiens	X:6301947-6302004 (-)	hp_hsa-mir-4770_st	stem-loop	hsa-mir-4770
hp_hsa-mir-4257_st	1.09319	up	1.87445	0.339956	0.999543	1.75791	1.5044	1.70877	2.3672	2.35536	1.78737	1.45436	2.15804	2.15369	1.49744	Homo sapiens	1:150524405-150524490 (+)	hp_hsa-mir-4257_st	stem-loop	hsa-mir-4257
ENSG00000212533_s_st	0.904506	down	1.62392	0.340094	0.999543	1.62072	1.3481	1.56246	1.37848	1.84787	1.91459	1.21904	1.87024	1.62877	1.84898	Homo sapiens	chr12:31229801-31229950 (-)	ENSG00000212533_s_st	snoRNA	ENSG00000212533
hp_hsa-mir-520a_x_st	0.936382	down	0.984005	0.34063	0.999543	1.02684	1.03289	0.744712	1.23899	0.639515	0.788231	0.694931	1.16747	1.17479	1.33168	Homo sapiens	19:54194135-54194219 (+)	hp_hsa-mir-520a_x_st	stem-loop	hsa-mir-520a
ENSG00000238481_x_st	0.996581	down	1.08097	0.340908	0.999543	0.735145	1.08784	0.82481	1.64255	1.10217	1.00958	1.0283	1.17718	1.13396	1.0682	Homo sapiens	chr2:157278707-157278811 (+)	ENSG00000238481_x_st	snoRNA	ENSG00000238481
ENSG00000252405_st	1.05024	up	0.870197	0.341013	0.999543	0.943467	1.03682	0.768109	0.856242	0.923129	0.700058	0.856188	1.0948	0.965794	0.557361	Homo sapiens	chr16:7481218-7481297 (+)	ENSG00000252405_st	snoRNA	ENSG00000252405
ENSG00000212378_s_st	3.03122	up	9.85619	0.341143	0.999543	10.5696	11.4677	9.4955	10.5923	11.1556	9.1538	9.14109	7.97027	10.2258	8.79025	Homo sapiens	chr2:72987663-72987731 (+)	ENSG00000212378_s_st	snoRNA	ENSG00000212378
hp_hsa-mir-4653_st	1.09173	up	0.91569	0.341397	0.999543	0.88839	0.750249	1.49831	0.82736	0.930691	0.512873	0.858876	1.19449	0.798112	0.897546	Homo sapiens	7:100802754-100802836 (+)	hp_hsa-mir-4653_st	stem-loop	hsa-mir-4653
hp_hsa-mir-659_st	0.836023	down	1.23623	0.34141	0.999543	0.855763	0.984117	1.14803	1.45593	1.09137	1.05926	1.4916	1.53523	1.25906	1.48199	Homo sapiens	22:38243685-38243781 (-)	hp_hsa-mir-659_st	stem-loop	hsa-mir-659
ENSG00000201980_st	0.847205	down	0.968387	0.341609	0.999543	0.519565	0.770293	0.781723	0.834796	1.33752	0.720392	1.40446	1.15806	0.834796	1.32227	Homo sapiens	chr11:4777875-4778027 (+)	ENSG00000201980_st	snoRNA	ENSG00000201980
ENSG00000253014_st	0.383738	down	4.45562	0.34182	0.999543	4.18844	3.38589	3.53738	3.64541	4.06645	5.28254	4.82368	4.77943	4.74506	6.10189	Homo sapiens	chr14:61073785-61073883 (+)	ENSG00000253014_st	snoRNA	ENSG00000253014
hp_hsa-mir-4673_st	1.94615	up	2.54007	0.342051	0.999543	2.54308	2.83093	3.52738	2.88572	3.3148	2.48436	1.81888	2.5664	1.76654	1.66261	Homo sapiens	9:139414020-139414078 (-)	hp_hsa-mir-4673_st	stem-loop	hsa-mir-4673
ENSG00000251830_st	0.870888	down	1.44579	0.34215	0.999543	1.17456	1.39299	1.65553	1.52003	0.987247	1.50813	1.26859	1.16319	2.3688	1.41885	Homo sapiens	chr6:24166501-24166602 (+)	ENSG00000251830_st	snoRNA	ENSG00000251830
hsa-miR-143_st	0.65636	down	12.6272	0.342569	0.999543	12.255	11.459	12.5608	12.4824	12.8604	12.8773	13.3054	13.4294	12.0227	13.02	Homo sapiens	5:148808481-148808586 (+)	hsa-miR-143_st	miRNA	hsa-mir-143
hsa-miR-595_st	1.7038	up	2.53511	0.34266	0.999543	1.47297	2.89671	2.67162	4.94311	2.61303	1.34462	1.53177	4.08491	1.97717	1.81519	Homo sapiens	7:158325410-158325505 (-)	hsa-miR-595_st	miRNA	hsa-mir-595
hsa-miR-4479_st	2.03932	up	1.68118	0.342703	0.999543	1.02883	2.27054	2.35725	1.71936	3.60014	0.364845	0.906461	1.30866	1.58903	1.66668	Homo sapiens	9:139781185-139781255 (+)	hsa-miR-4479_st	miRNA	hsa-mir-4479
hsa-miR-3973_st	0.892174	down	1.21341	0.343077	0.999543	1.5814	0.692703	1.15816	1.04516	1.1781	1.46232	1.04725	1.46912	1.24019	1.25966	Homo sapiens	11:36031648-36031754 (+)	hsa-miR-3973_st	miRNA	hsa-mir-3973
hp_hsa-mir-124-3_s_st	1.23258	up	5.60948	0.343226	0.999543	6.78809	6.61499	4.89271	8.68892	1.81689	4.99782	7.54584	7.75652	2.60121	4.39178	Homo sapiens	20:61809852-61809938 (+)	hp_hsa-mir-124-3_s_st	stem-loop	hsa-mir-124-3
hsa-miR-141_st	2.18763	up	7.88947	0.343326	0.999543	8.41493	10.6662	9.1944	6.99498	7.00026	8.87112	9.5258	6.81657	1.96267	9.44778	Homo sapiens	12:7073260-7073354 (+)	hsa-miR-141_st	miRNA	hsa-mir-141
ENSG00000239031_x_st	0.598026	down	1.44398	0.34342	0.999543	1.34309	0.92194	0.856345	1.14427	1.09994	1.699	2.05483	1.60687	1.41127	2.30221	Homo sapiens	chr18:10389895-10389997 (-)	ENSG00000239031_x_st	snoRNA	ENSG00000239031
hsa-miR-3130-3p_st	1.35173	up	1.63279	0.34353	0.999543	1.15115	1.41353	2.16559	2.20982	2.3109	1.42768	1.68843	1.47552	1.5028	0.982513	Homo sapiens	2:207647958-207648032 (-) // 2:207647958-207648032 (+)	hsa-miR-3130-3p_st	miRNA	hsa-mir-3130-1 // hsa-mir-3130-2
ENSG00000238985_st	0.997095	down	0.974853	0.343552	0.999543	0.857498	1.07762	1.21904	0.800545	0.909068	1.07738	1.41785	0.906751	0.666913	0.815864	Homo sapiens	chr1:231031178-231031250 (-)	ENSG00000238985_st	snoRNA	ENSG00000238985
hp_hsa-mir-922_st	1.22643	up	1.52336	0.343621	0.999543	1.62251	1.45148	1.96024	1.63935	1.6794	1.43781	1.20101	1.59489	1.50313	1.1438	Homo sapiens	3:197401367-197401447 (-)	hp_hsa-mir-922_st	stem-loop	hsa-mir-922
hsa-miR-590-3p_st	0.844779	down	0.931912	0.343651	0.999543	0.839487	0.826068	0.757043	0.935872	0.692703	1.50134	0.929156	1.14472	0.809001	0.883725	Homo sapiens	7:73605528-73605624 (+)	hsa-miR-590-3p_st	miRNA	hsa-mir-590
hp_hsa-mir-3607_s_st	1.87375	up	1.96007	0.343676	0.999543	2.90961	2.74281	2.11916	1.32508	2.96851	1.16278	1.58414	1.14751	1.5298	2.1113	Homo sapiens	5:85916314-85916392 (+)	hp_hsa-mir-3607_s_st	stem-loop	hsa-mir-3607
ENSG00000238298_st	1.12226	up	1.02952	0.343725	0.999543	0.837642	0.782187	1.42741	1.56246	0.953939	1.1203	0.573851	1.05249	0.996902	0.988063	Homo sapiens	chr9:133325241-133325342 (+)	ENSG00000238298_st	snoRNA	ENSG00000238298
ENSG00000207109_x_st	0.9069	down	1.085	0.343782	0.999543	1.23398	1.11231	0.856188	0.880111	0.989939	1.00554	1.44791	1.1743	1.08675	1.06295	Homo sapiens	chr3:53367087-53367155 (-)	ENSG00000207109_x_st	snoRNA	ENSG00000207109
ENSG00000251848_x_st	0.906448	down	1.2749	0.343929	0.999543	1.35423	1.42741	0.843461	1.13612	1.25902	1.46197	1.20442	1.16469	1.25071	1.64697	Homo sapiens	chrX:2729941-2730021 (+)	ENSG00000251848_x_st	snoRNA	ENSG00000251848
ENSG00000199321_st	0.926645	down	0.877684	0.344177	0.999543	0.7912	0.874355	0.848564	0.861301	0.738222	0.651174	0.929833	1.1417	1.17855	0.761942	Homo sapiens	chr10:128468271-128468343 (-)	ENSG00000199321_st	snoRNA	ENSG00000199321
hp_hsa-mir-548w_st	0.832657	down	1.27251	0.344565	0.999543	1.18574	1.35839	1.08274	1.2866	0.788584	0.927101	1.23656	1.54058	1.89991	1.41893	Homo sapiens	16:26036558-26036631 (+)	hp_hsa-mir-548w_st	stem-loop	hsa-mir-548w
hp_hsa-mir-4791_st	1.03199	up	1.1006	0.344632	0.999543	1.15298	1.33289	0.774497	1.08678	1.26942	1.24058	0.859869	1.11003	1.13088	1.04804	Homo sapiens	3:19356340-19356423 (-)	hp_hsa-mir-4791_st	stem-loop	hsa-mir-4791
hp_hsa-mir-761_x_st	0.859526	down	1.03747	0.344758	0.999543	0.894176	1.03224	1.09662	0.87097	0.747392	1.0508	0.625018	1.55922	0.92062	1.57767	Homo sapiens	1:52302016-52302074 (-)	hp_hsa-mir-761_x_st	stem-loop	hsa-mir-761
hp_hsa-mir-4678_st	0.866173	down	1.2658	0.344811	0.999543	1.34309	0.966397	1.31702	0.809001	1.37533	1.41203	1.16331	1.67859	1.37615	1.21712	Homo sapiens	10:89263638-89263711 (+)	hp_hsa-mir-4678_st	stem-loop	hsa-mir-4678
hp_hsa-mir-449b_x_st	1.18865	up	1.47924	0.344846	0.999543	1.75791	1.91951	1.566	1.55496	1.22111	1.68365	1.42741	1.22111	1.29576	1.14495	Homo sapiens	5:54466474-54466570 (-)	hp_hsa-mir-449b_x_st	stem-loop	hsa-mir-449b
hsa-miR-4687-5p_st	0.68629	down	1.42094	0.345897	0.999543	0.830346	1.18083	1.49421	1.0558	1.18574	1.22385	1.42166	2.07214	2.16716	1.57767	Homo sapiens	11:3877292-3877371 (+)	hsa-miR-4687-5p_st	miRNA	hsa-mir-4687
hp_hsa-mir-4647_st	1.37246	up	2.41329	0.346005	0.999543	1.81052	2.60376	3.11932	3.05018	2.62458	3.13017	2.20346	2.20745	1.77655	1.60689	Homo sapiens	6:44221943-44222022 (-)	hp_hsa-mir-4647_st	stem-loop	hsa-mir-4647
hsa-miR-4800-5p_st	0.885458	down	3.89657	0.346006	0.999543	4.09253	2.83541	3.90183	4.58123	3.63307	3.63393	4.82856	4.90269	3.83602	2.72039	Homo sapiens	4:2251804-2251883 (-)	hsa-miR-4800-5p_st	miRNA	hsa-mir-4800
hp_hsa-mir-3132_st	1.27448	up	1.42369	0.346656	0.999543	1.05506	1.48508	1.44507	2.15707	1.85097	1.12839	1.58538	0.948259	1.2767	1.30495	Homo sapiens	2:220413795-220413869 (-)	hp_hsa-mir-3132_st	stem-loop	hsa-mir-3132
ENSG00000238311_x_st	0.995283	down	0.922363	0.348069	0.999543	1.35207	0.624665	0.743197	0.809001	1.06583	0.797097	0.763298	1.10671	1.05124	0.910523	Homo sapiens	chr15:65989171-65989274 (-)	ENSG00000238311_x_st	snoRNA	ENSG00000238311
hp_hsa-mir-4679-2_x_st	0.810002	down	1.05401	0.348085	0.999543	1.06188	1.10661	0.691362	0.903213	0.746972	1.44143	1.15736	1.08275	0.982333	1.36618	Homo sapiens	10:90823092-90823168 (-)	hp_hsa-mir-4679-2_x_st	stem-loop	hsa-mir-4679-2
hp_hsa-mir-938_st	0.872958	down	1.06015	0.34831	0.999543	0.900404	1.13648	0.889692	0.80503	1.07908	1.4741	1.03103	1.26749	1.12228	0.895865	Homo sapiens	10:29891193-29891275 (-)	hp_hsa-mir-938_st	stem-loop	hsa-mir-938
hp_hsa-mir-4277_st	0.784146	down	1.47186	0.34845	0.999543	1.6342	1.1185	1.14729	1.22698	1.35531	1.00325	1.92978	1.71985	1.60543	1.978	Homo sapiens	5:1708900-1708983 (-)	hp_hsa-mir-4277_st	stem-loop	hsa-mir-4277
hsa-miR-2278_st	1.34245	up	1.8329	0.348595	0.999543	1.48232	1.55345	2.1236	2.37817	2.68912	1.54882	1.0283	1.61893	2.10956	1.7967	Homo sapiens	9:97572244-97572339 (+)	hsa-miR-2278_st	miRNA	hsa-mir-2278
ENSG00000238390_st	0.749728	down	1.64358	0.348605	0.999543	1.5793	1.60772	1.15617	1.1847	1.65109	2.1637	1.40399	1.84644	2.58047	1.26218	Homo sapiens	chr21:33036619-33036795 (+)	ENSG00000238390_st	snoRNA	ENSG00000238390
hp_hsa-mir-1269_st	1.26399	up	1.43041	0.348781	0.999543	1.18574	1.46384	1.67933	2.50116	1.16692	1.19536	0.927526	1.22838	1.75791	1.19789	Homo sapiens	4:67142542-67142646 (+)	hp_hsa-mir-1269_st	stem-loop	hsa-mir-1269
hsa-miR-26a_st	1.20395	up	13.6491	0.348901	0.999543	13.8079	13.6088	13.8182	13.7844	13.8954	13.5911	13.6848	13.4569	13.3804	13.4626	Homo sapiens	3:38010895-38010971 (+) // 12:58218392-58218475 (-)	hsa-miR-26a_st	miRNA	hsa-mir-26a-1 // hsa-mir-26a-2
hp_hsa-mir-550a-2_x_st	0.825461	down	1.53242	0.349149	0.999543	1.40225	1.27988	1.25698	1.60378	1.42741	1.6871	1.43725	1.68334	1.37421	2.17204	Homo sapiens	7:32772593-32772689 (+)	hp_hsa-mir-550a-2_x_st	stem-loop	hsa-mir-550a-2
ENSG00000238422_x_st	0.815938	down	2.18521	0.349547	0.999543	2.13866	2.07097	1.89387	2.25407	1.83482	2.92763	1.74664	2.39333	2.13866	2.45347	Homo sapiens	chr8:124278882-124278985 (-)	ENSG00000238422_x_st	snoRNA	ENSG00000238422
hsa-miR-30d-star_st	0.95259	down	0.997579	0.349589	0.999543	0.829067	0.875456	1.11454	0.935872	1.05778	1.21904	0.753082	0.768682	0.949102	1.47317	Homo sapiens	8:135817119-135817188 (-)	hsa-miR-30d-star_st	miRNA	hsa-mir-30d
hsa-miR-548p_st	0.717763	down	1.22913	0.35016	0.999543	0.911952	1.36474	0.849358	0.797403	1.02616	1.88995	1.21904	1.41581	1.5052	1.31172	Homo sapiens	5:100152186-100152269 (-)	hsa-miR-548p_st	miRNA	hsa-mir-548p
hp_hsa-mir-4252_st	1.02474	up	1.45434	0.350431	0.999543	1.08755	1.40404	1.49729	1.23245	2.13851	1.23541	1.56532	1.01299	1.93593	1.43388	Homo sapiens	1:6489894-6489956 (-)	hp_hsa-mir-4252_st	stem-loop	hsa-mir-4252
hsa-miR-3155_st	1.07966	up	1.18311	0.350746	0.999543	0.835944	0.859923	1.53437	1.25289	1.70889	1.12079	1.33961	1.09694	1.01359	1.0682	Homo sapiens	10:6194159-6194240 (+)	hsa-miR-3155_st	miRNA	hsa-mir-3155
hp_hsa-mir-101-1_st	0.819793	down	0.964773	0.350891	0.999543	0.926545	0.758388	1.00397	0.67965	0.738644	0.977552	1.14868	1.35705	1.08744	0.969815	Homo sapiens	1:65524117-65524191 (-)	hp_hsa-mir-101-1_st	stem-loop	hsa-mir-101-1
hp_hsa-mir-378_st	1.56184	up	1.55111	0.350958	0.999543	1.89114	2.62964	1.92535	1.38735	1.53017	0.939918	1.35606	1.22817	1.21904	1.40423	Homo sapiens	5:149112388-149112453 (+)	hp_hsa-mir-378_st	stem-loop	hsa-mir-378
hp_hsa-mir-26a-1_st	0.956968	down	1.46578	0.35147	0.999543	1.17784	1.58499	1.55739	1.78185	1.0682	1.26467	1.19454	2.163	0.86997	1.99538	Homo sapiens	3:38010895-38010971 (+)	hp_hsa-mir-26a-1_st	stem-loop	hsa-mir-26a-1
hsa-miR-128_st	3.03858	up	5.81511	0.352026	0.999543	6.68512	6.62235	7.00799	6.34142	6.42717	2.85183	6.04423	5.29246	6.018	4.86054	Homo sapiens	2:136422967-136423048 (+) // 3:35785968-35786051 (+)	hsa-miR-128_st	miRNA	hsa-mir-128-1 // hsa-mir-128-2
hsa-let-7g_st	0.865533	down	10.7583	0.352382	0.999543	11.1382	10.4169	10.4741	10.3969	10.8447	10.536	10.6926	10.9251	10.8868	11.272	Homo sapiens	3:52302294-52302377 (-)	hsa-let-7g_st	miRNA	hsa-let-7g
hsa-let-7i_st	0.89443	down	12.159	0.352407	0.999543	12.9609	11.2169	11.804	11.9932	12.4177	11.824	12.051	12.5071	12.7297	12.0857	Homo sapiens	12:62997466-62997549 (+)	hsa-let-7i_st	miRNA	hsa-let-7i
hsa-miR-1255a_st	1.13966	up	1.58702	0.352503	0.999543	2.60916	1.59741	1.57613	1.3122	1.31172	1.78274	0.92569	0.973438	1.75791	2.02384	Homo sapiens	4:102251459-102251571 (-)	hsa-miR-1255a_st	miRNA	hsa-mir-1255a
ENSG00000239103_st	0.829932	down	1.23373	0.352688	0.999543	1.07405	0.955245	1.42741	1.21904	0.820589	1.55285	1.21904	0.970845	1.61668	1.48159	Homo sapiens	chr5:122345237-122345335 (-)	ENSG00000239103_st	snoRNA	ENSG00000239103
hcmv-miR-UL22A_st	1.02532	up	1.00585	0.352754	0.999543	0.75007	0.92841	0.990398	1.0937	1.35685	0.626014	0.846663	1.30534	1.23261	0.92841	Human cytomegalovirus	HEHCMVCG:27642-27709 (+)	hcmv-miR-UL22A_st	miRNA	hcmv-mir-UL22A
hsa-miR-606_st	0.791641	down	1.98351	0.352755	0.999543	1.75791	2.09154	1.74091	1.2368	2.24771	2.86418	1.51996	2.32598	1.56276	2.4874	Homo sapiens	10:77312216-77312311 (+)	hsa-miR-606_st	miRNA	hsa-mir-606
hp_hsa-mir-2114_st	0.993127	down	1.5642	0.353015	0.999543	1.51617	1.78673	1.63798	1.38078	1.47449	1.65424	1.96088	1.36772	1.4737	1.38936	Homo sapiens	X:149396239-149396318 (+)	hp_hsa-mir-2114_st	stem-loop	hsa-mir-2114
hsa-miR-638_st	1.02023	up	10.5736	0.35306	0.999543	10.3092	10.5527	10.2031	11.1444	10.7308	10.9823	10.7374	10.8079	10.1377	10.1304	Homo sapiens	19:10829080-10829179 (+)	hsa-miR-638_st	miRNA	hsa-mir-638
ENSG00000201368_st	1.23911	up	1.19846	0.353302	0.999543	2.08166	1.52799	1.61435	0.52943	1.01213	1.00224	0.654685	0.897628	1.41763	1.24688	Homo sapiens	chr5:35429166-35429378 (+)	ENSG00000201368_st	snoRNA	ENSG00000201368
hp_hsa-mir-645_st	0.967	down	1.34965	0.353331	0.999543	1.21798	1.16921	1.34042	1.44502	1.45461	1.54882	1.501	1.02445	1.34042	1.45461	Homo sapiens	20:49202323-49202416 (+)	hp_hsa-mir-645_st	stem-loop	hsa-mir-645
hp_hsa-mir-3680_st	0.950672	down	1.17634	0.353528	0.999543	0.960009	1.34256	0.85065	1.23987	1.30618	1.63285	0.847293	1.27541	1.13072	1.1779	Homo sapiens	16:29610500-29610586 (-)	hp_hsa-mir-3680_st	stem-loop	hsa-mir-3680
hsa-miR-487a_st	1.44656	up	3.85479	0.353545	0.999543	5.06027	1.99977	4.56493	4.04466	4.93588	3.14997	3.72936	3.18227	4.93081	2.94997	Homo sapiens	14:101518783-101518862 (+)	hsa-miR-487a_st	miRNA	hsa-mir-487a
ENSG00000238868_st	1.04701	up	0.987666	0.353627	0.999543	0.69859	0.944003	0.912834	1.06413	1.48447	0.642992	0.960263	1.27577	1.0603	0.833309	Homo sapiens	chr7:140075363-140075466 (-)	ENSG00000238868_st	snoRNA	ENSG00000238868
ENSG00000238748_x_st	0.898551	down	0.987625	0.353771	0.999543	1.15788	0.66988	0.98969	1.03127	0.703589	1.12654	0.868326	1.27122	1.11362	0.94424	Homo sapiens	chr12:100795923-100796028 (+)	ENSG00000238748_x_st	snoRNA	ENSG00000238748
hp_hsa-mir-1913_st	1.48906	up	2.07442	0.35386	0.999543	2.56449	2.1648	2.84595	2.11252	2.12033	1.37726	1.91219	2.24747	1.72292	1.67624	Homo sapiens	6:166922842-166922921 (-)	hp_hsa-mir-1913_st	stem-loop	hsa-mir-1913
hp_hsa-mir-4706_st	0.738847	down	2.0625	0.353933	0.999543	1.78912	1.77347	1.5651	2.19379	1.89941	3.66646	1.63531	2.37111	1.9457	1.78557	Homo sapiens	14:65511406-65511487 (+)	hp_hsa-mir-4706_st	stem-loop	hsa-mir-4706
ENSG00000199857_st	0.897692	down	1.71865	0.354117	0.999543	2.25982	1.46788	1.11235	1.62319	1.74073	2.25448	1.58329	1.41045	2.01218	1.72211	Homo sapiens	chr4:77323229-77323299 (+)	ENSG00000199857_st	snoRNA	ENSG00000199857
ENSG00000239094_st	0.883156	down	0.950415	0.35462	0.999543	0.885641	1.00802	0.757287	0.701555	0.951423	1.34887	1.02857	1.07835	0.879346	0.865086	Homo sapiens	chr1:226503762-226503865 (-)	ENSG00000239094_st	snoRNA	ENSG00000239094
hsa-miR-431_st	1.91587	up	2.4773	0.354771	0.999543	2.10485	3.0148	3.26794	2.58485	3.75907	1.3604	1.56878	1.90203	4.00073	1.20957	Homo sapiens	14:101347344-101347457 (+)	hsa-miR-431_st	miRNA	hsa-mir-431
hsa-miR-4451_st	1.27415	up	1.46116	0.354778	0.999543	1.24801	0.983573	1.82665	1.46223	2.65918	1.78719	1.42232	0.994451	1.41628	0.811744	Homo sapiens	4:86643621-86643686 (+)	hsa-miR-4451_st	miRNA	hsa-mir-4451
ENSG00000252238_st	1.21328	up	1.37375	0.355314	0.999543	1.04256	1.4719	1.29488	2.78872	0.967979	1.64341	1.4886	0.458539	0.996902	1.58405	Homo sapiens	chr2:4874591-4874674 (-)	ENSG00000252238_st	snoRNA	ENSG00000252238
hsa-miR-302c-star_st	0.92325	down	0.981215	0.355436	0.999543	1.32314	0.528424	0.584886	1.13336	1.04825	0.9576	1.0283	0.960468	0.936007	1.31172	Homo sapiens	4:113569519-113569586 (-)	hsa-miR-302c-star_st	miRNA	hsa-mir-302c
hp_hsa-mir-1827_x_st	0.920956	down	1.54933	0.355445	0.999543	1.75947	1.26225	1.73759	1.63106	1.05928	1.30432	1.95586	2.27533	0.946118	1.562	Homo sapiens	12:100583662-100583727 (+)	hp_hsa-mir-1827_x_st	stem-loop	hsa-mir-1827
hsa-miR-30e-star_st	3.35123	up	4.50406	0.355559	0.999543	6.2783	5.64898	5.4799	3.81575	5.65908	1.30689	4.62458	3.26909	4.97832	3.97967	Homo sapiens	1:41220027-41220118 (+)	hsa-miR-30e-star_st	miRNA	hsa-mir-30e
hsa-miR-593_st	1.02076	up	0.979631	0.355566	0.999543	1.06039	1.31024	0.741133	0.987999	0.872486	1.04104	0.759704	1.08738	1.19111	0.74483	Homo sapiens	7:127721913-127722012 (+)	hsa-miR-593_st	miRNA	hsa-mir-593
hsa-miR-4329_st	0.864088	down	2.37796	0.355941	0.999543	1.89621	1.98264	2.49658	1.90457	3.08291	1.98199	3.19019	1.81075	2.82588	2.60785	Homo sapiens	X:112023946-112024016 (-)	hsa-miR-4329_st	miRNA	hsa-mir-4329
hp_hsa-mir-941-3_s_st	2.32946	up	3.04115	0.356194	0.999543	4.25612	4.22028	3.06515	3.11359	3.6006	1.39786	3.09815	1.78626	2.7623	3.1112	Homo sapiens	20:62551085-62551201 (+)	hp_hsa-mir-941-3_s_st	stem-loop	hsa-mir-941-3
hp_hsa-mir-4668_st	0.943834	down	0.969612	0.356307	0.999543	0.943932	1.02781	0.834333	1.04635	0.787146	0.781899	0.943538	1.19777	0.771358	1.36198	Homo sapiens	9:114694380-114694449 (+)	hp_hsa-mir-4668_st	stem-loop	hsa-mir-4668
ENSG00000202335_x_st	0.97254	down	3.1996	0.356426	0.999543	3.66914	3.32304	3.11464	2.27237	3.51838	3.60789	3.08413	2.60245	3.36071	3.44324	Homo sapiens	chr12:110934157-110934226 (-)	ENSG00000202335_x_st	snoRNA	ENSG00000202335
ENSG00000239126_x_st	0.786917	down	2.25386	0.356458	0.999543	2.9235	1.91105	1.57083	1.9524	2.04721	2.50634	2.71471	2.09153	2.09041	2.73058	Homo sapiens	chr3:4920283-4920386 (-)	ENSG00000239126_x_st	snoRNA	ENSG00000239126
hp_hsa-mir-943_st	1.35742	up	1.67087	0.356496	0.999543	1.59724	2.28875	2.04861	1.91757	1.60433	1.21904	1.46889	1.57878	1.7783	1.20716	Homo sapiens	4:1988111-1988204 (-)	hp_hsa-mir-943_st	stem-loop	hsa-mir-943
hsa-miR-4316_st	1.20785	up	1.08313	0.356523	0.999543	1.60431	0.779459	1.57052	0.985337	1.15716	0.779459	0.895713	1.13195	1.09982	0.82761	Homo sapiens	17:75393066-75393136 (-)	hsa-miR-4316_st	miRNA	hsa-mir-4316
hsa-miR-3935_st	1.25375	up	3.63907	0.356615	0.999543	3.19154	5.2488	3.97279	3.90439	2.69344	7.36475	3.52673	2.02624	2.30239	2.1596	Homo sapiens	16:56279432-56279535 (+)	hsa-miR-3935_st	miRNA	hsa-mir-3935
hsa-miR-101-star_st	1.43062	up	1.83189	0.356618	0.999543	1.17312	2.58735	2.25576	2.11194	2.32288	1.35235	1.90783	1.61575	1.95412	1.03778	Homo sapiens	1:65524117-65524191 (-)	hsa-miR-101-star_st	miRNA	hsa-mir-101-1
hp_hsa-mir-4685_st	1.52113	up	2.75204	0.356685	0.999543	2.29387	3.44684	2.86796	3.65502	3.00937	1.67733	2.75531	3.72207	2.36524	1.72738	Homo sapiens	10:100191039-100191115 (-)	hp_hsa-mir-4685_st	stem-loop	hsa-mir-4685
ENSG00000238922_st	0.890014	down	1.18983	0.356687	0.999543	1.20674	1.21987	0.871281	1.0682	1.16282	1.55275	1.2091	1.21595	0.812922	1.57869	Homo sapiens	chr7:110749324-110749413 (-)	ENSG00000238922_st	snoRNA	ENSG00000238922
hsa-miR-517a_st	0.989377	down	0.966684	0.356774	0.999543	1.26454	0.79969	0.754691	1.01468	0.961297	0.797097	1.11213	1.09335	0.887805	0.981558	Homo sapiens	19:54215522-54215608 (+)	hsa-miR-517a_st	miRNA	hsa-mir-517a
hsa-miR-382_st	0.528656	down	7.38106	0.357444	0.999543	7.80144	4.80969	6.57619	7.97776	7.44123	7.53757	7.61704	7.80441	9.0081	7.23719	Homo sapiens	14:101520643-101520718 (+)	hsa-miR-382_st	miRNA	hsa-mir-382
hp_hsa-mir-3926-2_x_st	1.21855	up	1.26847	0.357447	0.999543	1.3142	1.25325	1.65696	1.25317	1.57767	1.17713	1.11464	1.31165	0.824586	1.20143	Homo sapiens	8:12584746-12584808 (+)	hp_hsa-mir-3926-2_x_st	stem-loop	hsa-mir-3926-2
hp_hsa-mir-4260_st	1.25797	up	1.68741	0.357604	0.999543	1.70966	1.96057	1.83016	1.85889	1.90553	2.46759	1.3922	1.23281	0.939052	1.57767	Homo sapiens	1:209796789-209796855 (-)	hp_hsa-mir-4260_st	stem-loop	hsa-mir-4260
hp_hsa-mir-519a-2_x_st	0.941328	down	0.932566	0.357635	0.999543	0.930158	0.800035	1.34134	0.565457	0.807763	0.797097	1.26575	0.984397	0.602783	1.23088	Homo sapiens	19:54265598-54265684 (+)	hp_hsa-mir-519a-2_x_st	stem-loop	hsa-mir-519a-2
ebv-miR-BART18-3p_st	0.93456	down	1.17196	0.357765	0.999543	1.79564	0.894526	0.754691	1.11203	1.05879	1.88995	0.783488	1.01831	1.26688	1.14525	Epstein Barr virus	HHV507799:145932-146050 (+)	ebv-miR-BART18-3p_st	miRNA	ebv-mir-BART18
hsa-miR-4740-5p_st	0.952935	down	1.1245	0.357832	0.999543	1.03702	1.23849	1.35183	1.0364	0.784875	1.20154	1.24477	1.06282	1.21904	1.0682	Homo sapiens	17:79374516-79374578 (-)	hsa-miR-4740-5p_st	miRNA	hsa-mir-4740
hsv1-miR-H14-5p_st	1.62733	up	2.04648	0.35792	0.999543	1.49105	3.25549	2.23568	2.57775	2.4287	1.60578	1.86633	1.42396	2.49213	1.08795	Herpes Simplex Virus 1		hsv1-miR-H14-5p_st	miRNA	hsv1-mir-H14
hsv2-miR-H24_st	0.644878	down	1.81318	0.358105	0.999543	1.41399	1.13375	0.977552	2.46757	1.4908	3.61847	1.73203	1.96482	1.75518	1.57767	Herpes Simplex Virus 2		hsv2-miR-H24_st	miRNA	hsv2-mir-H24
hsa-miR-340_st	1.52933	up	2.78346	0.358113	0.999543	2.70122	3.24816	3.00434	2.40414	4.0917	1.91111	3.27676	2.37221	1.79625	3.02875	Homo sapiens	5:179442303-179442397 (-)	hsa-miR-340_st	miRNA	hsa-mir-340
hsa-miR-513c_st	0.979125	down	1.01673	0.358775	0.999543	0.996902	0.649882	1.02103	1.42694	0.912805	0.730679	0.912805	1.42741	0.809001	1.27984	Homo sapiens	X:146271222-146271305 (-)	hsa-miR-513c_st	miRNA	hsa-mir-513c
ebv-miR-BART8_st	0.962229	down	0.912778	0.358779	0.999543	1.14581	0.944367	0.612137	0.881096	0.841609	0.922776	1.16426	0.890009	0.933213	0.792499	Epstein Barr virus	HHV507799:146759-146840 (+)	ebv-miR-BART8_st	miRNA	ebv-mir-BART8
[truncated: 3,405 more rows]
