# Supplementary material for: Downregulation of miR-181b-5p Inhibits the Viability, Migration, and Glycolysis of Gallbladder Cancer by Upregulating PDHX Under Hypoxia
Source: Front Oncol. 2021 Aug 16;11:683725. doi: 10.3389/fonc.2021.683725 (PMC8415503; doi:10.3389/fonc.2021.683725)
Supplement: Supplementary file 3 [file DataSheet_1.zip › RNA seq raw data/miRNA v3 Data/All miRs.xls]

## Sheet: All miRs
All miRs on Human miRNA v3.0 # Column A: Probe ID. # Column B ~ D: The miRNA name (miRBaseV17), miRBase mature accession, miRNA name (miRBaseV19). Use v19 name for further bioinformatics analysis. # Column E ~ I: The fold change , average exrpession, p-value ( moderated paired t-test, limma package), q-value (BH corrected) for A vs B. # Column J ~ S: The normalized intensities for each samples. #…
	ID convert			A vs B					Normalized Intensities										Annotations
ID	miRBaseNameV17	miRBase mature accession	miRBaseNameV19	FC	Regulation	AveExpr	P-value	Q-value	22A	23A	40A	41A	42A	22B	23B	40B	41B	42B	Species Scientific Name	Alignments	Probe Set ID	Sequence Type	Transcript ID(Array Design)
hsa-miR-1248_st	hsa-miR-1248	MIMAT0005900	hsa-miR-1248	1.51758	up	1.11969	3.10446e-05	0.146228	0.731418	1.00973	3.655	0.979895	0.726858	0.62415	0.824507	0.749904	1.03106	0.86441	Homo sapiens	3:186504461-186504566 (+)	hsa-miR-1248_st	miRNA	hsa-mir-1248
hsa-miR-449c_st	hsa-miR-449c	MIMAT0010251	hsa-miR-449c-5p	1.57112	up	1.53269	5.61551e-05	0.146228	1.56246	1.16519	4.31053	1.01877	1.23596	1.48805	1.02395	1.58347	0.976761	0.961713	Homo sapiens	5:54468090-54468181 (-)	hsa-miR-449c_st	miRNA	hsa-mir-449c
hsa-miR-5095_st	hsa-miR-5095	MIMAT0020600	hsa-miR-5095	1.54225	up	2.37549	0.000180444	0.287541	1.68709	2.12663	4.83713	2.44348	2.34573	1.91755	2.42155	1.77706	2.47828	1.72045	Homo sapiens	1:53400602-53400689 (+)	hsa-miR-5095_st	miRNA	hsa-mir-5095
hsa-miR-449a_st	hsa-miR-449a	MIMAT0001541	hsa-miR-449a	2.00883	up	1.58995	0.000220846	0.287541	1.75791	1.13375	5.30498	0.588409	1.68058	1.24484	0.82622	1.50651	0.968591	0.8877	Homo sapiens	5:54466360-54466450 (-)	hsa-miR-449a_st	miRNA	hsa-mir-449a
hsa-miR-449b_st	hsa-miR-449b	MIMAT0003327	hsa-miR-449b-5p	1.99203	up	1.82524	0.000418761	0.436182	2.02435	1.79285	5.05692	1.27371	1.46398	1.58786	0.734645	1.45309	1.41011	1.45491	Homo sapiens	5:54466474-54466570 (-)	hsa-miR-449b_st	miRNA	hsa-mir-449b
hsa-miR-2114-star_st	hsa-miR-2114*	MIMAT0011157	hsa-miR-2114-3p	1.37417	up	1.12762	0.000544136	0.450278	0.867643	1.09918	2.76207	1.04646	1.00915	0.80711	1.08376	0.936987	0.752199	0.911645	Homo sapiens	X:149396239-149396318 (+)	hsa-miR-2114-star_st	miRNA	hsa-mir-2114
hsa-miR-1247_st	hsa-miR-1247	MIMAT0005899	hsa-miR-1247-5p	1.29356	up	1.6434	0.00075915	0.450278	1.1246	1.70958	2.78382	1.59868	1.92867	1.35137	1.58717	1.04639	1.58717	1.71653	Homo sapiens	14:102026624-102026759 (-)	hsa-miR-1247_st	miRNA	hsa-mir-1247
hsa-miR-122-star_st	hsa-miR-122*	MIMAT0004590	hsa-miR-122-3p	2.39174	up	1.90446	0.00077813	0.450278	1.56246	1.49265	5.09548	2.01445	2.50243	0.695809	1.69464	1.1423	1.11137	1.73305	Homo sapiens	18:56118306-56118390 (+)	hsa-miR-122-star_st	miRNA	hsa-mir-122
hsa-miR-342-3p_st	hsa-miR-342-3p	MIMAT0000753	hsa-miR-342-3p	1.34751	up	10.3681	0.000910519	0.474198	10.4875	10.4928	10.9251	10.5208	10.4901	10.4202	10.3862	9.2763	10.4648	10.2173	Homo sapiens	14:100575992-100576090 (+)	hsa-miR-342-3p_st	miRNA	hsa-mir-342
hsa-miR-3926_st	hsa-miR-3926	MIMAT0018201	hsa-miR-3926	1.47183	up	2.1413	0.00115	0.544473	1.66956	2.52633	3.32689	2.16713	2.41064	1.56279	2.23568	1.31571	1.64377	2.55453	Homo sapiens	8:12584741-12584813 (-) // 8:12584746-12584808 (+)	hsa-miR-3926_st	miRNA	hsa-mir-3926-1 // hsa-mir-3926-2
hsa-miR-206_st	hsa-miR-206	MIMAT0000462	hsa-miR-206	0.798219	down	1.95126	0.00153915	0.552715	2.69853	2.00276	1.28738	1.52735	1.42741	1.51199	1.85771	4.30814	1.75523	1.13608	Homo sapiens	6:52009147-52009232 (+)	hsa-miR-206_st	miRNA	hsa-mir-206
hsa-miR-339-3p_st	hsa-miR-339-3p	MIMAT0004702	hsa-miR-339-3p	1.87943	up	5.98187	0.00155594	0.552715	5.80398	7.08447	6.90354	5.62682	6.76626	4.71077	6.70161	3.64117	6.24	6.34006	Homo sapiens	7:1062569-1062662 (-)	hsa-miR-339-3p_st	miRNA	hsa-mir-339
hsa-miR-23b-star_st	hsa-miR-23b*	MIMAT0004587	hsa-miR-23b-5p	1.65527	up	3.3007	0.00170275	0.552715	3.50359	4.47021	4.17876	2.20146	3.96715	2.68452	4.74992	1.17126	2.81753	3.2626	Homo sapiens	9:97847490-97847586 (+)	hsa-miR-23b-star_st	miRNA	hsa-mir-23b
hsa-miR-574-3p_st	hsa-miR-574-3p	MIMAT0003239	hsa-miR-574-3p	1.33185	up	9.88191	0.00172229	0.552715	9.64945	10.7472	10.1547	9.72257	10.1692	10.144	10.2411	7.78254	10.2815	9.9268	Homo sapiens	4:38869653-38869748 (+)	hsa-miR-574-3p_st	miRNA	hsa-mir-574
hsa-miR-3064-3p_st	hsa-miR-3064-3p	MIMAT0019865	hsa-miR-3064-3p	2.22154	up	1.61845	0.00191031	0.552715	1.80606	2.0132	4.06401	1.64841	1.43944	0.797097	1.04722	0.776958	1.55965	1.03241	Homo sapiens	17:62496884-62496967 (-)	hsa-miR-3064-3p_st	miRNA	hsa-mir-3064
hsa-miR-4668-3p_st	hsa-miR-4668-3p	MIMAT0019746	hsa-miR-4668-3p	0.730913	down	1.14383	0.00286297	0.677743	1.00406	1.04513	0.721937	1.02807	0.789394	1.38318	0.856188	2.5588	0.739843	1.31172	Homo sapiens	9:114694380-114694449 (+)	hsa-miR-4668-3p_st	miRNA	hsa-mir-4668
hsa-miR-214-star_st	hsa-miR-214*	MIMAT0004564	hsa-miR-214-5p	2.07238	up	4.84138	0.00338177	0.704491	4.28538	4.47529	6.61428	4.81578	6.6444	3.88138	4.93246	2.59008	5.424	4.75078	Homo sapiens	1:172107938-172108047 (-)	hsa-miR-214-star_st	miRNA	hsa-mir-214
hsa-miR-4436a_st	hsa-miR-4436a	MIMAT0018952	hsa-miR-4436a	0.61838	down	2.24805	0.00361047	0.723204	2.20557	1.56265	1.81977	1.76214	2.15655	2.71553	1.33714	4.02314	2.62394	2.2741	Homo sapiens	2:89111884-89111968 (+)	hsa-miR-4436a_st	miRNA	hsa-mir-4436a
hsa-miR-216a_st	hsa-miR-216a	MIMAT0000273	hsa-miR-216a-5p	0.806034	down	1.73447	0.00406221	0.783556	1.75791	1.05376	1.58415	1.85887	1.63993	1.88996	1.18504	2.95378	2.10956	1.31172	Homo sapiens	2:56216085-56216194 (-)	hsa-miR-216a_st	miRNA	hsa-mir-216a
hsa-miR-337-3p_st	hsa-miR-337-3p	MIMAT0000754	hsa-miR-337-3p	0.741311	down	1.32516	0.0045777	0.851452	1.18574	1.42741	1.1852	0.67965	1.0682	1.45535	0.806647	3.19593	1.35698	0.890535	Homo sapiens	14:101340830-101340922 (+)	hsa-miR-337-3p_st	miRNA	hsa-mir-337
hsa-miR-4307_st	hsa-miR-4307	MIMAT0016860	hsa-miR-4307	0.761128	down	1.06767	0.00503356	0.87279	0.996902	0.949959	0.628915	0.974953	0.803163	0.772869	1.21904	2.03168	1.10736	1.19189	Homo sapiens	14:27377848-27377931 (+)	hsa-miR-4307_st	miRNA	hsa-mir-4307
hsa-miR-4487_st	hsa-miR-4487	MIMAT0019021	hsa-miR-4487	0.24779	down	6.17176	0.00519518	0.87279	5.55631	4.59705	3.86521	7.00073	4.80748	7.36934	5.36093	9.39464	6.48946	7.27647	Homo sapiens	11:47422521-47422593 (+)	hsa-miR-4487_st	miRNA	hsa-mir-4487
hsa-miR-887_st	hsa-miR-887	MIMAT0004951	hsa-miR-887	2.07061	up	2.03353	0.00545054	0.887076	1.90745	1.96304	3.61948	2.84999	2.45284	1.36418	1.90173	0.921021	1.89872	1.45687	Homo sapiens	5:15935291-15935369 (+)	hsa-miR-887_st	miRNA	hsa-mir-887
hsa-miR-125a-5p_st	hsa-miR-125a-5p	MIMAT0000443	hsa-miR-125a-5p	1.61822	up	11.0779	0.0058038	0.889005	10.9981	11.734	12.0464	10.6045	11.7425	11.0078	11.0061	9.27148	11.5864	10.7817	Homo sapiens	19:52196507-52196592 (+)	hsa-miR-125a-5p_st	miRNA	hsa-mir-125a
hsa-miR-4775_st	hsa-miR-4775	MIMAT0019931	hsa-miR-4775	0.858246	down	0.942486	0.00631151	0.911926	0.695176	0.755695	0.560055	1.37595	0.774211	0.756724	0.993511	2.02505	0.774211	0.714278	Homo sapiens	2:208619531-208619605 (+)	hsa-miR-4775_st	miRNA	hsa-mir-4775
hsa-miR-532-3p_st	hsa-miR-532-3p	MIMAT0004780	hsa-miR-532-3p	3.01447	up	5.63712	0.0063243	0.911926	6.09467	7.33167	6.91853	5.37205	6.44845	4.39034	6.03307	2.00605	6.78638	4.99001	Homo sapiens	X:49767754-49767844 (+)	hsa-miR-532-3p_st	miRNA	hsa-mir-532
hsa-miR-3620_st	hsa-miR-3620	MIMAT0018001	hsa-miR-3620-3p	1.39036	up	1.85544	0.00658692	0.911926	0.840508	2.7127	3.54491	1.63358	1.73415	1.69663	1.92107	1.29531	1.83857	1.33698	Homo sapiens	1:228284964-228285042 (+)	hsa-miR-3620_st	miRNA	hsa-mir-3620
hsa-miR-3065-3p_st	hsa-miR-3065-3p	MIMAT0015378	hsa-miR-3065-3p	1.45748	up	2.42423	0.00665384	0.911926	2.05092	2.94832	4.42082	1.11149	2.94832	1.44128	3.68293	1.91751	1.67128	2.04948	Homo sapiens	17:79099677-79099755 (+)	hsa-miR-3065-3p_st	miRNA	hsa-mir-3065
hsa-miR-451_st	hsa-miR-451	MIMAT0001631	hsa-miR-451a	0.557716	down	8.35172	0.00774842	0.918529	9.82214	7.1368	6.5217	9.44229	6.72966	7.28333	7.94716	11.2211	9.41613	7.99686	Homo sapiens	17:27188387-27188458 (-)	hsa-miR-451_st	miRNA	hsa-mir-451
hsa-miR-3654_st	hsa-miR-3654	MIMAT0018074	hsa-miR-3654	1.19737	up	1.63395	0.00848275	0.918529	1.70842	1.34288	2.84735	1.18806	1.73272	1.72745	1.79274	1.51284	1.17533	1.31172	Homo sapiens	7:132719620-132719675 (-)	hsa-miR-3654_st	miRNA	hsa-mir-3654
hsa-miR-494_st	hsa-miR-494	MIMAT0002816	hsa-miR-494	0.63995	down	9.14998	0.00880424	0.918529	9.42724	8.09012	8.22695	9.32139	9.07426	9.35122	9.50157	10.6684	8.87023	8.96839	Homo sapiens	14:101495971-101496051 (+)	hsa-miR-494_st	miRNA	hsa-mir-494
hsa-miR-29b-2-star_st	hsa-miR-29b-2*	MIMAT0004515	hsa-miR-29b-2-5p	1.19371	up	6.54295	0.00967494	0.918529	6.84904	7.40122	7.10835	5.57518	6.41961	6.06248	8.74621	3.92187	5.58431	7.76127	Homo sapiens	1:207975788-207975868 (-)	hsa-miR-29b-2-star_st	miRNA	hsa-mir-29b-2
hsa-miR-323-3p_st	hsa-miR-323-3p	MIMAT0000755	hsa-miR-323a-3p	1.22642	up	1.28813	0.00999584	0.918529	1.30605	0.997425	1.80365	1.40598	1.66368	1.40598	1.17383	0.63911	1.23743	1.24815	Homo sapiens	14:101492069-101492154 (+)	hsa-miR-323-3p_st	miRNA	hsa-mir-323
hsa-miR-205_st	hsa-miR-205	MIMAT0000266	hsa-miR-205-5p	6.24071	up	3.19195	0.0109791	0.918529	4.80132	1.29227	10.3733	1.29514	4.80197	1.41259	1.70889	3.14062	1.86633	1.22702	Homo sapiens	1:209605478-209605587 (+)	hsa-miR-205_st	miRNA	hsa-mir-205
hsa-miR-383_st	hsa-miR-383	MIMAT0000738	hsa-miR-383	1.29626	up	1.68331	0.0118035	0.918529	1.99866	1.88966	2.81753	1.0682	1.57841	1.15347	2.36219	1.12962	1.35931	1.47607	Homo sapiens	8:14710947-14711019 (-)	hsa-miR-383_st	miRNA	hsa-mir-383
hsa-miR-500a_st	hsa-miR-500a	MIMAT0004773	hsa-miR-500a-5p	3.1723	up	5.65397	0.0121835	0.918529	6.21009	6.9348	6.60774	6.43935	6.24171	2.70311	6.64291	1.49624	7.07354	6.19024	Homo sapiens	X:49773039-49773122 (+)	hsa-miR-500a_st	miRNA	hsa-mir-500a
hsa-miR-4658_st	hsa-miR-4658	MIMAT0019725	hsa-miR-4658	0.908485	down	1.09518	0.0132073	0.918529	1.14781	0.977552	1.13349	0.968731	0.902136	0.977552	1.0071	2.02505	0.968731	0.843613	Homo sapiens	7:99754228-99754292 (-)	hsa-miR-4658_st	miRNA	hsa-mir-4658
hsa-miR-488_st	hsa-miR-488	MIMAT0004763	hsa-miR-488-3p	0.788254	down	1.30905	0.0134011	0.918529	1.24515	1.09272	0.901114	0.926714	1.52138	1.41166	1.45196	1.92711	1.03741	1.57528	Homo sapiens	1:176998499-176998581 (-)	hsa-miR-488_st	miRNA	hsa-mir-488
hsa-miR-217_st	hsa-miR-217	MIMAT0000274	hsa-miR-217	0.324773	down	2.2596	0.0141323	0.918529	1.00524	1.03524	1.37475	1.71789	2.10862	1.2751	1.50605	5.42407	4.53237	2.61663	Homo sapiens	2:56210102-56210211 (-)	hsa-miR-217_st	miRNA	hsa-mir-217
hsa-miR-548q_st	hsa-miR-548q	MIMAT0011163	hsa-miR-548q	1.45251	up	2.16728	0.0143538	0.918529	3.0017	2.94989	2.61647	1.56246	2.05226	2.02342	3.00406	0.990168	1.28359	2.18878	Homo sapiens	10:12767253-12767352 (-)	hsa-miR-548q_st	miRNA	hsa-mir-548q
hsa-miR-513b_st	hsa-miR-513b	MIMAT0005788	hsa-miR-513b	1.03279	up	1.77777	0.0144007	0.918529	2.34649	1.45957	1.16127	2.06085	1.97701	2.23657	1.21904	3.3847	1.11829	0.813864	Homo sapiens	X:146280562-146280645 (-)	hsa-miR-513b_st	miRNA	hsa-mir-513b
hsa-miR-3176_st	hsa-miR-3176	MIMAT0015053	hsa-miR-3176	1.90147	up	1.35567	0.0154452	0.918529	1.35503	1.22288	3.19756	1.27794	2.04271	0.614162	1.39938	0.91975	0.80059	0.726651	Homo sapiens	16:593277-593366 (+)	hsa-miR-3176_st	miRNA	hsa-mir-3176
hsa-miR-492_st	hsa-miR-492	MIMAT0002812	hsa-miR-492	4.35257	up	3.16445	0.0159854	0.918529	1.73471	4.48185	7.15304	2.55697	5.20037	1.53921	3.05493	1.98907	2.30453	1.62986	Homo sapiens	12:95228174-95228289 (+)	hsa-miR-492_st	miRNA	hsa-mir-492
hsa-miR-323-5p_st	hsa-miR-323-5p	MIMAT0004696	hsa-miR-323a-5p	1.34212	up	1.79413	0.0170946	0.918529	1.18574	1.93533	2.95954	2.02086	1.93045	1.83777	1.68214	1.43107	1.61563	1.34275	Homo sapiens	14:101492069-101492154 (+)	hsa-miR-323-5p_st	miRNA	hsa-mir-323
hsa-miR-455-3p_st	hsa-miR-455-3p	MIMAT0004784	hsa-miR-455-3p	1.43905	up	9.35454	0.0179483	0.918529	9.78998	9.80636	9.75152	9.23922	9.49842	9.88943	8.80519	8.16946	9.4034	9.19246	Homo sapiens	9:116971714-116971809 (+)	hsa-miR-455-3p_st	miRNA	hsa-mir-455
hsa-miR-3917_st	hsa-miR-3917	MIMAT0018191	hsa-miR-3917	1.66733	up	2.37806	0.0179924	0.918529	3.08701	2.51243	2.80431	2.7017	2.62869	2.17884	2.06956	1.14154	2.21409	2.44241	Homo sapiens	1:26232853-26232945 (-)	hsa-miR-3917_st	miRNA	hsa-mir-3917
hsa-miR-126-star_st	hsa-miR-126*	MIMAT0000444	hsa-miR-126-5p	0.679839	down	1.93418	0.018437	0.918529	1.67481	1.67128	1.51898	1.48896	1.92504	1.55007	2.83683	3.36957	1.84643	1.45985	Homo sapiens	9:139565054-139565138 (+)	hsa-miR-126-star_st	miRNA	hsa-mir-126
hsa-miR-192-star_st	hsa-miR-192*	MIMAT0004543	hsa-miR-192-3p	6.96996	up	4.58095	0.0186288	0.918529	4.83187	8.95644	7.26886	4.70209	4.14836	2.65109	6.4969	1.52823	1.75791	3.46774	Homo sapiens	11:64658609-64658718 (-)	hsa-miR-192-star_st	miRNA	hsa-mir-192
hsa-miR-425-star_st	hsa-miR-425*	MIMAT0001343	hsa-miR-425-3p	3.68634	up	5.14788	0.0190203	0.918529	6.24	6.66052	6.22379	5.35384	5.96675	5.32226	4.90345	2.26126	4.86754	3.67944	Homo sapiens	3:49057581-49057667 (-)	hsa-miR-425-star_st	miRNA	hsa-mir-425
hsa-miR-4310_st	hsa-miR-4310	MIMAT0016862	hsa-miR-4310	1.39978	up	2.44748	0.0197282	0.918529	2.70122	1.89232	2.74174	3.51923	2.59588	2.23817	2.62192	1.08442	2.80578	2.27409	Homo sapiens	15:42158693-42158749 (-)	hsa-miR-4310_st	miRNA	hsa-mir-4310
hsa-miR-149_st	hsa-miR-149	MIMAT0000450	hsa-miR-149-5p	5.12939	up	3.25185	0.0199592	0.918529	3.8321	3.57672	6.43102	3.36606	4.9503	1.03765	3.01252	1.04542	3.47536	1.79132	Homo sapiens	2:241395418-241395506 (+)	hsa-miR-149_st	miRNA	hsa-mir-149
hsa-miR-4321_st	hsa-miR-4321	MIMAT0016874	hsa-miR-4321	1.69033	up	2.07909	0.0201498	0.918529	2.38717	2.40872	2.87909	2.20739	2.40635	1.57591	2.17809	1.15755	2.07131	1.51932	Homo sapiens	19:2250638-2250717 (+)	hsa-miR-4321_st	miRNA	hsa-mir-4321
hsa-miR-532-5p_st	hsa-miR-532-5p	MIMAT0002888	hsa-miR-532-5p	1.02707	up	8.44579	0.0201536	0.918529	8.09831	9.09539	8.3593	8.66709	8.10519	8.61649	8.83588	7.06484	9.0884	8.527	Homo sapiens	X:49767754-49767844 (+)	hsa-miR-532-5p_st	miRNA	hsa-mir-532
hsa-miR-449b-star_st	hsa-miR-449b*	MIMAT0009203	hsa-miR-449b-3p	0.902157	down	2.21971	0.0201685	0.918529	1.75021	2.53335	2.64279	2.16331	1.6375	1.66016	2.64279	3.4553	2.20967	1.50199	Homo sapiens	5:54466474-54466570 (-)	hsa-miR-449b-star_st	miRNA	hsa-mir-449b
hsa-miR-26b_st	hsa-miR-26b	MIMAT0000083	hsa-miR-26b-5p	0.573621	down	7.81895	0.0204195	0.918529	8.22344	6.98428	7.50391	6.93215	7.44642	8.15305	7.69428	9.38741	7.29262	8.57199	Homo sapiens	2:219267369-219267445 (+)	hsa-miR-26b_st	miRNA	hsa-mir-26b
hsa-miR-589_st	hsa-miR-589	MIMAT0004799	hsa-miR-589-5p	1.33017	up	1.28532	0.0209746	0.918529	1.30804	1.35592	2.09032	1.16769	1.53365	1.28268	0.91824	0.838155	1.43865	0.919836	Homo sapiens	7:5535450-5535548 (-)	hsa-miR-589_st	miRNA	hsa-mir-589
hsa-miR-524-3p_st	hsa-miR-524-3p	MIMAT0002850	hsa-miR-524-3p	0.928049	down	0.895069	0.0217099	0.918529	1.15645	0.88729	0.794568	0.598595	0.769124	1.01743	0.832378	1.58337	0.630706	0.680777	Homo sapiens	19:54214256-54214342 (+)	hsa-miR-524-3p_st	miRNA	hsa-mir-524
hsa-miR-4769-5p_st	hsa-miR-4769-5p	MIMAT0019922	hsa-miR-4769-5p	0.987532	down	1.91238	0.0217908	0.918529	1.7254	1.13375	2.13393	2.39837	2.1252	1.71177	1.17895	3.5457	1.60325	1.56748	Homo sapiens	X:47446828-47446904 (+)	hsa-miR-4769-5p_st	miRNA	hsa-mir-4769
hsa-miR-4325_st	hsa-miR-4325	MIMAT0016887	hsa-miR-4325	0.825506	down	0.880575	0.0221443	0.918529	0.981907	0.772276	0.444604	0.703462	0.809001	0.991219	0.479633	1.61461	1.35668	0.652355	Homo sapiens	20:55896558-55896647 (-)	hsa-miR-4325_st	miRNA	hsa-mir-4325
hsa-miR-4688_st	hsa-miR-4688	MIMAT0019777	hsa-miR-4688	1.93029	up	4.48894	0.0226349	0.918529	4.26502	4.31045	5.84538	4.96859	5.42731	3.20309	4.90112	3.44267	4.42943	4.09635	Homo sapiens	11:46397952-46398034 (+)	hsa-miR-4688_st	miRNA	hsa-mir-4688
hsa-miR-186_st	hsa-miR-186	MIMAT0000456	hsa-miR-186-5p	1.92377	up	1.71592	0.0227942	0.918529	1.75245	2.8698	3.52486	0.682769	2.10956	1.43244	1.67393	1.25679	0.974389	0.882195	Homo sapiens	1:71533314-71533399 (-)	hsa-miR-186_st	miRNA	hsa-mir-186
hsa-miR-345_st	hsa-miR-345	MIMAT0000772	hsa-miR-345-5p	4.79358	up	5.49398	0.0229159	0.918529	6.99187	7.49672	6.53508	5.95835	6.14063	4.30219	6.24778	1.98719	5.25138	4.02859	Homo sapiens	14:100774196-100774293 (+)	hsa-miR-345_st	miRNA	hsa-mir-345
hsa-miR-645_st	hsa-miR-645	MIMAT0003315	hsa-miR-645	0.910796	down	1.09191	0.0240404	0.918529	0.996902	1.21275	0.867303	1.09191	0.953697	1.27067	0.987227	1.7469	0.940885	0.850882	Homo sapiens	20:49202323-49202416 (+)	hsa-miR-645_st	miRNA	hsa-mir-645
hsa-miR-140-3p_st	hsa-miR-140-3p	MIMAT0004597	hsa-miR-140-3p	0.69136	down	10.3692	0.0251476	0.918529	10.6898	9.87121	9.56987	10.4207	9.96296	10.5313	10.7705	11.0051	10.3979	10.4722	Homo sapiens	16:69966984-69967083 (+)	hsa-miR-140-3p_st	miRNA	hsa-mir-140
hsa-miR-328_st	hsa-miR-328	MIMAT0000752	hsa-miR-328	2.56436	up	3.4244	0.0253609	0.918529	3.53872	4.59361	4.74134	3.70744	3.93738	1.14854	3.88925	1.56303	3.96921	3.15546	Homo sapiens	16:67236224-67236298 (-)	hsa-miR-328_st	miRNA	hsa-mir-328
hsa-miR-3661_st	hsa-miR-3661	MIMAT0018082	hsa-miR-3661	1.28075	up	1.05207	0.0253736	0.918529	0.839487	1.25764	1.90615	0.845175	1.30436	0.904131	1.10738	0.861725	0.801944	0.692703	Homo sapiens	5:133561448-133561543 (+)	hsa-miR-3661_st	miRNA	hsa-mir-3661
hsa-miR-196b-star_st	hsa-miR-196b*	MIMAT0009201	hsa-miR-196b-3p	1.42382	up	1.41126	0.0255506	0.918529	1.12126	1.81737	2.1362	2.16105	1.09482	1.27849	1.13796	0.8677	1.72555	0.772167	Homo sapiens	7:27209099-27209182 (-)	hsa-miR-196b-star_st	miRNA	hsa-mir-196b
hsa-miR-4707-3p_st	hsa-miR-4707-3p	MIMAT0019808	hsa-miR-4707-3p	0.853219	down	1.42164	0.0258857	0.918529	1.47188	1.37102	1.34782	1.33314	1.01181	1.34782	1.34782	2.42232	0.985098	1.57767	Homo sapiens	14:23426159-23426238 (-)	hsa-miR-4707-3p_st	miRNA	hsa-mir-4707
hsa-miR-4783-3p_st	hsa-miR-4783-3p	MIMAT0019947	hsa-miR-4783-3p	2.00036	up	2.49657	0.025913	0.918529	1.89948	2.39589	3.95968	3.61436	3.1141	1.79077	1.96356	1.6851	3.15236	1.39041	Homo sapiens	2:128181113-128181194 (-)	hsa-miR-4783-3p_st	miRNA	hsa-mir-4783
hsa-miR-139-3p_st	hsa-miR-139-3p	MIMAT0004552	hsa-miR-139-3p	2.2915	up	3.39668	0.0259813	0.918529	2.91509	4.1434	4.2194	4.38125	4.31499	1.17502	4.99539	1.16765	3.89324	2.76136	Homo sapiens	11:72326107-72326174 (-)	hsa-miR-139-3p_st	miRNA	hsa-mir-139
hsa-miR-559_st	hsa-miR-559	MIMAT0003223	hsa-miR-559	0.53595	down	1.63206	0.0261931	0.918529	1.39954	1.37895	1.13919	0.924856	1.0682	1.0423	1.21904	3.58832	2.73734	1.82288	Homo sapiens	2:47604814-47604909 (+)	hsa-miR-559_st	miRNA	hsa-mir-559
hsa-miR-378b_st	hsa-miR-378b	MIMAT0014999	hsa-miR-378b	2.20733	up	3.37149	0.0268818	0.918529	4.10081	3.84932	4.15455	3.98043	3.6281	3.03353	3.23591	1.87452	3.56666	2.29109	Homo sapiens	3:10371913-10371969 (+)	hsa-miR-378b_st	miRNA	hsa-mir-378b
hsa-miR-632_st	hsa-miR-632	MIMAT0003302	hsa-miR-632	0.782496	down	1.12658	0.0272869	0.918529	1.2472	0.818868	0.656859	1.16758	0.857805	1.4606	1.1278	1.68334	1.62412	0.621676	Homo sapiens	17:30677128-30677221 (+)	hsa-miR-632_st	miRNA	hsa-mir-632
hsa-miR-1278_st	hsa-miR-1278	MIMAT0005936	hsa-miR-1278	0.432578	down	1.98894	0.0277481	0.918529	2.01637	1.19302	1.29178	1.10939	1.31172	1.25221	1.62288	4.77172	1.18411	4.1362	Homo sapiens	1:193105633-193105713 (+)	hsa-miR-1278_st	miRNA	hsa-mir-1278
hsa-miR-181b_st	hsa-miR-181b	MIMAT0000257	hsa-miR-181b-5p	1.40301	up	9.96105	0.0291693	0.918529	10.3721	9.46649	11.0596	9.50867	10.6197	9.69467	10.4428	8.2418	11.0218	9.18286	Homo sapiens	1:198828002-198828111 (-) // 9:127455989-127456077 (+)	hsa-miR-181b_st	miRNA	hsa-mir-181b-1 // hsa-mir-181b-2
hsa-miR-335_st	hsa-miR-335	MIMAT0000765	hsa-miR-335-5p	0.465729	down	6.64213	0.0294362	0.918529	5.77297	5.89927	6.40381	6.87349	5.50499	5.64432	6.37787	8.89321	7.65223	7.39909	Homo sapiens	7:130135952-130136045 (+)	hsa-miR-335_st	miRNA	hsa-mir-335
hsa-miR-489_st	hsa-miR-489	MIMAT0002805	hsa-miR-489	1.52746	up	3.97821	0.0297415	0.918529	2.83119	4.18963	4.54723	4.24326	5.60758	2.03012	3.29796	2.96499	4.59301	5.47716	Homo sapiens	7:93113248-93113331 (-)	hsa-miR-489_st	miRNA	hsa-mir-489
hsa-miR-188-5p_st	hsa-miR-188-5p	MIMAT0000457	hsa-miR-188-5p	1.70926	up	3.83532	0.0297813	0.918529	4.12001	4.97055	4.06645	4.50951	3.44351	3.00169	4.94249	2.24292	4.59361	2.46246	Homo sapiens	X:49768109-49768194 (+)	hsa-miR-188-5p_st	miRNA	hsa-mir-188
hsa-miR-1302_st	hsa-miR-1302	MIMAT0005890	hsa-miR-1302	0.937639	down	1.15491	0.0308162	0.918529	0.900629	1.16957	1.08274	1.12294	1.26643	0.535089	0.747919	2.04656	1.21586	1.46136	Homo sapiens	12:113132839-113132981 (-) // 15:102500662-102500799 (-) // 19:71973-72110 (+) // 1:30366-30503 (+) // 2:114340536-114340673 (-) // 2:208133999-208134148 (-) // 20:49231173-49231322 (-) // 7:18166843-18166932 (-) // 8:142867603-142867674 (-) // 9:100125836-100125963 (-) // 9:30144-30281 (+)	hsa-miR-1302_st	miRNA	hsa-mir-1302-1 // hsa-mir-1302-10 // hsa-mir-1302-11 // hsa-mir-1302-2 // hsa-mir-1302-3 // hsa-mir-1302-4 // hsa-mir-1302-5 // hsa-mir-1302-6 // hsa-mir-1302-7 // hsa-mir-1302-8 // hsa-mir-1302-9
hsa-miR-1203_st	hsa-miR-1203	MIMAT0005866	hsa-miR-1203	1.28559	up	1.46488	0.0320799	0.918529	1.50128	1.36267	2.4646	0.905284	1.99664	1.83657	0.615787	1.07503	1.40981	1.48111	Homo sapiens	17:46233789-46233873 (-)	hsa-miR-1203_st	miRNA	hsa-mir-1203
hsa-miR-181a_st	hsa-miR-181a	MIMAT0000256	hsa-miR-181a-5p	1.71266	up	11.2009	0.0323719	0.918529	11.6166	10.895	12.5857	10.8361	12.0116	10.4746	11.4393	9.83329	11.9986	10.318	Homo sapiens	1:198828173-198828282 (-) // 9:127454721-127454830 (+)	hsa-miR-181a_st	miRNA	hsa-mir-181a-1 // hsa-mir-181a-2
hsa-miR-524-5p_st	hsa-miR-524-5p	MIMAT0002849	hsa-miR-524-5p	0.865577	down	0.958626	0.0324993	0.918529	0.739855	1.17898	0.856188	0.799343	0.698099	0.948249	1.12541	1.59694	0.799343	0.843855	Homo sapiens	19:54214256-54214342 (+)	hsa-miR-524-5p_st	miRNA	hsa-mir-524
hsa-miR-3120-5p_st	hsa-miR-3120-5p	MIMAT0019198	hsa-miR-3120-5p	1.44709	up	1.68356	0.033746	0.918529	1.48905	1.76336	2.42237	1.90457	2.17133	1.54882	1.17426	1.22426	1.55499	1.58258	Homo sapiens	1:172107948-172108028 (+)	hsa-miR-3120-5p_st	miRNA	hsa-mir-3120
hsa-miR-3974_st	hsa-miR-3974	MIMAT0019359	hsa-miR-3974	0.770525	down	1.101	0.033873	0.918529	1.07161	0.826068	0.674096	1.0682	0.924824	1.21904	1.47775	1.68334	0.996902	1.0682	Homo sapiens	12:17826233-17826328 (+)	hsa-miR-3974_st	miRNA	hsa-mir-3974
hsa-miR-4311_st	hsa-miR-4311	MIMAT0016863	hsa-miR-4311	0.657895	down	1.20879	0.033917	0.918529	0.991122	0.861373	0.94472	0.693099	1.04348	0.946661	1.1294	2.31047	1.20133	1.96629	Homo sapiens	15:66332571-66332670 (+)	hsa-miR-4311_st	miRNA	hsa-mir-4311
hsa-miR-125b-2-star_st	hsa-miR-125b-2*	MIMAT0004603	hsa-miR-125b-2-3p	1.1485	up	4.39954	0.034427	0.918529	2.51115	4.92461	4.99001	4.34512	5.72619	2.34231	6.40321	2.71782	5.26848	4.76651	Homo sapiens	21:17962557-17962645 (+)	hsa-miR-125b-2-star_st	miRNA	hsa-mir-125b-2
hsa-miR-4294_st	hsa-miR-4294	MIMAT0016849	hsa-miR-4294	1.24031	up	1.09141	0.0345021	0.918529	1.2463	1.3212	1.57743	1.12333	0.965572	1.21904	1.19373	0.758403	0.812713	0.696415	Homo sapiens	10:50193557-50193632 (-)	hsa-miR-4294_st	miRNA	hsa-mir-4294
hsa-miR-10b_st	hsa-miR-10b	MIMAT0000254	hsa-miR-10b-5p	0.417207	down	7.60606	0.0347864	0.918529	8.44445	7.09889	6.14541	6.22358	6.96504	7.9806	8.20154	8.92209	8.20448	7.87448	Homo sapiens	2:177015031-177015140 (+)	hsa-miR-10b_st	miRNA	hsa-mir-10b
hsa-miR-4777-5p_st	hsa-miR-4777-5p	MIMAT0019934	hsa-miR-4777-5p	0.786864	down	0.953121	0.0352033	0.918529	0.935663	0.935663	0.542313	0.658829	0.828605	1.32487	1.01086	1.40143	0.789078	1.1039	Homo sapiens	2:232227419-232227504 (+)	hsa-miR-4777-5p_st	miRNA	hsa-mir-4777
hsa-miR-30b_st	hsa-miR-30b	MIMAT0000420	hsa-miR-30b-5p	1.91431	up	8.6336	0.035271	0.918529	8.20132	9.83872	9.56211	8.36556	9.54238	7.8187	8.7334	7.66606	8.20962	8.39817	Homo sapiens	8:135812763-135812850 (-)	hsa-miR-30b_st	miRNA	hsa-mir-30b
hsa-miR-718_st	hsa-miR-718	MIMAT0012735	hsa-miR-718	1.10086	up	1.51049	0.0356155	0.918529	1.28675	1.59064	2.15006	1.37955	1.49204	1.78373	1.53363	1.24852	1.40751	1.2325	Homo sapiens	X:153285371-153285440 (-)	hsa-miR-718_st	miRNA	hsa-mir-718
hsa-miR-210_st	hsa-miR-210	MIMAT0000267	hsa-miR-210	1.72467	up	8.62295	0.0362963	0.918529	8.90519	8.65601	9.07506	9.17789	9.2664	9.36308	10.1333	6.12751	7.20009	8.32498	Homo sapiens	11:568089-568198 (-)	hsa-miR-210_st	miRNA	hsa-mir-210
hsa-miR-3065-5p_st	hsa-miR-3065-5p	MIMAT0015066	hsa-miR-3065-5p	1.33137	up	2.96192	0.0372567	0.918529	2.5877	3.69177	5.02282	1.48645	3.05316	1.18518	5.4703	2.31983	2.29361	2.50842	Homo sapiens	17:79099677-79099755 (+)	hsa-miR-3065-5p_st	miRNA	hsa-mir-3065
hsa-miR-519c-5p_st	hsa-miR-519c-5p	MIMAT0002831	hsa-miR-519c-5p	1.09765	up	0.971431	0.037293	0.918529	0.964192	0.982389	1.54437	0.776291	0.925956	1.1038	0.726644	0.768715	1.02868	0.893276	Homo sapiens	19:54189723-54189809 (+)	hsa-miR-519c-5p_st	miRNA	hsa-mir-519c
hsa-miR-200a-star_st	hsa-miR-200a*	MIMAT0001620	hsa-miR-200a-5p	4.49584	up	5.2382	0.037417	0.918529	6.37047	7.98865	7.50211	4.96889	4.78238	3.94847	7.2879	2.1004	0.942758	6.49002	Homo sapiens	1:1103243-1103332 (+)	hsa-miR-200a-star_st	miRNA	hsa-mir-200a
hsa-miR-222-star_st	hsa-miR-222*	MIMAT0004569	hsa-miR-222-5p	1.12365	up	1.20699	0.0387805	0.918529	1.47462	1.06532	2.02505	0.936722	0.953697	0.965384	1.12081	0.953697	0.996902	1.57767	Homo sapiens	X:45606421-45606530 (-)	hsa-miR-222-star_st	miRNA	hsa-mir-222
hsa-miR-1273c_st	hsa-miR-1273c	MIMAT0015017	hsa-miR-1273c	1.73626	up	1.79317	0.0397355	0.918529	1.71367	2.20921	2.34231	2.19234	2.49828	1.51474	1.56823	0.737143	1.84408	1.31172	Homo sapiens	6:155174494-155174570 (+)	hsa-miR-1273c_st	miRNA	hsa-mir-1273c
hsa-miR-4709-3p_st	hsa-miR-4709-3p	MIMAT0019812	hsa-miR-4709-3p	1.83432	up	2.96754	0.0400492	0.918529	3.58423	1.65553	4.90124	2.7845	4.1003	2.06486	2.90695	2.27528	2.74855	2.65395	Homo sapiens	14:74946836-74946907 (-)	hsa-miR-4709-3p_st	miRNA	hsa-mir-4709
hsa-miR-146b-3p_st	hsa-miR-146b-3p	MIMAT0004766	hsa-miR-146b-3p	3.7035	up	3.62628	0.0412567	0.918529	4.73576	4.15512	5.11661	3.75383	5.0923	1.30232	3.83381	0.910741	4.27529	3.08701	Homo sapiens	10:104196269-104196341 (+)	hsa-miR-146b-3p_st	miRNA	hsa-mir-146b
hsa-miR-2681-star_st	hsa-miR-2681*	MIMAT0013515	hsa-miR-2681-5p	0.924979	down	0.993516	0.0412832	0.918529	0.733509	1.03259	0.935111	1.0682	0.916901	0.710173	0.977161	1.57737	1.0772	0.906947	Homo sapiens	13:102619992-102620096 (-)	hsa-miR-2681-star_st	miRNA	hsa-mir-2681
hsa-miR-4422_st	hsa-miR-4422	MIMAT0018935	hsa-miR-4422	0.685222	down	1.4048	0.0415503	0.918529	1.13239	1.13239	1.27717	0.806942	1.31172	1.46862	1.39938	2.38941	1.51865	1.61134	Homo sapiens	1:55691314-55691396 (+)	hsa-miR-4422_st	miRNA	hsa-mir-4422
hsa-miR-330-3p_st	hsa-miR-330-3p	MIMAT0000751	hsa-miR-330-3p	3.84792	up	4.45168	0.0418499	0.918529	5.55933	5.44484	5.97785	5.07402	5.06255	3.37217	5.44583	1.85128	4.96811	1.76081	Homo sapiens	19:46142252-46142345 (-)	hsa-miR-330-3p_st	miRNA	hsa-mir-330
hsa-miR-4421_st	hsa-miR-4421	MIMAT0018934	hsa-miR-4421	1.09025	up	0.903822	0.0419254	0.918529	0.681883	0.89541	1.52103	0.668915	1.06351	1.07117	0.928379	0.715359	0.706245	0.786318	Homo sapiens	1:51525509-51525577 (+)	hsa-miR-4421_st	miRNA	hsa-mir-4421
hsa-miR-583_st	hsa-miR-583	MIMAT0003248	hsa-miR-583	0.910905	down	1.01454	0.0421902	0.918529	1.18574	0.826068	0.823171	0.935872	0.965259	0.885016	0.978887	1.55011	0.996902	0.998332	Homo sapiens	5:95414842-95414916 (+)	hsa-miR-583_st	miRNA	hsa-mir-583
hsa-miR-222_st	hsa-miR-222	MIMAT0000279	hsa-miR-222-3p	1.50083	up	11.2345	0.0422412	0.918529	10.9199	12.32	11.5253	11.5128	11.3588	11.0146	11.7273	10.26	11.151	10.5551	Homo sapiens	X:45606421-45606530 (-)	hsa-miR-222_st	miRNA	hsa-mir-222
hsa-miR-491-3p_st	hsa-miR-491-3p	MIMAT0004765	hsa-miR-491-3p	0.894084	down	1.0735	0.0422444	0.918529	1.52879	1.12606	0.744572	0.798881	0.765416	1.21904	0.904049	1.6225	0.809	1.21672	Homo sapiens	9:20716104-20716187 (+)	hsa-miR-491-3p_st	miRNA	hsa-mir-491
hsa-miR-3680-star_st	hsa-miR-3680*	MIMAT0018107	hsa-miR-3680-3p	1.44845	up	1.1614	0.0429492	0.918529	0.807476	1.54218	1.68687	1.56246	1.54429	1.30555	0.856188	0.330937	0.889296	1.08875	Homo sapiens	16:29610500-29610586 (-)	hsa-miR-3680-star_st	miRNA	hsa-mir-3680
hsa-miR-19b-2-star_st	hsa-miR-19b-2*	MIMAT0004492	hsa-miR-19b-2-5p	0.82837	down	0.779385	0.0434765	0.918529	0.672258	0.630842	0.635236	0.680707	0.598751	0.677641	0.966439	1.38161	0.763196	0.787173	Homo sapiens	X:133303701-133303796 (-)	hsa-miR-19b-2-star_st	miRNA	hsa-mir-19b-2
hsa-miR-3659_st	hsa-miR-3659	MIMAT0018080	hsa-miR-3659	0.884279	down	1.24085	0.044875	0.918529	1.50198	1.07174	0.904033	0.855527	1.42741	0.843623	1.07483	2.03893	1.48758	1.20286	Homo sapiens	1:38554903-38555001 (+)	hsa-miR-3659_st	miRNA	hsa-mir-3659
hsa-miR-874_st	hsa-miR-874	MIMAT0004911	hsa-miR-874	2.46918	up	5.4013	0.0449241	0.918529	5.75394	7.28525	5.16558	5.6999	6.36191	4.23828	6.67784	2.77208	5.23602	4.82219	Homo sapiens	5:136983261-136983338 (-)	hsa-miR-874_st	miRNA	hsa-mir-874
hsa-miR-3142_st	hsa-miR-3142	MIMAT0015011	hsa-miR-3142	0.883256	down	0.835869	0.0454309	0.918529	0.867549	0.692703	0.758473	0.67965	0.733228	1.03411	0.604873	1.42741	0.837063	0.723626	Homo sapiens	5:159901409-159901490 (+)	hsa-miR-3142_st	miRNA	hsa-mir-3142
hsa-miR-29c-star_st	hsa-miR-29c*	MIMAT0004673	hsa-miR-29c-5p	4.67166	up	3.01473	0.0460991	0.918529	4.10225	4.93934	4.94225	2.25379	4.39585	1.39807	4.03167	0.910273	1.43028	1.74351	Homo sapiens	1:207975197-207975284 (-)	hsa-miR-29c-star_st	miRNA	hsa-mir-29c
hsa-miR-4484_st	hsa-miR-4484	MIMAT0019018	hsa-miR-4484	1.04224	up	9.1036	0.046766	0.918529	9.58127	9.09173	7.03343	11.8623	8.09848	6.97044	9.58608	11.2795	8.67818	8.85457	Homo sapiens	10:127508309-127508391 (+)	hsa-miR-4484_st	miRNA	hsa-mir-4484
hsa-miR-181a-2-star_st	hsa-miR-181a-2*	MIMAT0004558	hsa-miR-181a-2-3p	2.54339	up	4.71628	0.0468472	0.918529	4.70574	5.66306	7.16889	3.41646	5.99415	2.89328	3.71165	2.28441	7.08844	4.23675	Homo sapiens	9:127454721-127454830 (+)	hsa-miR-181a-2-star_st	miRNA	hsa-mir-181a-2
hsa-miR-4260_st	hsa-miR-4260	MIMAT0016881	hsa-miR-4260	1.40386	up	1.54918	0.0469747	0.918529	1.70754	1.46459	2.00744	1.74243	2.04741	2.01714	1.44765	0.754691	0.991227	1.31172	Homo sapiens	1:209796789-209796855 (-)	hsa-miR-4260_st	miRNA	hsa-mir-4260
hsa-miR-96_st	hsa-miR-96	MIMAT0000095	hsa-miR-96-5p	2.36811	up	1.76395	0.0470516	0.918529	1.25307	3.29196	4.25681	1.01769	2.10956	0.797097	0.881655	1.64122	0.996901	1.39354	Homo sapiens	7:129414532-129414609 (-)	hsa-miR-96_st	miRNA	hsa-mir-96
hsa-miR-1273_st	hsa-miR-1273	MIMAT0005926	hsa-miR-1273a	0.971561	down	2.09311	0.0471595	0.918529	2.43828	1.48293	1.34724	3.56052	1.53254	2.74316	1.34724	2.92284	2.14516	1.41123	Homo sapiens	8:101036210-101036312 (-)	hsa-miR-1273_st	miRNA	hsa-mir-1273
hsa-miR-23b_st	hsa-miR-23b	MIMAT0000418	hsa-miR-23b-3p	1.17171	up	12.5954	0.0474931	0.918529	12.2197	12.5709	13.1134	12.278	13.3667	12.7707	12.6372	12.0561	12.2411	12.7005	Homo sapiens	9:97847490-97847586 (+)	hsa-miR-23b_st	miRNA	hsa-mir-23b
hsa-miR-126_st	hsa-miR-126	MIMAT0000445	hsa-miR-126-3p	0.609036	down	12.3957	0.0484607	0.918529	12.6725	11.5249	11.9784	12.118	11.8964	12.8978	12.3484	13.3167	12.8181	12.3862	Homo sapiens	9:139565054-139565138 (+)	hsa-miR-126_st	miRNA	hsa-mir-126
hsa-miR-144-star_st	hsa-miR-144*	MIMAT0004600	hsa-miR-144-5p	0.592164	down	1.83122	0.048485	0.918529	2.70122	1.0166	1.21904	1.00138	1.32801	1.35073	2.49213	3.5225	1.96061	1.71994	Homo sapiens	17:27188551-27188636 (-)	hsa-miR-144-star_st	miRNA	hsa-mir-144
hsa-miR-4305_st	hsa-miR-4305	MIMAT0016857	hsa-miR-4305	0.675411	down	1.20841	0.0485068	0.918529	0.748408	1.21012	0.748408	0.706821	1.21291	0.88824	1.13688	1.98978	1.56388	1.8787	Homo sapiens	13:40238171-40238272 (-)	hsa-miR-4305_st	miRNA	hsa-mir-4305
hsa-miR-885-5p_st	hsa-miR-885-5p	MIMAT0004947	hsa-miR-885-5p	3.63303	up	3.48406	0.0498279	0.921403	3.56654	3.61098	6.38089	4.67325	3.84157	1.88996	4.47909	2.56018	1.90063	1.9375	Homo sapiens	3:10436173-10436246 (-)	hsa-miR-885-5p_st	miRNA	hsa-mir-885
hsa-miR-1205_st	hsa-miR-1205	MIMAT0005869	hsa-miR-1205	0.866872	down	0.892307	0.051195	0.927762	0.852075	0.776455	0.656952	0.861743	0.79904	0.980454	0.657562	1.33087	0.968372	1.03955	Homo sapiens	8:128972879-128972941 (+)	hsa-miR-1205_st	miRNA	hsa-mir-1205
hsa-miR-600_st	hsa-miR-600	MIMAT0003268	hsa-miR-600	0.615798	down	1.84879	0.0519797	0.931685	1.27642	1.44222	1.47234	1.90457	1.39971	3.21162	1.38253	3.45655	1.61305	1.32887	Homo sapiens	9:125873825-125873922 (-)	hsa-miR-600_st	miRNA	hsa-mir-600
hsa-miR-4744_st	hsa-miR-4744	MIMAT0019875	hsa-miR-4744	0.888936	down	1.05906	0.0523768	0.931685	1.12416	1.13296	1.075	0.744156	0.794382	1.05972	0.850609	1.80611	1.0001	1.00336	Homo sapiens	18:46576057-46576138 (-)	hsa-miR-4744_st	miRNA	hsa-mir-4744
hsa-miR-4731-3p_st	hsa-miR-4731-3p	MIMAT0019854	hsa-miR-4731-3p	1.01359	up	1.65176	0.0530367	0.931685	1.53257	1.41415	2.34984	1.87276	1.13816	1.5734	1.92141	1.56209	1.83978	1.31344	Homo sapiens	17:15154944-15155013 (-)	hsa-miR-4731-3p_st	miRNA	hsa-mir-4731
hsa-miR-3160-5p_st	hsa-miR-3160-5p	MIMAT0019212	hsa-miR-3160-5p	0.890689	down	1.20695	0.0530518	0.931685	1.11971	1.45589	0.887462	1.00424	1.14992	1.11554	1.05723	1.69348	1.40767	1.17833	Homo sapiens	11:46473355-46473439 (-) // 11:46473357-46473437 (+)	hsa-miR-3160-5p_st	miRNA	hsa-mir-3160-1 // hsa-mir-3160-2
hsa-miR-99b-star_st	hsa-miR-99b*	MIMAT0004678	hsa-miR-99b-3p	3.86932	up	4.87737	0.0530866	0.931685	5.36447	6.07028	6.65764	4.68087	6.49379	1.79602	5.61189	1.75238	6.7626	3.58376	Homo sapiens	19:52195865-52195934 (+)	hsa-miR-99b-star_st	miRNA	hsa-mir-99b
hsa-miR-10a-star_st	hsa-miR-10a*	MIMAT0004555	hsa-miR-10a-3p	3.93245	up	3.03674	0.0535448	0.931685	2.35945	4.59361	5.68045	2.69178	4.79698	1.05287	2.49213	2.02505	2.72039	1.95468	Homo sapiens	17:46657200-46657309 (-)	hsa-miR-10a-star_st	miRNA	hsa-mir-10a
hsa-miR-1912_st	hsa-miR-1912	MIMAT0007887	hsa-miR-1912	1.40447	up	1.53405	0.0536269	0.931685	1.6928	1.57767	2.43828	1.80681	1.37973	1.59022	1.21904	1.42741	1.07657	1.13194	Homo sapiens	X:113886019-113886098 (+)	hsa-miR-1912_st	miRNA	hsa-mir-1912
hsa-miR-135b-star_st	hsa-miR-135b*	MIMAT0004698	hsa-miR-135b-3p	1.77644	up	1.93129	0.0541731	0.931685	1.17917	3.13136	3.3304	1.85858	2.22941	1.30052	1.10062	0.925615	2.89762	1.35961	Homo sapiens	1:205417430-205417526 (-)	hsa-miR-135b-star_st	miRNA	hsa-mir-135b
hsa-miR-3591-5p_st	hsa-miR-3591-5p	MIMAT0019876	hsa-miR-3591-5p	1.12635	up	1.61843	0.0542014	0.931685	1.76207	0.692703	3.01715	1.53804	1.51133	1.40125	1.41865	2.03156	1.41315	1.3984	Homo sapiens	18:56118312-56118384 (-)	hsa-miR-3591-5p_st	miRNA	hsa-mir-3591
hsa-miR-3613-5p_st	hsa-miR-3613-5p	MIMAT0017990	hsa-miR-3613-5p	0.087642	down	4.57144	0.0546614	0.931685	3.41039	3.25178	1.17956	3.98718	2.24771	8.42013	4.37771	7.71633	4.36589	6.75773	Homo sapiens	13:50570551-50570637 (-)	hsa-miR-3613-5p_st	miRNA	hsa-mir-3613
hsa-miR-4498_st	hsa-miR-4498	MIMAT0019033	hsa-miR-4498	0.943921	down	4.37722	0.0550739	0.931685	3.55338	3.95783	4.30952	4.9006	4.95662	3.47298	4.15526	5.62617	5.0917	3.74815	Homo sapiens	12:120593238-120593303 (-)	hsa-miR-4498_st	miRNA	hsa-mir-4498
hsa-miR-609_st	hsa-miR-609	MIMAT0003277	hsa-miR-609	0.80959	down	0.9118	0.0552539	0.931685	0.791199	0.826068	0.682241	0.820956	0.676696	0.935648	1.17075	1.39996	0.996902	0.817583	Homo sapiens	10:105978547-105978641 (-)	hsa-miR-609_st	miRNA	hsa-mir-609
hsa-miR-519e_st	hsa-miR-519e	MIMAT0002829	hsa-miR-519e-3p	0.960038	down	0.931743	0.0552786	0.931685	1.14365	0.721454	0.86152	0.778838	1.00616	1.00057	0.593349	1.47987	0.704469	1.02755	Homo sapiens	19:54183194-54183277 (+)	hsa-miR-519e_st	miRNA	hsa-mir-519e
hsa-miR-339-5p_st	hsa-miR-339-5p	MIMAT0000764	hsa-miR-339-5p	3.52109	up	5.4976	0.0559525	0.937688	5.37734	7.20439	7.34126	5.06856	7.03652	1.9642	5.78614	3.29295	6.43678	5.46788	Homo sapiens	7:1062569-1062662 (-)	hsa-miR-339-5p_st	miRNA	hsa-mir-339
hsa-miR-183-star_st	hsa-miR-183*	MIMAT0004560	hsa-miR-183-3p	2.20439	up	3.55175	0.0561748	0.937688	2.79625	5.19727	5.58941	3.03958	3.98718	1.73507	2.81475	2.13436	5.29877	2.92485	Homo sapiens	7:129414745-129414854 (-)	hsa-miR-183-star_st	miRNA	hsa-mir-183
hsa-miR-508-3p_st	hsa-miR-508-3p	MIMAT0002880	hsa-miR-508-3p	0.77805	down	0.941106	0.0565615	0.939616	0.630311	0.960383	0.691676	0.931519	0.586479	1.11187	0.990503	1.50722	1.07671	0.924387	Homo sapiens	X:146318431-146318545 (-)	hsa-miR-508-3p_st	miRNA	hsa-mir-508
hsa-miR-3977_st	hsa-miR-3977	MIMAT0019362	hsa-miR-3977	0.926141	down	0.911452	0.0566987	0.939616	0.900318	0.880969	0.72791	0.818664	0.95266	0.847232	0.967303	1.35067	0.909191	0.759604	Homo sapiens	5:82135974-82136043 (+)	hsa-miR-3977_st	miRNA	hsa-mir-3977
hsa-miR-326_st	hsa-miR-326	MIMAT0000756	hsa-miR-326	1.80736	up	1.90872	0.0571367	0.939616	1.75301	2.16783	2.99071	1.95293	2.81384	1.58595	1.83733	1.22193	1.66815	1.09553	Homo sapiens	11:75046136-75046230 (-)	hsa-miR-326_st	miRNA	hsa-mir-326
hsa-miR-4670-5p_st	hsa-miR-4670-5p	MIMAT0019750	hsa-miR-4670-5p	0.96752	down	1.22805	0.0574903	0.939616	1.45807	1.19577	0.885128	1.24109	1.24109	1.15044	1.20119	1.55359	1.06769	1.28642	Homo sapiens	9:95290266-95290340 (-)	hsa-miR-4670-5p_st	miRNA	hsa-mir-4670
hsa-miR-424-star_st	hsa-miR-424*	MIMAT0004749	hsa-miR-424-3p	4.07737	up	5.41297	0.0575684	0.939616	6.6653	6.34565	6.99789	6.09802	6.02707	4.40849	4.88388	2.30456	8.06623	2.33258	Homo sapiens	X:133680644-133680741 (-)	hsa-miR-424-star_st	miRNA	hsa-mir-424
hsa-miR-4301_st	hsa-miR-4301	MIMAT0016850	hsa-miR-4301	0.556943	down	1.30942	0.0586291	0.939616	1.06864	0.833744	1.04508	0.67965	0.809001	1.83921	1.43471	2.4892	1.58327	1.31172	Homo sapiens	11:113320745-113320810 (-)	hsa-miR-4301_st	miRNA	hsa-mir-4301
hsa-miR-522-star_st	hsa-miR-522*	MIMAT0005451	hsa-miR-522-5p	1.04334	up	1.10257	0.0603448	0.939616	0.89843	0.89843	1.54714	0.873416	1.44846	1.21904	0.856188	0.891432	0.996902	1.3963	Homo sapiens	19:54254465-54254551 (+)	hsa-miR-522-star_st	miRNA	hsa-mir-522
hsa-miR-196b_st	hsa-miR-196b	MIMAT0001080	hsa-miR-196b-5p	2.69744	up	1.96726	0.0614414	0.939616	2.66515	1.25621	3.69635	4.64792	1.14967	0.983709	1.05339	0.983709	2.31513	0.921401	Homo sapiens	7:27209099-27209182 (-)	hsa-miR-196b_st	miRNA	hsa-mir-196b
hsa-miR-4728-3p_st	hsa-miR-4728-3p	MIMAT0019850	hsa-miR-4728-3p	1.23938	up	2.10461	0.0615747	0.939616	1.34309	2.10381	3.21239	2.39013	2.24771	2.70149	1.39324	1.60592	1.80844	2.23992	Homo sapiens	17:37882732-37882819 (+)	hsa-miR-4728-3p_st	miRNA	hsa-mir-4728
hsa-miR-450b-5p_st	hsa-miR-450b-5p	MIMAT0004909	hsa-miR-450b-5p	0.629935	down	1.92539	0.0626047	0.939616	1.66452	1.60377	1.45689	1.42935	1.80562	3.24303	1.18127	3.11847	1.42835	2.32266	Homo sapiens	X:133674215-133674292 (-)	hsa-miR-450b-5p_st	miRNA	hsa-mir-450b
hsa-miR-193a-5p_st	hsa-miR-193a-5p	MIMAT0004614	hsa-miR-193a-5p	2.48244	up	7.38178	0.063595	0.939616	7.92328	8.37026	7.93267	7.89566	8.06643	6.24255	7.69875	5.41104	8.20332	6.07386	Homo sapiens	17:29887015-29887102 (+)	hsa-miR-193a-5p_st	miRNA	hsa-mir-193a
hsa-miR-486-5p_st	hsa-miR-486-5p	MIMAT0002177	hsa-miR-486-5p	0.555601	down	7.20832	0.0642603	0.939616	9.09593	6.81366	5.20776	8.10317	4.70137	6.08665	7.6475	8.84296	8.45352	7.13065	Homo sapiens	8:41517959-41518026 (-)	hsa-miR-486-5p_st	miRNA	hsa-mir-486
hsa-miR-541-star_st	hsa-miR-541*	MIMAT0004919	hsa-miR-541-5p	1.16337	up	1.53891	0.0644527	0.939616	1.5338	1.10751	1.80577	2.36053	1.43272	1.32472	1.42741	0.912182	1.75791	1.72653	Homo sapiens	14:101530832-101530915 (+)	hsa-miR-541-star_st	miRNA	hsa-mir-541
hsa-miR-34b-star_st	hsa-miR-34b*	MIMAT0000685	hsa-miR-34b-5p	1.52954	up	2.31807	0.0647723	0.939616	2.0783	3.56018	2.7417	1.37104	3.37188	1.53959	1.93063	0.804497	2.50045	3.28243	Homo sapiens	11:111383663-111383746 (+)	hsa-miR-34b-star_st	miRNA	hsa-mir-34b
hsa-miR-195-star_st	hsa-miR-195*	MIMAT0004615	hsa-miR-195-3p	2.31699	up	2.91928	0.0648323	0.939616	2.7181	3.35981	3.09153	5.5222	2.9354	1.71878	3.8605	0.712487	3.56979	1.70423	Homo sapiens	17:6920934-6921020 (-)	hsa-miR-195-star_st	miRNA	hsa-mir-195
hsa-miR-2467-5p_st	hsa-miR-2467-5p	MIMAT0019952	hsa-miR-2467-5p	0.875263	down	0.89845	0.0649338	0.939616	0.898845	0.977552	0.616719	0.825906	0.692703	0.977552	1.07981	1.22528	1.05626	0.633877	Homo sapiens	2:240273419-240273499 (-)	hsa-miR-2467-5p_st	miRNA	hsa-mir-2467
hsa-miR-4638-5p_st	hsa-miR-4638-5p	MIMAT0019695	hsa-miR-4638-5p	1.39876	up	1.91699	0.0649733	0.939616	1.38408	2.1694	2.61647	2.45596	2.1694	1.54882	2.41774	1.3915	1.85405	1.16245	Homo sapiens	5:180649566-180649633 (-)	hsa-miR-4638-5p_st	miRNA	hsa-mir-4638
hsa-miR-3166_st	hsa-miR-3166	MIMAT0015040	hsa-miR-3166	1.09039	up	0.940951	0.0652106	0.939616	1.30159	0.460978	1.74602	0.572016	0.936261	1.19554	0.836223	1.07057	0.511067	0.779248	Homo sapiens	11:87909670-87909761 (+)	hsa-miR-3166_st	miRNA	hsa-mir-3166
hsa-miR-3613-3p_st	hsa-miR-3613-3p	MIMAT0017991	hsa-miR-3613-3p	0.185128	down	10.1209	0.0673524	0.951032	9.48549	8.86259	7.87457	9.66193	8.63648	12.2153	10.1098	11.8268	10.97	11.5662	Homo sapiens	13:50570551-50570637 (-)	hsa-miR-3613-3p_st	miRNA	hsa-mir-3613
hsa-miR-24-1-star_st	hsa-miR-24-1*	MIMAT0000079	hsa-miR-24-1-5p	1.39371	up	1.41076	0.0680081	0.95726	1.3323	1.29227	2.42005	1.05182	2.1547	1.79608	0.856188	1.14624	1.02986	1.0281	Homo sapiens	9:97848303-97848370 (+)	hsa-miR-24-1-star_st	miRNA	hsa-mir-24-1
hsa-miR-3619-5p_st	hsa-miR-3619-5p	MIMAT0017999	hsa-miR-3619-5p	0.684645	down	4.86087	0.0685551	0.96148	4.77757	4.16451	4.17497	5.04004	4.78083	6.22023	4.35919	5.87548	5.44513	3.77075	Homo sapiens	22:46486924-46487006 (+)	hsa-miR-3619-5p_st	miRNA	hsa-mir-3619
hsa-miR-483-5p_st	hsa-miR-483-5p	MIMAT0004761	hsa-miR-483-5p	0.682442	down	5.36295	0.0687996	0.96148	5.16702	3.99625	4.50745	7.27869	4.48729	4.07318	6.5972	7.2232	6.58772	3.71151	Homo sapiens	11:2155364-2155439 (-)	hsa-miR-483-5p_st	miRNA	hsa-mir-483
hsa-miR-602_st	hsa-miR-602	MIMAT0003270	hsa-miR-602	0.588658	down	4.40422	0.0702996	0.96148	3.59363	4.19114	4.3124	3.66973	4.34294	4.34904	3.27534	6.12096	4.96014	5.22685	Homo sapiens	9:140732871-140732968 (+)	hsa-miR-602_st	miRNA	hsa-mir-602
hsa-miR-1301_st	hsa-miR-1301	MIMAT0005797	hsa-miR-1301	1.71694	up	5.63943	0.0709744	0.96148	6.4649	5.73441	5.74468	6.26524	5.93751	4.44352	6.07411	3.64173	6.97477	5.1134	Homo sapiens	2:25551509-25551590 (-)	hsa-miR-1301_st	miRNA	hsa-mir-1301
hsa-miR-3607-5p_st	hsa-miR-3607-5p	MIMAT0017984	hsa-miR-3607-5p	3.0535	up	4.8707	0.0717111	0.96148	5.78845	6.66779	6.15125	3.22297	6.54922	3.49606	4.939	2.4537	5.20874	4.22986	Homo sapiens	5:85916314-85916392 (+)	hsa-miR-3607-5p_st	miRNA	hsa-mir-3607
hsa-miR-181c_st	hsa-miR-181c	MIMAT0000258	hsa-miR-181c-5p	4.34643	up	5.13312	0.0717171	0.96148	6.38686	5.79287	7.25828	4.87969	6.64748	2.79946	4.63069	2.39678	7.20868	3.33041	Homo sapiens	19:13985513-13985622 (+)	hsa-miR-181c_st	miRNA	hsa-mir-181c
hsa-miR-4259_st	hsa-miR-4259	MIMAT0016880	hsa-miR-4259	1.12858	up	1.41056	0.0718752	0.96148	1.41156	1.05672	2.10933	1.14523	1.76622	1.73505	1.21453	1.36001	0.695842	1.61107	Homo sapiens	1:159869769-159869869 (-)	hsa-miR-4259_st	miRNA	hsa-mir-4259
hsa-miR-4517_st	hsa-miR-4517	MIMAT0019054	hsa-miR-4517	0.991644	down	1.15773	0.0720267	0.96148	1.17212	1.08246	0.831736	1.19876	1.47332	1.06341	1.09872	1.44996	0.977033	1.2298	Homo sapiens	16:28969904-28969982 (+)	hsa-miR-4517_st	miRNA	hsa-mir-4517
hsa-miR-4704-5p_st	hsa-miR-4704-5p	MIMAT0019803	hsa-miR-4704-5p	0.658992	down	1.5588	0.0720284	0.96148	1.18574	1.06229	1.21451	1.2496	1.57767	1.57736	1.39788	2.2566	1.9515	2.11481	Homo sapiens	13:66792382-66792456 (+)	hsa-miR-4704-5p_st	miRNA	hsa-mir-4704
hsa-miR-4798-5p_st	hsa-miR-4798-5p	MIMAT0019974	hsa-miR-4798-5p	0.835581	down	0.941174	0.0721377	0.96148	1.13241	0.837539	0.691305	0.67965	0.717095	0.827985	1.21904	1.4518	1.04366	0.811254	Homo sapiens	4:7312177-7312251 (+)	hsa-miR-4798-5p_st	miRNA	hsa-mir-4798
hsa-miR-153_st	hsa-miR-153	MIMAT0000439	hsa-miR-153	1.29638	up	2.13683	0.0746941	0.96148	2.53268	2.03019	2.65357	2.49137	1.91255	2.27786	1.81151	1.92342	2.15745	1.57767	Homo sapiens	2:220158833-220158922 (-) // 7:157367028-157367114 (-)	hsa-miR-153_st	miRNA	hsa-mir-153-1 // hsa-mir-153-2
hsa-miR-4697-5p_st	hsa-miR-4697-5p	MIMAT0019791	hsa-miR-4697-5p	1.71235	up	1.2805	0.075325	0.96148	0.556594	0.90696	2.63579	1.78174	2.46137	0.537245	0.93708	1.09173	0.828325	1.0682	Homo sapiens	11:133768399-133768476 (-)	hsa-miR-4697-5p_st	miRNA	hsa-mir-4697
hsa-miR-4720-5p_st	hsa-miR-4720-5p	MIMAT0019833	hsa-miR-4720-5p	0.341682	down	2.83737	0.0760098	0.96148	3.37695	1.57501	1.68334	1.88819	1.79016	2.46663	3.54894	4.7047	3.15015	4.1896	Homo sapiens	16:81418623-81418698 (+)	hsa-miR-4720-5p_st	miRNA	hsa-mir-4720
hsa-miR-99b_st	hsa-miR-99b	MIMAT0000689	hsa-miR-99b-5p	1.34206	up	9.97296	0.0762877	0.96148	9.72511	10.3846	10.8167	9.47463	10.5249	9.36383	10.2136	9.22072	10.6905	9.31503	Homo sapiens	19:52195865-52195934 (+)	hsa-miR-99b_st	miRNA	hsa-mir-99b
hsa-miR-1267_st	hsa-miR-1267	MIMAT0005921	hsa-miR-1267	0.903544	down	1.05411	0.0767584	0.96148	1.07167	0.895651	0.927142	0.932781	1.07748	1.05733	1.0458	1.47283	0.992234	1.0682	Homo sapiens	13:108183519-108183596 (-)	hsa-miR-1267_st	miRNA	hsa-mir-1267
hsa-miR-635_st	hsa-miR-635	MIMAT0003305	hsa-miR-635	0.425434	down	2.42324	0.0776547	0.96148	2.78267	1.32183	1.34128	1.32557	2.26237	3.3275	2.2454	3.56054	1.51118	4.55406	Homo sapiens	17:66420592-66420689 (-)	hsa-miR-635_st	miRNA	hsa-mir-635
hsa-miR-4776-5p_st	hsa-miR-4776-5p	MIMAT0019932	hsa-miR-4776-5p	2.10495	up	4.02352	0.0779066	0.96148	3.72251	3.50987	5.84369	4.58763	5.13836	1.99764	3.59153	3.94056	3.67017	4.23324	Homo sapiens	2:213790981-213791060 (+) // 2:213790981-213791060 (-)	hsa-miR-4776-5p_st	miRNA	hsa-mir-4776-1 // hsa-mir-4776-2
hsa-miR-3647-5p_st	hsa-miR-3647-5p	MIMAT0018066		0.920489	down	0.954165	0.0794397	0.96148	1.15876	1.23613	0.769298	0.757823	0.549997	0.827753	0.787136	1.62135	0.713384	1.12002	Homo sapiens	16:70563402-70563502 (+)	hsa-miR-3647-5p_st	miRNA	hsa-mir-3647
hsa-miR-197_st	hsa-miR-197	MIMAT0000227	hsa-miR-197-3p	3.24	up	5.46049	0.0797312	0.96148	6.81357	6.59846	6.66434	4.92192	6.54414	3.54539	5.60966	3.13705	6.19478	4.57558	Homo sapiens	1:110141515-110141589 (+)	hsa-miR-197_st	miRNA	hsa-mir-197
hsa-miR-3162-3p_st	hsa-miR-3162-3p	MIMAT0019213	hsa-miR-3162-3p	0.417873	down	2.66396	0.0797381	0.96148	1.98939	2.43083	1.69967	1.77483	2.27791	4.35311	2.17854	4.04411	2.80417	3.08701	Homo sapiens	11:59362550-59362631 (-)	hsa-miR-3162-3p_st	miRNA	hsa-mir-3162
hsa-miR-433_st	hsa-miR-433	MIMAT0001627	hsa-miR-433	2.42572	up	3.30327	0.0804706	0.96148	3.66429	4.05499	4.01351	4.38238	3.5972	1.98706	3.98762	1.46158	4.72048	1.16356	Homo sapiens	14:101348223-101348315 (+)	hsa-miR-433_st	miRNA	hsa-mir-433
hsa-miR-16-2-star_st	hsa-miR-16-2*	MIMAT0004518	hsa-miR-16-2-3p	0.39694	down	2.69726	0.0805125	0.96148	1.94722	1.76031	1.55774	1.90697	2.98155	3.19446	3.35479	3.66463	2.34994	4.25501	Homo sapiens	3:160122533-160122613 (+)	hsa-miR-16-2-star_st	miRNA	hsa-mir-16-2
hsa-miR-4676-5p_st	hsa-miR-4676-5p	MIMAT0019758	hsa-miR-4676-5p	1.50693	up	1.47371	0.081272	0.96148	1.82527	1.24708	2.42216	1.07307	2.28001	1.21077	1.52204	0.979344	1.33547	0.841921	Homo sapiens	10:74480787-74480858 (+)	hsa-miR-4676-5p_st	miRNA	hsa-mir-4676
hsa-miR-518b_st	hsa-miR-518b	MIMAT0002844	hsa-miR-518b	0.778174	down	1.08382	0.0812857	0.96148	0.717912	0.960231	0.622819	1.1286	1.08494	0.925989	1.34423	1.41009	1.67473	0.968641	Homo sapiens	19:54205991-54206073 (+)	hsa-miR-518b_st	miRNA	hsa-mir-518b
hsa-miR-499a-5p_st	hsa-miR-499a-5p	MIMAT0019897	hsa-miR-499b-5p	0.741323	down	0.950386	0.081311	0.96148	0.631252	0.78868	0.503177	0.869924	0.879332	0.531745	0.839428	1.62916	2.05537	0.77579	Homo sapiens	20:33578203-33578275 (-)	hsa-miR-499a-5p_st	miRNA	hsa-mir-499a
hsa-miR-106b_st	hsa-miR-106b	MIMAT0000680	hsa-miR-106b-5p	0.780559	down	11.088	0.0814114	0.96148	11.2266	11.0912	10.5128	10.9393	10.7765	11.9233	10.5827	11.5708	10.8051	11.4516	Homo sapiens	7:99691616-99691697 (-)	hsa-miR-106b_st	miRNA	hsa-mir-106b
hsa-miR-485-5p_st	hsa-miR-485-5p	MIMAT0002175	hsa-miR-485-5p	1.50134	up	4.03385	0.0820306	0.96148	4.59362	3.56457	4.02534	4.72239	4.72893	3.52536	4.67	2.08077	5.25082	3.17666	Homo sapiens	14:101521756-101521828 (+)	hsa-miR-485-5p_st	miRNA	hsa-mir-485
hsa-miR-451b_st	hsa-miR-451b	MIMAT0019840	hsa-miR-451b	1.01881	up	1.22633	0.0824026	0.96148	1.03109	1.80116	1.02152	0.974709	1.37038	1.02152	0.992043	1.90684	1.06438	1.07968	Homo sapiens	17:27188389-27188456 (+)	hsa-miR-451b_st	miRNA	hsa-mir-451b
hsa-miR-199a-5p_st	hsa-miR-199a-5p	MIMAT0000231	hsa-miR-199a-5p	1.37998	up	9.95843	0.0824373	0.96148	9.29911	9.50754	10.8088	10.3111	11.0272	9.09632	10.1939	9.44972	10.1876	9.70297	Homo sapiens	19:10928102-10928172 (-) // 1:172113675-172113784 (-)	hsa-miR-199a-5p_st	miRNA	hsa-mir-199a-1 // hsa-mir-199a-2
hsa-miR-520g_st	hsa-miR-520g	MIMAT0002858	hsa-miR-520g	0.871228	down	0.943607	0.0826022	0.96148	1.02367	0.852833	0.548916	0.915942	0.879482	0.795279	0.746242	1.25445	1.03031	1.38895	Homo sapiens	19:54225420-54225509 (+)	hsa-miR-520g_st	miRNA	hsa-mir-520g
hsa-miR-4489_st	hsa-miR-4489	MIMAT0019023	hsa-miR-4489	0.963174	down	1.14123	0.0838866	0.96148	1.18574	0.985411	1.1712	0.935872	1.29258	0.545637	1.00167	2.00427	1.29704	0.992843	Homo sapiens	11:65416663-65416724 (+)	hsa-miR-4489_st	miRNA	hsa-mir-4489
hsa-let-7g-star_st	hsa-let-7g*	MIMAT0004584	hsa-let-7g-3p	1.5528	up	2.21495	0.0841329	0.96148	1.4247	3.59036	3.15158	2.1632	2.33207	2.27826	2.07562	1.53261	1.59785	2.0032	Homo sapiens	3:52302294-52302377 (-)	hsa-let-7g-star_st	miRNA	hsa-let-7g
hsa-miR-4668-5p_st	hsa-miR-4668-5p	MIMAT0019745	hsa-miR-4668-5p	0.256099	down	10.1142	0.0842306	0.96148	9.52937	9.064	8.30663	10.0702	8.68757	12.0329	10.0099	11.5826	10.3251	11.5334	Homo sapiens	9:114694380-114694449 (+)	hsa-miR-4668-5p_st	miRNA	hsa-mir-4668
hsa-miR-4684-3p_st	hsa-miR-4684-3p	MIMAT0019770	hsa-miR-4684-3p	1.02156	up	3.00628	0.0845948	0.96148	2.76917	3.39451	2.61536	3.92169	2.40761	4.32487	2.16438	5.15768	1.85967	1.44789	Homo sapiens	1:23046010-23046091 (+)	hsa-miR-4684-3p_st	miRNA	hsa-mir-4684
hsa-miR-299-5p_st	hsa-miR-299-5p	MIMAT0002890	hsa-miR-299-5p	1.97312	up	2.9152	0.0846597	0.96148	2.24771	2.7531	4.3187	2.80974	4.89795	1.80918	2.67232	1.57575	4.12571	1.94186	Homo sapiens	14:101490131-101490193 (+)	hsa-miR-299-5p_st	miRNA	hsa-mir-299
hsa-miR-4633-5p_st	hsa-miR-4633-5p	MIMAT0019689	hsa-miR-4633-5p	1.12958	up	1.43475	0.0857556	0.96148	1.41319	1.11763	1.97165	1.38078	1.72998	1.46215	0.968264	1.39062	1.4737	1.43957	Homo sapiens	5:128433381-128433459 (+)	hsa-miR-4633-5p_st	miRNA	hsa-mir-4633
hsa-miR-520h_st	hsa-miR-520h	MIMAT0002867	hsa-miR-520h	0.742531	down	0.833887	0.0858819	0.96148	0.797074	0.435308	0.563762	0.743065	0.556534	0.877157	0.715364	1.37904	1.07696	1.19461	Homo sapiens	19:54245766-54245853 (+)	hsa-miR-520h_st	miRNA	hsa-mir-520h
hsa-miR-28-3p_st	hsa-miR-28-3p	MIMAT0004502	hsa-miR-28-3p	1.14741	up	8.41564	0.0867534	0.96148	8.39197	8.88689	8.52049	8.03976	8.73505	8.04503	9.03235	7.74555	8.46386	8.29547	Homo sapiens	3:188406569-188406654 (+)	hsa-miR-28-3p_st	miRNA	hsa-mir-28
hsa-miR-3656_st	hsa-miR-3656	MIMAT0018076	hsa-miR-3656	0.931609	down	10.6096	0.0873898	0.96148	10.2876	10.122	10.0625	11.309	11.0114	10.7234	10.7495	11.5335	9.95342	10.3437	Homo sapiens	11:118889654-118889722 (+)	hsa-miR-3656_st	miRNA	hsa-mir-3656
hsa-miR-4459_st	hsa-miR-4459	MIMAT0018981	hsa-miR-4459	0.443269	down	8.75991	0.0883964	0.96148	8.39996	7.62394	7.76726	9.16262	7.91139	10.6005	8.52871	9.95395	8.73353	8.9172	Homo sapiens	5:53371348-53371413 (-)	hsa-miR-4459_st	miRNA	hsa-mir-4459
hsa-miR-2110_st	hsa-miR-2110	MIMAT0010133	hsa-miR-2110	2.17801	up	5.27683	0.0887801	0.96148	5.9113	5.64822	5.76639	5.94342	5.92236	4.73998	5.60971	3.6609	5.87331	3.69273	Homo sapiens	10:115933864-115933938 (-)	hsa-miR-2110_st	miRNA	hsa-mir-2110
hsa-miR-429_st	hsa-miR-429	MIMAT0001536	hsa-miR-429	7.12682	up	3.13606	0.0904711	0.96148	3.69754	6.22036	6.4278	2.86172	3.55603	1.88995	2.30797	2.1705	1.05426	1.17448	Homo sapiens	1:1104385-1104467 (+)	hsa-miR-429_st	miRNA	hsa-mir-429
hsa-let-7d-star_st	hsa-let-7d*	MIMAT0004484	hsa-let-7d-3p	2.36931	up	2.67987	0.0905511	0.96148	2.73623	3.51159	3.62511	3.24308	3.39451	1.60365	2.69456	1.7499	2.36722	1.87286	Homo sapiens	9:96941116-96941202 (+)	hsa-let-7d-star_st	miRNA	hsa-let-7d
hsa-miR-2909_st	hsa-miR-2909	MIMAT0013863	hsa-miR-2909	0.916888	down	1.47361	0.0910061	0.96148	1.54685	1.49485	1.45865	1.12542	1.42931	1.45915	1.27703	2.04445	1.17011	1.73025	Homo sapiens	17:35391042-35391110 (+)	hsa-miR-2909_st	miRNA	hsa-mir-2909
hsa-miR-30c-2-star_st	hsa-miR-30c-2*	MIMAT0004550	hsa-miR-30c-2-3p	1.70483	up	4.37213	0.0915633	0.96148	3.66784	5.37118	5.55334	3.25956	5.9328	2.76941	4.93548	2.87946	5.54246	3.80979	Homo sapiens	6:72086663-72086734 (-)	hsa-miR-30c-2-star_st	miRNA	hsa-mir-30c-2
hsa-let-7a-star_st	hsa-let-7a*	MIMAT0004481	hsa-let-7a-3p	0.701476	down	1.11314	0.0916094	0.96148	1.13002	0.759179	0.664652	0.859428	0.87361	1.15846	1.75932	1.66144	1.21904	1.0463	Homo sapiens	9:96938239-96938318 (+) // 22:46508629-46508702 (+)	hsa-let-7a-star_st	miRNA	hsa-let-7a-1 // hsa-let-7a-3
hsa-miR-4706_st	hsa-miR-4706	MIMAT0019806	hsa-miR-4706	0.764582	down	5.59157	0.0916266	0.96148	4.93947	4.6524	5.4919	6.09937	5.80659	5.69361	5.59376	6.73806	5.78221	5.11837	Homo sapiens	14:65511406-65511487 (+)	hsa-miR-4706_st	miRNA	hsa-mir-4706
hsa-miR-4745-5p_st	hsa-miR-4745-5p	MIMAT0019878	hsa-miR-4745-5p	1.12043	up	8.54299	0.0925876	0.96209	7.78438	8.78229	8.38536	9.8183	8.35474	7.92725	8.20139	9.71551	8.43211	8.02855	Homo sapiens	19:804932-805023 (+)	hsa-miR-4745-5p_st	miRNA	hsa-mir-4745
hsa-miR-762_st	hsa-miR-762	MIMAT0010313	hsa-miR-762	1.04895	up	9.94569	0.0929388	0.96209	9.77416	9.58414	9.65963	10.8302	10.0527	9.56905	9.96753	10.7564	10.0633	9.19979	Homo sapiens	16:30905224-30905306 (+)	hsa-miR-762_st	miRNA	hsa-mir-762
hsa-miR-23c_st	hsa-miR-23c	MIMAT0018000	hsa-miR-23c	2.43162	up	4.29196	0.0932276	0.96209	4.33073	5.23331	5.4191	3.79997	5.88147	3.5053	4.0565	2.78957	4.76086	3.14275	Homo sapiens	X:20035206-20035305 (-)	hsa-miR-23c_st	miRNA	hsa-mir-23c
hsa-miR-1207-5p_st	hsa-miR-1207-5p	MIMAT0005871	hsa-miR-1207-5p	0.562655	down	8.67479	0.0932663	0.96209	8.35472	7.36443	8.25897	8.77737	8.54427	9.52989	8.74125	9.83452	8.43775	8.90474	Homo sapiens	8:129061398-129061484 (+)	hsa-miR-1207-5p_st	miRNA	hsa-mir-1207
hsa-miR-4716-3p_st	hsa-miR-4716-3p	MIMAT0019827	hsa-miR-4716-3p	1.09099	up	2.5335	0.0935702	0.96209	1.88669	1.38058	2.33899	4.3056	3.06973	1.89748	1.99501	4.40319	2.17016	1.88758	Homo sapiens	15:49461267-49461350 (-)	hsa-miR-4716-3p_st	miRNA	hsa-mir-4716
hsa-miR-148b_st	hsa-miR-148b	MIMAT0000759	hsa-miR-148b-3p	4.48059	up	5.3186	0.0936545	0.96209	6.92462	6.28972	6.8084	5.38756	6.59194	1.90953	4.27739	2.41746	6.25958	6.31983	Homo sapiens	12:54731000-54731098 (+)	hsa-miR-148b_st	miRNA	hsa-mir-148b
hsa-miR-4508_st	hsa-miR-4508	MIMAT0019045	hsa-miR-4508	0.874119	down	10.6429	0.0945471	0.96209	10.6553	10.1907	9.51231	11.4178	10.953	10.758	11.4182	11.0422	10.3452	10.136	Homo sapiens	15:23807209-23807278 (-)	hsa-miR-4508_st	miRNA	hsa-mir-4508
hsa-miR-4785_st	hsa-miR-4785	MIMAT0019949	hsa-miR-4785	1.55844	up	1.77098	0.0948188	0.96209	1.06861	2.50085	2.57529	2.08159	2.22884	1.86035	1.40854	1.12864	1.54541	1.31172	Homo sapiens	2:161264321-161264393 (-)	hsa-miR-4785_st	miRNA	hsa-mir-4785
hsa-miR-1908_st	hsa-miR-1908	MIMAT0007881	hsa-miR-1908	1.04986	up	9.12938	0.0952672	0.96209	8.69843	8.86851	8.85466	9.89087	9.50992	9.18999	8.78182	10.2821	8.45336	8.76412	Homo sapiens	11:61582633-61582712 (-)	hsa-miR-1908_st	miRNA	hsa-mir-1908
hsa-miR-4650-3p_st	hsa-miR-4650-3p	MIMAT0019714	hsa-miR-4650-3p	0.951729	down	0.970455	0.0970254	0.96209	0.898862	0.978036	0.952246	1.0682	0.776488	0.977552	0.892166	1.45313	1.01517	0.692703	Homo sapiens	7:66579309-66579384 (-) // 7:72162874-72162949 (+)	hsa-miR-4650-3p_st	miRNA	hsa-mir-4650-1 // hsa-mir-4650-2
hsa-miR-4513_st	hsa-miR-4513	MIMAT0019050	hsa-miR-4513	4.51037	up	3.47457	0.0976077	0.96209	3.74217	4.54708	4.59717	5.01678	4.90276	1.83757	3.56793	1.29239	3.63855	1.60329	Homo sapiens	15:75081013-75081098 (-)	hsa-miR-4513_st	miRNA	hsa-mir-4513
hsa-miR-221_st	hsa-miR-221	MIMAT0000278	hsa-miR-221-3p	2.11753	up	11.3023	0.0980265	0.96209	11.0639	12.1237	12.0506	12.0607	11.9186	10.1647	11.1107	10.3783	11.7273	10.4246	Homo sapiens	X:45605585-45605694 (-)	hsa-miR-221_st	miRNA	hsa-mir-221
hsa-miR-4739_st	hsa-miR-4739	MIMAT0019868	hsa-miR-4739	0.983386	down	9.34902	0.0986151	0.96209	9.78046	8.96532	8.91733	10.2573	8.76429	9.9777	8.78409	9.66219	9.58408	8.79749	Homo sapiens	17:77680985-77681058 (-)	hsa-miR-4739_st	miRNA	hsa-mir-4739
hsa-miR-3157-5p_st	hsa-miR-3157-5p	MIMAT0015031	hsa-miR-3157-5p	1.63078	up	1.49748	0.0997099	0.96209	1.38567	2.41746	2.11933	1.92212	1.40672	1.46501	1.29993	0.815247	0.845803	1.29752	Homo sapiens	10:97824072-97824156 (-)	hsa-miR-3157-5p_st	miRNA	hsa-mir-3157
hsa-miR-92b_st	hsa-miR-92b	MIMAT0003218	hsa-miR-92b-3p	4.51895	up	5.39771	0.100002	0.96209	5.75335	8.28593	6.62806	5.21302	6.54818	3.86447	5.60441	2.47081	6.88852	2.72039	Homo sapiens	1:155164968-155165063 (+)	hsa-miR-92b_st	miRNA	hsa-mir-92b
hsa-miR-185_st	hsa-miR-185	MIMAT0000455	hsa-miR-185-5p	0.926819	down	10.9475	0.100014	0.96209	12.0856	10.4191	10.166	11.2244	10.5683	10.3457	11.1583	11.7175	11.1059	10.6842	Homo sapiens	22:20020662-20020743 (+)	hsa-miR-185_st	miRNA	hsa-mir-185
hsa-miR-3686_st	hsa-miR-3686	MIMAT0018114	hsa-miR-3686	1.0873	up	1.07237	0.100483	0.96209	1.41432	0.821078	1.20543	1.07639	1.14651	1.58556	0.742046	0.657161	1.18971	0.885513	Homo sapiens	8:130496303-130496388 (-)	hsa-miR-3686_st	miRNA	hsa-mir-3686
hsa-miR-34c-5p_st	hsa-miR-34c-5p	MIMAT0000686	hsa-miR-34c-5p	4.30425	up	2.33478	0.101311	0.96209	1.84031	2.25513	4.26968	3.10358	5.4696	1.07695	1.52552	0.754691	1.74061	1.31172	Homo sapiens	11:111384164-111384240 (+)	hsa-miR-34c-5p_st	miRNA	hsa-mir-34c
hsa-miR-4423-5p_st	hsa-miR-4423-5p	MIMAT0019232	hsa-miR-4423-5p	0.712537	down	0.972079	0.101714	0.96209	0.667048	0.690489	0.744982	0.88707	0.648399	1.16731	0.855862	1.6904	0.809001	1.56023	Homo sapiens	1:85599477-85599556 (+)	hsa-miR-4423-5p_st	miRNA	hsa-mir-4423
hsa-miR-3606_st	hsa-miR-3606	MIMAT0017983	hsa-miR-3606-5p	0.760051	down	1.34079	0.10189	0.96209	1.34361	1.05656	0.867555	1.09488	1.35175	1.42467	1.77412	1.63543	1.29573	1.56356	Homo sapiens	2:189860356-189860418 (+)	hsa-miR-3606_st	miRNA	hsa-mir-3606
hsa-miR-152_st	hsa-miR-152	MIMAT0000438	hsa-miR-152	0.399746	down	9.96962	0.101922	0.96209	9.87049	7.43934	9.12379	10.4255	9.68188	11.0474	9.61642	11.2417	10.5676	10.6821	Homo sapiens	17:46114527-46114613 (-)	hsa-miR-152_st	miRNA	hsa-mir-152
hsa-miR-4763-5p_st	hsa-miR-4763-5p	MIMAT0019912	hsa-miR-4763-5p	1.09862	up	2.3358	0.10197	0.96209	1.72088	2.41746	2.78382	2.91733	2.17874	2.18277	2.60323	2.02891	2.34615	2.17874	Homo sapiens	22:46509446-46509537 (+)	hsa-miR-4763-5p_st	miRNA	hsa-mir-4763
hsa-miR-3919_st	hsa-miR-3919	MIMAT0018193	hsa-miR-3919	1.14949	up	1.16545	0.104099	0.963437	1.4342	1.09404	1.74875	0.958695	1.09404	1.37889	1.21904	1.15901	0.908625	0.659187	Homo sapiens	3:159000435-159000523 (+)	hsa-miR-3919_st	miRNA	hsa-mir-3919
hsa-miR-1_st	hsa-miR-1	MIMAT0000416	hsa-miR-1	0.0664876	down	3.20662	0.104119	0.963437	1.24162	0.792618	1.3676	1.04278	1.81154	4.32555	5.24222	6.95739	3.0514	6.23345	Homo sapiens	20:61151513-61151583 (+) // 18:19408965-19409049 (-)	hsa-miR-1_st	miRNA	hsa-mir-1-1 // hsa-mir-1-2
hsa-miR-423-5p_st	hsa-miR-423-5p	MIMAT0004748	hsa-miR-423-5p	1.45967	up	7.73452	0.10466	0.963437	8.423	8.15067	7.87803	7.84122	7.74378	6.87263	8.14589	6.60097	7.89801	7.79099	Homo sapiens	17:28444097-28444190 (+)	hsa-miR-423-5p_st	miRNA	hsa-mir-423
hsa-miR-9_st	hsa-miR-9	MIMAT0000441	hsa-miR-9-5p	1.26001	up	1.54085	0.104773	0.963437	2.12449	1.67036	1.11463	2.4594	1.16894	0.707148	1.1039	2.74351	1.10607	1.21004	Homo sapiens	1:156390133-156390221 (-) // 5:87962671-87962757 (-) // 15:89911248-89911337 (+)	hsa-miR-9_st	miRNA	hsa-mir-9-1 // hsa-mir-9-2 // hsa-mir-9-3
hsa-miR-4713-5p_st	hsa-miR-4713-5p	MIMAT0019820	hsa-miR-4713-5p	0.783416	down	1.58448	0.105103	0.963437	1.11247	1.71809	0.856188	1.9296	1.42568	1.54882	2.76277	1.93097	1.49202	1.0682	Homo sapiens	15:51534387-51534461 (+)	hsa-miR-4713-5p_st	miRNA	hsa-mir-4713
hsa-miR-1236_st	hsa-miR-1236	MIMAT0005591	hsa-miR-1236-3p	0.962238	down	1.3304	0.105172	0.963437	1.56921	1.35231	0.904801	0.977948	1.70889	0.884227	2.00719	1.84711	0.8082	1.2441	Homo sapiens	6:31924616-31924717 (-)	hsa-miR-1236_st	miRNA	hsa-mir-1236
hsa-miR-1180_st	hsa-miR-1180	MIMAT0005825	hsa-miR-1180	4.08935	up	3.76112	0.105635	0.963437	4.10569	4.81991	4.8469	4.49236	5.62041	0.960958	5.68617	1.34521	2.81548	2.91809	Homo sapiens	17:19247819-19247887 (-)	hsa-miR-1180_st	miRNA	hsa-mir-1180
hsa-miR-224_st	hsa-miR-224	MIMAT0000281	hsa-miR-224-5p	3.62447	up	4.41629	0.105815	0.963437	5.62537	6.89386	4.25979	4.92697	5.01987	3.19446	5.97333	1.42741	4.34573	2.49608	Homo sapiens	X:151127050-151127130 (-)	hsa-miR-224_st	miRNA	hsa-mir-224
hsa-miR-181a-star_st	hsa-miR-181a*	MIMAT0000270	hsa-miR-181a-3p	3.09405	up	2.96471	0.107074	0.970858	3.61743	3.10886	5.40926	1.82528	4.93647	1.1768	2.79931	1.34675	4.43015	0.996808	Homo sapiens	1:198828173-198828282 (-)	hsa-miR-181a-star_st	miRNA	hsa-mir-181a-1
hsa-miR-1206_st	hsa-miR-1206	MIMAT0005870	hsa-miR-1206	0.850768	down	1.02838	0.108533	0.972213	1.26291	0.936646	0.674426	0.935872	0.749125	1.3361	0.846011	1.24936	1.22765	1.06567	Homo sapiens	8:129021144-129021202 (+)	hsa-miR-1206_st	miRNA	hsa-mir-1206
hsa-miR-34a_st	hsa-miR-34a	MIMAT0000255	hsa-miR-34a-5p	1.68535	up	10.0343	0.108924	0.972213	9.79128	11.8333	10.5106	9.84564	10.0735	9.45236	10.4512	9.26349	9.35085	9.77118	Homo sapiens	1:9211727-9211836 (-)	hsa-miR-34a_st	miRNA	hsa-mir-34a
hsa-miR-185-star_st	hsa-miR-185*	MIMAT0004611	hsa-miR-185-3p	2.50777	up	2.2526	0.108997	0.972213	2.13238	2.8862	3.17483	3.11122	3.2744	1.20958	1.7922	1.30154	1.78619	1.85749	Homo sapiens	22:20020662-20020743 (+)	hsa-miR-185-star_st	miRNA	hsa-mir-185
hsa-miR-613_st	hsa-miR-613	MIMAT0003281	hsa-miR-613	0.666551	down	1.13254	0.109019	0.972213	0.692703	0.939124	0.685831	1.20416	0.677829	1.4355	0.899926	1.68334	2.00433	1.10261	Homo sapiens	12:12917583-12917677 (+)	hsa-miR-613_st	miRNA	hsa-mir-613
hsa-miR-3194-3p_st	hsa-miR-3194-3p	MIMAT0019218	hsa-miR-3194-3p	0.838514	down	0.988321	0.109383	0.973786	0.692703	1.035	0.564528	1.04259	0.971548	1.20336	0.917895	1.21322	0.981223	1.26114	Homo sapiens	20:50069442-50069514 (-)	hsa-miR-3194-3p_st	miRNA	hsa-mir-3194
hsa-miR-10b-star_st	hsa-miR-10b*	MIMAT0004556	hsa-miR-10b-3p	1.26567	up	2.72736	0.110824	0.978992	4.36377	3.61715	1.31687	2.27063	2.91811	2.24844	3.28406	3.312	2.47562	1.46692	Homo sapiens	2:177015031-177015140 (+)	hsa-miR-10b-star_st	miRNA	hsa-mir-10b
hsa-miR-4512_st	hsa-miR-4512	MIMAT0019049	hsa-miR-4512	1.21518	up	0.791515	0.110998	0.978992	0.675547	0.925646	1.12624	0.935872	0.997191	0.585929	0.657057	0.557381	0.666913	0.787369	Homo sapiens	15:66789296-66789372 (-)	hsa-miR-4512_st	miRNA	hsa-mir-4512
hsa-miR-4731-5p_st	hsa-miR-4731-5p	MIMAT0019853	hsa-miR-4731-5p	1.13993	up	1.81548	0.111573	0.978992	1.98688	1.50726	2.15752	1.63373	2.26438	1.85127	1.54452	1.63516	1.33871	2.23541	Homo sapiens	17:15154944-15155013 (-)	hsa-miR-4731-5p_st	miRNA	hsa-mir-4731
hsa-miR-2116_st	hsa-miR-2116	MIMAT0011160	hsa-miR-2116-5p	3.08956	up	1.934	0.111812	0.978992	2.16508	3.6874	3.13164	1.69894	3.05543	1.47987	1.03291	0.654884	1.0134	1.42042	Homo sapiens	15:59463382-59463461 (-)	hsa-miR-2116_st	miRNA	hsa-mir-2116
hsa-miR-378-star_st	hsa-miR-378*	MIMAT0000731	hsa-miR-378a-5p	6.1705	up	4.03382	0.111886	0.978992	4.96283	5.98148	6.37127	4.7156	4.70137	1.55752	4.27751	2.58246	3.60823	1.57989	Homo sapiens	5:149112388-149112453 (+)	hsa-miR-378-star_st	miRNA	hsa-mir-378
hsa-miR-4724-5p_st	hsa-miR-4724-5p	MIMAT0019841	hsa-miR-4724-5p	1.7753	up	1.71732	0.112035	0.978992	2.32247	2.33136	2.55114	1.64284	1.80897	1.34202	1.35313	1.27232	1.53766	1.01133	Homo sapiens	17:29861901-29861989 (+)	hsa-miR-4724-5p_st	miRNA	hsa-mir-4724
hsa-miR-4795-3p_st	hsa-miR-4795-3p	MIMAT0019969	hsa-miR-4795-3p	0.781743	down	1.24292	0.11498	0.98956	1.24942	1.01708	0.914952	1.13338	1.01168	1.60759	1.03334	1.64055	1.80952	1.01168	Homo sapiens	3:87275339-87275427 (-)	hsa-miR-4795-3p_st	miRNA	hsa-mir-4795
hsa-miR-1268b_st	hsa-miR-1268b	MIMAT0018925	hsa-miR-1268b	0.916871	down	7.67024	0.115407	0.98956	7.52482	6.63424	7.35361	8.64613	7.87936	7.13271	7.859	8.87446	7.1749	7.62314	Homo sapiens	17:78072627-78072676 (+)	hsa-miR-1268b_st	miRNA	hsa-mir-1268b
hsa-miR-127-3p_st	hsa-miR-127-3p	MIMAT0000446	hsa-miR-127-3p	1.58774	up	7.82924	0.117538	0.990664	7.5749	7.16211	8.48978	8.80717	8.77967	6.51023	8.82748	6.30502	9.17865	6.65738	Homo sapiens	14:101349316-101349412 (+)	hsa-miR-127-3p_st	miRNA	hsa-mir-127
hsa-miR-3916_st	hsa-miR-3916	MIMAT0018190	hsa-miR-3916	1.42711	up	3.053	0.117746	0.990664	3.27529	3.80351	2.74325	3.13466	3.59103	2.6292	3.08713	1.49835	4.04719	2.72039	Homo sapiens	1:247365269-247365362 (-)	hsa-miR-3916_st	miRNA	hsa-mir-3916
hsa-miR-181d_st	hsa-miR-181d	MIMAT0002821	hsa-miR-181d	5.12884	up	5.53701	0.118107	0.990985	6.44126	5.80291	7.36705	6.08772	7.88269	0.990748	6.20337	2.56876	7.4716	4.55399	Homo sapiens	19:13985689-13985825 (+)	hsa-miR-181d_st	miRNA	hsa-mir-181d
hsa-miR-3131_st	hsa-miR-3131	MIMAT0014996	hsa-miR-3131	2.45266	up	2.70642	0.119824	0.990985	2.64714	2.26243	3.85538	3.80216	4.20087	1.72356	2.38787	1.68334	2.94054	1.56092	Homo sapiens	2:219923410-219923472 (-)	hsa-miR-3131_st	miRNA	hsa-mir-3131
hsa-miR-4433_st	hsa-miR-4433	MIMAT0018949	hsa-miR-4433-3p	0.784284	down	6.79371	0.120651	0.990985	7.07439	5.83248	5.93461	7.62741	6.62328	8.02063	6.72358	7.24492	6.58734	6.26846	Homo sapiens	2:64567893-64567973 (+)	hsa-miR-4433_st	miRNA	hsa-mir-4433
hsa-miR-4526_st	hsa-miR-4526	MIMAT0019065	hsa-miR-4526	1.94837	up	1.66654	0.120996	0.990985	1.48827	1.89442	2.32758	2.55025	2.47787	0.933606	1.80592	0.828875	1.35555	1.0031	Homo sapiens	18:13611113-13611199 (+)	hsa-miR-4526_st	miRNA	hsa-mir-4526
hsa-miR-4802-3p_st	hsa-miR-4802-3p	MIMAT0019982	hsa-miR-4802-3p	1.1781	up	1.33443	0.121215	0.990985	1.16755	1.75547	1.48732	1.40033	1.45263	0.797097	1.30237	0.856743	1.5471	1.57767	Homo sapiens	4:40504057-40504136 (-)	hsa-miR-4802-3p_st	miRNA	hsa-mir-4802
hsa-miR-3664-5p_st	hsa-miR-3664-5p	MIMAT0018086	hsa-miR-3664-5p	0.838067	down	0.8781	0.121771	0.990985	0.743778	0.621404	0.805766	0.986947	0.595447	1.0306	0.853179	1.46897	0.631045	1.04386	Homo sapiens	11:70718375-70718473 (-)	hsa-miR-3664-5p_st	miRNA	hsa-mir-3664
hsa-miR-378e_st	hsa-miR-378e	MIMAT0018927	hsa-miR-378e	6.05907	up	3.65015	0.122135	0.990985	4.96579	5.50221	5.70831	4.66488	3.90729	1.0784	4.37771	2.02505	2.80049	1.47135	Homo sapiens	5:169455492-169455570 (+)	hsa-miR-378e_st	miRNA	hsa-mir-378e
hsa-miR-4726-5p_st	hsa-miR-4726-5p	MIMAT0019845	hsa-miR-4726-5p	2.56023	up	3.58872	0.122598	0.990985	4.48399	3.30596	4.98852	4.00907	4.54676	1.88996	4.87721	1.95958	4.13496	1.69121	Homo sapiens	17:36875944-36876001 (+)	hsa-miR-4726-5p_st	miRNA	hsa-mir-4726
hsa-miR-28-5p_st	hsa-miR-28-5p	MIMAT0000085	hsa-miR-28-5p	0.77273	down	9.52092	0.123191	0.990985	9.74648	9.18209	9.21429	8.99474	9.53707	9.17734	9.72282	10.1287	9.75629	9.74934	Homo sapiens	3:188406569-188406654 (+)	hsa-miR-28-5p_st	miRNA	hsa-mir-28
hsa-miR-663b_st	hsa-miR-663b	MIMAT0005867	hsa-miR-663b	4.34457	up	3.58689	0.123427	0.990985	3.79302	4.02732	5.71644	4.11546	5.58025	2.61922	4.16615	2.23199	2.37622	1.24284	Homo sapiens	2:133014539-133014653 (-)	hsa-miR-663b_st	miRNA	hsa-mir-663b
hsa-miR-934_st	hsa-miR-934	MIMAT0004977	hsa-miR-934	1.5351	up	1.22231	0.123592	0.990985	0.908241	1.36103	1.89088	2.20815	1.2891	0.865851	0.959546	0.823446	0.957337	0.959546	Homo sapiens	X:135633037-135633119 (+)	hsa-miR-934_st	miRNA	hsa-mir-934
hsa-miR-501-5p_st	hsa-miR-501-5p	MIMAT0002872	hsa-miR-501-5p	2.48027	up	4.09485	0.124787	0.990985	4.51961	5.63162	4.87968	4.09178	4.62779	1.88996	4.4107	2.55831	4.82733	3.5117	Homo sapiens	X:49774330-49774413 (+)	hsa-miR-501-5p_st	miRNA	hsa-mir-501
hsa-miR-4270_st	hsa-miR-4270	MIMAT0016900	hsa-miR-4270	0.708835	down	9.03183	0.125205	0.990985	8.70857	8.03592	8.36677	10.2128	8.59389	9.95901	8.85564	9.83776	8.94888	8.79905	Homo sapiens	3:15537746-15537815 (-)	hsa-miR-4270_st	miRNA	hsa-mir-4270
hsa-miR-362-5p_st	hsa-miR-362-5p	MIMAT0000705	hsa-miR-362-5p	2.13281	up	6.66507	0.127412	0.99225	7.16338	7.45143	7.14077	7.63762	6.66404	4.35129	7.15472	5.02516	8.03049	6.03181	Homo sapiens	X:49773572-49773636 (+)	hsa-miR-362-5p_st	miRNA	hsa-mir-362
hsa-miR-3115_st	hsa-miR-3115	MIMAT0014977	hsa-miR-3115	0.877621	down	0.834796	0.128387	0.99225	0.948397	0.706626	0.613888	0.739981	0.694265	0.706626	0.965098	1.15379	0.891891	0.927401	Homo sapiens	1:23370798-23370865 (+)	hsa-miR-3115_st	miRNA	hsa-mir-3115
hsa-miR-1307_st	hsa-miR-1307	MIMAT0005951	hsa-miR-1307-3p	2.78301	up	5.81469	0.128525	0.99225	6.09758	6.90651	6.96554	6.5011	6.29434	4.70916	5.42631	4.5867	6.94844	3.71122	Homo sapiens	10:105154010-105154158 (-)	hsa-miR-1307_st	miRNA	hsa-mir-1307
hsa-miR-548g_st	hsa-miR-548g	MIMAT0005912	hsa-miR-548g-3p	0.794975	down	0.965284	0.128639	0.99225	0.776588	0.88484	0.809263	0.698115	0.830065	0.957833	0.981375	1.42214	1.21904	1.07358	Homo sapiens	4:148265781-148265869 (-)	hsa-miR-548g_st	miRNA	hsa-mir-548g
hsa-miR-3921_st	hsa-miR-3921	MIMAT0018196	hsa-miR-3921	0.305067	down	3.2441	0.129192	0.992871	2.50192	2.44469	2.00542	2.59082	2.39566	4.89427	3.60408	4.35724	4.21681	3.43012	Homo sapiens	3:99683158-99683242 (-)	hsa-miR-3921_st	miRNA	hsa-mir-3921
hsa-miR-3667-3p_st	hsa-miR-3667-3p	MIMAT0018090	hsa-miR-3667-3p	1.31931	up	1.12136	0.12932	0.992871	1.44014	1.27892	1.49307	0.886644	1.50751	0.862956	0.708963	0.585929	1.47115	0.978343	Homo sapiens	22:49937041-49937114 (-)	hsa-miR-3667-3p_st	miRNA	hsa-mir-3667
hsa-miR-4463_st	hsa-miR-4463	MIMAT0018987	hsa-miR-4463	0.904519	down	8.68428	0.129465	0.992871	8.49539	8.03955	7.92055	9.93481	8.66918	8.79879	9.04857	9.51976	8.03935	8.3769	Homo sapiens	6:76138123-76138189 (+)	hsa-miR-4463_st	miRNA	hsa-mir-4463
hsa-miR-200b-star_st	hsa-miR-200b*	MIMAT0004571	hsa-miR-200b-5p	1.83897	up	7.57534	0.130052	0.992871	8.20855	9.76552	8.93081	6.60928	6.5598	7.76433	9.16297	6.18466	3.64573	8.92179	Homo sapiens	1:1102484-1102578 (+)	hsa-miR-200b-star_st	miRNA	hsa-mir-200b
hsa-miR-2682-star_st	hsa-miR-2682*	MIMAT0013518	hsa-miR-2682-3p	0.980543	down	0.813761	0.13053	0.992871	0.821801	0.826068	0.441975	0.886922	1.02117	0.585929	1.0283	0.965755	0.809001	0.750688	Homo sapiens	1:98510798-98510907 (-)	hsa-miR-2682-star_st	miRNA	hsa-mir-2682
hsa-miR-130a_st	hsa-miR-130a	MIMAT0000425	hsa-miR-130a-3p	0.561653	down	9.31691	0.131325	0.992871	8.52718	7.69198	9.37133	9.57317	9.34026	8.99365	9.272	10.7089	9.60031	10.0903	Homo sapiens	11:57408671-57408759 (+)	hsa-miR-130a_st	miRNA	hsa-mir-130a
hsa-miR-423-3p_st	hsa-miR-423-3p	MIMAT0001340	hsa-miR-423-3p	3.2966	up	7.64727	0.131869	0.992871	7.68276	9.8103	9.24431	6.72069	9.08074	5.79772	7.69995	6.27072	7.95491	6.2106	Homo sapiens	17:28444097-28444190 (+)	hsa-miR-423-3p_st	miRNA	hsa-mir-423
hsa-miR-4252_st	hsa-miR-4252	MIMAT0016886	hsa-miR-4252	0.956706	down	1.17653	0.131972	0.992871	0.991881	0.977552	1.62393	0.868159	1.26148	1.62457	1.05544	0.983914	1.09597	1.28237	Homo sapiens	1:6489894-6489956 (-)	hsa-miR-4252_st	miRNA	hsa-mir-4252
hsa-miR-144_st	hsa-miR-144	MIMAT0000436	hsa-miR-144-3p	0.777666	down	1.14056	0.13341	0.992871	1.26171	0.835139	1.1217	0.83854	0.738775	1.54882	0.973772	1.73795	1.27364	1.07557	Homo sapiens	17:27188551-27188636 (-)	hsa-miR-144_st	miRNA	hsa-mir-144
hsa-miR-4461_st	hsa-miR-4461	MIMAT0018983	hsa-miR-4461	0.280636	down	4.93308	0.133467	0.992871	4.29194	4.82636	3.48184	3.22553	4.25666	5.48369	6.3046	5.91576	5.11007	6.43436	Homo sapiens	5:134263729-134263802 (+)	hsa-miR-4461_st	miRNA	hsa-mir-4461
hsa-miR-1268_st	hsa-miR-1268	MIMAT0005922	hsa-miR-1268a	0.895757	down	7.84301	0.133661	0.992871	7.6472	6.76223	7.41349	8.85864	8.13644	7.11205	8.14413	8.73221	7.95991	7.6638	Homo sapiens	15:22513229-22513280 (-)	hsa-miR-1268_st	miRNA	hsa-mir-1268
hsa-miR-1228-star_st	hsa-miR-1228*	MIMAT0005582	hsa-miR-1228-5p	1.109	up	9.03878	0.134112	0.992871	8.36586	8.39974	9.045	10.1126	9.64383	8.12963	8.85537	10.3802	8.50507	8.95049	Homo sapiens	12:57588287-57588359 (+)	hsa-miR-1228-star_st	miRNA	hsa-mir-1228
hsa-miR-3119_st	hsa-miR-3119	MIMAT0014981	hsa-miR-3119	0.994294	down	1.26744	0.13452	0.992871	1.552	1.41695	1.08274	0.952826	1.31203	0.967095	1.41695	1.67289	0.996901	1.30399	Homo sapiens	1:170120519-170120603 (-) // 1:170120519-170120603 (+)	hsa-miR-3119_st	miRNA	hsa-mir-3119-1 // hsa-mir-3119-2
hsa-miR-1270_st	hsa-miR-1270	MIMAT0005924	hsa-miR-1270	2.35283	up	2.52444	0.134611	0.992871	3.32044	4.11144	2.52278	2.77884	2.97468	1.69915	2.55665	0.665624	2.95934	1.65542	Homo sapiens	19:20510081-20510163 (-) // 19:20579240-20579322 (-)	hsa-miR-1270_st	miRNA	hsa-mir-1270-1 // hsa-mir-1270-2
hsa-miR-4636_st	hsa-miR-4636	MIMAT0019693	hsa-miR-4636	0.858346	down	0.93655	0.134711	0.992871	0.836119	0.826068	0.585391	0.946136	0.938115	0.977552	0.856188	1.09986	1.33146	0.96861	Homo sapiens	5:9053928-9054007 (-)	hsa-miR-4636_st	miRNA	hsa-mir-4636
hsa-miR-195_st	hsa-miR-195	MIMAT0000461	hsa-miR-195-5p	0.513117	down	11.5696	0.134823	0.992871	10.9019	10.5445	11.1409	11.5818	11.2722	11.6978	12.1376	12.5672	11.7635	12.0884	Homo sapiens	17:6920934-6921020 (-)	hsa-miR-195_st	miRNA	hsa-mir-195
hsa-miR-4727-3p_st	hsa-miR-4727-3p	MIMAT0019848	hsa-miR-4727-3p	0.809617	down	2.85407	0.135211	0.993199	2.56164	1.75791	2.71144	2.73746	3.7402	4.80306	1.37248	4.74298	1.94266	2.17091	Homo sapiens	17:36982091-36982145 (+)	hsa-miR-4727-3p_st	miRNA	hsa-mir-4727
hsa-miR-3144-5p_st	hsa-miR-3144-5p	MIMAT0015014	hsa-miR-3144-5p	1.03269	up	1.10787	0.135415	0.993295	0.845628	0.977552	1.28642	0.941795	1.60396	1.21904	1.11411	0.59207	1.40262	1.09547	Homo sapiens	6:120336325-120336403 (+)	hsa-miR-3144-5p_st	miRNA	hsa-mir-3144
hsa-miR-487b_st	hsa-miR-487b	MIMAT0003180	hsa-miR-487b	0.795045	down	6.83341	0.13613	0.99574	6.84904	5.1495	7.23197	6.52674	7.58258	7.09153	7.1506	5.61901	7.54531	7.58784	Homo sapiens	14:101512792-101512875 (+)	hsa-miR-487b_st	miRNA	hsa-mir-487b
hsa-miR-4500_st	hsa-miR-4500	MIMAT0019036	hsa-miR-4500	1.09837	up	2.15893	0.13684	0.996001	2.5139	2.16831	2.41746	1.70251	2.33089	1.4048	2.39024	1.1355	3.0417	2.48398	Homo sapiens	13:88270920-88270995 (-)	hsa-miR-4500_st	miRNA	hsa-mir-4500
hsa-miR-1537_st	hsa-miR-1537	MIMAT0007399	hsa-miR-1537	0.911513	down	0.907553	0.13705	0.996001	0.839487	1.08139	0.698912	0.841	0.742817	0.977552	0.733213	1.22722	1.07662	0.857323	Homo sapiens	1:236016300-236016360 (-)	hsa-miR-1537_st	miRNA	hsa-mir-1537
hsa-miR-1469_st	hsa-miR-1469	MIMAT0007347	hsa-miR-1469	1.10346	up	9.27804	0.137203	0.996001	8.90758	9.23755	9.06081	10.3261	9.21321	8.82821	9.46698	10.1969	8.93801	8.60501	Homo sapiens	15:96876490-96876536 (+)	hsa-miR-1469_st	miRNA	hsa-mir-1469
hsa-miR-4497_st	hsa-miR-4497	MIMAT0019032	hsa-miR-4497	1.01773	up	11.5417	0.137594	0.996001	11.2231	11.7683	11.13	12.4675	11.183	11.6041	11.526	11.9484	11.5717	10.9949	Homo sapiens	12:110271153-110271241 (+)	hsa-miR-4497_st	miRNA	hsa-mir-4497
hsa-miR-1825_st	hsa-miR-1825	MIMAT0006765	hsa-miR-1825	0.795302	down	3.98168	0.138049	0.996001	4.56648	4.34303	3.24462	3.88896	3.03922	5.56957	4.16102	4.46559	2.77717	3.76109	Homo sapiens	20:30825598-30825650 (+)	hsa-miR-1825_st	miRNA	hsa-mir-1825
hsa-miR-4492_st	hsa-miR-4492	MIMAT0019027	hsa-miR-4492	1.03638	up	8.34934	0.138149	0.996001	8.62477	7.53015	7.53311	9.47346	8.71407	7.24203	9.1622	9.47504	8.03683	7.70171	Homo sapiens	11:118781417-118781496 (+)	hsa-miR-4492_st	miRNA	hsa-mir-4492
hsa-miR-1251_st	hsa-miR-1251	MIMAT0005903	hsa-miR-1251	0.791951	down	1.00984	0.138653	0.996009	0.637061	1.0622	0.754691	0.818211	0.935746	1.27031	0.940522	1.42741	1.21904	1.03321	Homo sapiens	12:97885687-97885756 (+)	hsa-miR-1251_st	miRNA	hsa-mir-1251
hsa-miR-1296_st	hsa-miR-1296	MIMAT0005794	hsa-miR-1296	4.31183	up	2.43831	0.141111	0.999543	1.89007	3.21014	4.02892	4.7069	3.62629	1.31012	1.86956	1.08991	1.63437	1.01686	Homo sapiens	10:65132717-65132808 (-)	hsa-miR-1296_st	miRNA	hsa-mir-1296
hsa-miR-598_st	hsa-miR-598	MIMAT0003266	hsa-miR-598	1.77808	up	1.66182	0.141422	0.999543	0.977712	3.66277	2.99071	1.08874	1.66495	1.25651	1.23539	1.16079	1.6808	0.899797	Homo sapiens	8:10892716-10892812 (-)	hsa-miR-598_st	miRNA	hsa-mir-598
hsa-miR-371b-3p_st	hsa-miR-371b-3p	MIMAT0019893	hsa-miR-371b-3p	1.01532	up	1.4085	0.14336	0.999543	1.21797	1.73198	1.56246	1.25565	1.32926	1.37422	0.868539	2.29234	1.26596	1.1866	Homo sapiens	19:54290931-54290996 (-)	hsa-miR-371b-3p_st	miRNA	hsa-mir-371b
hsa-miR-20b_st	hsa-miR-20b	MIMAT0001413	hsa-miR-20b-5p	0.817955	down	9.68224	0.143945	0.999543	9.77196	10.4302	8.93546	9.85114	8.69767	10.1632	8.32827	10.5957	10.5233	9.52549	Homo sapiens	X:133303839-133303907 (-)	hsa-miR-20b_st	miRNA	hsa-mir-20b
hsa-miR-21-star_st	hsa-miR-21*	MIMAT0004494	hsa-miR-21-3p	8.08629	up	5.4833	0.144096	0.999543	6.2855	6.96967	7.44135	6.8127	7.44599	1.22486	5.27977	3.05809	6.55401	3.76109	Homo sapiens	17:57918627-57918698 (+)	hsa-miR-21-star_st	miRNA	hsa-mir-21
hsa-miR-766_st	hsa-miR-766	MIMAT0003888	hsa-miR-766-3p	2.52424	up	3.30933	0.144296	0.999543	4.29194	4.47477	3.87502	3.79186	3.4527	2.08209	3.59321	2.02505	3.03491	2.47178	Homo sapiens	X:118780701-118780811 (-)	hsa-miR-766_st	miRNA	hsa-mir-766
hsa-miR-4729_st	hsa-miR-4729	MIMAT0019851	hsa-miR-4729	0.837691	down	0.966997	0.144945	0.999543	0.839487	0.817938	0.94734	0.648514	0.942934	0.854319	0.85025	1.53666	0.666913	1.56562	Homo sapiens	17:57443444-57443515 (+)	hsa-miR-4729_st	miRNA	hsa-mir-4729
hsa-miR-654-5p_st	hsa-miR-654-5p	MIMAT0003330	hsa-miR-654-5p	2.01859	up	2.29611	0.146127	0.999543	2.21732	1.10794	3.25315	3.76958	3.66596	1.51843	1.81219	1.39702	2.92775	1.29181	Homo sapiens	14:101506556-101506636 (+)	hsa-miR-654-5p_st	miRNA	hsa-mir-654
hsa-miR-4469_st	hsa-miR-4469	MIMAT0018996	hsa-miR-4469	0.769709	down	1.32621	0.146963	0.999543	1.03544	0.909071	1.21172	1.21904	1.31172	1.6424	0.982498	1.89043	1.21904	1.8407	Homo sapiens	8:42751340-42751418 (-)	hsa-miR-4469_st	miRNA	hsa-mir-4469
hsa-miR-543_st	hsa-miR-543	MIMAT0004954	hsa-miR-543	2.37321	up	2.28388	0.146993	0.999543	2.65751	1.58992	3.87282	1.53556	4.8807	1.7142	2.16499	1.12395	2.27273	1.02644	Homo sapiens	14:101498324-101498401 (+)	hsa-miR-543_st	miRNA	hsa-mir-543
hsa-miR-194-star_st	hsa-miR-194*	MIMAT0004671	hsa-miR-194-3p	4.08261	up	3.44915	0.147648	0.999543	4.10887	6.77124	4.9337	4.93456	1.57112	1.60188	4.7452	1.65974	1.45137	2.71384	Homo sapiens	11:64658827-64658911 (-)	hsa-miR-194-star_st	miRNA	hsa-mir-194-2
hsa-miR-625_st	hsa-miR-625	MIMAT0003294	hsa-miR-625-5p	3.20831	up	6.69259	0.148302	0.999543	7.63804	7.38553	7.35242	8.23666	7.05481	4.07917	6.40636	4.77171	7.95331	6.04784	Homo sapiens	14:65937820-65937904 (+)	hsa-miR-625_st	miRNA	hsa-mir-625
hsa-miR-4649-3p_st	hsa-miR-4649-3p	MIMAT0019712	hsa-miR-4649-3p	1.21889	up	2.11419	0.148412	0.999543	1.62305	2.34232	2.88409	2.29133	2.1441	2.26552	3.19446	1.72038	1.36497	1.31172	Homo sapiens	7:44150441-44150523 (+)	hsa-miR-4649-3p_st	miRNA	hsa-mir-4649
hsa-miR-3157-3p_st	hsa-miR-3157-3p	MIMAT0019210	hsa-miR-3157-3p	0.522438	down	2.31691	0.149113	0.999543	1.34023	2.78096	1.42455	2.29341	1.40372	3.98363	1.81376	3.45965	2.20608	2.46309	Homo sapiens	10:97824072-97824156 (-)	hsa-miR-3157-3p_st	miRNA	hsa-mir-3157
hsa-miR-4446-5p_st	hsa-miR-4446-5p	MIMAT0019233	hsa-miR-4446-5p	0.887988	down	1.55177	0.149516	0.999543	1.593	1.00458	1.60428	1.65052	1.478	2.55293	1.11622	2.58508	0.765029	1.16806	Homo sapiens	3:113313723-113313789 (+)	hsa-miR-4446-5p_st	miRNA	hsa-mir-4446
hsa-miR-3663-5p_st	hsa-miR-3663-5p	MIMAT0018084	hsa-miR-3663-5p	1.88983	up	1.75663	0.1508	0.999543	1.23601	2.10873	2.81996	2.03045	2.88363	1.00307	1.17118	1.53058	1.30947	1.47321	Homo sapiens	10:118927189-118927285 (-)	hsa-miR-3663-5p_st	miRNA	hsa-mir-3663
hsa-miR-4705_st	hsa-miR-4705	MIMAT0019805	hsa-miR-4705	1.17046	up	1.38062	0.150864	0.999543	1.36375	1.6128	1.78254	1.3576	1.35408	0.484331	1.70889	1.04843	1.51606	1.57767	Homo sapiens	13:102698284-102698354 (-)	hsa-miR-4705_st	miRNA	hsa-mir-4705
hsa-miR-720_st	hsa-miR-720	MIMAT0005954		2.7759	up	6.59973	0.151045	0.999543	6.30303	6.83959	8.71135	6.80812	8.01896	2.17379	7.91567	5.62054	7.35413	6.25215	Homo sapiens	3:164059129-164059238 (+)	hsa-miR-720_st	miRNA	hsa-mir-720
hsa-miR-324-3p_st	hsa-miR-324-3p	MIMAT0000762	hsa-miR-324-3p	2.56088	up	5.6098	0.151235	0.999543	5.68586	6.83713	6.45819	6.05285	6.40657	3.03246	6.57786	4.31696	6.07978	4.65034	Homo sapiens	17:7126616-7126698 (-)	hsa-miR-324-3p_st	miRNA	hsa-mir-324
hsa-miR-3141_st	hsa-miR-3141	MIMAT0015010	hsa-miR-3141	0.509797	down	8.00014	0.151894	0.999543	7.55515	6.8972	7.44347	7.75344	7.92141	9.62203	7.57299	8.981	7.73171	8.52297	Homo sapiens	5:153975572-153975632 (-)	hsa-miR-3141_st	miRNA	hsa-mir-3141
hsa-miR-450b-3p_st	hsa-miR-450b-3p	MIMAT0004910	hsa-miR-450b-3p	0.999202	down	0.849398	0.153225	0.999543	1.20103	0.94255	0.601273	0.892889	0.606367	0.814196	0.664778	1.12691	0.85404	0.789943	Homo sapiens	X:133674215-133674292 (-)	hsa-miR-450b-3p_st	miRNA	hsa-mir-450b
hsa-miR-30a-star_st	hsa-miR-30a*	MIMAT0000088	hsa-miR-30a-3p	0.72184	down	6.31423	0.154019	0.999543	4.59009	6.54172	7.26008	4.53889	7.46476	5.61068	7.37618	4.77391	8.02015	6.96587	Homo sapiens	6:72113254-72113324 (-)	hsa-miR-30a-star_st	miRNA	hsa-mir-30a
hsa-miR-31-star_st	hsa-miR-31*	MIMAT0004504	hsa-miR-31-3p	8.36339	up	3.62354	0.155255	0.999543	4.36377	4.25257	6.57359	3.38101	7.20699	1.39886	1.33237	2.70865	1.60794	3.40967	Homo sapiens	9:21512114-21512184 (-)	hsa-miR-31-star_st	miRNA	hsa-mir-31
hsa-miR-3607-3p_st	hsa-miR-3607-3p	MIMAT0017985	hsa-miR-3607-3p	1.00292	up	1.06181	0.15537	0.999543	1.11617	0.964551	1.20803	0.71167	1.31916	1.47926	0.959922	0.724011	0.893216	1.24215	Homo sapiens	5:85916314-85916392 (+)	hsa-miR-3607-3p_st	miRNA	hsa-mir-3607
hsa-miR-187_st	hsa-miR-187	MIMAT0000262	hsa-miR-187-3p	0.634387	down	3.50815	0.155506	0.999543	3.25753	3.86227	4.33606	3.19446	1.24902	6.22465	7.84468	0.907995	1.91151	2.29333	Homo sapiens	18:33484781-33484889 (-)	hsa-miR-187_st	miRNA	hsa-mir-187
hsa-miR-654-3p_st	hsa-miR-654-3p	MIMAT0004814	hsa-miR-654-3p	4.76005	up	2.9989	0.156161	0.999543	2.87825	3.95031	4.83488	3.97631	4.98218	1.18632	1.77049	1.89053	2.92395	1.59576	Homo sapiens	14:101506556-101506636 (+)	hsa-miR-654-3p_st	miRNA	hsa-mir-654
hsa-miR-4258_st	hsa-miR-4258	MIMAT0016879	hsa-miR-4258	0.540679	down	1.94271	0.15681	0.999543	1.28621	1.5383	1.50682	1.27315	1.89119	3.37732	1.9739	3.06334	2.0672	1.44969	Homo sapiens	1:154948169-154948259 (+)	hsa-miR-4258_st	miRNA	hsa-mir-4258
hsa-miR-542-5p_st	hsa-miR-542-5p	MIMAT0003340	hsa-miR-542-5p	4.22337	up	3.25124	0.157068	0.999543	3.79546	4.20087	4.27833	4.53688	4.64064	1.48624	2.379	1.41471	4.38024	1.40002	Homo sapiens	X:133675371-133675467 (-)	hsa-miR-542-5p_st	miRNA	hsa-mir-542
hsa-miR-411-star_st	hsa-miR-411*	MIMAT0004813	hsa-miR-411-3p	1.07147	up	1.99946	0.15707	0.999543	1.32852	1.30297	2.81797	1.41153	3.38528	2.23292	1.53175	1.26228	2.87667	1.8447	Homo sapiens	14:101489662-101489757 (+)	hsa-miR-411-star_st	miRNA	hsa-mir-411
hsa-miR-659_st	hsa-miR-659	MIMAT0003337	hsa-miR-659-3p	1.57301	up	2.16093	0.157907	0.999543	1.74463	1.93441	3.01801	3.70367	2.03776	1.54882	3.19538	1.35524	1.64375	1.42764	Homo sapiens	22:38243685-38243781 (-)	hsa-miR-659_st	miRNA	hsa-mir-659
hsa-miR-181c-star_st	hsa-miR-181c*	MIMAT0004559	hsa-miR-181c-3p	2.416	up	2.56877	0.158071	0.999543	3.29583	2.36298	3.73229	1.93336	4.70095	1.77162	3.19446	1.35951	1.81299	1.52372	Homo sapiens	19:13985513-13985622 (+)	hsa-miR-181c-star_st	miRNA	hsa-mir-181c
hsa-miR-888_st	hsa-miR-888	MIMAT0004916	hsa-miR-888-5p	0.702897	down	1.18133	0.158729	0.999543	0.839487	0.977552	0.624839	1.00749	1.18574	1.01561	1.2214	1.40383	1.4737	2.06364	Homo sapiens	X:145076302-145076378 (-)	hsa-miR-888_st	miRNA	hsa-mir-888
hsa-miR-769-5p_st	hsa-miR-769-5p	MIMAT0003886	hsa-miR-769-5p	6.2698	up	3.09476	0.159839	0.999543	3.42991	5.51497	4.60985	3.69411	4.846	2.50058	2.15763	1.09291	2.1292	0.972428	Homo sapiens	19:46522190-46522307 (+)	hsa-miR-769-5p_st	miRNA	hsa-mir-769
hsa-miR-769-3p_st	hsa-miR-769-3p	MIMAT0003887	hsa-miR-769-3p	3.11708	up	2.23569	0.160629	0.999543	1.75791	3.81714	3.30596	2.98406	3.41388	1.95668	2.38676	0.953698	1.08813	0.692703	Homo sapiens	19:46522190-46522307 (+)	hsa-miR-769-3p_st	miRNA	hsa-mir-769
hsa-miR-3605-5p_st	hsa-miR-3605-5p	MIMAT0017981	hsa-miR-3605-5p	1.72242	up	3.28577	0.160915	0.999543	4.51327	3.74771	3.44749	2.98538	3.6961	2.26197	4.29737	1.87131	2.88204	3.15506	Homo sapiens	1:33797994-33798093 (-)	hsa-miR-3605-5p_st	miRNA	hsa-mir-3605
hsa-miR-4298_st	hsa-miR-4298	MIMAT0016852	hsa-miR-4298	0.392342	down	9.3977	0.161209	0.999543	9.31189	8.50789	7.83934	10.1103	7.84456	11.7615	9.3294	10.0075	9.4304	9.83426	Homo sapiens	11:1880694-1880766 (-)	hsa-miR-4298_st	miRNA	hsa-mir-4298
hsa-miR-744-star_st	hsa-miR-744*	MIMAT0004946	hsa-miR-744-3p	1.24457	up	0.985991	0.162007	0.999543	1.18574	1.0059	1.23917	0.880114	1.40815	0.786393	1.0786	0.622049	0.867377	0.786415	Homo sapiens	17:11985216-11985313 (+)	hsa-miR-744-star_st	miRNA	hsa-mir-744
hsa-miR-92a_st	hsa-miR-92a	MIMAT0000092	hsa-miR-92a-3p	1.55891	up	11.3754	0.162716	0.999543	11.4759	12.748	11.7133	11.1855	11.3557	10.8327	11.208	10.3832	12.096	10.7558	Homo sapiens	13:92003568-92003645 (+) // X:133303568-133303642 (-)	hsa-miR-92a_st	miRNA	hsa-mir-92a-1 // hsa-mir-92a-2
hsa-miR-4693-5p_st	hsa-miR-4693-5p	MIMAT0019784	hsa-miR-4693-5p	0.86247	down	0.805747	0.16401	0.999543	0.855746	0.708962	0.672474	0.682026	0.57589	1.04136	0.856188	1.1306	0.672474	0.861749	Homo sapiens	11:103720634-103720708 (+)	hsa-miR-4693-5p_st	miRNA	hsa-mir-4693
hsa-miR-3136-3p_st	hsa-miR-3136-3p	MIMAT0019203	hsa-miR-3136-3p	0.960316	down	0.845065	0.164163	0.999543	1.10469	0.802299	0.666957	0.556937	0.948394	1.20799	0.776237	1.10511	0.615077	0.666957	Homo sapiens	3:69098109-69098186 (-)	hsa-miR-3136-3p_st	miRNA	hsa-mir-3136
hsa-miR-1252_st	hsa-miR-1252	MIMAT0005944	hsa-miR-1252	0.911928	down	0.904949	0.164247	0.999543	0.662224	1.0687	0.780849	1.0048	0.675651	0.652544	0.784302	1.34113	0.860327	1.21896	Homo sapiens	12:79813037-79813101 (+)	hsa-miR-1252_st	miRNA	hsa-mir-1252
hsa-miR-99a-star_st	hsa-miR-99a*	MIMAT0004511	hsa-miR-99a-3p	1.35805	up	1.54089	0.164439	0.999543	0.77501	0.878676	2.81216	1.28153	3.06094	0.849705	2.38047	1.20012	1.04951	1.12081	Homo sapiens	21:17911409-17911489 (+)	hsa-miR-99a-star_st	miRNA	hsa-mir-99a
hsa-let-7i-star_st	hsa-let-7i*	MIMAT0004585	hsa-let-7i-3p	4.32483	up	2.84673	0.164461	0.999543	3.90899	3.93366	4.35129	3.16445	4.15687	0.953451	3.19463	1.60388	1.65819	1.54189	Homo sapiens	12:62997466-62997549 (+)	hsa-let-7i-star_st	miRNA	hsa-let-7i
hsa-miR-615-3p_st	hsa-miR-615-3p	MIMAT0003283	hsa-miR-615-3p	3.72323	up	2.29929	0.165461	0.999543	2.21441	3.26114	3.85383	3.88154	3.02691	1.44263	1.78257	1.42741	1.40975	0.692703	Homo sapiens	12:54427734-54427829 (+)	hsa-miR-615-3p_st	miRNA	hsa-mir-615
hsa-miR-760_st	hsa-miR-760	MIMAT0004957	hsa-miR-760	1.39383	up	2.27565	0.165647	0.999543	2.48556	1.75791	2.22911	3.40989	2.69343	1.91608	2.54336	1.11863	3.22382	1.37875	Homo sapiens	1:94312388-94312467 (+)	hsa-miR-760_st	miRNA	hsa-mir-760
hsa-miR-30c_st	hsa-miR-30c	MIMAT0000244	hsa-miR-30c-5p	1.42937	up	9.70182	0.165717	0.999543	9.58587	10.4785	10.2618	8.98988	10.4815	9.19829	9.42019	9.21331	9.68912	9.69976	Homo sapiens	1:41222956-41223044 (+) // 6:72086663-72086734 (-)	hsa-miR-30c_st	miRNA	hsa-mir-30c-1 // hsa-mir-30c-2
hsa-miR-183_st	hsa-miR-183	MIMAT0000261	hsa-miR-183-5p	4.87382	up	4.76442	0.166419	0.999543	4.19007	7.31769	7.63113	4.74152	5.65433	1.91231	3.59992	3.46997	7.52287	1.6044	Homo sapiens	7:129414745-129414854 (-)	hsa-miR-183_st	miRNA	hsa-mir-183
hsa-miR-4677-5p_st	hsa-miR-4677-5p	MIMAT0019760	hsa-miR-4677-5p	0.871719	down	0.787457	0.167108	0.999543	0.806631	0.555903	0.647941	0.663407	0.76824	1.10597	0.563369	1.1151	0.937417	0.710594	Homo sapiens	1:243509478-243509557 (+)	hsa-miR-4677-5p_st	miRNA	hsa-mir-4677
hsa-miR-3200-3p_st	hsa-miR-3200-3p	MIMAT0015085	hsa-miR-3200-3p	1.38793	up	1.56455	0.16755	0.999543	1.67628	2.373	1.9913	1.53676	1.42776	1.42097	1.53676	1.27142	1.18667	1.2246	Homo sapiens	22:31127544-31127628 (+)	hsa-miR-3200-3p_st	miRNA	hsa-mir-3200
hsa-miR-3668_st	hsa-miR-3668	MIMAT0018091	hsa-miR-3668	1.05324	up	1.02577	0.167559	0.999543	0.991402	1.30027	1.30779	1.21904	0.497455	0.641618	1.19482	0.754691	1.70452	0.646119	Homo sapiens	6:140526389-140526463 (+)	hsa-miR-3668_st	miRNA	hsa-mir-3668
hsa-miR-505_st	hsa-miR-505	MIMAT0002876	hsa-miR-505-3p	5.92569	up	3.3943	0.167918	0.999543	4.73183	5.12064	5.30232	2.83467	5.39952	1.1671	2.44019	1.50801	3.91816	1.5206	Homo sapiens	X:139006307-139006390 (-)	hsa-miR-505_st	miRNA	hsa-mir-505
hsa-miR-30b-star_st	hsa-miR-30b*	MIMAT0004589	hsa-miR-30b-3p	1.03053	up	4.06965	0.168412	0.999543	3.93283	3.96607	3.94055	4.34116	4.27609	2.72568	4.51028	2.77856	5.18458	5.04069	Homo sapiens	8:135812763-135812850 (-)	hsa-miR-30b-star_st	miRNA	hsa-mir-30b
hsa-miR-373-star_st	hsa-miR-373*	MIMAT0000725	hsa-miR-373-5p	1.5472	up	1.84376	0.168741	0.999543	2.02411	1.88276	2.63903	1.9535	2.29355	1.54611	1.09278	1.80145	1.49349	1.71081	Homo sapiens	19:54291959-54292027 (+)	hsa-miR-373-star_st	miRNA	hsa-mir-373
hsa-miR-4275_st	hsa-miR-4275	MIMAT0016905	hsa-miR-4275	0.849043	down	1.03737	0.168923	0.999543	0.737712	0.923553	0.730883	1.1578	1.04668	0.897777	1.67129	1.36866	0.938155	0.901196	Homo sapiens	4:28821204-28821290 (+)	hsa-miR-4275_st	miRNA	hsa-mir-4275
hsa-miR-4289_st	hsa-miR-4289	MIMAT0016920	hsa-miR-4289	1.35149	up	1.67933	0.16942	0.999543	1.41548	1.27298	2.11916	2.2835	2.39189	1.14401	1.93098	1.14751	1.85264	1.23512	Homo sapiens	9:91360751-91360820 (-)	hsa-miR-4289_st	miRNA	hsa-mir-4289
hsa-miR-1271_st	hsa-miR-1271	MIMAT0005796	hsa-miR-1271-5p	4.07595	up	5.14991	0.169433	0.999543	6.33871	5.84141	6.40927	5.2659	6.96211	1.50881	5.99305	2.37744	7.45155	3.35086	Homo sapiens	5:175794949-175795034 (+)	hsa-miR-1271_st	miRNA	hsa-mir-1271
hsa-miR-302b_st	hsa-miR-302b	MIMAT0000715	hsa-miR-302b-3p	0.822603	down	0.880432	0.169606	0.999543	0.825642	0.484398	0.777288	0.797091	0.813408	0.797178	1.21904	1.37989	0.825642	0.88474	Homo sapiens	4:113569641-113569713 (-)	hsa-miR-302b_st	miRNA	hsa-mir-302b
hsa-miR-320d_st	hsa-miR-320d	MIMAT0006764	hsa-miR-320d	0.829528	down	10.4663	0.171291	0.999543	10.6153	10.5222	9.41018	11.3795	9.73033	10.0942	10.8878	10.4929	10.553	10.9778	Homo sapiens	13:41301964-41302011 (-) // X:140008337-140008384 (-)	hsa-miR-320d_st	miRNA	hsa-mir-320d-1 // hsa-mir-320d-2
hsa-miR-3160-3p_st	hsa-miR-3160-3p	MIMAT0015034	hsa-miR-3160-3p	0.903977	down	1.10831	0.171487	0.999543	0.817045	1.13468	1.25987	1.12162	0.844226	1.52126	1.15093	0.585929	1.63982	1.00771	Homo sapiens	11:46473355-46473439 (-) // 11:46473357-46473437 (+)	hsa-miR-3160-3p_st	miRNA	hsa-mir-3160-1 // hsa-mir-3160-2
hsa-let-7f_st	hsa-let-7f	MIMAT0000067	hsa-let-7f-5p	0.494464	down	10.8795	0.17189	0.999543	11.0297	9.99239	10.1954	10.1012	10.5385	11.2942	10.8184	11.5348	11.4431	11.847	Homo sapiens	9:96938629-96938715 (+) // X:53584153-53584235 (-)	hsa-let-7f_st	miRNA	hsa-let-7f-1 // hsa-let-7f-2
hsa-miR-212_st	hsa-miR-212	MIMAT0000269	hsa-miR-212-3p	3.68109	up	4.11672	0.172171	0.999543	5.52856	5.0063	5.02936	3.81017	5.90955	2.94401	4.1344	1.83211	5.16879	1.80397	Homo sapiens	17:1953565-1953674 (-)	hsa-miR-212_st	miRNA	hsa-mir-212
hsa-miR-452-star_st	hsa-miR-452*	MIMAT0001636	hsa-miR-452-3p	0.857305	down	1.12295	0.17318	0.999543	0.996902	1.02453	0.933029	0.980156	1.12485	0.977552	1.04079	1.42741	1.46671	1.2576	Homo sapiens	X:151128100-151128184 (-)	hsa-miR-452-star_st	miRNA	hsa-mir-452
hsa-miR-548a-3p_st	hsa-miR-548a-3p	MIMAT0003251	hsa-miR-548a-3p	0.32926	down	3.53123	0.173688	0.999543	3.83297	2.91133	2.69129	1.7308	2.48301	4.75825	3.81784	4.78322	3.05968	5.24391	Homo sapiens	6:18572015-18572111 (+) // 6:135560298-135560394 (+) // 8:105496597-105496693 (-)	hsa-miR-548a-3p_st	miRNA	hsa-mir-548a-1 // hsa-mir-548a-2 // hsa-mir-548a-3
hsa-miR-3662_st	hsa-miR-3662	MIMAT0018083	hsa-miR-3662	0.952881	down	1.02425	0.173923	0.999543	1.21836	0.693426	0.616864	1.12771	1.29081	1.21904	0.629832	1.11725	0.718919	1.61029	Homo sapiens	6:135300476-135300570 (-)	hsa-miR-3662_st	miRNA	hsa-mir-3662
hsa-miR-664-star_st	hsa-miR-664*	MIMAT0005948	hsa-miR-664a-5p	0.578384	down	6.2025	0.174082	0.999543	6.30531	5.8228	5.84718	5.40605	5.65642	6.13035	6.89462	7.01649	5.99471	6.95109	Homo sapiens	1:220373880-220373961 (-)	hsa-miR-664-star_st	miRNA	hsa-mir-664
hsa-miR-331-3p_st	hsa-miR-331-3p	MIMAT0000760	hsa-miR-331-3p	1.4889	up	6.8155	0.174444	0.999543	7.10403	7.78284	7.50679	5.3543	7.76518	5.84557	7.65378	5.84812	7.0587	6.23572	Homo sapiens	12:95702196-95702289 (+)	hsa-miR-331-3p_st	miRNA	hsa-mir-331
hsa-miR-1291_st	hsa-miR-1291	MIMAT0005881	hsa-miR-1291	2.65091	up	2.6463	0.175457	0.999543	2.24771	2.52225	3.64263	3.05189	5.28325	1.98335	2.49213	1.1693	2.73773	1.33277	Homo sapiens	12:49048227-49048313 (-)	hsa-miR-1291_st	miRNA	hsa-mir-1291
hsa-miR-643_st	hsa-miR-643	MIMAT0003313	hsa-miR-643	1.16412	up	1.15959	0.175661	0.999543	1.32141	1.15471	1.58342	1.24	1.04653	0.59043	1.19736	0.974663	1.19736	1.29004	Homo sapiens	19:52785050-52785146 (+)	hsa-miR-643_st	miRNA	hsa-mir-643
hsa-miR-3177-3p_st	hsa-miR-3177-3p	MIMAT0015054	hsa-miR-3177-3p	3.23171	up	2.51102	0.176612	0.999543	2.97868	2.54211	3.47025	4.01389	3.78091	1.54882	1.60056	1.38166	2.3838	1.40951	Homo sapiens	16:1784986-1785067 (+)	hsa-miR-3177-3p_st	miRNA	hsa-mir-3177
hsa-miR-30c-1-star_st	hsa-miR-30c-1*	MIMAT0004674	hsa-miR-30c-1-3p	3.5062	up	2.8276	0.176654	0.999543	3.70701	3.95983	3.9312	3.13107	3.93366	1.01083	2.82421	1.68474	1.81935	2.27409	Homo sapiens	1:41222956-41223044 (+)	hsa-miR-30c-1-star_st	miRNA	hsa-mir-30c-1
hsa-miR-191_st	hsa-miR-191	MIMAT0000440	hsa-miR-191-5p	1.8955	up	12.291	0.176825	0.999543	13.1635	13.0322	12.491	12.6423	12.4324	11.9952	12.1021	11.3358	12.0478	11.6676	Homo sapiens	3:49058051-49058142 (-)	hsa-miR-191_st	miRNA	hsa-mir-191
hsa-miR-125b-1-star_st	hsa-miR-125b-1*	MIMAT0004592	hsa-miR-125b-1-3p	1.7442	up	2.8933	0.176977	0.999543	2.73257	2.71377	3.2809	3.53098	4.2147	1.27815	3.08112	1.44811	4.67501	1.97772	Homo sapiens	11:121970465-121970552 (-)	hsa-miR-125b-1-star_st	miRNA	hsa-mir-125b-1
hsa-let-7b_st	hsa-let-7b	MIMAT0000063	hsa-let-7b-5p	1.04535	up	14.1276	0.177253	0.999543	14.3844	13.914	14.5719	14.308	13.6199	13.8353	14.475	13.8977	14.201	14.0693	Homo sapiens	22:46509566-46509648 (+)	hsa-let-7b_st	miRNA	hsa-let-7b
hsa-miR-3127-3p_st	hsa-miR-3127-3p	MIMAT0019201	hsa-miR-3127-3p	0.914917	down	1.16524	0.17809	0.999543	1.08391	0.875725	0.97814	1.38136	1.18633	1.33181	1.07108	1.42741	1.37188	0.944721	Homo sapiens	2:97464015-97464090 (+)	hsa-miR-3127-3p_st	miRNA	hsa-mir-3127
hsa-miR-101_st	hsa-miR-101	MIMAT0000099	hsa-miR-101-3p	1.23709	up	4.0663	0.178493	0.999543	4.17007	4.74796	4.43905	3.16384	4.57794	3.2188	2.91861	5.79721	3.50279	4.12671	Homo sapiens	1:65524117-65524191 (-) // 9:4850297-4850375 (+)	hsa-miR-101_st	miRNA	hsa-mir-101-1 // hsa-mir-101-2
hsa-miR-4708-5p_st	hsa-miR-4708-5p	MIMAT0019809	hsa-miR-4708-5p	2.4214	up	2.58151	0.178916	0.999543	1.7694	3.79997	3.66914	3.70848	3.15016	1.55798	1.37691	1.91317	2.81753	2.05235	Homo sapiens	14:65801835-65801901 (-)	hsa-miR-4708-5p_st	miRNA	hsa-mir-4708
hsa-miR-554_st	hsa-miR-554	MIMAT0003217	hsa-miR-554	0.880811	down	1.01293	0.179994	0.999543	0.866286	0.826434	1.24584	0.935872	0.732475	1.04218	1.35169	0.585929	1.14169	1.4009	Homo sapiens	1:151518272-151518367 (+)	hsa-miR-554_st	miRNA	hsa-mir-554
hsa-miR-33a-star_st	hsa-miR-33a*	MIMAT0004506	hsa-miR-33a-3p	0.95439	down	1.02633	0.180058	0.999543	1.10317	1.05825	1.00017	1.0682	0.733502	0.840508	1.03828	1.43872	0.996902	0.985631	Homo sapiens	22:42296948-42297016 (+)	hsa-miR-33a-star_st	miRNA	hsa-mir-33a
hsa-miR-4718_st	hsa-miR-4718	MIMAT0019831	hsa-miR-4718	1.11571	up	0.94316	0.180407	0.999543	0.926147	0.839185	1.3335	0.826131	1.18574	0.588456	1.0283	0.875918	0.830778	0.997449	Homo sapiens	16:12814178-12814228 (+)	hsa-miR-4718_st	miRNA	hsa-mir-4718
hsa-miR-1910_st	hsa-miR-1910	MIMAT0007884	hsa-miR-1910	3.48877	up	4.01751	0.180647	0.999543	4.05451	5.54812	4.85732	5.18596	4.94842	2.31564	4.98188	2.45016	4.21005	1.623	Homo sapiens	16:85775227-85775306 (-)	hsa-miR-1910_st	miRNA	hsa-mir-1910
hsa-miR-4527_st	hsa-miR-4527	MIMAT0019066	hsa-miR-4527	1.06189	up	0.820981	0.180668	0.999543	0.996902	0.784623	0.873091	0.798049	0.868817	0.813276	0.711377	0.466766	0.902113	0.994797	Homo sapiens	18:44906867-44906936 (+)	hsa-miR-4527_st	miRNA	hsa-mir-4527
hsa-miR-3122_st	hsa-miR-3122	MIMAT0014984	hsa-miR-3122	1.53396	up	1.34892	0.180887	0.999543	1.52873	1.37982	2.23571	1.46833	1.67517	0.823882	1.07295	1.42741	0.809	1.0682	Homo sapiens	1:212250955-212251027 (+)	hsa-miR-3122_st	miRNA	hsa-mir-3122
hsa-miR-933_st	hsa-miR-933	MIMAT0004976	hsa-miR-933	2.65762	up	4.29167	0.180934	0.999543	4.15986	4.39901	5.39873	5.5836	5.44251	3.59061	4.74506	3.29042	3.47841	2.82854	Homo sapiens	2:176032361-176032437 (-)	hsa-miR-933_st	miRNA	hsa-mir-933
hsa-miR-4763-3p_st	hsa-miR-4763-3p	MIMAT0019913	hsa-miR-4763-3p	1.07158	up	9.00416	0.180962	0.999543	8.52106	8.8663	8.79002	9.95198	9.14075	8.75889	9.27409	9.93365	8.3985	8.40631	Homo sapiens	22:46509446-46509537 (+)	hsa-miR-4763-3p_st	miRNA	hsa-mir-4763
hsa-miR-1224-3p_st	hsa-miR-1224-3p	MIMAT0005459	hsa-miR-1224-3p	1.07677	up	1.86264	0.181389	0.999543	1.65564	1.95592	1.77653	2.3409	1.85097	1.88995	1.5206	2.41746	1.95217	1.26621	Homo sapiens	3:183959193-183959277 (+)	hsa-miR-1224-3p_st	miRNA	hsa-mir-1224
hsa-miR-575_st	hsa-miR-575	MIMAT0003240	hsa-miR-575	2.77558	up	2.53692	0.181568	0.999543	2.52392	2.27951	3.66281	4.45553	3.4448	1.00935	2.43189	1.6767	2.49213	1.39256	Homo sapiens	4:83674490-83674583 (-)	hsa-miR-575_st	miRNA	hsa-mir-575
hsa-miR-4448_st	hsa-miR-4448	MIMAT0018967	hsa-miR-4448	2.25172	up	1.47174	0.182485	0.999543	1.98641	1.12727	2.62304	0.972291	3.57727	0.605265	1.35132	0.659406	1.1045	0.710637	Homo sapiens	3:183604588-183604673 (+)	hsa-miR-4448_st	miRNA	hsa-mir-4448
hsa-miR-329_st	hsa-miR-329	MIMAT0001629	hsa-miR-329	1.68405	up	1.44684	0.182812	0.999543	1.30825	1.04106	2.23982	0.946415	3.57847	0.797097	1.24329	0.641953	1.53875	1.13325	Homo sapiens	14:101493122-101493201 (+) // 14:101493437-101493520 (+)	hsa-miR-329_st	miRNA	hsa-mir-329-1 // hsa-mir-329-2
hsa-miR-550a-star_st	hsa-miR-550a*	MIMAT0003257	hsa-miR-550a-3p	1.94358	up	3.48822	0.184101	0.999543	3.6353	3.79997	4.48477	3.19449	4.72338	1.06133	2.9556	2.79705	3.58498	4.64535	Homo sapiens	7:30329410-30329506 (+) // 7:32772593-32772689 (+) // 7:29720350-29720444 (-)	hsa-miR-550a-star_st	miRNA	hsa-mir-550a-1 // hsa-mir-550a-2 // hsa-mir-550a-3
hsa-miR-4257_st	hsa-miR-4257	MIMAT0016878	hsa-miR-4257	1.9844	up	2.18785	0.184444	0.999543	2.36444	1.62888	3.23832	2.78382	3.39556	1.47661	1.76402	1.68334	2.47534	1.0682	Homo sapiens	1:150524405-150524490 (+)	hsa-miR-4257_st	miRNA	hsa-mir-4257
hsa-miR-770-5p_st	hsa-miR-770-5p	MIMAT0003948	hsa-miR-770-5p	1.18447	up	1.25212	0.184679	0.999543	1.46448	0.826068	2.08775	1.08774	1.40514	0.932512	1.091	1.49011	1.21904	0.917318	Homo sapiens	14:101318727-101318824 (+)	hsa-miR-770-5p_st	miRNA	hsa-mir-770
hsa-miR-4455_st	hsa-miR-4455	MIMAT0018977	hsa-miR-4455	1.51325	up	2.40135	0.184843	0.999543	2.26591	1.31047	2.09495	4.60944	3.22012	0.984997	2.05346	4.34832	1.77611	1.34974	Homo sapiens	4:185859537-185859594 (-)	hsa-miR-4455_st	miRNA	hsa-mir-4455
hsa-miR-3171_st	hsa-miR-3171	MIMAT0015046	hsa-miR-3171	0.906636	down	1.04278	0.185825	0.999543	1.22837	1.04433	0.741463	0.735054	1.11119	1.03296	0.727821	1.31269	1.35898	1.13498	Homo sapiens	14:28102411-28102484 (-)	hsa-miR-3171_st	miRNA	hsa-mir-3171
hsa-miR-198_st	hsa-miR-198	MIMAT0000228	hsa-miR-198	2.01154	up	2.72529	0.18598	0.999543	2.01025	2.07991	4.78753	3.5293	3.7402	1.71317	3.09555	2.9614	1.75791	1.57767	Homo sapiens	3:120114515-120114576 (-)	hsa-miR-198_st	miRNA	hsa-mir-198
hsa-miR-3714_st	hsa-miR-3714	MIMAT0018165	hsa-miR-3714	1.24048	up	2.12589	0.186041	0.999543	1.7808	1.56907	2.23564	3.34107	2.48012	1.71084	1.70889	3.53098	1.78158	1.1199	Homo sapiens	3:16974688-16974752 (+)	hsa-miR-3714_st	miRNA	hsa-mir-3714
hsa-miR-4669_st	hsa-miR-4669	MIMAT0019749	hsa-miR-4669	0.402005	down	6.17099	0.186068	0.999543	6.19148	5.91983	4.88225	5.27554	5.29904	8.6113	5.80611	6.7099	6.72906	6.28535	Homo sapiens	9:137271257-137271318 (+)	hsa-miR-4669_st	miRNA	hsa-mir-4669
hsa-miR-3125_st	hsa-miR-3125	MIMAT0014988	hsa-miR-3125	0.897532	down	1.23536	0.186756	0.999543	0.913298	0.826068	1.44325	1.0682	1.53605	1.4394	0.856188	0.780854	1.21287	2.27738	Homo sapiens	2:12877493-12877570 (+)	hsa-miR-3125_st	miRNA	hsa-mir-3125
hsa-miR-4715-3p_st	hsa-miR-4715-3p	MIMAT0019825	hsa-miR-4715-3p	1.05881	up	1.06938	0.186813	0.999543	0.967019	1.10064	1.30727	1.15658	1.02153	1.0994	1.35239	0.860095	1.1172	0.711706	Homo sapiens	15:26093894-26093972 (-)	hsa-miR-4715-3p_st	miRNA	hsa-mir-4715
hsa-miR-4778-5p_st	hsa-miR-4778-5p	MIMAT0019936	hsa-miR-4778-5p	1.0159	up	2.01	0.187414	0.999543	1.92886	2.21099	2.02114	1.85236	2.09357	1.41852	2.66225	1.42741	2.10956	2.37537	Homo sapiens	2:66585381-66585460 (-)	hsa-miR-4778-5p_st	miRNA	hsa-mir-4778
hsa-miR-3200-5p_st	hsa-miR-3200-5p	MIMAT0017392	hsa-miR-3200-5p	2.03547	up	1.82739	0.188442	0.999543	2.44193	2.09961	2.26197	3.04586	1.85097	1.62918	1.46314	0.953697	1.31854	1.20899	Homo sapiens	22:31127544-31127628 (+)	hsa-miR-3200-5p_st	miRNA	hsa-mir-3200
hsa-miR-1226-star_st	hsa-miR-1226*	MIMAT0005576	hsa-miR-1226-5p	1.68371	up	2.65682	0.188888	0.999543	3.21136	1.57767	3.4076	2.90837	4.05821	1.96384	2.88731	1.82884	2.45999	2.26503	Homo sapiens	3:47891045-47891119 (+)	hsa-miR-1226-star_st	miRNA	hsa-mir-1226
hsa-miR-650_st	hsa-miR-650	MIMAT0003320	hsa-miR-650	1.74806	up	3.07553	0.188997	0.999543	1.73121	4.30206	4.85154	1.56705	4.94019	1.47639	5.8018	2.84618	1.23225	2.00664	Homo sapiens	22:23165270-23165365 (+)	hsa-miR-650_st	miRNA	hsa-mir-650
hsa-miR-4665-3p_st	hsa-miR-4665-3p	MIMAT0019740	hsa-miR-4665-3p	1.25749	up	1.76897	0.189647	0.999543	1.5825	1.70082	1.90457	2.63238	1.85097	0.98269	1.42506	2.79705	1.62995	1.18375	Homo sapiens	9:6007826-6007904 (+)	hsa-miR-4665-3p_st	miRNA	hsa-mir-4665
hsa-miR-4757-5p_st	hsa-miR-4757-5p	MIMAT0019901	hsa-miR-4757-5p	0.91192	down	0.694801	0.189881	0.999543	0.716646	0.840231	0.471984	0.715307	0.397285	0.659776	0.891845	0.983707	0.378965	0.892263	Homo sapiens	2:19548190-19548266 (+)	hsa-miR-4757-5p_st	miRNA	hsa-mir-4757
hsa-miR-4447_st	hsa-miR-4447	MIMAT0018966	hsa-miR-4447	1.76389	up	1.78345	0.190494	0.999543	1.97859	1.59015	2.66788	2.00663	2.72089	0.747934	1.56111	1.48166	1.80299	1.27666	Homo sapiens	3:116569124-116569214 (-)	hsa-miR-4447_st	miRNA	hsa-mir-4447
hsa-miR-4288_st	hsa-miR-4288	MIMAT0016918	hsa-miR-4288	1.69185	up	1.69212	0.190517	0.999543	1.51619	2.86752	2.4679	1.61593	1.88955	0.797097	1.64672	1.35059	1.92285	0.846804	Homo sapiens	8:28362633-28362699 (-)	hsa-miR-4288_st	miRNA	hsa-mir-4288
hsa-miR-634_st	hsa-miR-634	MIMAT0003304	hsa-miR-634	0.688863	down	1.394	0.190668	0.999543	0.885829	1.18526	1.02389	1.26538	1.26538	2.08713	1.26538	1.88052	1.29838	1.78288	Homo sapiens	17:64783190-64783286 (+)	hsa-miR-634_st	miRNA	hsa-mir-634
hsa-miR-4673_st	hsa-miR-4673	MIMAT0019755	hsa-miR-4673	3.66196	up	2.44044	0.191326	0.999543	2.24771	3.28653	3.91604	3.1334	4.30005	1.28724	1.77889	1.64348	1.35918	1.45186	Homo sapiens	9:139414020-139414078 (-)	hsa-miR-4673_st	miRNA	hsa-mir-4673
hsa-miR-1208_st	hsa-miR-1208	MIMAT0005873	hsa-miR-1208	1.53336	up	1.78342	0.192875	0.999543	1.87273	1.87864	2.58543	1.32501	2.79705	1.45904	1.42741	1.61564	1.47094	1.40234	Homo sapiens	8:129162362-129162434 (+)	hsa-miR-1208_st	miRNA	hsa-mir-1208
hsa-miR-17_st	hsa-miR-17	MIMAT0000070	hsa-miR-17-5p	0.735247	down	11.9861	0.193367	0.999543	11.7985	12.4653	11.3159	12.1202	11.1213	12.6953	11.3337	12.4149	12.5498	12.046	Homo sapiens	13:92002859-92002942 (+)	hsa-miR-17_st	miRNA	hsa-mir-17
hsa-miR-4632_st	hsa-miR-4632	MIMAT0019688	hsa-miR-4632-3p	0.989289	down	1.3399	0.193513	0.999543	1.11632	1.55646	1.03152	1.25213	1.70424	0.885102	1.98572	1.60615	1.12555	1.13583	Homo sapiens	1:12251762-12251839 (+)	hsa-miR-4632_st	miRNA	hsa-mir-4632
hsa-miR-3199_st	hsa-miR-3199	MIMAT0015084	hsa-miR-3199	0.772342	down	1.05617	0.193694	0.999543	1.0725	0.925718	0.987706	0.792863	0.570329	0.943695	1.0283	1.68334	1.01249	1.54473	Homo sapiens	22:28316513-28316600 (-) // 22:28316514-28316599 (+)	hsa-miR-3199_st	miRNA	hsa-mir-3199-1 // hsa-mir-3199-2
hsa-miR-18a-star_st	hsa-miR-18a*	MIMAT0002891	hsa-miR-18a-3p	2.68194	up	3.33497	0.19383	0.999543	3.68662	5.48936	4.08407	3.07198	3.901	1.34095	2.9725	1.81718	4.24848	2.73754	Homo sapiens	13:92003005-92003075 (+)	hsa-miR-18a-star_st	miRNA	hsa-mir-18a
hsa-miR-4534_st	hsa-miR-4534	MIMAT0019073	hsa-miR-4534	1.85592	up	4.03163	0.194573	0.999543	4.31534	4.00803	4.43704	4.81728	4.81082	3.61401	4.40111	3.10595	3.69635	3.11041	Homo sapiens	22:38384801-38384860 (+)	hsa-miR-4534_st	miRNA	hsa-mir-4534
hsa-miR-9-star_st	hsa-miR-9*	MIMAT0000442	hsa-miR-9-3p	1.47598	up	2.88893	0.196114	0.999543	4.94863	2.95548	2.06336	5.12479	0.756588	1.69285	2.99005	5.11241	1.2649	1.98027	Homo sapiens	1:156390133-156390221 (-) // 5:87962671-87962757 (-) // 15:89911248-89911337 (+)	hsa-miR-9-star_st	miRNA	hsa-mir-9-1 // hsa-mir-9-2 // hsa-mir-9-3
hsa-miR-331-5p_st	hsa-miR-331-5p	MIMAT0004700	hsa-miR-331-5p	4.41742	up	3.41653	0.196657	0.999543	3.35716	5.65776	5.02173	3.54598	4.85803	1.24458	2.76277	2.3353	3.36188	2.02011	Homo sapiens	12:95702196-95702289 (+)	hsa-miR-331-5p_st	miRNA	hsa-mir-331
hsa-miR-3187-5p_st	hsa-miR-3187-5p	MIMAT0019216	hsa-miR-3187-5p	1.82102	up	2.20344	0.197111	0.999543	1.56246	2.55066	2.55066	3.34104	3.17425	1.88996	1.92538	1.28071	2.18161	1.57767	Homo sapiens	19:813584-813653 (+)	hsa-miR-3187-5p_st	miRNA	hsa-mir-3187
hsa-miR-34a-star_st	hsa-miR-34a*	MIMAT0004557	hsa-miR-34a-3p	4.11974	up	4.56493	0.197269	0.999543	4.91961	7.63447	5.92361	3.70135	5.75197	1.70206	5.25995	3.12216	4.40774	3.22634	Homo sapiens	1:9211727-9211836 (-)	hsa-miR-34a-star_st	miRNA	hsa-mir-34a
hsa-miR-199b-5p_st	hsa-miR-199b-5p	MIMAT0000263	hsa-miR-199b-5p	1.85639	up	3.88391	0.197847	0.999543	2.82945	4.27744	4.86237	3.53098	6.15056	1.95669	4.26968	3.18227	4.22847	3.55118	Homo sapiens	9:131007000-131007109 (-)	hsa-miR-199b-5p_st	miRNA	hsa-mir-199b
hsa-miR-375_st	hsa-miR-375	MIMAT0000728	hsa-miR-375	2.11274	up	7.58513	0.198168	0.999543	8.42208	11.4144	9.83441	5.44969	5.50285	8.04139	9.09443	5.72383	1.5003	10.8679	Homo sapiens	2:219866367-219866430 (-)	hsa-miR-375_st	miRNA	hsa-mir-375
hsa-miR-3685_st	hsa-miR-3685	MIMAT0018113	hsa-miR-3685	0.686535	down	1.23972	0.198273	0.999543	1.20568	0.906968	0.912251	0.862263	0.954947	2.02235	1.02089	1.72946	0.865064	1.91732	Homo sapiens	12:95703699-95703760 (+)	hsa-miR-3685_st	miRNA	hsa-mir-3685
hsa-miR-4283_st	hsa-miR-4283	MIMAT0016914	hsa-miR-4283	1.05442	up	1.86448	0.198547	0.999543	1.27974	2.11776	1.68334	2.11776	2.31492	2.42554	1.75462	3.00449	1.25395	0.692703	Homo sapiens	7:57023492-57023571 (-) // 7:63081468-63081547 (+)	hsa-miR-4283_st	miRNA	hsa-mir-4283-1 // hsa-mir-4283-2
hsa-miR-379_st	hsa-miR-379	MIMAT0000733	hsa-miR-379-5p	0.359264	down	7.9219	0.199237	0.999543	8.07312	5.40931	6.93216	7.77312	7.72957	8.11128	8.40941	8.94583	8.81681	9.01836	Homo sapiens	14:101488403-101488469 (+)	hsa-miR-379_st	miRNA	hsa-mir-379
hsa-miR-1976_st	hsa-miR-1976	MIMAT0009451	hsa-miR-1976	1.71363	up	1.76895	0.200532	0.999543	1.52199	2.09416	2.45541	2.73772	1.97812	2.6689	1.0283	1.02393	1.21904	0.961939	Homo sapiens	1:26881033-26881084 (+)	hsa-miR-1976_st	miRNA	hsa-mir-1976
hsa-miR-1286_st	hsa-miR-1286	MIMAT0005877	hsa-miR-1286	1.07039	up	1.01148	0.202344	0.999543	0.876028	1.00782	1.40079	1.0644	0.953697	0.697375	0.856188	1.01009	1.18023	1.0682	Homo sapiens	22:20236657-20236734 (-)	hsa-miR-1286_st	miRNA	hsa-mir-1286
hsa-miR-548ac_st	hsa-miR-548ac	MIMAT0018938	hsa-miR-548ac	0.220575	down	3.93848	0.202618	0.999543	4.14589	2.90961	2.256	1.91573	3.01353	6.56015	3.72936	4.8571	3.78915	6.20831	Homo sapiens	1:117102646-117102733 (-)	hsa-miR-548ac_st	miRNA	hsa-mir-548ac
hsa-miR-4756-5p_st	hsa-miR-4756-5p	MIMAT0019899	hsa-miR-4756-5p	1.2918	up	1.12095	0.202941	0.999543	1.14872	0.950268	1.42741	1.86803	1.13378	1.28461	0.991765	0.711309	0.82321	0.870397	Homo sapiens	20:52684947-52685024 (-)	hsa-miR-4756-5p_st	miRNA	hsa-mir-4756
hsa-miR-4663_st	hsa-miR-4663	MIMAT0019735	hsa-miR-4663	1.02131	up	0.880475	0.203036	0.999543	0.943785	1.0828	0.666913	0.987923	0.797002	0.902345	0.749252	1.07841	0.933712	0.662609	Homo sapiens	8:124228028-124228103 (-)	hsa-miR-4663_st	miRNA	hsa-mir-4663
hsa-miR-200c-star_st	hsa-miR-200c*	MIMAT0004657	hsa-miR-200c-5p	2.35267	up	1.9984	0.203991	0.999543	2.59935	5.11248	2.56034	1.22972	1.57585	1.00664	2.46839	0.751652	1.40267	1.2769	Homo sapiens	12:7072862-7072929 (+)	hsa-miR-200c-star_st	miRNA	hsa-mir-200c
hsa-miR-3928_st	hsa-miR-3928	MIMAT0018205	hsa-miR-3928	1.10003	up	1.46696	0.204225	0.999543	1.59212	1.62351	1.68334	0.802681	1.97701	1.28094	1.0608	1.0764	1.29947	2.27335	Homo sapiens	22:31556048-31556105 (-)	hsa-miR-3928_st	miRNA	hsa-mir-3928
hsa-miR-4738-5p_st	hsa-miR-4738-5p	MIMAT0019866	hsa-miR-4738-5p	0.908716	down	0.996786	0.205683	0.999543	1.0453	0.960027	1.08274	0.711276	0.839337	1.35789	0.91394	1.47793	0.723229	0.856188	Homo sapiens	17:73780602-73780688 (-)	hsa-miR-4738-5p_st	miRNA	hsa-mir-4738
hsa-miR-325_st	hsa-miR-325	MIMAT0000771	hsa-miR-325	1.13764	up	1.16165	0.206465	0.999543	0.972809	1.51661	1.50482	0.9674	1.31172	1.11629	1.08052	1.04476	1.03334	1.0682	Homo sapiens	X:76225829-76225926 (-)	hsa-miR-325_st	miRNA	hsa-mir-325
hsa-miR-3074-5p_st	hsa-miR-3074-5p	MIMAT0019208	hsa-miR-3074-5p	1.62259	up	1.49578	0.206516	0.999543	2.30452	2.36705	1.7214	1.72466	1.10702	1.06976	1.05284	0.633307	1.67193	1.30533	Homo sapiens	9:97848296-97848376 (-)	hsa-miR-3074-5p_st	miRNA	hsa-mir-3074
hsa-miR-378h_st	hsa-miR-378h	MIMAT0018984	hsa-miR-378h	0.256649	down	4.77709	0.20684	0.999543	4.14911	4.01973	3.35913	4.36512	3.08701	7.33661	3.72936	6.00509	5.48818	6.23152	Homo sapiens	5:154209018-154209100 (+)	hsa-miR-378h_st	miRNA	hsa-mir-378h
hsa-miR-7-1-star_st	hsa-miR-7-1*	MIMAT0004553	hsa-miR-7-1-3p	4.29776	up	2.76932	0.207462	0.999543	4.25996	4.81046	3.86092	2.55916	3.61505	1.77055	1.90608	1.39215	1.71945	1.7994	Homo sapiens	9:86584663-86584772 (-)	hsa-miR-7-1-star_st	miRNA	hsa-mir-7-1
hsa-miR-525-5p_st	hsa-miR-525-5p	MIMAT0002838	hsa-miR-525-5p	0.812533	down	0.856918	0.209373	0.999543	0.515111	0.922334	0.514461	0.880654	0.703278	1.21904	0.88092	1.05856	0.954001	0.920824	Homo sapiens	19:54200787-54200871 (+)	hsa-miR-525-5p_st	miRNA	hsa-mir-525
hsa-miR-527_st	hsa-miR-527	MIMAT0002862	hsa-miR-527	1.33957	up	1.51087	0.209861	0.999543	2.03213	1.98453	1.71858	1.38078	1.49275	1.1906	1.2892	1.0093	1.39969	1.61113	Homo sapiens	19:54257272-54257356 (+)	hsa-miR-527_st	miRNA	hsa-mir-527
hsa-miR-515-3p_st	hsa-miR-515-3p	MIMAT0002827	hsa-miR-515-3p	0.777342	down	1.06523	0.211033	0.999543	0.831788	0.954458	0.990212	0.935872	0.705363	1.21904	1.21904	1.49844	1.2317	1.06637	Homo sapiens	19:54182257-54182339 (+) // 19:54188263-54188345 (+)	hsa-miR-515-3p_st	miRNA	hsa-mir-515-1 // hsa-mir-515-2
hsa-miR-23a_st	hsa-miR-23a	MIMAT0000078	hsa-miR-23a-3p	1.88824	up	12.9767	0.211215	0.999543	13.2101	13.4004	13.611	13.1428	13.8119	12.4702	12.3054	12.3718	13.2849	12.1587	Homo sapiens	19:13947401-13947473 (-)	hsa-miR-23a_st	miRNA	hsa-mir-23a
hsa-miR-3195_st	hsa-miR-3195	MIMAT0015079	hsa-miR-3195	5.24261	up	4.59688	0.211286	0.999543	4.74431	5.93035	6.59669	5.46676	6.222	1.54882	4.7248	3.47544	5.38879	1.87084	Homo sapiens	20:60639858-60639941 (+)	hsa-miR-3195_st	miRNA	hsa-mir-3195
hsa-miR-3545-3p_st	hsa-miR-3545-3p	MIMAT0019814	hsa-miR-203b-3p	1.35458	up	1.12779	0.211887	0.999543	1.34309	0.943047	1.84774	1.65663	0.943047	1.18452	0.547065	1.113	0.593233	1.10653	Homo sapiens	14:104583755-104583840 (-)	hsa-miR-3545-3p_st	miRNA	hsa-mir-3545
hsa-miR-4667-5p_st	hsa-miR-4667-5p	MIMAT0019743	hsa-miR-4667-5p	0.839814	down	5.90932	0.213439	0.999543	5.45856	5.0396	5.39632	7.30363	5.71883	6.8505	5.89691	6.87041	5.4027	5.15571	Homo sapiens	9:35608084-35608162 (+)	hsa-miR-4667-5p_st	miRNA	hsa-mir-4667
hsa-miR-3147_st	hsa-miR-3147	MIMAT0015019	hsa-miR-3147	2.80363	up	3.06056	0.213604	0.999543	3.65505	3.01962	4.09046	4.12375	4.13215	2.14908	2.69334	2.27254	2.82568	1.6439	Homo sapiens	7:57472731-57472796 (+)	hsa-miR-3147_st	miRNA	hsa-mir-3147
hsa-miR-4530_st	hsa-miR-4530	MIMAT0019069	hsa-miR-4530	0.795587	down	10.4	0.215397	0.999543	10.0562	9.71696	9.9708	11.2595	10.1719	10.3942	10.7666	10.892	10.2447	10.5274	Homo sapiens	19:39900263-39900318 (-)	hsa-miR-4530_st	miRNA	hsa-mir-4530
hsa-miR-3619-3p_st	hsa-miR-3619-3p	MIMAT0019219	hsa-miR-3619-3p	2.04162	up	1.84169	0.215558	0.999543	1.57868	2.07824	2.50085	3.64796	1.97701	1.23536	1.68325	0.992496	1.07348	1.64957	Homo sapiens	22:46486924-46487006 (+)	hsa-miR-3619-3p_st	miRNA	hsa-mir-3619
hsa-miR-3663-3p_st	hsa-miR-3663-3p	MIMAT0018085	hsa-miR-3663-3p	2.91889	up	4.25253	0.215659	0.999543	4.85307	5.46861	5.18461	5.05275	4.56718	4.2303	4.02997	3.2634	4.21665	1.6588	Homo sapiens	10:118927189-118927285 (-)	hsa-miR-3663-3p_st	miRNA	hsa-mir-3663
hsa-miR-1275_st	hsa-miR-1275	MIMAT0005929	hsa-miR-1275	1.37833	up	6.2696	0.215695	0.999543	6.84404	6.03091	5.59111	8.26368	5.77554	4.53955	6.45748	7.53034	5.74748	5.91584	Homo sapiens	6:33967749-33967828 (-)	hsa-miR-1275_st	miRNA	hsa-mir-1275
hsa-miR-573_st	hsa-miR-573	MIMAT0003238	hsa-miR-573	0.977549	down	0.930298	0.216886	0.999543	0.873089	0.971893	1.02802	0.819403	0.877186	0.731754	1.17362	0.582929	1.25813	0.986953	Homo sapiens	4:24521815-24521913 (-)	hsa-miR-573_st	miRNA	hsa-mir-573
hsa-miR-671-5p_st	hsa-miR-671-5p	MIMAT0003880	hsa-miR-671-5p	1.34367	up	6.16328	0.21765	0.999543	6.29026	6.22784	5.92528	6.78505	6.65343	5.5229	7.1186	4.85525	6.99679	5.25743	Homo sapiens	7:150935507-150935624 (+)	hsa-miR-671-5p_st	miRNA	hsa-mir-671
hsa-miR-323b-3p_st	hsa-miR-323b-3p	MIMAT0015050	hsa-miR-323b-3p	1.02824	up	1.28256	0.218219	0.999543	1.43402	1.41368	1.18328	1.10411	1.37815	1.69182	1.26342	0.803725	1.1397	1.41368	Homo sapiens	14:101522556-101522637 (+)	hsa-miR-323b-3p_st	miRNA	hsa-mir-323b
hsa-miR-15a_st	hsa-miR-15a	MIMAT0000068	hsa-miR-15a-5p	1.13841	up	9.52481	0.218698	0.999543	10.6205	9.85137	9.15073	9.0241	9.44489	9.139	8.68829	10.3496	9.86339	9.11619	Homo sapiens	13:50623255-50623337 (-)	hsa-miR-15a_st	miRNA	hsa-mir-15a
hsa-miR-499-3p_st	hsa-miR-499-3p	MIMAT0004772	hsa-miR-499a-3p	0.86331	down	0.841483	0.219688	0.999543	0.75283	0.598094	0.646822	0.781081	0.898462	0.882943	0.958155	1.05233	0.898462	0.945649	Homo sapiens	20:33578179-33578300 (+)	hsa-miR-499-3p_st	miRNA	hsa-mir-499
hsa-miR-93-star_st	hsa-miR-93*	MIMAT0004509	hsa-miR-93-3p	7.48136	up	3.4133	0.220319	0.999543	4.6967	6.55434	4.15421	4.1247	4.79478	2.0733	2.83645	0.954214	2.18324	1.76102	Homo sapiens	7:99691391-99691470 (-)	hsa-miR-93-star_st	miRNA	hsa-mir-93
hsa-miR-2861_st	hsa-miR-2861	MIMAT0013802	hsa-miR-2861	1.02103	up	10.2783	0.220659	0.999543	9.99432	10.1935	9.86168	10.9596	10.4573	10.5359	10.5191	10.7615	9.80355	9.69623	Homo sapiens	9:130548197-130548286 (+)	hsa-miR-2861_st	miRNA	hsa-mir-2861
hsa-miR-3162-5p_st	hsa-miR-3162-5p	MIMAT0015036	hsa-miR-3162-5p	1.08426	up	6.31036	0.221742	0.999543	6.51083	5.53407	5.78007	7.29539	6.72321	6.11337	6.61203	6.96912	5.95884	5.60663	Homo sapiens	11:59362550-59362631 (-)	hsa-miR-3162-5p_st	miRNA	hsa-mir-3162
hsa-miR-2053_st	hsa-miR-2053	MIMAT0009978	hsa-miR-2053	0.864089	down	1.06765	0.221968	0.999543	1.04985	1.21301	0.831356	0.636623	1.08054	1.67567	0.831356	1.3683	0.84232	1.14747	Homo sapiens	8:113655722-113655812 (+)	hsa-miR-2053_st	miRNA	hsa-mir-2053
hsa-miR-4297_st	hsa-miR-4297	MIMAT0016846	hsa-miR-4297	0.844888	down	0.984639	0.22236	0.999543	1.10918	0.744903	0.908388	0.564595	0.988207	0.638129	0.803988	1.49379	1.08526	1.50995	Homo sapiens	10:131641563-131641638 (-)	hsa-miR-4297_st	miRNA	hsa-mir-4297
hsa-miR-1287_st	hsa-miR-1287	MIMAT0005878	hsa-miR-1287	2.98805	up	2.65666	0.22354	0.999543	3.73339	3.48362	4.04039	2.44348	3.53042	2.34231	1.70889	2.20271	1.93557	1.14579	Homo sapiens	10:100154975-100155064 (-)	hsa-miR-1287_st	miRNA	hsa-mir-1287
hsa-miR-26a-1-star_st	hsa-miR-26a-1*	MIMAT0004499	hsa-miR-26a-1-3p	0.945045	down	1.06875	0.22488	0.999543	0.93664	0.99476	0.650093	1.01808	1.54032	1.16384	0.800994	1.19763	1.44764	0.937517	Homo sapiens	3:38010895-38010971 (+)	hsa-miR-26a-1-star_st	miRNA	hsa-mir-26a-1
hsa-miR-4467_st	hsa-miR-4467	MIMAT0018994	hsa-miR-4467	1.0781	up	7.8264	0.22506	0.999543	7.4773	7.5853	7.6944	8.08533	8.56092	8.05516	7.63897	8.66808	6.6938	7.80478	Homo sapiens	7:102111916-102111978 (+)	hsa-miR-4467_st	miRNA	hsa-mir-4467
hsa-miR-4269_st	hsa-miR-4269	MIMAT0016897	hsa-miR-4269	1.76258	up	4.24831	0.225152	0.999543	3.69635	3.706	5.20728	4.68556	5.99059	2.50779	4.26968	3.94764	4.24028	4.23194	Homo sapiens	2:240227157-240227240 (+)	hsa-miR-4269_st	miRNA	hsa-mir-4269
hsa-miR-20a_st	hsa-miR-20a	MIMAT0000075	hsa-miR-20a-5p	0.858565	down	11.8251	0.225508	0.999543	11.7189	12.4898	11.3569	11.9053	11.1047	12.0334	11.0091	12.3651	12.4974	11.7706	Homo sapiens	13:92003319-92003389 (+)	hsa-miR-20a_st	miRNA	hsa-mir-20a
hsa-miR-4286_st	hsa-miR-4286	MIMAT0016916	hsa-miR-4286	3.73797	up	4.08645	0.225666	0.999543	5.64044	4.67517	5.06175	4.35482	5.45572	1.66071	4.5379	2.28617	4.86706	2.32478	Homo sapiens	8:10524488-10524580 (+)	hsa-miR-4286_st	miRNA	hsa-mir-4286
hsa-miR-4424_st	hsa-miR-4424	MIMAT0018939	hsa-miR-4424	0.820447	down	1.1268	0.226035	0.999543	0.80187	1.0526	1.19565	0.80187	1.0682	0.945825	0.970828	1.68334	1.33636	1.41143	Homo sapiens	1:178646884-178646969 (+)	hsa-miR-4424_st	miRNA	hsa-mir-4424
hsa-miR-4659b-5p_st	hsa-miR-4659b-5p	MIMAT0019733	hsa-miR-4659b-5p	0.872804	down	0.829447	0.226836	0.999543	0.944971	0.547459	0.603958	0.638052	0.92212	0.585929	0.814447	1.10037	1.14666	0.990506	Homo sapiens	8:6602689-6602761 (-)	hsa-miR-4659b-5p_st	miRNA	hsa-mir-4659b
hsa-miR-22-star_st	hsa-miR-22*	MIMAT0004495	hsa-miR-22-5p	4.29821	up	4.11027	0.227999	0.999543	5.58264	4.16451	5.19738	4.68899	6.17715	0.953904	4.22223	1.9048	5.82154	2.38952	Homo sapiens	17:1617197-1617281 (-)	hsa-miR-22-star_st	miRNA	hsa-mir-22
hsa-miR-1292_st	hsa-miR-1292	MIMAT0005943	hsa-miR-1292-5p	3.25934	up	2.57757	0.228283	0.999543	2.84487	3.76082	3.19283	4.10493	3.24584	2.17757	2.21663	1.26267	2.10638	0.863133	Homo sapiens	20:2633423-2633488 (+)	hsa-miR-1292_st	miRNA	hsa-mir-1292
hsa-miR-589-star_st	hsa-miR-589*	MIMAT0003256	hsa-miR-589-3p	1.41998	up	2.3175	0.228288	0.999543	2.17145	2.90961	3.44782	1.67268	2.65061	2.49895	1.65877	2.52141	1.9171	1.72658	Homo sapiens	7:5535450-5535548 (-)	hsa-miR-589-star_st	miRNA	hsa-mir-589
hsa-miR-935_st	hsa-miR-935	MIMAT0004978	hsa-miR-935	0.738897	down	1.98133	0.228558	0.999543	0.691139	1.57767	2.99065	2.32742	1.22838	1.03479	1.7146	1.08838	5.79029	1.36997	Homo sapiens	19:54485561-54485651 (+)	hsa-miR-935_st	miRNA	hsa-mir-935
hsa-miR-365-star_st	hsa-miR-365*	MIMAT0009199	hsa-miR-365a-5p	1.63032	up	2.41862	0.228697	0.999543	1.97223	3.47635	2.88293	2.11431	3.41018	1.47907	2.32222	1.42741	3.52978	1.57175	Homo sapiens	17:29902430-29902540 (+)	hsa-miR-365-star_st	miRNA	hsa-mir-365-2
hsa-miR-604_st	hsa-miR-604	MIMAT0003272	hsa-miR-604	1.29098	up	1.1441	0.231882	0.999543	0.769914	0.79326	1.78753	1.75965	1.53133	1.04825	1.0283	1.05761	0.809001	0.856188	Homo sapiens	10:29833933-29834026 (-)	hsa-miR-604_st	miRNA	hsa-mir-604
hsa-miR-424_st	hsa-miR-424	MIMAT0001341	hsa-miR-424-5p	3.32558	up	4.02646	0.233155	0.999543	4.59361	4.99499	5.43739	4.60298	4.83735	1.4032	2.12171	2.76853	6.42431	3.08053	Homo sapiens	X:133680644-133680741 (-)	hsa-miR-424_st	miRNA	hsa-mir-424
hsa-miR-621_st	hsa-miR-621	MIMAT0003290	hsa-miR-621	0.960211	down	0.907838	0.233539	0.999543	0.98624	0.897626	1.15799	0.25426	1.09663	0.862184	1.33085	0.612309	0.92542	0.954868	Homo sapiens	13:41384902-41384997 (+)	hsa-miR-621_st	miRNA	hsa-mir-621
hsa-miR-3687_st	hsa-miR-3687	MIMAT0018115	hsa-miR-3687	1.92561	up	6.01456	0.234541	0.999543	4.97168	6.19467	6.23482	7.67061	7.36431	1.31181	6.97867	8.98001	4.39547	6.04354	Homo sapiens	21:9826203-9826263 (+)	hsa-miR-3687_st	miRNA	hsa-mir-3687
hsa-miR-4437_st	hsa-miR-4437	MIMAT0018953	hsa-miR-4437	1.01539	up	1.34728	0.23456	0.999543	1.18574	1.46774	1.42741	1.22784	1.48278	0.822157	1.75309	0.930155	1.75791	1.41801	Homo sapiens	2:182170320-182170379 (-)	hsa-miR-4437_st	miRNA	hsa-mir-4437
hsa-miR-154_st	hsa-miR-154	MIMAT0000452	hsa-miR-154-5p	2.9754	up	3.65406	0.234683	0.999543	4.37423	3.46896	4.98409	3.6806	5.69513	1.14316	4.3772	2.09128	5.06606	1.65988	Homo sapiens	14:101526092-101526175 (+)	hsa-miR-154_st	miRNA	hsa-mir-154
hsa-miR-4664-5p_st	hsa-miR-4664-5p	MIMAT0019737	hsa-miR-4664-5p	1.11789	up	1.13173	0.235043	0.999543	1.04486	1.00266	1.58757	1.09331	1.3322	1.54882	0.881297	1.07496	0.93026	0.82136	Homo sapiens	8:144815253-144815323 (-)	hsa-miR-4664-5p_st	miRNA	hsa-mir-4664
hsa-miR-616_st	hsa-miR-616	MIMAT0004805	hsa-miR-616-3p	1.76788	up	2.20088	0.235752	0.999543	3.50103	2.67644	2.30294	2.60345	1.9756	1.88996	1.87944	1.26657	2.18128	1.73209	Homo sapiens	12:57912946-57913042 (-)	hsa-miR-616_st	miRNA	hsa-mir-616
hsa-miR-4799-5p_st	hsa-miR-4799-5p	MIMAT0019976	hsa-miR-4799-5p	0.811611	down	1.19741	0.236178	0.999543	1.23245	0.859406	1.08274	1.04867	1.01094	1.1084	0.99804	1.6029	1.73838	1.29218	Homo sapiens	4:148703746-148703819 (+)	hsa-miR-4799-5p_st	miRNA	hsa-mir-4799
hsa-miR-4317_st	hsa-miR-4317	MIMAT0016872	hsa-miR-4317	3.14856	up	3.69795	0.23622	0.999543	4.07966	4.59422	4.94845	3.88925	5.11491	1.52455	3.09412	2.73438	4.68239	2.31758	Homo sapiens	18:6374360-6374424 (-)	hsa-miR-4317_st	miRNA	hsa-mir-4317
hsa-miR-548ae_st	hsa-miR-548ae	MIMAT0018954	hsa-miR-548ae	0.49705	down	2.73586	0.236329	0.999543	3.24075	2.21038	1.86525	1.24512	2.59648	4.18913	2.43961	3.05251	2.31198	4.20743	Homo sapiens	2:185243702-185243771 (+) // 5:57825870-57825936 (-)	hsa-miR-548ae_st	miRNA	hsa-mir-548ae-1 // hsa-mir-548ae-2
hsa-miR-1225-3p_st	hsa-miR-1225-3p	MIMAT0005573	hsa-miR-1225-3p	0.891945	down	1.68549	0.236562	0.999543	1.13468	1.53826	1.60582	1.67079	2.06549	1.81007	1.16136	2.19792	2.01132	1.65924	Homo sapiens	16:2140196-2140285 (-)	hsa-miR-1225-3p_st	miRNA	hsa-mir-1225
hsa-miR-3657_st	hsa-miR-3657	MIMAT0018077	hsa-miR-3657	0.882007	down	0.963514	0.236845	0.999543	1.1509	0.826068	0.74641	0.759597	0.881753	1.01975	0.913866	1.15593	0.869149	1.31172	Homo sapiens	12:112475403-112475519 (-)	hsa-miR-3657_st	miRNA	hsa-mir-3657
hsa-miR-132-star_st	hsa-miR-132*	MIMAT0004594	hsa-miR-132-5p	2.21089	up	1.8707	0.237114	0.999543	2.75122	1.62805	2.61647	1.07096	4.14836	1.30728	2.32391	0.674168	1.2959	0.890678	Homo sapiens	17:1953202-1953302 (-)	hsa-miR-132-star_st	miRNA	hsa-mir-132
hsa-miR-361-5p_st	hsa-miR-361-5p	MIMAT0000703	hsa-miR-361-5p	0.891888	down	10.4001	0.237292	0.999543	10.4201	10.5079	9.89807	10.703	10.0589	10.6253	10.2781	10.3488	10.6055	10.5556	Homo sapiens	X:85158641-85158712 (-)	hsa-miR-361-5p_st	miRNA	hsa-mir-361
hsa-miR-3149_st	hsa-miR-3149	MIMAT0015022	hsa-miR-3149	0.895801	down	3.06253	0.238895	0.999543	2.78758	3.0953	2.89471	4.17894	1.95926	2.29793	3.44023	3.88633	2.9615	3.12355	Homo sapiens	8:77879004-77879086 (-)	hsa-miR-3149_st	miRNA	hsa-mir-3149
hsa-miR-299-3p_st	hsa-miR-299-3p	MIMAT0000687	hsa-miR-299-3p	1.47982	up	2.48565	0.240565	0.999543	1.65673	2.20583	3.40133	2.99254	3.58537	1.18627	2.44097	2.53083	2.69743	2.15921	Homo sapiens	14:101490131-101490193 (+)	hsa-miR-299-3p_st	miRNA	hsa-mir-299
hsa-miR-3129-3p_st	hsa-miR-3129-3p	MIMAT0019202	hsa-miR-3129-3p	1.24445	up	1.30721	0.241435	0.999543	1.23771	1.69096	1.46378	1.48488	1.44748	1.21904	1.08062	0.979124	1.21904	1.24947	Homo sapiens	2:189997762-189997837 (-)	hsa-miR-3129-3p_st	miRNA	hsa-mir-3129
hsa-miR-548c-5p_st	hsa-miR-548c-5p	MIMAT0004806	hsa-miR-548c-5p	0.979219	down	1.49221	0.241561	0.999543	1.57669	0.796326	0.74341	3.00025	1.26865	1.88996	1.24618	1.71775	1.32438	1.35854	Homo sapiens	12:65016289-65016385 (+)	hsa-miR-548c-5p_st	miRNA	hsa-mir-548c
hsa-miR-409-5p_st	hsa-miR-409-5p	MIMAT0001638	hsa-miR-409-5p	2.75579	up	3.1316	0.243321	0.999543	3.47034	2.63047	4.34691	3.19446	5.67198	1.39547	3.04111	1.69541	4.59361	1.27623	Homo sapiens	14:101531637-101531715 (+)	hsa-miR-409-5p_st	miRNA	hsa-mir-409
hsa-miR-4529-3p_st	hsa-miR-4529-3p	MIMAT0019068	hsa-miR-4529-3p	1.28229	up	9.83492	0.243843	0.999543	11.987	9.76034	8.62449	10.4516	9.24797	8.50686	11.6964	11.6917	11.3738	5.00901	Homo sapiens	18:53146452-53146529 (+)	hsa-miR-4529-3p_st	miRNA	hsa-mir-4529
hsa-miR-452_st	hsa-miR-452	MIMAT0001635	hsa-miR-452-5p	1.23254	up	5.72518	0.24567	0.999543	6.21885	5.98655	4.97501	6.47957	5.72003	2.67001	7.0945	6.98891	6.41766	4.70076	Homo sapiens	X:151128100-151128184 (-)	hsa-miR-452_st	miRNA	hsa-mir-452
hsa-miR-4699-5p_st	hsa-miR-4699-5p	MIMAT0019794	hsa-miR-4699-5p	0.820144	down	0.858815	0.245681	0.999543	0.817161	0.494767	0.775405	0.868494	0.623121	0.803973	1.23261	1.28954	0.809001	0.87408	Homo sapiens	12:81552167-81552240 (+)	hsa-miR-4699-5p_st	miRNA	hsa-mir-4699
hsa-miR-1245_st	hsa-miR-1245	MIMAT0005897	hsa-miR-1245a	1.0199	up	1.08357	0.245856	0.999543	1.10098	1.28989	0.870548	1.38078	0.846693	1.0305	0.890785	1.32741	0.976923	1.12115	Homo sapiens	2:189842818-189842887 (+)	hsa-miR-1245_st	miRNA	hsa-mir-1245
hsa-miR-1280_st	hsa-miR-1280	MIMAT0005946		1.88333	up	4.99615	0.246279	0.999543	4.85389	5.38498	5.61233	5.61113	5.80165	5.64917	5.56607	3.89662	4.86531	2.72039	Homo sapiens	3:128081008-128081101 (+)	hsa-miR-1280_st	miRNA	hsa-mir-1280
hsa-miR-3194-5p_st	hsa-miR-3194-5p	MIMAT0015078	hsa-miR-3194-5p	0.906987	down	2.93282	0.246465	0.999543	2.85782	1.7794	3.5571	3.19391	2.92377	2.91826	2.54452	3.02757	3.43714	3.08874	Homo sapiens	20:50069442-50069514 (-)	hsa-miR-3194-5p_st	miRNA	hsa-mir-3194
hsa-miR-4652-5p_st	hsa-miR-4652-5p	MIMAT0019716	hsa-miR-4652-5p	0.900526	down	0.99369	0.246536	0.999543	1.13736	1.08537	0.553937	1.03097	0.782913	0.569866	0.979919	1.15454	1.83422	0.807806	Homo sapiens	7:93346240-93346317 (+)	hsa-miR-4652-5p_st	miRNA	hsa-mir-4652
hsa-miR-1914-star_st	hsa-miR-1914*	MIMAT0007890	hsa-miR-1914-3p	1.9165	up	1.91197	0.248046	0.999543	1.91776	1.73752	2.50085	3.42289	2.32699	1.5546	1.72759	1.30736	1.77154	0.852553	Homo sapiens	20:62572818-62572897 (-)	hsa-miR-1914-star_st	miRNA	hsa-mir-1914
hsa-miR-4328_st	hsa-miR-4328	MIMAT0016926	hsa-miR-4328	0.998532	down	0.933107	0.24812	0.999543	1.08713	0.977552	0.886908	0.899645	0.809001	0.881164	1.11841	0.452163	0.886908	1.33219	Homo sapiens	X:78156691-78156746 (-)	hsa-miR-4328_st	miRNA	hsa-mir-4328
hsa-miR-2277-3p_st	hsa-miR-2277-3p	MIMAT0011777	hsa-miR-2277-3p	3.13454	up	2.85623	0.248848	0.999543	2.91685	4.45538	3.97059	3.89786	3.16109	2.72073	1.70889	2.07033	2.3438	1.31675	Homo sapiens	5:92956402-92956494 (-)	hsa-miR-2277-3p_st	miRNA	hsa-mir-2277
hsa-miR-3692_st	hsa-miR-3692	MIMAT0018122	hsa-miR-3692-3p	1.04669	up	0.985317	0.249058	0.999543	0.839487	0.95091	1.3279	0.78713	1.18574	1.15122	0.682321	0.928357	0.97026	1.02985	Homo sapiens	6:157950164-157950232 (+)	hsa-miR-3692_st	miRNA	hsa-mir-3692
hsa-miR-3190_st	hsa-miR-3190	MIMAT0015073	hsa-miR-3190-5p	1.49212	up	1.55827	0.250219	0.999543	1.8684	1.28349	2.35693	1.62298	2.10298	1.15968	1.68633	1.5101	1.07512	0.916715	Homo sapiens	19:47730199-47730278 (+)	hsa-miR-3190_st	miRNA	hsa-mir-3190
hsa-miR-4444_st	hsa-miR-4444	MIMAT0018962	hsa-miR-4444	2.05437	up	1.80619	0.250406	0.999543	1.38476	1.75791	3.06997	2.30641	3.10863	0.977552	0.620235	1.88831	1.56417	1.38393	Homo sapiens	3:75263627-75263700 (+)	hsa-miR-4444_st	miRNA	hsa-mir-4444
hsa-miR-24_st	hsa-miR-24	MIMAT0000080	hsa-miR-24-3p	1.11566	up	13.512	0.250607	0.999543	13.5382	13.3218	13.5366	13.6756	13.8826	13.5978	13.3624	13.1355	13.6678	13.4018	Homo sapiens	9:97848303-97848370 (+) // 19:13947101-13947173 (-)	hsa-miR-24_st	miRNA	hsa-mir-24-1 // hsa-mir-24-2
hsa-miR-346_st	hsa-miR-346	MIMAT0000773	hsa-miR-346	4.00524	up	3.41879	0.251278	0.999543	4.34392	4.25574	4.45968	5.07892	3.96042	1.51085	3.76926	2.234	3.35332	1.2218	Homo sapiens	10:88024451-88024545 (-)	hsa-miR-346_st	miRNA	hsa-mir-346
hsa-miR-519a-star_st	hsa-miR-519a*	MIMAT0005452	hsa-miR-519a-5p	1.04436	up	1.0538	0.252205	0.999543	1.59492	0.888887	0.977552	0.973173	0.990999	1.33572	1.04211	0.62323	1.01071	1.10067	Homo sapiens	19:54255651-54255735 (+)	hsa-miR-519a-star_st	miRNA	hsa-mir-519a-1
hsa-miR-676-star_st	hsa-miR-676*	MIMAT0018203	hsa-miR-676-5p	1.10213	up	0.947471	0.252269	0.999543	1.13589	0.800245	1.10176	0.738373	1.31183	0.738373	1.05072	0.687856	0.828014	1.08165	Homo sapiens	X:69242707-69242773 (+)	hsa-miR-676-star_st	miRNA	hsa-mir-676
hsa-miR-4786-3p_st	hsa-miR-4786-3p	MIMAT0019955	hsa-miR-4786-3p	1.0163	up	2.28831	0.252831	0.999543	2.59794	1.40181	2.10579	3.31035	2.08396	2.75822	1.86216	3.21931	1.26942	2.2741	Homo sapiens	2:240882432-240882511 (-)	hsa-miR-4786-3p_st	miRNA	hsa-mir-4786
hsa-miR-586_st	hsa-miR-586	MIMAT0003252	hsa-miR-586	0.827983	down	0.955444	0.253255	0.999543	1.15297	0.793295	0.617208	0.872997	0.659931	0.764324	1.18626	1.2115	0.809001	1.48695	Homo sapiens	6:45165411-45165507 (-)	hsa-miR-586_st	miRNA	hsa-mir-586
hsa-miR-4738-3p_st	hsa-miR-4738-3p	MIMAT0019867	hsa-miR-4738-3p	4.20218	up	4.31068	0.253453	0.999543	4.85094	4.9475	5.58231	4.96928	6.38122	1.31909	4.24842	2.64823	6.12536	2.03446	Homo sapiens	17:73780602-73780688 (-)	hsa-miR-4738-3p_st	miRNA	hsa-mir-4738
hsa-miR-374a_st	hsa-miR-374a	MIMAT0000727	hsa-miR-374a-5p	2.41444	up	2.3729	0.254309	0.999543	2.95723	2.89902	3.1027	1.67766	4.40714	1.12977	1.3108	1.60473	1.82088	2.81912	Homo sapiens	X:73507121-73507192 (-)	hsa-miR-374a_st	miRNA	hsa-mir-374a
hsa-miR-1245b-5p_st	hsa-miR-1245b-5p	MIMAT0019950	hsa-miR-1245b-5p	0.964573	down	0.803132	0.255331	0.999543	0.699309	0.826068	0.785152	0.686892	0.888148	0.797097	0.834785	1.14751	0.809001	0.557361	Homo sapiens	2:189842819-189842887 (-)	hsa-miR-1245b-5p_st	miRNA	hsa-mir-1245b
hsa-miR-4474-3p_st	hsa-miR-4474-3p	MIMAT0019001	hsa-miR-4474-3p	0.661734	down	1.87835	0.255718	0.999543	1.76283	1.24581	1.22671	1.66979	1.99741	1.96857	2.53229	2.02505	2.32659	2.02843	Homo sapiens	9:20502263-20502340 (-)	hsa-miR-4474-3p_st	miRNA	hsa-mir-4474
hsa-miR-548u_st	hsa-miR-548u	MIMAT0015013	hsa-miR-548u	0.494398	down	2.09134	0.256191	0.999543	2.73856	1.28923	1.24343	0.994669	1.65016	3.14536	1.52604	2.72151	1.12402	4.48039	Homo sapiens	6:57254930-57255010 (+)	hsa-miR-548u_st	miRNA	hsa-mir-548u
hsa-miR-324-5p_st	hsa-miR-324-5p	MIMAT0000761	hsa-miR-324-5p	1.52576	up	7.25898	0.256974	0.999543	7.37004	7.86753	7.65094	7.50704	7.42317	5.01078	7.99194	6.41085	7.86605	7.49148	Homo sapiens	17:7126616-7126698 (-)	hsa-miR-324-5p_st	miRNA	hsa-mir-324
hsa-miR-149-star_st	hsa-miR-149*	MIMAT0004609	hsa-miR-149-3p	1.08193	up	9.63712	0.258129	0.999543	8.9393	9.17852	9.55973	10.9532	9.83884	9.23862	9.51315	10.5054	9.29848	9.34593	Homo sapiens	2:241395418-241395506 (+)	hsa-miR-149-star_st	miRNA	hsa-mir-149
hsa-miR-4671-5p_st	hsa-miR-4671-5p	MIMAT0019752	hsa-miR-4671-5p	0.930646	down	0.947833	0.259593	0.999543	1.18197	0.673634	0.76077	0.692833	1.17072	0.977552	0.844435	1.12844	0.974766	1.07321	Homo sapiens	1:234442213-234442285 (+)	hsa-miR-4671-5p_st	miRNA	hsa-mir-4671
hsa-miR-1228_st	hsa-miR-1228	MIMAT0005583	hsa-miR-1228-3p	1.11454	up	3.48256	0.260238	0.999543	3.62855	3.2074	3.04249	4.40058	3.52492	4.08787	3.31416	3.95418	3.57685	2.08862	Homo sapiens	12:57588287-57588359 (+)	hsa-miR-1228_st	miRNA	hsa-mir-1228
hsa-miR-1323_st	hsa-miR-1323	MIMAT0005795	hsa-miR-1323	0.725178	down	2.47249	0.261456	0.999543	2.29404	2.30779	1.99591	1.96745	2.63829	2.38864	2.04404	3.24247	0.996901	4.84939	Homo sapiens	19:54175222-54175294 (+)	hsa-miR-1323_st	miRNA	hsa-mir-1323
hsa-miR-4423-3p_st	hsa-miR-4423-3p	MIMAT0018936	hsa-miR-4423-3p	0.343425	down	4.72787	0.262286	0.999543	4.57116	3.76379	3.93572	3.54536	3.96848	4.26968	5.33772	5.76762	5.64063	6.47852	Homo sapiens	1:85599477-85599556 (+)	hsa-miR-4423-3p_st	miRNA	hsa-mir-4423
hsa-miR-3118_st	hsa-miR-3118	MIMAT0014980	hsa-miR-3118	0.901405	down	1.16308	0.262287	0.999543	1.02605	1.42741	1.11036	1.0682	0.809001	1.65805	0.711989	1.68334	1.13856	0.997847	Homo sapiens	1:142667289-142667363 (+) // 1:143163750-143163822 (+) // 1:143424141-143424215 (-) // 15:21038124-21038198 (+) // 21:15017096-15017171 (-) // 15:22049274-22049348 (+)	hsa-miR-3118_st	miRNA	hsa-mir-3118-1 // hsa-mir-3118-2 // hsa-mir-3118-3 // hsa-mir-3118-4 // hsa-mir-3118-5 // hsa-mir-3118-6
hsa-miR-4767_st	hsa-miR-4767	MIMAT0019919	hsa-miR-4767	2.26418	up	2.73666	0.26345	0.999543	2.36286	4.22467	3.50222	2.83893	3.70211	2.64168	3.0285	2.07604	1.30352	1.68611	Homo sapiens	X:7065901-7065978 (+)	hsa-miR-4767_st	miRNA	hsa-mir-4767
hsa-miR-4449_st	hsa-miR-4449	MIMAT0018968	hsa-miR-4449	6.85408	up	4.49078	0.264205	0.999543	5.01919	6.49685	5.41564	7.07722	5.3874	3.00967	4.52321	2.56296	3.88167	1.53398	Homo sapiens	4:53578849-53578914 (+)	hsa-miR-4449_st	miRNA	hsa-mir-4449
hsa-miR-296-5p_st	hsa-miR-296-5p	MIMAT0000690	hsa-miR-296-5p	1.05924	up	1.96417	0.264312	0.999543	2.17348	1.98541	2.03268	2.34475	1.49208	1.53638	1.68926	2.535	2.0707	1.78194	Homo sapiens	20:57392670-57392749 (-)	hsa-miR-296-5p_st	miRNA	hsa-mir-296
hsa-miR-671-3p_st	hsa-miR-671-3p	MIMAT0004819	hsa-miR-671-3p	2.04978	up	1.80663	0.264439	0.999543	1.23293	3.88925	2.39069	1.97143	2.13755	1.90042	1.38866	0.920678	1.16653	1.0682	Homo sapiens	7:150935507-150935624 (+)	hsa-miR-671-3p_st	miRNA	hsa-mir-671
hsa-miR-155-star_st	hsa-miR-155*	MIMAT0004658	hsa-miR-155-3p	0.590931	down	1.98627	0.264866	0.999543	1.72934	1.92894	1.57031	1.38592	1.41948	3.93366	1.42065	2.84246	1.16027	2.47164	Homo sapiens	21:26946292-26946356 (+)	hsa-miR-155-star_st	miRNA	hsa-mir-155
hsa-miR-29b_st	hsa-miR-29b	MIMAT0000100	hsa-miR-29b-3p	0.901166	down	6.73723	0.266151	0.999543	6.86836	6.95324	6.86749	5.506	7.11572	6.79631	7.45909	6.34291	6.19236	7.27082	Homo sapiens	7:130562218-130562298 (-) // 1:207975788-207975868 (-)	hsa-miR-29b_st	miRNA	hsa-mir-29b-1 // hsa-mir-29b-2
hsa-miR-106a_st	hsa-miR-106a	MIMAT0000103	hsa-miR-106a-5p	0.724732	down	11.7665	0.268561	0.999543	11.4951	12.3605	11.163	11.7691	10.8836	12.5119	10.9173	12.2527	12.3818	11.93	Homo sapiens	X:133304228-133304308 (-)	hsa-miR-106a_st	miRNA	hsa-mir-106a
hsa-miR-137_st	hsa-miR-137	MIMAT0000429	hsa-miR-137	1.39152	up	1.89671	0.268803	0.999543	1.34162	3.53583	3.364	1.15268	1.28109	1.54642	1.00445	2.01073	1.80898	1.92135	Homo sapiens	1:98511626-98511727 (-)	hsa-miR-137_st	miRNA	hsa-mir-137
hsa-miR-1281_st	hsa-miR-1281	MIMAT0005939	hsa-miR-1281	0.551406	down	6.69045	0.269213	0.999543	6.72088	5.91494	5.40787	8.0302	5.23132	8.2481	7.33435	7.07286	6.01978	6.92418	Homo sapiens	22:41488517-41488570 (+)	hsa-miR-1281_st	miRNA	hsa-mir-1281
hsa-miR-219-5p_st	hsa-miR-219-5p	MIMAT0000276	hsa-miR-219-5p	0.92742	down	0.975373	0.269286	0.999543	1.43453	0.445774	0.672198	1.21374	0.83886	1.00218	0.8238	1.17737	0.83886	1.30642	Homo sapiens	6:33175612-33175721 (+) // 9:131154897-131154993 (-)	hsa-miR-219-5p_st	miRNA	hsa-mir-219-1 // hsa-mir-219-2
hsa-miR-548w_st	hsa-miR-548w	MIMAT0015060	hsa-miR-548w	1.56542	up	1.55326	0.270787	0.999543	1.77027	0.855813	2.23568	3.2092	1.31172	1.17283	1.23192	1.32943	1.72305	0.692703	Homo sapiens	16:26036558-26036631 (+)	hsa-miR-548w_st	miRNA	hsa-mir-548w
hsa-miR-1184_st	hsa-miR-1184	MIMAT0005829	hsa-miR-1184	0.136153	down	4.34143	0.27119	0.999543	3.31189	2.10289	1.49855	4.04746	3.55459	7.6638	3.36066	4.51107	6.24	7.12336	Homo sapiens	X:154115635-154115733 (-) // X:154612749-154612847 (-) // X:154687178-154687276 (+)	hsa-miR-1184_st	miRNA	hsa-mir-1184-1 // hsa-mir-1184-2 // hsa-mir-1184-3
hsa-miR-4477b_st	hsa-miR-4477b	MIMAT0019005	hsa-miR-4477b	0.795462	down	1.20527	0.272504	0.999543	1.22224	1.11414	0.856188	1.19943	0.809001	1.67446	0.932241	1.35448	1.79701	1.09348	Homo sapiens	9:68415308-68415388 (+)	hsa-miR-4477b_st	miRNA	hsa-mir-4477b
hsa-miR-4507_st	hsa-miR-4507	MIMAT0019044	hsa-miR-4507	0.923381	down	8.09265	0.27279	0.999543	8.31689	7.37652	7.12136	9.67798	7.683	8.22392	9.3865	8.54715	7.83886	6.75433	Homo sapiens	14:106324293-106324344 (-)	hsa-miR-4507_st	miRNA	hsa-mir-4507
hsa-miR-4528_st	hsa-miR-4528	MIMAT0019067	hsa-miR-4528	0.922444	down	0.858136	0.272809	0.999543	0.781987	0.754685	0.846765	0.742497	0.87358	0.675213	0.63758	1.19392	0.996902	1.07823	Homo sapiens	18:50763471-50763560 (+)	hsa-miR-4528_st	miRNA	hsa-mir-4528
hsa-miR-4758-3p_st	hsa-miR-4758-3p	MIMAT0019904	hsa-miR-4758-3p	1.17573	up	2.00595	0.273008	0.999543	1.99866	2.53805	1.55526	2.33932	2.18234	2.06517	1.61111	2.24284	2.21499	1.31172	Homo sapiens	20:60907529-60907616 (-)	hsa-miR-4758-3p_st	miRNA	hsa-mir-4758
hsa-miR-2054_st	hsa-miR-2054	MIMAT0009979	hsa-miR-2054	0.948878	down	0.895572	0.273124	0.999543	0.996902	0.712854	1.10297	0.699801	0.776069	0.870538	0.625808	0.624324	1.23473	1.31172	Homo sapiens	4:126428414-126428462 (+)	hsa-miR-2054_st	miRNA	hsa-mir-2054
hsa-miR-4509_st	hsa-miR-4509	MIMAT0019046	hsa-miR-4509	0.785249	down	1.03808	0.273205	0.999543	0.789485	1.08486	0.555136	1.06595	0.823016	1.34911	0.853963	1.15461	0.996901	1.70775	Homo sapiens	15:22675148-22675241 (-) // 15:28671637-28671730 (+) // 15:28735898-28735991 (-)	hsa-miR-4509_st	miRNA	hsa-mir-4509-1 // hsa-mir-4509-2 // hsa-mir-4509-3
hsa-miR-182_st	hsa-miR-182	MIMAT0000259	hsa-miR-182-5p	1.90244	up	8.83549	0.273284	0.999543	8.30334	10.428	10.0756	9.09623	8.59389	6.62971	8.28533	8.59298	10.2659	8.08389	Homo sapiens	7:129410223-129410332 (-)	hsa-miR-182_st	miRNA	hsa-mir-182
hsa-miR-4684-5p_st	hsa-miR-4684-5p	MIMAT0019769	hsa-miR-4684-5p	1.00288	up	0.996444	0.273879	0.999543	0.839029	0.826068	1.26771	0.864618	1.19517	0.977095	1.02784	0.931614	0.996902	1.03839	Homo sapiens	1:23046010-23046091 (+)	hsa-miR-4684-5p_st	miRNA	hsa-mir-4684
hsa-miR-3150a-3p_st	hsa-miR-3150a-3p	MIMAT0015023	hsa-miR-3150a-3p	1.21815	up	1.34657	0.27396	0.999543	1.06049	1.28792	1.56246	1.68273	1.85097	0.975424	1.93441	0.895505	1.36469	0.851094	Homo sapiens	8:96085142-96085221 (+)	hsa-miR-3150a-3p_st	miRNA	hsa-mir-3150a
hsa-miR-148b-star_st	hsa-miR-148b*	MIMAT0004699	hsa-miR-148b-5p	0.816368	down	1.2458	0.274493	0.999543	1.02877	1.05413	1.13764	1.12515	1.15154	0.986378	1.42741	1.64725	1.88345	1.01628	Homo sapiens	12:54731000-54731098 (+)	hsa-miR-148b-star_st	miRNA	hsa-mir-148b
hsa-miR-378d_st	hsa-miR-378d	MIMAT0018926	hsa-miR-378d	2.65749	up	6.25745	0.276439	0.999543	6.9058	7.31862	7.47369	7.11875	5.99556	4.44057	6.71121	5.94965	5.54402	5.11664	Homo sapiens	4:5925002-5925055 (-) // 8:94928250-94928347 (-)	hsa-miR-378d_st	miRNA	hsa-mir-378d-1 // hsa-mir-378d-2
hsa-miR-3117-3p_st	hsa-miR-3117-3p	MIMAT0014979	hsa-miR-3117-3p	1.04097	up	0.893609	0.276617	0.999543	0.765732	1.06747	0.599628	0.836968	1.34306	0.671938	0.789904	0.995964	0.966319	0.899108	Homo sapiens	1:67094123-67094200 (+)	hsa-miR-3117-3p_st	miRNA	hsa-mir-3117
hsa-miR-147b_st	hsa-miR-147b	MIMAT0004928	hsa-miR-147b	3.37933	up	2.28356	0.278609	0.999543	3.67071	4.77172	2.96497	1.69357	2.70869	1.16728	1.50528	0.794459	2.49213	1.06682	Homo sapiens	15:45725248-45725327 (+)	hsa-miR-147b_st	miRNA	hsa-mir-147b
hsa-miR-219-1-3p_st	hsa-miR-219-1-3p	MIMAT0004567	hsa-miR-219-1-3p	1.02684	up	1.03727	0.279018	0.999543	1.08488	1.03406	1.22747	1.01172	0.923749	1.21904	1.27175	0.889296	0.998986	0.711732	Homo sapiens	6:33175612-33175721 (+)	hsa-miR-219-1-3p_st	miRNA	hsa-mir-219-1
hsa-miR-4273_st	hsa-miR-4273	MIMAT0016903	hsa-miR-4273	0.962686	down	0.919783	0.281059	0.999543	0.923838	1.06747	0.893139	0.898921	0.678389	0.693507	0.935189	1.23743	0.923838	0.946108	Homo sapiens	3:75787431-75787514 (+)	hsa-miR-4273_st	miRNA	hsa-mir-4273
hsa-miR-3201_st	hsa-miR-3201	MIMAT0015086	hsa-miR-3201	0.243803	down	6.72304	0.281396	0.999543	6.89635	5.64257	5.42918	5.85518	4.70137	7.92343	7.38289	7.68243	6.89219	8.82477	Homo sapiens	22:48670176-48670227 (+)	hsa-miR-3201_st	miRNA	hsa-mir-3201
hsa-miR-1913_st	hsa-miR-1913	MIMAT0007888	hsa-miR-1913	1.80173	up	1.90899	0.281498	0.999543	2.78295	1.75791	2.44409	2.81045	1.873	1.51524	1.70889	1.47901	1.50034	1.21801	Homo sapiens	6:166922842-166922921 (-)	hsa-miR-1913_st	miRNA	hsa-mir-1913
hsa-miR-1470_st	hsa-miR-1470	MIMAT0007348	hsa-miR-1470	1.01927	up	1.43874	0.281898	0.999543	1.18574	1.29227	1.38912	1.86883	1.52658	1.28393	1.50899	1.84761	1.21176	1.27254	Homo sapiens	19:15560359-15560419 (+)	hsa-miR-1470_st	miRNA	hsa-mir-1470
hsa-miR-675-star_st	hsa-miR-675*	MIMAT0006790	hsa-miR-675-3p	1.45945	up	1.68202	0.282692	0.999543	1.14632	1.5235	2.68549	2.56737	1.85097	1.03955	1.38477	2.00919	1.65834	0.954662	Homo sapiens	11:2017989-2018061 (-)	hsa-miR-675-star_st	miRNA	hsa-mir-675
hsa-miR-495_st	hsa-miR-495	MIMAT0002817	hsa-miR-495-3p	1.59852	up	3.29615	0.282865	0.999543	3.42991	1.82045	4.22527	3.61771	5.07923	2.3838	1.85065	3.32522	3.61403	3.61519	Homo sapiens	14:101500092-101500173 (+)	hsa-miR-495_st	miRNA	hsa-mir-495
hsa-miR-4506_st	hsa-miR-4506	MIMAT0019042	hsa-miR-4506	1.32713	up	1.96024	0.283508	0.999543	1.58886	1.82427	2.74779	2.92024	1.74083	1.92373	0.998509	2.02505	1.86497	1.96818	Homo sapiens	14:94414572-94414648 (-)	hsa-miR-4506_st	miRNA	hsa-mir-4506
hsa-miR-4477a_st	hsa-miR-4477a	MIMAT0019004	hsa-miR-4477a	0.705583	down	0.922816	0.283719	0.999543	0.77841	0.810199	0.823616	0.527682	0.416393	1.66632	0.874364	1.42741	1.02224	0.88153	Homo sapiens	9:68415308-68415388 (-)	hsa-miR-4477a_st	miRNA	hsa-mir-4477a
hsa-miR-4687-3p_st	hsa-miR-4687-3p	MIMAT0019775	hsa-miR-4687-3p	0.847728	down	10.1627	0.284837	0.999543	9.72594	9.66264	9.85856	10.9074	10.063	10.8448	10.0107	10.5995	10.0796	9.87457	Homo sapiens	11:3877292-3877371 (+)	hsa-miR-4687-3p_st	miRNA	hsa-mir-4687
hsa-miR-150_st	hsa-miR-150	MIMAT0000451	hsa-miR-150-5p	0.98126	down	10.3347	0.286365	0.999543	11.7924	10.3232	10.2024	10.103	9.18409	10.9866	10.6484	9.52745	10.5288	10.0503	Homo sapiens	19:50004042-50004125 (-)	hsa-miR-150_st	miRNA	hsa-mir-150
hsa-miR-4452_st	hsa-miR-4452	MIMAT0018974	hsa-miR-4452	0.691312	down	0.999241	0.289206	0.999543	0.823035	0.668026	0.557361	0.825905	0.7904	1.67884	1.0811	1.16421	0.996902	1.40663	Homo sapiens	4:87463635-87463705 (-)	hsa-miR-4452_st	miRNA	hsa-mir-4452
hsa-miR-885-3p_st	hsa-miR-885-3p	MIMAT0004948	hsa-miR-885-3p	2.17118	up	3.26011	0.289644	0.999543	2.18011	3.21014	4.89793	4.04214	4.76642	2.39629	2.60373	3.44994	3.11998	1.93441	Homo sapiens	3:10436173-10436246 (-)	hsa-miR-885-3p_st	miRNA	hsa-mir-885
hsa-miR-1305_st	hsa-miR-1305	MIMAT0005893	hsa-miR-1305	1.01782	up	1.05451	0.290991	0.999543	1.0476	1.02825	1.13711	1.1189	1.00439	1.22711	1.09138	0.83458	1.04361	1.01214	Homo sapiens	4:183090446-183090531 (+)	hsa-miR-1305_st	miRNA	hsa-mir-1305
hsa-miR-145-star_st	hsa-miR-145*	MIMAT0004601	hsa-miR-145-3p	1.58955	up	2.1444	0.291065	0.999543	1.72096	2.41746	3.16533	1.09258	3.99722	2.42518	2.37243	1.77636	1.31205	1.16442	Homo sapiens	5:148810209-148810296 (+)	hsa-miR-145-star_st	miRNA	hsa-mir-145
hsa-miR-374a-star_st	hsa-miR-374a*	MIMAT0004688	hsa-miR-374a-3p	0.866399	down	0.757304	0.291177	0.999543	0.61093	0.739285	0.560778	0.732801	0.625484	1.03552	0.739285	0.919008	0.883633	0.726317	Homo sapiens	X:73507121-73507192 (-)	hsa-miR-374a-star_st	miRNA	hsa-mir-374a
hsa-miR-100-star_st	hsa-miR-100*	MIMAT0004512	hsa-miR-100-3p	1.16144	up	1.21771	0.291625	0.999543	1.10999	1.66591	0.983769	1.63936	1.22933	0.797097	1.26525	1.56784	0.666913	1.25168	Homo sapiens	11:122022937-122023016 (-)	hsa-miR-100-star_st	miRNA	hsa-mir-100
hsa-miR-3124-3p_st	hsa-miR-3124-3p	MIMAT0019200	hsa-miR-3124-3p	1.01403	up	0.86333	0.292178	0.999543	1.09015	0.755409	1.16983	0.75562	0.595895	0.956003	0.843297	0.858592	0.811898	0.796604	Homo sapiens	1:249120576-249120642 (+)	hsa-miR-3124-3p_st	miRNA	hsa-mir-3124
hsa-miR-372_st	hsa-miR-372	MIMAT0000724	hsa-miR-372	0.726101	down	1.09351	0.292255	0.999543	1.04859	1.09263	0.773574	0.67965	0.718724	1.42814	1.06529	1.35214	1.16249	1.6139	Homo sapiens	19:54291144-54291210 (+)	hsa-miR-372_st	miRNA	hsa-mir-372
hsa-miR-127-5p_st	hsa-miR-127-5p	MIMAT0004604	hsa-miR-127-5p	2.15756	up	2.58085	0.292591	0.999543	2.96287	2.39156	3.4708	3.28462	3.56793	1.86972	3.36861	1.94487	1.9342	1.01336	Homo sapiens	14:101349316-101349412 (+)	hsa-miR-127-5p_st	miRNA	hsa-mir-127
hsa-miR-141-star_st	hsa-miR-141*	MIMAT0004598	hsa-miR-141-5p	1.37204	up	1.20367	0.293326	0.999543	0.809994	3.2076	1.68456	0.622093	0.834907	1.00346	0.985796	0.57966	0.996902	1.31172	Homo sapiens	12:7073260-7073354 (+)	hsa-miR-141-star_st	miRNA	hsa-mir-141
hsa-miR-34c-3p_st	hsa-miR-34c-3p	MIMAT0004677	hsa-miR-34c-3p	1.7391	up	2.85409	0.295182	0.999543	1.41571	2.60634	3.98859	3.79997	4.45568	5.04004	1.45253	1.68285	2.63065	1.46852	Homo sapiens	11:111384164-111384240 (+)	hsa-miR-34c-3p_st	miRNA	hsa-mir-34c
hsa-miR-4764-5p_st	hsa-miR-4764-5p	MIMAT0019914	hsa-miR-4764-5p	0.865275	down	1.79118	0.295749	0.999543	1.57426	0.570329	3.15015	1.52785	1.6114	1.01933	1.42741	3.75963	1.18952	2.08195	Homo sapiens	22:33832568-33832655 (-)	hsa-miR-4764-5p_st	miRNA	hsa-mir-4764
hsa-miR-665_st	hsa-miR-665	MIMAT0004952	hsa-miR-665	1.16947	up	5.2021	0.296106	0.999543	5.46262	4.20976	5.54962	5.46767	5.8855	2.78094	5.61787	7.04397	4.53192	5.47117	Homo sapiens	14:101341370-101341441 (+)	hsa-miR-665_st	miRNA	hsa-mir-665
hsa-miR-135b_st	hsa-miR-135b	MIMAT0000758	hsa-miR-135b-5p	1.08783	up	1.03292	0.296722	0.999543	0.54087	1.17332	1.88642	0.563789	1.30386	1.21904	0.776405	1.35358	0.765808	0.746135	Homo sapiens	1:205417430-205417526 (-)	hsa-miR-135b_st	miRNA	hsa-mir-135b
hsa-miR-3154_st	hsa-miR-3154	MIMAT0015028	hsa-miR-3154	1.57686	up	3.25496	0.298231	0.999543	3.58242	2.92128	3.36872	3.88925	4.15575	2.01937	3.08054	4.73337	2.90226	1.89661	Homo sapiens	9:131007226-131007309 (-)	hsa-miR-3154_st	miRNA	hsa-mir-3154
hsa-miR-941_st	hsa-miR-941	MIMAT0004984	hsa-miR-941	6.13655	up	3.42853	0.300109	0.999543	6.40957	5.75419	3.65609	3.84458	4.02179	1.50416	3.20223	0.757746	4.20125	0.933693	Homo sapiens	20:62550778-62550894 (+) // // 20:62551085-62551201 (+) // 20:62551197-62551313 (+)	hsa-miR-941_st	miRNA	hsa-mir-941-1 // hsa-mir-941-2 // hsa-mir-941-3 // hsa-mir-941-4
hsa-miR-4268_st	hsa-miR-4268	MIMAT0016896	hsa-miR-4268	1.01758	up	0.740342	0.302108	0.999543	0.655196	0.537751	0.782139	0.918431	0.871036	0.881964	0.409396	1.14751	0.507291	0.692703	Homo sapiens	2:220771223-220771286 (-)	hsa-miR-4268_st	miRNA	hsa-mir-4268
hsa-miR-371-3p_st	hsa-miR-371-3p	MIMAT0000723	hsa-miR-371a-3p	0.938432	down	1.28816	0.302788	0.999543	1.75791	0.940889	1.17778	1.30643	1.02862	1.67202	0.724988	1.52623	1.3214	1.42537	Homo sapiens	19:54290929-54290995 (+)	hsa-miR-371-3p_st	miRNA	hsa-mir-371
hsa-miR-140-5p_st	hsa-miR-140-5p	MIMAT0000431	hsa-miR-140-5p	1.28212	up	6.0723	0.303984	0.999543	7.22992	6.15258	6.29618	4.92928	6.64987	4.28235	6.24502	7.90739	5.98642	5.04401	Homo sapiens	16:69966984-69967083 (+)	hsa-miR-140-5p_st	miRNA	hsa-mir-140
hsa-miR-577_st	hsa-miR-577	MIMAT0003242	hsa-miR-577	0.748106	down	1.11472	0.304898	0.999543	0.996902	1.16748	0.825408	0.759648	0.777473	0.744424	0.89575	1.58591	1.13442	2.25983	Homo sapiens	4:115577915-115578010 (+)	hsa-miR-577_st	miRNA	hsa-mir-577
hsa-miR-3682-5p_st	hsa-miR-3682-5p	MIMAT0019222	hsa-miR-3682-5p	0.969087	down	0.795876	0.305512	0.999543	0.461673	0.746522	1.09027	0.708667	0.858994	0.702393	0.697609	0.754691	0.741374	1.19657	Homo sapiens	2:54076259-54076342 (-)	hsa-miR-3682-5p_st	miRNA	hsa-mir-3682
hsa-miR-4536_st	hsa-miR-4536	MIMAT0019078	hsa-miR-4536-5p	0.971417	down	0.946664	0.305536	0.999543	1.34309	0.972011	0.917704	0.825593	0.570329	0.94304	0.854906	1.29345	0.798633	0.947882	Homo sapiens	X:55477893-55477953 (+)	hsa-miR-4536_st	miRNA	hsa-mir-4536
hsa-miR-3617_st	hsa-miR-3617	MIMAT0017997	hsa-miR-3617-5p	0.852035	down	1.91643	0.30566	0.999543	1.74726	1.93441	1.80304	1.8279	1.69202	1.81329	1.28995	2.40296	2.80688	1.84663	Homo sapiens	20:44333741-44333819 (-)	hsa-miR-3617_st	miRNA	hsa-mir-3617
hsa-miR-4715-5p_st	hsa-miR-4715-5p	MIMAT0019824	hsa-miR-4715-5p	1.19387	up	1.06085	0.306135	0.999543	1.18574	0.884803	1.38591	1.23507	1.25183	0.832265	0.708963	1.03048	0.961432	1.13198	Homo sapiens	15:26093894-26093972 (-)	hsa-miR-4715-5p_st	miRNA	hsa-mir-4715
hsa-miR-2682_st	hsa-miR-2682	MIMAT0013517	hsa-miR-2682-5p	1.19411	up	1.19341	0.306533	0.999543	0.789936	1.77537	1.62873	1.37267	1.04017	0.977552	0.808999	1.08398	1.14497	1.31172	Homo sapiens	1:98510798-98510907 (-)	hsa-miR-2682_st	miRNA	hsa-mir-2682
hsa-miR-3652_st	hsa-miR-3652	MIMAT0018072	hsa-miR-3652	2.84658	up	2.69335	0.30697	0.999543	3.36508	2.59861	3.62671	3.43028	4.21913	1.15135	2.05873	2.13679	1.92841	2.41837	Homo sapiens	12:104324203-104324333 (+)	hsa-miR-3652_st	miRNA	hsa-mir-3652
hsa-miR-4801_st	hsa-miR-4801	MIMAT0019980	hsa-miR-4801	0.968824	down	1.39333	0.307861	0.999543	1.37597	1.34651	1.42741	1.4318	1.27071	1.27705	1.23243	1.71809	1.45095	1.40235	Homo sapiens	4:37243532-37243613 (-)	hsa-miR-4801_st	miRNA	hsa-mir-4801
hsa-miR-512-5p_st	hsa-miR-512-5p	MIMAT0002822	hsa-miR-512-5p	1.16861	up	1.13072	0.308229	0.999543	1.35681	1.46951	1.21904	1.00134	1.1689	0.797097	1.04853	0.789973	1.21329	1.24272	Homo sapiens	19:54169933-54170016 (+) // 19:54172411-54172508 (+)	hsa-miR-512-5p_st	miRNA	hsa-mir-512-1 // hsa-mir-512-2
hsa-miR-4655-3p_st	hsa-miR-4655-3p	MIMAT0019722	hsa-miR-4655-3p	1.06183	up	1.98464	0.309781	0.999543	1.63231	1.72817	2.23103	2.88354	1.66455	1.927	2.15864	1.71875	2.07982	1.82261	Homo sapiens	7:1883816-1883889 (-)	hsa-miR-4655-3p_st	miRNA	hsa-mir-4655
hsa-miR-3152-3p_st	hsa-miR-3152-3p	MIMAT0015025	hsa-miR-3152-3p	0.569844	down	2.40777	0.309836	0.999543	2.17864	1.88862	2.04011	2.13076	1.77233	2.51053	3.31587	2.94133	2.28159	3.01794	Homo sapiens	9:18573304-18573377 (+)	hsa-miR-3152-3p_st	miRNA	hsa-mir-3152
hsa-miR-4659a-3p_st	hsa-miR-4659a-3p	MIMAT0019727	hsa-miR-4659a-3p	0.834274	down	1.21215	0.310046	0.999543	1.16881	1.31243	1.15914	0.802967	0.963895	0.757839	1.30557	1.68334	1.64561	1.32192	Homo sapiens	8:6602685-6602765 (+)	hsa-miR-4659a-3p_st	miRNA	hsa-mir-4659a
hsa-miR-1909-star_st	hsa-miR-1909*	MIMAT0007882	hsa-miR-1909-5p	2.82659	up	3.13605	0.310563	0.999543	2.72081	4.37182	4.00019	4.59488	3.7402	1.73214	3.56793	2.43909	3.46537	0.728055	Homo sapiens	19:1816158-1816237 (-)	hsa-miR-1909-star_st	miRNA	hsa-mir-1909
hsa-miR-337-5p_st	hsa-miR-337-5p	MIMAT0004695	hsa-miR-337-5p	0.493188	down	6.22728	0.310906	0.999543	5.65952	4.75641	5.80046	6.09248	6.27806	6.51122	6.1434	6.82324	6.46734	7.74068	Homo sapiens	14:101340830-101340922 (+)	hsa-miR-337-5p_st	miRNA	hsa-mir-337
hsa-miR-622_st	hsa-miR-622	MIMAT0003291	hsa-miR-622	3.03208	up	2.53718	0.311017	0.999543	1.62104	4.09022	3.78014	2.29367	4.90162	1.03899	3.252	1.9989	1.15346	1.2418	Homo sapiens	13:90883436-90883531 (+)	hsa-miR-622_st	miRNA	hsa-mir-622
hsa-miR-802_st	hsa-miR-802	MIMAT0004185	hsa-miR-802	0.949429	down	0.805501	0.311048	0.999543	0.815426	0.696848	0.947333	0.683879	0.696848	0.60297	1.01166	0.561868	0.935519	1.10266	Homo sapiens	21:37093013-37093106 (+)	hsa-miR-802_st	miRNA	hsa-mir-802
hsa-miR-3132_st	hsa-miR-3132	MIMAT0014997	hsa-miR-3132	1.51139	up	1.36897	0.311145	0.999543	1.15312	2.00813	1.85273	1.59889	1.72165	0.974678	0.606764	1.13128	1.39662	1.24579	Homo sapiens	2:220413795-220413869 (-)	hsa-miR-3132_st	miRNA	hsa-mir-3132
hsa-miR-221-star_st	hsa-miR-221*	MIMAT0004568	hsa-miR-221-5p	2.23293	up	3.89861	0.311175	0.999543	4.57034	5.25741	5.18982	2.42389	4.94895	1.89598	4.11096	3.492	3.98397	3.11281	Homo sapiens	X:45605585-45605694 (-)	hsa-miR-221-star_st	miRNA	hsa-mir-221
hsa-miR-4495_st	hsa-miR-4495	MIMAT0019030	hsa-miR-4495	1.03968	up	1.23402	0.311245	0.999543	0.916627	1.58001	0.977552	1.72452	1.11173	1.55116	1.0283	1.60307	0.776691	1.07054	Homo sapiens	12:98332834-98332899 (-)	hsa-miR-4495_st	miRNA	hsa-mir-4495
hsa-miR-4494_st	hsa-miR-4494	MIMAT0019029	hsa-miR-4494	1.07698	up	1.26369	0.311287	0.999543	1.18495	1.42284	1.42662	1.52214	1.02938	0.988281	2.33676	0.854515	0.884681	0.986753	Homo sapiens	12:47757969-47758052 (-)	hsa-miR-4494_st	miRNA	hsa-mir-4494
hsa-miR-19b_st	hsa-miR-19b	MIMAT0000074	hsa-miR-19b-3p	0.868249	down	10.8509	0.312066	0.999543	10.7473	11.5795	10.6736	10.5625	10.182	10.8959	10.482	11.365	11.2899	10.7312	Homo sapiens	13:92003446-92003532 (+) // X:133303701-133303796 (-)	hsa-miR-19b_st	miRNA	hsa-mir-19b-1 // hsa-mir-19b-2
hsa-miR-572_st	hsa-miR-572	MIMAT0003237	hsa-miR-572	2.33793	up	4.03169	0.312084	0.999543	4.00273	4.65923	4.37156	5.27983	4.9082	4.13378	3.51323	3.04638	3.59188	2.81011	Homo sapiens	4:11370451-11370545 (+)	hsa-miR-572_st	miRNA	hsa-mir-572
hsa-miR-4707-5p_st	hsa-miR-4707-5p	MIMAT0019807	hsa-miR-4707-5p	1.40803	up	7.83985	0.312136	0.999543	7.44467	7.8252	8.07178	8.75048	8.34129	6.58086	7.72296	8.98466	7.85833	6.81822	Homo sapiens	14:23426159-23426238 (-)	hsa-miR-4707-5p_st	miRNA	hsa-mir-4707
hsa-miR-629_st	hsa-miR-629	MIMAT0004810	hsa-miR-629-5p	6.14604	up	5.12685	0.312448	0.999543	7.99417	5.20752	5.74035	6.90319	6.33816	1.69734	4.61088	2.61836	6.89398	3.26454	Homo sapiens	15:70371711-70371807 (-)	hsa-miR-629_st	miRNA	hsa-mir-629
hsa-miR-371-5p_st	hsa-miR-371-5p	MIMAT0004687	hsa-miR-371a-5p	2.19905	up	2.54814	0.312763	0.999543	3.24075	2.48567	2.66193	4.0065	3.18805	0.977552	2.62903	1.38547	3.17849	1.72795	Homo sapiens	19:54290929-54290995 (+)	hsa-miR-371-5p_st	miRNA	hsa-mir-371
hsa-miR-593-star_st	hsa-miR-593*	MIMAT0003261	hsa-miR-593-5p	1.56614	up	1.43502	0.313895	0.999543	1.82436	1.64407	1.74716	1.63137	1.94617	1.45244	1.04448	1.0444	1.32039	0.695375	Homo sapiens	7:127721913-127722012 (+)	hsa-miR-593-star_st	miRNA	hsa-mir-593
hsa-miR-1266_st	hsa-miR-1266	MIMAT0005920	hsa-miR-1266	1.52892	up	1.26592	0.314	0.999543	1.63801	1.86215	1.54177	1.15992	1.65906	1.16921	0.774962	0.868189	1.06337	0.922598	Homo sapiens	15:52569314-52569397 (-)	hsa-miR-1266_st	miRNA	hsa-mir-1266
hsa-miR-3937_st	hsa-miR-3937	MIMAT0018352	hsa-miR-3937	3.30322	up	4.02946	0.314221	0.999543	3.99439	4.61916	5.76323	4.80072	5.2795	1.52404	4.01345	4.07748	3.29266	2.93	Homo sapiens	X:39520470-39520575 (+)	hsa-miR-3937_st	miRNA	hsa-mir-3937
hsa-miR-522_st	hsa-miR-522	MIMAT0002868	hsa-miR-522-3p	0.768999	down	0.928999	0.314609	0.999543	0.95237	0.805586	0.670244	0.675527	0.593902	1.00112	1.15858	1.12184	1.21904	1.09178	Homo sapiens	19:54254465-54254551 (+)	hsa-miR-522_st	miRNA	hsa-mir-522
hsa-miR-4639-5p_st	hsa-miR-4639-5p	MIMAT0019697	hsa-miR-4639-5p	0.672469	down	1.26155	0.314747	0.999543	1.13613	0.570329	1.28679	0.943553	0.939809	1.49922	1.30358	1.93124	1.98627	1.0186	Homo sapiens	6:16141778-16141861 (+)	hsa-miR-4639-5p_st	miRNA	hsa-mir-4639
hsa-miR-4793-5p_st	hsa-miR-4793-5p	MIMAT0019965	hsa-miR-4793-5p	1.38736	up	1.60684	0.3148	0.999543	0.927293	2.87163	1.90936	1.66718	1.83962	1.49382	1.87957	1.21762	1.11747	1.14487	Homo sapiens	3:48681627-48681713 (-)	hsa-miR-4793-5p_st	miRNA	hsa-mir-4793
hsa-miR-548f_st	hsa-miR-548f	MIMAT0005895	hsa-miR-548f	1.08324	up	1.04655	0.314883	0.999543	1.68907	0.665329	0.836918	1.0181	1.31172	1.00708	0.791189	1.37112	1.21904	0.555937	Homo sapiens	10:56367634-56367717 (-) // 2:213290987-213291084 (-) // 5:109849530-109849616 (-) // 7:147075109-147075213 (-) // X:32659591-32659676 (-)	hsa-miR-548f_st	miRNA	hsa-mir-548f-1 // hsa-mir-548f-2 // hsa-mir-548f-3 // hsa-mir-548f-4 // hsa-mir-548f-5
hsa-miR-3134_st	hsa-miR-3134	MIMAT0015000	hsa-miR-3134	0.940768	down	1.24738	0.316485	0.999543	1.3514	1.29018	1.30963	0.974665	1.0908	1.37565	1.42741	0.953697	1.12478	1.57558	Homo sapiens	3:15738805-15738878 (-)	hsa-miR-3134_st	miRNA	hsa-mir-3134
hsa-miR-4327_st	hsa-miR-4327	MIMAT0016889	hsa-miR-4327	2.40812	up	2.4367	0.317403	0.999543	2.82421	2.52568	2.94792	3.28444	3.77105	1.63659	2.47807	1.63659	1.35685	1.90565	Homo sapiens	21:31747612-31747696 (-)	hsa-miR-4327_st	miRNA	hsa-mir-4327
hsa-miR-518c-star_st	hsa-miR-518c*	MIMAT0002847	hsa-miR-518c-5p	1.43517	up	1.30564	0.31849	0.999543	0.954715	1.38751	1.5235	2.0193	1.94621	0.762111	0.733173	0.953698	1.69907	1.07709	Homo sapiens	19:54211989-54212089 (+)	hsa-miR-518c-star_st	miRNA	hsa-mir-518c
hsa-miR-4723-5p_st	hsa-miR-4723-5p	MIMAT0019838	hsa-miR-4723-5p	3.49891	up	2.66178	0.32029	0.999543	3.41517	2.93517	3.43558	3.24237	4.79788	1.2601	2.7179	1.63388	1.20429	1.97548	Homo sapiens	17:26687676-26687759 (+)	hsa-miR-4723-5p_st	miRNA	hsa-mir-4723
hsa-miR-548e_st	hsa-miR-548e	MIMAT0005874	hsa-miR-548e	0.965288	down	0.95463	0.320603	0.999543	0.96131	0.977552	0.803577	0.833759	1.06953	1.00231	1.2234	1.11192	0.691671	0.871271	Homo sapiens	10:112748684-112748771 (+)	hsa-miR-548e_st	miRNA	hsa-mir-548e
hsa-miR-4796-5p_st	hsa-miR-4796-5p	MIMAT0019970	hsa-miR-4796-5p	1.00562	up	0.983515	0.320766	0.999543	0.856887	0.899856	1.04635	0.941173	1.19352	0.985144	0.958674	1.37309	0.736539	0.843919	Homo sapiens	3:114462292-114462372 (-)	hsa-miR-4796-5p_st	miRNA	hsa-mir-4796
hsa-miR-4514_st	hsa-miR-4514	MIMAT0019051	hsa-miR-4514	0.939496	down	1.28417	0.320832	0.999543	1.31254	0.885971	1.19623	1.13154	1.66945	1.04089	1.35693	1.68069	1.53468	1.03275	Homo sapiens	15:81289758-81289814 (-)	hsa-miR-4514_st	miRNA	hsa-mir-4514
hsa-miR-4642_st	hsa-miR-4642	MIMAT0019702	hsa-miR-4642	0.713974	down	1.59606	0.321777	0.999543	1.33463	1.3678	1.21904	1.34077	1.50294	2.03146	1.3874	1.7673	1.75791	2.25139	Homo sapiens	6:44403378-44403459 (+)	hsa-miR-4642_st	miRNA	hsa-mir-4642
hsa-miR-4637_st	hsa-miR-4637	MIMAT0019694	hsa-miR-4637	0.96015	down	0.998881	0.322	0.999543	0.996902	0.977552	0.977552	0.942031	0.953697	0.9449	1.63566	0.585194	0.9861	0.989218	Homo sapiens	5:14826038-14826121 (-)	hsa-miR-4637_st	miRNA	hsa-mir-4637
hsa-miR-4648_st	hsa-miR-4648	MIMAT0019710	hsa-miR-4648	0.936522	down	1.24109	0.322495	0.999543	0.83726	1.13375	1.12211	1.60135	1.27445	2.03909	0.570329	1.80653	1.18879	0.83726	Homo sapiens	7:2566708-2566786 (+)	hsa-miR-4648_st	miRNA	hsa-mir-4648
hsa-miR-380-star_st	hsa-miR-380*	MIMAT0000734	hsa-miR-380-5p	1.07634	up	1.11109	0.322679	0.999543	1.33648	0.996883	1.22078	1.06159	1.20507	0.585929	1.01943	1.67064	1.16456	0.849578	Homo sapiens	14:101491354-101491414 (+)	hsa-miR-380-star_st	miRNA	hsa-mir-380
hsa-miR-3064-5p_st	hsa-miR-3064-5p	MIMAT0019864	hsa-miR-3064-5p	1.12319	up	3.5712	0.322835	0.999543	2.16541	2.95056	3.88925	4.56843	4.70137	1.79698	4.1905	4.96811	3.55672	2.9247	Homo sapiens	17:62496884-62496967 (-)	hsa-miR-3064-5p_st	miRNA	hsa-mir-3064
hsa-miR-3945_st	hsa-miR-3945	MIMAT0018361	hsa-miR-3945	0.687488	down	2.10819	0.323394	0.999543	1.55395	1.57767	1.31898	2.10835	2.63049	2.43851	2.65069	2.02505	1.7035	3.07466	Homo sapiens	4:185772167-185772264 (-)	hsa-miR-3945_st	miRNA	hsa-mir-3945
hsa-miR-3910_st	hsa-miR-3910	MIMAT0018184	hsa-miR-3910	0.470356	down	3.15614	0.324086	0.999543	3.10485	2.60381	1.9988	2.20268	3.15015	3.68719	2.72463	3.21883	3.22117	5.64934	Homo sapiens	9:94398533-94398643 (+) // 9:94398546-94398627 (-)	hsa-miR-3910_st	miRNA	hsa-mir-3910-1 // hsa-mir-3910-2
hsa-miR-4747-3p_st	hsa-miR-4747-3p	MIMAT0019883	hsa-miR-4747-3p	0.860346	down	1.07352	0.324131	0.999543	0.593571	1.20285	1.05332	1.00837	0.96696	0.977552	0.818757	1.47267	1.18578	1.45537	Homo sapiens	19:4932699-4932752 (+)	hsa-miR-4747-3p_st	miRNA	hsa-mir-4747
hsa-miR-19a-star_st	hsa-miR-19a*	MIMAT0004490	hsa-miR-19a-5p	0.928669	down	0.792391	0.325355	0.999543	0.747251	0.917212	0.842928	0.594067	0.593587	0.833802	0.831569	1.14751	0.907118	0.508867	Homo sapiens	13:92003145-92003226 (+)	hsa-miR-19a-star_st	miRNA	hsa-mir-19a
hsa-miR-486-3p_st	hsa-miR-486-3p	MIMAT0004762	hsa-miR-486-3p	2.74103	up	1.95274	0.326916	0.999543	3.7875	2.21224	2.34231	3.06997	1.98847	1.36175	0.986209	0.953697	1.59405	1.2312	Homo sapiens	8:41517959-41518026 (-)	hsa-miR-486-3p_st	miRNA	hsa-mir-486
hsa-miR-3150a-5p_st	hsa-miR-3150a-5p	MIMAT0019206	hsa-miR-3150a-5p	1.12512	up	1.25445	0.327244	0.999543	1.31943	1.57767	1.20955	1.34585	1.24492	1.4575	1.18891	0.880862	1.23025	1.08953	Homo sapiens	8:96085142-96085221 (+)	hsa-miR-3150a-5p_st	miRNA	hsa-mir-3150a
hsa-miR-4749-5p_st	hsa-miR-4749-5p	MIMAT0019885	hsa-miR-4749-5p	0.98948	down	6.65512	0.327414	0.999543	6.4742	6.14665	6.42254	7.49792	6.69612	7.43435	6.29729	7.15422	6.4719	5.95596	Homo sapiens	19:50357841-50357917 (+)	hsa-miR-4749-5p_st	miRNA	hsa-mir-4749
hsa-miR-196a_st	hsa-miR-196a	MIMAT0000226	hsa-miR-196a-5p	0.948779	down	3.17844	0.328185	0.999543	1.56246	1.57407	3.85006	7.28855	1.42744	1.12421	1.14596	2.79705	9.59658	1.41806	Homo sapiens	17:46709852-46709921 (-) // 12:54385522-54385631 (+)	hsa-miR-196a_st	miRNA	hsa-mir-196a-1 // hsa-mir-196a-2
hsa-miR-4436b-5p_st	hsa-miR-4436b-5p	MIMAT0019940	hsa-miR-4436b-5p	2.95905	up	4.1723	0.328564	0.999543	4.10887	4.91672	5.16558	6.08231	4.50084	2.77825	4.44972	3.64265	3.49037	2.58765	Homo sapiens	2:111042430-111042520 (+)	hsa-miR-4436b-5p_st	miRNA	hsa-mir-4436b
hsa-miR-3691-5p_st	hsa-miR-3691-5p	MIMAT0018120	hsa-miR-3691-5p	1.37183	up	1.22846	0.329006	0.999543	1.33848	1.18182	1.46172	1.21904	2.08147	1.12794	0.938756	0.905077	1.03879	0.991463	Homo sapiens	6:5148467-5148556 (-)	hsa-miR-3691-5p_st	miRNA	hsa-mir-3691
hsa-miR-3191_st	hsa-miR-3191	MIMAT0015075	hsa-miR-3191-3p	1.49807	up	1.92266	0.330499	0.999543	1.32294	1.26259	1.79517	4.45073	2.23964	1.27516	0.856188	3.22362	1.24107	1.55952	Homo sapiens	19:47730201-47730276 (-)	hsa-miR-3191_st	miRNA	hsa-mir-3191
hsa-miR-4671-3p_st	hsa-miR-4671-3p	MIMAT0019753	hsa-miR-4671-3p	0.825934	down	1.24252	0.330596	0.999543	1.14908	0.961103	0.856188	1.55417	1.00229	1.24554	1.2967	1.2221	1.65912	1.47888	Homo sapiens	1:234442213-234442285 (+)	hsa-miR-4671-3p_st	miRNA	hsa-mir-4671
hsa-miR-888-star_st	hsa-miR-888*	MIMAT0004917	hsa-miR-888-3p	0.766317	down	1.03272	0.330735	0.999543	1.30542	0.977552	0.734337	0.623025	0.563287	1.61418	1.33016	1.14984	1.06206	0.967311	Homo sapiens	X:145076302-145076378 (-)	hsa-miR-888-star_st	miRNA	hsa-mir-888
hsa-miR-4293_st	hsa-miR-4293	MIMAT0016848	hsa-miR-4293	1.02196	up	0.898676	0.331798	0.999543	0.94103	0.979625	0.548938	1.21904	0.883106	0.927235	0.580515	0.88483	0.974327	1.04811	Homo sapiens	10:14425199-14425276 (-)	hsa-miR-4293_st	miRNA	hsa-mir-4293
hsa-miR-3907_st	hsa-miR-3907	MIMAT0018179	hsa-miR-3907	2.35103	up	2.0823	0.332717	0.999543	1.97336	2.38892	2.59186	4.35008	2.19052	1.208	1.99417	1.3646	2.16881	0.592692	Homo sapiens	7:151130575-151130725 (-)	hsa-miR-3907_st	miRNA	hsa-mir-3907
hsa-miR-921_st	hsa-miR-921	MIMAT0004971	hsa-miR-921	1.78863	up	2.17556	0.332753	0.999543	1.71949	2.28588	2.97456	2.60051	3.39451	2.41342	1.43492	1.84037	1.98664	1.10532	Homo sapiens	1:166123980-166124035 (-)	hsa-miR-921_st	miRNA	hsa-mir-921
hsa-miR-4476_st	hsa-miR-4476	MIMAT0019003	hsa-miR-4476	2.10574	up	1.84586	0.333556	0.999543	2.00774	2.22842	2.2433	2.61647	2.81917	0.9118	1.71796	1.23383	1.02986	1.65002	Homo sapiens	9:36893459-36893528 (-)	hsa-miR-4476_st	miRNA	hsa-mir-4476
hsa-miR-620_st	hsa-miR-620	MIMAT0003289	hsa-miR-620	0.877903	down	0.953542	0.33509	0.999543	0.768853	0.990532	0.791843	1.01202	0.734794	1.17625	1.19276	1.11816	0.932557	0.817648	Homo sapiens	12:116586365-116586459 (-)	hsa-miR-620_st	miRNA	hsa-mir-620
hsa-miR-3975_st	hsa-miR-3975	MIMAT0019360	hsa-miR-3975	0.780593	down	1.44849	0.336792	0.999543	1.77374	1.29227	1.13313	1.2675	0.882396	1.38892	1.02882	1.88591	1.32859	2.50358	Homo sapiens	18:33171701-33171770 (+)	hsa-miR-3975_st	miRNA	hsa-mir-3975
hsa-miR-526a_st	hsa-miR-526a	MIMAT0002845	hsa-miR-526a	0.992027	down	1.0861	0.337369	0.999543	1.06344	0.843167	1.3067	0.87661	1.31172	1.1769	1.08877	0.965734	1.21904	1.00894	Homo sapiens	19:54209506-54209590 (+) // 19:54230176-54230240 (+)	hsa-miR-526a_st	miRNA	hsa-mir-526a-1 // hsa-mir-526a-2
hsa-miR-3615_st	hsa-miR-3615	MIMAT0017994	hsa-miR-3615	7.00666	up	3.18599	0.338064	0.999543	4.90723	5.7478	3.95701	3.69311	4.6466	0.97308	2.80162	1.37345	2.68012	1.07985	Homo sapiens	17:72744752-72744838 (+)	hsa-miR-3615_st	miRNA	hsa-mir-3615
hsa-miR-361-3p_st	hsa-miR-361-3p	MIMAT0004682	hsa-miR-361-3p	4.04359	up	2.76641	0.33836	0.999543	3.43233	5.02622	3.86214	2.26599	4.28446	1.76285	1.78395	1.97687	1.44693	1.82236	Homo sapiens	X:85158641-85158712 (-)	hsa-miR-361-3p_st	miRNA	hsa-mir-361
hsa-miR-3669_st	hsa-miR-3669	MIMAT0018092	hsa-miR-3669	1.09287	up	1.43824	0.338891	0.999543	1.49799	1.79417	1.33315	1.58195	1.30425	1.50419	0.967513	0.847009	1.72411	1.82808	Homo sapiens	8:130509594-130509674 (-)	hsa-miR-3669_st	miRNA	hsa-mir-3669
hsa-miR-506_st	hsa-miR-506	MIMAT0002878	hsa-miR-506-3p	0.948097	down	1.20836	0.339048	0.999543	1.13198	1.02691	1.37524	1.1015	1.21395	1.40258	1.71991	0.967764	1.06925	1.07454	Homo sapiens	X:146312238-146312361 (-)	hsa-miR-506_st	miRNA	hsa-mir-506
hsa-miR-143_st	hsa-miR-143	MIMAT0000435	hsa-miR-143-3p	0.65636	down	12.6272	0.342569	0.999543	12.255	11.459	12.5608	12.4824	12.8604	12.8773	13.3054	13.4294	12.0227	13.02	Homo sapiens	5:148808481-148808586 (+)	hsa-miR-143_st	miRNA	hsa-mir-143
hsa-miR-595_st	hsa-miR-595	MIMAT0003263	hsa-miR-595	1.7038	up	2.53511	0.34266	0.999543	1.47297	2.89671	2.67162	4.94311	2.61303	1.34462	1.53177	4.08491	1.97717	1.81519	Homo sapiens	7:158325410-158325505 (-)	hsa-miR-595_st	miRNA	hsa-mir-595
hsa-miR-4479_st	hsa-miR-4479	MIMAT0019011	hsa-miR-4479	2.03932	up	1.68118	0.342703	0.999543	1.02883	2.27054	2.35725	1.71936	3.60014	0.364845	0.906461	1.30866	1.58903	1.66668	Homo sapiens	9:139781185-139781255 (+)	hsa-miR-4479_st	miRNA	hsa-mir-4479
hsa-miR-3973_st	hsa-miR-3973	MIMAT0019358	hsa-miR-3973	0.892174	down	1.21341	0.343077	0.999543	1.5814	0.692703	1.15816	1.04516	1.1781	1.46232	1.04725	1.46912	1.24019	1.25966	Homo sapiens	11:36031648-36031754 (+)	hsa-miR-3973_st	miRNA	hsa-mir-3973
hsa-miR-141_st	hsa-miR-141	MIMAT0000432	hsa-miR-141-3p	2.18763	up	7.88947	0.343326	0.999543	8.41493	10.6662	9.1944	6.99498	7.00026	8.87112	9.5258	6.81657	1.96267	9.44778	Homo sapiens	12:7073260-7073354 (+)	hsa-miR-141_st	miRNA	hsa-mir-141
hsa-miR-3130-3p_st	hsa-miR-3130-3p	MIMAT0014994	hsa-miR-3130-3p	1.35173	up	1.63279	0.34353	0.999543	1.15115	1.41353	2.16559	2.20982	2.3109	1.42768	1.68843	1.47552	1.5028	0.982513	Homo sapiens	2:207647958-207648032 (-) // 2:207647958-207648032 (+)	hsa-miR-3130-3p_st	miRNA	hsa-mir-3130-1 // hsa-mir-3130-2
hsa-miR-590-3p_st	hsa-miR-590-3p	MIMAT0004801	hsa-miR-590-3p	0.844779	down	0.931912	0.343651	0.999543	0.839487	0.826068	0.757043	0.935872	0.692703	1.50134	0.929156	1.14472	0.809001	0.883725	Homo sapiens	7:73605528-73605624 (+)	hsa-miR-590-3p_st	miRNA	hsa-mir-590
hsa-miR-4687-5p_st	hsa-miR-4687-5p	MIMAT0019774	hsa-miR-4687-5p	0.68629	down	1.42094	0.345897	0.999543	0.830346	1.18083	1.49421	1.0558	1.18574	1.22385	1.42166	2.07214	2.16716	1.57767	Homo sapiens	11:3877292-3877371 (+)	hsa-miR-4687-5p_st	miRNA	hsa-mir-4687
hsa-miR-4800-5p_st	hsa-miR-4800-5p	MIMAT0019978	hsa-miR-4800-5p	0.885458	down	3.89657	0.346006	0.999543	4.09253	2.83541	3.90183	4.58123	3.63307	3.63393	4.82856	4.90269	3.83602	2.72039	Homo sapiens	4:2251804-2251883 (-)	hsa-miR-4800-5p_st	miRNA	hsa-mir-4800
hsa-miR-2278_st	hsa-miR-2278	MIMAT0011778	hsa-miR-2278	1.34245	up	1.8329	0.348595	0.999543	1.48232	1.55345	2.1236	2.37817	2.68912	1.54882	1.0283	1.61893	2.10956	1.7967	Homo sapiens	9:97572244-97572339 (+)	hsa-miR-2278_st	miRNA	hsa-mir-2278
hsa-miR-26a_st	hsa-miR-26a	MIMAT0000082	hsa-miR-26a-5p	1.20395	up	13.6491	0.348901	0.999543	13.8079	13.6088	13.8182	13.7844	13.8954	13.5911	13.6848	13.4569	13.3804	13.4626	Homo sapiens	3:38010895-38010971 (+) // 12:58218392-58218475 (-)	hsa-miR-26a_st	miRNA	hsa-mir-26a-1 // hsa-mir-26a-2
hsa-miR-30d-star_st	hsa-miR-30d*	MIMAT0004551	hsa-miR-30d-3p	0.95259	down	0.997579	0.349589	0.999543	0.829067	0.875456	1.11454	0.935872	1.05778	1.21904	0.753082	0.768682	0.949102	1.47317	Homo sapiens	8:135817119-135817188 (-)	hsa-miR-30d-star_st	miRNA	hsa-mir-30d
hsa-miR-548p_st	hsa-miR-548p	MIMAT0005934	hsa-miR-548p	0.717763	down	1.22913	0.35016	0.999543	0.911952	1.36474	0.849358	0.797403	1.02616	1.88995	1.21904	1.41581	1.5052	1.31172	Homo sapiens	5:100152186-100152269 (-)	hsa-miR-548p_st	miRNA	hsa-mir-548p
hsa-miR-3155_st	hsa-miR-3155	MIMAT0015029	hsa-miR-3155a	1.07966	up	1.18311	0.350746	0.999543	0.835944	0.859923	1.53437	1.25289	1.70889	1.12079	1.33961	1.09694	1.01359	1.0682	Homo sapiens	10:6194159-6194240 (+)	hsa-miR-3155_st	miRNA	hsa-mir-3155
hsa-miR-128_st	hsa-miR-128	MIMAT0000424	hsa-miR-128	3.03858	up	5.81511	0.352026	0.999543	6.68512	6.62235	7.00799	6.34142	6.42717	2.85183	6.04423	5.29246	6.018	4.86054	Homo sapiens	2:136422967-136423048 (+) // 3:35785968-35786051 (+)	hsa-miR-128_st	miRNA	hsa-mir-128-1 // hsa-mir-128-2
hsa-let-7g_st	hsa-let-7g	MIMAT0000414	hsa-let-7g-5p	0.865533	down	10.7583	0.352382	0.999543	11.1382	10.4169	10.4741	10.3969	10.8447	10.536	10.6926	10.9251	10.8868	11.272	Homo sapiens	3:52302294-52302377 (-)	hsa-let-7g_st	miRNA	hsa-let-7g
hsa-let-7i_st	hsa-let-7i	MIMAT0000415	hsa-let-7i-5p	0.89443	down	12.159	0.352407	0.999543	12.9609	11.2169	11.804	11.9932	12.4177	11.824	12.051	12.5071	12.7297	12.0857	Homo sapiens	12:62997466-62997549 (+)	hsa-let-7i_st	miRNA	hsa-let-7i
hsa-miR-1255a_st	hsa-miR-1255a	MIMAT0005906	hsa-miR-1255a	1.13966	up	1.58702	0.352503	0.999543	2.60916	1.59741	1.57613	1.3122	1.31172	1.78274	0.92569	0.973438	1.75791	2.02384	Homo sapiens	4:102251459-102251571 (-)	hsa-miR-1255a_st	miRNA	hsa-mir-1255a
hsa-miR-606_st	hsa-miR-606	MIMAT0003274	hsa-miR-606	0.791641	down	1.98351	0.352755	0.999543	1.75791	2.09154	1.74091	1.2368	2.24771	2.86418	1.51996	2.32598	1.56276	2.4874	Homo sapiens	10:77312216-77312311 (+)	hsa-miR-606_st	miRNA	hsa-mir-606
hsa-miR-638_st	hsa-miR-638	MIMAT0003308	hsa-miR-638	1.02023	up	10.5736	0.35306	0.999543	10.3092	10.5527	10.2031	11.1444	10.7308	10.9823	10.7374	10.8079	10.1377	10.1304	Homo sapiens	19:10829080-10829179 (+)	hsa-miR-638_st	miRNA	hsa-mir-638
hsa-miR-487a_st	hsa-miR-487a	MIMAT0002178	hsa-miR-487a	1.44656	up	3.85479	0.353545	0.999543	5.06027	1.99977	4.56493	4.04466	4.93588	3.14997	3.72936	3.18227	4.93081	2.94997	Homo sapiens	14:101518783-101518862 (+)	hsa-miR-487a_st	miRNA	hsa-mir-487a
hsa-miR-431_st	hsa-miR-431	MIMAT0001625	hsa-miR-431-5p	1.91587	up	2.4773	0.354771	0.999543	2.10485	3.0148	3.26794	2.58485	3.75907	1.3604	1.56878	1.90203	4.00073	1.20957	Homo sapiens	14:101347344-101347457 (+)	hsa-miR-431_st	miRNA	hsa-mir-431
hsa-miR-4451_st	hsa-miR-4451	MIMAT0018973	hsa-miR-4451	1.27415	up	1.46116	0.354778	0.999543	1.24801	0.983573	1.82665	1.46223	2.65918	1.78719	1.42232	0.994451	1.41628	0.811744	Homo sapiens	4:86643621-86643686 (+)	hsa-miR-4451_st	miRNA	hsa-mir-4451
hsa-miR-302c-star_st	hsa-miR-302c*	MIMAT0000716	hsa-miR-302c-5p	0.92325	down	0.981215	0.355436	0.999543	1.32314	0.528424	0.584886	1.13336	1.04825	0.9576	1.0283	0.960468	0.936007	1.31172	Homo sapiens	4:113569519-113569586 (-)	hsa-miR-302c-star_st	miRNA	hsa-mir-302c
hsa-miR-30e-star_st	hsa-miR-30e*	MIMAT0000693	hsa-miR-30e-3p	3.35123	up	4.50406	0.355559	0.999543	6.2783	5.64898	5.4799	3.81575	5.65908	1.30689	4.62458	3.26909	4.97832	3.97967	Homo sapiens	1:41220027-41220118 (+)	hsa-miR-30e-star_st	miRNA	hsa-mir-30e
hsa-miR-593_st	hsa-miR-593	MIMAT0004802	hsa-miR-593-3p	1.02076	up	0.979631	0.355566	0.999543	1.06039	1.31024	0.741133	0.987999	0.872486	1.04104	0.759704	1.08738	1.19111	0.74483	Homo sapiens	7:127721913-127722012 (+)	hsa-miR-593_st	miRNA	hsa-mir-593
hsa-miR-4329_st	hsa-miR-4329	MIMAT0016923	hsa-miR-4329	0.864088	down	2.37796	0.355941	0.999543	1.89621	1.98264	2.49658	1.90457	3.08291	1.98199	3.19019	1.81075	2.82588	2.60785	Homo sapiens	X:112023946-112024016 (-)	hsa-miR-4329_st	miRNA	hsa-mir-4329
hsa-miR-4316_st	hsa-miR-4316	MIMAT0016867	hsa-miR-4316	1.20785	up	1.08313	0.356523	0.999543	1.60431	0.779459	1.57052	0.985337	1.15716	0.779459	0.895713	1.13195	1.09982	0.82761	Homo sapiens	17:75393066-75393136 (-)	hsa-miR-4316_st	miRNA	hsa-mir-4316
hsa-miR-3935_st	hsa-miR-3935	MIMAT0018350	hsa-miR-3935	1.25375	up	3.63907	0.356615	0.999543	3.19154	5.2488	3.97279	3.90439	2.69344	7.36475	3.52673	2.02624	2.30239	2.1596	Homo sapiens	16:56279432-56279535 (+)	hsa-miR-3935_st	miRNA	hsa-mir-3935
hsa-miR-101-star_st	hsa-miR-101*	MIMAT0004513	hsa-miR-101-5p	1.43062	up	1.83189	0.356618	0.999543	1.17312	2.58735	2.25576	2.11194	2.32288	1.35235	1.90783	1.61575	1.95412	1.03778	Homo sapiens	1:65524117-65524191 (-)	hsa-miR-101-star_st	miRNA	hsa-mir-101-1
hsa-miR-517a_st	hsa-miR-517a	MIMAT0002852	hsa-miR-517a-3p	0.989377	down	0.966684	0.356774	0.999543	1.26454	0.79969	0.754691	1.01468	0.961297	0.797097	1.11213	1.09335	0.887805	0.981558	Homo sapiens	19:54215522-54215608 (+)	hsa-miR-517a_st	miRNA	hsa-mir-517a
hsa-miR-382_st	hsa-miR-382	MIMAT0000737	hsa-miR-382-5p	0.528656	down	7.38106	0.357444	0.999543	7.80144	4.80969	6.57619	7.97776	7.44123	7.53757	7.61704	7.80441	9.0081	7.23719	Homo sapiens	14:101520643-101520718 (+)	hsa-miR-382_st	miRNA	hsa-mir-382
hsa-miR-4740-5p_st	hsa-miR-4740-5p	MIMAT0019869	hsa-miR-4740-5p	0.952935	down	1.1245	0.357832	0.999543	1.03702	1.23849	1.35183	1.0364	0.784875	1.20154	1.24477	1.06282	1.21904	1.0682	Homo sapiens	17:79374516-79374578 (-)	hsa-miR-4740-5p_st	miRNA	hsa-mir-4740
hsa-miR-340_st	hsa-miR-340	MIMAT0004692	hsa-miR-340-5p	1.52933	up	2.78346	0.358113	0.999543	2.70122	3.24816	3.00434	2.40414	4.0917	1.91111	3.27676	2.37221	1.79625	3.02875	Homo sapiens	5:179442303-179442397 (-)	hsa-miR-340_st	miRNA	hsa-mir-340
hsa-miR-513c_st	hsa-miR-513c	MIMAT0005789	hsa-miR-513c-5p	0.979125	down	1.01673	0.358775	0.999543	0.996902	0.649882	1.02103	1.42694	0.912805	0.730679	0.912805	1.42741	0.809001	1.27984	Homo sapiens	X:146271222-146271305 (-)	hsa-miR-513c_st	miRNA	hsa-mir-513c
hsa-miR-4496_st	hsa-miR-4496	MIMAT0019031	hsa-miR-4496	1.16466	up	2.09295	0.359009	0.999543	2.9422	2.09194	2.35908	1.22987	2.39144	1.20998	2.43576	1.49906	2.30327	2.46689	Homo sapiens	12:109029586-109029646 (+)	hsa-miR-4496_st	miRNA	hsa-mir-4496
hsa-miR-4292_st	hsa-miR-4292	MIMAT0016919	hsa-miR-4292	1.25451	up	1.06203	0.359746	0.999543	1.21026	1.12073	1.08727	1.52396	1.18574	0.940279	1.03283	0.715126	1.04001	0.764067	Homo sapiens	9:139725409-139725475 (+)	hsa-miR-4292_st	miRNA	hsa-mir-4292
hsa-miR-591_st	hsa-miR-591	MIMAT0003259	hsa-miR-591	0.916864	down	0.917581	0.360232	0.999543	0.845118	0.914823	0.929155	0.771127	0.814632	1.01922	0.882165	1.19488	0.948505	0.856188	Homo sapiens	7:95848974-95849068 (-)	hsa-miR-591_st	miRNA	hsa-mir-591
hsa-miR-3920_st	hsa-miR-3920	MIMAT0018195	hsa-miR-3920	0.802451	down	1.02816	0.361654	0.999543	0.704572	0.818345	0.819958	1.05983	0.944305	1.24015	1.02466	1.18598	1.41559	1.0682	Homo sapiens	11:101390551-101390636 (-)	hsa-miR-3920_st	miRNA	hsa-mir-3920
hsa-miR-4709-5p_st	hsa-miR-4709-5p	MIMAT0019811	hsa-miR-4709-5p	0.931973	down	0.948688	0.362686	0.999543	0.902951	0.71422	0.803508	1.1958	0.872862	0.955704	0.897204	1.07423	1.03792	1.03248	Homo sapiens	14:74946836-74946907 (-)	hsa-miR-4709-5p_st	miRNA	hsa-mir-4709
hsa-miR-767-3p_st	hsa-miR-767-3p	MIMAT0003883	hsa-miR-767-3p	1.01121	up	1.27863	0.364193	0.999543	1.60704	1.29227	1.48504	0.737278	1.31172	1.49308	1.38525	1.17192	1.17688	1.12583	Homo sapiens	X:151561893-151562001 (-)	hsa-miR-767-3p_st	miRNA	hsa-mir-767
hsa-let-7f-2-star_st	hsa-let-7f-2*	MIMAT0004487	hsa-let-7f-2-3p	0.93222	down	0.813951	0.364443	0.999543	0.408417	0.829379	0.961878	0.928803	0.688134	0.910913	0.576145	1.30654	0.706669	0.82263	Homo sapiens	X:53584153-53584235 (-)	hsa-let-7f-2-star_st	miRNA	hsa-let-7f-2
hsa-miR-4651_st	hsa-miR-4651	MIMAT0019715	hsa-miR-4651	1.26849	up	8.12538	0.364617	0.999543	8.08612	7.58965	8.05098	9.38035	8.37758	7.08189	8.43164	8.93755	8.14389	7.17413	Homo sapiens	7:75544515-75544587 (+)	hsa-miR-4651_st	miRNA	hsa-mir-4651
hsa-miR-205-star_st	hsa-miR-205*	MIMAT0009197	hsa-miR-205-3p	1.03409	up	0.777268	0.364656	0.999543	0.504941	0.615979	1.08274	0.828389	0.975205	0.850232	0.828389	0.752134	0.75074	0.583927	Homo sapiens	1:209605478-209605587 (+)	hsa-miR-205-star_st	miRNA	hsa-mir-205
hsa-miR-4520b-5p_st	hsa-miR-4520b-5p	MIMAT0020299	hsa-miR-4520b-5p	0.86177	down	1.00915	0.365274	0.999543	1.10971	0.769864	0.741359	0.876276	1.012	1.41566	0.741359	1.07148	0.863539	1.4903	Homo sapiens	17:6558768-6558821 (+)	hsa-miR-4520b-5p_st	miRNA	hsa-mir-4520b
hsa-miR-889_st	hsa-miR-889	MIMAT0004921	hsa-miR-889	1.07788	up	0.970657	0.366022	0.999543	0.968087	0.998069	1.19416	1.03899	0.924483	0.93248	0.93248	0.942668	0.8941	0.881054	Homo sapiens	14:101514238-101514316 (+)	hsa-miR-889_st	miRNA	hsa-mir-889
hsa-miR-3128_st	hsa-miR-3128	MIMAT0014991	hsa-miR-3128	0.431345	down	5.56116	0.366467	0.999543	5.50156	4.8086	4.64986	5.02307	4.79002	5.02307	6.7016	5.96334	5.83375	7.31678	Homo sapiens	2:178120673-178120738 (-)	hsa-miR-3128_st	miRNA	hsa-mir-3128
hsa-miR-3670_st	hsa-miR-3670	MIMAT0018093	hsa-miR-3670	1.14353	up	0.905325	0.367189	0.999543	0.924158	0.777374	1.14571	1.25886	0.904273	0.881768	0.665601	0.849963	0.857572	0.787975	Homo sapiens	16:18499555-18499619 (-)	hsa-miR-3670_st	miRNA	hsa-mir-3670
hsa-miR-4322_st	hsa-miR-4322	MIMAT0016873	hsa-miR-4322	4.43055	up	3.00172	0.367346	0.999543	2.90448	4.09023	3.81372	4.8521	4.71678	0.993938	3.75094	1.84252	1.71213	1.34035	Homo sapiens	19:10341089-10341161 (+)	hsa-miR-4322_st	miRNA	hsa-mir-4322
hsa-miR-30d_st	hsa-miR-30d	MIMAT0000245	hsa-miR-30d-5p	0.908981	down	9.7117	0.367641	0.999543	9.48018	10.0211	9.5237	9.39289	9.79644	9.14763	9.96837	9.86586	9.72034	10.2005	Homo sapiens	8:135817119-135817188 (-)	hsa-miR-30d_st	miRNA	hsa-mir-30d
hsa-miR-3622b-5p_st	hsa-miR-3622b-5p	MIMAT0018005	hsa-miR-3622b-5p	1.51223	up	1.8975	0.369148	0.999543	1.85867	2.01011	2.78382	1.58378	2.7428	1.32634	1.65426	2.02505	1.94256	1.0476	Homo sapiens	8:27559190-27559284 (-)	hsa-miR-3622b-5p_st	miRNA	hsa-mir-3622b
hsa-miR-4752_st	hsa-miR-4752	MIMAT0019889	hsa-miR-4752	0.867933	down	1.0305	0.36968	0.999543	1.45023	1.04287	0.845132	0.589724	0.713707	1.05008	1.47128	1.21819	0.919893	1.00394	Homo sapiens	19:54785964-54786035 (+)	hsa-miR-4752_st	miRNA	hsa-mir-4752
hsa-miR-3192_st	hsa-miR-3192	MIMAT0015076	hsa-miR-3192	1.77601	up	1.68078	0.371913	0.999543	2.78435	1.57767	2.1447	2.42046	1.54831	1.21904	1.70889	1.24648	0.84616	1.31172	Homo sapiens	20:18451259-18451335 (+)	hsa-miR-3192_st	miRNA	hsa-mir-3192
hsa-let-7e-star_st	hsa-let-7e*	MIMAT0004485	hsa-let-7e-3p	1.64126	up	1.41661	0.372511	0.999543	1.02192	1.93441	1.6055	1.56246	2.74579	1.05521	0.749582	0.788355	1.59409	1.10882	Homo sapiens	19:52196039-52196117 (+)	hsa-let-7e-star_st	miRNA	hsa-let-7e
hsa-miR-33b_st	hsa-miR-33b	MIMAT0003301	hsa-miR-33b-5p	0.751934	down	1.14614	0.372518	0.999543	0.834024	0.834024	0.930608	1.03555	1.0682	1.21586	1.44559	1.34282	1.25451	1.50024	Homo sapiens	17:17717150-17717245 (-)	hsa-miR-33b_st	miRNA	hsa-mir-33b
hsa-miR-4755-5p_st	hsa-miR-4755-5p	MIMAT0019895	hsa-miR-4755-5p	0.919726	down	0.925884	0.372552	0.999543	0.884771	0.877799	0.901472	1.08863	0.574937	1.03843	0.901472	1.19924	0.854285	0.937803	Homo sapiens	20:32636925-32636996 (+)	hsa-miR-4755-5p_st	miRNA	hsa-mir-4755
hsa-miR-4434_st	hsa-miR-4434	MIMAT0018950	hsa-miR-4434	0.923508	down	1.29789	0.373176	0.999543	1.27516	1.13771	1.29852	1.11532	1.37575	1.21904	1.45223	0.953698	1.66371	1.4878	Homo sapiens	2:64752647-64752699 (+)	hsa-miR-4434_st	miRNA	hsa-mir-4434
hsa-miR-193b-star_st	hsa-miR-193b*	MIMAT0004767	hsa-miR-193b-5p	3.0358	up	4.0068	0.373963	0.999543	4.64897	3.59007	4.32577	5.49459	5.97979	1.75669	5.09832	2.28419	5.01063	1.87898	Homo sapiens	16:14397824-14397906 (+)	hsa-miR-193b-star_st	miRNA	hsa-mir-193b
hsa-miR-520f_st	hsa-miR-520f	MIMAT0002830	hsa-miR-520f	1.14126	up	1.12097	0.374288	0.999543	0.631701	1.43077	1.37309	1.0682	1.57767	0.980973	1.1942	1.02131	0.809001	1.12281	Homo sapiens	19:54185413-54185499 (+)	hsa-miR-520f_st	miRNA	hsa-mir-520f
hsa-miR-4698_st	hsa-miR-4698	MIMAT0019793	hsa-miR-4698	1.23384	up	1.83147	0.376068	0.999543	1.63448	2.24771	2.11319	1.67216	2.24771	1.54882	1.61544	1.54083	2.3997	1.29466	Homo sapiens	12:47581595-47581674 (+)	hsa-miR-4698_st	miRNA	hsa-mir-4698
hsa-miR-1272_st	hsa-miR-1272	MIMAT0005925	hsa-miR-1272	0.460289	down	2.43318	0.376194	0.999543	2.88714	1.29227	1.68152	1.27843	2.22808	3.44554	2.79397	2.79705	1.35224	4.57558	Homo sapiens	15:65054586-65054714 (-)	hsa-miR-1272_st	miRNA	hsa-mir-1272
hsa-miR-614_st	hsa-miR-614	MIMAT0003282	hsa-miR-614	1.06765	up	0.83278	0.3766	0.999543	0.702216	1.13375	0.666913	0.811536	1.08558	0.713907	1.0675	1.0304	0.743619	0.372379	Homo sapiens	12:13068763-13068852 (+)	hsa-miR-614_st	miRNA	hsa-mir-614
hsa-miR-3940-5p_st	hsa-miR-3940-5p	MIMAT0019229	hsa-miR-3940-5p	1.09163	up	9.82768	0.376934	0.999543	9.40574	9.50804	9.85141	10.4907	10.1987	9.97186	9.88739	10.5839	9.06506	9.31398	Homo sapiens	19:6416421-6416522 (-)	hsa-miR-3940-5p_st	miRNA	hsa-mir-3940
hsa-miR-4694-3p_st	hsa-miR-4694-3p	MIMAT0019787	hsa-miR-4694-3p	0.860084	down	1.24347	0.381051	0.999543	0.906979	1.24159	1.21904	0.90125	1.40485	1.24159	1.20896	1.51639	1.14565	1.64837	Homo sapiens	11:19781550-19781629 (-)	hsa-miR-4694-3p_st	miRNA	hsa-mir-4694
hsa-miR-4644_st	hsa-miR-4644	MIMAT0019704	hsa-miR-4644	1.28577	up	1.62899	0.381199	0.999543	2.58321	1.51393	1.52964	1.8491	1.57566	0.810852	1.80117	0.786997	2.32543	1.51393	Homo sapiens	6:170639849-170639932 (+)	hsa-miR-4644_st	miRNA	hsa-mir-4644
hsa-miR-330-5p_st	hsa-miR-330-5p	MIMAT0004693	hsa-miR-330-5p	1.34489	up	1.64243	0.381297	0.999543	1.42707	2.27726	2.45836	1.23699	1.88117	0.797097	1.42741	1.65851	2.52077	0.739618	Homo sapiens	19:46142252-46142345 (-)	hsa-miR-330-5p_st	miRNA	hsa-mir-330
hsa-miR-875-3p_st	hsa-miR-875-3p	MIMAT0004923	hsa-miR-875-3p	1.15172	up	1.30382	0.381692	0.999543	1.62857	1.35846	1.41481	1.06432	1.5624	1.0034	1.25247	0.898932	1.90118	0.953647	Homo sapiens	8:100549014-100549089 (-)	hsa-miR-875-3p_st	miRNA	hsa-mir-875
hsa-miR-1255b_st	hsa-miR-1255b	MIMAT0005945	hsa-miR-1255b-5p	1.28197	up	1.64592	0.382055	0.999543	2.72738	2.05734	1.10901	1.38078	1.85097	0.83119	1.42741	1.90708	1.53766	1.63034	Homo sapiens	4:36427988-36428050 (-) // 1:167967898-167967964 (+)	hsa-miR-1255b_st	miRNA	hsa-mir-1255b-1 // hsa-mir-1255b-2
hsa-miR-4453_st	hsa-miR-4453	MIMAT0018975	hsa-miR-4453	0.914654	down	0.90062	0.382353	0.999543	0.9975	0.752344	0.667511	0.868642	0.895348	1.12747	1.33584	1.01334	0.731205	0.617002	Homo sapiens	4:153457580-153457668 (+)	hsa-miR-4453_st	miRNA	hsa-mir-4453
hsa-miR-1973_st	hsa-miR-1973	MIMAT0009448	hsa-miR-1973	0.877916	down	5.62523	0.382921	0.999543	5.49	6.1511	5.24095	5.19638	5.5781	5.40589	6.78258	5.79838	4.28402	6.32489	Homo sapiens	4:117220881-117220924 (+)	hsa-miR-1973_st	miRNA	hsa-mir-1973
hsa-miR-4679_st	hsa-miR-4679	MIMAT0019763	hsa-miR-4679	0.957718	down	0.841415	0.383455	0.999543	0.845071	0.782685	0.951303	0.6632	0.809001	0.780647	0.728388	0.592442	1.37709	0.884328	Homo sapiens	10:90823093-90823167 (+) // 10:90823092-90823168 (-)	hsa-miR-4679_st	miRNA	hsa-mir-4679-1 // hsa-mir-4679-2
hsa-miR-106b-star_st	hsa-miR-106b*	MIMAT0004672	hsa-miR-106b-3p	5.28377	up	6.16888	0.383698	0.999543	7.64424	7.52341	7.13173	7.22191	7.32702	2.52103	5.98746	4.78388	7.34826	4.19984	Homo sapiens	7:99691616-99691697 (-)	hsa-miR-106b-star_st	miRNA	hsa-mir-106b
hsa-miR-155_st	hsa-miR-155	MIMAT0000646	hsa-miR-155-5p	0.760577	down	11.0275	0.383981	0.999543	12.6061	9.70819	9.95834	11.3696	10.508	11.763	11.1472	10.6588	11.5317	11.0237	Homo sapiens	21:26946292-26946356 (+)	hsa-miR-155_st	miRNA	hsa-mir-155
hsa-miR-569_st	hsa-miR-569	MIMAT0003234	hsa-miR-569	1.18449	up	1.57161	0.384017	0.999543	1.57943	2.36843	1.85927	1.25462	1.40695	1.33734	1.46817	1.42741	1.43677	1.57767	Homo sapiens	3:170824453-170824548 (-)	hsa-miR-569_st	miRNA	hsa-mir-569
hsa-miR-4442_st	hsa-miR-4442	MIMAT0018960	hsa-miR-4442	1.70087	up	2.50811	0.384414	0.999543	2.73702	2.63836	2.84447	3.41646	2.81993	2.2592	2.82953	2.02127	1.59076	1.9241	Homo sapiens	3:25706364-25706430 (-)	hsa-miR-4442_st	miRNA	hsa-mir-4442
hsa-miR-4499_st	hsa-miR-4499	MIMAT0019035	hsa-miR-4499	1.14015	up	1.56762	0.38663	0.999543	1.07127	1.18849	2.12244	1.45082	2.47813	1.75976	1.23924	1.61604	1.23144	1.51856	Homo sapiens	13:21007917-21007985 (-)	hsa-miR-4499_st	miRNA	hsa-mir-4499
hsa-miR-92a-1-star_st	hsa-miR-92a-1*	MIMAT0004507	hsa-miR-92a-1-5p	1.7593	up	2.41425	0.388137	0.999543	1.73224	5.38104	3.2315	1.69652	2.06747	1.17695	1.54223	1.2947	4.94011	1.07977	Homo sapiens	13:92003568-92003645 (+)	hsa-miR-92a-1-star_st	miRNA	hsa-mir-92a-1
hsa-miR-4417_st	hsa-miR-4417	MIMAT0018929	hsa-miR-4417	3.66564	up	5.38678	0.389959	0.999543	5.34508	6.05146	5.64546	7.34293	7.23413	1.16728	5.25889	8.14302	5.09557	2.58398	Homo sapiens	1:5624131-5624203 (+)	hsa-miR-4417_st	miRNA	hsa-mir-4417
hsa-miR-16-1-star_st	hsa-miR-16-1*	MIMAT0004489	hsa-miR-16-1-3p	0.950398	down	1.29041	0.390073	0.999543	1.08586	1.22627	1.00341	1.63608	1.31693	1.46776	1.79785	1.476	0.789555	1.10437	Homo sapiens	13:50623109-50623197 (-)	hsa-miR-16-1-star_st	miRNA	hsa-mir-16-1
hsa-miR-624-star_st	hsa-miR-624*	MIMAT0003293	hsa-miR-624-5p	1.21317	up	1.22236	0.391545	0.999543	1.15248	2.24771	1.40445	0.92969	1.07439	0.771561	0.976877	0.787082	1.7223	1.15701	Homo sapiens	14:31483852-31483948 (-)	hsa-miR-624-star_st	miRNA	hsa-mir-624
hsa-miR-3116_st	hsa-miR-3116	MIMAT0014978	hsa-miR-3116	0.889947	down	0.991585	0.391594	0.999543	0.980253	0.938156	1.0867	0.666509	0.865784	1.51449	1.13745	0.747618	1.01355	0.965336	Homo sapiens	1:62544458-62544531 (+) // 1:62544461-62544528 (-)	hsa-miR-3116_st	miRNA	hsa-mir-3116-1 // hsa-mir-3116-2
hsa-miR-4505_st	hsa-miR-4505	MIMAT0019041	hsa-miR-4505	1.12934	up	8.00028	0.391792	0.999543	8.12294	7.35866	7.33345	9.72841	7.89664	7.09153	9.28395	8.52343	7.61761	7.0462	Homo sapiens	14:74225450-74225522 (+)	hsa-miR-4505_st	miRNA	hsa-mir-4505
hsa-miR-4680-3p_st	hsa-miR-4680-3p	MIMAT0019765	hsa-miR-4680-3p	0.773226	down	0.918745	0.391997	0.999543	0.846813	0.906171	0.696829	0.541011	0.675306	1.20069	1.12734	1.07613	1.20131	0.915846	Homo sapiens	10:112657843-112657916 (+)	hsa-miR-4680-3p_st	miRNA	hsa-mir-4680
hsa-miR-31_st	hsa-miR-31	MIMAT0000089	hsa-miR-31-5p	5.0098	up	10.4113	0.392615	0.999543	11.9519	10.2288	12.293	11.2141	12.1808	9.38302	10.0263	9.96118	5.55193	11.3224	Homo sapiens	9:21512114-21512184 (-)	hsa-miR-31_st	miRNA	hsa-mir-31
hsa-miR-4800-3p_st	hsa-miR-4800-3p	MIMAT0019979	hsa-miR-4800-3p	3.68021	up	3.32239	0.39367	0.999543	3.87867	4.79939	3.80663	4.48045	4.3463	1.7905	3.70579	2.25483	2.81753	1.34384	Homo sapiens	4:2251804-2251883 (-)	hsa-miR-4800-3p_st	miRNA	hsa-mir-4800
hsa-miR-369-5p_st	hsa-miR-369-5p	MIMAT0001621	hsa-miR-369-5p	1.13954	up	1.30961	0.394579	0.999543	1.11536	0.661418	1.73992	1.18666	2.31581	0.56043	0.827418	0.982859	2.61058	1.09563	Homo sapiens	14:101531935-101532004 (+)	hsa-miR-369-5p_st	miRNA	hsa-mir-369
hsa-miR-4435_st	hsa-miR-4435	MIMAT0018951	hsa-miR-4435	1.08877	up	1.2497	0.394707	0.999543	1.26587	1.44493	1.30983	1.41551	1.11909	1.47931	0.639445	0.907347	1.45124	1.46438	Homo sapiens	2:87929274-87929353 (+) // 2:112078590-112078663 (-)	hsa-miR-4435_st	miRNA	hsa-mir-4435-1 // hsa-mir-4435-2
hsa-miR-17-star_st	hsa-miR-17*	MIMAT0000071	hsa-miR-17-3p	1.87921	up	6.23278	0.394956	0.999543	6.49639	7.62551	6.62207	6.55183	6.14342	3.93366	6.5609	5.5694	6.84999	5.97462	Homo sapiens	13:92002859-92002942 (+)	hsa-miR-17-star_st	miRNA	hsa-mir-17
hsa-miR-381_st	hsa-miR-381	MIMAT0000736	hsa-miR-381-3p	2.31775	up	4.11737	0.395281	0.999543	5.41881	3.00937	5.02509	4.18845	5.97693	1.97495	5.51244	2.88424	5.04431	2.13909	Homo sapiens	14:101512257-101512331 (+)	hsa-miR-381_st	miRNA	hsa-mir-381
hsa-miR-2276_st	hsa-miR-2276	MIMAT0011775	hsa-miR-2276	2.04256	up	2.00138	0.395837	0.999543	2.85599	2.41627	2.54803	2.50389	2.25866	0.67295	2.26909	1.5771	1.33158	1.58023	Homo sapiens	13:24736555-24736643 (+)	hsa-miR-2276_st	miRNA	hsa-mir-2276
hsa-miR-1246_st	hsa-miR-1246	MIMAT0005898	hsa-miR-1246	3.01466	up	9.27133	0.396163	0.999543	10.4523	8.18838	8.81585	12.5885	10.2916	4.33241	8.24547	11.4118	9.29004	9.09694	Homo sapiens	2:177465708-177465780 (-)	hsa-miR-1246_st	miRNA	hsa-mir-1246
hsa-miR-4759_st	hsa-miR-4759	MIMAT0019905	hsa-miR-4759	0.94767	down	0.930583	0.396371	0.999543	0.992461	0.913566	0.84219	1.02337	0.687469	1.47444	0.943686	0.532132	0.912607	0.98391	Homo sapiens	21:28326280-28326362 (+)	hsa-miR-4759_st	miRNA	hsa-mir-4759
hsa-miR-105-star_st	hsa-miR-105*	MIMAT0004516	hsa-miR-105-3p	0.843665	down	1.06082	0.397361	0.999543	1.08582	1.08339	0.977552	1.09202	0.452164	0.953245	1.42741	1.29686	1.4737	0.766019	Homo sapiens	X:151560691-151560771 (-) // X:151562884-151562964 (-)	hsa-miR-105-star_st	miRNA	hsa-mir-105-1 // hsa-mir-105-2
hsa-miR-4445-star_st	hsa-miR-4445*	MIMAT0018964	hsa-miR-4445-3p	0.565621	down	4.38975	0.397559	0.999543	4.65789	3.85309	3.9952	3.55995	3.82739	6.12063	5.55922	5.01118	4.59361	2.71934	Homo sapiens	3:109321675-109321744 (+)	hsa-miR-4445-star_st	miRNA	hsa-mir-4445
hsa-miR-4725-3p_st	hsa-miR-4725-3p	MIMAT0019844	hsa-miR-4725-3p	3.9199	up	2.33419	0.398478	0.999543	3.42991	2.32146	3.15015	4.05091	3.64554	0.757798	1.95127	1.47337	1.86875	0.692703	Homo sapiens	17:29902288-29902377 (+)	hsa-miR-4725-3p_st	miRNA	hsa-mir-4725
hsa-miR-154-star_st	hsa-miR-154*	MIMAT0000453	hsa-miR-154-3p	1.16385	up	1.5468	0.39849	0.999543	1.19118	1.16395	2.11916	1.4144	2.39255	0.882318	1.40543	1.68334	1.71751	1.49812	Homo sapiens	14:101526092-101526175 (+)	hsa-miR-154-star_st	miRNA	hsa-mir-154
hsa-miR-4755-3p_st	hsa-miR-4755-3p	MIMAT0019896	hsa-miR-4755-3p	0.98928	down	0.989193	0.399051	0.999543	0.692703	0.970672	1.26117	0.952366	1.03018	0.977552	1.21904	0.984432	0.996902	0.806911	Homo sapiens	20:32636925-32636996 (+)	hsa-miR-4755-3p_st	miRNA	hsa-mir-4755
hsa-miR-4786-5p_st	hsa-miR-4786-5p	MIMAT0019954	hsa-miR-4786-5p	2.68164	up	2.06981	0.399423	0.999543	1.75791	3.83258	2.66036	1.66856	3.98743	1.21904	1.52804	1.27101	1.7166	1.05656	Homo sapiens	2:240882432-240882511 (-)	hsa-miR-4786-5p_st	miRNA	hsa-mir-4786
hsa-miR-4649-5p_st	hsa-miR-4649-5p	MIMAT0019711	hsa-miR-4649-5p	1.82468	up	6.0566	0.399956	0.999543	6.16292	5.70961	6.24887	7.44032	6.89037	5.05401	6.09674	7.62701	5.20898	4.12715	Homo sapiens	7:44150441-44150523 (+)	hsa-miR-4649-5p_st	miRNA	hsa-mir-4649
hsa-miR-3925-3p_st	hsa-miR-3925-3p	MIMAT0019228	hsa-miR-3925-3p	0.716867	down	0.980969	0.400858	0.999543	0.634549	0.826068	0.636123	0.688618	0.918928	1.57672	0.928011	1.11237	1.29515	1.19315	Homo sapiens	6:36590213-36590289 (-)	hsa-miR-3925-3p_st	miRNA	hsa-mir-3925
hsa-miR-517c_st	hsa-miR-517c	MIMAT0002866	hsa-miR-517c-3p	0.928466	down	0.988115	0.40113	0.999543	0.873678	1.00232	0.933557	0.982999	0.880322	1.72611	0.873678	0.529533	1.30651	0.772441	Homo sapiens	19:54244567-54244661 (+)	hsa-miR-517c_st	miRNA	hsa-mir-517c
hsa-miR-519c-3p_st	hsa-miR-519c-3p	MIMAT0002832	hsa-miR-519c-3p	0.979563	down	1.05653	0.40123	0.999543	1.04825	1.00561	0.754691	1.27039	1.12923	0.849412	1.0283	1.01472	1.0909	1.37379	Homo sapiens	19:54189723-54189809 (+)	hsa-miR-519c-3p_st	miRNA	hsa-mir-519c
hsa-miR-3161_st	hsa-miR-3161	MIMAT0015035	hsa-miR-3161	1.01344	up	1.13013	0.402343	0.999543	1.30416	1.0726	1.17779	1.00954	1.1347	1.10626	0.856188	1.52245	1.4652	0.652404	Homo sapiens	11:48118334-48118410 (+)	hsa-miR-3161_st	miRNA	hsa-mir-3161
hsa-miR-4306_st	hsa-miR-4306	MIMAT0016858	hsa-miR-4306	1.2921	up	5.4219	0.402786	0.999543	6.62552	5.34108	5.0259	5.45572	5.5856	1.96021	5.46312	6.75198	6.26415	5.74575	Homo sapiens	13:100295313-100295403 (+)	hsa-miR-4306_st	miRNA	hsa-mir-4306
hsa-miR-455-5p_st	hsa-miR-455-5p	MIMAT0003150	hsa-miR-455-5p	4.01152	up	3.82648	0.403284	0.999543	4.08134	5.85891	5.44644	3.74771	5.00835	3.53834	2.34905	3.64436	2.94547	1.64479	Homo sapiens	9:116971714-116971809 (+)	hsa-miR-455-5p_st	miRNA	hsa-mir-455
hsa-miR-877_st	hsa-miR-877	MIMAT0004949	hsa-miR-877-5p	0.750112	down	6.09317	0.403808	0.999543	5.9038	5.8749	5.44754	6.80591	5.39665	6.2764	5.61734	5.96934	7.03649	6.60334	Homo sapiens	6:30552109-30552194 (+)	hsa-miR-877_st	miRNA	hsa-mir-877
hsa-miR-657_st	hsa-miR-657	MIMAT0003335	hsa-miR-657	0.884644	down	1.04058	0.404553	0.999543	0.74523	1.09779	0.995014	1.08072	0.842053	1.54882	1.03706	0.601199	1.24042	1.21746	Homo sapiens	17:79099076-79099173 (-)	hsa-miR-657_st	miRNA	hsa-mir-657
hsa-miR-596_st	hsa-miR-596	MIMAT0003264	hsa-miR-596	1.71273	up	1.61723	0.405216	0.999543	1.38441	2.449	2.49154	1.38078	2.32116	0.977552	1.08492	1.60792	1.96951	0.505509	Homo sapiens	8:1765397-1765473 (+)	hsa-miR-596_st	miRNA	hsa-mir-596
hsa-miR-4656_st	hsa-miR-4656	MIMAT0019723	hsa-miR-4656	1.07909	up	6.19491	0.406221	0.999543	6.15704	5.38511	6.63978	6.71814	6.349	5.9265	6.05679	7.23897	5.35531	6.12244	Homo sapiens	7:4828196-4828270 (-)	hsa-miR-4656_st	miRNA	hsa-mir-4656
hsa-miR-148a-star_st	hsa-miR-148a*	MIMAT0004549	hsa-miR-148a-5p	1.29402	up	1.58492	0.406363	0.999543	1.70946	1.79238	1.90457	1.40795	2.03989	1.40795	1.56303	1.52775	1.18449	1.31172	Homo sapiens	7:25989539-25989606 (-)	hsa-miR-148a-star_st	miRNA	hsa-mir-148a
hsa-miR-924_st	hsa-miR-924	MIMAT0004974	hsa-miR-924	0.91938	down	0.979445	0.407136	0.999543	0.815391	1.16184	1.10035	0.654841	0.861639	0.981384	1.15818	0.799538	1.12698	1.13431	Homo sapiens	18:37202087-37202139 (-)	hsa-miR-924_st	miRNA	hsa-mir-924
hsa-miR-4445_st	hsa-miR-4445	MIMAT0018963	hsa-miR-4445-5p	0.969045	down	0.880594	0.407363	0.999543	0.839487	0.694136	0.832009	1.03761	0.886318	1.10136	0.674763	0.57597	1.03016	1.13413	Homo sapiens	3:109321675-109321744 (+)	hsa-miR-4445_st	miRNA	hsa-mir-4445
hsa-miR-129-star_st	hsa-miR-129*	MIMAT0004548	hsa-miR-129-1-3p	0.967543	down	1.495	0.40741	0.999543	1.17444	1.75759	1.115	1.45712	1.85182	0.977227	0.856188	1.57034	1.91646	2.27377	Homo sapiens	7:127847925-127847996 (+)	hsa-miR-129-star_st	miRNA	hsa-mir-129-1
hsa-miR-4799-3p_st	hsa-miR-4799-3p	MIMAT0019977	hsa-miR-4799-3p	0.615908	down	1.2721	0.407717	0.999543	1.50228	0.977552	0.797676	0.525044	0.809888	1.16922	1.41811	1.62152	0.987601	2.91206	Homo sapiens	4:148703746-148703819 (+)	hsa-miR-4799-3p_st	miRNA	hsa-mir-4799
hsa-miR-936_st	hsa-miR-936	MIMAT0004979	hsa-miR-936	2.66841	up	2.28079	0.407785	0.999543	2.46906	2.00736	2.52591	3.81502	4.12656	1.4424	1.84425	1.27286	1.71814	1.58637	Homo sapiens	10:105807847-105807944 (-)	hsa-miR-936_st	miRNA	hsa-mir-936
hsa-miR-4319_st	hsa-miR-4319	MIMAT0016870	hsa-miR-4319	0.932799	down	1.28277	0.408421	0.999543	1.03036	0.92092	1.42741	1.38078	1.40347	1.21076	1.00435	1.11468	1.34363	1.99133	Homo sapiens	18:42550047-42550131 (-)	hsa-miR-4319_st	miRNA	hsa-mir-4319
hsa-miR-556-5p_st	hsa-miR-556-5p	MIMAT0003220	hsa-miR-556-5p	0.842606	down	0.982529	0.409263	0.999543	0.982535	0.946663	0.811321	0.700409	0.854045	0.857511	1.12509	1.16105	0.809001	1.57767	Homo sapiens	1:162312336-162312430 (+)	hsa-miR-556-5p_st	miRNA	hsa-mir-556
hsa-miR-4634_st	hsa-miR-4634	MIMAT0019691	hsa-miR-4634	3.58463	up	4.49917	0.409756	0.999543	4.48361	5.332	5.62499	6.27663	5.38316	1.88996	3.926	4.07316	5.72805	2.2741	Homo sapiens	5:174178737-174178790 (+)	hsa-miR-4634_st	miRNA	hsa-mir-4634
hsa-miR-2392_st	hsa-miR-2392	MIMAT0019043	hsa-miR-2392	1.6903	up	3.97309	0.410008	0.999543	4.04214	3.97052	3.17984	5.95513	4.61102	2.48466	4.26076	4.27253	4.29446	2.65983	Homo sapiens	14:101280828-101280911 (+)	hsa-miR-2392_st	miRNA	hsa-mir-2392
hsa-miR-4267_st	hsa-miR-4267	MIMAT0016893	hsa-miR-4267	1.25802	up	1.08407	0.410053	0.999543	1.42762	1.52937	0.694827	1.19262	1.40381	1.08521	0.85444	1.14469	0.815457	0.692703	Homo sapiens	2:110827538-110827619 (-)	hsa-miR-4267_st	miRNA	hsa-mir-4267
hsa-miR-374c_st	hsa-miR-374c	MIMAT0018443	hsa-miR-374c-5p	1.71408	up	2.91045	0.410342	0.999543	3.33874	3.55299	3.56459	1.90003	4.13946	2.64097	1.79956	2.63739	2.81753	2.7132	Homo sapiens	X:73438384-73438453 (+)	hsa-miR-374c_st	miRNA	hsa-mir-374c
hsa-miR-302f_st	hsa-miR-302f	MIMAT0005932	hsa-miR-302f	0.907139	down	0.74986	0.410712	0.999543	0.692703	0.727663	0.558564	0.630657	0.788203	0.787767	0.846857	0.793724	0.783502	0.88896	Homo sapiens	18:27878876-27878926 (+)	hsa-miR-302f_st	miRNA	hsa-mir-302f
hsa-miR-652_st	hsa-miR-652	MIMAT0003322	hsa-miR-652-3p	1.61756	up	8.08109	0.410854	0.999543	9.02737	8.37255	8.32163	8.77814	7.64031	7.05917	8.65209	7.53743	8.10813	7.31409	Homo sapiens	X:109298557-109298654 (+)	hsa-miR-652_st	miRNA	hsa-mir-652
hsa-miR-3123_st	hsa-miR-3123	MIMAT0014985	hsa-miR-3123	0.87011	down	1.19575	0.411391	0.999543	1.21177	0.900522	1.15519	1.09252	1.11691	1.70732	1.11691	0.800802	1.17342	1.68211	Homo sapiens	1:241295572-241295646 (+)	hsa-miR-3123_st	miRNA	hsa-mir-3123
hsa-miR-498_st	hsa-miR-498	MIMAT0002824	hsa-miR-498	1.5741	up	3.34807	0.412115	0.999543	4.07914	3.75041	3.70744	3.30596	3.53373	3.40202	2.05967	3.02436	3.25464	3.36336	Homo sapiens	19:54177451-54177574 (+)	hsa-miR-498_st	miRNA	hsa-mir-498
hsa-miR-378i_st	hsa-miR-378i	MIMAT0019074	hsa-miR-378i	2.24761	up	7.55891	0.412246	0.999543	8.35793	8.54182	8.59586	8.20513	7.01481	5.42153	7.93883	7.3801	6.69529	7.43785	Homo sapiens	22:42319226-42319301 (-)	hsa-miR-378i_st	miRNA	hsa-mir-378i
hsa-miR-200a_st	hsa-miR-200a	MIMAT0000682	hsa-miR-200a-3p	2.30493	up	8.53388	0.412395	0.999543	8.86434	10.8448	10.5096	7.55711	7.90537	9.01006	10.3229	8.25692	1.72483	10.3429	Homo sapiens	1:1103243-1103332 (+)	hsa-miR-200a_st	miRNA	hsa-mir-200a
hsa-miR-4431_st	hsa-miR-4431	MIMAT0018947	hsa-miR-4431	0.850703	down	1.15227	0.413059	0.999543	0.747719	1.29069	1.27316	0.682442	1.18416	0.972906	1.34412	1.55249	1.03822	1.4368	Homo sapiens	2:52929660-52929753 (-)	hsa-miR-4431_st	miRNA	hsa-mir-4431
hsa-miR-3646_st	hsa-miR-3646	MIMAT0018065	hsa-miR-3646	1.64028	up	2.38085	0.41307	0.999543	2.12514	3.29823	2.48897	3.42879	2.34799	2.40222	2.6186	1.78661	2.23603	1.07593	Homo sapiens	20:43036760-43036843 (+)	hsa-miR-3646_st	miRNA	hsa-mir-3646
hsa-miR-3545-5p_st	hsa-miR-3545-5p	MIMAT0019813	hsa-miR-203b-5p	0.826433	down	1.00303	0.413319	0.999543	0.856036	0.714468	0.725138	0.977243	1.05469	1.38728	0.725138	1.0404	1.23339	1.31652	Homo sapiens	14:104583755-104583840 (-)	hsa-miR-3545-5p_st	miRNA	hsa-mir-3545
hsa-miR-521_st	hsa-miR-521	MIMAT0002854	hsa-miR-521	0.859333	down	0.820285	0.41368	0.999543	0.718143	0.744805	0.615147	0.731751	0.744805	0.728603	0.738278	0.953697	0.747953	1.47967	Homo sapiens	19:54251890-54251976 (+) // 19:54219848-54219934 (+)	hsa-miR-521_st	miRNA	hsa-mir-521-1 // hsa-mir-521-2
hsa-miR-4454_st	hsa-miR-4454	MIMAT0018976	hsa-miR-4454	1.06116	up	10.8503	0.414042	0.999543	10.4652	10.3525	11.1479	10.9332	11.5669	10.9711	10.7936	10.7363	10.6375	10.899	Homo sapiens	4:164014726-164014780 (-)	hsa-miR-4454_st	miRNA	hsa-mir-4454
hsa-miR-570_st	hsa-miR-570	MIMAT0003235	hsa-miR-570-3p	0.712503	down	1.96659	0.414128	0.999543	1.40512	1.79461	1.73438	1.43598	2.24026	3.00076	1.57847	0.975215	2.27498	3.22608	Homo sapiens	3:195426272-195426368 (+)	hsa-miR-570_st	miRNA	hsa-mir-570
hsa-miR-3187-3p_st	hsa-miR-3187-3p	MIMAT0015069	hsa-miR-3187-3p	3.19659	up	3.44944	0.414373	0.999543	2.90961	4.46992	4.53856	5.0394	4.48103	1.33683	3.88925	3.17034	2.85039	1.80904	Homo sapiens	19:813584-813653 (+)	hsa-miR-3187-3p_st	miRNA	hsa-mir-3187
hsa-miR-4662b_st	hsa-miR-4662b	MIMAT0019736	hsa-miR-4662b	0.867288	down	1.12336	0.41536	0.999543	0.996902	1.17133	0.754691	1.33375	0.846585	1.54882	1.13807	1.13674	0.902882	1.40383	Homo sapiens	8:125834220-125834300 (-)	hsa-miR-4662b_st	miRNA	hsa-mir-4662b
hsa-miR-514b-5p_st	hsa-miR-514b-5p	MIMAT0015087	hsa-miR-514b-5p	1.09117	up	2.62812	0.416095	0.999543	2.56918	2.18823	2.74891	3.14251	2.80649	2.17155	3.65458	2.10484	2.35922	2.53572	Homo sapiens	X:146331669-146331748 (-)	hsa-miR-514b-5p_st	miRNA	hsa-mir-514b
hsa-miR-484_st	hsa-miR-484	MIMAT0002174	hsa-miR-484	4.83348	up	2.64699	0.416149	0.999543	3.26169	4.91963	4.00638	1.90457	4.82534	1.44661	1.87365	2.15636	1.00748	1.0682	Homo sapiens	16:15737151-15737229 (+)	hsa-miR-484_st	miRNA	hsa-mir-484
hsa-miR-548x_st	hsa-miR-548x	MIMAT0015081	hsa-miR-548x-3p	0.817091	down	2.47337	0.416203	0.999543	3.19299	1.23603	2.26393	2.68041	2.2649	3.29674	2.60213	1.44642	1.88676	3.86337	Homo sapiens	21:20058408-20058482 (-) // 13:66540462-66540561 (-)	hsa-miR-548x_st	miRNA	hsa-mir-548x // hsa-mir-548x-2
hsa-miR-4712-3p_st	hsa-miR-4712-3p	MIMAT0019819	hsa-miR-4712-3p	0.96627	down	1.17249	0.417057	0.999543	1.34309	1.09887	1.08274	0.83925	1.37473	0.627785	2.20721	0.523317	1.46516	1.16272	Homo sapiens	15:50652526-50652607 (+)	hsa-miR-4712-3p_st	miRNA	hsa-mir-4712
hsa-miR-629-star_st	hsa-miR-629*	MIMAT0003298	hsa-miR-629-3p	2.56041	up	3.12671	0.417091	0.999543	4.37698	4.56951	3.92067	2.57111	3.58624	2.61641	1.8343	2.66417	2.89902	2.22874	Homo sapiens	15:70371711-70371807 (-)	hsa-miR-629-star_st	miRNA	hsa-mir-629
hsa-miR-4324_st	hsa-miR-4324	MIMAT0016876	hsa-miR-4324	1.91199	up	3.35528	0.417992	0.999543	3.34551	3.7577	4.17122	2.4026	5.43705	1.99472	4.23308	2.59267	4.08163	1.53661	Homo sapiens	19:49812054-49812125 (-)	hsa-miR-4324_st	miRNA	hsa-mir-4324
hsa-miR-4789-3p_st	hsa-miR-4789-3p	MIMAT0019960	hsa-miR-4789-3p	0.839979	down	1.27463	0.420664	0.999543	1.15966	1.52056	1.14031	1.23096	0.692703	0.922408	1.00048	1.72607	1.19688	2.15623	Homo sapiens	3:175087329-175087410 (+)	hsa-miR-4789-3p_st	miRNA	hsa-mir-4789
hsa-miR-4304_st	hsa-miR-4304	MIMAT0016854	hsa-miR-4304	0.96142	down	3.18232	0.420686	0.999543	3.36401	5.11352	2.89236	1.2147	3.18511	6.96159	3.89024	1.53734	1.14181	2.52253	Homo sapiens	12:123495214-123495275 (-)	hsa-miR-4304_st	miRNA	hsa-mir-4304
hsa-miR-493_st	hsa-miR-493	MIMAT0003161	hsa-miR-493-3p	1.95678	up	3.96708	0.422632	0.999543	5.01459	2.89871	4.73181	4.68372	4.92776	1.97792	4.70769	3.30636	4.53027	2.89194	Homo sapiens	14:101335397-101335485 (+)	hsa-miR-493_st	miRNA	hsa-mir-493
hsa-miR-563_st	hsa-miR-563	MIMAT0003227	hsa-miR-563	0.898207	down	1.16876	0.4243	0.999543	0.860962	1.21816	1.46243	1.10413	0.810936	1.78943	1.19656	1.05178	0.977259	1.21599	Homo sapiens	3:15915278-15915356 (+)	hsa-miR-563_st	miRNA	hsa-mir-563
hsa-miR-19a_st	hsa-miR-19a	MIMAT0000073	hsa-miR-19a-3p	0.928155	down	6.48938	0.424426	0.999543	6.83893	6.8551	6.4147	5.84954	6.21974	6.2144	5.50942	7.18433	7.3951	6.41257	Homo sapiens	13:92003145-92003226 (+)	hsa-miR-19a_st	miRNA	hsa-mir-19a
hsa-miR-142-5p_st	hsa-miR-142-5p	MIMAT0000433	hsa-miR-142-5p	2.53402	up	2.51416	0.425225	0.999543	4.21007	2.90961	2.84943	2.40283	3.5524	1.98427	2.13409	1.66137	2.34252	1.09496	Homo sapiens	17:56408593-56408679 (-)	hsa-miR-142-5p_st	miRNA	hsa-mir-142
hsa-miR-3151_st	hsa-miR-3151	MIMAT0015024	hsa-miR-3151	1.44884	up	2.42431	0.426333	0.999543	1.57543	2.13799	2.85947	3.79183	3.09409	1.7135	2.71745	2.1361	2.16962	2.04767	Homo sapiens	8:104166842-104166917 (+)	hsa-miR-3151_st	miRNA	hsa-mir-3151
hsa-miR-499-5p_st	hsa-miR-499-5p	MIMAT0002870	hsa-miR-499a-5p	0.821534	down	1.26647	0.427087	0.999543	1.35531	0.800385	1.03367	1.04641	1.38758	1.51841	1.55451	1.37445	1.16741	1.42661	Homo sapiens	20:33578179-33578300 (+)	hsa-miR-499-5p_st	miRNA	hsa-mir-499
hsa-miR-518c_st	hsa-miR-518c	MIMAT0002848	hsa-miR-518c-3p	0.941144	down	0.883975	0.42752	0.999543	0.93072	0.834418	1.06296	0.431075	0.941918	1.21904	0.856188	0.754691	1.00525	0.803486	Homo sapiens	19:54211989-54212089 (+)	hsa-miR-518c_st	miRNA	hsa-mir-518c
hsa-miR-662_st	hsa-miR-662	MIMAT0003325	hsa-miR-662	0.906311	down	1.19766	0.428207	0.999543	1.08685	1.14238	1.42741	0.933619	1.04324	0.9753	1.19313	1.68109	1.08586	1.40773	Homo sapiens	16:820183-820277 (+)	hsa-miR-662_st	miRNA	hsa-mir-662
hsa-miR-29a-star_st	hsa-miR-29a*	MIMAT0004503	hsa-miR-29a-5p	0.947704	down	1.05107	0.428236	0.999543	1.01026	0.977552	0.856188	1.18513	1.03248	1.38981	0.691819	1.12447	1.27092	0.972052	Homo sapiens	7:130561506-130561569 (-)	hsa-miR-29a-star_st	miRNA	hsa-mir-29a
hsa-miR-3934_st	hsa-miR-3934	MIMAT0018349	hsa-miR-3934-5p	2.99012	up	2.9712	0.429761	0.999543	4.73426	2.50085	3.60368	4.1092	3.85853	2.06003	3.30435	2.13518	2.05535	1.35059	Homo sapiens	6:33665905-33666011 (+)	hsa-miR-3934_st	miRNA	hsa-mir-3934
hsa-miR-3133_st	hsa-miR-3133	MIMAT0014998	hsa-miR-3133	0.937406	down	1.18132	0.429873	0.999543	1.18574	1.13375	0.968584	1.44162	0.943749	1.38165	1.0982	1.26023	1.05186	1.34777	Homo sapiens	2:242417320-242417397 (+)	hsa-miR-3133_st	miRNA	hsa-mir-3133
hsa-miR-4754_st	hsa-miR-4754	MIMAT0019894	hsa-miR-4754	1.98247	up	1.88685	0.431293	0.999543	1.35422	1.3906	2.75536	3.09958	3.30274	1.13417	1.53479	1.79453	1.13498	1.36754	Homo sapiens	19:58898137-58898225 (-)	hsa-miR-4754_st	miRNA	hsa-mir-4754
hsa-miR-892b_st	hsa-miR-892b	MIMAT0004918	hsa-miR-892b	0.756135	down	0.993884	0.431297	0.999543	0.483896	0.905204	0.682343	1.07611	0.813659	1.81761	0.829504	1.22081	0.774399	1.33531	Homo sapiens	X:145078716-145078792 (-)	hsa-miR-892b_st	miRNA	hsa-mir-892b
hsa-miR-4695-3p_st	hsa-miR-4695-3p	MIMAT0019789	hsa-miR-4695-3p	3.5957	up	3.41493	0.431534	0.999543	3.98139	3.7732	4.43555	5.14344	4.35674	1.88996	4.14836	2.81221	2.81753	0.790895	Homo sapiens	1:19209688-19209774 (-)	hsa-miR-4695-3p_st	miRNA	hsa-mir-4695
hsa-miR-2681_st	hsa-miR-2681	MIMAT0013516	hsa-miR-2681-3p	0.880591	down	1.03129	0.432464	0.999543	0.940408	1.11422	1.00215	0.809001	0.832041	1.19951	1.00878	1.27325	0.878333	1.25523	Homo sapiens	13:102619992-102620096 (-)	hsa-miR-2681_st	miRNA	hsa-mir-2681
hsa-miR-151b_st	hsa-miR-151b	MIMAT0010214	hsa-miR-151b	0.801905	down	8.34772	0.432675	0.999543	8.26905	8.01207	8.35241	7.87148	8.43736	8.07112	8.47404	7.81671	9.07511	9.09787	Homo sapiens	14:100575756-100575851 (-)	hsa-miR-151b_st	miRNA	hsa-mir-151b
hsa-miR-940_st	hsa-miR-940	MIMAT0004983	hsa-miR-940	0.739934	down	3.98548	0.432916	0.999543	3.24223	4.20333	3.18478	4.71469	3.49602	5.53762	4.80539	4.48702	1.85169	4.33199	Homo sapiens	16:2321748-2321841 (+)	hsa-miR-940_st	miRNA	hsa-mir-940
hsa-miR-483-3p_st	hsa-miR-483-3p	MIMAT0002173	hsa-miR-483-3p	1.11101	up	1.73324	0.433108	0.999543	1.4744	1.48185	1.50402	2.35234	2.2333	1.38958	1.23683	1.92923	1.30215	2.42875	Homo sapiens	11:2155364-2155439 (-)	hsa-miR-483-3p_st	miRNA	hsa-mir-483
hsa-miR-557_st	hsa-miR-557	MIMAT0003221	hsa-miR-557	1.91708	up	2.07943	0.433448	0.999543	1.50324	1.93441	2.73094	3.13486	3.44098	0.987227	1.99973	1.87597	1.28731	1.89965	Homo sapiens	1:168344762-168344859 (+)	hsa-miR-557_st	miRNA	hsa-mir-557
hsa-miR-1284_st	hsa-miR-1284	MIMAT0005941	hsa-miR-1284	1.23992	up	1.21107	0.434359	0.999543	1.34309	1.75791	1.35273	1.00931	1.36794	0.701787	2.02317	0.937778	1.05966	0.557361	Homo sapiens	3:71591121-71591240 (-)	hsa-miR-1284_st	miRNA	hsa-mir-1284
hsa-miR-1183_st	hsa-miR-1183	MIMAT0005828	hsa-miR-1183	2.41454	up	3.03405	0.436248	0.999543	3.18163	3.0169	3.25884	5.19592	3.69635	1.24568	3.91247	1.98136	2.31756	2.53384	Homo sapiens	7:21510676-21510764 (+)	hsa-miR-1183_st	miRNA	hsa-mir-1183
hsa-miR-664_st	hsa-miR-664	MIMAT0005949	hsa-miR-664a-3p	1.34118	up	1.46196	0.43695	0.999543	1.68695	1.41679	1.55191	2.00402	1.70889	1.25939	1.13802	1.18726	1.4737	1.1927	Homo sapiens	1:220373880-220373961 (-)	hsa-miR-664_st	miRNA	hsa-mir-664
hsa-miR-4295_st	hsa-miR-4295	MIMAT0016844	hsa-miR-4295	0.952996	down	1.2222	0.436961	0.999543	1.34309	1.13375	1.06392	1.53767	0.858926	0.797097	1.02924	1.42741	1.4737	1.5572	Homo sapiens	10:114393929-114394013 (+)	hsa-miR-4295_st	miRNA	hsa-mir-4295
hsa-miR-1264_st	hsa-miR-1264	MIMAT0005791	hsa-miR-1264	0.743443	down	1.07087	0.436975	0.999543	0.73939	0.982925	0.652425	1.01945	0.890905	1.38307	0.856188	1.16429	0.896805	2.12327	Homo sapiens	X:113887130-113887198 (+)	hsa-miR-1264_st	miRNA	hsa-mir-1264
hsa-miR-574-5p_st	hsa-miR-574-5p	MIMAT0004795	hsa-miR-574-5p	0.660374	down	7.70254	0.43704	0.999543	7.76538	7.65755	6.75915	8.11725	6.71677	7.58227	8.4223	7.51857	7.75981	8.72637	Homo sapiens	4:38869653-38869748 (+)	hsa-miR-574-5p_st	miRNA	hsa-mir-574
hsa-miR-4790-5p_st	hsa-miR-4790-5p	MIMAT0019961	hsa-miR-4790-5p	0.850695	down	0.783554	0.437375	0.999543	0.807285	0.631567	0.441975	0.647448	0.806276	0.852567	1.00056	0.72249	1.07564	0.849727	Homo sapiens	3:5291862-5291940 (-)	hsa-miR-4790-5p_st	miRNA	hsa-mir-4790
hsa-miR-661_st	hsa-miR-661	MIMAT0003324	hsa-miR-661	1.44778	up	1.30979	0.437889	0.999543	0.957622	1.50787	1.57591	2.52394	1.31822	1.40484	1.08032	0.961381	0.996902	0.770907	Homo sapiens	8:145019359-145019447 (-)	hsa-miR-661_st	miRNA	hsa-mir-661
hsa-miR-1226_st	hsa-miR-1226	MIMAT0005577	hsa-miR-1226-3p	1.48451	up	1.87516	0.437934	0.999543	1.92152	2.78382	2.23568	1.82734	2.03241	2.03985	1.35027	1.63854	1.7565	1.16566	Homo sapiens	3:47891045-47891119 (+)	hsa-miR-1226_st	miRNA	hsa-mir-1226
hsa-miR-1290_st	hsa-miR-1290	MIMAT0005880	hsa-miR-1290	4.92701	up	4.46657	0.437953	0.999543	6.44847	3.63319	3.59239	9.28679	5.12381	0.904173	1.9658	6.22995	4.29194	3.18922	Homo sapiens	1:19223565-19223642 (-)	hsa-miR-1290_st	miRNA	hsa-mir-1290
hsa-miR-384_st	hsa-miR-384	MIMAT0001075	hsa-miR-384	0.946485	down	0.972778	0.438296	0.999543	0.66014	1.13375	0.91233	0.95431	1.00499	0.914335	1.21337	1.14751	0.745784	1.04126	Homo sapiens	X:76139698-76139785 (-)	hsa-miR-384_st	miRNA	hsa-mir-384
hsa-miR-4751_st	hsa-miR-4751	MIMAT0019888	hsa-miR-4751	1.25843	up	1.50174	0.438314	0.999543	1.69887	0.973961	1.83386	2.04245	1.78863	1.54882	1.24842	1.43369	1.41136	1.03735	Homo sapiens	19:50436321-50436394 (+)	hsa-miR-4751_st	miRNA	hsa-mir-4751
hsa-miR-3675-5p_st	hsa-miR-3675-5p	MIMAT0018098	hsa-miR-3675-5p	0.995483	down	0.98981	0.439598	0.999543	1.17998	0.927785	1.06778	1.01307	0.744109	0.887324	1.07746	0.791076	1.01442	1.1951	Homo sapiens	1:17185444-17185516 (-)	hsa-miR-3675-5p_st	miRNA	hsa-mir-3675
hsa-miR-1468_st	hsa-miR-1468	MIMAT0006789	hsa-miR-1468	0.926862	down	1.12501	0.439871	0.999543	1.03903	1.07848	1.1086	0.78578	1.33921	1.70229	0.86243	1.42741	0.798235	1.1086	Homo sapiens	X:63005882-63005967 (-)	hsa-miR-1468_st	miRNA	hsa-mir-1468
hsa-miR-150-star_st	hsa-miR-150*	MIMAT0004610	hsa-miR-150-3p	3.6029	up	4.32092	0.440636	0.999543	5.09995	4.90201	4.96484	6.51748	4.74323	2.53437	3.98545	3.54888	3.63393	3.27908	Homo sapiens	19:50004042-50004125 (-)	hsa-miR-150-star_st	miRNA	hsa-mir-150
hsa-miR-4672_st	hsa-miR-4672	MIMAT0019754	hsa-miR-4672	1.2075	up	2.1104	0.441509	0.999543	1.8526	2.2885	2.36813	2.42552	2.29728	2.00528	1.61456	2.00362	2.53657	1.71189	Homo sapiens	9:130631694-130631774 (-)	hsa-miR-4672_st	miRNA	hsa-mir-4672
hsa-miR-491-5p_st	hsa-miR-491-5p	MIMAT0002807	hsa-miR-491-5p	3.73764	up	4.1428	0.442595	0.999543	5.67157	4.83597	4.76765	5.094	5.10011	2.38793	4.64634	3.24153	2.96429	2.71858	Homo sapiens	9:20716104-20716187 (+)	hsa-miR-491-5p_st	miRNA	hsa-mir-491
hsa-miR-3605-3p_st	hsa-miR-3605-3p	MIMAT0017982	hsa-miR-3605-3p	1.68602	up	1.84109	0.443108	0.999543	2.55517	2.54139	2.30376	1.68155	2.00762	1.58831	1.60696	1.72927	1.12237	1.27447	Homo sapiens	1:33797994-33798093 (-)	hsa-miR-3605-3p_st	miRNA	hsa-mir-3605
hsa-miR-3170_st	hsa-miR-3170	MIMAT0015045	hsa-miR-3170	0.965999	down	0.906862	0.443985	0.999543	1.03416	0.839565	0.718201	0.594619	1.223	1.21904	0.570976	0.953697	0.741635	1.17373	Homo sapiens	13:98860778-98860854 (+)	hsa-miR-3170_st	miRNA	hsa-mir-3170
hsa-miR-192_st	hsa-miR-192	MIMAT0000222	hsa-miR-192-5p	1.72392	up	11.2501	0.444642	0.999543	11.1099	13.693	12.4248	11.4496	9.53764	11.746	12.1629	10.792	7.53726	12.0483	Homo sapiens	11:64658609-64658718 (-)	hsa-miR-192_st	miRNA	hsa-mir-192
hsa-miR-4538_st	hsa-miR-4538	MIMAT0019081	hsa-miR-4538	1.22594	up	3.46459	0.445182	0.999543	4.25299	3.54188	3.20029	3.88023	3.18228	6.69325	5.28594	1.7636	1.09003	1.75538	Homo sapiens	14:106324334-106324411 (-)	hsa-miR-4538_st	miRNA	hsa-mir-4538
hsa-miR-1587_st	hsa-miR-1587	MIMAT0019077	hsa-miR-1587	0.924526	down	6.61677	0.445458	0.999543	6.94988	5.52436	5.99963	7.73819	6.58875	7.06953	7.73573	6.98675	6.39073	5.18414	Homo sapiens	X:39696815-39696867 (+)	hsa-miR-1587_st	miRNA	hsa-mir-1587
hsa-miR-3677-3p_st	hsa-miR-3677-3p	MIMAT0018101	hsa-miR-3677-3p	1.18093	up	1.18556	0.446835	0.999543	1.18574	1.4353	1.14924	1.40546	1.35186	0.977552	1.35761	0.841637	0.734179	1.41702	Homo sapiens	16:2320714-2320773 (+)	hsa-miR-3677-3p_st	miRNA	hsa-mir-3677
hsa-miR-4753-5p_st	hsa-miR-4753-5p	MIMAT0019890	hsa-miR-4753-5p	1.47737	up	1.31862	0.447291	0.999543	1.28396	1.12317	1.36465	1.98704	2.24186	1.21904	1.0018	0.837401	0.960843	1.16642	Homo sapiens	1:235353349-235353431 (-)	hsa-miR-4753-5p_st	miRNA	hsa-mir-4753
hsa-miR-545_st	hsa-miR-545	MIMAT0003165	hsa-miR-545-3p	0.741372	down	1.02517	0.447685	0.999543	1.04618	0.687223	0.714435	0.901286	0.697412	0.937296	0.856188	1.26003	0.912161	2.23951	Homo sapiens	X:73506939-73507044 (-)	hsa-miR-545_st	miRNA	hsa-mir-545
hsa-miR-588_st	hsa-miR-588	MIMAT0003255	hsa-miR-588	1.00983	up	1.05118	0.447835	0.999543	1.01274	0.826067	1.2986	0.846406	1.30739	1.41217	0.704638	1.02054	1.10153	0.981748	Homo sapiens	6:126805777-126805859 (+)	hsa-miR-588_st	miRNA	hsa-mir-588
hsa-miR-541_st	hsa-miR-541	MIMAT0004920	hsa-miR-541-3p	1.11035	up	1.47176	0.448218	0.999543	2.08397	1.53867	1.72342	0.809001	1.58127	1.21904	1.32872	1.2843	1.6105	1.53867	Homo sapiens	14:101530832-101530915 (+)	hsa-miR-541_st	miRNA	hsa-mir-541
hsa-let-7e_st	hsa-let-7e	MIMAT0000066	hsa-let-7e-5p	0.65905	down	12.2604	0.448379	0.999543	12.5843	11.3102	11.7198	12.3726	11.8114	12.4738	12.4944	12.2652	13.2201	12.3525	Homo sapiens	19:52196039-52196117 (+)	hsa-let-7e_st	miRNA	hsa-let-7e
hsa-miR-922_st	hsa-miR-922	MIMAT0004972	hsa-miR-922	1.08941	up	0.972916	0.450527	0.999543	1.18574	0.746923	1.10746	1.25806	0.875278	0.910306	0.91672	0.757112	0.598411	1.37315	Homo sapiens	3:197401367-197401447 (-)	hsa-miR-922_st	miRNA	hsa-mir-922
hsa-miR-410_st	hsa-miR-410	MIMAT0002171	hsa-miR-410	1.16514	up	1.71778	0.450606	0.999543	1.50091	1.13375	1.86215	1.99071	2.65261	1.42998	1.40713	1.52848	1.75791	1.91413	Homo sapiens	14:101532249-101532328 (+)	hsa-miR-410_st	miRNA	hsa-mir-410
hsa-miR-4760-3p_st	hsa-miR-4760-3p	MIMAT0019907	hsa-miR-4760-3p	0.720383	down	1.23849	0.451195	0.999543	1.0057	0.766308	1.16176	1.12205	0.953698	1.91095	1.0057	1.58288	1.2805	1.59531	Homo sapiens	21:41584279-41584358 (-)	hsa-miR-4760-3p_st	miRNA	hsa-mir-4760
hsa-miR-2964a-5p_st	hsa-miR-2964a-5p	MIMAT0019747	hsa-miR-2964a-5p	1.00765	up	1.23565	0.451369	0.999543	1.605	1.34433	1.23569	0.935872	1.08485	1.26158	0.708963	1.59581	1.51625	1.0682	Homo sapiens	9:131154900-131154987 (+)	hsa-miR-2964a-5p_st	miRNA	hsa-mir-2964a
hsa-miR-26b-star_st	hsa-miR-26b*	MIMAT0004500	hsa-miR-26b-3p	1.32158	up	1.70222	0.451644	0.999543	1.85759	2.4266	1.88853	0.850644	2.4934	0.828918	1.93567	1.4577	1.03854	2.2446	Homo sapiens	2:219267369-219267445 (+)	hsa-miR-26b-star_st	miRNA	hsa-mir-26b
hsa-miR-4418_st	hsa-miR-4418	MIMAT0018930	hsa-miR-4418	0.997007	down	0.866171	0.451881	0.999543	0.821742	0.821742	1.06654	0.478782	1.13124	1.21904	0.459976	0.714968	1.12594	0.821742	Homo sapiens	1:22592732-22592793 (+)	hsa-miR-4418_st	miRNA	hsa-mir-4418
hsa-miR-520c-3p_st	hsa-miR-520c-3p	MIMAT0002846	hsa-miR-520c-3p	0.747751	down	0.953622	0.452915	0.999543	0.757007	0.608896	0.662517	0.843698	0.847567	1.63549	0.936127	1.04648	1.22241	0.97603	Homo sapiens	19:54210707-54210793 (+)	hsa-miR-520c-3p_st	miRNA	hsa-mir-520c
hsa-miR-4256_st	hsa-miR-4256	MIMAT0016877	hsa-miR-4256	0.985837	down	0.895695	0.453345	0.999543	0.923859	0.923859	0.856188	0.771912	0.95121	0.977552	0.856188	1.08749	0.959813	0.648878	Homo sapiens	1:113004392-113004455 (-)	hsa-miR-4256_st	miRNA	hsa-mir-4256
hsa-miR-5096_st	hsa-miR-5096	MIMAT0020603	hsa-miR-5096	2.03311	up	2.09526	0.453724	0.999543	1.38651	2.97223	2.59039	2.99693	3.08946	1.17955	2.68054	1.70695	1.30544	1.0446	Homo sapiens	4:79741906-79741975 (+)	hsa-miR-5096_st	miRNA	hsa-mir-5096
hsa-miR-3610_st	hsa-miR-3610	MIMAT0017987	hsa-miR-3610	1.60304	up	1.65829	0.454144	0.999543	1.42921	1.21987	1.81121	2.8075	2.72568	1.23875	1.30516	1.17119	1.40375	1.47058	Homo sapiens	8:117886967-117887039 (-)	hsa-miR-3610_st	miRNA	hsa-mir-3610
hsa-miR-4675_st	hsa-miR-4675	MIMAT0019757	hsa-miR-4675	1.02142	up	1.03982	0.455097	0.999543	0.936742	1.4134	0.967181	1.05304	0.905193	0.772672	0.814368	1.36	1.75791	0.417722	Homo sapiens	10:20840899-20840975 (+)	hsa-miR-4675_st	miRNA	hsa-mir-4675
hsa-miR-4723-3p_st	hsa-miR-4723-3p	MIMAT0019839	hsa-miR-4723-3p	0.968079	down	1.48168	0.455708	0.999543	1.56246	0.82369	1.31902	2.29052	1.29572	1.54882	1.92016	1.92107	0.89324	1.24214	Homo sapiens	17:26687676-26687759 (+)	hsa-miR-4723-3p_st	miRNA	hsa-mir-4723
hsa-miR-3175_st	hsa-miR-3175	MIMAT0015052	hsa-miR-3175	2.50184	up	5.86386	0.457014	0.999543	6.2983	5.97756	5.57549	7.38186	7.39354	1.52875	5.75794	7.31306	6.34592	5.06614	Homo sapiens	15:93447629-93447705 (+)	hsa-miR-3175_st	miRNA	hsa-mir-3175
hsa-miR-4533_st	hsa-miR-4533	MIMAT0019072	hsa-miR-4533	1.56147	up	1.36272	0.457807	0.999543	1.47265	1.65627	1.7683	1.31281	2.21083	0.940179	1.20349	1.20485	1.14045	0.717344	Homo sapiens	20:59053169-59053239 (+)	hsa-miR-4533_st	miRNA	hsa-mir-4533
hsa-miR-4776-3p_st	hsa-miR-4776-3p	MIMAT0019933	hsa-miR-4776-3p	1.16689	up	1.26293	0.45791	0.999543	1.58703	1.36381	1.03331	1.57239	1.31479	0.795331	0.646533	1.50086	2.09798	0.717278	Homo sapiens	2:213790981-213791060 (+) // 2:213790981-213791060 (-)	hsa-miR-4776-3p_st	miRNA	hsa-mir-4776-1 // hsa-mir-4776-2
hsa-miR-943_st	hsa-miR-943	MIMAT0004986	hsa-miR-943	2.89845	up	2.468	0.459124	0.999543	2.91664	3.69318	3.19129	2.84929	3.52781	1.12564	1.93441	2.02188	2.49213	0.92773	Homo sapiens	4:1988111-1988204 (-)	hsa-miR-943_st	miRNA	hsa-mir-943
hsa-miR-3673_st	hsa-miR-3673	MIMAT0018096	hsa-miR-3673	0.68681	down	1.46716	0.459336	0.999543	1.29705	1.18601	1.08296	1.21904	1.1957	1.22899	1.29705	1.68334	1.52939	2.95207	Homo sapiens	8:130508088-130508189 (-)	hsa-miR-3673_st	miRNA	hsa-mir-3673
hsa-miR-3942-5p_st	hsa-miR-3942-5p	MIMAT0018358	hsa-miR-3942-5p	0.598234	down	2.20194	0.460388	0.999543	1.67132	1.65197	2.23687	1.71747	1.87905	1.27753	2.48742	3.25969	1.00856	4.82957	Homo sapiens	15:35664457-35664565 (-)	hsa-miR-3942-5p_st	miRNA	hsa-mir-3942
hsa-miR-580_st	hsa-miR-580	MIMAT0003245	hsa-miR-580	1.03713	up	0.950185	0.460707	0.999543	1.50537	0.850125	0.979797	0.809001	0.738126	1.2652	0.73313	0.754691	0.996902	0.86951	Homo sapiens	5:36147994-36148090 (-)	hsa-miR-580_st	miRNA	hsa-mir-580
hsa-miR-15a-star_st	hsa-miR-15a*	MIMAT0004488	hsa-miR-15a-3p	1.57271	up	1.75947	0.461305	0.999543	2.63613	2.50085	2.00078	1.38078	1.91192	1.43045	1.29752	1.30904	2.16387	0.963318	Homo sapiens	13:50623255-50623337 (-)	hsa-miR-15a-star_st	miRNA	hsa-mir-15a
hsa-miR-23a-star_st	hsa-miR-23a*	MIMAT0004496	hsa-miR-23a-5p	1.86858	up	4.70281	0.461741	0.999543	6.14592	5.82934	4.05082	5.41848	4.32434	1.04108	5.0017	5.78251	6.47888	2.95501	Homo sapiens	19:13947401-13947473 (-)	hsa-miR-23a-star_st	miRNA	hsa-mir-23a
hsa-miR-15b-star_st	hsa-miR-15b*	MIMAT0004586	hsa-miR-15b-3p	0.948975	down	0.924192	0.462048	0.999543	0.5713	1.29193	0.612191	0.940024	1.01662	1.10858	0.804606	0.91287	0.967179	1.01662	Homo sapiens	3:160122376-160122473 (+)	hsa-miR-15b-star_st	miRNA	hsa-mir-15b
hsa-miR-27a-star_st	hsa-miR-27a*	MIMAT0004501	hsa-miR-27a-5p	1.58458	up	5.13322	0.462562	0.999543	5.25839	6.84238	4.34871	5.00037	5.87652	1.64956	5.70831	5.79797	6.78823	4.06178	Homo sapiens	19:13947254-13947331 (-)	hsa-miR-27a-star_st	miRNA	hsa-mir-27a
hsa-miR-1260_st	hsa-miR-1260	MIMAT0005911	hsa-miR-1260a	0.915749	down	2.77713	0.462686	0.999543	1.81223	2.64572	3.14812	2.86625	3.09589	3.84039	2.54656	3.97789	2.10956	1.72869	Homo sapiens	14:77732561-77732633 (+)	hsa-miR-1260_st	miRNA	hsa-mir-1260
hsa-miR-4779_st	hsa-miR-4779	MIMAT0019938	hsa-miR-4779	0.794478	down	1.21363	0.462799	0.999543	1.15636	1.10437	0.727524	1.05772	1.19235	1.32252	1.87535	1.05718	1.16656	1.47632	Homo sapiens	2:86420149-86420231 (-)	hsa-miR-4779_st	miRNA	hsa-mir-4779
hsa-miR-4519_st	hsa-miR-4519	MIMAT0019056	hsa-miR-4519	1.44878	up	1.41654	0.463133	0.999543	1.99866	1.50627	1.71881	1.21904	1.97701	1.21299	1.65536	1.22578	0.795266	0.856188	Homo sapiens	16:30886587-30886644 (-)	hsa-miR-4519_st	miRNA	hsa-mir-4519
hsa-miR-548z_st	hsa-miR-548z	MIMAT0018446	hsa-miR-548z	0.700972	down	2.3178	0.463159	0.999543	1.78707	2.13032	1.61311	2.25666	2.52043	1.95313	2.31022	2.07378	3.41886	3.11446	Homo sapiens	12:65016289-65016385 (-)	hsa-miR-548z_st	miRNA	hsa-mir-548z
hsa-miR-107_st	hsa-miR-107	MIMAT0000104	hsa-miR-107	0.966499	down	12.632	0.463513	0.999543	12.687	12.62	12.3966	12.9304	12.4029	13.001	12.2727	12.6606	12.7099	12.6385	Homo sapiens	10:91352504-91352584 (-)	hsa-miR-107_st	miRNA	hsa-mir-107
hsa-miR-509-5p_st	hsa-miR-509-5p	MIMAT0004779	hsa-miR-509-5p	0.984456	down	1.53	0.464825	0.999543	1.66058	1.57767	1.80132	1.25112	1.30279	1.03596	1.29067	1.1935	1.17911	3.00725	Homo sapiens	X:146342050-146342143 (-) // X:146340278-146340368 (-)	hsa-miR-509-5p_st	miRNA	hsa-mir-509-1 // hsa-mir-509-2
hsa-miR-301b_st	hsa-miR-301b	MIMAT0004958	hsa-miR-301b	0.762637	down	1.20969	0.465161	0.999543	1.18574	1.16469	0.977552	0.809001	0.93412	0.777519	1.61455	1.40783	1.6901	1.53576	Homo sapiens	22:22007270-22007347 (+)	hsa-miR-301b_st	miRNA	hsa-mir-301b
hsa-miR-1306_st	hsa-miR-1306	MIMAT0005950	hsa-miR-1306-3p	2.16931	up	2.04404	0.465589	0.999543	2.003	3.22686	2.72261	3.17994	1.88086	1.09302	1.23576	1.89904	2.12628	1.073	Homo sapiens	22:20073581-20073665 (+)	hsa-miR-1306_st	miRNA	hsa-mir-1306
hsa-miR-369-3p_st	hsa-miR-369-3p	MIMAT0000721	hsa-miR-369-3p	0.888878	down	0.83515	0.465897	0.999543	1.34112	0.679655	0.599395	0.552208	0.578516	0.626796	0.750369	0.992372	1.30069	0.930384	Homo sapiens	14:101531935-101532004 (+)	hsa-miR-369-3p_st	miRNA	hsa-mir-369
hsa-miR-125a-3p_st	hsa-miR-125a-3p	MIMAT0004602	hsa-miR-125a-3p	1.39925	up	5.44292	0.466638	0.999543	6.25789	5.43147	5.37601	5.79254	5.56829	4.02619	6.33297	4.53657	6.38531	4.72191	Homo sapiens	19:52196507-52196592 (+)	hsa-miR-125a-3p_st	miRNA	hsa-mir-125a
hsa-miR-3667-5p_st	hsa-miR-3667-5p	MIMAT0018089	hsa-miR-3667-5p	1.4362	up	1.6467	0.467351	0.999543	3.08701	1.55206	1.81968	1.52834	1.55206	1.1594	1.67477	1.12793	2.10956	0.856188	Homo sapiens	22:49937041-49937114 (-)	hsa-miR-3667-5p_st	miRNA	hsa-mir-3667
hsa-miR-146a_st	hsa-miR-146a	MIMAT0000449	hsa-miR-146a-5p	1.17221	up	10.451	0.467835	0.999543	11.3803	10.9721	9.38604	10.483	10.6066	11.1537	10.5366	9.706	9.84499	10.4406	Homo sapiens	5:159912359-159912457 (+)	hsa-miR-146a_st	miRNA	hsa-mir-146a
hsa-miR-4488_st	hsa-miR-4488	MIMAT0019022	hsa-miR-4488	1.00711	up	10.8071	0.469444	0.999543	10.3615	10.6123	10.8146	11.0996	11.1732	11.1521	10.8194	11.2744	10.2629	10.5013	Homo sapiens	11:61276068-61276129 (+)	hsa-miR-4488_st	miRNA	hsa-mir-4488
hsa-miR-4699-3p_st	hsa-miR-4699-3p	MIMAT0019795	hsa-miR-4699-3p	1.00065	up	0.919842	0.471438	0.999543	0.660946	0.977552	1.06817	0.809001	1.0859	0.887713	0.741681	0.845308	0.980352	1.1418	Homo sapiens	12:81552167-81552240 (+)	hsa-miR-4699-3p_st	miRNA	hsa-mir-4699
hsa-miR-3911_st	hsa-miR-3911	MIMAT0018185	hsa-miR-3911	0.60534	down	5.38974	0.47168	0.999543	5.17668	5.62784	4.62319	4.93251	4.77805	8.26082	5.37252	5.60869	5.18576	4.33139	Homo sapiens	9:130452966-130453074 (-)	hsa-miR-3911_st	miRNA	hsa-mir-3911
hsa-miR-548ad_st	hsa-miR-548ad	MIMAT0018946	hsa-miR-548ad	0.985706	down	0.720203	0.472855	0.999543	0.702429	0.946674	0.517821	0.689461	0.692703	0.841136	0.671582	0.73045	0.720309	0.689461	Homo sapiens	2:35696471-35696552 (+)	hsa-miR-548ad_st	miRNA	hsa-mir-548ad
hsa-miR-3929_st	hsa-miR-3929	MIMAT0018206	hsa-miR-3929	0.913561	down	1.17088	0.473207	0.999543	0.996902	1.29227	0.857998	1.30316	1.07799	0.952099	1.91351	1.16047	0.895084	1.25929	Homo sapiens	18:33514051-33514105 (-)	hsa-miR-3929_st	miRNA	hsa-mir-3929
hsa-miR-1178_st	hsa-miR-1178	MIMAT0005823	hsa-miR-1178-3p	0.846589	down	0.960746	0.473809	0.999543	0.690599	0.826068	1.31615	0.799919	0.570329	1.01918	1.0283	0.995324	1.10651	1.25508	Homo sapiens	12:120151439-120151529 (-)	hsa-miR-1178_st	miRNA	hsa-mir-1178
hsa-miR-637_st	hsa-miR-637	MIMAT0003307	hsa-miR-637	2.13982	up	2.26226	0.473942	0.999543	1.38581	2.85384	2.84643	3.43752	3.53143	1.32515	2.23694	1.95546	1.47237	1.57767	Homo sapiens	19:3961412-3961510 (-)	hsa-miR-637_st	miRNA	hsa-mir-637
hsa-miR-151-5p_st	hsa-miR-151-5p	MIMAT0004697	hsa-miR-151a-5p	0.813413	down	11.3623	0.474064	0.999543	11.1069	10.9998	11.4006	11.3311	11.2284	11.4987	11.7435	11.0452	11.7283	11.5408	Homo sapiens	8:141742663-141742752 (-)	hsa-miR-151-5p_st	miRNA	hsa-mir-151
hsa-miR-1243_st	hsa-miR-1243	MIMAT0005894	hsa-miR-1243	0.815001	down	0.762042	0.474506	0.999543	0.656072	0.56285	0.672773	0.464765	0.715932	1.00078	0.732192	0.953697	1.00517	0.856188	Homo sapiens	4:114028019-114028111 (+)	hsa-miR-1243_st	miRNA	hsa-mir-1243
hsa-miR-628-5p_st	hsa-miR-628-5p	MIMAT0004809	hsa-miR-628-5p	0.51428	down	3.39901	0.476776	0.999543	4.90276	1.78856	3.09681	1.5319	3.27658	4.25814	3.14987	3.96564	3.54506	4.47477	Homo sapiens	15:55665138-55665232 (-)	hsa-miR-628-5p_st	miRNA	hsa-mir-628
hsa-miR-4313_st	hsa-miR-4313	MIMAT0016865	hsa-miR-4313	1.01845	up	1.65692	0.477611	0.999543	1.39745	2.10771	1.22424	1.91225	1.70889	1.55174	0.870218	1.68334	2.49213	1.62126	Homo sapiens	15:76054556-76054656 (-)	hsa-miR-4313_st	miRNA	hsa-mir-4313
hsa-miR-3655_st	hsa-miR-3655	MIMAT0018075	hsa-miR-3655	1.20206	up	1.15489	0.477799	0.999543	0.84367	0.725846	1.36892	2.62716	0.872639	1.36049	0.84367	0.818329	1.02002	1.0682	Homo sapiens	5:140027429-140027511 (+)	hsa-miR-3655_st	miRNA	hsa-mir-3655
hsa-miR-2115-star_st	hsa-miR-2115*	MIMAT0011159	hsa-miR-2115-3p	2.00283	up	1.72626	0.477844	0.999543	4.41873	1.63567	1.83408	1.72179	1.52611	1.14049	1.05236	0.79556	1.3403	1.79747	Homo sapiens	3:48357850-48357949 (-)	hsa-miR-2115-star_st	miRNA	hsa-mir-2115
hsa-miR-4466_st	hsa-miR-4466	MIMAT0018993	hsa-miR-4466	1.17736	up	10.6185	0.47785	0.999543	10.1431	10.6517	10.6656	11.1587	11.0623	10.3695	10.6559	11.1115	10.2612	10.1055	Homo sapiens	6:157100812-157100865 (-)	hsa-miR-4466_st	miRNA	hsa-mir-4466
hsa-miR-1262_st	hsa-miR-1262	MIMAT0005914	hsa-miR-1262	1.01987	up	1.11848	0.478065	0.999543	1.78117	1.00565	0.856188	1.0682	0.952154	1.24713	1.14251	1.10865	1.02016	1.00297	Homo sapiens	1:68649201-68649293 (-)	hsa-miR-1262_st	miRNA	hsa-mir-1262
hsa-miR-4468_st	hsa-miR-4468	MIMAT0018995	hsa-miR-4468	1.1001	up	1.22096	0.478211	0.999543	1.28799	1.15104	1.54573	1.36401	1.10009	0.749394	1.99998	1.14751	0.791819	1.07199	Homo sapiens	7:137808504-137808567 (+)	hsa-miR-4468_st	miRNA	hsa-mir-4468
hsa-miR-765_st	hsa-miR-765	MIMAT0003945	hsa-miR-765	1.3182	up	2.21483	0.478267	0.999543	2.39879	1.81262	1.96495	2.92614	2.96807	1.70303	2.51728	2.64638	1.78401	1.427	Homo sapiens	1:156905923-156906036 (-)	hsa-miR-765_st	miRNA	hsa-mir-765
hsa-miR-363-star_st	hsa-miR-363*	MIMAT0003385	hsa-miR-363-5p	1.24149	up	1.23273	0.478607	0.999543	1.06142	2.04532	1.42817	1.21904	1.1899	0.823577	1.43427	1.12782	1.21853	0.779289	Homo sapiens	X:133303408-133303482 (-)	hsa-miR-363-star_st	miRNA	hsa-mir-363
hsa-miR-2052_st	hsa-miR-2052	MIMAT0009977	hsa-miR-2052	0.829919	down	0.729518	0.479197	0.999543	0.68554	0.611458	0.479106	0.727305	0.471789	1.02521	0.617985	0.747528	1.19543	0.733832	Homo sapiens	8:75617928-75617982 (+)	hsa-miR-2052_st	miRNA	hsa-mir-2052
hsa-miR-3692-star_st	hsa-miR-3692*	MIMAT0018121	hsa-miR-3692-5p	1.27284	up	1.25387	0.479848	0.999543	1.57154	0.825696	1.52555	2.03094	1.18574	0.441975	1.82747	0.969651	1.21904	0.941083	Homo sapiens	6:157950164-157950232 (+)	hsa-miR-3692-star_st	miRNA	hsa-mir-3692
hsa-miR-3938_st	hsa-miR-3938	MIMAT0018353	hsa-miR-3938	0.773582	down	1.02679	0.481614	0.999543	1.03584	0.737185	0.831065	0.71857	0.885375	1.93969	1.29541	1.20604	0.867531	0.751233	Homo sapiens	3:55886520-55886622 (-)	hsa-miR-3938_st	miRNA	hsa-mir-3938
hsa-miR-1277_st	hsa-miR-1277	MIMAT0005933	hsa-miR-1277-3p	1.05784	up	1.17407	0.482004	0.999543	1.17764	1.13375	1.35963	1.14694	1.25521	0.797097	1.28099	1.11691	1.40529	1.06726	Homo sapiens	X:117520357-117520434 (+)	hsa-miR-1277_st	miRNA	hsa-mir-1277
hsa-miR-504_st	hsa-miR-504	MIMAT0002875	hsa-miR-504	1.15768	up	3.14073	0.4821	0.999543	2.92009	4.99098	3.59015	1.79658	2.93393	2.78382	3.85212	2.74563	4.00522	1.78878	Homo sapiens	X:137749872-137749954 (-)	hsa-miR-504_st	miRNA	hsa-mir-504
hsa-miR-649_st	hsa-miR-649	MIMAT0003319	hsa-miR-649	0.786557	down	1.1356	0.482605	0.999543	1.17906	0.802517	0.808574	1.0682	0.953698	1.88996	1.0283	1.14083	1.00165	1.48319	Homo sapiens	22:21388465-21388561 (-)	hsa-miR-649_st	miRNA	hsa-mir-649
hsa-miR-1234_st	hsa-miR-1234	MIMAT0005589	hsa-miR-1234-3p	0.546354	down	2.65711	0.482669	0.999543	2.25239	2.82457	1.8593	2.44763	1.72141	5.1691	2.38559	2.79309	3.18357	1.93441	Homo sapiens	8:145625476-145625559 (-)	hsa-miR-1234_st	miRNA	hsa-mir-1234
hsa-miR-1193_st	hsa-miR-1193	MIMAT0015049	hsa-miR-1193	1.05808	up	1.36631	0.482893	0.999543	1.26108	1.18726	1.38669	1.48865	1.71149	0.980155	1.3743	1.63464	1.32711	1.31172	Homo sapiens	14:101496389-101496466 (+)	hsa-miR-1193_st	miRNA	hsa-mir-1193
hsa-miR-3923_st	hsa-miR-3923	MIMAT0018198	hsa-miR-3923	0.844544	down	1.00112	0.482978	0.999543	1.19098	0.81418	0.665612	0.691811	1.03363	1.18407	1.13398	0.91761	0.961934	1.4174	Homo sapiens	3:79557037-79557119 (+)	hsa-miR-3923_st	miRNA	hsa-mir-3923
hsa-miR-4703-5p_st	hsa-miR-4703-5p	MIMAT0019801	hsa-miR-4703-5p	1.08531	up	0.947983	0.483761	0.999543	0.996902	1.19342	1.01355	0.935872	0.895445	0.941386	0.868037	0.80107	1.01355	0.820596	Homo sapiens	13:52126725-52126803 (+)	hsa-miR-4703-5p_st	miRNA	hsa-mir-4703
hsa-miR-597_st	hsa-miR-597	MIMAT0003265	hsa-miR-597	0.960378	down	0.828078	0.4843	0.999543	0.839487	1.00599	0.938334	0.67965	0.531111	0.757879	0.884627	1.14751	0.67371	0.822478	Homo sapiens	8:9599182-9599278 (+)	hsa-miR-597_st	miRNA	hsa-mir-597
hsa-miR-758_st	hsa-miR-758	MIMAT0003879	hsa-miR-758-3p	1.31224	up	1.33158	0.484491	0.999543	1.3614	1.29227	1.48016	1.11159	2.39255	1.23735	0.922767	0.953698	1.67203	0.891984	Homo sapiens	14:101492357-101492444 (+)	hsa-miR-758_st	miRNA	hsa-mir-758
hsa-miR-516a-5p_st	hsa-miR-516a-5p	MIMAT0004770	hsa-miR-516a-5p	0.589077	down	1.5658	0.485061	0.999543	1.34309	1.10695	1.28924	1.39884	0.7822	2.67461	1.70889	1.88984	1.4469	2.01744	Homo sapiens	19:54259995-54260084 (+) // 19:54264387-54264476 (+)	hsa-miR-516a-5p_st	miRNA	hsa-mir-516a-1 // hsa-mir-516a-2
hsa-miR-3677-5p_st	hsa-miR-3677-5p	MIMAT0019221	hsa-miR-3677-5p	0.947932	down	1.15113	0.486484	0.999543	0.839487	1.18609	1.20785	0.601844	1.72754	1.78608	1.15706	0.807034	1.04924	1.14912	Homo sapiens	16:2320714-2320773 (+)	hsa-miR-3677-5p_st	miRNA	hsa-mir-3677
hsa-miR-551a_st	hsa-miR-551a	MIMAT0003214	hsa-miR-551a	1.24009	up	1.30726	0.486689	0.999543	1.75032	1.55889	1.98733	0.719347	1.29656	1.10903	0.948948	1.6369	1.07647	0.988852	Homo sapiens	1:3477259-3477354 (-)	hsa-miR-551a_st	miRNA	hsa-mir-551a
hsa-miR-3676_st	hsa-miR-3676	MIMAT0018100	hsa-miR-3676-3p	1.14437	up	1.12375	0.486806	0.999543	0.949665	1.29227	1.24108	1.55392	1.0682	0.814313	0.937347	0.945161	0.988365	1.44718	Homo sapiens	17:8090493-8090577 (+)	hsa-miR-3676_st	miRNA	hsa-mir-3676
hsa-miR-4700-5p_st	hsa-miR-4700-5p	MIMAT0019796	hsa-miR-4700-5p	0.957405	down	1.80886	0.48689	0.999543	1.05525	1.42741	2.55977	1.70487	2.14	3.41023	2.23568	1.67292	1.16639	0.716077	Homo sapiens	12:121160996-121161069 (+)	hsa-miR-4700-5p_st	miRNA	hsa-mir-4700
hsa-miR-4659a-5p_st	hsa-miR-4659a-5p	MIMAT0019726	hsa-miR-4659a-5p	0.961036	down	1.74537	0.487521	0.999543	2.6586	1.45498	1.1915	1.70201	1.57643	2.40687	1.3431	1.46874	1.4737	2.1778	Homo sapiens	8:6602685-6602765 (+)	hsa-miR-4659a-5p_st	miRNA	hsa-mir-4659a
hsa-miR-103a-2-star_st	hsa-miR-103a-2*	MIMAT0009196	hsa-miR-103a-2-5p	2.47401	up	1.9001	0.488393	0.999543	2.12323	2.96217	2.28477	2.13163	3.26585	0.739555	1.70255	1.36606	1.45737	0.967845	Homo sapiens	20:3898141-3898218 (+)	hsa-miR-103a-2-star_st	miRNA	hsa-mir-103a-2
hsa-miR-490-5p_st	hsa-miR-490-5p	MIMAT0004764	hsa-miR-490-5p	0.755934	down	1.63642	0.48872	0.999543	1.03372	1.28953	1.96666	1.22706	1.65597	0.601905	4.56087	0.948924	0.809001	2.27058	Homo sapiens	7:136587914-136588041 (+)	hsa-miR-490-5p_st	miRNA	hsa-mir-490
hsa-miR-4465_st	hsa-miR-4465	MIMAT0018992	hsa-miR-4465	1.46761	up	3.14612	0.4896	0.999543	3.26182	3.08409	3.68414	3.08131	4.0029	2.55228	2.8418	3.18227	3.15918	2.61137	Homo sapiens	6:141004951-141005020 (+)	hsa-miR-4465_st	miRNA	hsa-mir-4465
hsa-miR-658_st	hsa-miR-658	MIMAT0003336	hsa-miR-658	2.23457	up	2.70256	0.489786	0.999543	2.7829	2.60109	3.3788	3.79997	3.85006	1.46283	3.49041	2.3392	1.87061	1.44977	Homo sapiens	22:38240279-38240378 (-)	hsa-miR-658_st	miRNA	hsa-mir-658
hsa-miR-138_st	hsa-miR-138	MIMAT0000430	hsa-miR-138-5p	2.97913	up	5.03118	0.489845	0.999543	5.50039	6.25049	4.74669	6.95965	5.63591	4.08263	6.62652	6.7289	1.19064	2.58999	Homo sapiens	3:44155704-44155802 (+) // 16:56892430-56892513 (+)	hsa-miR-138_st	miRNA	hsa-mir-138-1 // hsa-mir-138-2
hsa-miR-3181_st	hsa-miR-3181	MIMAT0015061	hsa-miR-3181	1.32788	up	1.19205	0.489938	0.999543	0.774361	1.20425	1.59539	1.22987	2.17918	1.18158	0.805143	1.12167	0.996901	0.832131	Homo sapiens	16:50776216-50776288 (+)	hsa-miR-3181_st	miRNA	hsa-mir-3181
hsa-miR-194_st	hsa-miR-194	MIMAT0000460	hsa-miR-194-5p	1.80976	up	12.1386	0.490971	0.999543	12.4486	14.2124	13.1333	12.7118	10.3266	12.4075	12.87	11.7433	8.87892	12.654	Homo sapiens	1:220291499-220291583 (-) // 11:64658827-64658911 (-)	hsa-miR-194_st	miRNA	hsa-mir-194-1 // hsa-mir-194-2
hsa-miR-3183_st	hsa-miR-3183	MIMAT0015063	hsa-miR-3183	0.780822	down	1.13097	0.491301	0.999543	0.943348	1.13018	1.03993	0.483565	1.1655	0.957317	1.0283	1.42741	0.880309	2.25386	Homo sapiens	17:925716-925799 (-)	hsa-miR-3183_st	miRNA	hsa-mir-3183
hsa-miR-493-star_st	hsa-miR-493*	MIMAT0002813	hsa-miR-493-5p	1.68187	up	2.41359	0.491572	0.999543	2.35938	2.18987	3.06467	2.19226	4.13692	1.26294	1.15967	1.96873	4.28569	1.51575	Homo sapiens	14:101335397-101335485 (+)	hsa-miR-493-star_st	miRNA	hsa-mir-493
hsa-miR-4291_st	hsa-miR-4291	MIMAT0016922	hsa-miR-4291	1.07618	up	1.25361	0.491906	0.999543	1.01603	0.925225	1.35534	0.898498	2.33778	1.42525	0.785585	0.955305	1.47531	1.36182	Homo sapiens	9:96581639-96581703 (+)	hsa-miR-4291_st	miRNA	hsa-mir-4291
hsa-miR-1185_st	hsa-miR-1185	MIMAT0005798	hsa-miR-1185-5p	0.844481	down	0.942538	0.492323	0.999543	0.692703	1.05342	0.70231	0.70231	0.952293	1.54882	0.514128	1.06798	0.9359	1.25552	Homo sapiens	14:101509314-101509399 (+) // 14:101510535-101510620 (+)	hsa-miR-1185_st	miRNA	hsa-mir-1185-1 // hsa-mir-1185-2
hsa-miR-3908_st	hsa-miR-3908	MIMAT0018182	hsa-miR-3908	0.87684	down	0.971183	0.492788	0.999543	0.820171	0.649337	1.09861	0.865988	0.947774	0.983436	0.872247	1.31079	0.996902	1.16658	Homo sapiens	12:124020956-124021081 (+)	hsa-miR-3908_st	miRNA	hsa-mir-3908
hsa-miR-3688-5p_st	hsa-miR-3688-5p	MIMAT0019223	hsa-miR-3688-5p	0.909263	down	1.05842	0.493344	0.999543	0.642259	0.915409	1.00163	1.00606	1.38364	0.961123	1.38306	1.26913	1.00163	1.02021	Homo sapiens	4:160049954-160050046 (-) // 4:160049957-160050043 (+)	hsa-miR-3688-5p_st	miRNA	hsa-mir-3688-1 // hsa-mir-3688-2
hsa-miR-3186-3p_st	hsa-miR-3186-3p	MIMAT0015068	hsa-miR-3186-3p	0.950326	down	1.30957	0.493463	0.999543	1.39734	1.15507	1.42707	0.957194	1.42741	1.88995	1.40485	1.1808	0.971161	1.28485	Homo sapiens	17:79418130-79418214 (-)	hsa-miR-3186-3p_st	miRNA	hsa-mir-3186
hsa-miR-582-5p_st	hsa-miR-582-5p	MIMAT0003247	hsa-miR-582-5p	1.25849	up	1.11667	0.494595	0.999543	1.60447	1.36407	1.03322	0.809001	1.60179	0.998633	1.54021	0.6537	0.908742	0.652816	Homo sapiens	5:58999432-58999529 (-)	hsa-miR-582-5p_st	miRNA	hsa-mir-582
hsa-miR-4253_st	hsa-miR-4253	MIMAT0016882	hsa-miR-4253	1.85265	up	2.88482	0.494811	0.999543	1.71941	3.34446	3.48184	4.23326	3.86911	1.87605	3.52478	2.63882	2.53111	1.62938	Homo sapiens	1:23189652-23189719 (-)	hsa-miR-4253_st	miRNA	hsa-mir-4253
hsa-miR-4254_st	hsa-miR-4254	MIMAT0016884	hsa-miR-4254	1.15004	up	1.26087	0.494909	0.999543	1.34309	1.13818	0.97902	1.79951	1.54878	0.754082	1.57961	1.36303	1.30901	0.794417	Homo sapiens	1:32224261-32224336 (-)	hsa-miR-4254_st	miRNA	hsa-mir-4254
hsa-miR-1227_st	hsa-miR-1227	MIMAT0005580	hsa-miR-1227-3p	0.766409	down	1.14628	0.495953	0.999543	0.853726	1.06199	0.839125	1.23988	0.777137	1.05946	1.48377	1.14751	1.59401	1.40618	Homo sapiens	19:2234061-2234148 (-)	hsa-miR-1227_st	miRNA	hsa-mir-1227
hsa-miR-431-star_st	hsa-miR-431*	MIMAT0004757	hsa-miR-431-3p	1.26831	up	1.25984	0.496672	0.999543	0.873385	1.08857	1.42274	1.74162	2.03014	0.769548	1.82339	0.933854	1.1114	0.80372	Homo sapiens	14:101347344-101347457 (+)	hsa-miR-431-star_st	miRNA	hsa-mir-431
hsa-miR-3622b-3p_st	hsa-miR-3622b-3p	MIMAT0018006	hsa-miR-3622b-3p	1.15901	up	2.41089	0.496991	0.999543	1.34309	3.29213	1.97524	3.35822	2.61801	1.93662	2.59793	1.61722	2.80813	2.56234	Homo sapiens	8:27559190-27559284 (-)	hsa-miR-3622b-3p_st	miRNA	hsa-mir-3622b
hsa-miR-4662a-3p_st	hsa-miR-4662a-3p	MIMAT0019732	hsa-miR-4662a-3p	1.20381	up	1.05806	0.497473	0.999543	1.65109	1.0007	0.884219	1.2185	1.20482	0.937748	1.01234	0.592815	1.21904	0.859336	Homo sapiens	8:125834227-125834293 (+)	hsa-miR-4662a-3p_st	miRNA	hsa-mir-4662a
hsa-miR-130b-star_st	hsa-miR-130b*	MIMAT0004680	hsa-miR-130b-5p	1.13081	up	0.969089	0.498015	0.999543	0.790968	1.56583	0.666913	0.881563	1.38358	0.866944	1.0131	0.956605	0.709204	0.856188	Homo sapiens	22:22007593-22007674 (+)	hsa-miR-130b-star_st	miRNA	hsa-mir-130b
hsa-miR-711_st	hsa-miR-711	MIMAT0012734	hsa-miR-711	2.23988	up	2.00993	0.498362	0.999543	1.40855	1.44975	2.90867	3.77438	3.41685	0.70097	1.87898	1.92472	1.75791	0.878528	Homo sapiens	3:48616335-48616410 (-)	hsa-miR-711_st	miRNA	hsa-mir-711
hsa-miR-4728-5p_st	hsa-miR-4728-5p	MIMAT0019849	hsa-miR-4728-5p	0.934596	down	6.33278	0.498749	0.999543	5.95501	5.65776	6.11236	7.03034	6.66447	7.5305	6.27862	6.84646	6.14285	5.10944	Homo sapiens	17:37882732-37882819 (+)	hsa-miR-4728-5p_st	miRNA	hsa-mir-4728
hsa-miR-4700-3p_st	hsa-miR-4700-3p	MIMAT0019797	hsa-miR-4700-3p	1.15145	up	1.31189	0.498995	0.999543	1.7223	1.56606	1.0752	1.54978	1.15471	1.02428	1.25548	1.37469	1.21968	1.17669	Homo sapiens	12:121160996-121161069 (+)	hsa-miR-4700-3p_st	miRNA	hsa-mir-4700
hsa-miR-3145-3p_st	hsa-miR-3145-3p	MIMAT0015016	hsa-miR-3145-3p	0.789481	down	0.920131	0.500674	0.999543	0.832419	0.832419	0.824158	0.549055	0.710046	1.35875	1.00022	1.10541	0.948717	1.04012	Homo sapiens	6:138756350-138756431 (-)	hsa-miR-3145-3p_st	miRNA	hsa-mir-3145
hsa-miR-377-star_st	hsa-miR-377*	MIMAT0004689	hsa-miR-377-5p	2.37839	up	1.99019	0.500998	0.999543	1.99959	1.72941	2.47303	3.30596	3.56793	1.02307	2.22873	1.42741	1.43404	0.712753	Homo sapiens	14:101528387-101528455 (+)	hsa-miR-377-star_st	miRNA	hsa-mir-377
hsa-miR-516a-3p_st	hsa-miR-516a-3p	MIMAT0006778	hsa-miR-516a-3p	1.06119	up	0.877219	0.503201	0.999543	1.00347	1.16226	0.754691	0.961521	0.718353	0.998745	0.730156	0.97489	0.885093	0.58301	Homo sapiens	19:54259995-54260084 (+) // 19:54264387-54264476 (+)	hsa-miR-516a-3p_st	miRNA	hsa-mir-516a-1 // hsa-mir-516a-2
hsa-miR-633_st	hsa-miR-633	MIMAT0003303	hsa-miR-633	0.933148	down	0.846386	0.503484	0.999543	0.799551	0.73206	0.754691	0.909534	0.78654	1.10814	0.796397	0.953697	0.892981	0.730273	Homo sapiens	17:61021576-61021673 (+)	hsa-miR-633_st	miRNA	hsa-mir-633
hsa-miR-3180_st	hsa-miR-3180	MIMAT0018178	hsa-miR-3180	2.94986	up	3.88945	0.504218	0.999543	3.65454	4.02085	4.97235	4.61612	6.08499	0.984375	4.20162	3.71826	3.92098	2.72039	Homo sapiens	16:15248707-15248859 (-) // 16:2185978-2186130 (-)	hsa-miR-3180_st	miRNA	hsa-mir-3180-4 // hsa-mir-3180-5
hsa-miR-568_st	hsa-miR-568	MIMAT0003232	hsa-miR-568	0.764151	down	0.86639	0.506776	0.999543	0.987824	0.607212	0.607814	0.67965	0.479274	1.28108	1.10242	0.903028	1.05894	0.956655	Homo sapiens	3:114035322-114035416 (-)	hsa-miR-568_st	miRNA	hsa-mir-568
hsa-miR-628-3p_st	hsa-miR-628-3p	MIMAT0003297	hsa-miR-628-3p	1.15892	up	5.26197	0.507126	0.999543	7.01515	5.00676	4.76142	4.69542	5.36303	2.99183	6.03935	5.96206	5.26897	5.51567	Homo sapiens	15:55665138-55665232 (-)	hsa-miR-628-3p_st	miRNA	hsa-mir-628
hsa-miR-3922-5p_st	hsa-miR-3922-5p	MIMAT0019227	hsa-miR-3922-5p	1.13221	up	1.23718	0.507672	0.999543	1.34309	0.977552	1.7058	1.42536	1.18195	0.978118	0.758555	1.95046	1.02406	1.02685	Homo sapiens	12:104985411-104985494 (+)	hsa-miR-3922-5p_st	miRNA	hsa-mir-3922
hsa-miR-891b_st	hsa-miR-891b	MIMAT0004913	hsa-miR-891b	0.833227	down	1.19361	0.508859	0.999543	0.845763	1.42741	1.04277	0.802696	1.19138	2.01313	0.708963	1.55058	1.66028	0.693156	Homo sapiens	X:145082571-145082649 (-)	hsa-miR-891b_st	miRNA	hsa-mir-891b
hsa-miR-4685-3p_st	hsa-miR-4685-3p	MIMAT0019772	hsa-miR-4685-3p	2.5299	up	2.54419	0.509121	0.999543	2.70122	3.3338	2.72275	4.67253	2.63836	2.78382	1.34713	1.72953	2.10956	1.40323	Homo sapiens	10:100191039-100191115 (-)	hsa-miR-4685-3p_st	miRNA	hsa-mir-4685
hsa-miR-548an_st	hsa-miR-548an	MIMAT0019079	hsa-miR-548an	0.610267	down	1.5874	0.509219	0.999543	1.95944	1.16336	1.06797	0.779265	1.18574	3.72939	1.50462	1.64412	0.925118	1.91496	Homo sapiens	X:105883044-105883126 (+)	hsa-miR-548an_st	miRNA	hsa-mir-548an
hsa-miR-147_st	hsa-miR-147	MIMAT0000251	hsa-miR-147a	1.15809	up	0.803647	0.510651	0.999543	1.1515	0.902177	0.986832	0.936762	0.570329	0.646173	0.856188	0.750657	0.676193	0.559662	Homo sapiens	9:123007257-123007328 (-)	hsa-miR-147_st	miRNA	hsa-mir-147
hsa-miR-1231_st	hsa-miR-1231	MIMAT0005586	hsa-miR-1231	3.54782	up	3.69926	0.51158	0.999543	3.42722	4.48243	4.84327	4.97613	5.33458	1.88365	3.46923	3.60283	3.19859	1.77466	Homo sapiens	1:201777739-201777830 (+)	hsa-miR-1231_st	miRNA	hsa-mir-1231
hsa-miR-676_st	hsa-miR-676	MIMAT0018204	hsa-miR-676-3p	0.92335	down	1.14671	0.511929	0.999543	0.730862	1.13808	1.13808	1.09261	1.34627	1.13808	0.869495	1.42741	1.63423	0.95194	Homo sapiens	X:69242707-69242773 (+)	hsa-miR-676_st	miRNA	hsa-mir-676
hsa-miR-3649_st	hsa-miR-3649	MIMAT0018069	hsa-miR-3649	1.05348	up	0.848719	0.512225	0.999543	0.933673	0.860584	0.886294	0.670913	1.08003	1.01207	0.791686	0.703058	0.658176	0.890704	Homo sapiens	12:1769481-1769546 (-)	hsa-miR-3649_st	miRNA	hsa-mir-3649
hsa-miR-4641_st	hsa-miR-4641	MIMAT0019701	hsa-miR-4641	0.899812	down	1.05923	0.512481	0.999543	0.898753	1.03914	0.93914	0.864099	1.17427	0.831563	1.23435	1.14751	1.21904	1.24446	Homo sapiens	6:41566452-41566531 (+)	hsa-miR-4641_st	miRNA	hsa-mir-4641
hsa-miR-4730_st	hsa-miR-4730	MIMAT0019852	hsa-miR-4730	4.13786	up	4.93365	0.512686	0.999543	5.2655	5.38766	5.93276	6.23417	6.97035	1.90576	3.98335	4.37469	6.48611	2.79611	Homo sapiens	17:78393218-78393293 (+)	hsa-miR-4730_st	miRNA	hsa-mir-4730
hsa-miR-4716-5p_st	hsa-miR-4716-5p	MIMAT0019826	hsa-miR-4716-5p	1.63193	up	1.48631	0.51349	0.999543	1.5214	2.23864	1.55339	2.68083	1.20376	1.68438	0.844522	0.944627	1.13246	1.05913	Homo sapiens	15:49461267-49461350 (-)	hsa-miR-4716-5p_st	miRNA	hsa-mir-4716
hsa-let-7d_st	hsa-let-7d	MIMAT0000065	hsa-let-7d-5p	0.806161	down	12.5195	0.513637	0.999543	12.8719	12.0775	12.1537	12.5611	12.1561	12.3032	12.6553	12.5206	13.1605	12.735	Homo sapiens	9:96941116-96941202 (+)	hsa-let-7d_st	miRNA	hsa-let-7d
hsa-miR-4692_st	hsa-miR-4692	MIMAT0019783	hsa-miR-4692	1.13135	up	1.1072	0.515015	0.999543	1.44681	1.29364	1.41544	0.977777	0.847451	0.862391	1.13202	1.17307	1.08529	0.838138	Homo sapiens	11:72494575-72494637 (+)	hsa-miR-4692_st	miRNA	hsa-mir-4692
hsa-miR-4735-5p_st	hsa-miR-4735-5p	MIMAT0019860	hsa-miR-4735-5p	0.904991	down	0.848455	0.515279	0.999543	0.776552	0.921155	0.811089	0.620811	0.752603	0.880946	0.669252	1.05262	1.16264	0.836879	Homo sapiens	1:196551543-196551611 (-)	hsa-miR-4735-5p_st	miRNA	hsa-mir-4735
hsa-miR-3651_st	hsa-miR-3651	MIMAT0018071	hsa-miR-3651	6.96465	up	6.65466	0.515622	0.999543	7.43435	8.41629	7.76131	8.14543	8.51605	1.92387	6.80179	5.69723	8.03135	3.81894	Homo sapiens	9:95054740-95054829 (-)	hsa-miR-3651_st	miRNA	hsa-mir-3651
hsa-miR-3180-3p_st	hsa-miR-3180-3p	MIMAT0015058	hsa-miR-3180-3p	1.58645	up	4.96845	0.515657	0.999543	4.66321	4.85605	5.69955	5.08521	6.20271	2.93775	4.85482	6.41868	4.50551	4.46098	Homo sapiens	16:15005077-15005170 (+) // 16:16403736-16403823 (+) // 16:18496035-18496128 (-)	hsa-miR-3180-3p_st	miRNA	hsa-mir-3180-1 // hsa-mir-3180-2 // hsa-mir-3180-3
hsa-miR-4674_st	hsa-miR-4674	MIMAT0019756	hsa-miR-4674	2.10959	up	6.08946	0.515851	0.999543	5.94559	6.49321	7.09223	6.59933	7.00937	5.2334	6.48976	6.14583	6.12482	3.76109	Homo sapiens	9:139440625-139440711 (-)	hsa-miR-4674_st	miRNA	hsa-mir-4674
hsa-miR-648_st	hsa-miR-648	MIMAT0003318	hsa-miR-648	0.939499	down	1.25469	0.516225	0.999543	1.01815	0.668457	1.55329	1.55944	1.24901	1.15622	1.75977	1.1326	0.809	1.64094	Homo sapiens	22:18463634-18463727 (-)	hsa-miR-648_st	miRNA	hsa-mir-648
hsa-miR-3944-5p_st	hsa-miR-3944-5p	MIMAT0019231	hsa-miR-3944-5p	0.922599	down	3.25621	0.517872	0.999543	2.94366	2.92234	3.25284	3.96726	2.90439	4.04563	3.31256	2.87248	3.62055	2.72039	Homo sapiens	10:135185060-135185167 (-)	hsa-miR-3944-5p_st	miRNA	hsa-mir-3944
hsa-miR-548o_st	hsa-miR-548o	MIMAT0005919	hsa-miR-548o-3p	0.935221	down	0.781589	0.517874	0.999543	0.854001	0.519971	1.05335	0.575764	0.663305	0.615329	0.860409	0.810797	0.996902	0.866057	Homo sapiens	7:102046189-102046302 (-) // 20:37145206-37145275 (+)	hsa-miR-548o_st	miRNA	hsa-mir-548o // hsa-mir-548o-2
hsa-miR-338-3p_st	hsa-miR-338-3p	MIMAT0000763	hsa-miR-338-3p	2.94113	up	2.81801	0.518667	0.999543	3.49378	5.81623	5.11693	0.829661	2.72439	1.71204	2.23568	3.87587	1.51937	0.856188	Homo sapiens	17:79099683-79099749 (-)	hsa-miR-338-3p_st	miRNA	hsa-mir-338
hsa-miR-1197_st	hsa-miR-1197	MIMAT0005955	hsa-miR-1197	1.10489	up	0.855012	0.520018	0.999543	1.04534	1.14619	0.666913	1.00743	0.768931	0.809534	0.754919	0.898873	1.03427	0.417722	Homo sapiens	14:101491901-101491988 (+)	hsa-miR-1197_st	miRNA	hsa-mir-1197
hsa-miR-1321_st	hsa-miR-1321	MIMAT0005952	hsa-miR-1321	1.01347	up	0.98633	0.521153	0.999543	0.868876	1.10904	1.17368	0.965261	0.863049	1.8446	0.384985	0.800723	0.996902	0.856188	Homo sapiens	X:85090785-85090863 (+)	hsa-miR-1321_st	miRNA	hsa-mir-1321
hsa-miR-544b_st	hsa-miR-544b	MIMAT0015004	hsa-miR-544b	1.17703	up	0.993382	0.521174	0.999543	0.970657	1.01169	1.04181	1.34202	1.18861	0.982715	0.583415	1.33313	0.907618	0.572152	Homo sapiens	3:124451286-124451363 (+)	hsa-miR-544b_st	miRNA	hsa-mir-544b
hsa-miR-3622a-5p_st	hsa-miR-3622a-5p	MIMAT0018003	hsa-miR-3622a-5p	1.90319	up	3.27312	0.521991	0.999543	3.79997	3.54427	2.99071	5.29741	3.0543	1.16899	3.16483	2.20797	4.41576	3.08701	Homo sapiens	8:27559194-27559276 (+)	hsa-miR-3622a-5p_st	miRNA	hsa-mir-3622a
hsa-miR-302a-star_st	hsa-miR-302a*	MIMAT0000683	hsa-miR-302a-5p	0.848605	down	0.865537	0.523876	0.999543	0.849545	0.62146	0.708831	0.730781	0.824981	1.40147	0.762175	0.953697	1.04803	0.754399	Homo sapiens	4:113569339-113569407 (-)	hsa-miR-302a-star_st	miRNA	hsa-mir-302a
hsa-miR-875-5p_st	hsa-miR-875-5p	MIMAT0004922	hsa-miR-875-5p	1.04919	up	1.05684	0.524901	0.999543	1.10751	1.2775	0.819939	1.24957	1.00285	1.21904	0.708963	1.0707	0.926001	1.18631	Homo sapiens	8:100549014-100549089 (-)	hsa-miR-875-5p_st	miRNA	hsa-mir-875
hsa-miR-525-3p_st	hsa-miR-525-3p	MIMAT0002839	hsa-miR-525-3p	0.593458	down	0.969598	0.525099	0.999543	0.753163	0.570329	0.649656	0.558935	0.433952	1.08436	1.14526	1.2398	0.869461	2.39106	Homo sapiens	19:54200787-54200871 (+)	hsa-miR-525-3p_st	miRNA	hsa-mir-525
hsa-miR-4251_st	hsa-miR-4251	MIMAT0016883	hsa-miR-4251	0.922607	down	0.878219	0.525357	0.999543	0.846746	0.788109	0.640622	1.08542	0.739669	0.755269	0.805791	0.862346	0.996902	1.26132	Homo sapiens	1:3044539-3044599 (+)	hsa-miR-4251_st	miRNA	hsa-mir-4251
hsa-miR-4722-3p_st	hsa-miR-4722-3p	MIMAT0019837	hsa-miR-4722-3p	1.00189	up	2.74706	0.525671	0.999543	2.12552	3.04372	2.42682	4.0012	2.14486	4.19564	1.73782	1.73782	4.19683	1.86037	Homo sapiens	16:88782686-88782745 (-)	hsa-miR-4722-3p_st	miRNA	hsa-mir-4722
hsa-miR-501-3p_st	hsa-miR-501-3p	MIMAT0004774	hsa-miR-501-3p	0.845259	down	7.0172	0.526872	0.999543	6.872	7.17675	7.09936	6.73313	6.59842	6.98511	7.22512	6.78638	7.51398	7.18174	Homo sapiens	X:49774330-49774413 (+)	hsa-miR-501-3p_st	miRNA	hsa-mir-501
hsa-miR-3150b-5p_st	hsa-miR-3150b-5p	MIMAT0019226	hsa-miR-3150b-5p	0.90012	down	1.1452	0.526962	0.999543	1.39389	0.667418	1.39684	1.0682	0.82014	1.21904	1.21904	1.11728	1.13524	1.41494	Homo sapiens	8:96085139-96085224 (-)	hsa-miR-3150b-5p_st	miRNA	hsa-mir-3150b
hsa-miR-4711-3p_st	hsa-miR-4711-3p	MIMAT0019817	hsa-miR-4711-3p	0.856062	down	1.03873	0.527287	0.999543	0.759252	1.40685	0.877656	1.13871	0.450637	1.1555	1.42741	1.12695	1.03964	1.00467	Homo sapiens	1:60198899-60198968 (-)	hsa-miR-4711-3p_st	miRNA	hsa-mir-4711
hsa-miR-3713_st	hsa-miR-3713	MIMAT0018164	hsa-miR-3713	0.914889	down	0.972153	0.527368	0.999543	0.839261	0.840188	1.12856	0.935872	0.796057	0.977552	1.18627	0.92093	1.0614	1.03544	Homo sapiens	15:76878988-76879032 (+)	hsa-miR-3713_st	miRNA	hsa-mir-3713
hsa-miR-193b_st	hsa-miR-193b	MIMAT0002819	hsa-miR-193b-3p	3.8521	up	7.38205	0.527386	0.999543	7.1631	7.14805	8.51735	8.26506	10.6808	3.58055	7.61969	6.78457	8.65562	5.4057	Homo sapiens	16:14397824-14397906 (+)	hsa-miR-193b_st	miRNA	hsa-mir-193b
hsa-miR-148a_st	hsa-miR-148a	MIMAT0000243	hsa-miR-148a-3p	1.05054	up	7.20503	0.529293	0.999543	7.61185	7.44888	6.81357	6.89332	7.43536	8.18231	7.35857	6.41766	5.84571	8.04305	Homo sapiens	7:25989539-25989606 (-)	hsa-miR-148a_st	miRNA	hsa-mir-148a
hsa-miR-3618_st	hsa-miR-3618	MIMAT0017998	hsa-miR-3618	0.856834	down	0.855339	0.529332	0.999543	0.968498	0.704262	0.453534	0.954437	0.638681	0.585929	0.823824	0.754691	1.75791	0.91162	Homo sapiens	22:20073269-20073356 (+)	hsa-miR-3618_st	miRNA	hsa-mir-3618
hsa-miR-4287_st	hsa-miR-4287	MIMAT0016917	hsa-miR-4287	0.504429	down	1.60044	0.529388	0.999543	1.47262	0.834682	0.893711	1.44762	0.885377	1.54882	2.49213	1.5995	2.10956	2.72039	Homo sapiens	8:27743556-27743633 (-)	hsa-miR-4287_st	miRNA	hsa-mir-4287
hsa-miR-320b_st	hsa-miR-320b	MIMAT0005792	hsa-miR-320b	0.982739	down	11.6187	0.531408	0.999543	12.0782	11.6995	10.8507	12.6291	10.773	11.3266	12.1598	11.3189	11.6224	11.7284	Homo sapiens	1:117214371-117214449 (+) // 1:224444706-224444843 (-)	hsa-miR-320b_st	miRNA	hsa-mir-320b-1 // hsa-mir-320b-2
hsa-miR-422a_st	hsa-miR-422a	MIMAT0001339	hsa-miR-422a	4.00806	up	6.83811	0.531727	0.999543	8.14064	8.01309	8.04414	7.9746	7.02533	3.19446	6.75601	6.59737	6.41272	6.22272	Homo sapiens	15:64163129-64163218 (-)	hsa-miR-422a_st	miRNA	hsa-mir-422a
hsa-miR-134_st	hsa-miR-134	MIMAT0000447	hsa-miR-134	0.642004	down	6.77721	0.532526	0.999543	6.96675	5.22875	5.91482	7.44219	6.73516	6.6916	7.45531	6.54791	7.93586	6.85372	Homo sapiens	14:101521024-101521096 (+)	hsa-miR-134_st	miRNA	hsa-mir-134
hsa-miR-4491_st	hsa-miR-4491	MIMAT0019026	hsa-miR-4491	1.1496	up	1.60712	0.535045	0.999543	1.76954	1.68702	1.36316	1.86774	1.85097	0.989185	2.01739	1.69498	1.21904	1.6122	Homo sapiens	11:111218482-111218549 (+)	hsa-miR-4491_st	miRNA	hsa-mir-4491
hsa-miR-4281_st	hsa-miR-4281	MIMAT0016907	hsa-miR-4281	1.19656	up	8.5162	0.535102	0.999543	8.17756	8.19331	8.39692	10.0682	8.39225	8.44288	8.58693	8.95185	8.23846	7.71368	Homo sapiens	5:176056440-176056501 (-)	hsa-miR-4281_st	miRNA	hsa-mir-4281
hsa-miR-1204_st	hsa-miR-1204	MIMAT0005868	hsa-miR-1204	1.08599	up	1.27498	0.535561	0.999543	1.38144	1.11712	1.42741	1.0682	1.67823	1.37608	1.08632	1.68334	0.996902	0.934719	Homo sapiens	8:128808208-128808274 (+)	hsa-miR-1204_st	miRNA	hsa-mir-1204
hsa-miR-611_st	hsa-miR-611	MIMAT0003279	hsa-miR-611	0.922546	down	1.096	0.535616	0.999543	1.31454	0.867106	1.23307	0.931723	0.842785	1.09387	1.30907	1.44428	0.963689	0.959849	Homo sapiens	11:61559967-61560033 (-)	hsa-miR-611_st	miRNA	hsa-mir-611
hsa-miR-3158-5p_st	hsa-miR-3158-5p	MIMAT0019211	hsa-miR-3158-5p	1.43073	up	1.44442	0.536683	0.999543	1.18574	1.54211	1.58618	2.36437	1.83557	1.01647	1.03707	1.22143	1.77077	0.884459	Homo sapiens	10:103361174-103361254 (+)	hsa-miR-3158-5p_st	miRNA	hsa-mir-3158-1
hsa-miR-4441_st	hsa-miR-4441	MIMAT0018959	hsa-miR-4441	1.16058	up	1.01151	0.537108	0.999543	0.578065	0.930315	1.0938	1.91231	1.08019	1.30626	0.657552	0.718428	0.894782	0.94341	Homo sapiens	2:240007523-240007622 (-)	hsa-miR-4441_st	miRNA	hsa-mir-4441
hsa-miR-296-3p_st	hsa-miR-296-3p	MIMAT0004679	hsa-miR-296-3p	1.97475	up	3.7672	0.537119	0.999543	4.28719	3.43115	4.15703	4.95854	4.45627	3.35576	3.72936	3.43091	3.15015	2.71564	Homo sapiens	20:57392670-57392749 (-)	hsa-miR-296-3p_st	miRNA	hsa-mir-296
hsa-miR-3689d_st	hsa-miR-3689d	MIMAT0019008	hsa-miR-3689d	0.843631	down	0.920184	0.537744	0.999543	0.846114	0.711959	0.875444	0.832537	0.721574	1.23829	0.986913	0.605574	1.4737	0.909731	Homo sapiens	9:137741455-137741528 (-) // 9:137742123-137742202 (-)	hsa-miR-3689d_st	miRNA	hsa-mir-3689d-1 // hsa-mir-3689d-2
hsa-miR-510_st	hsa-miR-510	MIMAT0002882	hsa-miR-510	0.670017	down	2.01318	0.537977	0.999543	1.31386	2.57047	1.18595	1.58017	1.97111	1.73808	2.36594	1.75296	1.6655	3.98773	Homo sapiens	X:146353853-146353926 (-)	hsa-miR-510_st	miRNA	hsa-mir-510
hsa-miR-4520a-3p_st	hsa-miR-4520a-3p	MIMAT0019057	hsa-miR-4520a-3p	0.848639	down	1.02166	0.538141	0.999543	0.870974	0.578886	1.11265	0.913662	1.04017	1.21156	1.39412	0.819942	0.945399	1.32921	Homo sapiens	17:6558759-6558828 (-)	hsa-miR-4520a-3p_st	miRNA	hsa-mir-4520a
hsa-miR-3671_st	hsa-miR-3671	MIMAT0018094	hsa-miR-3671	0.847864	down	1.11975	0.539885	0.999543	1.06435	1.07834	0.965036	1.13565	0.760152	1.56415	0.910592	1.20597	1.4737	1.03959	Homo sapiens	1:65523438-65523525 (-)	hsa-miR-3671_st	miRNA	hsa-mir-3671
hsa-miR-200c_st	hsa-miR-200c	MIMAT0000617	hsa-miR-200c-3p	1.59482	up	12.5534	0.540145	0.999543	12.8906	13.7762	12.9474	13.2031	11.6332	13.2579	13.795	11.7486	8.97934	13.3027	Homo sapiens	12:7072862-7072929 (+)	hsa-miR-200c_st	miRNA	hsa-mir-200c
hsa-miR-4450_st	hsa-miR-4450	MIMAT0018971	hsa-miR-4450	1.17369	up	1.35679	0.540515	0.999543	1.68541	0.861246	1.01273	2.61647	1.18574	1.21966	1.01511	1.42741	1.23901	1.30513	Homo sapiens	4:77494721-77494785 (+)	hsa-miR-4450_st	miRNA	hsa-mir-4450
hsa-miR-454-star_st	hsa-miR-454*	MIMAT0003884	hsa-miR-454-5p	0.946702	down	0.799195	0.54117	0.999543	0.7082	0.902881	0.754691	0.652153	0.780507	1.23453	0.72446	0.973259	0.553068	0.7082	Homo sapiens	17:57215119-57215233 (-)	hsa-miR-454-star_st	miRNA	hsa-mir-454
hsa-miR-4753-3p_st	hsa-miR-4753-3p	MIMAT0019891	hsa-miR-4753-3p	1.04979	up	0.830788	0.541256	0.999543	0.954934	0.644606	0.843257	1.26009	0.626303	0.353848	0.721893	1.09941	0.888872	0.914662	Homo sapiens	1:235353349-235353431 (-)	hsa-miR-4753-3p_st	miRNA	hsa-mir-4753
hsa-miR-151-3p_st	hsa-miR-151-3p	MIMAT0000757	hsa-miR-151a-3p	0.944916	down	9.02454	0.542471	0.999543	8.7949	8.96291	8.8775	9.33283	8.95023	8.49087	9.27321	8.6238	9.95388	8.98532	Homo sapiens	8:141742663-141742752 (-)	hsa-miR-151-3p_st	miRNA	hsa-mir-151
hsa-miR-4766-5p_st	hsa-miR-4766-5p	MIMAT0019917	hsa-miR-4766-5p	1.11364	up	0.970585	0.543815	0.999543	1.32338	0.830346	0.892695	1.2082	0.986498	0.723572	0.887821	1.13668	0.841802	0.874852	Homo sapiens	22:41209887-41209962 (-)	hsa-miR-4766-5p_st	miRNA	hsa-mir-4766
hsa-miR-376a-star_st	hsa-miR-376a*	MIMAT0003386	hsa-miR-376a-5p	0.767252	down	0.892723	0.54483	0.999543	0.662657	0.816095	0.65694	0.67965	0.692703	1.01228	1.67664	0.953697	0.885193	0.891375	Homo sapiens	14:101507119-101507186 (+)	hsa-miR-376a-star_st	miRNA	hsa-mir-376a-1
hsa-miR-576-3p_st	hsa-miR-576-3p	MIMAT0004796	hsa-miR-576-3p	0.816528	down	1.46811	0.546243	0.999543	1.854	1.29227	1.17326	0.978233	1.31172	1.23231	1.07076	1.59664	2.17607	1.99583	Homo sapiens	4:110409854-110409951 (+)	hsa-miR-576-3p_st	miRNA	hsa-mir-576
hsa-miR-675_st	hsa-miR-675	MIMAT0004284	hsa-miR-675-5p	2.35791	up	4.37053	0.546402	0.999543	4.88307	3.75041	5.56281	6.02423	4.72588	1.54882	4.76638	4.34259	6.51356	1.58751	Homo sapiens	11:2017989-2018061 (-)	hsa-miR-675_st	miRNA	hsa-mir-675
hsa-miR-320a_st	hsa-miR-320a	MIMAT0000510	hsa-miR-320a	0.979841	down	11.69	0.547008	0.999543	12.1293	11.795	10.9357	12.6487	10.8679	11.443	12.1832	11.3658	11.7036	11.8279	Homo sapiens	8:22102475-22102556 (-)	hsa-miR-320a_st	miRNA	hsa-mir-320a
hsa-miR-3178_st	hsa-miR-3178	MIMAT0015055	hsa-miR-3178	1.4343	up	8.49961	0.54739	0.999543	8.19172	9.22604	8.0718	10.408	7.90137	7.61562	7.69546	8.62348	9.16269	8.09996	Homo sapiens	16:2581923-2582006 (-)	hsa-miR-3178_st	miRNA	hsa-mir-3178
hsa-miR-3614-3p_st	hsa-miR-3614-3p	MIMAT0017993	hsa-miR-3614-3p	0.879989	down	0.991542	0.547429	0.999543	0.837838	0.555753	1.1722	0.44467	1.48614	1.09133	0.941416	0.868469	1.30426	1.21334	Homo sapiens	17:54968631-54968716 (-)	hsa-miR-3614-3p_st	miRNA	hsa-mir-3614
hsa-miR-4277_st	hsa-miR-4277	MIMAT0016908	hsa-miR-4277	1.10883	up	1.10258	0.547605	0.999543	1.16393	1.42741	1.13796	1.13626	1.01996	1.12435	0.97087	0.906055	0.789066	1.34998	Homo sapiens	5:1708900-1708983 (-)	hsa-miR-4277_st	miRNA	hsa-mir-4277
hsa-miR-4694-5p_st	hsa-miR-4694-5p	MIMAT0019786	hsa-miR-4694-5p	0.925591	down	0.862429	0.547704	0.999543	1.37063	0.770836	0.695061	0.757782	0.438954	1.03343	0.626206	0.953697	0.831353	1.14634	Homo sapiens	11:19781550-19781629 (-)	hsa-miR-4694-5p_st	miRNA	hsa-mir-4694
hsa-miR-585_st	hsa-miR-585	MIMAT0003250	hsa-miR-585	1.0522	up	0.756558	0.547853	0.999543	0.839487	0.619007	0.830285	0.92713	0.750398	0.720629	0.570329	0.661523	0.777058	0.869735	Homo sapiens	5:168690605-168690698 (-)	hsa-miR-585_st	miRNA	hsa-mir-585
hsa-miR-27a_st	hsa-miR-27a	MIMAT0000084	hsa-miR-27a-3p	1.7537	up	11.5956	0.548811	0.999543	12.1272	11.7733	12.0475	11.4802	12.5758	11.0434	10.7906	11.4752	11.6444	10.9984	Homo sapiens	19:13947254-13947331 (-)	hsa-miR-27a_st	miRNA	hsa-mir-27a
hsa-miR-4761-5p_st	hsa-miR-4761-5p	MIMAT0019908	hsa-miR-4761-5p	1.02419	up	0.996562	0.550123	0.999543	1.22724	0.867569	0.946292	0.946292	1.08163	0.977552	1.06684	1.14751	0.996902	0.707795	Homo sapiens	22:19951276-19951357 (+)	hsa-miR-4761-5p_st	miRNA	hsa-mir-4761
hsa-miR-4472_st	hsa-miR-4472	MIMAT0018999	hsa-miR-4472	1.28217	up	1.68099	0.550231	0.999543	1.41738	1.83402	2.00467	1.84258	2.20277	1.32292	1.41738	1.69677	1.81907	1.25236	Homo sapiens	8:143257700-143257779 (+) // 12:116866057-116866123 (-)	hsa-miR-4472_st	miRNA	hsa-mir-4472-1 // hsa-mir-4472-2
hsa-miR-3167_st	hsa-miR-3167	MIMAT0015042	hsa-miR-3167	0.803976	down	1.01272	0.550722	0.999543	0.940501	0.977552	0.799787	0.809001	0.749822	1.2317	0.721629	1.09111	1.49438	1.31172	Homo sapiens	11:126858354-126858438 (-)	hsa-miR-3167_st	miRNA	hsa-mir-3167
hsa-miR-3189-3p_st	hsa-miR-3189-3p	MIMAT0015071	hsa-miR-3189-3p	1.06318	up	1.19664	0.552074	0.999543	0.964757	1.26013	1.0506	1.62062	1.30805	1.61709	1.06224	0.754691	0.906758	1.42148	Homo sapiens	19:18497372-18497444 (+)	hsa-miR-3189-3p_st	miRNA	hsa-mir-3189
hsa-miR-4667-3p_st	hsa-miR-4667-3p	MIMAT0019744	hsa-miR-4667-3p	1.18349	up	1.23987	0.552377	0.999543	0.839487	1.50866	1.30029	1.73114	1.42741	1.28552	0.922667	1.00709	1.09911	1.27735	Homo sapiens	9:35608084-35608162 (+)	hsa-miR-4667-3p_st	miRNA	hsa-mir-4667
hsa-miR-4460_st	hsa-miR-4460	MIMAT0018982	hsa-miR-4460	0.909024	down	1.62332	0.553316	0.999543	1.56246	1.43613	1.56246	1.26398	1.94753	1.89233	1.70889	1.75349	1.17168	1.93422	Homo sapiens	5:128732755-128732840 (-)	hsa-miR-4460_st	miRNA	hsa-mir-4460
hsa-miR-1237_st	hsa-miR-1237	MIMAT0005592	hsa-miR-1237-3p	1.51855	up	2.28217	0.555719	0.999543	2.67328	2.05513	2.42149	3.3451	2.42258	1.5013	1.77156	2.94042	1.91928	1.77156	Homo sapiens	11:64136074-64136175 (+)	hsa-miR-1237_st	miRNA	hsa-mir-1237
hsa-miR-499a-3p_st	hsa-miR-499a-3p	MIMAT0019898	hsa-miR-499b-3p	0.874242	down	1.15399	0.556933	0.999543	0.699598	1.3921	1.4074	0.724744	1.06137	1.4074	1.29593	1.14751	1.03557	1.36828	Homo sapiens	20:33578203-33578275 (-)	hsa-miR-499a-3p_st	miRNA	hsa-mir-499a
hsa-miR-759_st	hsa-miR-759	MIMAT0010497	hsa-miR-759	0.796272	down	0.831867	0.557291	0.999543	0.543272	0.570329	0.808274	0.654893	0.760899	1.65753	0.686909	1.12812	0.666913	0.841527	Homo sapiens	13:53384185-53384275 (+)	hsa-miR-759_st	miRNA	hsa-mir-759
hsa-miR-4742-3p_st	hsa-miR-4742-3p	MIMAT0019873	hsa-miR-4742-3p	1.03985	up	0.967753	0.557495	0.999543	1.14033	0.821972	0.907259	0.876745	1.23339	1.56229	0.576299	0.695807	0.937774	0.925662	Homo sapiens	1:224585929-224586013 (-)	hsa-miR-4742-3p_st	miRNA	hsa-mir-4742
hsa-miR-4717-5p_st	hsa-miR-4717-5p	MIMAT0019829	hsa-miR-4717-5p	0.89139	down	1.42434	0.557564	0.999543	0.849487	1.32408	1.25084	1.85519	1.42741	3.59061	1.62655	0.483968	0.666913	1.16832	Homo sapiens	16:2324621-2324692 (+)	hsa-miR-4717-5p_st	miRNA	hsa-mir-4717
hsa-miR-4771_st	hsa-miR-4771	MIMAT0019925	hsa-miR-4771	0.940912	down	0.910239	0.557858	0.999543	0.595205	0.979298	0.985224	1.0891	0.682696	0.862923	0.892664	1.17088	0.911832	0.932567	Homo sapiens	2:87421909-87421982 (+) // 2:112528638-112528711 (-)	hsa-miR-4771_st	miRNA	hsa-mir-4771-1 // hsa-mir-4771-2
hsa-miR-3124-5p_st	hsa-miR-3124-5p	MIMAT0014986	hsa-miR-3124-5p	0.61037	down	4.96694	0.558107	0.999543	4.29194	4.08101	4.18793	5.97644	4.51677	6.68496	4.31236	5.22629	3.55523	6.83647	Homo sapiens	1:249120576-249120642 (+)	hsa-miR-3124-5p_st	miRNA	hsa-mir-3124
hsa-miR-4478_st	hsa-miR-4478	MIMAT0019006	hsa-miR-4478	1.52449	up	2.20847	0.559074	0.999543	1.8265	2.0913	2.18589	3.31673	3.14274	1.07146	3.56793	1.48982	1.67216	1.72016	Homo sapiens	9:124882361-124882446 (-)	hsa-miR-4478_st	miRNA	hsa-mir-4478
hsa-miR-548d-5p_st	hsa-miR-548d-5p	MIMAT0004812	hsa-miR-548d-5p	1.00246	up	1.05308	0.559129	0.999543	0.672819	1.29905	1.11427	1.21904	0.969091	1.25394	1.09068	0.894035	1.06708	0.950784	Homo sapiens	8:124360274-124360370 (-) // 17:65467605-65467701 (-)	hsa-miR-548d-5p_st	miRNA	hsa-mir-548d-1 // hsa-mir-548d-2
hsa-miR-1273f_st	hsa-miR-1273f	MIMAT0020601	hsa-miR-1273f	1.98714	up	3.92672	0.559296	0.999543	4.87574	3.46948	4.2318	4.70209	4.83121	1.33462	5.17429	5.50624	1.83077	3.31093	Homo sapiens	1:53394346-53394444 (+)	hsa-miR-1273f_st	miRNA	hsa-mir-1273f
hsa-miR-365_st	hsa-miR-365	MIMAT0000710	hsa-miR-365a-3p	1.32036	up	1.59961	0.560366	0.999543	1.10148	1.95856	1.48207	1.66883	2.78944	1.11708	0.747935	1.13483	1.52217	2.47372	Homo sapiens	16:14403142-14403228 (+) // 17:29902430-29902540 (+)	hsa-miR-365_st	miRNA	hsa-mir-365-1 // hsa-mir-365-2
hsa-miR-378g_st	hsa-miR-378g	MIMAT0018937	hsa-miR-378g	3.93268	up	5.51171	0.56061	0.999543	6.55573	6.76788	6.97499	6.43935	5.75936	1.28117	6.19148	5.5694	4.71332	4.86437	Homo sapiens	1:95211416-95211456 (-)	hsa-miR-378g_st	miRNA	hsa-mir-378g
hsa-miR-203_st	hsa-miR-203	MIMAT0000264	hsa-miR-203a	1.68034	up	8.41577	0.560791	0.999543	9.23724	10.309	8.92032	10.7573	4.72689	8.14625	8.66577	7.36256	6.82984	9.20257	Homo sapiens	14:104583742-104583851 (+)	hsa-miR-203_st	miRNA	hsa-mir-203
hsa-miR-1224-5p_st	hsa-miR-1224-5p	MIMAT0005458	hsa-miR-1224-5p	2.47775	up	4.15269	0.561381	0.999543	4.59361	4.11312	4.95904	5.23046	5.13977	2.42514	4.60062	4.06243	3.31566	3.08701	Homo sapiens	3:183959193-183959277 (+)	hsa-miR-1224-5p_st	miRNA	hsa-mir-1224
hsa-miR-4443_st	hsa-miR-4443	MIMAT0018961	hsa-miR-4443	2.92241	up	7.01206	0.562066	0.999543	7.95519	7.34553	6.71761	9.34382	7.56607	2.73082	7.62636	8.21604	7.35308	5.26612	Homo sapiens	3:48238054-48238106 (+)	hsa-miR-4443_st	miRNA	hsa-mir-4443
hsa-miR-4657_st	hsa-miR-4657	MIMAT0019724	hsa-miR-4657	1.74848	up	2.81445	0.562272	0.999543	3.11381	2.34001	3.57281	3.55778	3.50308	1.40134	3.60477	2.83529	2.05581	2.15977	Homo sapiens	7:44921347-44921399 (-)	hsa-miR-4657_st	miRNA	hsa-mir-4657
hsa-miR-3169_st	hsa-miR-3169	MIMAT0015044	hsa-miR-3169	0.846058	down	1.1906	0.562555	0.999543	0.996901	0.787977	1.274	1.10545	1.18574	0.882376	1.72386	0.948012	1.8013	1.20038	Homo sapiens	13:61773932-61774014 (-)	hsa-miR-3169_st	miRNA	hsa-mir-3169
hsa-miR-942_st	hsa-miR-942	MIMAT0004985	hsa-miR-942	0.833529	down	0.913214	0.563121	0.999543	0.785851	0.721674	0.979116	0.666155	0.756532	1.25725	0.645137	1.2334	1.34494	0.74208	Homo sapiens	1:117637265-117637350 (+)	hsa-miR-942_st	miRNA	hsa-mir-942
hsa-miR-539_st	hsa-miR-539	MIMAT0003163	hsa-miR-539-5p	1.01977	up	1.25836	0.563574	0.999543	0.839487	0.713806	1.4558	0.966633	2.38671	1.11008	1.15453	1.9273	1.34549	0.683813	Homo sapiens	14:101513658-101513735 (+)	hsa-miR-539_st	miRNA	hsa-mir-539
hsa-miR-518a-3p_st	hsa-miR-518a-3p	MIMAT0002863	hsa-miR-518a-3p	0.969324	down	0.85742	0.563729	0.999543	1.12877	0.662664	0.591288	0.887204	0.904801	1.116	0.883099	0.754691	0.783792	0.861893	Homo sapiens	19:54234260-54234344 (+) // 19:54242587-54242673 (+)	hsa-miR-518a-3p_st	miRNA	hsa-mir-518a-1 // hsa-mir-518a-2
hsa-miR-548k_st	hsa-miR-548k	MIMAT0005882	hsa-miR-548k	0.870889	down	1.08439	0.564015	0.999543	0.839487	1.13375	1.10179	0.811683	1.03665	1.10179	0.856188	0.754691	0.965346	2.24254	Homo sapiens	11:70130061-70130176 (+)	hsa-miR-548k_st	miRNA	hsa-mir-548k
hsa-miR-548am_st	hsa-miR-548am	MIMAT0019076	hsa-miR-548am-3p	0.937479	down	0.92538	0.565205	0.999543	0.914015	0.726882	0.856188	0.935872	0.961087	0.781528	0.930716	1.0234	1.07147	1.05264	Homo sapiens	X:16645135-16645208 (-)	hsa-miR-548am_st	miRNA	hsa-mir-548am
hsa-miR-32_st	hsa-miR-32	MIMAT0000090	hsa-miR-32-5p	0.578666	down	2.24046	0.566097	0.999543	1.6014	2.00172	1.31646	1.96694	2.34279	1.5849	2.2834	2.02505	2.11613	5.16581	Homo sapiens	9:111808509-111808578 (-)	hsa-miR-32_st	miRNA	hsa-mir-32
hsa-miR-644_st	hsa-miR-644	MIMAT0003314	hsa-miR-644a	0.990026	down	1.02742	0.566264	0.999543	0.930599	1.05297	1.19124	1.11371	0.812433	0.82131	1.07946	1.01998	1.12575	1.12676	Homo sapiens	20:33054130-33054223 (+)	hsa-miR-644_st	miRNA	hsa-mir-644
hsa-miR-515-5p_st	hsa-miR-515-5p	MIMAT0002826	hsa-miR-515-5p	0.984963	down	0.945807	0.566622	0.999543	1.04456	0.861676	0.902263	0.710548	1.15534	1.00845	1.00322	1.12243	1.04456	0.605019	Homo sapiens	19:54182257-54182339 (+) // 19:54188263-54188345 (+)	hsa-miR-515-5p_st	miRNA	hsa-mir-515-1 // hsa-mir-515-2
hsa-miR-25-star_st	hsa-miR-25*	MIMAT0004498	hsa-miR-25-5p	2.1305	up	4.68242	0.566962	0.999543	5.73293	5.59798	4.48185	5.59941	4.72793	1.84598	5.7899	3.5138	5.13611	4.39835	Homo sapiens	7:99691183-99691266 (-)	hsa-miR-25-star_st	miRNA	hsa-mir-25
hsa-miR-663_st	hsa-miR-663	MIMAT0003326	hsa-miR-663a	1.43707	up	7.78449	0.567808	0.999543	7.47819	7.9162	7.97351	8.42052	8.44185	7.06143	7.74642	8.52935	7.94143	6.33597	Homo sapiens	20:26188822-26188914 (-)	hsa-miR-663_st	miRNA	hsa-mir-663
hsa-miR-4711-5p_st	hsa-miR-4711-5p	MIMAT0019816	hsa-miR-4711-5p	1.2277	up	1.03846	0.569802	0.999543	1.20385	1.31039	1.20745	1.1242	1.08632	0.864028	1.18278	0.971809	0.997981	0.435834	Homo sapiens	1:60198899-60198968 (-)	hsa-miR-4711-5p_st	miRNA	hsa-mir-4711
hsa-miR-4523_st	hsa-miR-4523	MIMAT0019061	hsa-miR-4523	0.973555	down	0.987783	0.570527	0.999543	0.570329	1.00155	1.09108	1.08821	1.09108	0.693911	0.965787	1.25549	1.23904	0.881349	Homo sapiens	17:27717680-27717748 (+)	hsa-miR-4523_st	miRNA	hsa-mir-4523
hsa-miR-627_st	hsa-miR-627	MIMAT0003296	hsa-miR-627	1.88636	up	1.81185	0.571816	0.999543	2.93824	2.30587	1.85446	1.43011	2.81959	1.03204	2.00305	1.2008	1.53089	1.00347	Homo sapiens	15:42491768-42491864 (-)	hsa-miR-627_st	miRNA	hsa-mir-627
hsa-miR-3153_st	hsa-miR-3153	MIMAT0015026	hsa-miR-3153	0.761958	down	2.04608	0.572628	0.999543	1.99866	1.8519	1.68334	2.0932	1.62276	2.79865	1.68181	1.20511	3.80366	1.72171	Homo sapiens	9:91927140-91927221 (+)	hsa-miR-3153_st	miRNA	hsa-mir-3153
hsa-miR-4480_st	hsa-miR-4480	MIMAT0019014	hsa-miR-4480	0.931456	down	0.88306	0.573266	0.999543	0.839487	0.840501	0.944	0.809001	0.726212	0.8561	1.10545	1.10545	0.858157	0.746247	Homo sapiens	10:12620752-12620822 (+)	hsa-miR-4480_st	miRNA	hsa-mir-4480
hsa-miR-3944-3p_st	hsa-miR-3944-3p	MIMAT0018360	hsa-miR-3944-3p	3.58649	up	2.20779	0.573627	0.999543	2.28614	2.90896	2.74139	4.79994	2.90896	1.10323	1.83586	1.61495	0.810284	1.0682	Homo sapiens	10:135185060-135185167 (-)	hsa-miR-3944-3p_st	miRNA	hsa-mir-3944
hsa-miR-193a-3p_st	hsa-miR-193a-3p	MIMAT0000459	hsa-miR-193a-3p	5.28557	up	5.50601	0.573742	0.999543	5.39446	8.17481	7.31352	5.89927	6.75316	3.37397	5.86007	5.8041	5.17506	1.31172	Homo sapiens	17:29887015-29887102 (+)	hsa-miR-193a-3p_st	miRNA	hsa-mir-193a
hsa-miR-4721_st	hsa-miR-4721	MIMAT0019835	hsa-miR-4721	2.64148	up	4.69942	0.575545	0.999543	4.43993	5.31289	4.95887	6.97587	5.31289	1.50107	5.18238	6.16759	5.74341	1.39927	Homo sapiens	16:28855240-28855328 (-)	hsa-miR-4721_st	miRNA	hsa-mir-4721
hsa-miR-582-3p_st	hsa-miR-582-3p	MIMAT0004797	hsa-miR-582-3p	0.945387	down	1.21349	0.575858	0.999543	1.26442	1.42741	1.08274	0.916581	1.17372	1.29772	0.681833	1.38089	0.937901	1.97164	Homo sapiens	5:58999432-58999529 (-)	hsa-miR-582-3p_st	miRNA	hsa-mir-582
hsa-miR-3681-star_st	hsa-miR-3681*	MIMAT0018109	hsa-miR-3681-3p	1.02051	up	0.907841	0.576113	0.999543	1.10448	0.713004	0.859032	0.93044	1.00546	0.980309	0.979992	0.693509	0.937942	0.874247	Homo sapiens	2:12339256-12339327 (+)	hsa-miR-3681-star_st	miRNA	hsa-mir-3681
hsa-miR-32-star_st	hsa-miR-32*	MIMAT0004505	hsa-miR-32-3p	1.13429	up	1.18476	0.576888	0.999543	1.74045	0.995832	1.33239	1.24139	1.0682	1.35449	1.19806	1.13169	0.914394	0.870698	Homo sapiens	9:111808509-111808578 (-)	hsa-miR-32-star_st	miRNA	hsa-mir-32
hsa-miR-631_st	hsa-miR-631	MIMAT0003300	hsa-miR-631	1.19925	up	1.30089	0.57735	0.999543	0.77897	1.89963	1.22515	1.67836	1.57767	1.21904	1.67411	0.918922	0.677292	1.35974	Homo sapiens	15:75645952-75646026 (-)	hsa-miR-631_st	miRNA	hsa-mir-631
hsa-miR-4312_st	hsa-miR-4312	MIMAT0016864	hsa-miR-4312	1.87462	up	1.86516	0.578283	0.999543	2.02533	1.93441	2.19835	2.95013	2.4841	1.21394	1.53842	1.66379	1.40864	1.23452	Homo sapiens	15:69094189-69094264 (-)	hsa-miR-4312_st	miRNA	hsa-mir-4312
hsa-miR-378f_st	hsa-miR-378f	MIMAT0018932	hsa-miR-378f	2.07823	up	7.81466	0.578402	0.999543	8.49045	8.82139	8.70703	8.42997	7.26288	5.69484	8.13703	7.95955	7.26082	7.38269	Homo sapiens	1:24255560-24255637 (+)	hsa-miR-378f_st	miRNA	hsa-mir-378f
hsa-miR-4436b-3p_st	hsa-miR-4436b-3p	MIMAT0019941	hsa-miR-4436b-3p	1.68199	up	2.59946	0.58135	0.999543	3.02014	1.83791	3.72972	3.05272	3.23223	2.1502	2.63956	3.11552	1.06924	2.14735	Homo sapiens	2:111042430-111042520 (+)	hsa-miR-4436b-3p_st	miRNA	hsa-mir-4436b
hsa-miR-670_st	hsa-miR-670	MIMAT0010357	hsa-miR-670	1.09838	up	0.971697	0.581461	0.999543	1.06897	0.897097	0.987217	1.0669	1.17676	0.977552	0.856188	0.815412	1.07734	0.793533	Homo sapiens	11:43581206-43581303 (+)	hsa-miR-670_st	miRNA	hsa-mir-670
hsa-miR-3616-5p_st	hsa-miR-3616-5p	MIMAT0017995	hsa-miR-3616-5p	0.989824	down	0.877583	0.581616	0.999543	1.06437	1.14662	0.767334	0.789731	0.582972	0.958097	1.0283	0.598572	0.978066	0.861769	Homo sapiens	20:45795609-45795700 (+)	hsa-miR-3616-5p_st	miRNA	hsa-mir-3616
hsa-miR-556-3p_st	hsa-miR-556-3p	MIMAT0004793	hsa-miR-556-3p	0.694449	down	1.22578	0.581944	0.999543	0.996901	1.16234	1.02259	0.935872	0.696047	1.21904	1.73748	1.37658	1.20604	1.90491	Homo sapiens	1:162312336-162312430 (+)	hsa-miR-556-3p_st	miRNA	hsa-mir-556
hsa-miR-367_st	hsa-miR-367	MIMAT0000719	hsa-miR-367-3p	1.04918	up	0.974298	0.582306	0.999543	1.50365	0.980558	0.71792	1.22373	0.618791	0.957656	0.730888	0.950692	0.993896	1.0652	Homo sapiens	4:113569030-113569097 (-)	hsa-miR-367_st	miRNA	hsa-mir-367
hsa-miR-518d-3p_st	hsa-miR-518d-3p	MIMAT0002864	hsa-miR-518d-3p	1.20832	up	0.808562	0.582565	0.999543	1.15786	0.977391	0.802779	0.781117	1.00616	0.593298	0.871006	0.58803	0.643157	0.664819	Homo sapiens	19:54238131-54238217 (+)	hsa-miR-518d-3p_st	miRNA	hsa-mir-518d
hsa-miR-136_st	hsa-miR-136	MIMAT0000448	hsa-miR-136-5p	0.911881	down	0.76275	0.582683	0.999543	0.820486	0.753134	0.569757	0.601163	0.736505	0.744305	0.720177	0.798493	0.413385	1.4701	Homo sapiens	14:101351039-101351120 (+)	hsa-miR-136_st	miRNA	hsa-mir-136
hsa-miR-409-3p_st	hsa-miR-409-3p	MIMAT0001639	hsa-miR-409-3p	1.25027	up	6.29942	0.582702	0.999543	6.34775	5.14368	6.88886	6.7016	7.22078	5.18378	6.27899	6.26273	7.58956	5.37643	Homo sapiens	14:101531637-101531715 (+)	hsa-miR-409-3p_st	miRNA	hsa-mir-409
hsa-miR-624_st	hsa-miR-624	MIMAT0004807	hsa-miR-624-3p	0.622767	down	1.23274	0.582895	0.999543	0.957186	0.929676	0.706815	1.02849	0.833466	2.73595	1.21904	1.17417	1.41131	1.33134	Homo sapiens	14:31483852-31483948 (-)	hsa-miR-624_st	miRNA	hsa-mir-624
hsa-miR-196a-star_st	hsa-miR-196a*	MIMAT0004562	hsa-miR-196a-3p	0.92909	down	1.18829	0.583394	0.999543	1.46419	1.0212	1.32915	0.809001	1.05264	1.54882	1.26165	1.13194	0.702216	1.5621	Homo sapiens	12:54385522-54385631 (+)	hsa-miR-196a-star_st	miRNA	hsa-mir-196a-2
hsa-miR-129-5p_st	hsa-miR-129-5p	MIMAT0000242	hsa-miR-129-5p	2.4734	up	2.1511	0.585348	0.999543	3.50269	2.44166	1.68334	4.00149	2.39255	1.16599	2.85113	0.828416	1.57551	1.0682	Homo sapiens	7:127847925-127847996 (+) // 11:43602944-43603033 (+)	hsa-miR-129-5p_st	miRNA	hsa-mir-129-1 // hsa-mir-129-2
hsa-miR-485-3p_st	hsa-miR-485-3p	MIMAT0002176	hsa-miR-485-3p	1.99332	up	2.32421	0.58674	0.999543	2.59843	2.19998	2.41148	3.06579	3.8333	1.84135	2.0596	1.77813	1.90844	1.54559	Homo sapiens	14:101521756-101521828 (+)	hsa-miR-485-3p_st	miRNA	hsa-mir-485
hsa-miR-320c_st	hsa-miR-320c	MIMAT0005793	hsa-miR-320c	0.992226	down	11.5502	0.586999	0.999543	11.997	11.629	10.7751	12.5673	10.7543	11.2525	12.0444	11.1692	11.6097	11.7032	Homo sapiens	18:19263471-19263558 (+) // 18:21901650-21901699 (+)	hsa-miR-320c_st	miRNA	hsa-mir-320c-1 // hsa-mir-320c-2
hsa-miR-1911-star_st	hsa-miR-1911*	MIMAT0007886	hsa-miR-1911-3p	0.625928	down	1.67248	0.587324	0.999543	1.68901	1.14799	1.28068	1.02556	1.52931	2.06039	2.21744	1.6735	1.63466	2.46622	Homo sapiens	X:113997744-113997823 (+)	hsa-miR-1911-star_st	miRNA	hsa-mir-1911
hsa-miR-4485_st	hsa-miR-4485	MIMAT0019019	hsa-miR-4485	1.8284	up	6.49853	0.587444	0.999543	5.99285	7.91242	7.33372	6.73088	6.69922	4.9994	8.76581	6.59843	3.97502	5.97751	Homo sapiens	11:10529817-10529873 (-)	hsa-miR-4485_st	miRNA	hsa-mir-4485
hsa-miR-4666-5p_st	hsa-miR-4666-5p	MIMAT0019741	hsa-miR-4666a-5p	0.94344	down	0.997329	0.589819	0.999543	1.03079	0.90842	0.948227	0.974538	0.914675	0.993936	1.37673	0.754691	0.845382	1.2259	Homo sapiens	1:228649775-228649853 (+)	hsa-miR-4666-5p_st	miRNA	hsa-mir-4666
hsa-miR-374b_st	hsa-miR-374b	MIMAT0004955	hsa-miR-374b-5p	1.74291	up	5.1854	0.589844	0.999543	6.25725	5.25138	5.91941	4.09182	6.41091	3.22223	5.49322	5.06356	5.37965	4.76461	Homo sapiens	X:73438382-73438453 (-)	hsa-miR-374b_st	miRNA	hsa-mir-374b
hsa-miR-4778-3p_st	hsa-miR-4778-3p	MIMAT0019937	hsa-miR-4778-3p	0.979645	down	0.925266	0.59064	0.999543	1.11339	0.826068	0.779107	1.15107	0.682523	0.832193	0.882941	0.585929	1.21904	1.1804	Homo sapiens	2:66585381-66585460 (-)	hsa-miR-4778-3p_st	miRNA	hsa-mir-4778
hsa-miR-4704-3p_st	hsa-miR-4704-3p	MIMAT0019804	hsa-miR-4704-3p	0.904035	down	0.982645	0.590863	0.999543	0.984876	0.838093	0.942076	1.0682	0.716105	1.0331	0.989066	1.09947	1.24373	0.911735	Homo sapiens	13:66792382-66792456 (+)	hsa-miR-4704-3p_st	miRNA	hsa-mir-4704
hsa-miR-425_st	hsa-miR-425	MIMAT0003393	hsa-miR-425-5p	2.04453	up	9.73908	0.590887	0.999543	10.5489	11.2265	9.57012	9.93418	9.99515	8.91093	9.77359	8.96253	9.86145	8.6075	Homo sapiens	3:49057581-49057667 (-)	hsa-miR-425_st	miRNA	hsa-mir-425
hsa-miR-4470_st	hsa-miR-4470	MIMAT0018997	hsa-miR-4470	1.99587	up	2.40733	0.591146	0.999543	2.56595	2.10069	2.92398	4.10063	2.83793	2.11611	2.31797	2.2195	1.46705	1.42347	Homo sapiens	8:62627347-62627418 (+)	hsa-miR-4470_st	miRNA	hsa-mir-4470
hsa-miR-3144-3p_st	hsa-miR-3144-3p	MIMAT0015015	hsa-miR-3144-3p	0.915442	down	0.78098	0.591965	0.999543	0.687335	0.705004	0.71498	0.6733	0.805632	1.07065	0.750151	0.884936	0.809001	0.708809	Homo sapiens	6:120336325-120336403 (+)	hsa-miR-3144-3p_st	miRNA	hsa-mir-3144
hsa-miR-508-5p_st	hsa-miR-508-5p	MIMAT0004778	hsa-miR-508-5p	1.19975	up	1.33368	0.592248	0.999543	1.52605	2.08159	1.08274	1.24956	1.38527	1.33449	0.986161	1.38482	1.30514	1.00095	Homo sapiens	X:146318431-146318545 (-)	hsa-miR-508-5p_st	miRNA	hsa-mir-508
hsa-miR-4666-3p_st	hsa-miR-4666-3p	MIMAT0019742	hsa-miR-4666a-3p	0.974449	down	0.731039	0.592278	0.999543	0.770004	0.692703	0.666913	0.739518	0.692703	0.851279	0.902748	0.516446	0.713473	0.764601	Homo sapiens	1:228649775-228649853 (+)	hsa-miR-4666-3p_st	miRNA	hsa-mir-4666
hsa-miR-4263_st	hsa-miR-4263	MIMAT0016898	hsa-miR-4263	1.20373	up	1.61821	0.59296	0.999543	1.13201	2.0548	1.80135	2.24771	1.52395	1.45468	1.12964	1.46429	1.41998	1.95368	Homo sapiens	2:28219234-28219316 (+)	hsa-miR-4263_st	miRNA	hsa-mir-4263
hsa-miR-223_st	hsa-miR-223	MIMAT0000280	hsa-miR-223-3p	3.67015	up	8.05463	0.593752	0.999543	11.2985	8.43809	6.84284	8.55694	9.82636	7.098	6.18816	8.14514	7.19455	6.95768	Homo sapiens	X:65238712-65238821 (+)	hsa-miR-223_st	miRNA	hsa-mir-223
hsa-miR-518f-star_st	hsa-miR-518f*	MIMAT0002841	hsa-miR-518f-5p	1.0839	up	1.17018	0.594539	0.999543	1.56246	1.25411	0.926432	0.900799	1.49765	1.28928	1.0283	1.14751	1.19971	0.895507	Homo sapiens	19:54203269-54203355 (+)	hsa-miR-518f-star_st	miRNA	hsa-mir-518f
hsa-miR-1249_st	hsa-miR-1249	MIMAT0005901	hsa-miR-1249	0.950043	down	1.75696	0.59524	0.999543	1.25955	1.51538	1.65042	2.78382	1.3908	2.43917	1.27226	2.11456	1.29774	1.84592	Homo sapiens	22:45596835-45596900 (-)	hsa-miR-1249_st	miRNA	hsa-mir-1249
hsa-miR-4264_st	hsa-miR-4264	MIMAT0016899	hsa-miR-4264	0.678459	down	0.887498	0.595824	0.999543	0.645249	0.417885	0.693811	0.636129	0.645249	1.43325	1.17552	1.01295	1.07182	1.14312	Homo sapiens	2:79876420-79876485 (-)	hsa-miR-4264_st	miRNA	hsa-mir-4264
hsa-miR-1260b_st	hsa-miR-1260b	MIMAT0015041	hsa-miR-1260b	1.99057	up	4.34339	0.59606	0.999543	3.93929	4.94956	5.01738	4.49528	5.79837	2.80945	4.4656	4.34259	4.48787	3.12847	Homo sapiens	11:96074602-96074690 (+)	hsa-miR-1260b_st	miRNA	hsa-mir-1260b
hsa-miR-4777-3p_st	hsa-miR-4777-3p	MIMAT0019935	hsa-miR-4777-3p	0.918305	down	0.924976	0.596268	0.999543	0.858092	0.858092	0.845124	0.932754	0.823434	0.729738	0.620651	1.04245	1.39548	1.14395	Homo sapiens	2:232227419-232227504 (+)	hsa-miR-4777-3p_st	miRNA	hsa-mir-4777
hsa-miR-191-star_st	hsa-miR-191*	MIMAT0001618	hsa-miR-191-3p	1.45956	up	2.6581	0.596956	0.999543	2.70122	2.17584	2.45673	3.82185	3.4987	1.38923	2.49213	2.94065	2.75856	2.34609	Homo sapiens	3:49058051-49058142 (-)	hsa-miR-191-star_st	miRNA	hsa-mir-191
hsa-miR-497-star_st	hsa-miR-497*	MIMAT0004768	hsa-miR-497-3p	0.833479	down	0.973528	0.597918	0.999543	0.88794	0.84918	0.801573	0.857453	0.814541	1.12923	0.953175	1.00215	1.41289	1.02715	Homo sapiens	17:6921230-6921341 (-)	hsa-miR-497-star_st	miRNA	hsa-mir-497
hsa-miR-3129-5p_st	hsa-miR-3129-5p	MIMAT0014992	hsa-miR-3129-5p	0.805644	down	1.63746	0.598363	0.999543	1.22617	1.46218	1.64993	1.72218	1.3474	1.48619	1.45672	1.91882	1.75791	2.34715	Homo sapiens	2:189997762-189997837 (-)	hsa-miR-3129-5p_st	miRNA	hsa-mir-3129
hsa-miR-1294_st	hsa-miR-1294	MIMAT0005884	hsa-miR-1294	0.729502	down	1.62879	0.600087	0.999543	1.53953	1.43008	1.28788	1.03344	1.71547	1.35434	2.3526	1.60395	1.57283	2.39776	Homo sapiens	5:153726666-153726807 (+)	hsa-miR-1294_st	miRNA	hsa-mir-1294
hsa-miR-2117_st	hsa-miR-2117	MIMAT0011162	hsa-miR-2117	0.916386	down	0.672175	0.600564	0.999543	0.753533	0.525132	0.568071	0.503959	0.695251	0.588477	0.858735	0.754691	0.913994	0.559909	Homo sapiens	17:41522174-41522253 (+)	hsa-miR-2117_st	miRNA	hsa-mir-2117
hsa-miR-4537_st	hsa-miR-4537	MIMAT0019080	hsa-miR-4537	0.889102	down	0.94724	0.600646	0.999543	0.84451	0.590452	1.16503	0.935872	0.776388	0.797097	0.716156	0.956517	1.4737	1.21668	Homo sapiens	14:106325653-106325722 (-)	hsa-miR-4537_st	miRNA	hsa-mir-4537
hsa-let-7a-2-star_st	hsa-let-7a-2*	MIMAT0010195	hsa-let-7a-2-3p	0.945009	down	1.15052	0.600681	0.999543	0.940462	0.578696	1.51865	1.1909	1.31987	1.04486	1.3451	1.29578	1.06067	1.21017	Homo sapiens	11:122017230-122017301 (-)	hsa-let-7a-2-star_st	miRNA	hsa-let-7a-2
hsa-miR-204_st	hsa-miR-204	MIMAT0000265	hsa-miR-204-5p	0.865237	down	1.35138	0.600791	0.999543	0.724201	1.95498	1.46976	0.96737	1.11852	1.68877	0.821051	1.00541	2.24241	1.52135	Homo sapiens	9:73424891-73425000 (-)	hsa-miR-204_st	miRNA	hsa-mir-204
hsa-miR-188-3p_st	hsa-miR-188-3p	MIMAT0004613	hsa-miR-188-3p	1.00275	up	1.31803	0.601178	0.999543	1.55547	1.70905	1.25718	0.936007	1.14233	0.775137	1.0042	1.60184	1.88732	1.31172	Homo sapiens	X:49768109-49768194 (+)	hsa-miR-188-3p_st	miRNA	hsa-mir-188
hsa-miR-3918_st	hsa-miR-3918	MIMAT0018192	hsa-miR-3918	1.33704	up	2.44793	0.601801	0.999543	2.16903	2.84441	2.62442	2.67368	2.9757	2.88626	1.79013	2.23401	2.28535	1.99626	Homo sapiens	6:159185693-159185785 (-)	hsa-miR-3918_st	miRNA	hsa-mir-3918
hsa-miR-610_st	hsa-miR-610	MIMAT0003278	hsa-miR-610	1.80273	up	1.66507	0.602188	0.999543	1.43191	2.38992	1.55816	3.24695	1.82384	1.1081	1.024	1.00086	1.24307	1.82384	Homo sapiens	11:28078362-28078457 (+)	hsa-miR-610_st	miRNA	hsa-mir-610
hsa-miR-7-2-star_st	hsa-miR-7-2*	MIMAT0004554	hsa-miR-7-2-3p	0.884457	down	1.05734	0.602193	0.999543	0.953136	1.19758	1.00347	0.880663	0.809001	1.54882	1.0446	1.21134	1.21904	0.705732	Homo sapiens	15:89155056-89155165 (+)	hsa-miR-7-2-star_st	miRNA	hsa-mir-7-2
hsa-miR-4274_st	hsa-miR-4274	MIMAT0016906	hsa-miR-4274	0.463539	down	2.9223	0.603141	0.999543	2.57497	2.06099	2.67328	2.40037	2.12878	4.41085	2.93083	3.36681	2.22849	4.4476	Homo sapiens	4:7461755-7461845 (+)	hsa-miR-4274_st	miRNA	hsa-mir-4274
hsa-miR-1295_st	hsa-miR-1295	MIMAT0005885	hsa-miR-1295a	1.17035	up	0.933935	0.603243	0.999543	0.91926	1.16808	0.965726	0.72221	1.46174	0.521748	0.899091	1.22728	0.873042	0.581171	Homo sapiens	1:171070869-171070947 (-)	hsa-miR-1295_st	miRNA	hsa-mir-1295
hsa-miR-1273g_st	hsa-miR-1273g	MIMAT0020602	hsa-miR-1273g-5p	1.18133	up	1.39726	0.603397	0.999543	0.799294	0.789048	1.86813	2.09878	2.03209	1.93181	1.55714	1.34018	0.507291	1.04886	Homo sapiens	1:53405986-53406085 (+)	hsa-miR-1273g_st	miRNA	hsa-mir-1273g
hsa-miR-3690_st	hsa-miR-3690	MIMAT0018119	hsa-miR-3690	1.10728	up	1.2853	0.603692	0.999543	1.29611	1.35716	1.68751	1.22168	1.23157	1.9816	0.947833	1.43157	1.00106	0.696865	Homo sapiens	X:1412811-1412885 (+)	hsa-miR-3690_st	miRNA	hsa-mir-3690
hsa-miR-4792_st	hsa-miR-4792	MIMAT0019964	hsa-miR-4792	1.29164	up	1.11996	0.60437	0.999543	1.58129	1.11681	0.882458	1.30719	1.63509	1.12394	0.708963	0.623464	1.37861	0.841825	Homo sapiens	3:24562853-24562926 (-)	hsa-miR-4792_st	miRNA	hsa-mir-4792
hsa-miR-3179_st	hsa-miR-3179	MIMAT0015056	hsa-miR-3179	1.17587	up	1.01561	0.604443	0.999543	0.847299	1.23125	0.91449	1.30502	1.36428	0.734034	0.965168	0.73315	1.12728	0.934084	Homo sapiens	16:14995365-14995448 (+) // 16:16394016-16394099 (+) // 16:18505751-18505834 (-)	hsa-miR-3179_st	miRNA	hsa-mir-3179-1 // hsa-mir-3179-2 // hsa-mir-3179-3
hsa-miR-4697-3p_st	hsa-miR-4697-3p	MIMAT0019792	hsa-miR-4697-3p	1.33202	up	2.38175	0.604946	0.999543	1.47125	2.85481	3.09084	2.91562	2.61028	2.86	2.42413	2.56691	1.87676	1.14693	Homo sapiens	11:133768399-133768476 (-)	hsa-miR-4697-3p_st	miRNA	hsa-mir-4697
hsa-miR-182-star_st	hsa-miR-182*	MIMAT0000260	hsa-miR-182-3p	0.991191	down	1.06875	0.605537	0.999543	0.992064	0.96669	1.31172	1.04932	0.992064	0.77821	1.01744	1.4782	0.809001	1.29283	Homo sapiens	7:129410223-129410332 (-)	hsa-miR-182-star_st	miRNA	hsa-mir-182
hsa-miR-937_st	hsa-miR-937	MIMAT0004980	hsa-miR-937-3p	0.840036	down	1.67135	0.606536	0.999543	0.830553	1.94374	1.08423	2.70659	1.16295	1.75807	1.67977	1.4425	2.00057	2.10454	Homo sapiens	8:144895127-144895212 (-)	hsa-miR-937_st	miRNA	hsa-mir-937
hsa-miR-4758-5p_st	hsa-miR-4758-5p	MIMAT0019903	hsa-miR-4758-5p	1.51473	up	6.67298	0.606654	0.999543	6.79324	6.48362	6.86206	7.78592	6.93774	5.18945	6.82632	7.3801	6.7929	5.67849	Homo sapiens	20:60907529-60907616 (-)	hsa-miR-4758-5p_st	miRNA	hsa-mir-4758
hsa-miR-124_st	hsa-miR-124	MIMAT0000422	hsa-miR-124-3p	1.5837	up	5.93665	0.606675	0.999543	7.48288	7.07316	5.79212	9.06924	1.92409	6.46095	7.89047	7.74804	0.811234	5.11431	Homo sapiens	8:9760898-9760982 (-) // 8:65291706-65291814 (+) // 20:61809852-61809938 (+)	hsa-miR-124_st	miRNA	hsa-mir-124-1 // hsa-mir-124-2 // hsa-mir-124-3
hsa-miR-3197_st	hsa-miR-3197	MIMAT0015082	hsa-miR-3197	2.98001	up	5.12105	0.608195	0.999543	5.7055	5.4222	4.77692	7.95263	5.6863	2.78382	5.73551	5.96664	5.00747	2.17352	Homo sapiens	21:42539484-42539556 (+)	hsa-miR-3197_st	miRNA	hsa-mir-3197
hsa-miR-135a-star_st	hsa-miR-135a*	MIMAT0004595	hsa-miR-135a-3p	2.25784	up	2.75177	0.608668	0.999543	2.5673	3.68703	2.62738	4.19137	3.62314	1.06986	2.31488	3.39707	3.00065	1.03904	Homo sapiens	3:52328235-52328324 (-)	hsa-miR-135a-star_st	miRNA	hsa-mir-135a-1
hsa-miR-4665-5p_st	hsa-miR-4665-5p	MIMAT0019739	hsa-miR-4665-5p	3.25689	up	5.09991	0.609	0.999543	5.7489	5.50357	5.6951	6.34214	6.4686	3.00081	4.57558	4.76463	5.38913	3.51068	Homo sapiens	9:6007826-6007904 (+)	hsa-miR-4665-5p_st	miRNA	hsa-mir-4665
hsa-miR-340-star_st	hsa-miR-340*	MIMAT0000750	hsa-miR-340-3p	1.01233	up	0.987403	0.60939	0.999543	1.16154	0.817069	1.04201	1.0682	0.892379	1.18386	1.00109	0.900046	0.961723	0.846109	Homo sapiens	5:179442303-179442397 (-)	hsa-miR-340-star_st	miRNA	hsa-mir-340
hsa-miR-142-3p_st	hsa-miR-142-3p	MIMAT0000434	hsa-miR-142-3p	3.13002	up	2.014	0.609639	0.999543	4.29194	2.55697	2.25032	1.09661	3.98957	1.11706	1.10958	1.29394	1.09189	1.34208	Homo sapiens	17:56408593-56408679 (-)	hsa-miR-142-3p_st	miRNA	hsa-mir-142
hsa-miR-99a_st	hsa-miR-99a	MIMAT0000097	hsa-miR-99a-5p	0.421437	down	10.1066	0.609936	0.999543	8.13225	9.49007	10.0307	8.98752	10.776	10.6386	11.1758	10.7492	10.2326	10.8534	Homo sapiens	21:17911409-17911489 (+)	hsa-miR-99a_st	miRNA	hsa-mir-99a
hsa-miR-103b_st	hsa-miR-103b	MIMAT0007402	hsa-miR-103b	1.4927	up	1.72219	0.610394	0.999543	2.54066	2.58125	1.51198	1.94318	1.47868	1.21904	1.84833	1.14751	1.51198	1.43926	Homo sapiens	5:167987909-167987970 (+) // 20:3898149-3898210 (-)	hsa-miR-103b_st	miRNA	hsa-mir-103b-1 // hsa-mir-103b-2
hsa-miR-4748_st	hsa-miR-4748	MIMAT0019884	hsa-miR-4748	1.24986	up	1.43211	0.610841	0.999543	1.52866	1.12787	1.74689	1.69897	1.86258	1.41995	1.67199	1.42741	0.73519	1.10159	Homo sapiens	19:10890930-10891011 (+)	hsa-miR-4748_st	miRNA	hsa-mir-4748
hsa-miR-507_st	hsa-miR-507	MIMAT0002879	hsa-miR-507	0.923274	down	0.76257	0.611685	0.999543	0.264306	0.728789	0.892273	0.959539	0.68002	0.701116	0.797084	0.722481	0.98782	0.892273	Homo sapiens	X:146312502-146312595 (-)	hsa-miR-507_st	miRNA	hsa-mir-507
hsa-miR-3648_st	hsa-miR-3648	MIMAT0018068	hsa-miR-3648	1.97991	up	5.53778	0.612526	0.999543	5.0866	5.61878	6.50964	7.09153	5.84593	4.8871	5.9089	5.82668	5.27247	3.33016	Homo sapiens	21:9825832-9826011 (+)	hsa-miR-3648_st	miRNA	hsa-mir-3648
hsa-miR-549_st	hsa-miR-549	MIMAT0003333	hsa-miR-549a	0.963787	down	0.953163	0.614115	0.999543	0.813241	0.977552	1.10589	0.880857	0.855241	0.762557	1.0283	0.953697	1.21868	0.935614	Homo sapiens	15:81134319-81134414 (-)	hsa-miR-549_st	miRNA	hsa-mir-549
hsa-miR-1233_st	hsa-miR-1233	MIMAT0005588	hsa-miR-1233-3p	1.34968	up	1.42295	0.61548	0.999543	1.36115	1.38266	1.6141	1.84446	1.99395	1.20221	0.895608	1.35881	1.19628	1.38032	Homo sapiens	15:34674270-34674351 (-) // 15:34820491-34820572 (-)	hsa-miR-1233_st	miRNA	hsa-mir-1233-1 // hsa-mir-1233-2
hsa-miR-655_st	hsa-miR-655	MIMAT0003331	hsa-miR-655	1.03207	up	1.04982	0.616569	0.999543	1.40199	1.15956	1.24485	0.674424	0.882129	0.822912	0.915189	1.0127	1.28763	1.09684	Homo sapiens	14:101515887-101515983 (+)	hsa-miR-655_st	miRNA	hsa-mir-655
hsa-miR-548l_st	hsa-miR-548l	MIMAT0005889	hsa-miR-548l	0.819819	down	1.15508	0.616619	0.999543	1.07428	1.06086	1.00332	1.01279	0.907592	0.779046	1.01025	1.29011	2.10956	1.30299	Homo sapiens	11:94199661-94199746 (-)	hsa-miR-548l_st	miRNA	hsa-mir-548l
hsa-miR-551b_st	hsa-miR-551b	MIMAT0003233	hsa-miR-551b-3p	0.70978	down	2.62827	0.616778	0.999543	2.24771	1.22652	1.41982	2.12267	4.88822	3.13259	4.26799	2.24315	2.00931	2.72468	Homo sapiens	3:168269642-168269737 (+)	hsa-miR-551b_st	miRNA	hsa-mir-551b
hsa-miR-1827_st	hsa-miR-1827	MIMAT0006767	hsa-miR-1827	0.776038	down	2.03823	0.619755	0.999543	2.07245	2.05831	1.84643	1.36366	1.9358	1.51426	1.76662	2.25554	2.02915	3.54008	Homo sapiens	12:100583662-100583727 (+)	hsa-miR-1827_st	miRNA	hsa-mir-1827
hsa-miR-564_st	hsa-miR-564	MIMAT0003228	hsa-miR-564	1.61075	up	1.28877	0.620194	0.999543	1.5045	1.44025	1.10611	1.34759	2.76472	0.812402	1.20648	0.630346	1.36729	0.708008	Homo sapiens	3:44903380-44903473 (+)	hsa-miR-564_st	miRNA	hsa-mir-564
hsa-miR-3940-3p_st	hsa-miR-3940-3p	MIMAT0018356	hsa-miR-3940-3p	1.4726	up	1.30468	0.620781	0.999543	1.26991	1.46299	1.6274	2.0487	1.5103	0.784514	1.07461	1.28294	0.670309	1.31512	Homo sapiens	19:6416421-6416522 (-)	hsa-miR-3940-3p_st	miRNA	hsa-mir-3940
hsa-miR-3614-5p_st	hsa-miR-3614-5p	MIMAT0017992	hsa-miR-3614-5p	1.6464	up	1.44115	0.620873	0.999543	2.19067	1.88825	1.33631	1.21542	2.37336	1.06513	1.23045	0.92272	1.16493	1.02422	Homo sapiens	17:54968631-54968716 (-)	hsa-miR-3614-5p_st	miRNA	hsa-mir-3614
hsa-miR-3913-5p_st	hsa-miR-3913-5p	MIMAT0018187	hsa-miR-3913-5p	0.908384	down	0.881939	0.621321	0.999543	0.902911	0.79125	0.873757	0.809001	0.686214	1.09625	0.980035	0.709761	0.893106	1.07711	Homo sapiens	12:69978502-69978603 (-) // 12:69978503-69978602 (+)	hsa-miR-3913-5p_st	miRNA	hsa-mir-3913-1 // hsa-mir-3913-2
hsa-miR-92a-2-star_st	hsa-miR-92a-2*	MIMAT0004508	hsa-miR-92a-2-5p	0.939547	down	1.26494	0.623203	0.999543	1.05086	1.20645	1.31172	1.21904	1.31172	1.4073	1.72408	1.51823	0.83179	1.0682	Homo sapiens	X:133303568-133303642 (-)	hsa-miR-92a-2-star_st	miRNA	hsa-mir-92a-2
hsa-miR-3140-3p_st	hsa-miR-3140-3p	MIMAT0015008	hsa-miR-3140-3p	1.16333	up	1.05695	0.623676	0.999543	1.24955	0.919856	1.4275	1.0682	1.16532	0.679717	0.856187	1.23623	1.16079	0.806172	Homo sapiens	4:153410479-153410568 (-)	hsa-miR-3140-3p_st	miRNA	hsa-mir-3140
hsa-miR-4683_st	hsa-miR-4683	MIMAT0019768	hsa-miR-4683	0.975308	down	1.09119	0.624876	0.999543	0.627583	1.34953	1.21662	1.0682	1.10386	0.977552	0.681995	1.44574	1.54902	0.891839	Homo sapiens	10:35930100-35930180 (-)	hsa-miR-4683_st	miRNA	hsa-mir-4683
hsa-miR-4428_st	hsa-miR-4428	MIMAT0018943	hsa-miR-4428	2.83126	up	3.69995	0.625174	0.999543	3.81422	4.16451	4.22922	5.27314	4.77227	1.8985	4.29016	3.36497	3.75325	1.43926	Homo sapiens	1:237634419-237634491 (+)	hsa-miR-4428_st	miRNA	hsa-mir-4428
hsa-miR-4320_st	hsa-miR-4320	MIMAT0016871	hsa-miR-4320	0.891418	down	0.820661	0.625972	0.999543	0.679607	0.930335	0.764923	0.538499	0.775378	0.838688	0.886356	0.920075	0.809001	1.06375	Homo sapiens	18:47652869-47652933 (-)	hsa-miR-4320_st	miRNA	hsa-mir-4320
hsa-miR-876-5p_st	hsa-miR-876-5p	MIMAT0004924	hsa-miR-876-5p	0.901222	down	0.783381	0.626187	0.999543	0.692703	0.826068	0.790379	0.626625	0.606017	1.01588	0.894515	0.621617	1.03162	0.728391	Homo sapiens	9:28863624-28863704 (-)	hsa-miR-876-5p_st	miRNA	hsa-mir-876
hsa-miR-4774-3p_st	hsa-miR-4774-3p	MIMAT0019930	hsa-miR-4774-3p	1.03412	up	0.885632	0.627234	0.999543	0.712393	0.977552	0.91687	0.869683	1.07268	1.35901	0.857286	0.704914	0.809001	0.576928	Homo sapiens	2:169439453-169439528 (+)	hsa-miR-4774-3p_st	miRNA	hsa-mir-4774
hsa-miR-571_st	hsa-miR-571	MIMAT0003236	hsa-miR-571	0.860061	down	1.20012	0.627398	0.999543	0.953512	0.585729	1.23951	1.40749	1.27065	1.5555	1.27633	1.47703	1.09037	1.14511	Homo sapiens	4:343946-344041 (+)	hsa-miR-571_st	miRNA	hsa-mir-571
hsa-miR-3666_st	hsa-miR-3666	MIMAT0018088	hsa-miR-3666	0.91237	down	0.885826	0.628099	0.999543	0.811342	0.826068	0.856188	0.798288	0.806473	1.30693	0.441975	1.06747	1.30693	0.636598	Homo sapiens	7:114293400-114293510 (+)	hsa-miR-3666_st	miRNA	hsa-mir-3666
hsa-miR-3198_st	hsa-miR-3198	MIMAT0015083	hsa-miR-3198	1.60439	up	2.079	0.628358	0.999543	2.06713	1.92073	2.80662	2.0657	3.23988	1.24553	1.72542	2.30335	2.37792	1.03773	Homo sapiens	22:18246946-18247025 (-) // 12:54625181-54625260 (-)	hsa-miR-3198_st	miRNA	hsa-mir-3198-1 // hsa-mir-3198-2
hsa-miR-4524-star_st	hsa-miR-4524*	MIMAT0019063	hsa-miR-4524a-3p	0.897027	down	1.03709	0.628486	0.999543	1.25991	0.570329	1.20055	0.809001	0.953698	1.10326	1.33111	1.40418	0.753799	0.98502	Homo sapiens	17:67095705-67095773 (-)	hsa-miR-4524-star_st	miRNA	hsa-mir-4524
hsa-miR-1244_st	hsa-miR-1244	MIMAT0005896	hsa-miR-1244	0.174003	down	6.30344	0.631531	0.999543	6.7516	4.48408	5.01371	3.89152	5.06924	8.99367	6.50779	6.21482	7.34179	8.76616	Homo sapiens	2:232578024-232578108 (+) // 5:118310281-118310365 (+) // 12:9392063-9392147 (-)	hsa-miR-1244_st	miRNA	hsa-mir-1244-1 // hsa-mir-1244-2 // hsa-mir-1244-3
hsa-miR-1972_st	hsa-miR-1972	MIMAT0009447	hsa-miR-1972	2.11138	up	5.20159	0.633646	0.999543	5.64051	4.83068	5.83925	6.67757	5.71542	4.25836	5.18999	6.63984	4.13052	3.09379	Homo sapiens	16:15104178-15104254 (-) // 16:70064249-70064325 (+)	hsa-miR-1972_st	miRNA	hsa-mir-1972-1 // hsa-mir-1972-2
hsa-miR-4308_st	hsa-miR-4308	MIMAT0016861	hsa-miR-4308	0.894631	down	0.869937	0.636273	0.999543	0.86123	0.917223	0.813419	0.797447	0.558776	1.8784	0.844634	0.574375	0.813419	0.640445	Homo sapiens	14:55344831-55344911 (-)	hsa-miR-4308_st	miRNA	hsa-mir-4308
hsa-miR-2467-3p_st	hsa-miR-2467-3p	MIMAT0019953	hsa-miR-2467-3p	2.3655	up	3.02666	0.636606	0.999543	4.35265	2.17862	3.8408	4.18845	3.67817	1.92762	3.17365	3.06047	2.12258	1.74363	Homo sapiens	2:240273419-240273499 (-)	hsa-miR-2467-3p_st	miRNA	hsa-mir-2467
hsa-miR-4503_st	hsa-miR-4503	MIMAT0019039	hsa-miR-4503	0.910441	down	1.13843	0.637293	0.999543	0.918194	1.1521	1.07972	1.15815	1.04557	1.16186	1.13047	0.896518	1.16186	1.67984	Homo sapiens	14:37421514-37421596 (-)	hsa-miR-4503_st	miRNA	hsa-mir-4503
hsa-miR-4522_st	hsa-miR-4522	MIMAT0019060	hsa-miR-4522	0.9802	down	0.991542	0.637836	0.999543	1.04397	0.985229	1.12982	0.765189	0.961375	1.25919	1.0283	0.94452	1.26652	0.53131	Homo sapiens	17:25620936-25621022 (-)	hsa-miR-4522_st	miRNA	hsa-mir-4522
hsa-miR-7_st	hsa-miR-7	MIMAT0000252	hsa-miR-7-5p	1.81946	up	3.38107	0.638627	0.999543	4.12566	3.67163	2.78382	4.54441	3.9386	1.25859	3.43488	2.14483	3.38031	4.52794	Homo sapiens	9:86584663-86584772 (-) // 15:89155056-89155165 (+) // 19:4770682-4770791 (+)	hsa-miR-7_st	miRNA	hsa-mir-7-1 // hsa-mir-7-2 // hsa-mir-7-3
hsa-miR-640_st	hsa-miR-640	MIMAT0003310	hsa-miR-640	1.61275	up	1.64273	0.638906	0.999543	1.46825	1.99914	1.63126	3.24085	1.59797	0.828206	1.83405	1.16708	1.08287	1.57767	Homo sapiens	19:19545872-19545967 (+)	hsa-miR-640_st	miRNA	hsa-mir-640
hsa-miR-19b-1-star_st	hsa-miR-19b-1*	MIMAT0004491	hsa-miR-19b-1-5p	1.19488	up	1.22778	0.640336	0.999543	0.670698	2.63317	1.10859	1.10859	1.26	0.993206	0.772026	1.50167	1.06856	1.16124	Homo sapiens	13:92003446-92003532 (+)	hsa-miR-19b-1-star_st	miRNA	hsa-mir-19b-1
hsa-miR-4510_st	hsa-miR-4510	MIMAT0019047	hsa-miR-4510	1.18536	up	3.8782	0.640409	0.999543	4.28902	3.9885	4.04841	3.2946	4.38376	2.56256	4.26968	3.59827	4.50418	3.843	Homo sapiens	15:36219057-36219124 (+)	hsa-miR-4510_st	miRNA	hsa-mir-4510
hsa-miR-3120-3p_st	hsa-miR-3120-3p	MIMAT0014982	hsa-miR-3120-3p	0.904509	down	1.2938	0.641062	0.999543	1.21288	0.979203	1.28997	1.05706	1.5679	1.24617	1.25975	1.1088	1.67523	1.54103	Homo sapiens	1:172107948-172108028 (+)	hsa-miR-3120-3p_st	miRNA	hsa-mir-3120
hsa-miR-567_st	hsa-miR-567	MIMAT0003231	hsa-miR-567	0.730947	down	1.06991	0.641394	0.999543	0.824145	0.889456	0.867756	0.688803	0.948976	1.11753	1.50832	1.14751	1.76948	0.937101	Homo sapiens	3:111831648-111831745 (+)	hsa-miR-567_st	miRNA	hsa-mir-567
hsa-miR-376c_st	hsa-miR-376c	MIMAT0000720	hsa-miR-376c-3p	1.06703	up	5.91568	0.641861	0.999543	6.2329	3.92116	6.08901	6.66213	6.90721	3.22638	5.73725	6.80459	7.1816	6.39461	Homo sapiens	14:101506027-101506092 (+)	hsa-miR-376c_st	miRNA	hsa-mir-376c
hsa-miR-3185_st	hsa-miR-3185	MIMAT0015065	hsa-miR-3185	1.64269	up	6.96243	0.641959	0.999543	6.49239	7.12939	7.84856	7.08346	8.04848	5.90641	6.47347	8.44453	6.98312	5.21445	Homo sapiens	17:46801770-46801837 (-)	hsa-miR-3185_st	miRNA	hsa-mir-3185
hsa-miR-3163_st	hsa-miR-3163	MIMAT0015037	hsa-miR-3163	0.859652	down	2.20441	0.642141	0.999543	2.15985	1.69374	2.04445	2.44348	2.1351	3.15529	2.20532	2.31343	2.04735	1.84611	Homo sapiens	11:66701905-66701977 (-)	hsa-miR-3163_st	miRNA	hsa-mir-3163
hsa-miR-3653_st	hsa-miR-3653	MIMAT0018073	hsa-miR-3653	1.01822	up	1.37097	0.642899	0.999543	1.36534	0.977552	1.3518	1.17916	2.0461	2.91658	1.42741	0.934294	0.522493	0.98895	Homo sapiens	22:29729147-29729256 (-)	hsa-miR-3653_st	miRNA	hsa-mir-3653
hsa-miR-3972_st	hsa-miR-3972	MIMAT0019357	hsa-miR-3972	0.693672	down	2.13785	0.643139	0.999543	1.50558	3.30436	1.52982	1.56246	1.46783	3.14282	1.82075	2.05491	2.60399	2.38595	Homo sapiens	1:17604384-17604470 (+)	hsa-miR-3972_st	miRNA	hsa-mir-3972
hsa-miR-3621_st	hsa-miR-3621	MIMAT0018002	hsa-miR-3621	2.01606	up	6.01129	0.644635	0.999543	6.34212	6.18174	6.28932	6.87869	6.89341	3.96009	6.00272	6.95517	5.83699	4.77263	Homo sapiens	9:140063638-140063722 (-)	hsa-miR-3621_st	miRNA	hsa-mir-3621
hsa-miR-512-3p_st	hsa-miR-512-3p	MIMAT0002823	hsa-miR-512-3p	1.00945	up	1.42083	0.645305	0.999543	1.74065	1.63955	1.45126	0.935872	1.37073	1.476	0.951244	1.66608	1.45644	1.52045	Homo sapiens	19:54169933-54170016 (+) // 19:54172411-54172508 (+)	hsa-miR-512-3p_st	miRNA	hsa-mir-512-1 // hsa-mir-512-2
hsa-miR-516b_st	hsa-miR-516b	MIMAT0002859	hsa-miR-516b-5p	1.01596	up	1.32069	0.645383	0.999543	2.26876	0.765807	1.24008	1.0616	1.3243	1.17905	0.618961	1.51188	1.47353	1.76294	Homo sapiens	19:54240099-54240188 (+) // 19:54228696-54228780 (+)	hsa-miR-516b_st	miRNA	hsa-mir-516b-1 // hsa-mir-516b-2
hsa-miR-146b-5p_st	hsa-miR-146b-5p	MIMAT0002809	hsa-miR-146b-5p	1.0057	up	10.0021	0.648055	0.999543	10.7125	8.54429	9.76013	10.3854	10.6287	10.3134	9.33526	10.0127	10.4381	9.89055	Homo sapiens	10:104196269-104196341 (+)	hsa-miR-146b-5p_st	miRNA	hsa-mir-146b
hsa-miR-2355-3p_st	hsa-miR-2355-3p	MIMAT0017950	hsa-miR-2355-3p	1.31004	up	1.14568	0.64851	0.999543	2.01194	0.705975	1.09602	1.17064	1.71787	0.810369	1.00343	0.767963	1.41714	0.755464	Homo sapiens	2:207974711-207974797 (-)	hsa-miR-2355-3p_st	miRNA	hsa-mir-2355
hsa-miR-124-star_st	hsa-miR-124*	MIMAT0004591	hsa-miR-124-5p	0.932437	down	0.983034	0.648613	0.999543	0.969265	0.799452	0.901594	1.21904	0.773515	1.56327	0.992814	0.728401	1.04094	0.842052	Homo sapiens	8:9760898-9760982 (-) // 8:65291706-65291814 (+) // 20:61809852-61809938 (+)	hsa-miR-124-star_st	miRNA	hsa-mir-124-1 // hsa-mir-124-2 // hsa-mir-124-3
hsa-miR-298_st	hsa-miR-298	MIMAT0004901	hsa-miR-298	1.25406	up	1.70916	0.649213	0.999543	1.56246	1.29227	1.78047	3.09961	1.62751	1.28365	1.33573	1.55448	2.17143	1.38399	Homo sapiens	20:57393281-57393368 (-)	hsa-miR-298_st	miRNA	hsa-mir-298
hsa-miR-3591-3p_st	hsa-miR-3591-3p	MIMAT0019877	hsa-miR-3591-3p	2.97369	up	2.01812	0.649484	0.999543	2.49213	4.73577	2.2911	3.07608	1.42614	1.02239	0.932104	1.42741	1.28145	1.49659	Homo sapiens	18:56118312-56118384 (-)	hsa-miR-3591-3p_st	miRNA	hsa-mir-3591
hsa-miR-139-5p_st	hsa-miR-139-5p	MIMAT0000250	hsa-miR-139-5p	0.316728	down	6.66177	0.649631	0.999543	5.17359	6.66923	7.29215	5.16125	4.86592	7.65264	8.34953	6.3839	7.27335	7.79613	Homo sapiens	11:72326107-72326174 (-)	hsa-miR-139-5p_st	miRNA	hsa-mir-139
hsa-miR-4309_st	hsa-miR-4309	MIMAT0016859	hsa-miR-4309	1.20861	up	2.415	0.650768	0.999543	3.2135	2.8934	2.24836	2.56865	1.83444	2.23319	2.61584	2.50198	2.75655	1.28404	Homo sapiens	14:103005981-103006063 (+)	hsa-miR-4309_st	miRNA	hsa-mir-4309
hsa-miR-2114_st	hsa-miR-2114	MIMAT0011156	hsa-miR-2114-5p	0.959174	down	0.888604	0.650953	0.999543	1.08321	0.743192	0.773312	1.02176	0.671205	0.894677	1.06895	0.914174	0.936544	0.779014	Homo sapiens	X:149396239-149396318 (+)	hsa-miR-2114_st	miRNA	hsa-mir-2114
hsa-miR-548a-5p_st	hsa-miR-548a-5p	MIMAT0004803	hsa-miR-548a-5p	0.832073	down	1.04672	0.650967	0.999543	0.593469	1.28524	0.854459	1.21904	0.618343	1.70032	1.04902	1.10519	1.18592	0.856188	Homo sapiens	8:105496597-105496693 (-)	hsa-miR-548a-5p_st	miRNA	hsa-mir-548a-3
hsa-miR-616-star_st	hsa-miR-616*	MIMAT0003284	hsa-miR-616-5p	0.997474	down	1.03418	0.651374	0.999543	0.758873	1.25474	1.21904	0.674373	1.25474	0.977552	1.14531	1.01189	1.33605	0.709207	Homo sapiens	12:57912946-57913042 (-)	hsa-miR-616-star_st	miRNA	hsa-mir-616
hsa-miR-1250_st	hsa-miR-1250	MIMAT0005902	hsa-miR-1250	1.25987	up	1.19245	0.651571	0.999543	1.21977	1.18731	1.20675	1.47273	1.70889	1.05079	0.962652	1.00838	1.08161	1.02565	Homo sapiens	17:79106996-79107108 (-)	hsa-miR-1250_st	miRNA	hsa-mir-1250
hsa-miR-1285_st	hsa-miR-1285	MIMAT0005876	hsa-miR-1285-3p	2.22582	up	4.65577	0.652371	0.999543	5.60291	4.62822	5.03682	5.86255	5.0342	3.61029	4.38552	5.84931	5.16558	1.38232	Homo sapiens	7:91833329-91833412 (-) // 2:70480050-70480137 (-)	hsa-miR-1285_st	miRNA	hsa-mir-1285-1 // hsa-mir-1285-2
hsa-miR-3960_st	hsa-miR-3960	MIMAT0019337	hsa-miR-3960	1.44437	up	12.0862	0.652402	0.999543	12.0121	12.3431	12.2811	12.7991	12.3217	12.1097	12.1066	11.9561	11.5105	11.422	Homo sapiens	9:130548112-130548202 (+)	hsa-miR-3960_st	miRNA	hsa-mir-3960
hsa-miR-4727-5p_st	hsa-miR-4727-5p	MIMAT0019847	hsa-miR-4727-5p	0.788799	down	0.987022	0.653005	0.999543	0.769866	0.692703	0.846492	0.816674	0.953697	1.21904	1.70889	1.09072	0.953638	0.818497	Homo sapiens	17:36982091-36982145 (+)	hsa-miR-4727-5p_st	miRNA	hsa-mir-4727
hsa-miR-367-star_st	hsa-miR-367*	MIMAT0004686	hsa-miR-367-5p	1.07068	up	0.770182	0.656625	0.999543	0.978422	0.792022	0.674721	0.778348	0.873728	0.977552	0.690483	0.550862	0.586943	0.798738	Homo sapiens	4:113569030-113569097 (-)	hsa-miR-367-star_st	miRNA	hsa-mir-367
hsa-miR-3943_st	hsa-miR-3943	MIMAT0018359	hsa-miR-3943	0.945644	down	1.45386	0.656682	0.999543	1.18574	1.8885	1.558	1.13369	1.30179	1.30851	1.47363	1.74602	0.996902	1.94581	Homo sapiens	7:43190494-43190593 (+)	hsa-miR-3943_st	miRNA	hsa-mir-3943
hsa-miR-500b_st	hsa-miR-500b	MIMAT0016925	hsa-miR-500b	1.32574	up	1.0495	0.660037	0.999543	1.05276	2.32375	1.11475	0.72049	1.05276	0.797097	0.856188	0.81502	0.676935	1.08528	Homo sapiens	X:49775280-49775358 (+)	hsa-miR-500b_st	miRNA	hsa-mir-500b
hsa-miR-653_st	hsa-miR-653	MIMAT0003328	hsa-miR-653	1.00443	up	1.1003	0.66048	0.999543	1.56108	1.13237	0.95969	0.850292	1.014	0.790928	1.74424	1.18559	1.05413	0.710653	Homo sapiens	7:93112072-93112167 (-)	hsa-miR-653_st	miRNA	hsa-mir-653
hsa-miR-2277-5p_st	hsa-miR-2277-5p	MIMAT0017352	hsa-miR-2277-5p	0.71315	down	3.54496	0.660659	0.999543	2.85716	2.96078	3.69635	3.10704	3.88416	4.41598	2.88718	3.32679	4.14433	4.16982	Homo sapiens	5:92956402-92956494 (-)	hsa-miR-2277-5p_st	miRNA	hsa-mir-2277
hsa-miR-4734_st	hsa-miR-4734	MIMAT0019859	hsa-miR-4734	1.56133	up	7.76813	0.661608	0.999543	7.60456	8.11814	8.21141	8.04406	8.46941	6.53166	7.59209	8.60174	7.60752	6.90067	Homo sapiens	17:36858515-36858584 (-)	hsa-miR-4734_st	miRNA	hsa-mir-4734
hsa-miR-4271_st	hsa-miR-4271	MIMAT0016901	hsa-miR-4271	1.12612	up	3.24627	0.662832	0.999543	3.30483	2.59878	3.27187	3.52384	3.96043	1.76731	4.14836	2.76164	4.45635	2.66931	Homo sapiens	3:49311553-49311619 (+)	hsa-miR-4271_st	miRNA	hsa-mir-4271
hsa-miR-601_st	hsa-miR-601	MIMAT0003269	hsa-miR-601	1.12251	up	1.48532	0.664174	0.999543	1.97624	1.92641	1.31172	0.75056	1.87847	1.99352	1.0283	1.07862	1.33168	1.57767	Homo sapiens	9:126164804-126164882 (-)	hsa-miR-601_st	miRNA	hsa-mir-601
hsa-miR-29b-1-star_st	hsa-miR-29b-1*	MIMAT0004514	hsa-miR-29b-1-5p	1.80795	up	4.73819	0.66464	0.999543	6.03507	5.27359	4.14046	4.95187	5.42583	1.58943	4.64007	5.07471	6.54818	3.70265	Homo sapiens	7:130562218-130562298 (-)	hsa-miR-29b-1-star_st	miRNA	hsa-mir-29b-1
hsa-miR-4741_st	hsa-miR-4741	MIMAT0019871	hsa-miR-4741	2.07917	up	6.78903	0.664902	0.999543	6.56796	6.62284	7.74086	7.77928	7.87422	4.9816	6.52628	7.2079	6.91573	5.67362	Homo sapiens	18:20513312-20513401 (+)	hsa-miR-4741_st	miRNA	hsa-mir-4741
hsa-miR-3137_st	hsa-miR-3137	MIMAT0015005	hsa-miR-3137	1.8465	up	2.24437	0.666386	0.999543	1.50867	1.93441	2.99859	4.04101	2.95117	1.54882	1.78638	2.47452	1.55374	1.64642	Homo sapiens	3:194855235-194855309 (-)	hsa-miR-3137_st	miRNA	hsa-mir-3137
hsa-miR-497_st	hsa-miR-497	MIMAT0002820	hsa-miR-497-5p	0.507808	down	8.24418	0.666943	0.999543	7.382	7.42804	8.14834	7.87457	7.94384	8.32958	9.41439	8.60656	8.52481	8.78968	Homo sapiens	17:6921230-6921341 (-)	hsa-miR-497_st	miRNA	hsa-mir-497
hsa-miR-1257_st	hsa-miR-1257	MIMAT0005908	hsa-miR-1257	0.811204	down	1.16762	0.667496	0.999543	1.41376	0.987185	0.797492	1.27188	0.61313	1.26184	1.26184	0.996498	1.96159	1.111	Homo sapiens	20:60528602-60528718 (-)	hsa-miR-1257_st	miRNA	hsa-mir-1257
hsa-miR-4660_st	hsa-miR-4660	MIMAT0019728	hsa-miR-4660	0.924361	down	1.34689	0.667615	0.999543	0.996901	1.11218	1.25925	1.29094	1.79151	1.1292	0.97994	1.51003	2.29976	1.09921	Homo sapiens	8:8905955-8906028 (+)	hsa-miR-4660_st	miRNA	hsa-mir-4660
hsa-miR-10a_st	hsa-miR-10a	MIMAT0000253	hsa-miR-10a-5p	0.894162	down	8.71944	0.669227	0.999543	6.91697	9.41157	9.92567	7.7686	9.17091	8.39877	7.96017	9.46553	9.11646	9.05975	Homo sapiens	17:46657200-46657309 (-)	hsa-miR-10a_st	miRNA	hsa-mir-10a
hsa-miR-93_st	hsa-miR-93	MIMAT0000093	hsa-miR-93-5p	1.25518	up	11.0871	0.669975	0.999543	11.2477	11.7932	10.8605	11.1948	11.1592	11.4112	10.2921	11.164	10.8617	10.8869	Homo sapiens	7:99691391-99691470 (-)	hsa-miR-93_st	miRNA	hsa-mir-93
hsa-miR-432-star_st	hsa-miR-432*	MIMAT0002815	hsa-miR-432-3p	1.40204	up	1.38466	0.670041	0.999543	1.9261	1.95559	1.19642	2.00902	1.055	1.08829	0.971485	1.52543	0.885208	1.2341	Homo sapiens	14:101350820-101350913 (+)	hsa-miR-432-star_st	miRNA	hsa-mir-432
hsa-miR-1909_st	hsa-miR-1909	MIMAT0007883	hsa-miR-1909-3p	2.17169	up	5.62633	0.67119	0.999543	5.84849	5.64186	6.35989	6.70095	6.37752	4.39384	5.4928	5.81369	5.6289	4.00538	Homo sapiens	19:1816158-1816237 (-)	hsa-miR-1909_st	miRNA	hsa-mir-1909
hsa-miR-4722-5p_st	hsa-miR-4722-5p	MIMAT0019836	hsa-miR-4722-5p	2.20525	up	2.45125	0.671894	0.999543	2.29576	2.59707	3.15015	3.07216	3.99345	0.790804	2.30939	3.79997	0.996902	1.5068	Homo sapiens	16:88782686-88782745 (-)	hsa-miR-4722-5p_st	miRNA	hsa-mir-4722
hsa-miR-4691-3p_st	hsa-miR-4691-3p	MIMAT0019782	hsa-miR-4691-3p	1.0743	up	1.08037	0.672447	0.999543	1.01471	1.49866	1.39426	1.00713	0.745557	1.21904	1.0283	1.2447	0.795114	0.856188	Homo sapiens	11:67801364-67801448 (+)	hsa-miR-4691-3p_st	miRNA	hsa-mir-4691
hsa-miR-4330_st	hsa-miR-4330	MIMAT0016924	hsa-miR-4330	0.773538	down	1.03887	0.673222	0.999543	0.570329	1.15878	0.881219	0.585075	1.07283	1.51815	0.733994	1.14751	1.44303	1.27783	Homo sapiens	X:150336694-150336798 (+)	hsa-miR-4330_st	miRNA	hsa-mir-4330
hsa-miR-143-star_st	hsa-miR-143*	MIMAT0004599	hsa-miR-143-5p	1.03459	up	4.73897	0.673953	0.999543	3.87067	4.11076	5.1288	4.88038	5.82687	3.30988	6.52659	5.72377	4.26365	3.74829	Homo sapiens	5:148808481-148808586 (+)	hsa-miR-143-star_st	miRNA	hsa-mir-143
hsa-miR-1225-5p_st	hsa-miR-1225-5p	MIMAT0005572	hsa-miR-1225-5p	1.98028	up	5.39623	0.674687	0.999543	5.62452	5.12275	5.75622	7.33522	5.60673	3.76196	6.73926	5.08096	5.48573	3.44899	Homo sapiens	16:2140196-2140285 (-)	hsa-miR-1225-5p_st	miRNA	hsa-mir-1225
hsa-miR-548aa_st	hsa-miR-548aa	MIMAT0018447	hsa-miR-548aa	0.791403	down	2.68776	0.675694	0.999543	2.51567	2.5188	1.80705	3.53098	2.22253	1.94837	2.13792	2.40311	2.49213	5.30108	Homo sapiens	8:124360274-124360370 (+) // 17:65467605-65467701 (+)	hsa-miR-548aa_st	miRNA	hsa-mir-548aa-1 // hsa-mir-548aa-2
hsa-miR-1298_st	hsa-miR-1298	MIMAT0005800	hsa-miR-1298	1.1945	up	0.975782	0.677639	0.999543	1.74533	0.92953	0.806453	1.20968	0.828933	0.806453	0.606293	1.03322	0.716648	1.07528	Homo sapiens	X:113949650-113949761 (+)	hsa-miR-1298_st	miRNA	hsa-mir-1298
hsa-miR-1254_st	hsa-miR-1254	MIMAT0005905	hsa-miR-1254	2.32159	up	3.39965	0.67815	0.999543	3.35178	3.52317	3.88723	5.03178	4.24208	2.62365	2.80021	3.30014	3.92475	1.31172	Homo sapiens	10:70519075-70519171 (+) // 10:23682334-23682396 (+)	hsa-miR-1254_st	miRNA	hsa-mir-1254 // hsa-mir-1254-2
hsa-miR-4719_st	hsa-miR-4719	MIMAT0019832	hsa-miR-4719	0.686668	down	1.09446	0.678341	0.999543	0.769584	0.843897	0.864664	0.878904	0.759466	0.94829	1.14911	1.15295	1.44408	2.13366	Homo sapiens	16:76902833-76902916 (+)	hsa-miR-4719_st	miRNA	hsa-mir-4719
hsa-miR-4440_st	hsa-miR-4440	MIMAT0018958	hsa-miR-4440	4.30749	up	3.88297	0.679512	0.999543	3.42991	5.19111	4.83843	7.32526	3.89724	1.89795	3.0771	3.77251	1.83833	3.56182	Homo sapiens	2:239990513-239990610 (-)	hsa-miR-4440_st	miRNA	hsa-mir-4440
hsa-miR-129-3p_st	hsa-miR-129-3p	MIMAT0004605	hsa-miR-129-2-3p	0.847241	down	3.24652	0.679673	0.999543	3.0548	3.77165	3.32124	2.64101	2.846	1.54498	3.94773	3.75219	4.47373	3.11185	Homo sapiens	11:43602944-43603033 (+)	hsa-miR-129-3p_st	miRNA	hsa-mir-129-2
hsa-miR-584_st	hsa-miR-584	MIMAT0003249	hsa-miR-584-5p	1.0867	up	4.79969	0.680695	0.999543	4.87232	3.57523	4.19966	6.38204	5.2691	4.39233	4.66475	4.93598	8.0836	1.62192	Homo sapiens	5:148441876-148441972 (-)	hsa-miR-584_st	miRNA	hsa-mir-584
hsa-miR-4768-5p_st	hsa-miR-4768-5p	MIMAT0019920	hsa-miR-4768-5p	0.868271	down	1.04909	0.681123	0.999543	1.23746	0.855762	0.960836	0.935872	0.746087	2.05301	1.0283	1.14751	0.67035	0.855762	Homo sapiens	X:17444004-17444077 (+)	hsa-miR-4768-5p_st	miRNA	hsa-mir-4768
hsa-miR-95_st	hsa-miR-95	MIMAT0000094	hsa-miR-95	1.95201	up	1.53009	0.681137	0.999543	1.61057	2.56542	2.26854	1.21147	2.40686	0.964972	0.843559	1.83361	0.694595	0.901334	Homo sapiens	4:8007028-8007108 (-)	hsa-miR-95_st	miRNA	hsa-mir-95
hsa-miR-3189-5p_st	hsa-miR-3189-5p	MIMAT0019217	hsa-miR-3189-5p	1.5915	up	1.3819	0.681298	0.999543	1.56246	1.63108	1.64239	2.08159	1.66793	1.04131	0.907273	1.35117	1.17808	0.755672	Homo sapiens	19:18497372-18497444 (+)	hsa-miR-3189-5p_st	miRNA	hsa-mir-3189
hsa-miR-4278_st	hsa-miR-4278	MIMAT0016910	hsa-miR-4278	1.09136	up	0.934706	0.681985	0.999543	1.2749	0.768799	1.08511	0.79731	1.06272	0.480883	1.02282	0.894222	1.10959	0.850708	Homo sapiens	5:6827966-6828034 (-)	hsa-miR-4278_st	miRNA	hsa-mir-4278
hsa-miR-208a_st	hsa-miR-208a	MIMAT0000241	hsa-miR-208a	0.868306	down	1.22012	0.682292	0.999543	1.14909	1.06535	1.27837	1.01375	1.08471	0.977552	1.0283	1.01265	1.11164	2.47975	Homo sapiens	14:23857805-23857875 (-)	hsa-miR-208a_st	miRNA	hsa-mir-208a
hsa-miR-641_st	hsa-miR-641	MIMAT0003311	hsa-miR-641	1.24099	up	1.65616	0.68301	0.999543	0.996388	2.69862	1.64544	1.0902	2.62887	1.55275	1.15987	1.16849	2.55861	1.06235	Homo sapiens	19:40788450-40788548 (-)	hsa-miR-641_st	miRNA	hsa-mir-641
hsa-miR-761_st	hsa-miR-761	MIMAT0010364	hsa-miR-761	0.978507	down	1.14591	0.683234	0.999543	1.13527	0.826109	1.27333	1.10478	1.31172	1.78549	0.626719	1.10849	1.21904	1.0682	Homo sapiens	1:52302016-52302074 (-)	hsa-miR-761_st	miRNA	hsa-mir-761
hsa-miR-4653-3p_st	hsa-miR-4653-3p	MIMAT0019719	hsa-miR-4653-3p	0.847595	down	1.05656	0.683617	0.999543	1.47828	0.762486	0.992337	0.809001	0.644334	0.861125	1.35519	1.21154	1.22453	1.22682	Homo sapiens	7:100802754-100802836 (+)	hsa-miR-4653-3p_st	miRNA	hsa-mir-4653
hsa-miR-4795-5p_st	hsa-miR-4795-5p	MIMAT0019968	hsa-miR-4795-5p	0.942999	down	1.10959	0.684516	0.999543	0.91912	1.44406	1.05942	0.565163	1.3485	1.02351	1.03504	1.26656	1.44408	0.990429	Homo sapiens	3:87275339-87275427 (-)	hsa-miR-4795-5p_st	miRNA	hsa-mir-4795
hsa-miR-1538_st	hsa-miR-1538	MIMAT0007400	hsa-miR-1538	1.37533	up	1.86768	0.684796	0.999543	1.51188	1.33127	1.89143	3.76916	1.98411	1.31867	2.1023	2.35574	1.48139	0.930883	Homo sapiens	16:69599711-69599771 (-)	hsa-miR-1538_st	miRNA	hsa-mir-1538
hsa-miR-3146_st	hsa-miR-3146	MIMAT0015018	hsa-miR-3146	0.975321	down	1.10431	0.685711	0.999543	1.02147	1.128	1.09234	1.23592	0.953697	1.53719	1.21904	0.942066	0.897257	1.01613	Homo sapiens	7:19744981-19745059 (-)	hsa-miR-3146_st	miRNA	hsa-mir-3146
hsa-miR-744_st	hsa-miR-744	MIMAT0004945	hsa-miR-744-5p	0.983472	down	7.38634	0.685771	0.999543	8.23498	6.58589	7.28855	7.40159	7.36057	7.45025	7.34293	7.05847	7.88697	7.25318	Homo sapiens	17:11985216-11985313 (+)	hsa-miR-744_st	miRNA	hsa-mir-744
hsa-miR-1258_st	hsa-miR-1258	MIMAT0005909	hsa-miR-1258	1.07181	up	0.929638	0.686077	0.999543	1.35916	0.826068	0.682976	1.2351	0.794997	0.638135	0.725026	0.882076	0.825064	1.32778	Homo sapiens	2:180725563-180725635 (-)	hsa-miR-1258_st	miRNA	hsa-mir-1258
hsa-miR-33b-star_st	hsa-miR-33b*	MIMAT0004811	hsa-miR-33b-3p	1.33326	up	1.27475	0.686288	0.999543	1.03241	2.06731	1.31726	1.45076	1.54344	1.06805	1.55874	1.09439	0.517209	1.09798	Homo sapiens	17:17717150-17717245 (-)	hsa-miR-33b-star_st	miRNA	hsa-mir-33b
hsa-miR-297_st	hsa-miR-297	MIMAT0004450	hsa-miR-297	2.40782	up	3.27737	0.687823	0.999543	1.87503	4.00979	3.79979	6.43638	3.4352	1.07399	2.8705	4.47183	3.37239	1.42884	Homo sapiens	4:111781738-111781803 (-)	hsa-miR-297_st	miRNA	hsa-mir-297
hsa-miR-1229_st	hsa-miR-1229	MIMAT0005584	hsa-miR-1229-3p	1.51002	up	1.71586	0.687956	0.999543	1.55899	2.0071	1.87854	2.90505	1.71606	1.30821	1.02484	2.27189	0.913755	1.57421	Homo sapiens	5:179225278-179225346 (-)	hsa-miR-1229_st	miRNA	hsa-mir-1229
hsa-miR-3660_st	hsa-miR-3660	MIMAT0018081	hsa-miR-3660	1.21387	up	1.26723	0.689467	0.999543	1.08814	1.42741	1.32981	1.58429	1.6055	1.00568	1.12143	1.17445	1.12143	1.21412	Homo sapiens	5:89312438-89312537 (-)	hsa-miR-3660_st	miRNA	hsa-mir-3660
hsa-miR-4655-5p_st	hsa-miR-4655-5p	MIMAT0019721	hsa-miR-4655-5p	1.4544	up	5.02645	0.690156	0.999543	4.9695	4.59361	5.36258	6.18752	5.37009	4.06043	5.07507	5.73642	4.84884	4.06043	Homo sapiens	7:1883816-1883889 (-)	hsa-miR-4655-5p_st	miRNA	hsa-mir-4655
hsa-miR-4769-3p_st	hsa-miR-4769-3p	MIMAT0019923	hsa-miR-4769-3p	1.11474	up	1.80673	0.69051	0.999543	1.60523	1.86068	1.58588	2.05644	2.31721	1.82736	1.70406	1.75583	1.70406	1.65058	Homo sapiens	X:47446828-47446904 (+)	hsa-miR-4769-3p_st	miRNA	hsa-mir-4769
hsa-miR-579_st	hsa-miR-579	MIMAT0003244	hsa-miR-579	0.903801	down	0.909959	0.691316	0.999543	0.996902	0.833361	0.768079	0.805601	0.781048	1.00782	0.852788	0.907415	0.809001	1.33758	Homo sapiens	5:32394484-32394581 (-)	hsa-miR-579_st	miRNA	hsa-mir-579
hsa-miR-505-star_st	hsa-miR-505*	MIMAT0004776	hsa-miR-505-5p	0.927441	down	5.96829	0.692613	0.999543	7.37048	5.7312	5.39385	5.79856	5.27568	5.0209	6.28653	5.87573	7.18962	5.74035	Homo sapiens	X:139006307-139006390 (-)	hsa-miR-505-star_st	miRNA	hsa-mir-505
hsa-miR-3689c_st	hsa-miR-3689c	MIMAT0019007	hsa-miR-3689c	0.907941	down	1.25307	0.693238	0.999543	0.857149	1.30536	1.00262	1.32572	1.42619	0.903798	1.53409	1.13253	1.72714	1.31613	Homo sapiens	9:137741144-137741215 (-)	hsa-miR-3689c_st	miRNA	hsa-mir-3689c
hsa-miR-186-star_st	hsa-miR-186*	MIMAT0004612	hsa-miR-186-3p	0.98586	down	1.0069	0.695207	0.999543	1.57391	0.977552	0.939938	0.682679	0.809083	0.789634	0.901979	1.14831	1.44985	0.796115	Homo sapiens	1:71533314-71533399 (-)	hsa-miR-186-star_st	miRNA	hsa-mir-186
hsa-miR-1297_st	hsa-miR-1297	MIMAT0005886	hsa-miR-1297	0.863609	down	0.859386	0.696069	0.999543	0.644794	1.15613	0.857815	0.369127	0.740187	0.788748	0.708963	1.08531	1.51189	0.730893	Homo sapiens	13:54886107-54886183 (-)	hsa-miR-1297_st	miRNA	hsa-mir-1297
hsa-miR-4686_st	hsa-miR-4686	MIMAT0019773	hsa-miR-4686	1.618	up	1.11602	0.696711	0.999543	1.00353	1.3517	1.08274	2.91733	0.960328	0.628433	1.0336	0.732169	1.0022	0.448147	Homo sapiens	11:2194293-2194368 (+)	hsa-miR-4686_st	miRNA	hsa-mir-4686
hsa-miR-708-star_st	hsa-miR-708*	MIMAT0004927	hsa-miR-708-3p	1.24643	up	1.05233	0.697541	0.999543	1.29164	1.02918	1.08274	1.13935	1.51323	1.43737	0.568848	0.884417	0.969679	0.606831	Homo sapiens	11:79113066-79113153 (-)	hsa-miR-708-star_st	miRNA	hsa-mir-708
hsa-miR-320e_st	hsa-miR-320e	MIMAT0015072	hsa-miR-320e	0.886222	down	7.77665	0.697898	0.999543	7.80918	7.83728	6.99194	8.56332	7.24588	6.62288	8.32411	7.33998	8.23867	8.79326	Homo sapiens	19:47212550-47212602 (-)	hsa-miR-320e_st	miRNA	hsa-mir-320e
hsa-miR-3664-3p_st	hsa-miR-3664-3p	MIMAT0019220	hsa-miR-3664-3p	0.901065	down	0.838205	0.699136	0.999543	0.692703	1.03214	0.61935	0.846171	0.624917	1.21904	0.569488	0.791862	0.863588	1.12279	Homo sapiens	11:70718375-70718473 (-)	hsa-miR-3664-3p_st	miRNA	hsa-mir-3664
hsa-miR-520e_st	hsa-miR-520e	MIMAT0002825	hsa-miR-520e	0.902823	down	0.954643	0.699505	0.999543	0.856575	0.995547	0.92417	0.809001	0.819211	0.834811	1.19778	1.04408	1.13687	0.928386	Homo sapiens	19:54178965-54179051 (+)	hsa-miR-520e_st	miRNA	hsa-mir-520e
hsa-miR-2355-5p_st	hsa-miR-2355-5p	MIMAT0016895	hsa-miR-2355-5p	0.806364	down	1.04659	0.699565	0.999543	0.964371	1.2628	0.604771	1.05442	0.570329	1.84215	0.624265	0.868586	1.06912	1.60505	Homo sapiens	2:207974711-207974797 (-)	hsa-miR-2355-5p_st	miRNA	hsa-mir-2355
hsa-miR-376a_st	hsa-miR-376a	MIMAT0000729	hsa-miR-376a-3p	1.69436	up	3.12288	0.699879	0.999543	3.58204	1.31884	4.29302	3.7926	4.52974	1.54882	2.15962	3.65949	4.80767	1.53694	Homo sapiens	14:101507119-101507186 (+) // 14:101506406-101506485 (+)	hsa-miR-376a_st	miRNA	hsa-mir-376a-1 // hsa-mir-376a-2
hsa-miR-1282_st	hsa-miR-1282	MIMAT0005940	hsa-miR-1282	0.920918	down	1.01731	0.700223	0.999543	1.01455	0.812816	0.583504	1.72218	0.656362	1.21905	1.02832	0.727347	1.34075	1.06822	Homo sapiens	15:44085857-44085957 (-)	hsa-miR-1282_st	miRNA	hsa-mir-1282
hsa-miR-4714-3p_st	hsa-miR-4714-3p	MIMAT0019823	hsa-miR-4714-3p	0.879104	down	0.997835	0.700995	0.999543	1.17932	0.752749	0.977552	0.862069	0.752749	1.66487	0.802557	0.835964	1.15625	0.994269	Homo sapiens	15:99327655-99327731 (+)	hsa-miR-4714-3p_st	miRNA	hsa-mir-4714
hsa-miR-552_st	hsa-miR-552	MIMAT0003215	hsa-miR-552	1.09556	up	0.840325	0.701794	0.999543	1.01281	0.837035	0.86783	1.00412	0.809001	0.77111	0.724871	0.754691	0.809001	0.812782	Homo sapiens	1:35135200-35135295 (-)	hsa-miR-552_st	miRNA	hsa-mir-552
hsa-miR-454_st	hsa-miR-454	MIMAT0003885	hsa-miR-454-3p	2.35298	up	4.73357	0.702013	0.999543	6.29987	5.14721	5.47755	4.23681	5.59263	3.91235	2.75936	4.82008	5.37938	3.71047	Homo sapiens	17:57215119-57215233 (-)	hsa-miR-454_st	miRNA	hsa-mir-454
hsa-miR-98_st	hsa-miR-98	MIMAT0000096	hsa-miR-98-5p	0.662583	down	6.01286	0.70231	0.999543	5.95162	5.37479	5.90005	4.95317	6.40009	6.42932	5.57839	6.23832	6.89219	6.41063	Homo sapiens	X:53583184-53583302 (-)	hsa-miR-98_st	miRNA	hsa-mir-98
hsa-miR-4796-3p_st	hsa-miR-4796-3p	MIMAT0019971	hsa-miR-4796-3p	1.19741	up	1.53634	0.703435	0.999543	2.38611	0.828113	1.68928	1.11302	2.31499	1.22108	1.22108	1.42946	1.56816	1.59214	Homo sapiens	3:114462292-114462372 (-)	hsa-miR-4796-3p_st	miRNA	hsa-mir-4796
hsa-miR-4804-5p_st	hsa-miR-4804-5p	MIMAT0019984	hsa-miR-4804-5p	0.980206	down	1.14117	0.70353	0.999543	1.11651	1.09829	0.994911	0.944259	1.47977	1.66957	1.14904	1.20093	1.21904	0.539379	Homo sapiens	5:72174418-72174490 (+)	hsa-miR-4804-5p_st	miRNA	hsa-mir-4804
hsa-miR-20b-star_st	hsa-miR-20b*	MIMAT0004752	hsa-miR-20b-3p	1.16162	up	2.14328	0.70379	0.999543	1.94133	2.13483	2.06338	3.47365	1.64356	2.10611	2.01895	1.62601	1.28473	3.14026	Homo sapiens	X:133303839-133303907 (-)	hsa-miR-20b-star_st	miRNA	hsa-mir-20b
hsa-miR-1200_st	hsa-miR-1200	MIMAT0005863	hsa-miR-1200	0.985259	down	0.907505	0.705143	0.999543	1.38808	0.845295	0.818817	0.48666	0.945108	0.737833	1.21904	0.641586	1.02554	0.96709	Homo sapiens	7:36958962-36959037 (-)	hsa-miR-1200_st	miRNA	hsa-mir-1200
hsa-miR-4299_st	hsa-miR-4299	MIMAT0016851	hsa-miR-4299	1.61102	up	4.54005	0.705257	0.999543	4.90276	3.79379	4.781	6.18775	4.75488	3.94348	5.34211	4.26707	3.91816	3.50949	Homo sapiens	11:11678198-11678269 (-)	hsa-miR-4299_st	miRNA	hsa-mir-4299
hsa-miR-1256_st	hsa-miR-1256	MIMAT0005907	hsa-miR-1256	0.868187	down	1.43134	0.70552	0.999543	1.4246	0.977552	1.29458	1.23287	1.71728	1.62437	1.48981	1.07193	0.746152	2.73423	Homo sapiens	1:21314807-21314925 (-)	hsa-miR-1256_st	miRNA	hsa-mir-1256
hsa-miR-4486_st	hsa-miR-4486	MIMAT0019020	hsa-miR-4486	1.749	up	4.88494	0.705524	0.999543	4.01422	5.25056	5.73386	5.37459	6.0678	3.41437	4.61217	6.16439	4.45635	3.76109	Homo sapiens	11:19596857-19596919 (+)	hsa-miR-4486_st	miRNA	hsa-mir-4486
hsa-miR-4483_st	hsa-miR-4483	MIMAT0019017	hsa-miR-4483	0.941726	down	0.887419	0.705573	0.999543	0.952459	0.702677	1.10159	0.648083	0.815734	0.951836	1.01093	0.986591	0.680527	1.02376	Homo sapiens	10:115537752-115537813 (-)	hsa-miR-4483_st	miRNA	hsa-mir-4483
hsa-miR-4432_st	hsa-miR-4432	MIMAT0018948	hsa-miR-4432	0.975069	down	1.08647	0.705685	0.999543	1.58348	1.33193	0.903843	0.950728	0.571325	1.42831	0.571325	1.11222	0.986539	1.42503	Homo sapiens	2:60614497-60614580 (-)	hsa-miR-4432_st	miRNA	hsa-mir-4432
hsa-miR-378c_st	hsa-miR-378c	MIMAT0016847	hsa-miR-378c	2.07738	up	8.64436	0.706074	0.999543	9.20267	9.58547	9.40527	9.6733	7.99199	6.42115	9.03045	8.87718	8.06654	8.18957	Homo sapiens	10:132760851-132760931 (-)	hsa-miR-378c_st	miRNA	hsa-mir-378c
hsa-miR-603_st	hsa-miR-603	MIMAT0003271	hsa-miR-603	0.773639	down	1.99981	0.707058	0.999543	1.99866	1.79473	1.78753	1.43205	2.06043	2.01984	1.63556	1.46062	1.82429	3.98443	Homo sapiens	10:24564614-24564710 (+)	hsa-miR-603_st	miRNA	hsa-mir-603
hsa-miR-4784_st	hsa-miR-4784	MIMAT0019948	hsa-miR-4784	0.956864	down	2.16675	0.707877	0.999543	1.70144	1.85954	2.55175	1.811	2.75099	3.08327	2.57872	2.21005	1.73786	1.38289	Homo sapiens	2:132248733-132248809 (-)	hsa-miR-4784_st	miRNA	hsa-mir-4784
hsa-miR-4493_st	hsa-miR-4493	MIMAT0019028	hsa-miR-4493	1.69667	up	1.57238	0.707879	0.999543	1.17929	1.33483	1.23272	4.74946	1.27236	1.31134	0.751517	0.628484	1.12203	2.14177	Homo sapiens	11:123252148-123252220 (-)	hsa-miR-4493_st	miRNA	hsa-mir-4493
hsa-miR-4464_st	hsa-miR-4464	MIMAT0018988	hsa-miR-4464	0.902826	down	0.976605	0.708715	0.999543	0.999868	0.977552	0.816846	0.751567	0.968496	1.08353	1.0283	0.929588	0.975858	1.23445	Homo sapiens	6:91022461-91022552 (+)	hsa-miR-4464_st	miRNA	hsa-mir-4464
hsa-miR-22_st	hsa-miR-22	MIMAT0000077	hsa-miR-22-3p	1.23598	up	11.047	0.709658	0.999543	10.7963	10.8103	11.4265	11.2649	11.7009	10.7731	10.9632	11.2092	11.0322	10.4929	Homo sapiens	17:1617197-1617281 (-)	hsa-miR-22_st	miRNA	hsa-mir-22
hsa-miR-576-5p_st	hsa-miR-576-5p	MIMAT0003241	hsa-miR-576-5p	1.07407	up	0.986542	0.709872	0.999543	1.03183	1.22856	0.906403	0.920498	1.10313	1.07133	0.891113	0.789616	1.03183	0.891113	Homo sapiens	4:110409854-110409951 (+)	hsa-miR-576-5p_st	miRNA	hsa-mir-576
hsa-miR-4797-3p_st	hsa-miR-4797-3p	MIMAT0019973	hsa-miR-4797-3p	0.926796	down	1.13904	0.710743	0.999543	1.2769	1.06177	1.09125	0.806955	1.18414	0.812694	0.822374	0.886259	1.5874	1.86067	Homo sapiens	3:197020749-197020819 (-)	hsa-miR-4797-3p_st	miRNA	hsa-mir-4797
hsa-miR-200b_st	hsa-miR-200b	MIMAT0000318	hsa-miR-200b-3p	1.12935	up	10.1917	0.7108	0.999543	10.4719	11.4432	11.1553	9.48998	8.83668	10.6035	11.5277	10.4911	6.30971	11.5876	Homo sapiens	1:1102484-1102578 (+)	hsa-miR-200b_st	miRNA	hsa-mir-200b
hsa-miR-4761-3p_st	hsa-miR-4761-3p	MIMAT0019909	hsa-miR-4761-3p	1.16421	up	1.15633	0.712226	0.999543	1.57123	1.06248	1.14199	1.33203	1.2223	0.486824	1.63762	0.920259	0.94815	1.24045	Homo sapiens	22:19951276-19951357 (+)	hsa-miR-4761-3p_st	miRNA	hsa-mir-4761
hsa-miR-509-3p_st	hsa-miR-509-3p	MIMAT0002881	hsa-miR-509-3p	1.16198	up	1.03591	0.712956	0.999543	1.28063	1.38229	0.754691	1.0682	1.23518	0.444169	2.05027	0.54705	0.809001	0.78759	Homo sapiens	X:146342050-146342143 (-) // X:146340278-146340368 (-) // X:146341170-146341244 (-)	hsa-miR-509-3p_st	miRNA	hsa-mir-509-1 // hsa-mir-509-2 // hsa-mir-509-3
hsa-miR-668_st	hsa-miR-668	MIMAT0003881	hsa-miR-668	1.77021	up	1.37888	0.713198	0.999543	1.62526	1.5493	1.3521	2.34913	2.07842	0.70782	0.896573	1.03686	1.21038	0.982979	Homo sapiens	14:101521595-101521660 (+)	hsa-miR-668_st	miRNA	hsa-mir-668
hsa-miR-519e-star_st	hsa-miR-519e*	MIMAT0002828	hsa-miR-519e-5p	1.13663	up	1.07193	0.714011	0.999543	1.54614	1.32818	1.36136	0.81834	0.767518	0.846739	0.928456	1.17319	0.559136	1.39021	Homo sapiens	19:54183194-54183277 (+)	hsa-miR-519e-star_st	miRNA	hsa-mir-519e
hsa-miR-4419b_st	hsa-miR-4419b	MIMAT0019034	hsa-miR-4419b	1.15754	up	1.77668	0.714551	0.999543	1.27202	1.87623	2.12581	1.56246	2.57452	1.38105	2.23568	1.91611	1.38832	1.43457	Homo sapiens	12:128729051-128729118 (+)	hsa-miR-4419b_st	miRNA	hsa-mir-4419b
hsa-miR-450a_st	hsa-miR-450a	MIMAT0001545	hsa-miR-450a-5p	1.05786	up	0.870821	0.714682	0.999543	0.692703	1.02717	0.965173	0.562079	1.30984	1.27077	0.611584	0.795946	0.708397	0.764546	Homo sapiens	X:133674371-133674461 (-) // X:133674538-133674637 (-)	hsa-miR-450a_st	miRNA	hsa-mir-450a-1 // hsa-mir-450a-2
hsa-miR-15b_st	hsa-miR-15b	MIMAT0000417	hsa-miR-15b-5p	1.79474	up	10.5749	0.71471	0.999543	12.4066	10.6249	10.2224	10.7586	10.9715	9.89714	9.62654	9.77296	11.2656	10.2029	Homo sapiens	3:160122376-160122473 (+)	hsa-miR-15b_st	miRNA	hsa-mir-15b
hsa-miR-513a-3p_st	hsa-miR-513a-3p	MIMAT0004777	hsa-miR-513a-3p	1.17162	up	0.943453	0.715495	0.999543	1.04374	0.981504	1.05359	0.909249	1.30043	0.554315	1.00168	0.906936	0.921341	0.761748	Homo sapiens	X:146294981-146295109 (-) // X:146307344-146307470 (-)	hsa-miR-513a-3p_st	miRNA	hsa-mir-513a-1 // hsa-mir-513a-2
hsa-miR-1273d_st	hsa-miR-1273d	MIMAT0015090	hsa-miR-1273d	1.83179	up	3.4519	0.715809	0.999543	3.90859	3.21101	3.84618	4.22452	4.25233	2.26634	4.57751	3.32869	2.25939	2.64442	Homo sapiens	1:10287776-10287861 (+)	hsa-miR-1273d_st	miRNA	hsa-mir-1273d
hsa-miR-190b_st	hsa-miR-190b	MIMAT0004929	hsa-miR-190b	0.972209	down	0.964471	0.715978	0.999543	1.13282	0.947211	0.783063	0.944223	0.913387	0.972508	0.99141	0.889914	1.21399	0.856188	Homo sapiens	1:154166141-154166219 (-)	hsa-miR-190b_st	miRNA	hsa-mir-190b
hsa-miR-4746-3p_st	hsa-miR-4746-3p	MIMAT0019881	hsa-miR-4746-3p	0.89484	down	1.11897	0.716014	0.999543	0.689686	1.05552	1.31145	1.06923	1.0682	1.54882	1.0283	1.14751	1.22207	1.04888	Homo sapiens	19:4445975-4446045 (+)	hsa-miR-4746-3p_st	miRNA	hsa-mir-4746
hsa-miR-411_st	hsa-miR-411	MIMAT0003329	hsa-miR-411-5p	1.02999	up	4.65707	0.71647	0.999543	4.90787	3.17924	5.03124	4.46899	5.80456	2.35988	4.49943	4.52748	5.9631	5.82889	Homo sapiens	14:101489662-101489757 (+)	hsa-miR-411_st	miRNA	hsa-mir-411
hsa-miR-3159_st	hsa-miR-3159	MIMAT0015033	hsa-miR-3159	1.08034	up	1.19981	0.716902	0.999543	0.834269	1.4228	1.18588	1.68903	1.14579	1.18588	0.995145	1.33355	1.21904	0.986709	Homo sapiens	11:18409334-18409407 (+)	hsa-miR-3159_st	miRNA	hsa-mir-3159
hsa-miR-1263_st	hsa-miR-1263	MIMAT0005915	hsa-miR-1263	0.39041	down	2.66463	0.717297	0.999543	2.43701	1.3522	1.56246	1.64036	2.93878	2.0781	3.19184	2.15326	3.91317	5.37913	Homo sapiens	3:163889259-163889344 (-)	hsa-miR-1263_st	miRNA	hsa-mir-1263
hsa-miR-2113_st	hsa-miR-2113	MIMAT0009206	hsa-miR-2113	0.873804	down	1.08826	0.717327	0.999543	0.970773	1.1222	0.966003	1.10754	0.788253	1.55513	1.14712	1.10834	0.970773	1.1465	Homo sapiens	6:98472407-98472497 (+)	hsa-miR-2113_st	miRNA	hsa-mir-2113
hsa-miR-4695-5p_st	hsa-miR-4695-5p	MIMAT0019788	hsa-miR-4695-5p	0.968219	down	7.02095	0.717821	0.999543	6.40469	6.20972	7.21433	7.93764	7.22191	7.39144	6.75416	7.47334	7.28609	6.31623	Homo sapiens	1:19209688-19209774 (-)	hsa-miR-4695-5p_st	miRNA	hsa-mir-4695
hsa-miR-4265_st	hsa-miR-4265	MIMAT0016891	hsa-miR-4265	1.00361	up	1.20497	0.71999	0.999543	1.1441	0.716078	1.10753	1.67044	1.39973	2.20655	0.549768	0.892784	1.65966	0.70311	Homo sapiens	2:109757946-109758044 (-)	hsa-miR-4265_st	miRNA	hsa-mir-4265
hsa-miR-892a_st	hsa-miR-892a	MIMAT0004907	hsa-miR-892a	1.03212	up	0.942888	0.721088	0.999543	1.04572	1.03845	0.856188	0.759006	1.12911	0.585929	0.532327	1.03305	1.4737	0.975397	Homo sapiens	X:145078187-145078261 (-)	hsa-miR-892a_st	miRNA	hsa-mir-892a
hsa-miR-24-2-star_st	hsa-miR-24-2*	MIMAT0004497	hsa-miR-24-2-5p	2.17539	up	6.38458	0.72219	0.999543	7.14318	6.51435	7.01216	6.41586	7.64053	6.33456	5.97339	6.20934	7.96576	2.63666	Homo sapiens	19:13947101-13947173 (-)	hsa-miR-24-2-star_st	miRNA	hsa-mir-24-2
hsa-miR-3978_st	hsa-miR-3978	MIMAT0019363	hsa-miR-3978	0.972901	down	0.932217	0.72227	0.999543	1.11276	1.26168	0.783206	0.752215	0.652137	1.0791	0.957739	0.899115	0.828491	0.995731	Homo sapiens	X:109325346-109325446 (+)	hsa-miR-3978_st	miRNA	hsa-mir-3978
hsa-miR-625-star_st	hsa-miR-625*	MIMAT0004808	hsa-miR-625-3p	1.0794	up	1.38337	0.723325	0.999543	1.41799	1.29227	1.61455	1.44021	1.42741	1.10376	1.42741	1.74278	1.43039	0.936942	Homo sapiens	14:65937820-65937904 (+)	hsa-miR-625-star_st	miRNA	hsa-mir-625
hsa-miR-4520a-5p_st	hsa-miR-4520a-5p	MIMAT0019235	hsa-miR-4520a-5p	0.960718	down	0.773936	0.723422	0.999543	0.786869	0.633498	0.91757	0.809001	0.578205	0.753299	0.7377	0.81786	1.00478	0.700579	Homo sapiens	17:6558759-6558828 (-)	hsa-miR-4520a-5p_st	miRNA	hsa-mir-4520a
hsa-miR-3130-5p_st	hsa-miR-3130-5p	MIMAT0014995	hsa-miR-3130-5p	1.05453	up	1.41148	0.725437	0.999543	0.722692	1.78251	1.59989	1.83212	1.31172	1.44132	1.21129	1.42788	1.4737	1.31172	Homo sapiens	2:207647958-207648032 (-) // 2:207647958-207648032 (+)	hsa-miR-3130-5p_st	miRNA	hsa-mir-3130-1 // hsa-mir-3130-2
hsa-miR-519a_st	hsa-miR-519a	MIMAT0002869	hsa-miR-519a-3p	0.950796	down	0.900787	0.725668	0.999543	1.18932	0.367656	0.859768	0.848018	1.05719	0.68738	1.43099	0.663526	0.848018	1.056	Homo sapiens	19:54255651-54255735 (+) // 19:54265598-54265684 (+)	hsa-miR-519a_st	miRNA	hsa-mir-519a-1 // hsa-mir-519a-2
hsa-miR-4520b-3p_st	hsa-miR-4520b-3p	MIMAT0020300	hsa-miR-4520b-3p	1.02621	up	1.02621	0.72666	0.999543	0.924369	0.924369	0.980343	1.21904	1.17627	0.940582	1.063	0.883615	1.09179	1.05874	Homo sapiens	17:6558768-6558821 (+)	hsa-miR-4520b-3p_st	miRNA	hsa-mir-4520b
hsa-miR-3913-3p_st	hsa-miR-3913-3p	MIMAT0019225	hsa-miR-3913-3p	1.02975	up	1.0525	0.727779	0.999543	1.22344	1.07901	1.0638	0.816224	1.18574	1.44488	0.73654	1.17954	0.877254	0.918548	Homo sapiens	12:69978502-69978603 (-)	hsa-miR-3913-3p_st	miRNA	hsa-mir-3913-1
hsa-miR-96-star_st	hsa-miR-96*	MIMAT0004510	hsa-miR-96-3p	0.657444	down	1.10265	0.727904	0.999543	1.01443	0.77317	0.794304	0.557361	0.861334	1.45598	0.822464	1.05514	1.75791	1.93441	Homo sapiens	7:129414532-129414609 (-)	hsa-miR-96-star_st	miRNA	hsa-mir-96
hsa-miR-3611_st	hsa-miR-3611	MIMAT0017988	hsa-miR-3611	0.889896	down	1.12985	0.728185	0.999543	1.07391	1.02309	1.16312	1.11159	0.856799	1.45193	0.752688	0.989888	1.12214	1.75332	Homo sapiens	10:35368526-35368608 (-)	hsa-miR-3611_st	miRNA	hsa-mir-3611
hsa-miR-4474-5p_st	hsa-miR-4474-5p	MIMAT0019234	hsa-miR-4474-5p	0.770568	down	0.990876	0.728342	0.999543	0.748042	0.692703	0.770428	0.734989	1.0682	1.03289	1.0283	0.940384	1.5811	1.31172	Homo sapiens	9:20502263-20502340 (-)	hsa-miR-4474-5p_st	miRNA	hsa-mir-4474
hsa-miR-16_st	hsa-miR-16	MIMAT0000069	hsa-miR-16-5p	1.44441	up	12.9332	0.729773	0.999543	13.4494	13.2728	13.0096	13.0805	13.1797	12.2677	12.4153	13.2746	13.1012	12.2808	Homo sapiens	13:50623109-50623197 (-) // 3:160122533-160122613 (+)	hsa-miR-16_st	miRNA	hsa-mir-16-1 // hsa-mir-16-2
hsa-miR-4794_st	hsa-miR-4794	MIMAT0019967	hsa-miR-4794	1.09876	up	0.985118	0.730786	0.999543	0.920123	1.23067	1.08361	1.00187	1.02902	1.00187	0.989284	0.97471	0.666913	0.95311	Homo sapiens	1:65045530-65045606 (+)	hsa-miR-4794_st	miRNA	hsa-mir-4794
hsa-miR-4725-5p_st	hsa-miR-4725-5p	MIMAT0019843	hsa-miR-4725-5p	1.86442	up	2.17661	0.732107	0.999543	2.57232	2.10413	2.27918	3.58029	2.59393	2.60692	1.57315	1.86448	1.01313	1.57853	Homo sapiens	17:29902288-29902377 (+)	hsa-miR-4725-5p_st	miRNA	hsa-mir-4725
hsa-miR-590-5p_st	hsa-miR-590-5p	MIMAT0003258	hsa-miR-590-5p	1.53666	up	1.43553	0.732647	0.999543	1.65217	2.16833	1.82354	0.69057	2.39255	0.868197	0.856188	1.50594	1.32966	1.0682	Homo sapiens	7:73605528-73605624 (+)	hsa-miR-590-5p_st	miRNA	hsa-mir-590
hsa-miR-4677-3p_st	hsa-miR-4677-3p	MIMAT0019761	hsa-miR-4677-3p	0.940238	down	1.28097	0.734415	0.999543	1.2078	1.16759	1.29364	1.0199	1.49367	1.21904	1.44074	1.42927	1.50383	1.03423	Homo sapiens	1:243509478-243509557 (+)	hsa-miR-4677-3p_st	miRNA	hsa-mir-4677
hsa-miR-4802-5p_st	hsa-miR-4802-5p	MIMAT0019981	hsa-miR-4802-5p	0.962133	down	0.92551	0.735024	0.999543	0.839487	0.978202	0.991813	0.85049	0.828329	0.972202	1.13365	0.898571	0.911519	0.850837	Homo sapiens	4:40504057-40504136 (-)	hsa-miR-4802-5p_st	miRNA	hsa-mir-4802
hsa-miR-4261_st	hsa-miR-4261	MIMAT0016890	hsa-miR-4261	1.00503	up	1.34702	0.735558	0.999543	0.981967	1.70714	1.42741	1.38078	1.2559	1.51551	1.36746	1.29285	1.09925	1.4419	Homo sapiens	2:10332740-10332797 (-)	hsa-miR-4261_st	miRNA	hsa-mir-4261
hsa-miR-509-3-5p_st	hsa-miR-509-3-5p	MIMAT0004975	hsa-miR-509-3-5p	0.575019	down	2.14591	0.735742	0.999543	1.76564	1.96878	1.62412	1.60958	1.76564	1.69889	3.0034	1.96878	2.29928	3.755	Homo sapiens	X:146341170-146341244 (-)	hsa-miR-509-3-5p_st	miRNA	hsa-mir-509-3
hsa-miR-4654_st	hsa-miR-4654	MIMAT0019720	hsa-miR-4654	1.05324	up	2.32335	0.736438	0.999543	2.41908	1.49526	2.53688	2.54342	2.80918	1.91033	3.12428	2.20803	1.1186	3.06843	Homo sapiens	1:162126897-162126972 (+)	hsa-miR-4654_st	miRNA	hsa-mir-4654
hsa-miR-3121-5p_st	hsa-miR-3121-5p	MIMAT0019199	hsa-miR-3121-5p	1.01888	up	0.973671	0.73708	0.999543	1.16845	0.741877	1.25429	0.883721	0.88747	0.757477	0.843818	1.36118	0.982236	0.856188	Homo sapiens	1:180407449-180407525 (-)	hsa-miR-3121-5p_st	miRNA	hsa-mir-3121
hsa-miR-3678-5p_st	hsa-miR-3678-5p	MIMAT0018102	hsa-miR-3678-5p	0.846963	down	0.869708	0.737834	0.999543	0.790242	0.649987	0.974405	0.634173	0.700662	0.889165	1.15942	1.09826	0.947657	0.85311	Homo sapiens	17:73402150-73402243 (+)	hsa-miR-3678-5p_st	miRNA	hsa-mir-3678
hsa-miR-421_st	hsa-miR-421	MIMAT0003339	hsa-miR-421	1.23844	up	6.19692	0.738185	0.999543	7.33208	5.48921	5.9406	6.26273	6.73128	5.55086	5.61132	6.27691	7.18351	5.59067	Homo sapiens	X:73438212-73438296 (-)	hsa-miR-421_st	miRNA	hsa-mir-421
hsa-miR-4302_st	hsa-miR-4302	MIMAT0016855	hsa-miR-4302	0.80743	down	0.939074	0.738379	0.999543	0.692703	0.441975	0.991509	0.83005	0.967654	0.463024	1.04935	1.15509	1.48766	1.31172	Homo sapiens	12:26026953-26027012 (-)	hsa-miR-4302_st	miRNA	hsa-mir-4302
hsa-miR-4724-3p_st	hsa-miR-4724-3p	MIMAT0019842	hsa-miR-4724-3p	0.902437	down	0.752539	0.739751	0.999543	0.539762	0.709458	0.86799	0.749862	0.525372	0.626506	1.05062	0.754691	1.13603	0.565103	Homo sapiens	17:29861901-29861989 (+)	hsa-miR-4724-3p_st	miRNA	hsa-mir-4724
hsa-miR-4772-3p_st	hsa-miR-4772-3p	MIMAT0019927	hsa-miR-4772-3p	1.04552	up	1.04325	0.739886	0.999543	2.09781	0.977552	0.745017	0.602733	0.953697	0.896237	1.0283	0.944023	0.885072	1.30205	Homo sapiens	2:103048749-103048826 (+)	hsa-miR-4772-3p_st	miRNA	hsa-mir-4772
hsa-miR-518a-5p_st	hsa-miR-518a-5p	MIMAT0005457	hsa-miR-518a-5p	0.975929	down	1.06741	0.74032	0.999543	1.34434	0.819089	1.04011	1.05425	0.991405	1.25674	0.816572	1.12929	1.1822	1.04015	Homo sapiens	19:54234260-54234344 (+) // 19:54242587-54242673 (+)	hsa-miR-518a-5p_st	miRNA	hsa-mir-518a-1 // hsa-mir-518a-2
hsa-miR-1293_st	hsa-miR-1293	MIMAT0005883	hsa-miR-1293	1.21213	up	1.31004	0.740494	0.999543	1.43843	1.20598	1.21904	0.994831	2.38579	1.35746	1.21904	1.42374	0.783527	1.07261	Homo sapiens	12:50627925-50627995 (-)	hsa-miR-1293_st	miRNA	hsa-mir-1293
hsa-miR-3117-5p_st	hsa-miR-3117-5p	MIMAT0019197	hsa-miR-3117-5p	0.899581	down	1.06357	0.741546	0.999543	1.22127	0.886765	1.00751	0.813104	1.00751	1.12825	1.07584	0.86291	1.62502	1.00751	Homo sapiens	1:67094123-67094200 (+)	hsa-miR-3117-5p_st	miRNA	hsa-mir-3117
hsa-miR-4645-3p_st	hsa-miR-4645-3p	MIMAT0019706	hsa-miR-4645-3p	0.899117	down	1.15171	0.741879	0.999543	1.14089	1.53437	0.792234	0.89179	1.0157	1.22339	0.893326	0.986553	1.97061	1.0682	Homo sapiens	6:2854265-2854341 (-)	hsa-miR-4645-3p_st	miRNA	hsa-mir-4645
hsa-miR-3658_st	hsa-miR-3658	MIMAT0018078	hsa-miR-3658	0.868096	down	1.33462	0.742579	0.999543	1.06222	1.56461	1.07294	1.36833	1.09482	1.97766	1.34808	1.24659	1.05412	1.55684	Homo sapiens	1:165877158-165877213 (+)	hsa-miR-3658_st	miRNA	hsa-mir-3658
hsa-miR-3156-5p_st	hsa-miR-3156-5p	MIMAT0015030	hsa-miR-3156-5p	1.73865	up	2.29331	0.743092	0.999543	1.84569	2.96844	2.0944	3.32729	3.22564	1.24036	3.05038	1.73373	2.56962	0.877516	Homo sapiens	10:45659462-45659536 (+) // 18:14830165-14830241 (+) // 21:14778705-14778781 (-)	hsa-miR-3156-5p_st	miRNA	hsa-mir-3156-1 // hsa-mir-3156-2 // hsa-mir-3156-3
hsa-miR-323b-5p_st	hsa-miR-323b-5p	MIMAT0001630	hsa-miR-323b-5p	0.887477	down	1.14959	0.743692	0.999543	0.724716	1.27211	1.23065	1.10605	0.983896	1.29618	0.708963	1.39974	1.09331	1.68032	Homo sapiens	14:101522556-101522637 (+)	hsa-miR-323b-5p_st	miRNA	hsa-mir-323b
hsa-miR-890_st	hsa-miR-890	MIMAT0004912	hsa-miR-890	0.52435	down	2.19468	0.744146	0.999543	2.22767	1.39001	1.97491	1.88664	1.16569	1.63149	3.20685	2.43751	2.17037	3.85569	Homo sapiens	X:145075793-145075869 (-)	hsa-miR-890_st	miRNA	hsa-mir-890
hsa-miR-642a_st	hsa-miR-642a	MIMAT0003312	hsa-miR-642a-5p	1.02817	up	1.00477	0.744941	0.999543	0.904717	1.33523	0.881526	1.03039	0.972178	1.42913	0.909673	0.754691	0.996902	0.833217	Homo sapiens	19:46178186-46178282 (+)	hsa-miR-642a_st	miRNA	hsa-mir-642a
hsa-miR-646_st	hsa-miR-646	MIMAT0003316	hsa-miR-646	0.995764	down	0.795023	0.74754	0.999543	0.843753	0.826068	0.860454	0.854932	0.574596	0.623039	0.880929	0.766993	0.990065	0.729399	Homo sapiens	20:58883532-58883625 (+)	hsa-miR-646_st	miRNA	hsa-mir-646
hsa-miR-4713-3p_st	hsa-miR-4713-3p	MIMAT0019821	hsa-miR-4713-3p	1.264	up	1.39332	0.747975	0.999543	1.05846	1.06145	1.33423	2.347	2.01044	1.19652	1.41765	1.11301	1.03034	1.36407	Homo sapiens	15:51534387-51534461 (+)	hsa-miR-4713-3p_st	miRNA	hsa-mir-4713
hsa-miR-3909_st	hsa-miR-3909	MIMAT0018183	hsa-miR-3909	1.21458	up	1.67618	0.748076	0.999543	0.95367	2.59911	1.71986	1.3207	2.4887	1.36411	1.36788	1.51366	1.44362	1.9905	Homo sapiens	22:35731633-35731751 (+)	hsa-miR-3909_st	miRNA	hsa-mir-3909
hsa-miR-218-2-star_st	hsa-miR-218-2*	MIMAT0004566	hsa-miR-218-2-3p	1.03271	up	1.01811	0.748493	0.999543	0.844055	1.11829	0.845191	1.50394	0.895177	0.604791	0.996792	0.965281	1.09683	1.3108	Homo sapiens	5:168195151-168195260 (-)	hsa-miR-218-2-star_st	miRNA	hsa-mir-218-2
hsa-miR-548y_st	hsa-miR-548y	MIMAT0018354	hsa-miR-548y	0.877672	down	1.08221	0.749473	0.999543	1.0672	0.826068	1.0193	1.29441	0.733443	1.10208	1.59052	1.16615	0.954704	1.0682	Homo sapiens	14:48230198-48230307 (-)	hsa-miR-548y_st	miRNA	hsa-mir-548y
hsa-miR-1279_st	hsa-miR-1279	MIMAT0005937	hsa-miR-1279	0.93959	down	1.26054	0.749604	0.999543	1.51382	1.29227	1.1985	1.11967	0.953697	0.808778	1.0283	1.41937	0.996901	2.27409	Homo sapiens	12:69666937-69666998 (-)	hsa-miR-1279_st	miRNA	hsa-mir-1279
hsa-miR-1283_st	hsa-miR-1283	MIMAT0005799	hsa-miR-1283	1.01866	up	0.976709	0.750224	0.999543	1.03935	0.82581	0.898639	0.759024	1.42741	1.16906	0.570329	0.996149	0.880005	1.20131	Homo sapiens	19:54191735-54191821 (+) // 19:54261486-54261572 (+)	hsa-miR-1283_st	miRNA	hsa-mir-1283-1 // hsa-mir-1283-2
hsa-miR-877-star_st	hsa-miR-877*	MIMAT0004950	hsa-miR-877-3p	1.23441	up	1.52332	0.753631	0.999543	0.697894	1.24612	1.80327	2.28492	2.34396	1.60181	1.03246	2.07804	0.996902	1.14785	Homo sapiens	6:30552109-30552194 (+)	hsa-miR-877-star_st	miRNA	hsa-mir-877
hsa-miR-548ak_st	hsa-miR-548ak	MIMAT0019013	hsa-miR-548ak	0.859728	down	1.0493	0.753813	0.999543	0.858413	1.15399	1.06982	0.926473	0.692703	0.898504	1.0283	0.874013	0.954997	2.03582	Homo sapiens	10:12172759-12172815 (-)	hsa-miR-548ak_st	miRNA	hsa-mir-548ak
hsa-miR-3138_st	hsa-miR-3138	MIMAT0015006	hsa-miR-3138	2.58948	up	2.91546	0.755262	0.999543	3.45343	3.08757	3.28779	5.0674	3.11277	1.42676	3.60224	2.72712	1.6544	1.73514	Homo sapiens	4:10080235-10080316 (-)	hsa-miR-3138_st	miRNA	hsa-mir-3138
hsa-miR-376b_st	hsa-miR-376b	MIMAT0002172	hsa-miR-376b-3p	1.21823	up	1.67963	0.756009	0.999543	2.1791	0.994174	2.02505	1.38078	2.53101	1.05862	1.41079	1.72695	2.45548	1.03437	Homo sapiens	14:101506773-101506872 (+)	hsa-miR-376b_st	miRNA	hsa-mir-376b
hsa-miR-1238_st	hsa-miR-1238	MIMAT0005593	hsa-miR-1238-3p	2.58965	up	2.82491	0.75607	0.999543	2.43429	3.54374	3.51081	4.57928	3.48831	2.1897	2.09087	3.02966	2.09087	1.29155	Homo sapiens	19:10662798-10662880 (+)	hsa-miR-1238_st	miRNA	hsa-mir-1238
hsa-miR-4750_st	hsa-miR-4750	MIMAT0019887	hsa-miR-4750-5p	2.41587	up	4.99063	0.756841	0.999543	5.16129	5.12874	5.75938	5.96141	6.1237	3.39592	4.60109	6.34896	5.34642	2.07941	Homo sapiens	19:50391428-50391494 (+)	hsa-miR-4750_st	miRNA	hsa-mir-4750
hsa-miR-4690-5p_st	hsa-miR-4690-5p	MIMAT0019779	hsa-miR-4690-5p	1.54155	up	5.46472	0.757242	0.999543	5.72632	5.4245	5.36456	6.3919	5.97729	5.82232	6.09975	4.99126	5.40943	3.43989	Homo sapiens	11:65403781-65403840 (+)	hsa-miR-4690-5p_st	miRNA	hsa-mir-4690
hsa-miR-4732-5p_st	hsa-miR-4732-5p	MIMAT0019855	hsa-miR-4732-5p	0.759294	down	5.41313	0.758127	0.999543	4.78224	4.21762	5.86519	5.87275	5.33467	7.35847	5.29694	5.47611	5.35172	4.57558	Homo sapiens	17:27188673-27188748 (-)	hsa-miR-4732-5p_st	miRNA	hsa-mir-4732
hsa-miR-30e_st	hsa-miR-30e	MIMAT0000692	hsa-miR-30e-5p	1.0463	up	8.26504	0.761959	0.999543	9.26767	8.31689	8.53859	7.19307	8.17222	7.62562	8.35862	8.78065	7.73088	8.66622	Homo sapiens	1:41220027-41220118 (+)	hsa-miR-30e_st	miRNA	hsa-mir-30e
hsa-miR-578_st	hsa-miR-578	MIMAT0003243	hsa-miR-578	1.12706	up	1.80651	0.762039	0.999543	1.71142	2.10805	2.03301	1.87241	1.73907	1.54087	1.4195	1.90882	2.10416	1.62778	Homo sapiens	4:166307394-166307489 (+)	hsa-miR-578_st	miRNA	hsa-mir-578
hsa-miR-3164_st	hsa-miR-3164	MIMAT0015038	hsa-miR-3164	1.10024	up	1.47703	0.762353	0.999543	2.71931	1.25129	1.35212	1.0682	1.33879	1.35212	1.19029	1.12098	2.09201	1.28519	Homo sapiens	11:68850644-68850726 (+)	hsa-miR-3164_st	miRNA	hsa-mir-3164
hsa-miR-4735-3p_st	hsa-miR-4735-3p	MIMAT0019861	hsa-miR-4735-3p	0.927317	down	0.990721	0.762438	0.999543	0.993074	0.8707	0.708092	1.17637	0.933201	1.02876	0.97012	0.805898	1.05806	1.36293	Homo sapiens	1:196551543-196551611 (-)	hsa-miR-4735-3p_st	miRNA	hsa-mir-4735
hsa-miR-516b-star_st	hsa-miR-516b*	MIMAT0002860	hsa-miR-516b-3p	0.938874	down	0.783012	0.762879	0.999543	1.15726	0.72359	0.625785	0.602336	0.578598	0.740685	1.00945	0.73919	0.996902	0.656324	Homo sapiens	19:54240099-54240188 (+) // 19:54228696-54228780 (+)	hsa-miR-516b-star_st	miRNA	hsa-mir-516b-1 // hsa-mir-516b-2
hsa-miR-660_st	hsa-miR-660	MIMAT0003338	hsa-miR-660-5p	0.915225	down	7.13889	0.763429	0.999543	7.03475	7.23655	7.04454	7.02441	7.03471	6.58065	7.1506	6.89037	7.68919	7.70316	Homo sapiens	X:49777849-49777945 (+)	hsa-miR-660_st	miRNA	hsa-mir-660
hsa-miR-302a_st	hsa-miR-302a	MIMAT0000684	hsa-miR-302a-3p	0.831297	down	1.18051	0.763804	0.999543	1.34309	1.26133	0.794491	1.14452	0.692703	1.10513	1.83647	0.931053	1.45173	1.24457	Homo sapiens	4:113569339-113569407 (-)	hsa-miR-302a_st	miRNA	hsa-mir-302a
hsa-miR-1915_st	hsa-miR-1915	MIMAT0007892	hsa-miR-1915-3p	1.36854	up	10.3078	0.764161	0.999543	10.0421	10.7057	10.3412	11.1535	10.4279	10.1205	10.5149	10.5704	9.81189	9.38951	Homo sapiens	10:21785491-21785570 (-)	hsa-miR-1915_st	miRNA	hsa-mir-1915
hsa-miR-520d-3p_st	hsa-miR-520d-3p	MIMAT0002856	hsa-miR-520d-3p	1.02938	up	1.07862	0.764846	0.999543	1.91912	0.952445	0.813315	1.21904	0.593639	1.35087	1.16063	0.928591	1.02357	0.82503	Homo sapiens	19:54223350-54223436 (+)	hsa-miR-520d-3p_st	miRNA	hsa-mir-520d
hsa-miR-3939_st	hsa-miR-3939	MIMAT0018355	hsa-miR-3939	1.05999	up	1.52855	0.765253	0.999543	1.51747	1.45952	2.02495	1.445	1.40593	1.41069	1.38536	1.93654	1.57609	1.12397	Homo sapiens	6:167411295-167411400 (-)	hsa-miR-3939_st	miRNA	hsa-mir-3939
hsa-miR-1265_st	hsa-miR-1265	MIMAT0005918	hsa-miR-1265	1.01094	up	0.876364	0.765478	0.999543	0.825708	1.08608	0.775436	0.571126	1.16272	1.1203	0.707188	0.897444	0.917524	0.700114	Homo sapiens	10:14478575-14478660 (+)	hsa-miR-1265_st	miRNA	hsa-mir-1265
hsa-miR-500a-star_st	hsa-miR-500a*	MIMAT0002871	hsa-miR-500a-3p	0.691391	down	7.92582	0.765965	0.999543	7.71686	7.75264	7.88375	7.53629	7.4085	7.49197	8.6707	8.09395	8.40217	8.30138	Homo sapiens	X:49773039-49773122 (+)	hsa-miR-500a-star_st	miRNA	hsa-mir-500a
hsa-miR-4303_st	hsa-miR-4303	MIMAT0016856	hsa-miR-4303	0.75532	down	0.989592	0.766452	0.999543	0.570329	0.554318	1.10987	0.935872	0.765474	2.02227	0.983294	1.31481	0.809001	0.830687	Homo sapiens	12:98389161-98389226 (-)	hsa-miR-4303_st	miRNA	hsa-mir-4303
hsa-miR-3942-3p_st	hsa-miR-3942-3p	MIMAT0019230	hsa-miR-3942-3p	0.76764	down	1.29928	0.766593	0.999543	0.933297	1.10291	1.30686	1.21904	0.980534	1.05238	2.57933	1.10146	1.46884	1.24812	Homo sapiens	15:35664457-35664565 (-)	hsa-miR-3942-3p_st	miRNA	hsa-mir-3942
hsa-miR-3689e_st	hsa-miR-3689e	MIMAT0019009	hsa-miR-3689e	1.85248	up	1.31928	0.767486	0.999543	0.866572	0.873153	0.604447	1.18877	5.28709	0.76683	0.856188	1.19459	0.970665	0.584459	Homo sapiens	9:137742416-137742487 (-)	hsa-miR-3689e_st	miRNA	hsa-mir-3689e
hsa-miR-145_st	hsa-miR-145	MIMAT0000437	hsa-miR-145-5p	0.807817	down	12.3881	0.767987	0.999543	11.5399	11.9678	12.8831	11.7696	13.0103	12.55	13.159	12.6696	11.6919	12.6397	Homo sapiens	5:148810209-148810296 (+)	hsa-miR-145_st	miRNA	hsa-mir-145
hsa-miR-605_st	hsa-miR-605	MIMAT0003273	hsa-miR-605	1.35252	up	1.56683	0.769898	0.999543	1.32963	1.74859	1.66083	2.41432	1.76988	1.31648	1.68034	1.47622	1.31741	0.954561	Homo sapiens	10:53059333-53059415 (+)	hsa-miR-605_st	miRNA	hsa-mir-605
hsa-miR-520a-5p_st	hsa-miR-520a-5p	MIMAT0002833	hsa-miR-520a-5p	1.10452	up	0.902048	0.77002	0.999543	1.04126	1.36332	0.754691	0.452729	1.25678	0.918889	0.830755	0.876483	0.737957	0.787621	Homo sapiens	19:54194135-54194219 (+)	hsa-miR-520a-5p_st	miRNA	hsa-mir-520a
hsa-miR-612_st	hsa-miR-612	MIMAT0003280	hsa-miR-612	1.9199	up	2.69661	0.770179	0.999543	2.40515	2.32379	3.99625	3.65691	3.45351	1.21904	2.09184	3.68842	2.22071	1.91045	Homo sapiens	11:65211929-65212028 (+)	hsa-miR-612_st	miRNA	hsa-mir-612
hsa-miR-218_st	hsa-miR-218	MIMAT0000275	hsa-miR-218-5p	0.81609	down	3.50162	0.770544	0.999543	2.40306	2.74778	4.22641	3.00635	4.39149	3.38906	2.99431	4.37292	3.11847	4.36633	Homo sapiens	4:20529898-20530007 (+) // 5:168195151-168195260 (-)	hsa-miR-218_st	miRNA	hsa-mir-218-1 // hsa-mir-218-2
hsa-miR-3679-3p_st	hsa-miR-3679-3p	MIMAT0018105	hsa-miR-3679-3p	1.04184	up	1.48248	0.770697	0.999543	1.35242	1.31886	1.42741	1.84622	1.6153	1.21595	1.67115	1.30922	2.05479	1.01344	Homo sapiens	2:134884696-134884763 (+)	hsa-miR-3679-3p_st	miRNA	hsa-mir-3679
hsa-miR-4680-5p_st	hsa-miR-4680-5p	MIMAT0019764	hsa-miR-4680-5p	0.756625	down	1.06068	0.771728	0.999543	0.928505	0.582099	0.989322	1.11393	0.683679	2.07274	1.15064	1.17222	0.833714	1.07997	Homo sapiens	10:112657843-112657916 (+)	hsa-miR-4680-5p_st	miRNA	hsa-mir-4680
hsa-miR-4635_st	hsa-miR-4635	MIMAT0019692	hsa-miR-4635	0.887312	down	1.21986	0.772298	0.999543	1.17125	1.3667	1.04183	0.860644	1.22767	1.26097	2.17209	1.18944	1.22767	0.680358	Homo sapiens	5:1063011-1063089 (-)	hsa-miR-4635_st	miRNA	hsa-mir-4635
hsa-miR-3196_st	hsa-miR-3196	MIMAT0015080	hsa-miR-3196	1.2945	up	10.5024	0.772416	0.999543	10.2405	10.427	10.8869	10.8964	10.9923	10.3959	10.4301	10.704	10.269	9.78215	Homo sapiens	20:61870131-61870194 (+)	hsa-miR-3196_st	miRNA	hsa-mir-3196
hsa-miR-4300_st	hsa-miR-4300	MIMAT0016853	hsa-miR-4300	1.02623	up	0.94643	0.772677	0.999543	0.5519	1.04186	0.933572	1.04817	1.25005	0.856785	1.31344	0.818998	0.979864	0.669662	Homo sapiens	11:81601783-81601878 (-)	hsa-miR-4300_st	miRNA	hsa-mir-4300
hsa-miR-4782-3p_st	hsa-miR-4782-3p	MIMAT0019945	hsa-miR-4782-3p	0.908363	down	0.990148	0.772733	0.999543	0.7134	1.11073	0.944349	0.938451	0.897162	0.938451	1.21904	0.842853	0.897162	1.39988	Homo sapiens	2:114478867-114478945 (-)	hsa-miR-4782-3p_st	miRNA	hsa-mir-4782
hsa-miR-3177-5p_st	hsa-miR-3177-5p	MIMAT0019215	hsa-miR-3177-5p	1.06598	up	1.03362	0.775852	0.999543	1.02111	1.588	0.831976	1.07656	0.880875	0.953341	1.00409	0.936317	0.999914	1.04399	Homo sapiens	16:1784986-1785067 (+)	hsa-miR-3177-5p_st	miRNA	hsa-mir-3177
hsa-miR-4280_st	hsa-miR-4280	MIMAT0016911	hsa-miR-4280	0.963452	down	1.06144	0.775997	0.999543	1.19261	1.00155	0.856188	1.11785	1.0047	1.33648	0.91589	0.935161	1.09132	1.16262	Homo sapiens	5:86410696-86410771 (-)	hsa-miR-4280_st	miRNA	hsa-mir-4280
hsa-miR-4539_st	hsa-miR-4539	MIMAT0019082	hsa-miR-4539	0.864369	down	5.1145	0.778776	0.999543	4.84574	5.30973	4.78919	5.21391	4.88822	7.46147	6.8348	4.34955	3.25032	4.20205	Homo sapiens	14:106323682-106323741 (-)	hsa-miR-4539_st	miRNA	hsa-mir-4539
hsa-miR-4439_st	hsa-miR-4439	MIMAT0018957	hsa-miR-4439	0.657254	down	1.54559	0.779015	0.999543	1.18574	1.26286	1.49836	0.870045	1.39726	2.11767	2.56308	1.27662	1.5775	1.70678	Homo sapiens	2:225875178-225875257 (-)	hsa-miR-4439_st	miRNA	hsa-mir-4439
hsa-miR-548al_st	hsa-miR-548al	MIMAT0019024	hsa-miR-548al	0.595249	down	1.63371	0.779428	0.999543	1.07167	1.45513	1.42741	1.0682	1.27507	1.51847	2.22071	1.07607	1.16753	4.05688	Homo sapiens	11:74110282-74110378 (+)	hsa-miR-548al_st	miRNA	hsa-mir-548al
hsa-miR-4746-5p_st	hsa-miR-4746-5p	MIMAT0019880	hsa-miR-4746-5p	0.760894	down	1.414	0.779686	0.999543	1.1406	1.37256	1.61404	0.702417	1.25481	1.65753	1.52015	1.44862	1.77481	1.65448	Homo sapiens	19:4445975-4446045 (+)	hsa-miR-4746-5p_st	miRNA	hsa-mir-4746
hsa-miR-4708-3p_st	hsa-miR-4708-3p	MIMAT0019810	hsa-miR-4708-3p	0.537028	down	3.28716	0.779858	0.999543	3.34019	2.88669	2.41484	2.53189	3.01986	5.396	3.50509	2.05473	2.60271	5.11959	Homo sapiens	14:65801835-65801901 (-)	hsa-miR-4708-3p_st	miRNA	hsa-mir-4708
hsa-miR-1471_st	hsa-miR-1471	MIMAT0007349	hsa-miR-1471	1.01826	up	2.04122	0.780091	0.999543	1.75791	1.75791	1.89573	2.8828	1.97701	1.64028	1.52638	2.11089	1.67731	3.18599	Homo sapiens	2:232756952-232757008 (-)	hsa-miR-1471_st	miRNA	hsa-mir-1471
hsa-miR-26a-2-star_st	hsa-miR-26a-2*	MIMAT0004681	hsa-miR-26a-2-3p	0.766204	down	1.14895	0.78014	0.999543	0.983229	0.814177	0.80906	1.03919	1.13861	1.53515	1.52904	0.953697	0.983229	1.70415	Homo sapiens	12:58218392-58218475 (-)	hsa-miR-26a-2-star_st	miRNA	hsa-mir-26a-2
hsa-miR-1539_st	hsa-miR-1539	MIMAT0007401	hsa-miR-1539	1.28161	up	0.991633	0.781328	0.999543	1.23849	1.02334	1.15242	1.26482	1.17399	0.910932	0.785078	1.02462	0.553078	0.789567	Homo sapiens	18:47013743-47013792 (+)	hsa-miR-1539_st	miRNA	hsa-mir-1539
hsa-miR-4653-5p_st	hsa-miR-4653-5p	MIMAT0019718	hsa-miR-4653-5p	1.1436	up	0.954024	0.783706	0.999543	0.835736	1.22767	0.856188	1.38078	0.953697	0.586129	0.969872	0.953697	0.946787	0.829681	Homo sapiens	7:100802754-100802836 (+)	hsa-miR-4653-5p_st	miRNA	hsa-mir-4653
hsa-miR-4733-5p_st	hsa-miR-4733-5p	MIMAT0019857	hsa-miR-4733-5p	0.991833	down	1.31689	0.785513	0.999543	0.990883	1.64558	0.977552	1.61574	1.32513	1.70022	0.803592	1.12612	1.42111	1.563	Homo sapiens	17:29421368-29421443 (-)	hsa-miR-4733-5p_st	miRNA	hsa-mir-4733
hsa-miR-3173-5p_st	hsa-miR-3173-5p	MIMAT0019214	hsa-miR-3173-5p	1.06992	up	1.10928	0.785908	0.999543	1.03016	1.16002	1.2453	1.40971	0.944955	1.11351	0.708963	1.14751	1.13286	1.19977	Homo sapiens	14:95604256-95604323 (-)	hsa-miR-3173-5p_st	miRNA	hsa-mir-3173
hsa-miR-29c_st	hsa-miR-29c	MIMAT0000681	hsa-miR-29c-3p	0.774923	down	7.47815	0.786104	0.999543	7.71072	7.94314	7.59565	5.63312	7.58845	7.79603	8.01241	7.42864	6.4221	8.65128	Homo sapiens	1:207975197-207975284 (-)	hsa-miR-29c_st	miRNA	hsa-mir-29c
hsa-miR-4473_st	hsa-miR-4473	MIMAT0019000	hsa-miR-4473	0.843029	down	0.851831	0.786252	0.999543	0.860863	0.353674	0.724391	0.965875	0.738489	1.63605	0.749765	0.585929	0.666913	1.23636	Homo sapiens	9:20411146-20411236 (-)	hsa-miR-4473_st	miRNA	hsa-mir-4473
hsa-miR-4438_st	hsa-miR-4438	MIMAT0018956	hsa-miR-4438	0.709226	down	1.0312	0.787119	0.999543	0.773528	0.68043	0.923911	0.571289	0.967626	0.840157	1.11042	1.11399	0.905368	2.42526	Homo sapiens	2:214622791-214622883 (+)	hsa-miR-4438_st	miRNA	hsa-mir-4438
hsa-miR-4643_st	hsa-miR-4643	MIMAT0019703	hsa-miR-4643	0.873694	down	0.908307	0.787323	0.999543	0.63454	0.845489	0.819699	1.0621	0.692703	1.60338	0.856188	0.953697	0.809001	0.806269	Homo sapiens	6:92231378-92231455 (+)	hsa-miR-4643_st	miRNA	hsa-mir-4643
hsa-miR-432_st	hsa-miR-432	MIMAT0002814	hsa-miR-432-5p	0.453449	down	6.6397	0.788006	0.999543	6.65501	3.60023	6.38043	7.3453	6.36507	6.05757	7.48662	6.8563	8.43408	7.21641	Homo sapiens	14:101350820-101350913 (+)	hsa-miR-432_st	miRNA	hsa-mir-432
hsa-miR-4315_st	hsa-miR-4315	MIMAT0016866	hsa-miR-4315	0.558589	down	1.64869	0.788852	0.999543	1.18574	1.32864	1.42741	1.21904	0.982277	4.77414	2.03049	1.00838	1.19179	1.33901	Homo sapiens	17:43552729-43552801 (-) // 17:62818148-62818220 (-)	hsa-miR-4315_st	miRNA	hsa-mir-4315-1 // hsa-mir-4315-2
hsa-miR-21_st	hsa-miR-21	MIMAT0000076	hsa-miR-21-5p	1.47119	up	12.0071	0.789998	0.999543	12.467	11.6945	11.9359	12.4766	12.8539	11.6282	11.6163	11.7374	12.2181	11.443	Homo sapiens	17:57918627-57918698 (+)	hsa-miR-21_st	miRNA	hsa-mir-21
hsa-miR-370_st	hsa-miR-370	MIMAT0000722	hsa-miR-370	1.96821	up	3.74157	0.790415	0.999543	3.81067	3.08204	4.34259	5.34548	4.5693	1.35841	4.90511	3.84515	4.70793	1.44906	Homo sapiens	14:101377476-101377550 (+)	hsa-miR-370_st	miRNA	hsa-mir-370
hsa-miR-3622a-3p_st	hsa-miR-3622a-3p	MIMAT0018004	hsa-miR-3622a-3p	1.63994	up	2.04214	0.790429	0.999543	2.49213	2.46408	1.73459	2.73217	2.57182	2.49336	2.15077	2.02505	0.996901	0.760483	Homo sapiens	8:27559194-27559276 (+)	hsa-miR-3622a-3p_st	miRNA	hsa-mir-3622a
hsa-miR-4664-3p_st	hsa-miR-4664-3p	MIMAT0019738	hsa-miR-4664-3p	1.04822	up	1.4008	0.790774	0.999543	1.16278	2.07555	1.45648	1.32666	1.15237	1.46466	1.10542	1.59067	1.33261	1.34079	Homo sapiens	8:144815253-144815323 (-)	hsa-miR-4664-3p_st	miRNA	hsa-mir-4664
hsa-miR-4766-3p_st	hsa-miR-4766-3p	MIMAT0019918	hsa-miR-4766-3p	0.970279	down	0.874128	0.790867	0.999543	1.05505	1.01189	0.675	0.769027	0.750852	1.0357	0.914336	0.747938	0.867149	0.914336	Homo sapiens	22:41209887-41209962 (-)	hsa-miR-4766-3p_st	miRNA	hsa-mir-4766
hsa-miR-4429_st	hsa-miR-4429	MIMAT0018944	hsa-miR-4429	0.93472	down	9.12324	0.792622	0.999543	9.43588	9.19374	8.22102	9.95847	8.56359	8.37338	9.32821	8.42104	9.85378	9.88326	Homo sapiens	2:11680731-11680803 (-)	hsa-miR-4429_st	miRNA	hsa-mir-4429
hsa-miR-133a_st	hsa-miR-133a	MIMAT0000427	hsa-miR-133a	0.473282	down	2.24211	0.793196	0.999543	1.27713	1.42741	2.8947	1.37579	1.53744	2.55536	4.95621	2.46269	1.43454	2.49981	Homo sapiens	18:19405659-19405746 (-) // 20:61162119-61162220 (+)	hsa-miR-133a_st	miRNA	hsa-mir-133a-1 // hsa-mir-133a-2
hsa-miR-1273e_st	hsa-miR-1273e	MIMAT0018079	hsa-miR-1273e	1.49075	up	2.58654	0.793379	0.999543	2.53319	2.28022	4.05718	2.1692	3.333	1.01006	2.70126	3.78902	2.39504	1.5972	Homo sapiens		hsa-miR-1273e_st	miRNA	hsa-mir-1273e
hsa-miR-223-star_st	hsa-miR-223*	MIMAT0004570	hsa-miR-223-5p	1.85786	up	1.41604	0.793388	0.999543	2.90519	1.13375	1.01828	2.00127	2.25581	1.93068	0.846717	0.754283	0.62169	0.692703	Homo sapiens	X:65238712-65238821 (+)	hsa-miR-223-star_st	miRNA	hsa-mir-223
hsa-miR-1202_st	hsa-miR-1202	MIMAT0005865	hsa-miR-1202	1.84326	up	4.3466	0.794387	0.999543	4.57395	4.77229	4.17481	5.52937	4.88822	3.36296	4.91306	3.88785	4.41625	2.94724	Homo sapiens	6:156267931-156268013 (+)	hsa-miR-1202_st	miRNA	hsa-mir-1202
hsa-miR-520b_st	hsa-miR-520b	MIMAT0002843	hsa-miR-520b	0.937263	down	0.735834	0.794756	0.999543	0.545903	0.739345	0.713554	0.941427	0.505253	0.797097	0.674258	0.627914	0.904308	0.909277	Homo sapiens	19:54204481-54204541 (+)	hsa-miR-520b_st	miRNA	hsa-mir-520b
hsa-miR-4647_st	hsa-miR-4647	MIMAT0019709	hsa-miR-4647	0.896544	down	3.29985	0.796366	0.999543	3.68313	1.9824	4.10887	3.29902	3.03196	2.20582	4.5718	4.49744	4.23402	1.38407	Homo sapiens	6:44221943-44222022 (-)	hsa-miR-4647_st	miRNA	hsa-mir-4647
hsa-miR-3976_st	hsa-miR-3976	MIMAT0019361	hsa-miR-3976	0.986454	down	1.51015	0.796588	0.999543	1.2468	1.81218	1.46893	1.38837	1.58526	1.40183	1.2106	1.57179	1.4737	1.942	Homo sapiens	18:5840694-5840832 (+)	hsa-miR-3976_st	miRNA	hsa-mir-3976
hsa-miR-4793-3p_st	hsa-miR-4793-3p	MIMAT0019966	hsa-miR-4793-3p	5.33333	up	2.93015	0.797698	0.999543	2.02606	4.59503	3.82737	7.596	2.64387	1.24052	2.02249	3.0635	1.26052	1.02612	Homo sapiens	3:48681627-48681713 (-)	hsa-miR-4793-3p_st	miRNA	hsa-mir-4793
hsa-miR-3136-5p_st	hsa-miR-3136-5p	MIMAT0015003	hsa-miR-3136-5p	0.730172	down	2.10426	0.797974	0.999543	2.27444	1.38176	1.8574	1.89036	1.98311	3.69023	1.96315	1.66995	2.44496	1.88724	Homo sapiens	3:69098109-69098186 (-)	hsa-miR-3136-5p_st	miRNA	hsa-mir-3136
hsa-miR-3184_st	hsa-miR-3184	MIMAT0015064	hsa-miR-3184-5p	1.4039	up	1.88285	0.798044	0.999543	2.62298	1.88962	2.10491	1.76167	2.25867	1.31838	2.06158	1.90338	1.83161	1.07569	Homo sapiens	17:28444104-28444178 (-)	hsa-miR-3184_st	miRNA	hsa-mir-3184
hsa-miR-3145-5p_st	hsa-miR-3145-5p	MIMAT0019205	hsa-miR-3145-5p	1.12686	up	1.6166	0.79809	0.999543	1.64504	2.03162	1.63333	1.68164	1.52215	1.67298	1.45299	1.53922	1.45951	1.52751	Homo sapiens	6:138756350-138756431 (-)	hsa-miR-3145-5p_st	miRNA	hsa-mir-3145
hsa-miR-302d_st	hsa-miR-302d	MIMAT0000718	hsa-miR-302d-3p	0.948379	down	0.866934	0.798702	0.999543	0.996902	0.838093	0.70254	0.802988	0.802988	0.97154	0.74459	0.790319	1.32154	0.697844	Homo sapiens	4:113569160-113569227 (-)	hsa-miR-302d_st	miRNA	hsa-mir-302d
hsa-miR-4762-5p_st	hsa-miR-4762-5p	MIMAT0019910	hsa-miR-4762-5p	1.02084	up	0.879821	0.798963	0.999543	0.987148	0.953846	0.848196	0.937683	0.746608	0.74915	0.823819	0.921329	0.990633	0.839801	Homo sapiens	22:46156404-46156478 (+)	hsa-miR-4762-5p_st	miRNA	hsa-mir-4762
hsa-miR-4426_st	hsa-miR-4426	MIMAT0018941	hsa-miR-4426	0.973845	down	0.84076	0.799623	0.999543	1.18574	0.826068	0.856188	0.335112	0.905103	0.748503	0.969428	0.758866	0.813267	1.00933	Homo sapiens	1:192685458-192685520 (+)	hsa-miR-4426_st	miRNA	hsa-mir-4426
hsa-miR-4646-3p_st	hsa-miR-4646-3p	MIMAT0019708	hsa-miR-4646-3p	1.0473	up	1.42038	0.800859	0.999543	1.3802	1.54512	1.59956	1.39487	1.34883	1.31799	1.2956	1.67275	1.23711	1.41175	Homo sapiens	6:31668806-31668868 (-)	hsa-miR-4646-3p_st	miRNA	hsa-mir-4646
hsa-miR-3941_st	hsa-miR-3941	MIMAT0018357	hsa-miR-3941	0.994859	down	1.20477	0.801178	0.999543	1.33647	1.18432	1.00648	1.29993	1.17805	1.02577	1.39603	1.09426	1.03765	1.48872	Homo sapiens	10:124176481-124176583 (+)	hsa-miR-3941_st	miRNA	hsa-mir-3941
hsa-miR-517-star_st	hsa-miR-517*	MIMAT0002851	hsa-miR-517-5p	1.10624	up	1.19023	0.801197	0.999543	1.27542	0.848844	1.22995	1.70711	1.25398	0.977552	0.866178	1.32671	1.10485	1.31172	Homo sapiens	19:54215522-54215608 (+) // 19:54224330-54224396 (+) // 19:54244567-54244661 (+)	hsa-miR-517-star_st	miRNA	hsa-mir-517a // hsa-mir-517b // hsa-mir-517c
hsa-miR-4456_st	hsa-miR-4456	MIMAT0018978	hsa-miR-4456	0.914386	down	0.859713	0.802683	0.999543	0.839487	0.977552	0.769537	0.592999	0.796178	0.764028	0.746673	0.867047	1.18947	1.05416	Homo sapiens	5:535955-535997 (-)	hsa-miR-4456_st	miRNA	hsa-mir-4456
hsa-miR-488-star_st	hsa-miR-488*	MIMAT0002804	hsa-miR-488-5p	1.07667	up	1.07453	0.803391	0.999543	1.23655	1.14917	0.959606	1.0682	1.22556	1.07593	0.948612	1.0323	0.996902	1.05246	Homo sapiens	1:176998499-176998581 (-)	hsa-miR-488-star_st	miRNA	hsa-mir-488
hsa-miR-4521_st	hsa-miR-4521	MIMAT0019058	hsa-miR-4521	1.33223	up	2.19155	0.803892	0.999543	4.07985	2.80044	1.33204	2.61647	1.16355	1.09055	1.82189	1.6889	3.7441	1.57767	Homo sapiens	17:8090263-8090322 (+)	hsa-miR-4521_st	miRNA	hsa-mir-4521
hsa-miR-1915-star_st	hsa-miR-1915*	MIMAT0007891	hsa-miR-1915-5p	2.79612	up	2.48644	0.804826	0.999543	1.76401	3.41111	3.39451	4.47147	3.09969	1.21801	1.42741	3.86329	0.938534	1.27641	Homo sapiens	10:21785491-21785570 (-)	hsa-miR-1915-star_st	miRNA	hsa-mir-1915
hsa-miR-3936_st	hsa-miR-3936	MIMAT0018351	hsa-miR-3936	0.843827	down	1.99342	0.805311	0.999543	2.11886	1.81932	1.56246	1.60628	2.24771	2.61276	1.38324	1.68334	2.10956	2.79063	Homo sapiens	5:131701182-131701291 (-)	hsa-miR-3936_st	miRNA	hsa-mir-3936
hsa-miR-551b-star_st	hsa-miR-551b*	MIMAT0004794	hsa-miR-551b-5p	1.35795	up	4.5134	0.805649	0.999543	4.8956	4.5745	4.39322	5.30981	4.49744	3.71542	5.69334	4.70788	5.34979	1.99698	Homo sapiens	3:168269642-168269737 (+)	hsa-miR-551b-star_st	miRNA	hsa-mir-551b
hsa-miR-92b-star_st	hsa-miR-92b*	MIMAT0004792	hsa-miR-92b-5p	2.73038	up	5.64389	0.805667	0.999543	5.80563	5.74227	6.20676	7.30622	6.78133	3.00904	5.86508	6.68029	4.98015	4.06214	Homo sapiens	1:155164968-155165063 (+)	hsa-miR-92b-star_st	miRNA	hsa-mir-92b
hsa-miR-548v_st	hsa-miR-548v	MIMAT0015020	hsa-miR-548v	1.03799	up	0.931566	0.806102	0.999543	1.20205	0.919297	0.889169	0.816398	0.965391	0.882601	0.872498	0.961095	0.825311	0.981853	Homo sapiens	8:17539087-17539166 (-)	hsa-miR-548v_st	miRNA	hsa-mir-548v
hsa-miR-4717-3p_st	hsa-miR-4717-3p	MIMAT0019830	hsa-miR-4717-3p	1.67073	up	2.58194	0.806174	0.999543	2.58715	2.16223	2.61889	4.43637	2.95625	2.34231	2.18169	2.91173	2.03449	1.58829	Homo sapiens	16:2324621-2324692 (+)	hsa-miR-4717-3p_st	miRNA	hsa-mir-4717
hsa-miR-1207-3p_st	hsa-miR-1207-3p	MIMAT0005872	hsa-miR-1207-3p	0.952021	down	0.712692	0.806493	0.999543	0.378344	0.489382	0.666913	0.604768	1.24672	0.771444	0.75637	0.754691	0.554698	0.903595	Homo sapiens	8:129061398-129061484 (+)	hsa-miR-1207-3p_st	miRNA	hsa-mir-1207
hsa-miR-4420_st	hsa-miR-4420	MIMAT0018933	hsa-miR-4420	1.04556	up	0.947299	0.807495	0.999543	1.01549	0.977552	0.930741	1.01971	0.953697	0.732242	0.919671	1.00077	1.01971	0.903411	Homo sapiens	1:31212003-31212079 (-)	hsa-miR-4420_st	miRNA	hsa-mir-4420
hsa-miR-3689a-5p_st	hsa-miR-3689a-5p	MIMAT0018117	hsa-miR-3689a-5p	1.50889	up	1.47352	0.807698	0.999543	1.00115	0.839625	1.1404	1.16138	4.70877	1.03521	0.913843	1.48507	1.05456	1.39518	Homo sapiens	9:137741333-137741410 (-)	hsa-miR-3689a-5p_st	miRNA	hsa-mir-3689a
hsa-miR-3135b_st	hsa-miR-3135b	MIMAT0018985	hsa-miR-3135b	1.7128	up	7.95321	0.807735	0.999543	7.27689	7.7108	9.15089	8.80777	8.7606	6.2694	7.5021	8.93514	7.68009	7.43845	Homo sapiens	6:32717689-32717756 (-)	hsa-miR-3135b_st	miRNA	hsa-mir-3135b
hsa-miR-3168_st	hsa-miR-3168	MIMAT0015043	hsa-miR-3168	0.855163	down	1.01914	0.808618	0.999543	1.18574	0.595665	1.02421	0.916776	0.809001	1.04305	1.02745	1.12515	1.53455	0.929833	Homo sapiens	13:41675155-41675236 (-)	hsa-miR-3168_st	miRNA	hsa-mir-3168
hsa-miR-3174_st	hsa-miR-3174	MIMAT0015051	hsa-miR-3174	1.78805	up	1.94834	0.808836	0.999543	2.2199	4.45611	1.65553	1.42439	2.08174	1.89607	1.41235	1.33173	1.5548	1.45077	Homo sapiens	15:90549987-90550073 (+)	hsa-miR-3174_st	miRNA	hsa-mir-3174
hsa-miR-4733-3p_st	hsa-miR-4733-3p	MIMAT0019858	hsa-miR-4733-3p	1.0325	up	0.876012	0.808906	0.999543	1.06653	0.980516	0.890105	0.74928	0.809001	0.941247	0.859151	0.956661	0.811964	0.695667	Homo sapiens	17:29421368-29421443 (-)	hsa-miR-4733-3p_st	miRNA	hsa-mir-4733
hsa-miR-4646-5p_st	hsa-miR-4646-5p	MIMAT0019707	hsa-miR-4646-5p	1.23265	up	4.54911	0.809179	0.999543	5.21185	3.74342	4.47823	4.85463	5.21185	3.41748	4.98256	4.72359	4.29194	4.57558	Homo sapiens	6:31668806-31668868 (-)	hsa-miR-4646-5p_st	miRNA	hsa-mir-4646
hsa-miR-4690-3p_st	hsa-miR-4690-3p	MIMAT0019780	hsa-miR-4690-3p	1.04377	up	0.985363	0.810599	0.999543	0.97139	1.16679	1.09737	0.981041	0.864744	0.823573	1.03254	1.02677	0.816976	1.07244	Homo sapiens	11:65403781-65403840 (+)	hsa-miR-4690-3p_st	miRNA	hsa-mir-4690
hsa-miR-4535_st	hsa-miR-4535	MIMAT0019075	hsa-miR-4535	2.31249	up	3.71624	0.810754	0.999543	3.66456	4.4489	4.02218	4.85383	4.61536	2.67682	3.5958	3.69751	3.55148	2.03599	Homo sapiens	22:49176107-49176165 (+)	hsa-miR-4535_st	miRNA	hsa-mir-4535
hsa-miR-4650-5p_st	hsa-miR-4650-5p	MIMAT0019713	hsa-miR-4650-5p	0.885271	down	0.959635	0.811232	0.999543	0.947193	0.591385	1.21904	0.664979	0.936057	1.08526	1.13601	1.13284	0.830057	1.05353	Homo sapiens	7:66579309-66579384 (-) // 7:72162874-72162949 (+)	hsa-miR-4650-5p_st	miRNA	hsa-mir-4650-1 // hsa-mir-4650-2
hsa-miR-1343_st	hsa-miR-1343	MIMAT0019776	hsa-miR-1343	1.31771	up	1.53825	0.811325	0.999543	1.21672	1.69045	1.81312	2.08159	1.88446	1.3291	1.06416	1.67951	1.19892	1.42449	Homo sapiens	11:34963384-34963467 (+)	hsa-miR-1343_st	miRNA	hsa-mir-1343
hsa-miR-4764-3p_st	hsa-miR-4764-3p	MIMAT0019915	hsa-miR-4764-3p	1.39686	up	1.41037	0.811723	0.999543	1.26704	1.93441	1.53377	1.54508	1.97701	0.455054	1.42074	1.68334	1.21904	1.0682	Homo sapiens	22:33832568-33832655 (-)	hsa-miR-4764-3p_st	miRNA	hsa-mir-4764
hsa-miR-100_st	hsa-miR-100	MIMAT0000098	hsa-miR-100-5p	0.531998	down	10.4514	0.813291	0.999543	9.1457	8.93267	10.4933	10.0043	11.4047	10.756	11.3096	10.7907	10.5505	11.1264	Homo sapiens	11:122022937-122023016 (-)	hsa-miR-100_st	miRNA	hsa-mir-100
hsa-miR-4482_st	hsa-miR-4482	MIMAT0019016	hsa-miR-4482-5p	0.975042	down	1.28427	0.813442	0.999543	1.47335	1.26692	1.24221	1.21861	1.12908	1.20671	1.24221	1.1643	1.57271	1.32656	Homo sapiens	10:106028094-106028163 (-)	hsa-miR-4482_st	miRNA	hsa-mir-4482
hsa-miR-4787-5p_st	hsa-miR-4787-5p	MIMAT0019956	hsa-miR-4787-5p	1.3253	up	11.6077	0.814298	0.999543	11.2743	11.8698	11.7249	12.2476	11.9379	11.7146	11.9185	11.5442	10.93	10.9156	Homo sapiens	3:50712511-50712594 (+)	hsa-miR-4787-5p_st	miRNA	hsa-mir-4787
hsa-miR-3126-5p_st	hsa-miR-3126-5p	MIMAT0014989	hsa-miR-3126-5p	1.4134	up	1.82043	0.814418	0.999543	1.39171	1.55893	1.52815	2.56436	3.30692	1.75131	1.69407	1.76823	1.25746	1.38316	Homo sapiens	2:69330814-69330887 (+)	hsa-miR-3126-5p_st	miRNA	hsa-mir-3126
hsa-miR-187-star_st	hsa-miR-187*	MIMAT0004561	hsa-miR-187-5p	1.22267	up	2.38965	0.815079	0.999543	1.72577	3.42958	2.61356	2.4446	2.45982	3.19446	1.86949	2.86624	2.06023	1.23274	Homo sapiens	18:33484781-33484889 (-)	hsa-miR-187-star_st	miRNA	hsa-mir-187
hsa-miR-502-5p_st	hsa-miR-502-5p	MIMAT0002873	hsa-miR-502-5p	1.82076	up	1.57835	0.815179	0.999543	1.80013	2.66971	1.586	1.6804	2.31685	1.87223	1.09387	1.33428	0.853689	0.57631	Homo sapiens	X:49779206-49779291 (+)	hsa-miR-502-5p_st	miRNA	hsa-mir-502
hsa-miR-4712-5p_st	hsa-miR-4712-5p	MIMAT0019818	hsa-miR-4712-5p	1.00886	up	0.850405	0.815666	0.999543	0.879052	0.877916	0.856188	0.814507	0.856188	0.856188	0.856188	0.79545	0.856188	0.856188	Homo sapiens	15:50652526-50652607 (+)	hsa-miR-4712-5p_st	miRNA	hsa-mir-4712
hsa-miR-4670-3p_st	hsa-miR-4670-3p	MIMAT0019751	hsa-miR-4670-3p	1.02453	up	1.18502	0.816298	0.999543	1.50279	1.12794	1.05467	1.36399	0.96312	1.10342	1.8202	0.945772	0.900081	1.0682	Homo sapiens	9:95290266-95290340 (-)	hsa-miR-4670-3p_st	miRNA	hsa-mir-4670
hsa-miR-511_st	hsa-miR-511	MIMAT0002808	hsa-miR-511	1.07109	up	0.955255	0.816328	0.999543	0.977062	0.881167	0.844265	1.0682	1.25328	0.951131	0.829717	0.762211	1.26502	0.720494	Homo sapiens	10:17887107-17887193 (+) // 10:18134036-18134122 (+)	hsa-miR-511_st	miRNA	hsa-mir-511-1 // hsa-mir-511-2
hsa-miR-4490_st	hsa-miR-4490	MIMAT0019025	hsa-miR-4490	0.400442	down	2.09584	0.817325	0.999543	1.25957	1.50125	1.49349	1.68586	1.23821	1.97005	3.31787	1.83585	2.73906	3.91722	Homo sapiens	11:90288942-90289025 (-)	hsa-miR-4490_st	miRNA	hsa-mir-4490
hsa-miR-1324_st	hsa-miR-1324	MIMAT0005956	hsa-miR-1324	1.07738	up	1.01557	0.817415	0.999543	0.958943	1.38751	1.29919	0.67965	1.0214	0.648902	1.11892	1.21048	1.11798	0.712755	Homo sapiens	3:75679914-75680009 (+)	hsa-miR-1324_st	miRNA	hsa-mir-1324
hsa-miR-566_st	hsa-miR-566	MIMAT0003230	hsa-miR-566	0.995489	down	0.941223	0.818264	0.999543	0.570329	0.90934	1.06082	0.75433	1.39499	0.906263	0.802465	0.977632	1.03749	0.998576	Homo sapiens	3:50210759-50210852 (+)	hsa-miR-566_st	miRNA	hsa-mir-566
hsa-miR-561_st	hsa-miR-561	MIMAT0003225	hsa-miR-561-3p	0.974411	down	0.86117	0.818993	0.999543	1.14658	0.720008	0.90437	0.809001	0.632397	0.585929	1.0283	0.998676	1.21904	0.567401	Homo sapiens	2:189162219-189162315 (+)	hsa-miR-561_st	miRNA	hsa-mir-561
hsa-miR-4682_st	hsa-miR-4682	MIMAT0019767	hsa-miR-4682	1.12342	up	1.44984	0.819307	0.999543	1.52281	1.75791	1.49492	1.90457	0.988719	1.39875	1.18843	1.60713	1.22118	1.41395	Homo sapiens	10:121718025-121718104 (+)	hsa-miR-4682_st	miRNA	hsa-mir-4682
hsa-miR-4782-5p_st	hsa-miR-4782-5p	MIMAT0019944	hsa-miR-4782-5p	0.921262	down	0.877069	0.819777	0.999543	0.755372	0.711418	0.746318	1.07893	0.797515	1.21894	0.999249	0.827313	0.894099	0.741538	Homo sapiens	2:114478867-114478945 (-)	hsa-miR-4782-5p_st	miRNA	hsa-mir-4782
hsa-miR-338-5p_st	hsa-miR-338-5p	MIMAT0004701	hsa-miR-338-5p	2.10323	up	5.0805	0.820419	0.999543	6.03953	6.85616	5.86928	5.56158	3.75748	3.21256	5.29992	6.20783	4.2074	3.7933	Homo sapiens	17:79099683-79099749 (-)	hsa-miR-338-5p_st	miRNA	hsa-mir-338
hsa-miR-4652-3p_st	hsa-miR-4652-3p	MIMAT0019717	hsa-miR-4652-3p	1.08178	up	1.02344	0.821082	0.999543	1.17052	1.15117	1.02981	1.07344	0.975768	0.634116	1.0283	0.946833	0.982622	1.24183	Homo sapiens	7:93346240-93346317 (+)	hsa-miR-4652-3p_st	miRNA	hsa-mir-4652
hsa-miR-4760-5p_st	hsa-miR-4760-5p	MIMAT0019906	hsa-miR-4760-5p	1.15595	up	0.896998	0.821341	0.999543	0.792923	1.23397	0.962765	0.832279	1.18574	0.949726	0.913509	0.871776	0.65992	0.567376	Homo sapiens	21:41584279-41584358 (-)	hsa-miR-4760-5p_st	miRNA	hsa-mir-4760
hsa-miR-876-3p_st	hsa-miR-876-3p	MIMAT0004925	hsa-miR-876-3p	0.987864	down	0.851867	0.821797	0.999543	0.980732	0.84012	0.874128	0.827152	0.693164	0.708763	0.693164	0.793144	0.917262	1.19104	Homo sapiens	9:28863624-28863704 (-)	hsa-miR-876-3p_st	miRNA	hsa-mir-876
hsa-miR-4781-5p_st	hsa-miR-4781-5p	MIMAT0019942	hsa-miR-4781-5p	0.935335	down	1.11672	0.822747	0.999543	1.16552	1.02926	1.05871	0.857343	1.23166	1.12775	0.859156	0.977729	1.36922	1.49086	Homo sapiens	1:54519752-54519827 (+)	hsa-miR-4781-5p_st	miRNA	hsa-mir-4781
hsa-miR-138-1-star_st	hsa-miR-138-1*	MIMAT0004607	hsa-miR-138-1-3p	0.686147	down	4.85133	0.822859	0.999543	4.75562	5.94027	4.64348	3.4294	4.12936	8.30423	5.25756	4.28994	4.12452	3.63893	Homo sapiens	3:44155704-44155802 (+)	hsa-miR-138-1-star_st	miRNA	hsa-mir-138-1
hsa-miR-519b-5p_st	hsa-miR-519b-5p	MIMAT0005454	hsa-miR-519b-5p	1.11359	up	1.00685	0.823024	0.999543	1.56171	0.90794	0.990872	0.96728	0.994502	0.797097	0.954598	0.898428	0.996152	0.999924	Homo sapiens	19:54198467-54198547 (+)	hsa-miR-519b-5p_st	miRNA	hsa-mir-519b
hsa-miR-342-5p_st	hsa-miR-342-5p	MIMAT0004694	hsa-miR-342-5p	0.662037	down	7.19191	0.823313	0.999543	8.00746	6.02966	6.95672	7.00733	6.47086	7.4654	7.63143	6.73122	7.71769	7.90137	Homo sapiens	14:100575992-100576090 (+)	hsa-miR-342-5p_st	miRNA	hsa-mir-342
hsa-miR-4804-3p_st	hsa-miR-4804-3p	MIMAT0019985	hsa-miR-4804-3p	0.773345	down	1.06121	0.823745	0.999543	1.20055	0.692703	0.835703	0.876099	0.773977	1.54882	1.13453	0.953697	0.876099	1.71997	Homo sapiens	5:72174418-72174490 (+)	hsa-miR-4804-3p_st	miRNA	hsa-mir-4804
hsa-miR-548aj_st	hsa-miR-548aj	MIMAT0018990	hsa-miR-548aj-3p	0.654605	down	2.38083	0.824365	0.999543	3.02137	1.88192	1.72111	1.46511	2.2864	2.18366	2.52065	1.95665	3.39075	3.38072	Homo sapiens	6:132436332-132436403 (-) // X:37883148-37883239 (-)	hsa-miR-548aj_st	miRNA	hsa-mir-548aj-1 // hsa-mir-548aj-2
hsa-miR-656_st	hsa-miR-656	MIMAT0003332	hsa-miR-656	0.902561	down	1.0256	0.825687	0.999543	0.843911	1.09864	1.00014	1.0908	0.724731	1.37179	1.21904	0.917303	0.940495	1.04911	Homo sapiens	14:101533061-101533138 (+)	hsa-miR-656_st	miRNA	hsa-mir-656
hsa-miR-3152-5p_st	hsa-miR-3152-5p	MIMAT0019207	hsa-miR-3152-5p	0.897944	down	0.974444	0.827413	0.999543	0.934985	1.13158	0.790995	0.933699	0.692703	1.39462	0.70679	0.888943	0.968282	1.30184	Homo sapiens	9:18573304-18573377 (+)	hsa-miR-3152-5p_st	miRNA	hsa-mir-3152
hsa-miR-4516_st	hsa-miR-4516	MIMAT0019053	hsa-miR-4516	1.17071	up	11.1221	0.827661	0.999543	10.9193	10.9793	11.2755	11.4955	11.5096	11.0599	11.3066	11.1546	11.0196	10.5016	Homo sapiens	16:2183120-2183205 (+)	hsa-miR-4516_st	miRNA	hsa-mir-4516
hsa-miR-548ah_st	hsa-miR-548ah	MIMAT0018972	hsa-miR-548ah-5p	1.0649	up	0.954723	0.827898	0.999543	1.29502	0.999807	0.93559	0.731101	1.0389	1.12394	0.615715	0.858605	1.08211	0.866443	Homo sapiens	4:77496704-77496779 (+)	hsa-miR-548ah_st	miRNA	hsa-mir-548ah
hsa-miR-218-1-star_st	hsa-miR-218-1*	MIMAT0004565	hsa-miR-218-1-3p	0.813256	down	1.17999	0.828501	0.999543	1.00422	0.635074	1.45746	0.878243	1.17941	1.23099	1.70889	1.31769	1.64483	0.743102	Homo sapiens	4:20529898-20530007 (+)	hsa-miR-218-1-star_st	miRNA	hsa-mir-218-1
hsa-miR-4462_st	hsa-miR-4462	MIMAT0018986	hsa-miR-4462	3.14775	up	3.66931	0.828889	0.999543	4.40998	3.51615	4.48185	5.5694	4.50497	0.97894	4.59817	3.999	2.50532	2.12932	Homo sapiens	6:37523141-37523198 (-)	hsa-miR-4462_st	miRNA	hsa-mir-4462
hsa-miR-1269_st	hsa-miR-1269	MIMAT0005923	hsa-miR-1269a	0.591953	down	1.42312	0.828982	0.999543	1.07755	1.26914	0.749432	1.07127	1.05709	1.46713	1.27639	1.05715	4.37923	0.826813	Homo sapiens	4:67142542-67142646 (+)	hsa-miR-1269_st	miRNA	hsa-mir-1269
hsa-miR-2116-star_st	hsa-miR-2116*	MIMAT0011161	hsa-miR-2116-3p	0.7994	down	1.82022	0.829445	0.999543	1.51392	2.02859	2.03848	1.34737	1.3652	2.62402	1.40673	1.88382	1.75791	2.23613	Homo sapiens	15:59463382-59463461 (-)	hsa-miR-2116-star_st	miRNA	hsa-mir-2116
hsa-miR-3689b-star_st	hsa-miR-3689b*	MIMAT0018181	hsa-miR-3689b-3p	1.10907	up	1.19223	0.831646	0.999543	1.18572	1.09555	1.04944	1.04944	1.95438	1.17075	0.975239	1.15706	1.32243	0.96227	Homo sapiens	9:137741971-137742118 (-)	hsa-miR-3689b-star_st	miRNA	hsa-mir-3689b
hsa-miR-466_st	hsa-miR-466	MIMAT0015002	hsa-miR-466	0.93185	down	1.30813	0.831828	0.999543	1.65644	1.24382	1.17244	1.02762	1.18574	1.21904	0.74869	1.32204	2.43724	1.0682	Homo sapiens	3:31203196-31203279 (-)	hsa-miR-466_st	miRNA	hsa-mir-466
hsa-miR-4262_st	hsa-miR-4262	MIMAT0016894	hsa-miR-4262	0.885933	down	0.918306	0.832433	0.999543	0.918298	0.866109	0.745725	0.853056	0.771515	1.06591	1.06601	0.672417	0.982407	1.24161	Homo sapiens	2:11977059-11977112 (-)	hsa-miR-4262_st	miRNA	hsa-mir-4262
hsa-miR-3616-3p_st	hsa-miR-3616-3p	MIMAT0017996	hsa-miR-3616-3p	0.795798	down	1.74716	0.832552	0.999543	1.54446	1.43953	1.68005	1.68005	1.56789	1.54882	1.70889	1.84411	1.22801	3.22978	Homo sapiens	20:45795609-45795700 (+)	hsa-miR-3616-3p_st	miRNA	hsa-mir-3616
hsa-miR-4662a-5p_st	hsa-miR-4662a-5p	MIMAT0019731	hsa-miR-4662a-5p	1.1294	up	0.888717	0.833511	0.999543	0.914386	0.69899	0.802021	1.4353	1.03179	0.727118	0.763486	0.883719	0.809001	0.821364	Homo sapiens	8:125834227-125834293 (+)	hsa-miR-4662a-5p_st	miRNA	hsa-mir-4662a
hsa-miR-4529-5p_st	hsa-miR-4529-5p	MIMAT0019236	hsa-miR-4529-5p	0.961097	down	1.13142	0.834179	0.999543	1.1593	0.988463	1.24179	0.86414	1.26029	1.38143	1.19025	1.30554	0.89374	1.02925	Homo sapiens	18:53146452-53146529 (+)	hsa-miR-4529-5p_st	miRNA	hsa-mir-4529
hsa-miR-3674_st	hsa-miR-3674	MIMAT0018097	hsa-miR-3674	0.997216	down	0.949189	0.834647	0.999543	1.19116	0.977552	1.05897	0.851139	0.657068	1.26117	0.722993	0.995576	0.85133	0.92493	Homo sapiens	8:1749291-1749358 (+)	hsa-miR-3674_st	miRNA	hsa-mir-3674
hsa-miR-548b-3p_st	hsa-miR-548b-3p	MIMAT0003254	hsa-miR-548b-3p	0.785746	down	0.898037	0.835257	0.999543	0.644826	0.826068	0.644826	0.757306	0.747498	1.83826	0.856188	0.764954	0.883935	1.01651	Homo sapiens	6:119390212-119390308 (-)	hsa-miR-548b-3p_st	miRNA	hsa-mir-548b
hsa-miR-548n_st	hsa-miR-548n	MIMAT0005916	hsa-miR-548n	0.842996	down	0.876553	0.835284	0.999543	0.875125	0.785812	0.756008	0.729044	0.620772	0.635323	0.712575	0.620772	1.0463	1.9838	Homo sapiens	7:34980372-34980446 (-)	hsa-miR-548n_st	miRNA	hsa-mir-548n
hsa-miR-3691-3p_st	hsa-miR-3691-3p	MIMAT0019224	hsa-miR-3691-3p	1.0606	up	1.18125	0.837445	0.999543	1.56246	0.96963	1.29518	1.07943	1.21177	1.21904	0.916559	1.191	1.8101	0.557361	Homo sapiens	6:5148467-5148556 (-)	hsa-miR-3691-3p_st	miRNA	hsa-mir-3691
hsa-miR-513a-5p_st	hsa-miR-513a-5p	MIMAT0002877	hsa-miR-513a-5p	2.17617	up	1.94317	0.838517	0.999543	3.24075	1.78949	1.69187	3.11845	2.67976	1.57053	1.61504	1.42741	1.01861	1.27976	Homo sapiens	X:146294981-146295109 (-) // X:146307344-146307470 (-)	hsa-miR-513a-5p_st	miRNA	hsa-mir-513a-1 // hsa-mir-513a-2
hsa-miR-520d-5p_st	hsa-miR-520d-5p	MIMAT0002855	hsa-miR-520d-5p	0.996455	down	0.960162	0.838985	0.999543	0.87904	0.983586	1.08021	0.918041	0.927128	1.06887	0.878137	1.13756	0.769889	0.959164	Homo sapiens	19:54223350-54223436 (+)	hsa-miR-520d-5p_st	miRNA	hsa-mir-520d
hsa-let-7c_st	hsa-let-7c	MIMAT0000064	hsa-let-7c	0.866914	down	13.5483	0.839829	0.999543	13.4709	13.345	13.5496	13.5472	13.3138	13.3676	13.971	13.6322	13.5674	13.7185	Homo sapiens	21:17912148-17912231 (+)	hsa-let-7c_st	miRNA	hsa-let-7c
hsa-miR-4740-3p_st	hsa-miR-4740-3p	MIMAT0019870	hsa-miR-4740-3p	1.24673	up	1.27627	0.84118	0.999543	1.0948	1.48005	1.21904	1.61062	1.77219	1.54882	0.758565	1.09948	1.31693	0.862186	Homo sapiens	17:79374516-79374578 (-)	hsa-miR-4740-3p_st	miRNA	hsa-mir-4740
hsa-miR-4481_st	hsa-miR-4481	MIMAT0019015	hsa-miR-4481	1.39647	up	3.15352	0.841935	0.999543	2.91015	3.03521	2.97512	4.38025	3.67133	1.43517	2.88691	3.12279	4.13883	2.97942	Homo sapiens	10:12695137-12695196 (-)	hsa-miR-4481_st	miRNA	hsa-mir-4481
hsa-miR-4471_st	hsa-miR-4471	MIMAT0018998	hsa-miR-4471	0.92063	down	0.863221	0.842141	0.999543	0.905257	0.6361	0.754691	0.963317	0.758473	0.797097	1.50623	0.664748	0.874771	0.771523	Homo sapiens	8:101394991-101395073 (+)	hsa-miR-4471_st	miRNA	hsa-mir-4471
hsa-miR-4427_st	hsa-miR-4427	MIMAT0018942	hsa-miR-4427	1.02349	up	0.975198	0.843175	0.999543	0.99686	0.978323	0.77192	1.3377	0.874916	0.666728	0.732767	0.853993	1.06874	1.47003	Homo sapiens	1:233759898-233759965 (+)	hsa-miR-4427_st	miRNA	hsa-mir-4427
hsa-miR-3182_st	hsa-miR-3182	MIMAT0015062	hsa-miR-3182	0.988775	down	0.802715	0.843457	0.999543	0.729245	0.729245	0.977552	0.68525	0.851571	0.797097	0.751533	0.916025	0.996902	0.592733	Homo sapiens	16:83541951-83542013 (+)	hsa-miR-3182_st	miRNA	hsa-mir-3182
hsa-miR-4762-3p_st	hsa-miR-4762-3p	MIMAT0019911	hsa-miR-4762-3p	0.832595	down	0.937181	0.843872	0.999543	0.99013	0.692703	0.845043	0.797856	0.69939	1.10661	1.51453	0.754691	1.11467	0.856188	Homo sapiens	22:46156404-46156478 (+)	hsa-miR-4762-3p_st	miRNA	hsa-mir-4762
hsa-let-7b-star_st	hsa-let-7b*	MIMAT0004482	hsa-let-7b-3p	1.19069	up	2.65165	0.844407	0.999543	1.95255	2.71642	2.69418	3.70744	2.81715	2.80081	3.07221	2.87597	2.10956	1.77022	Homo sapiens	22:46509566-46509648 (+)	hsa-let-7b-star_st	miRNA	hsa-let-7b
hsa-miR-3173-3p_st	hsa-miR-3173-3p	MIMAT0015048	hsa-miR-3173-3p	1.34574	up	1.93357	0.844607	0.999543	1.51615	2.412	2.27252	1.97678	2.5614	1.44438	1.49911	2.15416	1.85244	1.64675	Homo sapiens	14:95604256-95604323 (-)	hsa-miR-3173-3p_st	miRNA	hsa-mir-3173
hsa-miR-3155b_st	hsa-miR-3155b	MIMAT0019012	hsa-miR-3155b	1.09586	up	0.96553	0.844635	0.999543	1.56246	0.873949	0.856188	0.67965	1.18555	0.856532	0.768398	0.935937	0.868436	1.0682	Homo sapiens		hsa-miR-3155b_st	miRNA	hsa-mir-3155b
hsa-miR-4714-5p_st	hsa-miR-4714-5p	MIMAT0019822	hsa-miR-4714-5p	0.991413	down	1.22739	0.845344	0.999543	1.07952	1.47325	0.924795	1.56006	1.0682	1.52099	0.938804	1.0011	1.55632	1.15082	Homo sapiens	15:99327655-99327731 (+)	hsa-miR-4714-5p_st	miRNA	hsa-mir-4714
hsa-miR-374b-star_st	hsa-miR-374b*	MIMAT0004956	hsa-miR-374b-3p	1.0234	up	1.23449	0.845797	0.999543	1.20375	1.78452	1.42741	0.886503	0.953697	0.78216	1.2041	1.3323	1.4737	1.29678	Homo sapiens	X:73438382-73438453 (-)	hsa-miR-374b-star_st	miRNA	hsa-mir-374b
hsa-miR-4326_st	hsa-miR-4326	MIMAT0016888	hsa-miR-4326	1.02081	up	1.22149	0.845903	0.999543	0.893144	1.39095	1.44352	1.1571	1.29705	1.44026	1.29705	1.36113	1.21053	0.724198	Homo sapiens	20:61918160-61918218 (+)	hsa-miR-4326_st	miRNA	hsa-mir-4326
hsa-miR-3150b-3p_st	hsa-miR-3150b-3p	MIMAT0018194	hsa-miR-3150b-3p	1.4244	up	1.3757	0.847885	0.999543	1.62683	2.67178	0.893665	1.49227	1.46983	1.23237	1.42741	1.02765	1.23307	0.68212	Homo sapiens	8:96085139-96085224 (-)	hsa-miR-3150b-3p_st	miRNA	hsa-mir-3150b
hsa-miR-545-star_st	hsa-miR-545*	MIMAT0004785	hsa-miR-545-5p	0.776716	down	0.847161	0.848835	0.999543	0.637218	0.756305	0.690521	0.61372	0.626688	1.05337	0.856188	0.788394	1.53666	0.912547	Homo sapiens	X:73506939-73507044 (-)	hsa-miR-545-star_st	miRNA	hsa-mir-545
hsa-miR-3609_st	hsa-miR-3609	MIMAT0017986	hsa-miR-3609	1.5746	up	7.27679	0.850327	0.999543	7.94857	7.73731	6.55753	7.65442	8.12356	6.44917	7.55331	6.3831	7.7174	6.6435	Homo sapiens	7:98479273-98479352 (+)	hsa-miR-3609_st	miRNA	hsa-mir-3609
hsa-miR-4511_st	hsa-miR-4511	MIMAT0019048	hsa-miR-4511	1.06678	up	1.08141	0.850729	0.999543	1.19342	1.02259	0.856188	1.75898	0.809001	0.977552	0.983218	0.942857	1.00552	1.26473	Homo sapiens	15:66011584-66011670 (-)	hsa-miR-4511_st	miRNA	hsa-mir-4511
hsa-miR-4661-3p_st	hsa-miR-4661-3p	MIMAT0019730	hsa-miR-4661-3p	0.836732	down	0.956828	0.851405	0.999543	0.557642	0.938839	0.977552	0.679054	0.988151	1.61271	0.889783	0.876385	1.07921	0.968959	Homo sapiens	8:92217713-92217787 (+)	hsa-miR-4661-3p_st	miRNA	hsa-mir-4661
hsa-miR-3672_st	hsa-miR-3672	MIMAT0018095	hsa-miR-3672	0.862049	down	1.08002	0.851701	0.999543	1.30397	0.59386	1.0796	1.0682	0.819078	1.54882	0.960638	1.14751	1.48378	0.794748	Homo sapiens	X:120504826-120504907 (+)	hsa-miR-3672_st	miRNA	hsa-mir-3672
hsa-miR-4789-5p_st	hsa-miR-4789-5p	MIMAT0019959	hsa-miR-4789-5p	0.767706	down	1.11933	0.852172	0.999543	1.21649	1.04196	0.850946	0.706725	0.827091	1.54882	2.10907	0.953697	0.996902	0.941598	Homo sapiens	3:175087329-175087410 (+)	hsa-miR-4789-5p_st	miRNA	hsa-mir-4789
hsa-miR-3158-3p_st	hsa-miR-3158-3p	MIMAT0015032	hsa-miR-3158-3p	1.01526	up	1.11459	0.8523	0.999543	0.914772	1.25168	0.977552	0.834091	1.64948	0.977552	1.15801	0.887749	1.52086	0.974123	Homo sapiens	10:103361174-103361254 (+) // 10:103361174-103361254 (-)	hsa-miR-3158-3p_st	miRNA	hsa-mir-3158-1 // hsa-mir-3158-2
hsa-miR-4726-3p_st	hsa-miR-4726-3p	MIMAT0019846	hsa-miR-4726-3p	1.11141	up	1.64957	0.853336	0.999543	1.7431	1.56286	1.4126	2.10252	1.80775	1.55357	1.48914	1.34711	1.57292	1.90414	Homo sapiens	17:36875944-36876001 (+)	hsa-miR-4726-3p_st	miRNA	hsa-mir-4726
hsa-miR-3927_st	hsa-miR-3927	MIMAT0018202	hsa-miR-3927-3p	0.663788	down	1.94823	0.854023	0.999543	2.18987	1.71922	1.21904	1.32293	1.81206	1.21904	3.35804	0.999179	1.8818	3.76109	Homo sapiens	9:112273755-112273825 (-)	hsa-miR-3927_st	miRNA	hsa-mir-3927
hsa-miR-4788_st	hsa-miR-4788	MIMAT0019958	hsa-miR-4788	2.26301	up	2.8064	0.854333	0.999543	3.60555	2.90595	3.36866	3.11171	3.98576	1.01561	2.17997	3.67151	3.03605	1.18326	Homo sapiens	3:134156669-134156748 (+)	hsa-miR-4788_st	miRNA	hsa-mir-4788
hsa-miR-1276_st	hsa-miR-1276	MIMAT0005930	hsa-miR-1276	1.38665	up	1.13858	0.854589	0.999543	0.905358	1.24938	1.05015	1.44147	2.22557	0.585929	0.860487	1.17104	0.92463	0.971817	Homo sapiens	15:86313727-86313809 (-)	hsa-miR-1276_st	miRNA	hsa-mir-1276
hsa-miR-4457_st	hsa-miR-4457	MIMAT0018979	hsa-miR-4457	1.37859	up	1.15269	0.854857	0.999543	1.64884	1.51379	0.977552	0.69591	2.08535	0.977552	0.821502	1.11769	0.994895	0.693829	Homo sapiens	5:1309425-1309492 (-)	hsa-miR-4457_st	miRNA	hsa-mir-4457
hsa-miR-3135_st	hsa-miR-3135	MIMAT0015001	hsa-miR-3135a	1.17138	up	1.05324	0.854861	0.999543	0.965076	0.977552	1.03534	1.51505	1.34374	1.12812	0.901873	0.953698	0.767685	0.944307	Homo sapiens	3:20179057-20179133 (+)	hsa-miR-3135_st	miRNA	hsa-mir-3135
hsa-miR-4640-5p_st	hsa-miR-4640-5p	MIMAT0019699	hsa-miR-4640-5p	1.71063	up	4.61212	0.855101	0.999543	4.54426	4.55892	5.22024	5.02944	5.64404	3.62371	4.20115	5.43421	4.74506	3.12012	Homo sapiens	6:30858660-30858749 (+)	hsa-miR-4640-5p_st	miRNA	hsa-mir-4640
hsa-miR-4756-3p_st	hsa-miR-4756-3p	MIMAT0019900	hsa-miR-4756-3p	1.219	up	1.22691	0.855958	0.999543	1.23494	1.36831	1.29412	1.6752	1.27624	1.05264	0.910491	1.22259	1.33706	0.897522	Homo sapiens	20:52684947-52685024 (-)	hsa-miR-4756-3p_st	miRNA	hsa-mir-4756
hsa-miR-4524_st	hsa-miR-4524	MIMAT0019062	hsa-miR-4524a-5p	0.946847	down	1.20524	0.856092	0.999543	1.2669	1.09607	1.1502	1.32706	0.988976	1.17935	1.42741	1.2237	0.901032	1.4917	Homo sapiens	17:67095705-67095773 (-)	hsa-miR-4524_st	miRNA	hsa-mir-4524
hsa-miR-379-star_st	hsa-miR-379*	MIMAT0004690	hsa-miR-379-3p	1.18847	up	1.11348	0.857186	0.999543	1.79643	1.11978	1.22498	0.980774	1.0682	1.03107	0.851194	1.14751	0.961797	0.953093	Homo sapiens	14:101488403-101488469 (+)	hsa-miR-379-star_st	miRNA	hsa-mir-379
hsa-miR-33a_st	hsa-miR-33a	MIMAT0000091	hsa-miR-33a-5p	0.812457	down	0.846787	0.857194	0.999543	0.545934	0.930027	0.876494	0.67965	0.45274	1.00888	1.13226	0.953697	0.809001	1.07919	Homo sapiens	22:42296948-42297016 (+)	hsa-miR-33a_st	miRNA	hsa-mir-33a
hsa-miR-3139_st	hsa-miR-3139	MIMAT0015007	hsa-miR-3139	0.775809	down	1.10352	0.85834	0.999543	0.646072	0.90181	0.736613	0.930069	1.38746	1.42359	0.828875	0.830433	1.29478	2.05548	Homo sapiens	4:144264613-144264688 (+)	hsa-miR-3139_st	miRNA	hsa-mir-3139
hsa-miR-3148_st	hsa-miR-3148	MIMAT0015021	hsa-miR-3148	2.29222	up	3.10945	0.858522	0.999543	3.42866	4.06486	2.66623	5.37459	3.00475	1.66953	1.15945	2.27775	2.20114	5.24749	Homo sapiens	8:29814788-29814864 (-)	hsa-miR-3148_st	miRNA	hsa-mir-3148
hsa-miR-920_st	hsa-miR-920	MIMAT0004970	hsa-miR-920	1.21144	up	1.67843	0.85883	0.999543	1.6831	0.963582	1.88439	1.8597	2.69317	1.42008	1.08821	2.0004	1.89543	1.29621	Homo sapiens	12:24365355-24365429 (+)	hsa-miR-920_st	miRNA	hsa-mir-920
hsa-miR-18a_st	hsa-miR-18a	MIMAT0000072	hsa-miR-18a-5p	1.24968	up	8.48569	0.861791	0.999543	9.08866	9.31194	8.06552	8.78433	7.98187	7.69021	7.91817	7.88644	10.1023	8.02741	Homo sapiens	13:92003005-92003075 (+)	hsa-miR-18a_st	miRNA	hsa-mir-18a
hsa-miR-4633-3p_st	hsa-miR-4633-3p	MIMAT0019690	hsa-miR-4633-3p	0.752874	down	1.60003	0.861803	0.999543	1.14413	1.60229	1.55135	1.49284	1.18574	1.40476	1.93441	1.454	2.18603	2.04475	Homo sapiens	5:128433381-128433459 (+)	hsa-miR-4633-3p_st	miRNA	hsa-mir-4633
hsa-miR-4661-5p_st	hsa-miR-4661-5p	MIMAT0019729	hsa-miR-4661-5p	0.919389	down	0.782251	0.863162	0.999543	0.833551	0.888509	0.685644	0.507717	0.692703	0.815828	0.874919	0.617835	1.2131	0.692703	Homo sapiens	8:92217713-92217787 (+)	hsa-miR-4661-5p_st	miRNA	hsa-mir-4661
hsa-miR-548b-5p_st	hsa-miR-548b-5p	MIMAT0004798	hsa-miR-548b-5p	0.992792	down	0.905896	0.863564	0.999543	0.813267	0.826068	0.935414	1.11964	0.809001	0.871862	1.27048	0.875255	0.787477	0.750497	Homo sapiens	6:119390212-119390308 (-)	hsa-miR-548b-5p_st	miRNA	hsa-mir-548b
hsa-miR-302c_st	hsa-miR-302c	MIMAT0000717	hsa-miR-302c-3p	0.901406	down	1.02605	0.863891	0.999543	1.42707	1.05038	0.781674	0.682206	0.814538	1.63629	0.929194	0.838672	1.03734	1.06313	Homo sapiens	4:113569519-113569586 (-)	hsa-miR-302c_st	miRNA	hsa-mir-302c
hsa-miR-106a-star_st	hsa-miR-106a*	MIMAT0004517	hsa-miR-106a-3p	0.928203	down	0.928699	0.864315	0.999543	0.930219	0.692703	0.903282	1.03957	0.809001	1.07209	0.950725	0.953697	0.978067	0.957638	Homo sapiens	X:133304228-133304308 (-)	hsa-miR-106a-star_st	miRNA	hsa-mir-106a
hsa-miR-1179_st	hsa-miR-1179	MIMAT0005824	hsa-miR-1179	1.2114	up	1.28674	0.864567	0.999543	1.54684	1.34524	1.56194	1.38687	1.28447	1.17032	0.426355	1.47828	1.39339	1.27365	Homo sapiens	15:89151338-89151428 (+)	hsa-miR-1179_st	miRNA	hsa-mir-1179
hsa-miR-4532_st	hsa-miR-4532	MIMAT0019071	hsa-miR-4532	1.64445	up	8.29416	0.865679	0.999543	8.1691	8.28625	8.11877	10.3667	8.324	8.00342	8.60549	8.35836	7.15553	7.55398	Homo sapiens	20:56470450-56470500 (+)	hsa-miR-4532_st	miRNA	hsa-mir-4532
hsa-miR-3678-3p_st	hsa-miR-3678-3p	MIMAT0018103	hsa-miR-3678-3p	0.844459	down	0.958478	0.866114	0.999543	0.888931	0.83694	0.81418	0.862935	0.779653	0.977552	0.81418	0.91169	0.700092	1.99863	Homo sapiens	17:73402150-73402243 (+)	hsa-miR-3678-3p_st	miRNA	hsa-mir-3678
hsa-miR-4768-3p_st	hsa-miR-4768-3p	MIMAT0019921	hsa-miR-4768-3p	0.953715	down	1.02912	0.866536	0.999543	0.996902	1.29227	0.794182	0.945668	0.945668	0.80594	1.21904	0.858947	0.846104	1.58651	Homo sapiens	X:17444004-17444077 (+)	hsa-miR-4768-3p_st	miRNA	hsa-mir-4768
hsa-miR-2115_st	hsa-miR-2115	MIMAT0011158	hsa-miR-2115-5p	1.01666	up	1.07119	0.86679	0.999543	1.0412	1.47171	0.811888	1.1269	0.963836	1.29545	1.03844	0.880406	0.726046	1.35602	Homo sapiens	3:48357850-48357949 (-)	hsa-miR-2115_st	miRNA	hsa-mir-2115
hsa-miR-526b-star_st	hsa-miR-526b*	MIMAT0002836	hsa-miR-526b-3p	0.88119	down	0.704998	0.868366	0.999543	0.560339	0.690197	0.646182	0.601758	0.570329	0.797097	0.70685	0.705797	0.658835	1.1126	Homo sapiens	19:54197647-54197729 (+)	hsa-miR-526b-star_st	miRNA	hsa-mir-526b
hsa-miR-4314_st	hsa-miR-4314	MIMAT0016868	hsa-miR-4314	1.44148	up	1.31091	0.869521	0.999543	1.10316	1.53367	1.51487	1.84132	1.88042	0.632254	1.13456	1.41069	1.27577	0.782434	Homo sapiens	17:7991374-7991465 (+)	hsa-miR-4314_st	miRNA	hsa-mir-4314
hsa-miR-4757-3p_st	hsa-miR-4757-3p	MIMAT0019902	hsa-miR-4757-3p	0.83445	down	1.07886	0.869629	0.999543	0.915119	0.977552	1.05318	0.632993	1.16268	0.823349	1.94813	1.14751	1.29492	0.833126	Homo sapiens	2:19548190-19548266 (+)	hsa-miR-4757-3p_st	miRNA	hsa-mir-4757
hsa-miR-4272_st	hsa-miR-4272	MIMAT0016902	hsa-miR-4272	1.00748	up	0.844144	0.870405	0.999543	1.01493	0.95437	0.706124	0.582418	0.989758	0.884113	0.708963	0.754691	0.777873	1.0682	Homo sapiens	3:67275888-67275951 (+)	hsa-miR-4272_st	miRNA	hsa-mir-4272
hsa-miR-4276_st	hsa-miR-4276	MIMAT0016904	hsa-miR-4276	1.06099	up	0.897004	0.871958	0.999543	0.912206	0.765423	0.856188	0.70848	1.45624	0.514694	0.500738	0.79088	1.23197	1.23322	Homo sapiens	4:175344946-175345015 (+)	hsa-miR-4276_st	miRNA	hsa-mir-4276
hsa-miR-302d-star_st	hsa-miR-302d*	MIMAT0004685	hsa-miR-302d-5p	1.16109	up	1.25857	0.872429	0.999543	2.24771	0.722952	1.24928	1.06847	1.54312	0.827346	0.856188	1.35834	1.43713	1.27515	Homo sapiens	4:113569160-113569227 (-)	hsa-miR-302d-star_st	miRNA	hsa-mir-302d
hsa-miR-3682-3p_st	hsa-miR-3682-3p	MIMAT0018110	hsa-miR-3682-3p	1.27592	up	1.63872	0.872701	0.999543	2.3694	1.65959	2.61257	0.986282	1.44458	1.27401	1.33493	2.52223	0.649522	1.53406	Homo sapiens	2:54076259-54076342 (-)	hsa-miR-3682-3p_st	miRNA	hsa-mir-3682
hsa-miR-4685-5p_st	hsa-miR-4685-5p	MIMAT0019771	hsa-miR-4685-5p	1.90418	up	3.95622	0.873027	0.999543	4.10887	4.06763	4.51619	4.87346	4.53787	2.60626	3.68206	4.34259	4.12375	2.7035	Homo sapiens	10:100191039-100191115 (-)	hsa-miR-4685-5p_st	miRNA	hsa-mir-4685
hsa-miR-1299_st	hsa-miR-1299	MIMAT0005887	hsa-miR-1299	1.29585	up	3.0646	0.873216	0.999543	4.96396	2.14231	1.32524	2.20099	5.62526	3.3977	3.64604	1.14739	1.95488	4.24227	Homo sapiens	9:69002239-69002321 (-)	hsa-miR-1299_st	miRNA	hsa-mir-1299
hsa-miR-4458_st	hsa-miR-4458	MIMAT0018980	hsa-miR-4458	1.2083	up	4.11719	0.873438	0.999543	5.83606	2.83436	3.94983	5.12062	3.52754	2.50307	5.23175	3.64596	6.37436	2.14836	Homo sapiens	5:8461038-8461112 (+)	hsa-miR-4458_st	miRNA	hsa-mir-4458
hsa-miR-518e-star_st	hsa-miR-518e*	MIMAT0005450	hsa-miR-518e-5p	1.0048	up	0.85308	0.873691	0.999543	1.18574	0.692703	0.802379	0.655507	0.946352	0.862513	0.459205	0.734259	1.35639	0.835756	Homo sapiens	19:54233092-54233179 (+)	hsa-miR-518e-star_st	miRNA	hsa-mir-518e
hsa-miR-202_st	hsa-miR-202	MIMAT0002811	hsa-miR-202-3p	0.600312	down	3.3029	0.873699	0.999543	2.58566	2.31395	3.58456	3.26939	2.9204	3.23737	3.0667	3.43593	3.90704	4.708	Homo sapiens	10:135061015-135061124 (-)	hsa-miR-202_st	miRNA	hsa-mir-202
hsa-miR-1269b_st	hsa-miR-1269b	MIMAT0019059	hsa-miR-1269b	0.47414	down	1.96153	0.875452	0.999543	1.03433	2.14473	1.31172	1.41388	1.21145	1.24475	2.49574	0.962856	6.67157	1.12427	Homo sapiens	17:12820585-12820659 (-)	hsa-miR-1269b_st	miRNA	hsa-mir-1269b
hsa-miR-518d-5p_st	hsa-miR-518d-5p	MIMAT0005456	hsa-miR-518d-5p	1.10457	up	1.11567	0.876171	0.999543	1.34309	1.13375	1.2144	1.16721	1.07862	1.07369	1.57724	1.14751	0.586088	0.835106	Homo sapiens	19:54238131-54238217 (+)	hsa-miR-518d-5p_st	miRNA	hsa-mir-518d
hsa-miR-4691-5p_st	hsa-miR-4691-5p	MIMAT0019781	hsa-miR-4691-5p	1.22628	up	1.12396	0.876416	0.999543	1.18574	1.24569	1.27763	1.21904	1.42741	0.797097	0.765215	1.34239	0.879314	1.10006	Homo sapiens	11:67801364-67801448 (+)	hsa-miR-4691-5p_st	miRNA	hsa-mir-4691
hsa-miR-4296_st	hsa-miR-4296	MIMAT0016845	hsa-miR-4296	1.13883	up	1.43401	0.877136	0.999543	0.908011	1.58595	1.52703	2.46302	1.1549	1.68123	1.17116	1.66532	0.656426	1.52703	Homo sapiens	10:126721352-126721439 (-)	hsa-miR-4296_st	miRNA	hsa-mir-4296
hsa-miR-550a_st	hsa-miR-550a	MIMAT0004800	hsa-miR-550a-5p	1.80925	up	4.28817	0.877478	0.999543	6.25262	3.69773	4.2318	4.73928	4.65789	3.40447	4.7709	3.98888	4.59361	2.54449	Homo sapiens	7:30329410-30329506 (+) // 7:32772593-32772689 (+)	hsa-miR-550a_st	miRNA	hsa-mir-550a-1 // hsa-mir-550a-2
hsa-miR-378_st	hsa-miR-378	MIMAT0000732	hsa-miR-378a-3p	1.70497	up	9.64918	0.877548	0.999543	10.1931	10.3034	10.1435	10.7459	8.78438	8.23505	9.91716	9.96515	8.9914	9.21279	Homo sapiens	5:149112388-149112453 (+)	hsa-miR-378_st	miRNA	hsa-mir-378
hsa-miR-1261_st	hsa-miR-1261	MIMAT0005913	hsa-miR-1261	0.91412	down	1.08292	0.878775	0.999543	1.15144	1.03262	1.08274	0.579657	1.2443	1.07064	1.45885	1.14751	1.16078	0.900699	Homo sapiens	11:90602289-90602370 (-)	hsa-miR-1261_st	miRNA	hsa-mir-1261
hsa-miR-3202_st	hsa-miR-3202	MIMAT0015089	hsa-miR-3202	1.1027	up	1.34935	0.878822	0.999543	1.34309	0.977552	1.11398	1.57467	2.09004	1.21904	1.41293	1.04809	1.20846	1.50561	Homo sapiens	X:153246548-153246628 (+) // X:153246549-153246627 (-)	hsa-miR-3202_st	miRNA	hsa-mir-3202-1 // hsa-mir-3202-2
hsa-miR-1245b-3p_st	hsa-miR-1245b-3p	MIMAT0019951	hsa-miR-1245b-3p	0.887456	down	0.97319	0.878949	0.999543	0.773058	1.29227	0.83893	0.747816	0.783247	1.54023	0.856188	0.917012	1.31502	0.668132	Homo sapiens	2:189842819-189842887 (-)	hsa-miR-1245b-3p_st	miRNA	hsa-mir-1245b
hsa-miR-3665_st	hsa-miR-3665	MIMAT0018087	hsa-miR-3665	1.35101	up	11.8032	0.87931	0.999543	11.5064	12.2891	11.8427	12.5014	11.9613	11.8348	12.0019	11.7361	11.3547	11.0032	Homo sapiens	13:78272147-78272251 (-)	hsa-miR-3665_st	miRNA	hsa-mir-3665
hsa-miR-4736_st	hsa-miR-4736	MIMAT0019862	hsa-miR-4736	0.563175	down	2.06055	0.879643	0.999543	2.44283	1.99931	1.42346	0.942825	1.42346	4.69132	3.07142	1.25364	1.64068	1.71655	Homo sapiens	17:56413337-56413383 (-)	hsa-miR-4736_st	miRNA	hsa-mir-4736
hsa-miR-523-star_st	hsa-miR-523*	MIMAT0005449	hsa-miR-523-5p	1.07604	up	1.0904	0.880239	0.999543	0.68076	1.1064	1.08274	1.21904	1.62738	1.14118	0.778334	1.14751	1.06413	1.05653	Homo sapiens	19:54201639-54201725 (+)	hsa-miR-523-star_st	miRNA	hsa-mir-523
hsa-miR-3679-5p_st	hsa-miR-3679-5p	MIMAT0018104	hsa-miR-3679-5p	1.92742	up	5.34586	0.880612	0.999543	5.92219	5.01919	5.39829	7.36068	5.39564	3.84652	5.7704	5.61643	5.24979	3.8795	Homo sapiens	2:134884696-134884763 (+)	hsa-miR-3679-5p_st	miRNA	hsa-mir-3679
hsa-miR-27b-star_st	hsa-miR-27b*	MIMAT0004588	hsa-miR-27b-5p	1.13998	up	5.30015	0.882162	0.999543	4.97632	6.00894	5.35495	5.17285	5.4602	2.38202	6.91936	5.16932	6.1643	5.39322	Homo sapiens	9:97847727-97847823 (+)	hsa-miR-27b-star_st	miRNA	hsa-mir-27b
hsa-miR-3180-5p_st	hsa-miR-3180-5p	MIMAT0015057	hsa-miR-3180-5p	1.16529	up	1.13978	0.882412	0.999543	1.02958	1.42128	0.977552	1.72458	1.09762	0.873458	0.996492	0.92573	1.50657	0.84489	Homo sapiens	16:15005077-15005170 (+) // 16:16403736-16403823 (+) // 16:18496035-18496128 (-)	hsa-miR-3180-5p_st	miRNA	hsa-mir-3180-1 // hsa-mir-3180-2 // hsa-mir-3180-3
hsa-miR-302b-star_st	hsa-miR-302b*	MIMAT0000714	hsa-miR-302b-5p	0.890986	down	1.0837	0.884757	0.999543	0.856882	0.927957	1.14173	1.16663	0.908996	1.15472	1.05456	1.08915	1.11793	1.41846	Homo sapiens	4:113569641-113569713 (-)	hsa-miR-302b-star_st	miRNA	hsa-mir-302b
hsa-miR-190_st	hsa-miR-190	MIMAT0000458	hsa-miR-190a	0.715682	down	1.02907	0.885022	0.999543	0.921788	0.826068	0.712898	0.805914	0.672171	1.34257	0.985564	0.809223	2.13987	1.07466	Homo sapiens	15:63116156-63116240 (+)	hsa-miR-190_st	miRNA	hsa-mir-190
hsa-miR-4790-3p_st	hsa-miR-4790-3p	MIMAT0019962	hsa-miR-4790-3p	0.975957	down	1.07731	0.885292	0.999543	1.15998	1.22976	1.02644	0.87876	1.00385	1.14063	1.16273	0.984961	1.16676	1.01926	Homo sapiens	3:5291862-5291940 (-)	hsa-miR-4790-3p_st	miRNA	hsa-mir-4790
hsa-miR-4770_st	hsa-miR-4770	MIMAT0019924	hsa-miR-4770	0.889422	down	1.085	0.885485	0.999543	0.939264	0.971665	1.24559	0.657139	1.18869	1.20138	1.42741	1.30493	1.08188	0.83205	Homo sapiens	X:6301947-6302004 (-)	hsa-miR-4770_st	miRNA	hsa-mir-4770
hsa-miR-939_st	hsa-miR-939	MIMAT0004982	hsa-miR-939-5p	1.94265	up	4.69569	0.885602	0.999543	4.74687	4.59018	4.85658	6.38058	5.29929	2.86781	4.96399	5.05053	4.29194	3.90911	Homo sapiens	8:145619364-145619445 (-)	hsa-miR-939_st	miRNA	hsa-mir-939
hsa-miR-4745-3p_st	hsa-miR-4745-3p	MIMAT0019879	hsa-miR-4745-3p	1.23587	up	1.09886	0.887371	0.999543	1.18285	1.72268	1.08274	0.906371	1.36347	0.813253	0.733519	1.15727	0.942097	1.08436	Homo sapiens	19:804932-805023 (+)	hsa-miR-4745-3p_st	miRNA	hsa-mir-4745
hsa-miR-133b_st	hsa-miR-133b	MIMAT0000770	hsa-miR-133b	0.85627	down	1.43311	0.88756	0.999543	1.54974	1.30135	1.51837	0.809001	1.42741	1.26589	3.08935	1.63406	0.674891	1.06099	Homo sapiens	6:52013721-52013839 (+)	hsa-miR-133b_st	miRNA	hsa-mir-133b
hsa-miR-103a_st	hsa-miR-103a	MIMAT0000101	hsa-miR-103a-3p	0.997342	down	12.9095	0.887759	0.999543	13.039	12.8491	12.7299	13.3615	12.5586	13.1748	12.5773	12.7822	13.0246	12.9984	Homo sapiens	5:167987901-167987978 (-) // 20:3898141-3898218 (+)	hsa-miR-103a_st	miRNA	hsa-mir-103a-1 // hsa-mir-103a-2
hsa-miR-4737_st	hsa-miR-4737	MIMAT0019863	hsa-miR-4737	1.1665	up	1.01766	0.888786	0.999543	1.429	0.881521	0.818506	0.986306	1.52844	0.977552	0.986306	0.878478	0.809001	0.881521	Homo sapiens	17:58120386-58120466 (-)	hsa-miR-4737_st	miRNA	hsa-mir-4737
hsa-miR-30a_st	hsa-miR-30a	MIMAT0000087	hsa-miR-30a-5p	0.56365	down	10.5582	0.888892	0.999543	9.67808	10.2096	11.007	8.65508	11.1733	10.6541	11.3993	10.8474	10.8185	11.1394	Homo sapiens	6:72113254-72113324 (-)	hsa-miR-30a_st	miRNA	hsa-mir-30a
hsa-miR-301a_st	hsa-miR-301a	MIMAT0000688	hsa-miR-301a-3p	1.81523	up	4.00842	0.889729	0.999543	4.53788	4.39929	4.77277	3.54198	4.94058	1.27131	2.86633	5.06813	6.13578	2.55017	Homo sapiens	17:57228497-57228582 (-)	hsa-miR-301a_st	miRNA	hsa-mir-301a
hsa-miR-4255_st	hsa-miR-4255	MIMAT0016885	hsa-miR-4255	0.84222	down	0.908569	0.890996	0.999543	1.00119	0.441975	0.754691	0.916661	0.809001	0.900854	1.14685	0.693589	1.24335	1.17753	Homo sapiens	1:37627164-37627235 (+)	hsa-miR-4255_st	miRNA	hsa-mir-4255
hsa-miR-548s_st	hsa-miR-548s	MIMAT0014987	hsa-miR-548s	0.96194	down	0.97295	0.891884	0.999543	0.974892	0.897717	0.802318	1.09617	0.953697	0.977552	0.946994	0.838793	1.24977	0.991593	Homo sapiens	2:11907570-11907651 (+)	hsa-miR-548s_st	miRNA	hsa-mir-548s
hsa-miR-18b-star_st	hsa-miR-18b*	MIMAT0004751	hsa-miR-18b-3p	0.762014	down	0.989066	0.891905	0.999543	0.913246	0.889353	0.764318	0.50526	0.892874	1.31576	0.797163	0.682655	1.41468	1.71535	Homo sapiens	X:133304071-133304141 (-)	hsa-miR-18b-star_st	miRNA	hsa-mir-18b
hsa-miR-3650_st	hsa-miR-3650	MIMAT0018070	hsa-miR-3650	1.03971	up	1.53223	0.892857	0.999543	1.91772	1.57839	1.24915	1.38363	1.67271	1.30987	2.04123	1.30987	1.57839	1.2813	Homo sapiens	5:38557604-38557663 (-)	hsa-miR-3650_st	miRNA	hsa-mir-3650
hsa-miR-3127-5p_st	hsa-miR-3127-5p	MIMAT0014990	hsa-miR-3127-5p	1.58473	up	1.91612	0.895338	0.999543	1.83792	2.17681	1.6677	2.6328	2.92595	1.14813	1.69411	1.77278	1.54461	1.76038	Homo sapiens	2:97464015-97464090 (+)	hsa-miR-3127-5p_st	miRNA	hsa-mir-3127
hsa-miR-4803_st	hsa-miR-4803	MIMAT0019983	hsa-miR-4803	0.959137	down	0.946432	0.895722	0.999543	0.829841	1.03834	0.871796	0.885886	0.955821	0.973099	0.915964	0.831576	0.863138	1.29886	Homo sapiens	5:71465294-71465367 (+)	hsa-miR-4803_st	miRNA	hsa-mir-4803
[truncated: 191 more rows]

## Sheet: Differentially Expressed miRs
Differentially Expressed miRs Cutoff: p <= 0.05, AveExpr >= 3 # Column A: Probe ID. # Column B ~ D: The miRNA name (miRBaseV17), miRBase mature accession, miRNA name (miRBaseV19). Use v19 name for further bioinformatics analysis. # Column E ~ I: The fold change , average exrpession, p-value ( moderated paired t-test, limma package), q-value (BH corrected) for A vs B. # Column J ~ S: The normalize…
[truncated: 1,735 more rows]
