# Supplementary material for: Downregulation of miR-181b-5p Inhibits the Viability, Migration, and Glycolysis of Gallbladder Cancer by Upregulating PDHX Under Hypoxia
Source: Front Oncol. 2021 Aug 16;11:683725. doi: 10.3389/fonc.2021.683725 (PMC8415503; doi:10.3389/fonc.2021.683725)
Supplement: Supplementary file 3 [file DataSheet_1.zip › RNA seq raw data/tfbsEnrich/A vs B_dn RefSeq/TFBS.xml]

<?xml version='1.0' ?>
<?mso-application progid="Excel.Sheet"?>
<Workbook xmlns="urn:schemas-microsoft-com:office:spreadsheet" xmlns:o="urn:schemas-microsoft-com:office:office" xmlns:x="urn:schemas-microsoft-com:office:excel" xmlns:ss="urn:schemas-microsoft-com:office:spreadsheet" xmlns:html="http://www.w3.org/TR/REC-html40"><Styles><Style ss:ID="boldCell"><Alignment ss:Horizontal="Left" /><Font ss:FontName="Times New Roman" x:Family="Roman" ss:Size="10.0" ss:Bold="1" /></Style><Style ss:ID="noteCell"><Alignment ss:Horizontal="Left" ss:Vertical="Center" ss:WrapText="1" /><Font ss:FontName="Times New Roman" x:Family="Roman" ss:Size="10.0" /><Interior ss:Color="#f0e68c" ss:Pattern="Solid" /></Style><Style ss:ID="annoCell"><Alignment ss:Horizontal="Center" /><Font ss:FontName="Times New Roman" x:Family="Roman" ss:Size="10.0" ss:Bold="1" /><Interior ss:Color="#6a5acd" ss:Pattern="Solid" /></Style><Style ss:ID="posCell"><Alignment ss:Horizontal="Center" /><Font ss:FontName="Times New Roman" x:Family="Roman" ss:Size="10.0" ss:Bold="1" /><Interior ss:Color="#90ee90" ss:Pattern="Solid" /></Style><Style ss:ID="proCell"><Alignment ss:Horizontal="Center" /><Font ss:FontName="Times New Roman" x:Family="Roman" ss:Size="10.0" ss:Bold="1" /><Interior ss:Color="#ffa500" ss:Pattern="Solid" /></Style><Style ss:ID="siteCell"><Alignment ss:Horizontal="Center" /><Font ss:FontName="Times New Roman" x:Family="Roman" ss:Size="10.0" ss:Bold="1" /><Interior ss:Color="#ff0000" ss:Pattern="Solid" /></Style><Style ss:ID="Default"><Alignment ss:Horizontal="Left" /><Font ss:FontName="Times New Roman" x:Family="Roman" ss:Size="10.0" /></Style><Style ss:ID="ref"><Alignment ss:Horizontal="Left" /><Font ss:FontName="Times New Roman" x:Family="Roman" ss:Size="10.0" ss:Color="#0000ff" /></Style></Styles><Worksheet ss:Name="Enriched TFBS on DEGs"><Table><Row><Cell ss:StyleID="noteCell" ss:MergeAcross="49" ss:MergeDown="13"><ss:Data ss:Type="String" xmlns="http://www.w3.org/TR/REC-html40"><Font html:Size="12.0"><B>Enriched Transcription Factor Binding Sites on Differentially Expressed Genes</B></Font>&#10;&#10;# Column A: Seqname, it represents the transcript ID.&#10;# Column B: GeneCards, a database of human genes that provides genomic, proteomic, transcriptomic, genetic and functional information on all known and predicted human genes.&#10;# Column C: KEGG, a database resource for understanding high-level functions and utilities of the biological system, such as the cell, the organism and the ecosystem.&#10;# Column D: Protein Atlas, a database of protein expression profiles based on immunohistochemistry for a large number of human tissues, cancers and cell lines.&#10;# Column E: Genome Track, for visualization of the genome features between the transcript start and end point.&#10;# Column F ~ I: Genome Position for the transcript.&#10;# Column J ~ K: Selected promoter region.&#10;&#10;# Column L: The total number of enriched transcription factor binding site on the selected promoter regions.&#10;# Column M ~ AX: The number of sites for each enriched transcription factor, including FOXD3, SRY, MEF-2A, FOXF2, POU3F2, POU3F2 (N-Oct-5a), NF-AT1, Nkx6-1, NF-AT2, POU3F2 (N-Oct-5b), TGIF, E4BP4, Nkx2-2, FOXL1, GATA-1, LUN-1, HOXA9B, FAC1, Pbx1a, Meis-1, HNF-1A, ATF-2, FOXO4, Cdc5, Cart-1, FOXC1, c-Jun, SRF, C/EBPbeta, ISGF-3, RSRFC4, Nkx3-1 v1, Nkx3-1 v4, Nkx3-1, Nkx3-1 v2, Nkx3-1 v3, TBP, RORalpha1.</ss:Data></Cell></Row><Row ss:Index="15" /><Row ss:Index="16" /><Row ss:Index="17"><Cell ss:StyleID="annoCell" ss:MergeAcross="4"><Data ss:Type="String">Transcript Annotations</Data></Cell><Cell ss:StyleID="posCell" ss:MergeAcross="3"><Data ss:Type="String">Genome Position</Data></Cell><Cell ss:StyleID="proCell" ss:MergeAcross="1"><Data ss:Type="String">Promoter Region</Data></Cell><Cell ss:StyleID="siteCell" ss:MergeAcross="38"><Data ss:Type="String">Enriched TFBS</Data></Cell></Row><Row ss:Index="18" ss:StyleID="boldCell"><Cell><Data ss:Type="String">Seqname</Data></Cell><Cell><Data ss:Type="String">GeneSymbol</Data></Cell><Cell><Data ss:Type="String">Pathway</Data></Cell><Cell><Data ss:Type="String">Antibody</Data></Cell><Cell><Data ss:Type="String">Genome Features</Data></Cell><Cell><Data ss:Type="String">Chromosome</Data></Cell><Cell><Data ss:Type="String">Strand</Data></Cell><Cell><Data ss:Type="String">Transcript Start</Data></Cell><Cell><Data ss:Type="String">Transcript End</Data></Cell><Cell><Data ss:Type="String">Promoter Start</Data></Cell><Cell><Data ss:Type="String">Promoter End</Data></Cell><Cell><Data ss:Type="String">Total Sites</Data></Cell><Cell><Data ss:Type="String">FOXD3</Data></Cell><Cell><Data ss:Type="String">SRY</Data></Cell><Cell><Data ss:Type="String">MEF-2A</Data></Cell><Cell><Data ss:Type="String">FOXF2</Data></Cell><Cell><Data ss:Type="String">POU3F2</Data></Cell><Cell><Data ss:Type="String">POU3F2 (N-Oct-5a)</Data></Cell><Cell><Data ss:Type="String">NF-AT1</Data></Cell><Cell><Data ss:Type="String">Nkx6-1</Data></Cell><Cell><Data ss:Type="String">NF-AT2</Data></Cell><Cell><Data ss:Type="String">POU3F2 (N-Oct-5b)</Data></Cell><Cell><Data ss:Type="String">TGIF</Data></Cell><Cell><Data ss:Type="String">E4BP4</Data></Cell><Cell><Data ss:Type="String">Nkx2-2</Data></Cell><Cell><Data ss:Type="String">FOXL1</Data></Cell><Cell><Data ss:Type="String">GATA-1</Data></Cell><Cell><Data ss:Type="String">LUN-1</Data></Cell><Cell><Data ss:Type="String">HOXA9B</Data></Cell><Cell><Data ss:Type="String">FAC1</Data></Cell><Cell><Data ss:Type="String">Pbx1a</Data></Cell><Cell><Data ss:Type="String">Meis-1</Data></Cell><Cell><Data ss:Type="String">HNF-1A</Data></Cell><Cell><Data ss:Type="String">ATF-2</Data></Cell><Cell><Data ss:Type="String">FOXO4</Data></Cell><Cell><Data ss:Type="String">Cdc5</Data></Cell><Cell><Data ss:Type="String">Cart-1</Data></Cell><Cell><Data ss:Type="String">FOXC1</Data></Cell><Cell><Data ss:Type="String">c-Jun</Data></Cell><Cell><Data ss:Type="String">SRF</Data></Cell><Cell><Data ss:Type="String">C/EBPbeta</Data></Cell><Cell><Data ss:Type="String">ISGF-3</Data></Cell><Cell><Data ss:Type="String">RSRFC4</Data></Cell><Cell><Data ss:Type="String">Nkx3-1 v1</Data></Cell><Cell><Data ss:Type="String">Nkx3-1 v4</Data></Cell><Cell><Data ss:Type="String">Nkx3-1</Data></Cell><Cell><Data ss:Type="String">Nkx3-1 v2</Data></Cell><Cell><Data ss:Type="String">Nkx3-1 v3</Data></Cell><Cell><Data ss:Type="String">TBP</Data></Cell><Cell><Data ss:Type="String">RORalpha1</Data></Cell></Row><Row ss:Index="19"><Cell ss:StyleID="ref" ss:HRef="http://www.ncbi.nlm.nih.gov/nuccore/?term=NM_032199"><Data ss:Type="String">NM_032199</Data></Cell><Cell ss:StyleID="ref" ss:HRef="http://www.genecards.org/cgi-bin/carddisp.pl?gene=ARID5B"><Data ss:Type="String">ARID5B</Data></Cell><Cell /><Cell ss:StyleID="ref" ss:HRef="http://www.proteinatlas.org/ENSG00000150347"><Data ss:Type="String">ENSG00000150347</Data></Cell><Cell ss:StyleID="ref" ss:HRef="http://genome.ucsc.edu/cgi-bin/hgTracks?position=chr10:63621874-63895846&amp;db=hg19&amp;org=human"><Data ss:Type="String">chr10:63621874-63895846 (+)</Data></Cell><Cell><Data ss:Type="String">chr10</Data></Cell><Cell><Data ss:Type="String">+</Data></Cell><Cell><Data ss:Type="Number">6.3661013e7</Data></Cell><Cell><Data ss:Type="Number">6.3856707e7</Data></Cell><Cell><Data ss:Type="Number">6.3656013e7</Data></Cell><Cell><Data ss:Type="Number">6.3662012e7</Data></Cell><Cell><Data ss:Type="Number">46.0</Data></Cell><Cell><Data ss:Type="Number">1.0</Data></Cell><Cell><Data ss:Type="Number">1.0</Data></Cell><Cell><Data ss:Type="Number">2.0</Data></Cell><Cell><Data ss:Type="Number">1.0</Data></Cell><Cell><Data ss:Type="Number">5.0</Data></Cell><Cell><Data ss:Type="Number">5.0</Data></Cell><Cell><Data ss:Type="Number">0.0</Data></Cell><Cell><Data ss:Type="Number">0.0</Data></Cell><Cell><Data ss:Type="Number">0.0</Data></Cell><Cell><Data ss:Type="Number">5.0</Data></Cell><Cell><Data ss:Type="Number">0.0</Data></Cell><Cell><Data ss:Type="Number">2.0</Data></Cell><Cell><Data ss:Type="Number">1.0</Data></Cell><Cell><Data ss:Type="Number">2.0</Data></Cell><Cell><Data ss:Type="Number">1.0</Data></Cell><Cell><Data ss:Type="Number">0.0</Data></Cell><Cell><Data ss:Type="Number">0.0</Data></Cell><Cell><Data ss:Type="Number">0.0</Data></Cell><Cell><Data ss:Type="Number">5.0</Data></Cell><Cell><Data ss:Type="Number">0.0</Data></Cell><Cell><Data ss:Type="Number">0.0</Data></Cell><Cell><Data ss:Type="Number">0.0</Data></Cell><Cell><Data ss:Type="Number">3.0</Data></Cell><Cell><Data ss:Type="Number">0.0</Data></Cell><Cell><Data ss:Type="Number">2.0</Data></Cell><Cell><Data ss:Type="Number">1.0</Data></Cell><Cell><Data ss:Type="Number">0.0</Data></Cell><Cell><Data ss:Type="Number">0.0</Data></Cell><Cell><Data ss:Type="Number">3.0</Data></Cell><Cell><Data ss:Type="Number">0.0</Data></Cell><Cell><Data ss:Type="Number">0.0</Data></Cell><Cell><Data ss:Type="Number">1.0</Data></Cell><Cell><Data ss:Type="Number">1.0</Data></Cell><Cell><Data ss:Type="Number">1.0</Data></Cell><Cell><Data ss:Type="Number">1.0</Data></Cell><Cell><Data ss:Type="Number">1.0</Data></Cell><Cell><Data ss:Type="Number">1.0</Data></Cell><Cell><Data ss:Type="Number">0.0</Data></Cell></Row><Row ss:Index="20"><Cell ss:StyleID="ref" ss:HRef="http://www.ncbi.nlm.nih.gov/nuccore/?term=NM_002585"><Data ss:Type="String">NM_002585</Data></Cell><Cell ss:StyleID="ref" ss:HRef="http://www.genecards.org/cgi-bin/carddisp.pl?gene=PBX1"><Data ss:Type="String">PBX1</Data></Cell><Cell ss:StyleID="ref" ss:HRef="http://www.kegg.jp/kegg-bin/show_pathway?map=hsa05202&amp;multi_query=5087+cyan%2Cblack"><Data ss:Type="String">Transcriptional misregulation in cancer</Data></Cell><Cell ss:StyleID="ref" ss:HRef="http://www.proteinatlas.org/ENSG00000185630"><Data ss:Type="String">ENSG00000185630</Data></Cell><Cell ss:StyleID="ref" ss:HRef="http://genome.ucsc.edu/cgi-bin/hgTracks?position=chr1:164470104-164879553&amp;db=hg19&amp;org=human"><Data ss:Type="String">chr1:164470104-164879553 (+)</Data></Cell><Cell><Data ss:Type="String">chr1</Data></Cell><Cell><Data ss:Type="String">+</Data></Cell><Cell><Data ss:Type="Number">1.64528597e8</Data></Cell><Cell><Data ss:Type="Number">1.6482106e8</Data></Cell><Cell><Data ss:Type="Number">1.64523597e8</Data></Cell><Cell><Data ss:Type="Number">1.64529596e8</Data></Cell><Cell><Data ss:Type="Number">28.0</Data></Cell><Cell><Data ss:Type="Number">1.0</Data></Cell><Cell><Data ss:Type="Number">1.0</Data></Cell><Cell><Data ss:Type="Number">0.0</Data></Cell><Cell><Data ss:Type="Number">1.0</Data></Cell><Cell><Data ss:Type="Number">0.0</Data></Cell><Cell><Data ss:Type="Number">0.0</Data></Cell><Cell><Data ss:Type="Number">0.0</Data></Cell><Cell><Data ss:Type="Number">0.0</Data></Cell><Cell><Data ss:Type="Number">0.0</Data></Cell><Cell><Data ss:Type="Number">0.0</Data></Cell><Cell><Data ss:Type="Number">0.0</Data></Cell><Cell><Data ss:Type="Number">0.0</Data></Cell><Cell><Data ss:Type="Number">1.0</Data></Cell><Cell><Data ss:Type="Number">0.0</Data></Cell><Cell><Data ss:Type="Number">0.0</Data></Cell><Cell><Data ss:Type="Number">0.0</Data></Cell><Cell><Data ss:Type="Number">0.0</Data></Cell><Cell><Data ss:Type="Number">1.0</Data></Cell><Cell><Data ss:Type="Number">0.0</Data></Cell><Cell><Data ss:Type="Number">0.0</Data></Cell><Cell><Data ss:Type="Number">1.0</Data></Cell><Cell><Data ss:Type="Number">0.0</Data></Cell><Cell><Data ss:Type="Number">1.0</Data></Cell><Cell><Data ss:Type="Number">0.0</Data></Cell><Cell><Data ss:Type="Number">2.0</Data></Cell><Cell><Data ss:Type="Number">0.0</Data></Cell><Cell><Data ss:Type="Number">0.0</Data></Cell><Cell><Data ss:Type="Number">2.0</Data></Cell><Cell><Data ss:Type="Number">0.0</Data></Cell><Cell><Data ss:Type="Number">0.0</Data></Cell><Cell><Data ss:Type="Number">0.0</Data></Cell><Cell><Data ss:Type="Number">3.0</Data></Cell><Cell><Data ss:Type="Number">3.0</Data></Cell><Cell><Data ss:Type="Number">3.0</Data></Cell><Cell><Data ss:Type="Number">3.0</Data></Cell><Cell><Data ss:Type="Number">3.0</Data></Cell><Cell><Data ss:Type="Number">2.0</Data></Cell><Cell><Data ss:Type="Number">0.0</Data></Cell></Row><Row ss:Index="21"><Cell ss:StyleID="ref" ss:HRef="http://www.ncbi.nlm.nih.gov/nuccore/?term=NM_001005463"><Data ss:Type="String">NM_001005463</Data></Cell><Cell ss:StyleID="ref" ss:HRef="http://www.genecards.org/cgi-bin/carddisp.pl?gene=EBF3"><Data ss:Type="String">EBF3</Data></Cell><Cell /><Cell ss:StyleID="ref" ss:HRef="http://www.proteinatlas.org/ENSG00000108001"><Data ss:Type="String">ENSG00000108001</Data></Cell><Cell ss:StyleID="ref" ss:HRef="http://genome.ucsc.edu/cgi-bin/hgTracks?position=chr10:131607777-131787810&amp;db=hg19&amp;org=human"><Data ss:Type="String">chr10:131607777-131787810 (-)</Data></Cell><Cell><Data ss:Type="String">chr10</Data></Cell><Cell><Data ss:Type="String">-</Data></Cell><Cell><Data ss:Type="Number">1.31633496e8</Data></Cell><Cell><Data ss:Type="Number">1.31762091e8</Data></Cell><Cell><Data ss:Type="Number">1.31761092e8</Data></Cell><Cell><Data ss:Type="Number">1.31767091e8</Data></Cell><Cell><Data ss:Type="Number">27.0</Data></Cell><Cell><Data ss:Type="Number">1.0</Data></Cell><Cell><Data ss:Type="Number">1.0</Data></Cell><Cell><Data ss:Type="Number">1.0</Data></Cell><Cell><Data ss:Type="Number">0.0</Data></Cell><Cell><Data ss:Type="Number">1.0</Data></Cell><Cell><Data ss:Type="Number">1.0</Data></Cell><Cell><Data ss:Type="Number">2.0</Data></Cell><Cell><Data ss:Type="Number">2.0</Data></Cell><Cell><Data ss:Type="Number">1.0</Data></Cell><Cell><Data ss:Type="Number">1.0</Data></Cell><Cell><Data ss:Type="Number">0.0</Data></Cell><Cell><Data ss:Type="Number">1.0</Data></Cell><Cell><Data ss:Type="Number">0.0</Data></Cell><Cell><Data ss:Type="Number">0.0</Data></Cell><Cell><Data ss:Type="Number">2.0</Data></Cell><Cell><Data ss:Type="Number">0.0</Data></Cell><Cell><Data ss:Type="Number">0.0</Data></Cell><Cell><Data ss:Type="Number">1.0</Data></Cell><Cell><Data ss:Type="Number">0.0</Data></Cell><Cell><Data ss:Type="Number">1.0</Data></Cell><Cell><Data ss:Type="Number">0.0</Data></Cell><Cell><Data ss:Type="Number">3.0</Data></Cell><Cell><Data ss:Type="Number">0.0</Data></Cell><Cell><Data ss:Type="Number">0.0</Data></Cell><Cell><Data ss:Type="Number">0.0</Data></Cell><Cell><Data ss:Type="Number">1.0</Data></Cell><Cell><Data ss:Type="Number">3.0</Data></Cell><Cell><Data ss:Type="Number">1.0</Data></Cell><Cell><Data ss:Type="Number">1.0</Data></Cell><Cell><Data ss:Type="Number">0.0</Data></Cell><Cell><Data ss:Type="Number">0.0</Data></Cell><Cell><Data ss:Type="Number">0.0</Data></Cell><Cell><Data ss:Type="Number">0.0</Data></Cell><Cell><Data ss:Type="Number">0.0</Data></Cell><Cell><Data ss:Type="Number">0.0</Data></Cell><Cell><Data ss:Type="Number">0.0</Data></Cell><Cell><Data ss:Type="Number">1.0</Data></Cell><Cell><Data ss:Type="Number">1.0</Data></Cell></Row><Row ss:Index="22"><Cell ss:StyleID="ref" ss:HRef="http://www.ncbi.nlm.nih.gov/nuccore/?term=NM_020190"><Data ss:Type="String">NM_020190</Data></Cell><Cell ss:StyleID="ref" ss:HRef="http://www.genecards.org/cgi-bin/carddisp.pl?gene=OLFML3"><Data ss:Type="String">OLFML3</Data></Cell><Cell /><Cell ss:StyleID="ref" ss:HRef="http://www.proteinatlas.org/ENSG00000116774"><Data ss:Type="String">ENSG00000116774</Data></Cell><Cell ss:StyleID="ref" ss:HRef="http://genome.ucsc.edu/cgi-bin/hgTracks?position=chr1:114521461-114525444&amp;db=hg19&amp;org=human"><Data ss:Type="String">chr1:114521461-114525444 (+)</Data></Cell><Cell><Data ss:Type="String">chr1</Data></Cell><Cell><Data ss:Type="String">+</Data></Cell><Cell><Data ss:Type="Number">1.1452203e8</Data></Cell><Cell><Data ss:Type="Number">1.14524875e8</Data></Cell><Cell><Data ss:Type="Number">1.1451703e8</Data></Cell><Cell><Data ss:Type="Number">1.14523029e8</Data></Cell><Cell><Data ss:Type="Number">26.0</Data></Cell><Cell><Data ss:Type="Number">1.0</Data></Cell><Cell><Data ss:Type="Number">0.0</Data></Cell><Cell><Data ss:Type="Number">2.0</Data></Cell><Cell><Data ss:Type="Number">0.0</Data></Cell><Cell><Data ss:Type="Number">2.0</Data></Cell><Cell><Data ss:Type="Number">2.0</Data></Cell><Cell><Data ss:Type="Number">0.0</Data></Cell><Cell><Data ss:Type="Number">0.0</Data></Cell><Cell><Data ss:Type="Number">0.0</Data></Cell><Cell><Data ss:Type="Number">2.0</Data></Cell><Cell><Data ss:Type="Number">1.0</Data></Cell><Cell><Data ss:Type="Number">2.0</Data></Cell><Cell><Data ss:Type="Number">1.0</Data></Cell><Cell><Data ss:Type="Number">1.0</Data></Cell><Cell><Data ss:Type="Number">0.0</Data></Cell><Cell><Data ss:Type="Number">0.0</Data></Cell><Cell><Data ss:Type="Number">0.0</Data></Cell><Cell><Data ss:Type="Number">0.0</Data></Cell><Cell><Data ss:Type="Number">1.0</Data></Cell><Cell><Data ss:Type="Number">1.0</Data></Cell><Cell><Data ss:Type="Number">0.0</Data></Cell><Cell><Data ss:Type="Number">0.0</Data></Cell><Cell><Data ss:Type="Number">0.0</Data></Cell><Cell><Data ss:Type="Number">1.0</Data></Cell><Cell><Data ss:Type="Number">1.0</Data></Cell><Cell><Data ss:Type="Number">0.0</Data></Cell><Cell><Data ss:Type="Number">0.0</Data></Cell><Cell><Data ss:Type="Number">0.0</Data></Cell><Cell><Data ss:Type="Number">2.0</Data></Cell><Cell><Data ss:Type="Number">0.0</Data></Cell><Cell><Data ss:Type="Number">0.0</Data></Cell><Cell><Data ss:Type="Number">1.0</Data></Cell><Cell><Data ss:Type="Number">1.0</Data></Cell><Cell><Data ss:Type="Number">1.0</Data></Cell><Cell><Data ss:Type="Number">1.0</Data></Cell><Cell><Data ss:Type="Number">1.0</Data></Cell><Cell><Data ss:Type="Number">0.0</Data></Cell><Cell><Data ss:Type="Number">1.0</Data></Cell></Row><Row ss:Index="23"><Cell ss:StyleID="ref" ss:HRef="http://www.ncbi.nlm.nih.gov/nuccore/?term=NM_001130415"><Data ss:Type="String">NM_001130415</Data></Cell><Cell ss:StyleID="ref" ss:HRef="http://www.genecards.org/cgi-bin/carddisp.pl?gene=APOLD1"><Data ss:Type="String">APOLD1</Data></Cell><Cell /><Cell ss:StyleID="ref" ss:HRef="http://www.proteinatlas.org/ENSG00000178878"><Data ss:Type="String">ENSG00000178878</Data></Cell><Cell ss:StyleID="ref" ss:HRef="http://genome.ucsc.edu/cgi-bin/hgTracks?position=chr12:12865741-12957509&amp;db=hg19&amp;org=human"><Data ss:Type="String">chr12:12865741-12957509 (+)</Data></Cell><Cell><Data ss:Type="String">chr12</Data></Cell><Cell><Data ss:Type="String">+</Data></Cell><Cell><Data ss:Type="Number">1.2878851e7</Data></Cell><Cell><Data ss:Type="Number">1.2944399e7</Data></Cell><Cell><Data ss:Type="Number">1.2873851e7</Data></Cell><Cell><Data ss:Type="Number">1.287985e7</Data></Cell><Cell><Data ss:Type="Number">23.0</Data></Cell><Cell><Data ss:Type="Number">1.0</Data></Cell><Cell><Data ss:Type="Number">0.0</Data></Cell><Cell><Data ss:Type="Number">2.0</Data></Cell><Cell><Data ss:Type="Number">0.0</Data></Cell><Cell><Data ss:Type="Number">2.0</Data></Cell><Cell><Data ss:Type="Number">2.0</Data></Cell><Cell><Data ss:Type="Number">0.0</Data></Cell><Cell><Data ss:Type="Number">0.0</Data></Cell><Cell><Data ss:Type="Number">0.0</Data></Cell><Cell><Data ss:Type="Number">2.0</Data></Cell><Cell><Data ss:Type="Number">0.0</Data></Cell><Cell><Data ss:Type="Number">0.0</Data></Cell><Cell><Data ss:Type="Number">0.0</Data></Cell><Cell><Data ss:Type="Number">0.0</Data></Cell><Cell><Data ss:Type="Number">0.0</Data></Cell><Cell><Data ss:Type="Number">0.0</Data></Cell><Cell><Data ss:Type="Number">1.0</Data></Cell><Cell><Data ss:Type="Number">0.0</Data></Cell><Cell><Data ss:Type="Number">1.0</Data></Cell><Cell><Data ss:Type="Number">1.0</Data></Cell><Cell><Data ss:Type="Number">0.0</Data></Cell><Cell><Data ss:Type="Number">1.0</Data></Cell><Cell><Data ss:Type="Number">0.0</Data></Cell><Cell><Data ss:Type="Number">2.0</Data></Cell><Cell><Data ss:Type="Number">1.0</Data></Cell><Cell><Data ss:Type="Number">0.0</Data></Cell><Cell><Data ss:Type="Number">1.0</Data></Cell><Cell><Data ss:Type="Number">0.0</Data></Cell><Cell><Data ss:Type="Number">0.0</Data></Cell><Cell><Data ss:Type="Number">0.0</Data></Cell><Cell><Data ss:Type="Number">0.0</Data></Cell><Cell><Data ss:Type="Number">1.0</Data></Cell><Cell><Data ss:Type="Number">1.0</Data></Cell><Cell><Data ss:Type="Number">1.0</Data></Cell><Cell><Data ss:Type="Number">1.0</Data></Cell><Cell><Data ss:Type="Number">1.0</Data></Cell><Cell><Data ss:Type="Number">1.0</Data></Cell><Cell><Data ss:Type="Number">0.0</Data></Cell></Row><Row ss:Index="24"><Cell ss:StyleID="ref" ss:HRef="http://www.ncbi.nlm.nih.gov/nuccore/?term=NM_006186"><Data ss:Type="String">NM_006186</Data></Cell><Cell ss:StyleID="ref" ss:HRef="http://www.genecards.org/cgi-bin/carddisp.pl?gene=SDPR"><Data ss:Type="String">SDPR</Data></Cell><Cell /><Cell ss:StyleID="ref" ss:HRef="http://www.proteinatlas.org/ENSG00000168497"><Data ss:Type="String">ENSG00000168497</Data></Cell><Cell ss:StyleID="ref" ss:HRef="http://genome.ucsc.edu/cgi-bin/hgTracks?position=chr2:157179275-157190956&amp;db=hg19&amp;org=human"><Data ss:Type="String">chr2:157179275-157190956 (-)</Data></Cell><Cell><Data ss:Type="String">chr2</Data></Cell><Cell><Data ss:Type="String">-</Data></Cell><Cell><Data ss:Type="Number">1.57180944e8</Data></Cell><Cell><Data ss:Type="Number">1.57189287e8</Data></Cell><Cell><Data ss:Type="Number">1.57188288e8</Data></Cell><Cell><Data ss:Type="Number">1.57194287e8</Data></Cell><Cell><Data ss:Type="Number">23.0</Data></Cell><Cell><Data ss:Type="Number">1.0</Data></Cell><Cell><Data ss:Type="Number">1.0</Data></Cell><Cell><Data ss:Type="Number">2.0</Data></Cell><Cell><Data ss:Type="Number">0.0</Data></Cell><Cell><Data ss:Type="Number">0.0</Data></Cell><Cell><Data ss:Type="Number">0.0</Data></Cell><Cell><Data ss:Type="Number">0.0</Data></Cell><Cell><Data ss:Type="Number">2.0</Data></Cell><Cell><Data ss:Type="Number">0.0</Data></Cell><Cell><Data ss:Type="Number">0.0</Data></Cell><Cell><Data ss:Type="Number">0.0</Data></Cell><Cell><Data ss:Type="Number">1.0</Data></Cell><Cell><Data ss:Type="Number">0.0</Data></Cell><Cell><Data ss:Type="Number">0.0</Data></Cell><Cell><Data ss:Type="Number">0.0</Data></Cell><Cell><Data ss:Type="Number">0.0</Data></Cell><Cell><Data ss:Type="Number">0.0</Data></Cell><Cell><Data ss:Type="Number">0.0</Data></Cell><Cell><Data ss:Type="Number">1.0</Data></Cell><Cell><Data ss:Type="Number">0.0</Data></Cell><Cell><Data ss:Type="Number">2.0</Data></Cell><Cell><Data ss:Type="Number">2.0</Data></Cell><Cell><Data ss:Type="Number">0.0</Data></Cell><Cell><Data ss:Type="Number">2.0</Data></Cell><Cell><Data ss:Type="Number">0.0</Data></Cell><Cell><Data ss:Type="Number">0.0</Data></Cell><Cell><Data ss:Type="Number">0.0</Data></Cell><Cell><Data ss:Type="Number">0.0</Data></Cell><Cell><Data ss:Type="Number">1.0</Data></Cell><Cell><Data ss:Type="Number">2.0</Data></Cell><Cell><Data ss:Type="Number">1.0</Data></Cell><Cell><Data ss:Type="Number">1.0</Data></Cell><Cell><Data ss:Type="Number">1.0</Data></Cell><Cell><Data ss:Type="Number">1.0</Data></Cell><Cell><Data ss:Type="Number">1.0</Data></Cell><Cell><Data ss:Type="Number">1.0</Data></Cell><Cell><Data ss:Type="Number">0.0</Data></Cell><Cell><Data ss:Type="Number">0.0</Data></Cell></Row><Row ss:Index="25"><Cell ss:StyleID="ref" ss:HRef="http://www.ncbi.nlm.nih.gov/nuccore/?term=NM_021224"><Data ss:Type="String">NM_021224</Data></Cell><Cell ss:StyleID="ref" ss:HRef="http://www.genecards.org/cgi-bin/carddisp.pl?gene=CTNNAL1"><Data ss:Type="String">CTNNAL1</Data></Cell><Cell /><Cell ss:StyleID="ref" ss:HRef="http://www.proteinatlas.org/ENSG00000119326"><Data ss:Type="String">ENSG00000119326</Data></Cell><Cell ss:StyleID="ref" ss:HRef="http://genome.ucsc.edu/cgi-bin/hgTracks?position=chr9:109595694-109803480&amp;db=hg19&amp;org=human"><Data ss:Type="String">chr9:109595694-109803480 (+)</Data></Cell><Cell><Data ss:Type="String">chr9</Data></Cell><Cell><Data ss:Type="String">+</Data></Cell><Cell><Data ss:Type="Number">1.09625378e8</Data></Cell><Cell><Data ss:Type="Number">1.09773796e8</Data></Cell><Cell><Data ss:Type="Number">1.09620378e8</Data></Cell><Cell><Data ss:Type="Number">1.09626377e8</Data></Cell><Cell><Data ss:Type="Number">23.0</Data></Cell><Cell><Data ss:Type="Number">1.0</Data></Cell><Cell><Data ss:Type="Number">1.0</Data></Cell><Cell><Data ss:Type="Number">1.0</Data></Cell><Cell><Data ss:Type="Number">0.0</Data></Cell><Cell><Data ss:Type="Number">4.0</Data></Cell><Cell><Data ss:Type="Number">3.0</Data></Cell><Cell><Data ss:Type="Number">2.0</Data></Cell><Cell><Data ss:Type="Number">0.0</Data></Cell><Cell><Data ss:Type="Number">1.0</Data></Cell><Cell><Data ss:Type="Number">3.0</Data></Cell><Cell><Data ss:Type="Number">0.0</Data></Cell><Cell><Data ss:Type="Number">1.0</Data></Cell><Cell><Data ss:Type="Number">0.0</Data></Cell><Cell><Data ss:Type="Number">0.0</Data></Cell><Cell><Data ss:Type="Number">1.0</Data></Cell><Cell><Data ss:Type="Number">0.0</Data></Cell><Cell><Data ss:Type="Number">0.0</Data></Cell><Cell><Data ss:Type="Number">1.0</Data></Cell><Cell><Data ss:Type="Number">0.0</Data></Cell><Cell><Data ss:Type="Number">0.0</Data></Cell><Cell><Data ss:Type="Number">2.0</Data></Cell><Cell><Data ss:Type="Number">1.0</Data></Cell><Cell><Data ss:Type="Number">1.0</Data></Cell><Cell><Data ss:Type="Number">0.0</Data></Cell><Cell><Data ss:Type="Number">0.0</Data></Cell><Cell><Data ss:Type="Number">0.0</Data></Cell><Cell><Data ss:Type="Number">0.0</Data></Cell><Cell><Data ss:Type="Number">0.0</Data></Cell><Cell><Data ss:Type="Number">0.0</Data></Cell><Cell><Data ss:Type="Number">0.0</Data></Cell><Cell><Data ss:Type="Number">0.0</Data></Cell><Cell><Data ss:Type="Number">0.0</Data></Cell><Cell><Data ss:Type="Number">0.0</Data></Cell><Cell><Data ss:Type="Number">0.0</Data></Cell><Cell><Data ss:Type="Number">0.0</Data></Cell><Cell><Data ss:Type="Number">0.0</Data></Cell><Cell><Data ss:Type="Number">0.0</Data></Cell><Cell><Data ss:Type="Number">0.0</Data></Cell></Row><Row ss:Index="26"><Cell ss:StyleID="ref" ss:HRef="http://www.ncbi.nlm.nih.gov/nuccore/?term=NM_001111283"><Data ss:Type="String">NM_001111283</Data></Cell><Cell ss:StyleID="ref" ss:HRef="http://www.genecards.org/cgi-bin/carddisp.pl?gene=IGF1"><Data ss:Type="String">IGF1</Data></Cell><Cell ss:StyleID="ref" ss:HRef="http://www.kegg.jp/kegg-bin/show_pathway?map=hsa05414&amp;multi_query=3479+cyan%2Cblack"><Data ss:Type="String">Dilated cardiomyopathy</Data></Cell><Cell ss:StyleID="ref" ss:HRef="http://www.proteinatlas.org/ENSG00000017427"><Data ss:Type="String">ENSG00000017427</Data></Cell><Cell ss:StyleID="ref" ss:HRef="http://genome.ucsc.edu/cgi-bin/hgTracks?position=chr12:102772698-102891325&amp;db=hg19&amp;org=human"><Data ss:Type="String">chr12:102772698-102891325 (-)</Data></Cell><Cell><Data ss:Type="String">chr12</Data></Cell><Cell><Data ss:Type="String">-</Data></Cell><Cell><Data ss:Type="Number">1.02789645e8</Data></Cell><Cell><Data ss:Type="Number">1.02874378e8</Data></Cell><Cell><Data ss:Type="Number">1.02873379e8</Data></Cell><Cell><Data ss:Type="Number">1.02879378e8</Data></Cell><Cell><Data ss:Type="Number">21.0</Data></Cell><Cell><Data ss:Type="Number">0.0</Data></Cell><Cell><Data ss:Type="Number">0.0</Data></Cell><Cell><Data ss:Type="Number">1.0</Data></Cell><Cell><Data ss:Type="Number">2.0</Data></Cell><Cell><Data ss:Type="Number">1.0</Data></Cell><Cell><Data ss:Type="Number">1.0</Data></Cell><Cell><Data ss:Type="Number">0.0</Data></Cell><Cell><Data ss:Type="Number">0.0</Data></Cell><Cell><Data ss:Type="Number">0.0</Data></Cell><Cell><Data ss:Type="Number">1.0</Data></Cell><Cell><Data ss:Type="Number">1.0</Data></Cell><Cell><Data ss:Type="Number">0.0</Data></Cell><Cell><Data ss:Type="Number">1.0</Data></Cell><Cell><Data ss:Type="Number">0.0</Data></Cell><Cell><Data ss:Type="Number">1.0</Data></Cell><Cell><Data ss:Type="Number">0.0</Data></Cell><Cell><Data ss:Type="Number">1.0</Data></Cell><Cell><Data ss:Type="Number">0.0</Data></Cell><Cell><Data ss:Type="Number">0.0</Data></Cell><Cell><Data ss:Type="Number">1.0</Data></Cell><Cell><Data ss:Type="Number">2.0</Data></Cell><Cell><Data ss:Type="Number">1.0</Data></Cell><Cell><Data ss:Type="Number">1.0</Data></Cell><Cell><Data ss:Type="Number">0.0</Data></Cell><Cell><Data ss:Type="Number">0.0</Data></Cell><Cell><Data ss:Type="Number">0.0</Data></Cell><Cell><Data ss:Type="Number">1.0</Data></Cell><Cell><Data ss:Type="Number">1.0</Data></Cell><Cell><Data ss:Type="Number">0.0</Data></Cell><Cell><Data ss:Type="Number">2.0</Data></Cell><Cell><Data ss:Type="Number">1.0</Data></Cell><Cell><Data ss:Type="Number">0.0</Data></Cell><Cell><Data ss:Type="Number">0.0</Data></Cell><Cell><Data ss:Type="Number">0.0</Data></Cell><Cell><Data ss:Type="Number">0.0</Data></Cell><Cell><Data ss:Type="Number">0.0</Data></Cell><Cell><Data ss:Type="Number">1.0</Data></Cell><Cell><Data ss:Type="Number">0.0</Data></Cell></Row><Row ss:Index="27"><Cell ss:StyleID="ref" ss:HRef="http://www.ncbi.nlm.nih.gov/nuccore/?term=NM_003028"><Data ss:Type="String">NM_003028</Data></Cell><Cell ss:StyleID="ref" ss:HRef="http://www.genecards.org/cgi-bin/carddisp.pl?gene=ARHGAP6"><Data ss:Type="String">ARHGAP6</Data></Cell><Cell /><Cell ss:StyleID="ref" ss:HRef="http://www.proteinatlas.org/ENSG00000047648"><Data ss:Type="String">ENSG00000047648</Data></Cell><Cell ss:StyleID="ref" ss:HRef="http://genome.ucsc.edu/cgi-bin/hgTracks?position=chr9:37885232-38099873&amp;db=hg19&amp;org=human"><Data ss:Type="String">chr9:37885232-38099873 (-)</Data></Cell><Cell><Data ss:Type="String">chr9</Data></Cell><Cell><Data ss:Type="String">-</Data></Cell><Cell><Data ss:Type="Number">3.7915895e7</Data></Cell><Cell><Data ss:Type="Number">3.806921e7</Data></Cell><Cell><Data ss:Type="Number">3.8068211e7</Data></Cell><Cell><Data ss:Type="Number">3.807421e7</Data></Cell><Cell><Data ss:Type="Number">20.0</Data></Cell><Cell><Data ss:Type="Number">0.0</Data></Cell><Cell><Data ss:Type="Number">0.0</Data></Cell><Cell><Data ss:Type="Number">1.0</Data></Cell><Cell><Data ss:Type="Number">2.0</Data></Cell><Cell><Data ss:Type="Number">0.0</Data></Cell><Cell><Data ss:Type="Number">0.0</Data></Cell><Cell><Data ss:Type="Number">4.0</Data></Cell><Cell><Data ss:Type="Number">0.0</Data></Cell><Cell><Data ss:Type="Number">2.0</Data></Cell><Cell><Data ss:Type="Number">0.0</Data></Cell><Cell><Data ss:Type="Number">0.0</Data></Cell><Cell><Data ss:Type="Number">0.0</Data></Cell><Cell><Data ss:Type="Number">1.0</Data></Cell><Cell><Data ss:Type="Number">0.0</Data></Cell><Cell><Data ss:Type="Number">0.0</Data></Cell><Cell><Data ss:Type="Number">1.0</Data></Cell><Cell><Data ss:Type="Number">0.0</Data></Cell><Cell><Data ss:Type="Number">1.0</Data></Cell><Cell><Data ss:Type="Number">0.0</Data></Cell><Cell><Data ss:Type="Number">0.0</Data></Cell><Cell><Data ss:Type="Number">1.0</Data></Cell><Cell><Data ss:Type="Number">0.0</Data></Cell><Cell><Data ss:Type="Number">0.0</Data></Cell><Cell><Data ss:Type="Number">0.0</Data></Cell><Cell><Data ss:Type="Number">0.0</Data></Cell><Cell><Data ss:Type="Number">1.0</Data></Cell><Cell><Data ss:Type="Number">0.0</Data></Cell><Cell><Data ss:Type="Number">0.0</Data></Cell><Cell><Data ss:Type="Number">1.0</Data></Cell><Cell><Data ss:Type="Number">0.0</Data></Cell><Cell><Data ss:Type="Number">0.0</Data></Cell><Cell><Data ss:Type="Number">1.0</Data></Cell><Cell><Data ss:Type="Number">1.0</Data></Cell><Cell><Data ss:Type="Number">1.0</Data></Cell><Cell><Data ss:Type="Number">1.0</Data></Cell><Cell><Data ss:Type="Number">1.0</Data></Cell><Cell><Data ss:Type="Number">0.0</Data></Cell><Cell><Data ss:Type="Number">0.0</Data></Cell></Row><Row ss:Index="28"><Cell ss:StyleID="ref" ss:HRef="http://www.ncbi.nlm.nih.gov/nuccore/?term=NM_001164617"><Data ss:Type="String">NM_001164617</Data></Cell><Cell ss:StyleID="ref" ss:HRef="http://www.genecards.org/cgi-bin/carddisp.pl?gene=DARC"><Data ss:Type="String">DARC</Data></Cell><Cell ss:StyleID="ref" ss:HRef="http://www.kegg.jp/kegg-bin/show_pathway?map=hsa05144&amp;multi_query=2532+cyan%2Cblack"><Data ss:Type="String">Malaria</Data></Cell><Cell ss:StyleID="ref" ss:HRef="http://www.proteinatlas.org/ENSG00000213088"><Data ss:Type="String">ENSG00000213088</Data></Cell><Cell ss:StyleID="ref" ss:HRef="http://genome.ucsc.edu/cgi-bin/hgTracks?position=chrX:132579797-133209652&amp;db=hg19&amp;org=human"><Data ss:Type="String">chrX:132579797-133209652 (-)</Data></Cell><Cell><Data ss:Type="String">chrX</Data></Cell><Cell><Data ss:Type="String">-</Data></Cell><Cell><Data ss:Type="Number">1.32669776e8</Data></Cell><Cell><Data ss:Type="Number">1.33119673e8</Data></Cell><Cell><Data ss:Type="Number">1.33118674e8</Data></Cell><Cell><Data ss:Type="Number">1.33124673e8</Data></Cell><Cell><Data ss:Type="Number">20.0</Data></Cell><Cell><Data ss:Type="Number">1.0</Data></Cell><Cell><Data ss:Type="Number">0.0</Data></Cell><Cell><Data ss:Type="Number">0.0</Data></Cell><Cell><Data ss:Type="Number">1.0</Data></Cell><Cell><Data ss:Type="Number">0.0</Data></Cell><Cell><Data ss:Type="Number">0.0</Data></Cell><Cell><Data ss:Type="Number">0.0</Data></Cell><Cell><Data ss:Type="Number">2.0</Data></Cell><Cell><Data ss:Type="Number">0.0</Data></Cell><Cell><Data ss:Type="Number">0.0</Data></Cell><Cell><Data ss:Type="Number">2.0</Data></Cell><Cell><Data ss:Type="Number">0.0</Data></Cell><Cell><Data ss:Type="Number">1.0</Data></Cell><Cell><Data ss:Type="Number">0.0</Data></Cell><Cell><Data ss:Type="Number">2.0</Data></Cell><Cell><Data ss:Type="Number">2.0</Data></Cell><Cell><Data ss:Type="Number">0.0</Data></Cell><Cell><Data ss:Type="Number">2.0</Data></Cell><Cell><Data ss:Type="Number">1.0</Data></Cell><Cell><Data ss:Type="Number">0.0</Data></Cell><Cell><Data ss:Type="Number">3.0</Data></Cell><Cell><Data ss:Type="Number">0.0</Data></Cell><Cell><Data ss:Type="Number">1.0</Data></Cell><Cell><Data ss:Type="Number">0.0</Data></Cell><Cell><Data ss:Type="Number">0.0</Data></Cell><Cell><Data ss:Type="Number">0.0</Data></Cell><Cell><Data ss:Type="Number">0.0</Data></Cell><Cell><Data ss:Type="Number">2.0</Data></Cell><Cell><Data ss:Type="Number">0.0</Data></Cell><Cell><Data ss:Type="Number">0.0</Data></Cell><Cell><Data ss:Type="Number">0.0</Data></Cell><Cell><Data ss:Type="Number">0.0</Data></Cell><Cell><Data ss:Type="Number">0.0</Data></Cell><Cell><Data ss:Type="Number">0.0</Data></Cell><Cell><Data ss:Type="Number">0.0</Data></Cell><Cell><Data ss:Type="Number">0.0</Data></Cell><Cell><Data ss:Type="Number">0.0</Data></Cell><Cell><Data ss:Type="Number">0.0</Data></Cell></Row><Row ss:Index="29"><Cell ss:StyleID="ref" ss:HRef="http://www.ncbi.nlm.nih.gov/nuccore/?term=NR_038971"><Data ss:Type="String">NR_038971</Data></Cell><Cell ss:StyleID="ref" ss:HRef="http://www.genecards.org/cgi-bin/carddisp.pl?gene=LINC00641"><Data ss:Type="String">LINC00641</Data></Cell><Cell /><Cell ss:StyleID="ref" ss:HRef="http://www.proteinatlas.org/ENSG00000258441"><Data ss:Type="String">ENSG00000258441</Data></Cell><Cell ss:StyleID="ref" ss:HRef="http://genome.ucsc.edu/cgi-bin/hgTracks?position=chr14:21666874-21676423&amp;db=hg19&amp;org=human"><Data ss:Type="String">chr14:21666874-21676423 (-)</Data></Cell><Cell><Data ss:Type="String">chr14</Data></Cell><Cell><Data ss:Type="String">-</Data></Cell><Cell><Data ss:Type="Number">2.1668238e7</Data></Cell><Cell><Data ss:Type="Number">2.1675059e7</Data></Cell><Cell><Data ss:Type="Number">2.167406e7</Data></Cell><Cell><Data ss:Type="Number">2.1680059e7</Data></Cell><Cell><Data ss:Type="Number">19.0</Data></Cell><Cell><Data ss:Type="Number">0.0</Data></Cell><Cell><Data ss:Type="Number">2.0</Data></Cell><Cell><Data ss:Type="Number">1.0</Data></Cell><Cell><Data ss:Type="Number">0.0</Data></Cell><Cell><Data ss:Type="Number">3.0</Data></Cell><Cell><Data ss:Type="Number">1.0</Data></Cell><Cell><Data ss:Type="Number">0.0</Data></Cell><Cell><Data ss:Type="Number">0.0</Data></Cell><Cell><Data ss:Type="Number">0.0</Data></Cell><Cell><Data ss:Type="Number">1.0</Data></Cell><Cell><Data ss:Type="Number">0.0</Data></Cell><Cell><Data ss:Type="Number">0.0</Data></Cell><Cell><Data ss:Type="Number">0.0</Data></Cell><Cell><Data ss:Type="Number">0.0</Data></Cell><Cell><Data ss:Type="Number">2.0</Data></Cell><Cell><Data ss:Type="Number">0.0</Data></Cell><Cell><Data ss:Type="Number">0.0</Data></Cell><Cell><Data ss:Type="Number">0.0</Data></Cell><Cell><Data ss:Type="Number">0.0</Data></Cell><Cell><Data ss:Type="Number">0.0</Data></Cell><Cell><Data ss:Type="Number">0.0</Data></Cell><Cell><Data ss:Type="Number">0.0</Data></Cell><Cell><Data ss:Type="Number">1.0</Data></Cell><Cell><Data ss:Type="Number">0.0</Data></Cell><Cell><Data ss:Type="Number">2.0</Data></Cell><Cell><Data ss:Type="Number">2.0</Data></Cell><Cell><Data ss:Type="Number">1.0</Data></Cell><Cell><Data ss:Type="Number">0.0</Data></Cell><Cell><Data ss:Type="Number">1.0</Data></Cell><Cell><Data ss:Type="Number">2.0</Data></Cell><Cell><Data ss:Type="Number">0.0</Data></Cell><Cell><Data ss:Type="Number">0.0</Data></Cell><Cell><Data ss:Type="Number">0.0</Data></Cell><Cell><Data ss:Type="Number">0.0</Data></Cell><Cell><Data ss:Type="Number">0.0</Data></Cell><Cell><Data ss:Type="Number">0.0</Data></Cell><Cell><Data ss:Type="Number">0.0</Data></Cell><Cell><Data ss:Type="Number">0.0</Data></Cell></Row><Row ss:Index="30"><Cell ss:StyleID="ref" ss:HRef="http://www.ncbi.nlm.nih.gov/nuccore/?term=NM_005386"><Data ss:Type="String">NM_005386</Data></Cell><Cell ss:StyleID="ref" ss:HRef="http://www.genecards.org/cgi-bin/carddisp.pl?gene=CHODL"><Data ss:Type="String">CHODL</Data></Cell><Cell /><Cell ss:StyleID="ref" ss:HRef="http://www.proteinatlas.org/ENSG00000154645"><Data ss:Type="String">ENSG00000154645</Data></Cell><Cell ss:StyleID="ref" ss:HRef="http://genome.ucsc.edu/cgi-bin/hgTracks?position=chr20:36149110-36152587&amp;db=hg19&amp;org=human"><Data ss:Type="String">chr20:36149110-36152587 (+)</Data></Cell><Cell><Data ss:Type="String">chr20</Data></Cell><Cell><Data ss:Type="String">+</Data></Cell><Cell><Data ss:Type="Number">3.6149607e7</Data></Cell><Cell><Data ss:Type="Number">3.615209e7</Data></Cell><Cell><Data ss:Type="Number">3.6144607e7</Data></Cell><Cell><Data ss:Type="Number">3.6150606e7</Data></Cell><Cell><Data ss:Type="Number">19.0</Data></Cell><Cell><Data ss:Type="Number">0.0</Data></Cell><Cell><Data ss:Type="Number">0.0</Data></Cell><Cell><Data ss:Type="Number">1.0</Data></Cell><Cell><Data ss:Type="Number">2.0</Data></Cell><Cell><Data ss:Type="Number">1.0</Data></Cell><Cell><Data ss:Type="Number">0.0</Data></Cell><Cell><Data ss:Type="Number">2.0</Data></Cell><Cell><Data ss:Type="Number">0.0</Data></Cell><Cell><Data ss:Type="Number">1.0</Data></Cell><Cell><Data ss:Type="Number">0.0</Data></Cell><Cell><Data ss:Type="Number">0.0</Data></Cell><Cell><Data ss:Type="Number">0.0</Data></Cell><Cell><Data ss:Type="Number">0.0</Data></Cell><Cell><Data ss:Type="Number">0.0</Data></Cell><Cell><Data ss:Type="Number">3.0</Data></Cell><Cell><Data ss:Type="Number">1.0</Data></Cell><Cell><Data ss:Type="Number">0.0</Data></Cell><Cell><Data ss:Type="Number">2.0</Data></Cell><Cell><Data ss:Type="Number">0.0</Data></Cell><Cell><Data ss:Type="Number">0.0</Data></Cell><Cell><Data ss:Type="Number">1.0</Data></Cell><Cell><Data ss:Type="Number">0.0</Data></Cell><Cell><Data ss:Type="Number">1.0</Data></Cell><Cell><Data ss:Type="Number">0.0</Data></Cell><Cell><Data ss:Type="Number">1.0</Data></Cell><Cell><Data ss:Type="Number">0.0</Data></Cell><Cell><Data ss:Type="Number">1.0</Data></Cell><Cell><Data ss:Type="Number">1.0</Data></Cell><Cell><Data ss:Type="Number">1.0</Data></Cell><Cell><Data ss:Type="Number">0.0</Data></Cell><Cell><Data ss:Type="Number">0.0</Data></Cell><Cell><Data ss:Type="Number">0.0</Data></Cell><Cell><Data ss:Type="Number">0.0</Data></Cell><Cell><Data ss:Type="Number">0.0</Data></Cell><Cell><Data ss:Type="Number">0.0</Data></Cell><Cell><Data ss:Type="Number">0.0</Data></Cell><Cell><Data ss:Type="Number">0.0</Data></Cell><Cell><Data ss:Type="Number">0.0</Data></Cell></Row><Row ss:Index="31"><Cell ss:StyleID="ref" ss:HRef="http://www.ncbi.nlm.nih.gov/nuccore/?term=NM_001243428"><Data ss:Type="String">NM_001243428</Data></Cell><Cell ss:StyleID="ref" ss:HRef="http://www.genecards.org/cgi-bin/carddisp.pl?gene=RFPL3S"><Data ss:Type="String">RFPL3S</Data></Cell><Cell /><Cell ss:StyleID="ref" ss:HRef="http://www.proteinatlas.org/ENSG00000205853"><Data ss:Type="String">ENSG00000205853</Data></Cell><Cell ss:StyleID="ref" ss:HRef="http://genome.ucsc.edu/cgi-bin/hgTracks?position=chr21:39695822-40088719&amp;db=hg19&amp;org=human"><Data ss:Type="String">chr21:39695822-40088719 (-)</Data></Cell><Cell><Data ss:Type="String">chr21</Data></Cell><Cell><Data ss:Type="String">-</Data></Cell><Cell><Data ss:Type="Number">3.975195e7</Data></Cell><Cell><Data ss:Type="Number">4.0032591e7</Data></Cell><Cell><Data ss:Type="Number">4.0031592e7</Data></Cell><Cell><Data ss:Type="Number">4.0037591e7</Data></Cell><Cell><Data ss:Type="Number">19.0</Data></Cell><Cell><Data ss:Type="Number">0.0</Data></Cell><Cell><Data ss:Type="Number">0.0</Data></Cell><Cell><Data ss:Type="Number">2.0</Data></Cell><Cell><Data ss:Type="Number">0.0</Data></Cell><Cell><Data ss:Type="Number">2.0</Data></Cell><Cell><Data ss:Type="Number">1.0</Data></Cell><Cell><Data ss:Type="Number">0.0</Data></Cell><Cell><Data ss:Type="Number">0.0</Data></Cell><Cell><Data ss:Type="Number">0.0</Data></Cell><Cell><Data ss:Type="Number">1.0</Data></Cell><Cell><Data ss:Type="Number">0.0</Data></Cell><Cell><Data ss:Type="Number">1.0</Data></Cell><Cell><Data ss:Type="Number">0.0</Data></Cell><Cell><Data ss:Type="Number">0.0</Data></Cell><Cell><Data ss:Type="Number">1.0</Data></Cell><Cell><Data ss:Type="Number">0.0</Data></Cell><Cell><Data ss:Type="Number">2.0</Data></Cell><Cell><Data ss:Type="Number">0.0</Data></Cell><Cell><Data ss:Type="Number">1.0</Data></Cell><Cell><Data ss:Type="Number">3.0</Data></Cell><Cell><Data ss:Type="Number">0.0</Data></Cell><Cell><Data ss:Type="Number">0.0</Data></Cell><Cell><Data ss:Type="Number">1.0</Data></Cell><Cell><Data ss:Type="Number">0.0</Data></Cell><Cell><Data ss:Type="Number">2.0</Data></Cell><Cell><Data ss:Type="Number">0.0</Data></Cell><Cell><Data ss:Type="Number">0.0</Data></Cell><Cell><Data ss:Type="Number">1.0</Data></Cell><Cell><Data ss:Type="Number">1.0</Data></Cell><Cell><Data ss:Type="Number">0.0</Data></Cell><Cell><Data ss:Type="Number">0.0</Data></Cell><Cell><Data ss:Type="Number">0.0</Data></Cell><Cell><Data ss:Type="Number">0.0</Data></Cell><Cell><Data ss:Type="Number">0.0</Data></Cell><Cell><Data ss:Type="Number">0.0</Data></Cell><Cell><Data ss:Type="Number">0.0</Data></Cell><Cell><Data ss:Type="Number">0.0</Data></Cell><Cell><Data ss:Type="Number">0.0</Data></Cell></Row><Row ss:Index="32"><Cell ss:StyleID="ref" ss:HRef="http://www.ncbi.nlm.nih.gov/nuccore/?term=NM_005019"><Data ss:Type="String">NM_005019</Data></Cell><Cell ss:StyleID="ref" ss:HRef="http://www.genecards.org/cgi-bin/carddisp.pl?gene=FRG1B"><Data ss:Type="String">FRG1B</Data></Cell><Cell /><Cell ss:StyleID="ref" ss:HRef="http://www.proteinatlas.org/ENSG00000149531"><Data ss:Type="String">ENSG00000149531</Data></Cell><Cell ss:StyleID="ref" ss:HRef="http://genome.ucsc.edu/cgi-bin/hgTracks?position=chr2:182928247-183463851&amp;db=hg19&amp;org=human"><Data ss:Type="String">chr2:182928247-183463851 (-)</Data></Cell><Cell><Data ss:Type="String">chr2</Data></Cell><Cell><Data ss:Type="String">-</Data></Cell><Cell><Data ss:Type="Number">1.83004762e8</Data></Cell><Cell><Data ss:Type="Number">1.83387336e8</Data></Cell><Cell><Data ss:Type="Number">1.83386337e8</Data></Cell><Cell><Data ss:Type="Number">1.83392336e8</Data></Cell><Cell><Data ss:Type="Number">17.0</Data></Cell><Cell><Data ss:Type="Number">0.0</Data></Cell><Cell><Data ss:Type="Number">1.0</Data></Cell><Cell><Data ss:Type="Number">1.0</Data></Cell><Cell><Data ss:Type="Number">0.0</Data></Cell><Cell><Data ss:Type="Number">1.0</Data></Cell><Cell><Data ss:Type="Number">1.0</Data></Cell><Cell><Data ss:Type="Number">2.0</Data></Cell><Cell><Data ss:Type="Number">0.0</Data></Cell><Cell><Data ss:Type="Number">1.0</Data></Cell><Cell><Data ss:Type="Number">1.0</Data></Cell><Cell><Data ss:Type="Number">0.0</Data></Cell><Cell><Data ss:Type="Number">0.0</Data></Cell><Cell><Data ss:Type="Number">0.0</Data></Cell><Cell><Data ss:Type="Number">0.0</Data></Cell><Cell><Data ss:Type="Number">1.0</Data></Cell><Cell><Data ss:Type="Number">0.0</Data></Cell><Cell><Data ss:Type="Number">0.0</Data></Cell><Cell><Data ss:Type="Number">0.0</Data></Cell><Cell><Data ss:Type="Number">0.0</Data></Cell><Cell><Data ss:Type="Number">0.0</Data></Cell><Cell><Data ss:Type="Number">1.0</Data></Cell><Cell><Data ss:Type="Number">0.0</Data></Cell><Cell><Data ss:Type="Number">0.0</Data></Cell><Cell><Data ss:Type="Number">0.0</Data></Cell><Cell><Data ss:Type="Number">0.0</Data></Cell><Cell><Data ss:Type="Number">0.0</Data></Cell><Cell><Data ss:Type="Number">0.0</Data></Cell><Cell><Data ss:Type="Number">1.0</Data></Cell><Cell><Data ss:Type="Number">0.0</Data></Cell><Cell><Data ss:Type="Number">0.0</Data></Cell><Cell><Data ss:Type="Number">0.0</Data></Cell><Cell><Data ss:Type="Number">1.0</Data></Cell><Cell><Data ss:Type="Number">1.0</Data></Cell><Cell><Data ss:Type="Number">1.0</Data></Cell><Cell><Data ss:Type="Number">1.0</Data></Cell><Cell><Data ss:Type="Number">1.0</Data></Cell><Cell><Data ss:Type="Number">1.0</Data></Cell><Cell><Data ss:Type="Number">0.0</Data></Cell></Row><Row ss:Index="33"><Cell ss:StyleID="ref" ss:HRef="http://www.ncbi.nlm.nih.gov/nuccore/?term=NM_001131005"><Data ss:Type="String">NM_001131005</Data></Cell><Cell ss:StyleID="ref" ss:HRef="http://www.genecards.org/cgi-bin/carddisp.pl?gene=LINC01011"><Data ss:Type="String">LINC01011</Data></Cell><Cell /><Cell ss:StyleID="ref" ss:HRef="http://www.proteinatlas.org/ENSG00000244041"><Data ss:Type="String">ENSG00000244041</Data></Cell><Cell ss:StyleID="ref" ss:HRef="http://genome.ucsc.edu/cgi-bin/hgTracks?position=chr5:87976885-88237095&amp;db=hg19&amp;org=human"><Data ss:Type="String">chr5:87976885-88237095 (-)</Data></Cell><Cell><Data ss:Type="String">chr5</Data></Cell><Cell><Data ss:Type="String">-</Data></Cell><Cell><Data ss:Type="Number">8.8014058e7</Data></Cell><Cell><Data ss:Type="Number">8.8199922e7</Data></Cell><Cell><Data ss:Type="Number">8.8198923e7</Data></Cell><Cell><Data ss:Type="Number">8.8204922e7</Data></Cell><Cell><Data ss:Type="Number">17.0</Data></Cell><Cell><Data ss:Type="Number">1.0</Data></Cell><Cell><Data ss:Type="Number">0.0</Data></Cell><Cell><Data ss:Type="Number">0.0</Data></Cell><Cell><Data ss:Type="Number">0.0</Data></Cell><Cell><Data ss:Type="Number">0.0</Data></Cell><Cell><Data ss:Type="Number">0.0</Data></Cell><Cell><Data ss:Type="Number">0.0</Data></Cell><Cell><Data ss:Type="Number">0.0</Data></Cell><Cell><Data ss:Type="Number">0.0</Data></Cell><Cell><Data ss:Type="Number">0.0</Data></Cell><Cell><Data ss:Type="Number">1.0</Data></Cell><Cell><Data ss:Type="Number">0.0</Data></Cell><Cell><Data ss:Type="Number">1.0</Data></Cell><Cell><Data ss:Type="Number">0.0</Data></Cell><Cell><Data ss:Type="Number">0.0</Data></Cell><Cell><Data ss:Type="Number">0.0</Data></Cell><Cell><Data ss:Type="Number">1.0</Data></Cell><Cell><Data ss:Type="Number">1.0</Data></Cell><Cell><Data ss:Type="Number">0.0</Data></Cell><Cell><Data ss:Type="Number">1.0</Data></Cell><Cell><Data ss:Type="Number">1.0</Data></Cell><Cell><Data ss:Type="Number">1.0</Data></Cell><Cell><Data ss:Type="Number">0.0</Data></Cell><Cell><Data ss:Type="Number">0.0</Data></Cell><Cell><Data ss:Type="Number">0.0</Data></Cell><Cell><Data ss:Type="Number">0.0</Data></Cell><Cell><Data ss:Type="Number">0.0</Data></Cell><Cell><Data ss:Type="Number">2.0</Data></Cell><Cell><Data ss:Type="Number">0.0</Data></Cell><Cell><Data ss:Type="Number">0.0</Data></Cell><Cell><Data ss:Type="Number">1.0</Data></Cell><Cell><Data ss:Type="Number">1.0</Data></Cell><Cell><Data ss:Type="Number">1.0</Data></Cell><Cell><Data ss:Type="Number">1.0</Data></Cell><Cell><Data ss:Type="Number">1.0</Data></Cell><Cell><Data ss:Type="Number">1.0</Data></Cell><Cell><Data ss:Type="Number">1.0</Data></Cell><Cell><Data ss:Type="Number">0.0</Data></Cell></Row><Row ss:Index="34"><Cell ss:StyleID="ref" ss:HRef="http://www.ncbi.nlm.nih.gov/nuccore/?term=NM_024913"><Data ss:Type="String">NM_024913</Data></Cell><Cell ss:StyleID="ref" ss:HRef="http://www.genecards.org/cgi-bin/carddisp.pl?gene=GEM"><Data ss:Type="String">GEM</Data></Cell><Cell /><Cell ss:StyleID="ref" ss:HRef="http://www.proteinatlas.org/ENSG00000164949"><Data ss:Type="String">ENSG00000164949</Data></Cell><Cell ss:StyleID="ref" ss:HRef="http://genome.ucsc.edu/cgi-bin/hgTracks?position=chr7:120567002-120999247&amp;db=hg19&amp;org=human"><Data ss:Type="String">chr7:120567002-120999247 (+)</Data></Cell><Cell><Data ss:Type="String">chr7</Data></Cell><Cell><Data ss:Type="String">+</Data></Cell><Cell><Data ss:Type="Number">1.20628751e8</Data></Cell><Cell><Data ss:Type="Number">1.20937498e8</Data></Cell><Cell><Data ss:Type="Number">1.20623751e8</Data></Cell><Cell><Data ss:Type="Number">1.2062975e8</Data></Cell><Cell><Data ss:Type="Number">17.0</Data></Cell><Cell><Data ss:Type="Number">0.0</Data></Cell><Cell><Data ss:Type="Number">0.0</Data></Cell><Cell><Data ss:Type="Number">0.0</Data></Cell><Cell><Data ss:Type="Number">0.0</Data></Cell><Cell><Data ss:Type="Number">2.0</Data></Cell><Cell><Data ss:Type="Number">2.0</Data></Cell><Cell><Data ss:Type="Number">0.0</Data></Cell><Cell><Data ss:Type="Number">0.0</Data></Cell><Cell><Data ss:Type="Number">0.0</Data></Cell><Cell><Data ss:Type="Number">2.0</Data></Cell><Cell><Data ss:Type="Number">0.0</Data></Cell><Cell><Data ss:Type="Number">0.0</Data></Cell><Cell><Data ss:Type="Number">0.0</Data></Cell><Cell><Data ss:Type="Number">0.0</Data></Cell><Cell><Data ss:Type="Number">1.0</Data></Cell><Cell><Data ss:Type="Number">0.0</Data></Cell><Cell><Data ss:Type="Number">0.0</Data></Cell><Cell><Data ss:Type="Number">0.0</Data></Cell><Cell><Data ss:Type="Number">0.0</Data></Cell><Cell><Data ss:Type="Number">1.0</Data></Cell><Cell><Data ss:Type="Number">0.0</Data></Cell><Cell><Data ss:Type="Number">0.0</Data></Cell><Cell><Data ss:Type="Number">0.0</Data></Cell><Cell><Data ss:Type="Number">0.0</Data></Cell><Cell><Data ss:Type="Number">1.0</Data></Cell><Cell><Data ss:Type="Number">1.0</Data></Cell><Cell><Data ss:Type="Number">0.0</Data></Cell><Cell><Data ss:Type="Number">0.0</Data></Cell><Cell><Data ss:Type="Number">1.0</Data></Cell><Cell><Data ss:Type="Number">0.0</Data></Cell><Cell><Data ss:Type="Number">0.0</Data></Cell><Cell><Data ss:Type="Number">1.0</Data></Cell><Cell><Data ss:Type="Number">1.0</Data></Cell><Cell><Data ss:Type="Number">1.0</Data></Cell><Cell><Data ss:Type="Number">1.0</Data></Cell><Cell><Data ss:Type="Number">1.0</Data></Cell><Cell><Data ss:Type="Number">1.0</Data></Cell><Cell><Data ss:Type="Number">0.0</Data></Cell></Row><Row ss:Index="35"><Cell ss:StyleID="ref" ss:HRef="http://www.ncbi.nlm.nih.gov/nuccore/?term=NM_000459"><Data ss:Type="String">NM_000459</Data></Cell><Cell ss:StyleID="ref" ss:HRef="http://www.genecards.org/cgi-bin/carddisp.pl?gene=CNTFR"><Data ss:Type="String">CNTFR</Data></Cell><Cell ss:StyleID="ref" ss:HRef="http://www.kegg.jp/kegg-bin/show_pathway?map=hsa04630&amp;multi_query=1271+cyan%2Cblack"><Data ss:Type="String">Jak-STAT signaling pathway</Data></Cell><Cell ss:StyleID="ref" ss:HRef="http://www.proteinatlas.org/ENSG00000122756"><Data ss:Type="String">ENSG00000122756</Data></Cell><Cell ss:StyleID="ref" ss:HRef="http://genome.ucsc.edu/cgi-bin/hgTracks?position=chr9:27084942-27254377&amp;db=hg19&amp;org=human"><Data ss:Type="String">chr9:27084942-27254377 (+)</Data></Cell><Cell><Data ss:Type="String">chr9</Data></Cell><Cell><Data ss:Type="String">+</Data></Cell><Cell><Data ss:Type="Number">2.7109147e7</Data></Cell><Cell><Data ss:Type="Number">2.7230172e7</Data></Cell><Cell><Data ss:Type="Number">2.7104147e7</Data></Cell><Cell><Data ss:Type="Number">2.7110146e7</Data></Cell><Cell><Data ss:Type="Number">17.0</Data></Cell><Cell><Data ss:Type="Number">0.0</Data></Cell><Cell><Data ss:Type="Number">1.0</Data></Cell><Cell><Data ss:Type="Number">0.0</Data></Cell><Cell><Data ss:Type="Number">1.0</Data></Cell><Cell><Data ss:Type="Number">0.0</Data></Cell><Cell><Data ss:Type="Number">0.0</Data></Cell><Cell><Data ss:Type="Number">4.0</Data></Cell><Cell><Data ss:Type="Number">0.0</Data></Cell><Cell><Data ss:Type="Number">2.0</Data></Cell><Cell><Data ss:Type="Number">0.0</Data></Cell><Cell><Data ss:Type="Number">0.0</Data></Cell><Cell><Data ss:Type="Number">0.0</Data></Cell><Cell><Data ss:Type="Number">0.0</Data></Cell><Cell><Data ss:Type="Number">0.0</Data></Cell><Cell><Data ss:Type="Number">4.0</Data></Cell><Cell><Data ss:Type="Number">0.0</Data></Cell><Cell><Data ss:Type="Number">0.0</Data></Cell><Cell><Data ss:Type="Number">0.0</Data></Cell><Cell><Data ss:Type="Number">0.0</Data></Cell><Cell><Data ss:Type="Number">0.0</Data></Cell><Cell><Data ss:Type="Number">0.0</Data></Cell><Cell><Data ss:Type="Number">1.0</Data></Cell><Cell><Data ss:Type="Number">0.0</Data></Cell><Cell><Data ss:Type="Number">0.0</Data></Cell><Cell><Data ss:Type="Number">1.0</Data></Cell><Cell><Data ss:Type="Number">0.0</Data></Cell><Cell><Data ss:Type="Number">1.0</Data></Cell><Cell><Data ss:Type="Number">1.0</Data></Cell><Cell><Data ss:Type="Number">1.0</Data></Cell><Cell><Data ss:Type="Number">0.0</Data></Cell><Cell><Data ss:Type="Number">0.0</Data></Cell><Cell><Data ss:Type="Number">0.0</Data></Cell><Cell><Data ss:Type="Number">0.0</Data></Cell><Cell><Data ss:Type="Number">0.0</Data></Cell><Cell><Data ss:Type="Number">0.0</Data></Cell><Cell><Data ss:Type="Number">0.0</Data></Cell><Cell><Data ss:Type="Number">0.0</Data></Cell><Cell><Data ss:Type="Number">0.0</Data></Cell></Row><Row ss:Index="36"><Cell ss:StyleID="ref" ss:HRef="http://www.ncbi.nlm.nih.gov/nuccore/?term=NR_029477"><Data ss:Type="String">NR_029477</Data></Cell><Cell ss:StyleID="ref" ss:HRef="http://www.genecards.org/cgi-bin/carddisp.pl?gene=MIRLET7A2"><Data ss:Type="String">MIRLET7A2</Data></Cell><Cell /><Cell ss:StyleID="ref" ss:HRef="http://www.proteinatlas.org/ENSG00000198975"><Data ss:Type="String">ENSG00000198975</Data></Cell><Cell ss:StyleID="ref" ss:HRef="http://genome.ucsc.edu/cgi-bin/hgTracks?position=chr11:122017216-122017315&amp;db=hg19&amp;org=human"><Data ss:Type="String">chr11:122017216-122017315 (-)</Data></Cell><Cell><Data ss:Type="String">chr11</Data></Cell><Cell><Data ss:Type="String">-</Data></Cell><Cell><Data ss:Type="Number">1.2201723e8</Data></Cell><Cell><Data ss:Type="Number">1.22017301e8</Data></Cell><Cell><Data ss:Type="Number">1.22016302e8</Data></Cell><Cell><Data ss:Type="Number">1.22022301e8</Data></Cell><Cell><Data ss:Type="Number">15.0</Data></Cell><Cell><Data ss:Type="Number">0.0</Data></Cell><Cell><Data ss:Type="Number">0.0</Data></Cell><Cell><Data ss:Type="Number">0.0</Data></Cell><Cell><Data ss:Type="Number">0.0</Data></Cell><Cell><Data ss:Type="Number">2.0</Data></Cell><Cell><Data ss:Type="Number">2.0</Data></Cell><Cell><Data ss:Type="Number">0.0</Data></Cell><Cell><Data ss:Type="Number">0.0</Data></Cell><Cell><Data ss:Type="Number">0.0</Data></Cell><Cell><Data ss:Type="Number">2.0</Data></Cell><Cell><Data ss:Type="Number">0.0</Data></Cell><Cell><Data ss:Type="Number">1.0</Data></Cell><Cell><Data ss:Type="Number">0.0</Data></Cell><Cell><Data ss:Type="Number">1.0</Data></Cell><Cell><Data ss:Type="Number">2.0</Data></Cell><Cell><Data ss:Type="Number">0.0</Data></Cell><Cell><Data ss:Type="Number">0.0</Data></Cell><Cell><Data ss:Type="Number">1.0</Data></Cell><Cell><Data ss:Type="Number">0.0</Data></Cell><Cell><Data ss:Type="Number">0.0</Data></Cell><Cell><Data ss:Type="Number">0.0</Data></Cell><Cell><Data ss:Type="Number">1.0</Data></Cell><Cell><Data ss:Type="Number">0.0</Data></Cell><Cell><Data ss:Type="Number">0.0</Data></Cell><Cell><Data ss:Type="Number">0.0</Data></Cell><Cell><Data ss:Type="Number">1.0</Data></Cell><Cell><Data ss:Type="Number">1.0</Data></Cell><Cell><Data ss:Type="Number">0.0</Data></Cell><Cell><Data ss:Type="Number">0.0</Data></Cell><Cell><Data ss:Type="Number">0.0</Data></Cell><Cell><Data ss:Type="Number">0.0</Data></Cell><Cell><Data ss:Type="Number">0.0</Data></Cell><Cell><Data ss:Type="Number">0.0</Data></Cell><Cell><Data ss:Type="Number">0.0</Data></Cell><Cell><Data ss:Type="Number">0.0</Data></Cell><Cell><Data ss:Type="Number">0.0</Data></Cell><Cell><Data ss:Type="Number">1.0</Data></Cell><Cell><Data ss:Type="Number">0.0</Data></Cell></Row><Row ss:Index="37"><Cell ss:StyleID="ref" ss:HRef="http://www.ncbi.nlm.nih.gov/nuccore/?term=NM_012464"><Data ss:Type="String">NM_012464</Data></Cell><Cell ss:StyleID="ref" ss:HRef="http://www.genecards.org/cgi-bin/carddisp.pl?gene=EMCN"><Data ss:Type="String">EMCN</Data></Cell><Cell /><Cell ss:StyleID="ref" ss:HRef="http://www.proteinatlas.org/ENSG00000164035"><Data ss:Type="String">ENSG00000164035</Data></Cell><Cell ss:StyleID="ref" ss:HRef="http://genome.ucsc.edu/cgi-bin/hgTracks?position=chr4:166748170-167071849&amp;db=hg19&amp;org=human"><Data ss:Type="String">chr4:166748170-167071849 (+)</Data></Cell><Cell><Data ss:Type="String">chr4</Data></Cell><Cell><Data ss:Type="String">+</Data></Cell><Cell><Data ss:Type="Number">1.6679441e8</Data></Cell><Cell><Data ss:Type="Number">1.67025609e8</Data></Cell><Cell><Data ss:Type="Number">1.6678941e8</Data></Cell><Cell><Data ss:Type="Number">1.66795409e8</Data></Cell><Cell><Data ss:Type="Number">15.0</Data></Cell><Cell><Data ss:Type="Number">1.0</Data></Cell><Cell><Data ss:Type="Number">0.0</Data></Cell><Cell><Data ss:Type="Number">1.0</Data></Cell><Cell><Data ss:Type="Number">0.0</Data></Cell><Cell><Data ss:Type="Number">0.0</Data></Cell><Cell><Data ss:Type="Number">0.0</Data></Cell><Cell><Data ss:Type="Number">0.0</Data></Cell><Cell><Data ss:Type="Number">1.0</Data></Cell><Cell><Data ss:Type="Number">0.0</Data></Cell><Cell><Data ss:Type="Number">0.0</Data></Cell><Cell><Data ss:Type="Number">0.0</Data></Cell><Cell><Data ss:Type="Number">0.0</Data></Cell><Cell><Data ss:Type="Number">0.0</Data></Cell><Cell><Data ss:Type="Number">0.0</Data></Cell><Cell><Data ss:Type="Number">1.0</Data></Cell><Cell><Data ss:Type="Number">2.0</Data></Cell><Cell><Data ss:Type="Number">0.0</Data></Cell><Cell><Data ss:Type="Number">0.0</Data></Cell><Cell><Data ss:Type="Number">0.0</Data></Cell><Cell><Data ss:Type="Number">0.0</Data></Cell><Cell><Data ss:Type="Number">0.0</Data></Cell><Cell><Data ss:Type="Number">0.0</Data></Cell><Cell><Data ss:Type="Number">1.0</Data></Cell><Cell><Data ss:Type="Number">0.0</Data></Cell><Cell><Data ss:Type="Number">0.0</Data></Cell><Cell><Data ss:Type="Number">0.0</Data></Cell><Cell><Data ss:Type="Number">1.0</Data></Cell><Cell><Data ss:Type="Number">0.0</Data></Cell><Cell><Data ss:Type="Number">1.0</Data></Cell><Cell><Data ss:Type="Number">0.0</Data></Cell><Cell><Data ss:Type="Number">1.0</Data></Cell><Cell><Data ss:Type="Number">1.0</Data></Cell><Cell><Data ss:Type="Number">1.0</Data></Cell><Cell><Data ss:Type="Number">1.0</Data></Cell><Cell><Data ss:Type="Number">1.0</Data></Cell><Cell><Data ss:Type="Number">1.0</Data></Cell><Cell><Data ss:Type="Number">0.0</Data></Cell><Cell><Data ss:Type="Number">0.0</Data></Cell></Row><Row ss:Index="38"><Cell ss:StyleID="ref" ss:HRef="http://www.ncbi.nlm.nih.gov/nuccore/?term=NR_021491"><Data ss:Type="String">NR_021491</Data></Cell><Cell ss:StyleID="ref" ss:HRef="http://www.genecards.org/cgi-bin/carddisp.pl?gene=PI16"><Data ss:Type="String">PI16</Data></Cell><Cell /><Cell ss:StyleID="ref" ss:HRef="http://www.proteinatlas.org/ENSG00000164530"><Data ss:Type="String">ENSG00000164530</Data></Cell><Cell ss:StyleID="ref" ss:HRef="http://genome.ucsc.edu/cgi-bin/hgTracks?position=chr5:92712412-92951043&amp;db=hg19&amp;org=human"><Data ss:Type="String">chr5:92712412-92951043 (-)</Data></Cell><Cell><Data ss:Type="String">chr5</Data></Cell><Cell><Data ss:Type="String">-</Data></Cell><Cell><Data ss:Type="Number">9.2746502e7</Data></Cell><Cell><Data ss:Type="Number">9.2916953e7</Data></Cell><Cell><Data ss:Type="Number">9.2915954e7</Data></Cell><Cell><Data ss:Type="Number">9.2921953e7</Data></Cell><Cell><Data ss:Type="Number">15.0</Data></Cell><Cell><Data ss:Type="Number">0.0</Data></Cell><Cell><Data ss:Type="Number">0.0</Data></Cell><Cell><Data ss:Type="Number">1.0</Data></Cell><Cell><Data ss:Type="Number">0.0</Data></Cell><Cell><Data ss:Type="Number">0.0</Data></Cell><Cell><Data ss:Type="Number">0.0</Data></Cell><Cell><Data ss:Type="Number">0.0</Data></Cell><Cell><Data ss:Type="Number">0.0</Data></Cell><Cell><Data ss:Type="Number">0.0</Data></Cell><Cell><Data ss:Type="Number">0.0</Data></Cell><Cell><Data ss:Type="Number">0.0</Data></Cell><Cell><Data ss:Type="Number">0.0</Data></Cell><Cell><Data ss:Type="Number">0.0</Data></Cell><Cell><Data ss:Type="Number">0.0</Data></Cell><Cell><Data ss:Type="Number">0.0</Data></Cell><Cell><Data ss:Type="Number">0.0</Data></Cell><Cell><Data ss:Type="Number">0.0</Data></Cell><Cell><Data ss:Type="Number">1.0</Data></Cell><Cell><Data ss:Type="Number">0.0</Data></Cell><Cell><Data ss:Type="Number">0.0</Data></Cell><Cell><Data ss:Type="Number">1.0</Data></Cell><Cell><Data ss:Type="Number">1.0</Data></Cell><Cell><Data ss:Type="Number">1.0</Data></Cell><Cell><Data ss:Type="Number">0.0</Data></Cell><Cell><Data ss:Type="Number">1.0</Data></Cell><Cell><Data ss:Type="Number">0.0</Data></Cell><Cell><Data ss:Type="Number">0.0</Data></Cell><Cell><Data ss:Type="Number">0.0</Data></Cell><Cell><Data ss:Type="Number">1.0</Data></Cell><Cell><Data ss:Type="Number">0.0</Data></Cell><Cell><Data ss:Type="Number">0.0</Data></Cell><Cell><Data ss:Type="Number">1.0</Data></Cell><Cell><Data ss:Type="Number">1.0</Data></Cell><Cell><Data ss:Type="Number">1.0</Data></Cell><Cell><Data ss:Type="Number">1.0</Data></Cell><Cell><Data ss:Type="Number">1.0</Data></Cell><Cell><Data ss:Type="Number">2.0</Data></Cell><Cell><Data ss:Type="Number">1.0</Data></Cell></Row><Row ss:Index="39"><Cell ss:StyleID="ref" ss:HRef="http://www.ncbi.nlm.nih.gov/nuccore/?term=NM_020872"><Data ss:Type="String">NM_020872</Data></Cell><Cell ss:StyleID="ref" ss:HRef="http://www.genecards.org/cgi-bin/carddisp.pl?gene=SLC9A9"><Data ss:Type="String">SLC9A9</Data></Cell><Cell /><Cell ss:StyleID="ref" ss:HRef="http://www.proteinatlas.org/ENSG00000181804"><Data ss:Type="String">ENSG00000181804</Data></Cell><Cell ss:StyleID="ref" ss:HRef="http://genome.ucsc.edu/cgi-bin/hgTracks?position=chr3:74259998-74622067&amp;db=hg19&amp;org=human"><Data ss:Type="String">chr3:74259998-74622067 (-)</Data></Cell><Cell><Data ss:Type="String">chr3</Data></Cell><Cell><Data ss:Type="String">-</Data></Cell><Cell><Data ss:Type="Number">7.4311722e7</Data></Cell><Cell><Data ss:Type="Number">7.4570343e7</Data></Cell><Cell><Data ss:Type="Number">7.4569344e7</Data></Cell><Cell><Data ss:Type="Number">7.4575343e7</Data></Cell><Cell><Data ss:Type="Number">14.0</Data></Cell><Cell><Data ss:Type="Number">1.0</Data></Cell><Cell><Data ss:Type="Number">0.0</Data></Cell><Cell><Data ss:Type="Number">0.0</Data></Cell><Cell><Data ss:Type="Number">0.0</Data></Cell><Cell><Data ss:Type="Number">2.0</Data></Cell><Cell><Data ss:Type="Number">2.0</Data></Cell><Cell><Data ss:Type="Number">0.0</Data></Cell><Cell><Data ss:Type="Number">0.0</Data></Cell><Cell><Data ss:Type="Number">0.0</Data></Cell><Cell><Data ss:Type="Number">2.0</Data></Cell><Cell><Data ss:Type="Number">0.0</Data></Cell><Cell><Data ss:Type="Number">0.0</Data></Cell><Cell><Data ss:Type="Number">0.0</Data></Cell><Cell><Data ss:Type="Number">0.0</Data></Cell><Cell><Data ss:Type="Number">0.0</Data></Cell><Cell><Data ss:Type="Number">0.0</Data></Cell><Cell><Data ss:Type="Number">0.0</Data></Cell><Cell><Data ss:Type="Number">0.0</Data></Cell><Cell><Data ss:Type="Number">0.0</Data></Cell><Cell><Data ss:Type="Number">0.0</Data></Cell><Cell><Data ss:Type="Number">0.0</Data></Cell><Cell><Data ss:Type="Number">0.0</Data></Cell><Cell><Data ss:Type="Number">0.0</Data></Cell><Cell><Data ss:Type="Number">0.0</Data></Cell><Cell><Data ss:Type="Number">0.0</Data></Cell><Cell><Data ss:Type="Number">0.0</Data></Cell><Cell><Data ss:Type="Number">0.0</Data></Cell><Cell><Data ss:Type="Number">1.0</Data></Cell><Cell><Data ss:Type="Number">0.0</Data></Cell><Cell><Data ss:Type="Number">0.0</Data></Cell><Cell><Data ss:Type="Number">1.0</Data></Cell><Cell><Data ss:Type="Number">1.0</Data></Cell><Cell><Data ss:Type="Number">1.0</Data></Cell><Cell><Data ss:Type="Number">1.0</Data></Cell><Cell><Data ss:Type="Number">1.0</Data></Cell><Cell><Data ss:Type="Number">1.0</Data></Cell><Cell><Data ss:Type="Number">0.0</Data></Cell><Cell><Data ss:Type="Number">0.0</Data></Cell></Row><Row ss:Index="40"><Cell ss:StyleID="ref" ss:HRef="http://www.ncbi.nlm.nih.gov/nuccore/?term=NM_019035"><Data ss:Type="String">NM_019035</Data></Cell><Cell ss:StyleID="ref" ss:HRef="http://www.genecards.org/cgi-bin/carddisp.pl?gene=RNF180"><Data ss:Type="String">RNF180</Data></Cell><Cell /><Cell ss:StyleID="ref" ss:HRef="http://www.proteinatlas.org/ENSG00000164197"><Data ss:Type="String">ENSG00000164197</Data></Cell><Cell ss:StyleID="ref" ss:HRef="http://genome.ucsc.edu/cgi-bin/hgTracks?position=chr4:138437363-138456340&amp;db=hg19&amp;org=human"><Data ss:Type="String">chr4:138437363-138456340 (-)</Data></Cell><Cell><Data ss:Type="String">chr4</Data></Cell><Cell><Data ss:Type="String">-</Data></Cell><Cell><Data ss:Type="Number">1.38440074e8</Data></Cell><Cell><Data ss:Type="Number">1.38453629e8</Data></Cell><Cell><Data ss:Type="Number">1.3845263e8</Data></Cell><Cell><Data ss:Type="Number">1.38458629e8</Data></Cell><Cell><Data ss:Type="Number">14.0</Data></Cell><Cell><Data ss:Type="Number">0.0</Data></Cell><Cell><Data ss:Type="Number">1.0</Data></Cell><Cell><Data ss:Type="Number">0.0</Data></Cell><Cell><Data ss:Type="Number">1.0</Data></Cell><Cell><Data ss:Type="Number">2.0</Data></Cell><Cell><Data ss:Type="Number">1.0</Data></Cell><Cell><Data ss:Type="Number">0.0</Data></Cell><Cell><Data ss:Type="Number">0.0</Data></Cell><Cell><Data ss:Type="Number">0.0</Data></Cell><Cell><Data ss:Type="Number">1.0</Data></Cell><Cell><Data ss:Type="Number">1.0</Data></Cell><Cell><Data ss:Type="Number">0.0</Data></Cell><Cell><Data ss:Type="Number">0.0</Data></Cell><Cell><Data ss:Type="Number">1.0</Data></Cell><Cell><Data ss:Type="Number">0.0</Data></Cell><Cell><Data ss:Type="Number">0.0</Data></Cell><Cell><Data ss:Type="Number">1.0</Data></Cell><Cell><Data ss:Type="Number">0.0</Data></Cell><Cell><Data ss:Type="Number">0.0</Data></Cell><Cell><Data ss:Type="Number">1.0</Data></Cell><Cell><Data ss:Type="Number">1.0</Data></Cell><Cell><Data ss:Type="Number">0.0</Data></Cell><Cell><Data ss:Type="Number">0.0</Data></Cell><Cell><Data ss:Type="Number">0.0</Data></Cell><Cell><Data ss:Type="Number">1.0</Data></Cell><Cell><Data ss:Type="Number">0.0</Data></Cell><Cell><Data ss:Type="Number">1.0</Data></Cell><Cell><Data ss:Type="Number">0.0</Data></Cell><Cell><Data ss:Type="Number">0.0</Data></Cell><Cell><Data ss:Type="Number">0.0</Data></Cell><Cell><Data ss:Type="Number">1.0</Data></Cell><Cell><Data ss:Type="Number">0.0</Data></Cell><Cell><Data ss:Type="Number">0.0</Data></Cell><Cell><Data ss:Type="Number">0.0</Data></Cell><Cell><Data ss:Type="Number">0.0</Data></Cell><Cell><Data ss:Type="Number">0.0</Data></Cell><Cell><Data ss:Type="Number">0.0</Data></Cell><Cell><Data ss:Type="Number">0.0</Data></Cell></Row><Row ss:Index="41"><Cell ss:StyleID="ref" ss:HRef="http://www.ncbi.nlm.nih.gov/nuccore/?term=NR_033766"><Data ss:Type="String">NR_033766</Data></Cell><Cell ss:StyleID="ref" ss:HRef="http://www.genecards.org/cgi-bin/carddisp.pl?gene=FGFR1"><Data ss:Type="String">FGFR1</Data></Cell><Cell ss:StyleID="ref" ss:HRef="http://www.kegg.jp/kegg-bin/show_pathway?map=hsa05218&amp;multi_query=2260+cyan%2Cblack"><Data ss:Type="String">Melanoma</Data></Cell><Cell ss:StyleID="ref" ss:HRef="http://www.proteinatlas.org/ENSG00000077782"><Data ss:Type="String">ENSG00000077782</Data></Cell><Cell ss:StyleID="ref" ss:HRef="http://genome.ucsc.edu/cgi-bin/hgTracks?position=chr7:113604873-114455319&amp;db=hg19&amp;org=human"><Data ss:Type="String">chr7:113604873-114455319 (+)</Data></Cell><Cell><Data ss:Type="String">chr7</Data></Cell><Cell><Data ss:Type="String">+</Data></Cell><Cell><Data ss:Type="Number">1.13726365e8</Data></Cell><Cell><Data ss:Type="Number">1.14333827e8</Data></Cell><Cell><Data ss:Type="Number">1.13721365e8</Data></Cell><Cell><Data ss:Type="Number">1.13727364e8</Data></Cell><Cell><Data ss:Type="Number">14.0</Data></Cell><Cell><Data ss:Type="Number">3.0</Data></Cell><Cell><Data ss:Type="Number">0.0</Data></Cell><Cell><Data ss:Type="Number">0.0</Data></Cell><Cell><Data ss:Type="Number">0.0</Data></Cell><Cell><Data ss:Type="Number">0.0</Data></Cell><Cell><Data ss:Type="Number">0.0</Data></Cell><Cell><Data ss:Type="Number">0.0</Data></Cell><Cell><Data ss:Type="Number">0.0</Data></Cell><Cell><Data ss:Type="Number">0.0</Data></Cell><Cell><Data ss:Type="Number">0.0</Data></Cell><Cell><Data ss:Type="Number">0.0</Data></Cell><Cell><Data ss:Type="Number">0.0</Data></Cell><Cell><Data ss:Type="Number">0.0</Data></Cell><Cell><Data ss:Type="Number">0.0</Data></Cell><Cell><Data ss:Type="Number">0.0</Data></Cell><Cell><Data ss:Type="Number">0.0</Data></Cell><Cell><Data ss:Type="Number">0.0</Data></Cell><Cell><Data ss:Type="Number">0.0</Data></Cell><Cell><Data ss:Type="Number">1.0</Data></Cell><Cell><Data ss:Type="Number">1.0</Data></Cell><Cell><Data ss:Type="Number">0.0</Data></Cell><Cell><Data ss:Type="Number">1.0</Data></Cell><Cell><Data ss:Type="Number">2.0</Data></Cell><Cell><Data ss:Type="Number">0.0</Data></Cell><Cell><Data ss:Type="Number">0.0</Data></Cell><Cell><Data ss:Type="Number">0.0</Data></Cell><Cell><Data ss:Type="Number">0.0</Data></Cell><Cell><Data ss:Type="Number">0.0</Data></Cell><Cell><Data ss:Type="Number">0.0</Data></Cell><Cell><Data ss:Type="Number">1.0</Data></Cell><Cell><Data ss:Type="Number">0.0</Data></Cell><Cell><Data ss:Type="Number">1.0</Data></Cell><Cell><Data ss:Type="Number">1.0</Data></Cell><Cell><Data ss:Type="Number">1.0</Data></Cell><Cell><Data ss:Type="Number">1.0</Data></Cell><Cell><Data ss:Type="Number">1.0</Data></Cell><Cell><Data ss:Type="Number">0.0</Data></Cell><Cell><Data ss:Type="Number">0.0</Data></Cell></Row><Row ss:Index="42"><Cell ss:StyleID="ref" ss:HRef="http://www.ncbi.nlm.nih.gov/nuccore/?term=NM_017580"><Data ss:Type="String">NM_017580</Data></Cell><Cell ss:StyleID="ref" ss:HRef="http://www.genecards.org/cgi-bin/carddisp.pl?gene=ZRANB1"><Data ss:Type="String">ZRANB1</Data></Cell><Cell /><Cell ss:StyleID="ref" ss:HRef="http://www.proteinatlas.org/ENSG00000019995"><Data ss:Type="String">ENSG00000019995</Data></Cell><Cell ss:StyleID="ref" ss:HRef="http://genome.ucsc.edu/cgi-bin/hgTracks?position=chr10:126621629-126685068&amp;db=hg19&amp;org=human"><Data ss:Type="String">chr10:126621629-126685068 (+)</Data></Cell><Cell><Data ss:Type="String">chr10</Data></Cell><Cell><Data ss:Type="String">+</Data></Cell><Cell><Data ss:Type="Number">1.26630692e8</Data></Cell><Cell><Data ss:Type="Number">1.26676005e8</Data></Cell><Cell><Data ss:Type="Number">1.26625692e8</Data></Cell><Cell><Data ss:Type="Number">1.26631691e8</Data></Cell><Cell><Data ss:Type="Number">13.0</Data></Cell><Cell><Data ss:Type="Number">0.0</Data></Cell><Cell><Data ss:Type="Number">0.0</Data></Cell><Cell><Data ss:Type="Number">0.0</Data></Cell><Cell><Data ss:Type="Number">0.0</Data></Cell><Cell><Data ss:Type="Number">4.0</Data></Cell><Cell><Data ss:Type="Number">3.0</Data></Cell><Cell><Data ss:Type="Number">0.0</Data></Cell><Cell><Data ss:Type="Number">0.0</Data></Cell><Cell><Data ss:Type="Number">0.0</Data></Cell><Cell><Data ss:Type="Number">3.0</Data></Cell><Cell><Data ss:Type="Number">0.0</Data></Cell><Cell><Data ss:Type="Number">0.0</Data></Cell><Cell><Data ss:Type="Number">0.0</Data></Cell><Cell><Data ss:Type="Number">0.0</Data></Cell><Cell><Data ss:Type="Number">0.0</Data></Cell><Cell><Data ss:Type="Number">0.0</Data></Cell><Cell><Data ss:Type="Number">0.0</Data></Cell><Cell><Data ss:Type="Number">0.0</Data></Cell><Cell><Data ss:Type="Number">0.0</Data></Cell><Cell><Data ss:Type="Number">0.0</Data></Cell><Cell><Data ss:Type="Number">0.0</Data></Cell><Cell><Data ss:Type="Number">0.0</Data></Cell><Cell><Data ss:Type="Number">0.0</Data></Cell><Cell><Data ss:Type="Number">0.0</Data></Cell><Cell><Data ss:Type="Number">0.0</Data></Cell><Cell><Data ss:Type="Number">0.0</Data></Cell><Cell><Data ss:Type="Number">0.0</Data></Cell><Cell><Data ss:Type="Number">1.0</Data></Cell><Cell><Data ss:Type="Number">0.0</Data></Cell><Cell><Data ss:Type="Number">1.0</Data></Cell><Cell><Data ss:Type="Number">1.0</Data></Cell><Cell><Data ss:Type="Number">0.0</Data></Cell><Cell><Data ss:Type="Number">0.0</Data></Cell><Cell><Data ss:Type="Number">0.0</Data></Cell><Cell><Data ss:Type="Number">0.0</Data></Cell><Cell><Data ss:Type="Number">0.0</Data></Cell><Cell><Data ss:Type="Number">0.0</Data></Cell><Cell><Data ss:Type="Number">0.0</Data></Cell></Row><Row ss:Index="43"><Cell ss:StyleID="ref" ss:HRef="http://www.ncbi.nlm.nih.gov/nuccore/?term=NM_006914"><Data ss:Type="String">NM_006914</Data></Cell><Cell ss:StyleID="ref" ss:HRef="http://www.genecards.org/cgi-bin/carddisp.pl?gene=ALDH1A1"><Data ss:Type="String">ALDH1A1</Data></Cell><Cell ss:StyleID="ref" ss:HRef="http://www.kegg.jp/kegg-bin/show_pathway?map=hsa01100&amp;multi_query=216+cyan%2Cblack"><Data ss:Type="String">Metabolic pathways</Data></Cell><Cell ss:StyleID="ref" ss:HRef="http://www.proteinatlas.org/ENSG00000165092"><Data ss:Type="String">ENSG00000165092</Data></Cell><Cell ss:StyleID="ref" ss:HRef="http://genome.ucsc.edu/cgi-bin/hgTracks?position=chr9:77074279-77340090&amp;db=hg19&amp;org=human"><Data ss:Type="String">chr9:77074279-77340090 (+)</Data></Cell><Cell><Data ss:Type="String">chr9</Data></Cell><Cell><Data ss:Type="String">+</Data></Cell><Cell><Data ss:Type="Number">7.7112252e7</Data></Cell><Cell><Data ss:Type="Number">7.7302117e7</Data></Cell><Cell><Data ss:Type="Number">7.7107252e7</Data></Cell><Cell><Data ss:Type="Number">7.7113251e7</Data></Cell><Cell><Data ss:Type="Number">13.0</Data></Cell><Cell><Data ss:Type="Number">0.0</Data></Cell><Cell><Data ss:Type="Number">3.0</Data></Cell><Cell><Data ss:Type="Number">1.0</Data></Cell><Cell><Data ss:Type="Number">0.0</Data></Cell><Cell><Data ss:Type="Number">0.0</Data></Cell><Cell><Data ss:Type="Number">0.0</Data></Cell><Cell><Data ss:Type="Number">0.0</Data></Cell><Cell><Data ss:Type="Number">1.0</Data></Cell><Cell><Data ss:Type="Number">0.0</Data></Cell><Cell><Data ss:Type="Number">0.0</Data></Cell><Cell><Data ss:Type="Number">0.0</Data></Cell><Cell><Data ss:Type="Number">0.0</Data></Cell><Cell><Data ss:Type="Number">0.0</Data></Cell><Cell><Data ss:Type="Number">0.0</Data></Cell><Cell><Data ss:Type="Number">1.0</Data></Cell><Cell><Data ss:Type="Number">0.0</Data></Cell><Cell><Data ss:Type="Number">0.0</Data></Cell><Cell><Data ss:Type="Number">1.0</Data></Cell><Cell><Data ss:Type="Number">1.0</Data></Cell><Cell><Data ss:Type="Number">1.0</Data></Cell><Cell><Data ss:Type="Number">0.0</Data></Cell><Cell><Data ss:Type="Number">0.0</Data></Cell><Cell><Data ss:Type="Number">1.0</Data></Cell><Cell><Data ss:Type="Number">2.0</Data></Cell><Cell><Data ss:Type="Number">0.0</Data></Cell><Cell><Data ss:Type="Number">0.0</Data></Cell><Cell><Data ss:Type="Number">0.0</Data></Cell><Cell><Data ss:Type="Number">1.0</Data></Cell><Cell><Data ss:Type="Number">0.0</Data></Cell><Cell><Data ss:Type="Number">0.0</Data></Cell><Cell><Data ss:Type="Number">0.0</Data></Cell><Cell><Data ss:Type="Number">0.0</Data></Cell><Cell><Data ss:Type="Number">0.0</Data></Cell><Cell><Data ss:Type="Number">0.0</Data></Cell><Cell><Data ss:Type="Number">0.0</Data></Cell><Cell><Data ss:Type="Number">0.0</Data></Cell><Cell><Data ss:Type="Number">0.0</Data></Cell><Cell><Data ss:Type="Number">0.0</Data></Cell></Row><Row ss:Index="44"><Cell ss:StyleID="ref" ss:HRef="http://www.ncbi.nlm.nih.gov/nuccore/?term=NM_001190737"><Data ss:Type="String">NM_001190737</Data></Cell><Cell ss:StyleID="ref" ss:HRef="http://www.genecards.org/cgi-bin/carddisp.pl?gene=LINC00891"><Data ss:Type="String">LINC00891</Data></Cell><Cell /><Cell ss:StyleID="ref" ss:HRef="http://www.proteinatlas.org/NA"><Data ss:Type="String">NA</Data></Cell><Cell ss:StyleID="ref" ss:HRef="http://genome.ucsc.edu/cgi-bin/hgTracks?position=chr9:14035401-14360486&amp;db=hg19&amp;org=human"><Data ss:Type="String">chr9:14035401-14360486 (-)</Data></Cell><Cell><Data ss:Type="String">chr9</Data></Cell><Cell><Data ss:Type="String">-</Data></Cell><Cell><Data ss:Type="Number">1.4081842e7</Data></Cell><Cell><Data ss:Type="Number">1.4314045e7</Data></Cell><Cell><Data ss:Type="Number">1.4313046e7</Data></Cell><Cell><Data ss:Type="Number">1.4319045e7</Data></Cell><Cell><Data ss:Type="Number">13.0</Data></Cell><Cell><Data ss:Type="Number">1.0</Data></Cell><Cell><Data ss:Type="Number">2.0</Data></Cell><Cell><Data ss:Type="Number">1.0</Data></Cell><Cell><Data ss:Type="Number">0.0</Data></Cell><Cell><Data ss:Type="Number">0.0</Data></Cell><Cell><Data ss:Type="Number">0.0</Data></Cell><Cell><Data ss:Type="Number">0.0</Data></Cell><Cell><Data ss:Type="Number">0.0</Data></Cell><Cell><Data ss:Type="Number">0.0</Data></Cell><Cell><Data ss:Type="Number">0.0</Data></Cell><Cell><Data ss:Type="Number">0.0</Data></Cell><Cell><Data ss:Type="Number">0.0</Data></Cell><Cell><Data ss:Type="Number">0.0</Data></Cell><Cell><Data ss:Type="Number">0.0</Data></Cell><Cell><Data ss:Type="Number">0.0</Data></Cell><Cell><Data ss:Type="Number">0.0</Data></Cell><Cell><Data ss:Type="Number">1.0</Data></Cell><Cell><Data ss:Type="Number">0.0</Data></Cell><Cell><Data ss:Type="Number">0.0</Data></Cell><Cell><Data ss:Type="Number">1.0</Data></Cell><Cell><Data ss:Type="Number">2.0</Data></Cell><Cell><Data ss:Type="Number">0.0</Data></Cell><Cell><Data ss:Type="Number">1.0</Data></Cell><Cell><Data ss:Type="Number">0.0</Data></Cell><Cell><Data ss:Type="Number">0.0</Data></Cell><Cell><Data ss:Type="Number">0.0</Data></Cell><Cell><Data ss:Type="Number">0.0</Data></Cell><Cell><Data ss:Type="Number">1.0</Data></Cell><Cell><Data ss:Type="Number">1.0</Data></Cell><Cell><Data ss:Type="Number">0.0</Data></Cell><Cell><Data ss:Type="Number">0.0</Data></Cell><Cell><Data ss:Type="Number">0.0</Data></Cell><Cell><Data ss:Type="Number">0.0</Data></Cell><Cell><Data ss:Type="Number">0.0</Data></Cell><Cell><Data ss:Type="Number">0.0</Data></Cell><Cell><Data ss:Type="Number">0.0</Data></Cell><Cell><Data ss:Type="Number">0.0</Data></Cell><Cell><Data ss:Type="Number">2.0</Data></Cell></Row><Row ss:Index="45"><Cell ss:StyleID="ref" ss:HRef="http://www.ncbi.nlm.nih.gov/nuccore/?term=NM_019117"><Data ss:Type="String">NM_019117</Data></Cell><Cell ss:StyleID="ref" ss:HRef="http://www.genecards.org/cgi-bin/carddisp.pl?gene=CDR1"><Data ss:Type="String">CDR1</Data></Cell><Cell /><Cell ss:StyleID="ref" ss:HRef="http://www.proteinatlas.org/ENSG00000184258"><Data ss:Type="String">ENSG00000184258</Data></Cell><Cell ss:StyleID="ref" ss:HRef="http://genome.ucsc.edu/cgi-bin/hgTracks?position=chrX:86742248-86955517&amp;db=hg19&amp;org=human"><Data ss:Type="String">chrX:86742248-86955517 (+)</Data></Cell><Cell><Data ss:Type="String">chrX</Data></Cell><Cell><Data ss:Type="String">+</Data></Cell><Cell><Data ss:Type="Number">8.6772715e7</Data></Cell><Cell><Data ss:Type="Number">8.692505e7</Data></Cell><Cell><Data ss:Type="Number">8.6767715e7</Data></Cell><Cell><Data ss:Type="Number">8.6773714e7</Data></Cell><Cell><Data ss:Type="Number">13.0</Data></Cell><Cell><Data ss:Type="Number">1.0</Data></Cell><Cell><Data ss:Type="Number">1.0</Data></Cell><Cell><Data ss:Type="Number">2.0</Data></Cell><Cell><Data ss:Type="Number">0.0</Data></Cell><Cell><Data ss:Type="Number">0.0</Data></Cell><Cell><Data ss:Type="Number">0.0</Data></Cell><Cell><Data ss:Type="Number">0.0</Data></Cell><Cell><Data ss:Type="Number">0.0</Data></Cell><Cell><Data ss:Type="Number">0.0</Data></Cell><Cell><Data ss:Type="Number">0.0</Data></Cell><Cell><Data ss:Type="Number">1.0</Data></Cell><Cell><Data ss:Type="Number">0.0</Data></Cell><Cell><Data ss:Type="Number">0.0</Data></Cell><Cell><Data ss:Type="Number">0.0</Data></Cell><Cell><Data ss:Type="Number">1.0</Data></Cell><Cell><Data ss:Type="Number">0.0</Data></Cell><Cell><Data ss:Type="Number">1.0</Data></Cell><Cell><Data ss:Type="Number">0.0</Data></Cell><Cell><Data ss:Type="Number">0.0</Data></Cell><Cell><Data ss:Type="Number">1.0</Data></Cell><Cell><Data ss:Type="Number">0.0</Data></Cell><Cell><Data ss:Type="Number">1.0</Data></Cell><Cell><Data ss:Type="Number">0.0</Data></Cell><Cell><Data ss:Type="Number">1.0</Data></Cell><Cell><Data ss:Type="Number">0.0</Data></Cell><Cell><Data ss:Type="Number">0.0</Data></Cell><Cell><Data ss:Type="Number">2.0</Data></Cell><Cell><Data ss:Type="Number">1.0</Data></Cell><Cell><Data ss:Type="Number">0.0</Data></Cell><Cell><Data ss:Type="Number">0.0</Data></Cell><Cell><Data ss:Type="Number">0.0</Data></Cell><Cell><Data ss:Type="Number">0.0</Data></Cell><Cell><Data ss:Type="Number">0.0</Data></Cell><Cell><Data ss:Type="Number">0.0</Data></Cell><Cell><Data ss:Type="Number">0.0</Data></Cell><Cell><Data ss:Type="Number">0.0</Data></Cell><Cell><Data ss:Type="Number">0.0</Data></Cell><Cell><Data ss:Type="Number">0.0</Data></Cell></Row><Row ss:Index="46"><Cell ss:StyleID="ref" ss:HRef="http://www.ncbi.nlm.nih.gov/nuccore/?term=NM_203487"><Data ss:Type="String">NM_203487</Data></Cell><Cell ss:StyleID="ref" ss:HRef="http://www.genecards.org/cgi-bin/carddisp.pl?gene=PCDH9"><Data ss:Type="String">PCDH9</Data></Cell><Cell /><Cell ss:StyleID="ref" ss:HRef="http://www.proteinatlas.org/ENSG00000184226"><Data ss:Type="String">ENSG00000184226</Data></Cell><Cell ss:StyleID="ref" ss:HRef="http://genome.ucsc.edu/cgi-bin/hgTracks?position=chr13:66691466-67989968&amp;db=hg19&amp;org=human"><Data ss:Type="String">chr13:66691466-67989968 (-)</Data></Cell><Cell><Data ss:Type="String">chr13</Data></Cell><Cell><Data ss:Type="String">-</Data></Cell><Cell><Data ss:Type="Number">6.6876966e7</Data></Cell><Cell><Data ss:Type="Number">6.7804468e7</Data></Cell><Cell><Data ss:Type="Number">6.7803469e7</Data></Cell><Cell><Data ss:Type="Number">6.7809468e7</Data></Cell><Cell><Data ss:Type="Number">12.0</Data></Cell><Cell><Data ss:Type="Number">0.0</Data></Cell><Cell><Data ss:Type="Number">0.0</Data></Cell><Cell><Data ss:Type="Number">1.0</Data></Cell><Cell><Data ss:Type="Number">0.0</Data></Cell><Cell><Data ss:Type="Number">0.0</Data></Cell><Cell><Data ss:Type="Number">0.0</Data></Cell><Cell><Data ss:Type="Number">0.0</Data></Cell><Cell><Data ss:Type="Number">1.0</Data></Cell><Cell><Data ss:Type="Number">0.0</Data></Cell><Cell><Data ss:Type="Number">0.0</Data></Cell><Cell><Data ss:Type="Number">0.0</Data></Cell><Cell><Data ss:Type="Number">1.0</Data></Cell><Cell><Data ss:Type="Number">0.0</Data></Cell><Cell><Data ss:Type="Number">0.0</Data></Cell><Cell><Data ss:Type="Number">1.0</Data></Cell><Cell><Data ss:Type="Number">0.0</Data></Cell><Cell><Data ss:Type="Number">0.0</Data></Cell><Cell><Data ss:Type="Number">0.0</Data></Cell><Cell><Data ss:Type="Number">0.0</Data></Cell><Cell><Data ss:Type="Number">0.0</Data></Cell><Cell><Data ss:Type="Number">1.0</Data></Cell><Cell><Data ss:Type="Number">1.0</Data></Cell><Cell><Data ss:Type="Number">0.0</Data></Cell><Cell><Data ss:Type="Number">0.0</Data></Cell><Cell><Data ss:Type="Number">2.0</Data></Cell><Cell><Data ss:Type="Number">0.0</Data></Cell><Cell><Data ss:Type="Number">1.0</Data></Cell><Cell><Data ss:Type="Number">1.0</Data></Cell><Cell><Data ss:Type="Number">0.0</Data></Cell><Cell><Data ss:Type="Number">1.0</Data></Cell><Cell><Data ss:Type="Number">0.0</Data></Cell><Cell><Data ss:Type="Number">0.0</Data></Cell><Cell><Data ss:Type="Number">0.0</Data></Cell><Cell><Data ss:Type="Number">0.0</Data></Cell><Cell><Data ss:Type="Number">0.0</Data></Cell><Cell><Data ss:Type="Number">0.0</Data></Cell><Cell><Data ss:Type="Number">1.0</Data></Cell><Cell><Data ss:Type="Number">0.0</Data></Cell></Row><Row ss:Index="47"><Cell ss:StyleID="ref" ss:HRef="http://www.ncbi.nlm.nih.gov/nuccore/?term=NR_028502"><Data ss:Type="String">NR_028502</Data></Cell><Cell ss:StyleID="ref" ss:HRef="http://www.genecards.org/cgi-bin/carddisp.pl?gene=PMP22"><Data ss:Type="String">PMP22</Data></Cell><Cell /><Cell ss:StyleID="ref" ss:HRef="http://www.proteinatlas.org/ENSG00000109099"><Data ss:Type="String">ENSG00000109099</Data></Cell><Cell ss:StyleID="ref" ss:HRef="http://genome.ucsc.edu/cgi-bin/hgTracks?position=chr17:1613844-1620520&amp;db=hg19&amp;org=human"><Data ss:Type="String">chr17:1613844-1620520 (-)</Data></Cell><Cell><Data ss:Type="String">chr17</Data></Cell><Cell><Data ss:Type="String">-</Data></Cell><Cell><Data ss:Type="Number">1614798.0</Data></Cell><Cell><Data ss:Type="Number">1619566.0</Data></Cell><Cell><Data ss:Type="Number">1618567.0</Data></Cell><Cell><Data ss:Type="Number">1624566.0</Data></Cell><Cell><Data ss:Type="Number">12.0</Data></Cell><Cell><Data ss:Type="Number">0.0</Data></Cell><Cell><Data ss:Type="Number">0.0</Data></Cell><Cell><Data ss:Type="Number">0.0</Data></Cell><Cell><Data ss:Type="Number">0.0</Data></Cell><Cell><Data ss:Type="Number">0.0</Data></Cell><Cell><Data ss:Type="Number">0.0</Data></Cell><Cell><Data ss:Type="Number">0.0</Data></Cell><Cell><Data ss:Type="Number">0.0</Data></Cell><Cell><Data ss:Type="Number">0.0</Data></Cell><Cell><Data ss:Type="Number">0.0</Data></Cell><Cell><Data ss:Type="Number">0.0</Data></Cell><Cell><Data ss:Type="Number">2.0</Data></Cell><Cell><Data ss:Type="Number">1.0</Data></Cell><Cell><Data ss:Type="Number">0.0</Data></Cell><Cell><Data ss:Type="Number">0.0</Data></Cell><Cell><Data ss:Type="Number">0.0</Data></Cell><Cell><Data ss:Type="Number">0.0</Data></Cell><Cell><Data ss:Type="Number">0.0</Data></Cell><Cell><Data ss:Type="Number">0.0</Data></Cell><Cell><Data ss:Type="Number">0.0</Data></Cell><Cell><Data ss:Type="Number">1.0</Data></Cell><Cell><Data ss:Type="Number">1.0</Data></Cell><Cell><Data ss:Type="Number">0.0</Data></Cell><Cell><Data ss:Type="Number">0.0</Data></Cell><Cell><Data ss:Type="Number">0.0</Data></Cell><Cell><Data ss:Type="Number">0.0</Data></Cell><Cell><Data ss:Type="Number">2.0</Data></Cell><Cell><Data ss:Type="Number">2.0</Data></Cell><Cell><Data ss:Type="Number">2.0</Data></Cell><Cell><Data ss:Type="Number">0.0</Data></Cell><Cell><Data ss:Type="Number">0.0</Data></Cell><Cell><Data ss:Type="Number">0.0</Data></Cell><Cell><Data ss:Type="Number">0.0</Data></Cell><Cell><Data ss:Type="Number">0.0</Data></Cell><Cell><Data ss:Type="Number">0.0</Data></Cell><Cell><Data ss:Type="Number">0.0</Data></Cell><Cell><Data ss:Type="Number">0.0</Data></Cell><Cell><Data ss:Type="Number">1.0</Data></Cell></Row><Row ss:Index="48"><Cell ss:StyleID="ref" ss:HRef="http://www.ncbi.nlm.nih.gov/nuccore/?term=NM_003469"><Data ss:Type="String">NM_003469</Data></Cell><Cell ss:StyleID="ref" ss:HRef="http://www.genecards.org/cgi-bin/carddisp.pl?gene=CST4"><Data ss:Type="String">CST4</Data></Cell><Cell ss:StyleID="ref" ss:HRef="http://www.kegg.jp/kegg-bin/show_pathway?map=hsa04970&amp;multi_query=1472+cyan%2Cblack"><Data ss:Type="String">Salivary secretion</Data></Cell><Cell ss:StyleID="ref" ss:HRef="http://www.proteinatlas.org/ENSG00000101441"><Data ss:Type="String">ENSG00000101441</Data></Cell><Cell ss:StyleID="ref" ss:HRef="http://genome.ucsc.edu/cgi-bin/hgTracks?position=chr2:224460546-224468329&amp;db=hg19&amp;org=human"><Data ss:Type="String">chr2:224460546-224468329 (-)</Data></Cell><Cell><Data ss:Type="String">chr2</Data></Cell><Cell><Data ss:Type="String">-</Data></Cell><Cell><Data ss:Type="Number">2.24461658e8</Data></Cell><Cell><Data ss:Type="Number">2.24467217e8</Data></Cell><Cell><Data ss:Type="Number">2.24466218e8</Data></Cell><Cell><Data ss:Type="Number">2.24472217e8</Data></Cell><Cell><Data ss:Type="Number">12.0</Data></Cell><Cell><Data ss:Type="Number">1.0</Data></Cell><Cell><Data ss:Type="Number">0.0</Data></Cell><Cell><Data ss:Type="Number">0.0</Data></Cell><Cell><Data ss:Type="Number">0.0</Data></Cell><Cell><Data ss:Type="Number">1.0</Data></Cell><Cell><Data ss:Type="Number">1.0</Data></Cell><Cell><Data ss:Type="Number">2.0</Data></Cell><Cell><Data ss:Type="Number">1.0</Data></Cell><Cell><Data ss:Type="Number">1.0</Data></Cell><Cell><Data ss:Type="Number">1.0</Data></Cell><Cell><Data ss:Type="Number">0.0</Data></Cell><Cell><Data ss:Type="Number">0.0</Data></Cell><Cell><Data ss:Type="Number">0.0</Data></Cell><Cell><Data ss:Type="Number">0.0</Data></Cell><Cell><Data ss:Type="Number">1.0</Data></Cell><Cell><Data ss:Type="Number">0.0</Data></Cell><Cell><Data ss:Type="Number">0.0</Data></Cell><Cell><Data ss:Type="Number">0.0</Data></Cell><Cell><Data ss:Type="Number">0.0</Data></Cell><Cell><Data ss:Type="Number">0.0</Data></Cell><Cell><Data ss:Type="Number">0.0</Data></Cell><Cell><Data ss:Type="Number">2.0</Data></Cell><Cell><Data ss:Type="Number">0.0</Data></Cell><Cell><Data ss:Type="Number">0.0</Data></Cell><Cell><Data ss:Type="Number">0.0</Data></Cell><Cell><Data ss:Type="Number">0.0</Data></Cell><Cell><Data ss:Type="Number">0.0</Data></Cell><Cell><Data ss:Type="Number">0.0</Data></Cell><Cell><Data ss:Type="Number">0.0</Data></Cell><Cell><Data ss:Type="Number">0.0</Data></Cell><Cell><Data ss:Type="Number">0.0</Data></Cell><Cell><Data ss:Type="Number">0.0</Data></Cell><Cell><Data ss:Type="Number">0.0</Data></Cell><Cell><Data ss:Type="Number">0.0</Data></Cell><Cell><Data ss:Type="Number">0.0</Data></Cell><Cell><Data ss:Type="Number">0.0</Data></Cell><Cell><Data ss:Type="Number">1.0</Data></Cell><Cell><Data ss:Type="Number">0.0</Data></Cell></Row><Row ss:Index="49"><Cell ss:StyleID="ref" ss:HRef="http://www.ncbi.nlm.nih.gov/nuccore/?term=NM_024007"><Data ss:Type="String">NM_024007</Data></Cell><Cell ss:StyleID="ref" ss:HRef="http://www.genecards.org/cgi-bin/carddisp.pl?gene=COL19A1"><Data ss:Type="String">COL19A1</Data></Cell><Cell /><Cell ss:StyleID="ref" ss:HRef="http://www.proteinatlas.org/ENSG00000082293"><Data ss:Type="String">ENSG00000082293</Data></Cell><Cell ss:StyleID="ref" ss:HRef="http://genome.ucsc.edu/cgi-bin/hgTracks?position=chr5:158042150-158607561&amp;db=hg19&amp;org=human"><Data ss:Type="String">chr5:158042150-158607561 (-)</Data></Cell><Cell><Data ss:Type="String">chr5</Data></Cell><Cell><Data ss:Type="String">-</Data></Cell><Cell><Data ss:Type="Number">1.58122923e8</Data></Cell><Cell><Data ss:Type="Number">1.58526788e8</Data></Cell><Cell><Data ss:Type="Number">1.58525789e8</Data></Cell><Cell><Data ss:Type="Number">1.58531788e8</Data></Cell><Cell><Data ss:Type="Number">12.0</Data></Cell><Cell><Data ss:Type="Number">0.0</Data></Cell><Cell><Data ss:Type="Number">1.0</Data></Cell><Cell><Data ss:Type="Number">1.0</Data></Cell><Cell><Data ss:Type="Number">0.0</Data></Cell><Cell><Data ss:Type="Number">0.0</Data></Cell><Cell><Data ss:Type="Number">0.0</Data></Cell><Cell><Data ss:Type="Number">4.0</Data></Cell><Cell><Data ss:Type="Number">0.0</Data></Cell><Cell><Data ss:Type="Number">2.0</Data></Cell><Cell><Data ss:Type="Number">0.0</Data></Cell><Cell><Data ss:Type="Number">0.0</Data></Cell><Cell><Data ss:Type="Number">0.0</Data></Cell><Cell><Data ss:Type="Number">0.0</Data></Cell><Cell><Data ss:Type="Number">0.0</Data></Cell><Cell><Data ss:Type="Number">0.0</Data></Cell><Cell><Data ss:Type="Number">0.0</Data></Cell><Cell><Data ss:Type="Number">0.0</Data></Cell><Cell><Data ss:Type="Number">1.0</Data></Cell><Cell><Data ss:Type="Number">1.0</Data></Cell><Cell><Data ss:Type="Number">0.0</Data></Cell><Cell><Data ss:Type="Number">0.0</Data></Cell><Cell><Data ss:Type="Number">1.0</Data></Cell><Cell><Data ss:Type="Number">0.0</Data></Cell><Cell><Data ss:Type="Number">0.0</Data></Cell><Cell><Data ss:Type="Number">0.0</Data></Cell><Cell><Data ss:Type="Number">0.0</Data></Cell><Cell><Data ss:Type="Number">1.0</Data></Cell><Cell><Data ss:Type="Number">0.0</Data></Cell><Cell><Data ss:Type="Number">0.0</Data></Cell><Cell><Data ss:Type="Number">0.0</Data></Cell><Cell><Data ss:Type="Number">0.0</Data></Cell><Cell><Data ss:Type="Number">0.0</Data></Cell><Cell><Data ss:Type="Number">0.0</Data></Cell><Cell><Data ss:Type="Number">0.0</Data></Cell><Cell><Data ss:Type="Number">0.0</Data></Cell><Cell><Data ss:Type="Number">0.0</Data></Cell><Cell><Data ss:Type="Number">0.0</Data></Cell><Cell><Data ss:Type="Number">0.0</Data></Cell></Row><Row ss:Index="50"><Cell ss:StyleID="ref" ss:HRef="http://www.ncbi.nlm.nih.gov/nuccore/?term=NM_182643"><Data ss:Type="String">NM_182643</Data></Cell><Cell ss:StyleID="ref" ss:HRef="http://www.genecards.org/cgi-bin/carddisp.pl?gene=MUSK"><Data ss:Type="String">MUSK</Data></Cell><Cell /><Cell ss:StyleID="ref" ss:HRef="http://www.proteinatlas.org/ENSG00000030304"><Data ss:Type="String">ENSG00000030304</Data></Cell><Cell ss:StyleID="ref" ss:HRef="http://genome.ucsc.edu/cgi-bin/hgTracks?position=chr8:12854561-13458740&amp;db=hg19&amp;org=human"><Data ss:Type="String">chr8:12854561-13458740 (-)</Data></Cell><Cell><Data ss:Type="String">chr8</Data></Cell><Cell><Data ss:Type="String">-</Data></Cell><Cell><Data ss:Type="Number">1.2940872e7</Data></Cell><Cell><Data ss:Type="Number">1.3372429e7</Data></Cell><Cell><Data ss:Type="Number">1.337143e7</Data></Cell><Cell><Data ss:Type="Number">1.3377429e7</Data></Cell><Cell><Data ss:Type="Number">12.0</Data></Cell><Cell><Data ss:Type="Number">0.0</Data></Cell><Cell><Data ss:Type="Number">1.0</Data></Cell><Cell><Data ss:Type="Number">0.0</Data></Cell><Cell><Data ss:Type="Number">1.0</Data></Cell><Cell><Data ss:Type="Number">0.0</Data></Cell><Cell><Data ss:Type="Number">0.0</Data></Cell><Cell><Data ss:Type="Number">0.0</Data></Cell><Cell><Data ss:Type="Number">1.0</Data></Cell><Cell><Data ss:Type="Number">0.0</Data></Cell><Cell><Data ss:Type="Number">0.0</Data></Cell><Cell><Data ss:Type="Number">0.0</Data></Cell><Cell><Data ss:Type="Number">0.0</Data></Cell><Cell><Data ss:Type="Number">1.0</Data></Cell><Cell><Data ss:Type="Number">2.0</Data></Cell><Cell><Data ss:Type="Number">0.0</Data></Cell><Cell><Data ss:Type="Number">0.0</Data></Cell><Cell><Data ss:Type="Number">0.0</Data></Cell><Cell><Data ss:Type="Number">0.0</Data></Cell><Cell><Data ss:Type="Number">0.0</Data></Cell><Cell><Data ss:Type="Number">1.0</Data></Cell><Cell><Data ss:Type="Number">0.0</Data></Cell><Cell><Data ss:Type="Number">0.0</Data></Cell><Cell><Data ss:Type="Number">1.0</Data></Cell><Cell><Data ss:Type="Number">1.0</Data></Cell><Cell><Data ss:Type="Number">0.0</Data></Cell><Cell><Data ss:Type="Number">1.0</Data></Cell><Cell><Data ss:Type="Number">0.0</Data></Cell><Cell><Data ss:Type="Number">0.0</Data></Cell><Cell><Data ss:Type="Number">0.0</Data></Cell><Cell><Data ss:Type="Number">0.0</Data></Cell><Cell><Data ss:Type="Number">0.0</Data></Cell><Cell><Data ss:Type="Number">0.0</Data></Cell><Cell><Data ss:Type="Number">0.0</Data></Cell><Cell><Data ss:Type="Number">0.0</Data></Cell><Cell><Data ss:Type="Number">0.0</Data></Cell><Cell><Data ss:Type="Number">0.0</Data></Cell><Cell><Data ss:Type="Number">1.0</Data></Cell><Cell><Data ss:Type="Number">1.0</Data></Cell></Row><Row ss:Index="51"><Cell ss:StyleID="ref" ss:HRef="http://www.ncbi.nlm.nih.gov/nuccore/?term=NM_153267"><Data ss:Type="String">NM_153267</Data></Cell><Cell ss:StyleID="ref" ss:HRef="http://www.genecards.org/cgi-bin/carddisp.pl?gene=SHB"><Data ss:Type="String">SHB</Data></Cell><Cell /><Cell ss:StyleID="ref" ss:HRef="http://www.proteinatlas.org/ENSG00000107338"><Data ss:Type="String">ENSG00000107338</Data></Cell><Cell ss:StyleID="ref" ss:HRef="http://genome.ucsc.edu/cgi-bin/hgTracks?position=chr9:72621819-72878566&amp;db=hg19&amp;org=human"><Data ss:Type="String">chr9:72621819-72878566 (+)</Data></Cell><Cell><Data ss:Type="String">chr9</Data></Cell><Cell><Data ss:Type="String">+</Data></Cell><Cell><Data ss:Type="Number">7.2658497e7</Data></Cell><Cell><Data ss:Type="Number">7.2841888e7</Data></Cell><Cell><Data ss:Type="Number">7.2653497e7</Data></Cell><Cell><Data ss:Type="Number">7.2659496e7</Data></Cell><Cell><Data ss:Type="Number">12.0</Data></Cell><Cell><Data ss:Type="Number">0.0</Data></Cell><Cell><Data ss:Type="Number">0.0</Data></Cell><Cell><Data ss:Type="Number">1.0</Data></Cell><Cell><Data ss:Type="Number">0.0</Data></Cell><Cell><Data ss:Type="Number">1.0</Data></Cell><Cell><Data ss:Type="Number">1.0</Data></Cell><Cell><Data ss:Type="Number">0.0</Data></Cell><Cell><Data ss:Type="Number">0.0</Data></Cell><Cell><Data ss:Type="Number">0.0</Data></Cell><Cell><Data ss:Type="Number">1.0</Data></Cell><Cell><Data ss:Type="Number">0.0</Data></Cell><Cell><Data ss:Type="Number">0.0</Data></Cell><Cell><Data ss:Type="Number">1.0</Data></Cell><Cell><Data ss:Type="Number">0.0</Data></Cell><Cell><Data ss:Type="Number">0.0</Data></Cell><Cell><Data ss:Type="Number">0.0</Data></Cell><Cell><Data ss:Type="Number">0.0</Data></Cell><Cell><Data ss:Type="Number">0.0</Data></Cell><Cell><Data ss:Type="Number">0.0</Data></Cell><Cell><Data ss:Type="Number">0.0</Data></Cell><Cell><Data ss:Type="Number">0.0</Data></Cell><Cell><Data ss:Type="Number">0.0</Data></Cell><Cell><Data ss:Type="Number">0.0</Data></Cell><Cell><Data ss:Type="Number">0.0</Data></Cell><Cell><Data ss:Type="Number">0.0</Data></Cell><Cell><Data ss:Type="Number">0.0</Data></Cell><Cell><Data ss:Type="Number">0.0</Data></Cell><Cell><Data ss:Type="Number">1.0</Data></Cell><Cell><Data ss:Type="Number">0.0</Data></Cell><Cell><Data ss:Type="Number">0.0</Data></Cell><Cell><Data ss:Type="Number">0.0</Data></Cell><Cell><Data ss:Type="Number">1.0</Data></Cell><Cell><Data ss:Type="Number">1.0</Data></Cell><Cell><Data ss:Type="Number">1.0</Data></Cell><Cell><Data ss:Type="Number">1.0</Data></Cell><Cell><Data ss:Type="Number">1.0</Data></Cell><Cell><Data ss:Type="Number">1.0</Data></Cell><Cell><Data ss:Type="Number">0.0</Data></Cell></Row><Row ss:Index="52"><Cell ss:StyleID="ref" ss:HRef="http://www.ncbi.nlm.nih.gov/nuccore/?term=NM_001039840"><Data ss:Type="String">NM_001039840</Data></Cell><Cell ss:StyleID="ref" ss:HRef="http://www.genecards.org/cgi-bin/carddisp.pl?gene=MAP7D3"><Data ss:Type="String">MAP7D3</Data></Cell><Cell /><Cell ss:StyleID="ref" ss:HRef="http://www.proteinatlas.org/ENSG00000129680"><Data ss:Type="String">ENSG00000129680</Data></Cell><Cell ss:StyleID="ref" ss:HRef="http://genome.ucsc.edu/cgi-bin/hgTracks?position=chrX:72758193-72931728&amp;db=hg19&amp;org=human"><Data ss:Type="String">chrX:72758193-72931728 (+)</Data></Cell><Cell><Data ss:Type="String">chrX</Data></Cell><Cell><Data ss:Type="String">+</Data></Cell><Cell><Data ss:Type="Number">7.2782984e7</Data></Cell><Cell><Data ss:Type="Number">7.2906937e7</Data></Cell><Cell><Data ss:Type="Number">7.2777984e7</Data></Cell><Cell><Data ss:Type="Number">7.2783983e7</Data></Cell><Cell><Data ss:Type="Number">12.0</Data></Cell><Cell><Data ss:Type="Number">0.0</Data></Cell><Cell><Data ss:Type="Number">0.0</Data></Cell><Cell><Data ss:Type="Number">0.0</Data></Cell><Cell><Data ss:Type="Number">0.0</Data></Cell><Cell><Data ss:Type="Number">2.0</Data></Cell><Cell><Data ss:Type="Number">2.0</Data></Cell><Cell><Data ss:Type="Number">0.0</Data></Cell><Cell><Data ss:Type="Number">0.0</Data></Cell><Cell><Data ss:Type="Number">0.0</Data></Cell><Cell><Data ss:Type="Number">2.0</Data></Cell><Cell><Data ss:Type="Number">0.0</Data></Cell><Cell><Data ss:Type="Number">0.0</Data></Cell><Cell><Data ss:Type="Number">0.0</Data></Cell><Cell><Data ss:Type="Number">0.0</Data></Cell><Cell><Data ss:Type="Number">1.0</Data></Cell><Cell><Data ss:Type="Number">1.0</Data></Cell><Cell><Data ss:Type="Number">0.0</Data></Cell><Cell><Data ss:Type="Number">0.0</Data></Cell><Cell><Data ss:Type="Number">0.0</Data></Cell><Cell><Data ss:Type="Number">1.0</Data></Cell><Cell><Data ss:Type="Number">0.0</Data></Cell><Cell><Data ss:Type="Number">1.0</Data></Cell><Cell><Data ss:Type="Number">0.0</Data></Cell><Cell><Data ss:Type="Number">0.0</Data></Cell><Cell><Data ss:Type="Number">0.0</Data></Cell><Cell><Data ss:Type="Number">0.0</Data></Cell><Cell><Data ss:Type="Number">1.0</Data></Cell><Cell><Data ss:Type="Number">1.0</Data></Cell><Cell><Data ss:Type="Number">0.0</Data></Cell><Cell><Data ss:Type="Number">0.0</Data></Cell><Cell><Data ss:Type="Number">0.0</Data></Cell><Cell><Data ss:Type="Number">0.0</Data></Cell><Cell><Data ss:Type="Number">0.0</Data></Cell><Cell><Data ss:Type="Number">0.0</Data></Cell><Cell><Data ss:Type="Number">0.0</Data></Cell><Cell><Data ss:Type="Number">0.0</Data></Cell><Cell><Data ss:Type="Number">0.0</Data></Cell><Cell><Data ss:Type="Number">0.0</Data></Cell></Row><Row ss:Index="53"><Cell ss:StyleID="ref" ss:HRef="http://www.ncbi.nlm.nih.gov/nuccore/?term=NM_000109"><Data ss:Type="String">NM_000109</Data></Cell><Cell ss:StyleID="ref" ss:HRef="http://www.genecards.org/cgi-bin/carddisp.pl?gene=CACHD1"><Data ss:Type="String">CACHD1</Data></Cell><Cell /><Cell ss:StyleID="ref" ss:HRef="http://www.proteinatlas.org/ENSG00000158966"><Data ss:Type="String">ENSG00000158966</Data></Cell><Cell ss:StyleID="ref" ss:HRef="http://genome.ucsc.edu/cgi-bin/hgTracks?position=chrX:30693269-33801802&amp;db=hg19&amp;org=human"><Data ss:Type="String">chrX:30693269-33801802 (-)</Data></Cell><Cell><Data ss:Type="String">chrX</Data></Cell><Cell><Data ss:Type="String">-</Data></Cell><Cell><Data ss:Type="Number">3.1137345e7</Data></Cell><Cell><Data ss:Type="Number">3.3357726e7</Data></Cell><Cell><Data ss:Type="Number">3.3356727e7</Data></Cell><Cell><Data ss:Type="Number">3.3362726e7</Data></Cell><Cell><Data ss:Type="Number">12.0</Data></Cell><Cell><Data ss:Type="Number">0.0</Data></Cell><Cell><Data ss:Type="Number">0.0</Data></Cell><Cell><Data ss:Type="Number">0.0</Data></Cell><Cell><Data ss:Type="Number">0.0</Data></Cell><Cell><Data ss:Type="Number">1.0</Data></Cell><Cell><Data ss:Type="Number">1.0</Data></Cell><Cell><Data ss:Type="Number">2.0</Data></Cell><Cell><Data ss:Type="Number">0.0</Data></Cell><Cell><Data ss:Type="Number">1.0</Data></Cell><Cell><Data ss:Type="Number">1.0</Data></Cell><Cell><Data ss:Type="Number">0.0</Data></Cell><Cell><Data ss:Type="Number">0.0</Data></Cell><Cell><Data ss:Type="Number">0.0</Data></Cell><Cell><Data ss:Type="Number">0.0</Data></Cell><Cell><Data ss:Type="Number">1.0</Data></Cell><Cell><Data ss:Type="Number">0.0</Data></Cell><Cell><Data ss:Type="Number">0.0</Data></Cell><Cell><Data ss:Type="Number">0.0</Data></Cell><Cell><Data ss:Type="Number">0.0</Data></Cell><Cell><Data ss:Type="Number">1.0</Data></Cell><Cell><Data ss:Type="Number">0.0</Data></Cell><Cell><Data ss:Type="Number">1.0</Data></Cell><Cell><Data ss:Type="Number">0.0</Data></Cell><Cell><Data ss:Type="Number">0.0</Data></Cell><Cell><Data ss:Type="Number">1.0</Data></Cell><Cell><Data ss:Type="Number">0.0</Data></Cell><Cell><Data ss:Type="Number">0.0</Data></Cell><Cell><Data ss:Type="Number">0.0</Data></Cell><Cell><Data ss:Type="Number">0.0</Data></Cell><Cell><Data ss:Type="Number">1.0</Data></Cell><Cell><Data ss:Type="Number">1.0</Data></Cell><Cell><Data ss:Type="Number">0.0</Data></Cell><Cell><Data ss:Type="Number">0.0</Data></Cell><Cell><Data ss:Type="Number">0.0</Data></Cell><Cell><Data ss:Type="Number">0.0</Data></Cell><Cell><Data ss:Type="Number">0.0</Data></Cell><Cell><Data ss:Type="Number">0.0</Data></Cell><Cell><Data ss:Type="Number">0.0</Data></Cell></Row><Row ss:Index="54"><Cell ss:StyleID="ref" ss:HRef="http://www.ncbi.nlm.nih.gov/nuccore/?term=NM_018948"><Data ss:Type="String">NM_018948</Data></Cell><Cell ss:StyleID="ref" ss:HRef="http://www.genecards.org/cgi-bin/carddisp.pl?gene=ERRFI1"><Data ss:Type="String">ERRFI1</Data></Cell><Cell /><Cell ss:StyleID="ref" ss:HRef="http://www.proteinatlas.org/ENSG00000116285"><Data ss:Type="String">ENSG00000116285</Data></Cell><Cell ss:StyleID="ref" ss:HRef="http://genome.ucsc.edu/cgi-bin/hgTracks?position=chr1:8068856-8089316&amp;db=hg19&amp;org=human"><Data ss:Type="String">chr1:8068856-8089316 (-)</Data></Cell><Cell><Data ss:Type="String">chr1</Data></Cell><Cell><Data ss:Type="String">-</Data></Cell><Cell><Data ss:Type="Number">8071779.0</Data></Cell><Cell><Data ss:Type="Number">8086393.0</Data></Cell><Cell><Data ss:Type="Number">8085394.0</Data></Cell><Cell><Data ss:Type="Number">8091393.0</Data></Cell><Cell><Data ss:Type="Number">11.0</Data></Cell><Cell><Data ss:Type="Number">1.0</Data></Cell><Cell><Data ss:Type="Number">0.0</Data></Cell><Cell><Data ss:Type="Number">0.0</Data></Cell><Cell><Data ss:Type="Number">0.0</Data></Cell><Cell><Data ss:Type="Number">0.0</Data></Cell><Cell><Data ss:Type="Number">0.0</Data></Cell><Cell><Data ss:Type="Number">2.0</Data></Cell><Cell><Data ss:Type="Number">0.0</Data></Cell><Cell><Data ss:Type="Number">1.0</Data></Cell><Cell><Data ss:Type="Number">0.0</Data></Cell><Cell><Data ss:Type="Number">0.0</Data></Cell><Cell><Data ss:Type="Number">0.0</Data></Cell><Cell><Data ss:Type="Number">0.0</Data></Cell><Cell><Data ss:Type="Number">1.0</Data></Cell><Cell><Data ss:Type="Number">0.0</Data></Cell><Cell><Data ss:Type="Number">0.0</Data></Cell><Cell><Data ss:Type="Number">1.0</Data></Cell><Cell><Data ss:Type="Number">0.0</Data></Cell><Cell><Data ss:Type="Number">0.0</Data></Cell><Cell><Data ss:Type="Number">1.0</Data></Cell><Cell><Data ss:Type="Number">1.0</Data></Cell><Cell><Data ss:Type="Number">0.0</Data></Cell><Cell><Data ss:Type="Number">0.0</Data></Cell><Cell><Data ss:Type="Number">0.0</Data></Cell><Cell><Data ss:Type="Number">0.0</Data></Cell><Cell><Data ss:Type="Number">0.0</Data></Cell><Cell><Data ss:Type="Number">0.0</Data></Cell><Cell><Data ss:Type="Number">0.0</Data></Cell><Cell><Data ss:Type="Number">1.0</Data></Cell><Cell><Data ss:Type="Number">0.0</Data></Cell><Cell><Data ss:Type="Number">0.0</Data></Cell><Cell><Data ss:Type="Number">0.0</Data></Cell><Cell><Data ss:Type="Number">0.0</Data></Cell><Cell><Data ss:Type="Number">0.0</Data></Cell><Cell><Data ss:Type="Number">0.0</Data></Cell><Cell><Data ss:Type="Number">0.0</Data></Cell><Cell><Data ss:Type="Number">1.0</Data></Cell><Cell><Data ss:Type="Number">1.0</Data></Cell></Row><Row ss:Index="55"><Cell ss:StyleID="ref" ss:HRef="http://www.ncbi.nlm.nih.gov/nuccore/?term=NM_005264"><Data ss:Type="String">NM_005264</Data></Cell><Cell ss:StyleID="ref" ss:HRef="http://www.genecards.org/cgi-bin/carddisp.pl?gene=GFRA1"><Data ss:Type="String">GFRA1</Data></Cell><Cell /><Cell ss:StyleID="ref" ss:HRef="http://www.proteinatlas.org/ENSG00000151892"><Data ss:Type="String">ENSG00000151892</Data></Cell><Cell ss:StyleID="ref" ss:HRef="http://genome.ucsc.edu/cgi-bin/hgTracks?position=chr10:117773105-118076463&amp;db=hg19&amp;org=human"><Data ss:Type="String">chr10:117773105-118076463 (-)</Data></Cell><Cell><Data ss:Type="String">chr10</Data></Cell><Cell><Data ss:Type="String">-</Data></Cell><Cell><Data ss:Type="Number">1.17816442e8</Data></Cell><Cell><Data ss:Type="Number">1.18033126e8</Data></Cell><Cell><Data ss:Type="Number">1.18032127e8</Data></Cell><Cell><Data ss:Type="Number">1.18038126e8</Data></Cell><Cell><Data ss:Type="Number">11.0</Data></Cell><Cell><Data ss:Type="Number">0.0</Data></Cell><Cell><Data ss:Type="Number">0.0</Data></Cell><Cell><Data ss:Type="Number">2.0</Data></Cell><Cell><Data ss:Type="Number">0.0</Data></Cell><Cell><Data ss:Type="Number">1.0</Data></Cell><Cell><Data ss:Type="Number">1.0</Data></Cell><Cell><Data ss:Type="Number">0.0</Data></Cell><Cell><Data ss:Type="Number">0.0</Data></Cell><Cell><Data ss:Type="Number">0.0</Data></Cell><Cell><Data ss:Type="Number">1.0</Data></Cell><Cell><Data ss:Type="Number">0.0</Data></Cell><Cell><Data ss:Type="Number">0.0</Data></Cell><Cell><Data ss:Type="Number">0.0</Data></Cell><Cell><Data ss:Type="Number">1.0</Data></Cell><Cell><Data ss:Type="Number">1.0</Data></Cell><Cell><Data ss:Type="Number">0.0</Data></Cell><Cell><Data ss:Type="Number">0.0</Data></Cell><Cell><Data ss:Type="Number">0.0</Data></Cell><Cell><Data ss:Type="Number">0.0</Data></Cell><Cell><Data ss:Type="Number">0.0</Data></Cell><Cell><Data ss:Type="Number">0.0</Data></Cell><Cell><Data ss:Type="Number">0.0</Data></Cell><Cell><Data ss:Type="Number">1.0</Data></Cell><Cell><Data ss:Type="Number">1.0</Data></Cell><Cell><Data ss:Type="Number">0.0</Data></Cell><Cell><Data ss:Type="Number">0.0</Data></Cell><Cell><Data ss:Type="Number">0.0</Data></Cell><Cell><Data ss:Type="Number">0.0</Data></Cell><Cell><Data ss:Type="Number">0.0</Data></Cell><Cell><Data ss:Type="Number">0.0</Data></Cell><Cell><Data ss:Type="Number">1.0</Data></Cell><Cell><Data ss:Type="Number">0.0</Data></Cell><Cell><Data ss:Type="Number">0.0</Data></Cell><Cell><Data ss:Type="Number">0.0</Data></Cell><Cell><Data ss:Type="Number">0.0</Data></Cell><Cell><Data ss:Type="Number">0.0</Data></Cell><Cell><Data ss:Type="Number">1.0</Data></Cell><Cell><Data ss:Type="Number">0.0</Data></Cell></Row><Row ss:Index="56"><Cell ss:StyleID="ref" ss:HRef="http://www.ncbi.nlm.nih.gov/nuccore/?term=NM_198148"><Data ss:Type="String">NM_198148</Data></Cell><Cell ss:StyleID="ref" ss:HRef="http://www.genecards.org/cgi-bin/carddisp.pl?gene=CPXM2"><Data ss:Type="String">CPXM2</Data></Cell><Cell /><Cell ss:StyleID="ref" ss:HRef="http://www.proteinatlas.org/ENSG00000121898"><Data ss:Type="String">ENSG00000121898</Data></Cell><Cell ss:StyleID="ref" ss:HRef="http://genome.ucsc.edu/cgi-bin/hgTracks?position=chr10:125475882-125680770&amp;db=hg19&amp;org=human"><Data ss:Type="String">chr10:125475882-125680770 (-)</Data></Cell><Cell><Data ss:Type="String">chr10</Data></Cell><Cell><Data ss:Type="String">-</Data></Cell><Cell><Data ss:Type="Number">1.25505152e8</Data></Cell><Cell><Data ss:Type="Number">1.256515e8</Data></Cell><Cell><Data ss:Type="Number">1.25650501e8</Data></Cell><Cell><Data ss:Type="Number">1.256565e8</Data></Cell><Cell><Data ss:Type="Number">11.0</Data></Cell><Cell><Data ss:Type="Number">1.0</Data></Cell><Cell><Data ss:Type="Number">1.0</Data></Cell><Cell><Data ss:Type="Number">1.0</Data></Cell><Cell><Data ss:Type="Number">2.0</Data></Cell><Cell><Data ss:Type="Number">0.0</Data></Cell><Cell><Data ss:Type="Number">0.0</Data></Cell><Cell><Data ss:Type="Number">0.0</Data></Cell><Cell><Data ss:Type="Number">0.0</Data></Cell><Cell><Data ss:Type="Number">0.0</Data></Cell><Cell><Data ss:Type="Number">0.0</Data></Cell><Cell><Data ss:Type="Number">0.0</Data></Cell><Cell><Data ss:Type="Number">1.0</Data></Cell><Cell><Data ss:Type="Number">0.0</Data></Cell><Cell><Data ss:Type="Number">0.0</Data></Cell><Cell><Data ss:Type="Number">0.0</Data></Cell><Cell><Data ss:Type="Number">0.0</Data></Cell><Cell><Data ss:Type="Number">0.0</Data></Cell><Cell><Data ss:Type="Number">0.0</Data></Cell><Cell><Data ss:Type="Number">0.0</Data></Cell><Cell><Data ss:Type="Number">0.0</Data></Cell><Cell><Data ss:Type="Number">0.0</Data></Cell><Cell><Data ss:Type="Number">0.0</Data></Cell><Cell><Data ss:Type="Number">0.0</Data></Cell><Cell><Data ss:Type="Number">0.0</Data></Cell><Cell><Data ss:Type="Number">0.0</Data></Cell><Cell><Data ss:Type="Number">1.0</Data></Cell><Cell><Data ss:Type="Number">0.0</Data></Cell><Cell><Data ss:Type="Number">1.0</Data></Cell><Cell><Data ss:Type="Number">0.0</Data></Cell><Cell><Data ss:Type="Number">1.0</Data></Cell><Cell><Data ss:Type="Number">2.0</Data></Cell><Cell><Data ss:Type="Number">0.0</Data></Cell><Cell><Data ss:Type="Number">0.0</Data></Cell><Cell><Data ss:Type="Number">0.0</Data></Cell><Cell><Data ss:Type="Number">0.0</Data></Cell><Cell><Data ss:Type="Number">0.0</Data></Cell><Cell><Data ss:Type="Number">0.0</Data></Cell><Cell><Data ss:Type="Number">0.0</Data></Cell></Row><Row ss:Index="57"><Cell ss:StyleID="ref" ss:HRef="http://www.ncbi.nlm.nih.gov/nuccore/?term=NM_138444"><Data ss:Type="String">NM_138444</Data></Cell><Cell ss:StyleID="ref" ss:HRef="http://www.genecards.org/cgi-bin/carddisp.pl?gene=KCTD12"><Data ss:Type="String">KCTD12</Data></Cell><Cell /><Cell ss:StyleID="ref" ss:HRef="http://www.proteinatlas.org/ENSG00000178695"><Data ss:Type="String">ENSG00000178695</Data></Cell><Cell ss:StyleID="ref" ss:HRef="http://genome.ucsc.edu/cgi-bin/hgTracks?position=chr13:77453057-77461787&amp;db=hg19&amp;org=human"><Data ss:Type="String">chr13:77453057-77461787 (-)</Data></Cell><Cell><Data ss:Type="String">chr13</Data></Cell><Cell><Data ss:Type="String">-</Data></Cell><Cell><Data ss:Type="Number">7.7454304e7</Data></Cell><Cell><Data ss:Type="Number">7.746054e7</Data></Cell><Cell><Data ss:Type="Number">7.7459541e7</Data></Cell><Cell><Data ss:Type="Number">7.746554e7</Data></Cell><Cell><Data ss:Type="Number">11.0</Data></Cell><Cell><Data ss:Type="Number">1.0</Data></Cell><Cell><Data ss:Type="Number">0.0</Data></Cell><Cell><Data ss:Type="Number">0.0</Data></Cell><Cell><Data ss:Type="Number">0.0</Data></Cell><Cell><Data ss:Type="Number">1.0</Data></Cell><Cell><Data ss:Type="Number">1.0</Data></Cell><Cell><Data ss:Type="Number">0.0</Data></Cell><Cell><Data ss:Type="Number">0.0</Data></Cell><Cell><Data ss:Type="Number">0.0</Data></Cell><Cell><Data ss:Type="Number">1.0</Data></Cell><Cell><Data ss:Type="Number">0.0</Data></Cell><Cell><Data ss:Type="Number">0.0</Data></Cell><Cell><Data ss:Type="Number">1.0</Data></Cell><Cell><Data ss:Type="Number">0.0</Data></Cell><Cell><Data ss:Type="Number">3.0</Data></Cell><Cell><Data ss:Type="Number">0.0</Data></Cell><Cell><Data ss:Type="Number">1.0</Data></Cell><Cell><Data ss:Type="Number">0.0</Data></Cell><Cell><Data ss:Type="Number">0.0</Data></Cell><Cell><Data ss:Type="Number">1.0</Data></Cell><Cell><Data ss:Type="Number">0.0</Data></Cell><Cell><Data ss:Type="Number">0.0</Data></Cell><Cell><Data ss:Type="Number">0.0</Data></Cell><Cell><Data ss:Type="Number">0.0</Data></Cell><Cell><Data ss:Type="Number">0.0</Data></Cell><Cell><Data ss:Type="Number">0.0</Data></Cell><Cell><Data ss:Type="Number">0.0</Data></Cell><Cell><Data ss:Type="Number">0.0</Data></Cell><Cell><Data ss:Type="Number">1.0</Data></Cell><Cell><Data ss:Type="Number">0.0</Data></Cell><Cell><Data ss:Type="Number">0.0</Data></Cell><Cell><Data ss:Type="Number">0.0</Data></Cell><Cell><Data ss:Type="Number">0.0</Data></Cell><Cell><Data ss:Type="Number">0.0</Data></Cell><Cell><Data ss:Type="Number">0.0</Data></Cell><Cell><Data ss:Type="Number">0.0</Data></Cell><Cell><Data ss:Type="Number">0.0</Data></Cell><Cell><Data ss:Type="Number">0.0</Data></Cell></Row><Row ss:Index="58"><Cell ss:StyleID="ref" ss:HRef="http://www.ncbi.nlm.nih.gov/nuccore/?term=NM_021914"><Data ss:Type="String">NM_021914</Data></Cell><Cell ss:StyleID="ref" ss:HRef="http://www.genecards.org/cgi-bin/carddisp.pl?gene=CFL2"><Data ss:Type="String">CFL2</Data></Cell><Cell ss:StyleID="ref" ss:HRef="http://www.kegg.jp/kegg-bin/show_pathway?map=hsa05133&amp;multi_query=1073+cyan%2Cblack"><Data ss:Type="String">Pertussis</Data></Cell><Cell ss:StyleID="ref" ss:HRef="http://www.proteinatlas.org/ENSG00000165410"><Data ss:Type="String">ENSG00000165410</Data></Cell><Cell ss:StyleID="ref" ss:HRef="http://genome.ucsc.edu/cgi-bin/hgTracks?position=chr14:35178901-35183710&amp;db=hg19&amp;org=human"><Data ss:Type="String">chr14:35178901-35183710 (-)</Data></Cell><Cell><Data ss:Type="String">chr14</Data></Cell><Cell><Data ss:Type="String">-</Data></Cell><Cell><Data ss:Type="Number">3.5179588e7</Data></Cell><Cell><Data ss:Type="Number">3.5183023e7</Data></Cell><Cell><Data ss:Type="Number">3.5182024e7</Data></Cell><Cell><Data ss:Type="Number">3.5188023e7</Data></Cell><Cell><Data ss:Type="Number">11.0</Data></Cell><Cell><Data ss:Type="Number">0.0</Data></Cell><Cell><Data ss:Type="Number">2.0</Data></Cell><Cell><Data ss:Type="Number">0.0</Data></Cell><Cell><Data ss:Type="Number">0.0</Data></Cell><Cell><Data ss:Type="Number">0.0</Data></Cell><Cell><Data ss:Type="Number">0.0</Data></Cell><Cell><Data ss:Type="Number">2.0</Data></Cell><Cell><Data ss:Type="Number">1.0</Data></Cell><Cell><Data ss:Type="Number">1.0</Data></Cell><Cell><Data ss:Type="Number">0.0</Data></Cell><Cell><Data ss:Type="Number">0.0</Data></Cell><Cell><Data ss:Type="Number">0.0</Data></Cell><Cell><Data ss:Type="Number">0.0</Data></Cell><Cell><Data ss:Type="Number">0.0</Data></Cell><Cell><Data ss:Type="Number">0.0</Data></Cell><Cell><Data ss:Type="Number">0.0</Data></Cell><Cell><Data ss:Type="Number">0.0</Data></Cell><Cell><Data ss:Type="Number">0.0</Data></Cell><Cell><Data ss:Type="Number">0.0</Data></Cell><Cell><Data ss:Type="Number">0.0</Data></Cell><Cell><Data ss:Type="Number">0.0</Data></Cell><Cell><Data ss:Type="Number">1.0</Data></Cell><Cell><Data ss:Type="Number">1.0</Data></Cell><Cell><Data ss:Type="Number">1.0</Data></Cell><Cell><Data ss:Type="Number">0.0</Data></Cell><Cell><Data ss:Type="Number">0.0</Data></Cell><Cell><Data ss:Type="Number">1.0</Data></Cell><Cell><Data ss:Type="Number">1.0</Data></Cell><Cell><Data ss:Type="Number">0.0</Data></Cell><Cell><Data ss:Type="Number">0.0</Data></Cell><Cell><Data ss:Type="Number">0.0</Data></Cell><Cell><Data ss:Type="Number">0.0</Data></Cell><Cell><Data ss:Type="Number">0.0</Data></Cell><Cell><Data ss:Type="Number">0.0</Data></Cell><Cell><Data ss:Type="Number">0.0</Data></Cell><Cell><Data ss:Type="Number">0.0</Data></Cell><Cell><Data ss:Type="Number">0.0</Data></Cell><Cell><Data ss:Type="Number">0.0</Data></Cell></Row><Row ss:Index="59"><Cell ss:StyleID="ref" ss:HRef="http://www.ncbi.nlm.nih.gov/nuccore/?term=NM_053276"><Data ss:Type="String">NM_053276</Data></Cell><Cell ss:StyleID="ref" ss:HRef="http://www.genecards.org/cgi-bin/carddisp.pl?gene=OSR1"><Data ss:Type="String">OSR1</Data></Cell><Cell /><Cell ss:StyleID="ref" ss:HRef="http://www.proteinatlas.org/ENSG00000143867"><Data ss:Type="String">ENSG00000143867</Data></Cell><Cell ss:StyleID="ref" ss:HRef="http://genome.ucsc.edu/cgi-bin/hgTracks?position=chr2:36900212-37065558&amp;db=hg19&amp;org=human"><Data ss:Type="String">chr2:36900212-37065558 (+)</Data></Cell><Cell><Data ss:Type="String">chr2</Data></Cell><Cell><Data ss:Type="String">+</Data></Cell><Cell><Data ss:Type="Number">3.6923833e7</Data></Cell><Cell><Data ss:Type="Number">3.7041937e7</Data></Cell><Cell><Data ss:Type="Number">3.6918833e7</Data></Cell><Cell><Data ss:Type="Number">3.6924832e7</Data></Cell><Cell><Data ss:Type="Number">11.0</Data></Cell><Cell><Data ss:Type="Number">0.0</Data></Cell><Cell><Data ss:Type="Number">1.0</Data></Cell><Cell><Data ss:Type="Number">0.0</Data></Cell><Cell><Data ss:Type="Number">2.0</Data></Cell><Cell><Data ss:Type="Number">1.0</Data></Cell><Cell><Data ss:Type="Number">1.0</Data></Cell><Cell><Data ss:Type="Number">0.0</Data></Cell><Cell><Data ss:Type="Number">0.0</Data></Cell><Cell><Data ss:Type="Number">0.0</Data></Cell><Cell><Data ss:Type="Number">1.0</Data></Cell><Cell><Data ss:Type="Number">0.0</Data></Cell><Cell><Data ss:Type="Number">0.0</Data></Cell><Cell><Data ss:Type="Number">0.0</Data></Cell><Cell><Data ss:Type="Number">1.0</Data></Cell><Cell><Data ss:Type="Number">0.0</Data></Cell><Cell><Data ss:Type="Number">0.0</Data></Cell><Cell><Data ss:Type="Number">0.0</Data></Cell><Cell><Data ss:Type="Number">1.0</Data></Cell><Cell><Data ss:Type="Number">0.0</Data></Cell><Cell><Data ss:Type="Number">0.0</Data></Cell><Cell><Data ss:Type="Number">0.0</Data></Cell><Cell><Data ss:Type="Number">0.0</Data></Cell><Cell><Data ss:Type="Number">0.0</Data></Cell><Cell><Data ss:Type="Number">0.0</Data></Cell><Cell><Data ss:Type="Number">0.0</Data></Cell><Cell><Data ss:Type="Number">1.0</Data></Cell><Cell><Data ss:Type="Number">1.0</Data></Cell><Cell><Data ss:Type="Number">0.0</Data></Cell><Cell><Data ss:Type="Number">1.0</Data></Cell><Cell><Data ss:Type="Number">0.0</Data></Cell><Cell><Data ss:Type="Number">0.0</Data></Cell><Cell><Data ss:Type="Number">0.0</Data></Cell><Cell><Data ss:Type="Number">0.0</Data></Cell><Cell><Data ss:Type="Number">0.0</Data></Cell><Cell><Data ss:Type="Number">0.0</Data></Cell><Cell><Data ss:Type="Number">0.0</Data></Cell><Cell><Data ss:Type="Number">0.0</Data></Cell><Cell><Data ss:Type="Number">0.0</Data></Cell></Row><Row ss:Index="60"><Cell ss:StyleID="ref" ss:HRef="http://www.ncbi.nlm.nih.gov/nuccore/?term=NM_006633"><Data ss:Type="String">NM_006633</Data></Cell><Cell ss:StyleID="ref" ss:HRef="http://www.genecards.org/cgi-bin/carddisp.pl?gene=OXCT1"><Data ss:Type="String">OXCT1</Data></Cell><Cell ss:StyleID="ref" ss:HRef="http://www.kegg.jp/kegg-bin/show_pathway?map=hsa00650&amp;multi_query=5019+cyan%2Cblack"><Data ss:Type="String">Butanoate metabolism</Data></Cell><Cell ss:StyleID="ref" ss:HRef="http://www.proteinatlas.org/ENSG00000083720"><Data ss:Type="String">ENSG00000083720</Data></Cell><Cell ss:StyleID="ref" ss:HRef="http://genome.ucsc.edu/cgi-bin/hgTracks?position=chr5:75638187-76064919&amp;db=hg19&amp;org=human"><Data ss:Type="String">chr5:75638187-76064919 (+)</Data></Cell><Cell><Data ss:Type="String">chr5</Data></Cell><Cell><Data ss:Type="String">+</Data></Cell><Cell><Data ss:Type="Number">7.5699149e7</Data></Cell><Cell><Data ss:Type="Number">7.6003957e7</Data></Cell><Cell><Data ss:Type="Number">7.5694149e7</Data></Cell><Cell><Data ss:Type="Number">7.5700148e7</Data></Cell><Cell><Data ss:Type="Number">11.0</Data></Cell><Cell><Data ss:Type="Number">1.0</Data></Cell><Cell><Data ss:Type="Number">0.0</Data></Cell><Cell><Data ss:Type="Number">0.0</Data></Cell><Cell><Data ss:Type="Number">0.0</Data></Cell><Cell><Data ss:Type="Number">0.0</Data></Cell><Cell><Data ss:Type="Number">0.0</Data></Cell><Cell><Data ss:Type="Number">4.0</Data></Cell><Cell><Data ss:Type="Number">0.0</Data></Cell><Cell><Data ss:Type="Number">2.0</Data></Cell><Cell><Data ss:Type="Number">0.0</Data></Cell><Cell><Data ss:Type="Number">1.0</Data></Cell><Cell><Data ss:Type="Number">0.0</Data></Cell><Cell><Data ss:Type="Number">0.0</Data></Cell><Cell><Data ss:Type="Number">0.0</Data></Cell><Cell><Data ss:Type="Number">1.0</Data></Cell><Cell><Data ss:Type="Number">0.0</Data></Cell><Cell><Data ss:Type="Number">0.0</Data></Cell><Cell><Data ss:Type="Number">0.0</Data></Cell><Cell><Data ss:Type="Number">0.0</Data></Cell><Cell><Data ss:Type="Number">0.0</Data></Cell><Cell><Data ss:Type="Number">0.0</Data></Cell><Cell><Data ss:Type="Number">1.0</Data></Cell><Cell><Data ss:Type="Number">0.0</Data></Cell><Cell><Data ss:Type="Number">0.0</Data></Cell><Cell><Data ss:Type="Number">0.0</Data></Cell><Cell><Data ss:Type="Number">0.0</Data></Cell><Cell><Data ss:Type="Number">0.0</Data></Cell><Cell><Data ss:Type="Number">0.0</Data></Cell><Cell><Data ss:Type="Number">0.0</Data></Cell><Cell><Data ss:Type="Number">1.0</Data></Cell><Cell><Data ss:Type="Number">0.0</Data></Cell><Cell><Data ss:Type="Number">0.0</Data></Cell><Cell><Data ss:Type="Number">0.0</Data></Cell><Cell><Data ss:Type="Number">0.0</Data></Cell><Cell><Data ss:Type="Number">0.0</Data></Cell><Cell><Data ss:Type="Number">0.0</Data></Cell><Cell><Data ss:Type="Number">0.0</Data></Cell><Cell><Data ss:Type="Number">0.0</Data></Cell></Row><Row ss:Index="61"><Cell ss:StyleID="ref" ss:HRef="http://www.ncbi.nlm.nih.gov/nuccore/?term=NM_001453"><Data ss:Type="String">NM_001453</Data></Cell><Cell ss:StyleID="ref" ss:HRef="http://www.genecards.org/cgi-bin/carddisp.pl?gene=FHL5"><Data ss:Type="String">FHL5</Data></Cell><Cell /><Cell ss:StyleID="ref" ss:HRef="http://www.proteinatlas.org/ENSG00000112214"><Data ss:Type="String">ENSG00000112214</Data></Cell><Cell ss:StyleID="ref" ss:HRef="http://genome.ucsc.edu/cgi-bin/hgTracks?position=chr6:1609991-1614819&amp;db=hg19&amp;org=human"><Data ss:Type="String">chr6:1609991-1614819 (+)</Data></Cell><Cell><Data ss:Type="String">chr6</Data></Cell><Cell><Data ss:Type="String">+</Data></Cell><Cell><Data ss:Type="Number">1610681.0</Data></Cell><Cell><Data ss:Type="Number">1614129.0</Data></Cell><Cell><Data ss:Type="Number">1605681.0</Data></Cell><Cell><Data ss:Type="Number">1611680.0</Data></Cell><Cell><Data ss:Type="Number">11.0</Data></Cell><Cell><Data ss:Type="Number">0.0</Data></Cell><Cell><Data ss:Type="Number">1.0</Data></Cell><Cell><Data ss:Type="Number">0.0</Data></Cell><Cell><Data ss:Type="Number">0.0</Data></Cell><Cell><Data ss:Type="Number">1.0</Data></Cell><Cell><Data ss:Type="Number">0.0</Data></Cell><Cell><Data ss:Type="Number">0.0</Data></Cell><Cell><Data ss:Type="Number">0.0</Data></Cell><Cell><Data ss:Type="Number">0.0</Data></Cell><Cell><Data ss:Type="Number">0.0</Data></Cell><Cell><Data ss:Type="Number">0.0</Data></Cell><Cell><Data ss:Type="Number">0.0</Data></Cell><Cell><Data ss:Type="Number">0.0</Data></Cell><Cell><Data ss:Type="Number">0.0</Data></Cell><Cell><Data ss:Type="Number">0.0</Data></Cell><Cell><Data ss:Type="Number">0.0</Data></Cell><Cell><Data ss:Type="Number">0.0</Data></Cell><Cell><Data ss:Type="Number">0.0</Data></Cell><Cell><Data ss:Type="Number">0.0</Data></Cell><Cell><Data ss:Type="Number">0.0</Data></Cell><Cell><Data ss:Type="Number">1.0</Data></Cell><Cell><Data ss:Type="Number">4.0</Data></Cell><Cell><Data ss:Type="Number">1.0</Data></Cell><Cell><Data ss:Type="Number">0.0</Data></Cell><Cell><Data ss:Type="Number">0.0</Data></Cell><Cell><Data ss:Type="Number">1.0</Data></Cell><Cell><Data ss:Type="Number">1.0</Data></Cell><Cell><Data ss:Type="Number">0.0</Data></Cell><Cell><Data ss:Type="Number">0.0</Data></Cell><Cell><Data ss:Type="Number">1.0</Data></Cell><Cell><Data ss:Type="Number">0.0</Data></Cell><Cell><Data ss:Type="Number">0.0</Data></Cell><Cell><Data ss:Type="Number">0.0</Data></Cell><Cell><Data ss:Type="Number">0.0</Data></Cell><Cell><Data ss:Type="Number">0.0</Data></Cell><Cell><Data ss:Type="Number">0.0</Data></Cell><Cell><Data ss:Type="Number">0.0</Data></Cell><Cell><Data ss:Type="Number">0.0</Data></Cell></Row><Row ss:Index="62"><Cell ss:StyleID="ref" ss:HRef="http://www.ncbi.nlm.nih.gov/nuccore/?term=NM_152754"><Data ss:Type="String">NM_152754</Data></Cell><Cell ss:StyleID="ref" ss:HRef="http://www.genecards.org/cgi-bin/carddisp.pl?gene=TEK"><Data ss:Type="String">TEK</Data></Cell><Cell ss:StyleID="ref" ss:HRef="http://www.kegg.jp/kegg-bin/show_pathway?map=hsa05323&amp;multi_query=7010+cyan%2Cblack"><Data ss:Type="String">Rheumatoid arthritis</Data></Cell><Cell ss:StyleID="ref" ss:HRef="http://www.proteinatlas.org/ENSG00000120156"><Data ss:Type="String">ENSG00000120156</Data></Cell><Cell ss:StyleID="ref" ss:HRef="http://genome.ucsc.edu/cgi-bin/hgTracks?position=chr7:84599597-84776522&amp;db=hg19&amp;org=human"><Data ss:Type="String">chr7:84599597-84776522 (-)</Data></Cell><Cell><Data ss:Type="String">chr7</Data></Cell><Cell><Data ss:Type="String">-</Data></Cell><Cell><Data ss:Type="Number">8.4624872e7</Data></Cell><Cell><Data ss:Type="Number">8.4751247e7</Data></Cell><Cell><Data ss:Type="Number">8.4750248e7</Data></Cell><Cell><Data ss:Type="Number">8.4756247e7</Data></Cell><Cell><Data ss:Type="Number">11.0</Data></Cell><Cell><Data ss:Type="Number">0.0</Data></Cell><Cell><Data ss:Type="Number">0.0</Data></Cell><Cell><Data ss:Type="Number">0.0</Data></Cell><Cell><Data ss:Type="Number">1.0</Data></Cell><Cell><Data ss:Type="Number">1.0</Data></Cell><Cell><Data ss:Type="Number">1.0</Data></Cell><Cell><Data ss:Type="Number">0.0</Data></Cell><Cell><Data ss:Type="Number">0.0</Data></Cell><Cell><Data ss:Type="Number">0.0</Data></Cell><Cell><Data ss:Type="Number">1.0</Data></Cell><Cell><Data ss:Type="Number">0.0</Data></Cell><Cell><Data ss:Type="Number">1.0</Data></Cell><Cell><Data ss:Type="Number">0.0</Data></Cell><Cell><Data ss:Type="Number">1.0</Data></Cell><Cell><Data ss:Type="Number">0.0</Data></Cell><Cell><Data ss:Type="Number">0.0</Data></Cell><Cell><Data ss:Type="Number">0.0</Data></Cell><Cell><Data ss:Type="Number">0.0</Data></Cell><Cell><Data ss:Type="Number">1.0</Data></Cell><Cell><Data ss:Type="Number">0.0</Data></Cell><Cell><Data ss:Type="Number">0.0</Data></Cell><Cell><Data ss:Type="Number">0.0</Data></Cell><Cell><Data ss:Type="Number">1.0</Data></Cell><Cell><Data ss:Type="Number">1.0</Data></Cell><Cell><Data ss:Type="Number">0.0</Data></Cell><Cell><Data ss:Type="Number">1.0</Data></Cell><Cell><Data ss:Type="Number">0.0</Data></Cell><Cell><Data ss:Type="Number">0.0</Data></Cell><Cell><Data ss:Type="Number">0.0</Data></Cell><Cell><Data ss:Type="Number">0.0</Data></Cell><Cell><Data ss:Type="Number">0.0</Data></Cell><Cell><Data ss:Type="Number">0.0</Data></Cell><Cell><Data ss:Type="Number">0.0</Data></Cell><Cell><Data ss:Type="Number">0.0</Data></Cell><Cell><Data ss:Type="Number">0.0</Data></Cell><Cell><Data ss:Type="Number">0.0</Data></Cell><Cell><Data ss:Type="Number">0.0</Data></Cell><Cell><Data ss:Type="Number">1.0</Data></Cell></Row><Row ss:Index="63"><Cell ss:StyleID="ref" ss:HRef="http://www.ncbi.nlm.nih.gov/nuccore/?term=NM_005014"><Data ss:Type="String">NM_005014</Data></Cell><Cell ss:StyleID="ref" ss:HRef="http://www.genecards.org/cgi-bin/carddisp.pl?gene=SRPX"><Data ss:Type="String">SRPX</Data></Cell><Cell /><Cell ss:StyleID="ref" ss:HRef="http://www.proteinatlas.org/ENSG00000101955"><Data ss:Type="String">ENSG00000101955</Data></Cell><Cell ss:StyleID="ref" ss:HRef="http://genome.ucsc.edu/cgi-bin/hgTracks?position=chr9:95174465-95188898&amp;db=hg19&amp;org=human"><Data ss:Type="String">chr9:95174465-95188898 (-)</Data></Cell><Cell><Data ss:Type="String">chr9</Data></Cell><Cell><Data ss:Type="String">-</Data></Cell><Cell><Data ss:Type="Number">9.5176527e7</Data></Cell><Cell><Data ss:Type="Number">9.5186836e7</Data></Cell><Cell><Data ss:Type="Number">9.5185837e7</Data></Cell><Cell><Data ss:Type="Number">9.5191836e7</Data></Cell><Cell><Data ss:Type="Number">11.0</Data></Cell><Cell><Data ss:Type="Number">1.0</Data></Cell><Cell><Data ss:Type="Number">0.0</Data></Cell><Cell><Data ss:Type="Number">1.0</Data></Cell><Cell><Data ss:Type="Number">0.0</Data></Cell><Cell><Data ss:Type="Number">0.0</Data></Cell><Cell><Data ss:Type="Number">0.0</Data></Cell><Cell><Data ss:Type="Number">0.0</Data></Cell><Cell><Data ss:Type="Number">0.0</Data></Cell><Cell><Data ss:Type="Number">0.0</Data></Cell><Cell><Data ss:Type="Number">0.0</Data></Cell><Cell><Data ss:Type="Number">0.0</Data></Cell><Cell><Data ss:Type="Number">0.0</Data></Cell><Cell><Data ss:Type="Number">0.0</Data></Cell><Cell><Data ss:Type="Number">1.0</Data></Cell><Cell><Data ss:Type="Number">0.0</Data></Cell><Cell><Data ss:Type="Number">0.0</Data></Cell><Cell><Data ss:Type="Number">0.0</Data></Cell><Cell><Data ss:Type="Number">1.0</Data></Cell><Cell><Data ss:Type="Number">0.0</Data></Cell><Cell><Data ss:Type="Number">0.0</Data></Cell><Cell><Data ss:Type="Number">0.0</Data></Cell><Cell><Data ss:Type="Number">0.0</Data></Cell><Cell><Data ss:Type="Number">1.0</Data></Cell><Cell><Data ss:Type="Number">0.0</Data></Cell><Cell><Data ss:Type="Number">0.0</Data></Cell><Cell><Data ss:Type="Number">0.0</Data></Cell><Cell><Data ss:Type="Number">0.0</Data></Cell><Cell><Data ss:Type="Number">0.0</Data></Cell><Cell><Data ss:Type="Number">0.0</Data></Cell><Cell><Data ss:Type="Number">1.0</Data></Cell><Cell><Data ss:Type="Number">0.0</Data></Cell><Cell><Data ss:Type="Number">1.0</Data></Cell><Cell><Data ss:Type="Number">1.0</Data></Cell><Cell><Data ss:Type="Number">1.0</Data></Cell><Cell><Data ss:Type="Number">1.0</Data></Cell><Cell><Data ss:Type="Number">1.0</Data></Cell><Cell><Data ss:Type="Number">0.0</Data></Cell><Cell><Data ss:Type="Number">0.0</Data></Cell></Row><Row ss:Index="64"><Cell ss:StyleID="ref" ss:HRef="http://www.ncbi.nlm.nih.gov/nuccore/?term=NM_021189"><Data ss:Type="String">NM_021189</Data></Cell><Cell ss:StyleID="ref" ss:HRef="http://www.genecards.org/cgi-bin/carddisp.pl?gene=CADM3"><Data ss:Type="String">CADM3</Data></Cell><Cell ss:StyleID="ref" ss:HRef="http://www.kegg.jp/kegg-bin/show_pathway?map=hsa04514&amp;multi_query=57863+cyan%2Cblack"><Data ss:Type="String">Cell adhesion molecules (CAMs)</Data></Cell><Cell ss:StyleID="ref" ss:HRef="http://www.proteinatlas.org/ENSG00000162706"><Data ss:Type="String">ENSG00000162706</Data></Cell><Cell ss:StyleID="ref" ss:HRef="http://genome.ucsc.edu/cgi-bin/hgTracks?position=chr1:159135066-159179243&amp;db=hg19&amp;org=human"><Data ss:Type="String">chr1:159135066-159179243 (+)</Data></Cell><Cell><Data ss:Type="String">chr1</Data></Cell><Cell><Data ss:Type="String">+</Data></Cell><Cell><Data ss:Type="Number">1.59141377e8</Data></Cell><Cell><Data ss:Type="Number">1.59172932e8</Data></Cell><Cell><Data ss:Type="Number">1.59136377e8</Data></Cell><Cell><Data ss:Type="Number">1.59142376e8</Data></Cell><Cell><Data ss:Type="Number">10.0</Data></Cell><Cell><Data ss:Type="Number">0.0</Data></Cell><Cell><Data ss:Type="Number">1.0</Data></Cell><Cell><Data ss:Type="Number">0.0</Data></Cell><Cell><Data ss:Type="Number">0.0</Data></Cell><Cell><Data ss:Type="Number">0.0</Data></Cell><Cell><Data ss:Type="Number">0.0</Data></Cell><Cell><Data ss:Type="Number">2.0</Data></Cell><Cell><Data ss:Type="Number">0.0</Data></Cell><Cell><Data ss:Type="Number">1.0</Data></Cell><Cell><Data ss:Type="Number">0.0</Data></Cell><Cell><Data ss:Type="Number">0.0</Data></Cell><Cell><Data ss:Type="Number">0.0</Data></Cell><Cell><Data ss:Type="Number">0.0</Data></Cell><Cell><Data ss:Type="Number">0.0</Data></Cell><Cell><Data ss:Type="Number">0.0</Data></Cell><Cell><Data ss:Type="Number">1.0</Data></Cell><Cell><Data ss:Type="Number">0.0</Data></Cell><Cell><Data ss:Type="Number">1.0</Data></Cell><Cell><Data ss:Type="Number">0.0</Data></Cell><Cell><Data ss:Type="Number">0.0</Data></Cell><Cell><Data ss:Type="Number">0.0</Data></Cell><Cell><Data ss:Type="Number">0.0</Data></Cell><Cell><Data ss:Type="Number">0.0</Data></Cell><Cell><Data ss:Type="Number">0.0</Data></Cell><Cell><Data ss:Type="Number">0.0</Data></Cell><Cell><Data ss:Type="Number">1.0</Data></Cell><Cell><Data ss:Type="Number">0.0</Data></Cell><Cell><Data ss:Type="Number">0.0</Data></Cell><Cell><Data ss:Type="Number">1.0</Data></Cell><Cell><Data ss:Type="Number">1.0</Data></Cell><Cell><Data ss:Type="Number">0.0</Data></Cell><Cell><Data ss:Type="Number">0.0</Data></Cell><Cell><Data ss:Type="Number">0.0</Data></Cell><Cell><Data ss:Type="Number">0.0</Data></Cell><Cell><Data ss:Type="Number">0.0</Data></Cell><Cell><Data ss:Type="Number">0.0</Data></Cell><Cell><Data ss:Type="Number">1.0</Data></Cell><Cell><Data ss:Type="Number">0.0</Data></Cell></Row><Row ss:Index="65"><Cell ss:StyleID="ref" ss:HRef="http://www.ncbi.nlm.nih.gov/nuccore/?term=NM_001423"><Data ss:Type="String">NM_001423</Data></Cell><Cell ss:StyleID="ref" ss:HRef="http://www.genecards.org/cgi-bin/carddisp.pl?gene=EMP1"><Data ss:Type="String">EMP1</Data></Cell><Cell /><Cell ss:StyleID="ref" ss:HRef="http://www.proteinatlas.org/ENSG00000134531"><Data ss:Type="String">ENSG00000134531</Data></Cell><Cell ss:StyleID="ref" ss:HRef="http://genome.ucsc.edu/cgi-bin/hgTracks?position=chr12:13345581-13373729&amp;db=hg19&amp;org=human"><Data ss:Type="String">chr12:13345581-13373729 (+)</Data></Cell><Cell><Data ss:Type="String">chr12</Data></Cell><Cell><Data ss:Type="String">+</Data></Cell><Cell><Data ss:Type="Number">1.3349602e7</Data></Cell><Cell><Data ss:Type="Number">1.3369708e7</Data></Cell><Cell><Data ss:Type="Number">1.3344602e7</Data></Cell><Cell><Data ss:Type="Number">1.3350601e7</Data></Cell><Cell><Data ss:Type="Number">10.0</Data></Cell><Cell><Data ss:Type="Number">0.0</Data></Cell><Cell><Data ss:Type="Number">0.0</Data></Cell><Cell><Data ss:Type="Number">2.0</Data></Cell><Cell><Data ss:Type="Number">1.0</Data></Cell><Cell><Data ss:Type="Number">0.0</Data></Cell><Cell><Data ss:Type="Number">0.0</Data></Cell><Cell><Data ss:Type="Number">2.0</Data></Cell><Cell><Data ss:Type="Number">0.0</Data></Cell><Cell><Data ss:Type="Number">1.0</Data></Cell><Cell><Data ss:Type="Number">0.0</Data></Cell><Cell><Data ss:Type="Number">0.0</Data></Cell><Cell><Data ss:Type="Number">0.0</Data></Cell><Cell><Data ss:Type="Number">0.0</Data></Cell><Cell><Data ss:Type="Number">0.0</Data></Cell><Cell><Data ss:Type="Number">1.0</Data></Cell><Cell><Data ss:Type="Number">1.0</Data></Cell><Cell><Data ss:Type="Number">0.0</Data></Cell><Cell><Data ss:Type="Number">0.0</Data></Cell><Cell><Data ss:Type="Number">0.0</Data></Cell><Cell><Data ss:Type="Number">0.0</Data></Cell><Cell><Data ss:Type="Number">0.0</Data></Cell><Cell><Data ss:Type="Number">0.0</Data></Cell><Cell><Data ss:Type="Number">0.0</Data></Cell><Cell><Data ss:Type="Number">0.0</Data></Cell><Cell><Data ss:Type="Number">0.0</Data></Cell><Cell><Data ss:Type="Number">0.0</Data></Cell><Cell><Data ss:Type="Number">1.0</Data></Cell><Cell><Data ss:Type="Number">0.0</Data></Cell><Cell><Data ss:Type="Number">0.0</Data></Cell><Cell><Data ss:Type="Number">0.0</Data></Cell><Cell><Data ss:Type="Number">0.0</Data></Cell><Cell><Data ss:Type="Number">0.0</Data></Cell><Cell><Data ss:Type="Number">0.0</Data></Cell><Cell><Data ss:Type="Number">0.0</Data></Cell><Cell><Data ss:Type="Number">0.0</Data></Cell><Cell><Data ss:Type="Number">0.0</Data></Cell><Cell><Data ss:Type="Number">1.0</Data></Cell><Cell><Data ss:Type="Number">0.0</Data></Cell></Row><Row ss:Index="66"><Cell ss:StyleID="ref" ss:HRef="http://www.ncbi.nlm.nih.gov/nuccore/?term=NM_203411"><Data ss:Type="String">NM_203411</Data></Cell><Cell ss:StyleID="ref" ss:HRef="http://www.genecards.org/cgi-bin/carddisp.pl?gene=DHRS7B"><Data ss:Type="String">DHRS7B</Data></Cell><Cell /><Cell ss:StyleID="ref" ss:HRef="http://www.proteinatlas.org/ENSG00000109016"><Data ss:Type="String">ENSG00000109016</Data></Cell><Cell ss:StyleID="ref" ss:HRef="http://genome.ucsc.edu/cgi-bin/hgTracks?position=chr17:7758177-7759624&amp;db=hg19&amp;org=human"><Data ss:Type="String">chr17:7758177-7759624 (+)</Data></Cell><Cell><Data ss:Type="String">chr17</Data></Cell><Cell><Data ss:Type="String">+</Data></Cell><Cell><Data ss:Type="Number">7758384.0</Data></Cell><Cell><Data ss:Type="Number">7759417.0</Data></Cell><Cell><Data ss:Type="Number">7753384.0</Data></Cell><Cell><Data ss:Type="Number">7759383.0</Data></Cell><Cell><Data ss:Type="Number">10.0</Data></Cell><Cell><Data ss:Type="Number">0.0</Data></Cell><Cell><Data ss:Type="Number">0.0</Data></Cell><Cell><Data ss:Type="Number">0.0</Data></Cell><Cell><Data ss:Type="Number">0.0</Data></Cell><Cell><Data ss:Type="Number">1.0</Data></Cell><Cell><Data ss:Type="Number">1.0</Data></Cell><Cell><Data ss:Type="Number">0.0</Data></Cell><Cell><Data ss:Type="Number">1.0</Data></Cell><Cell><Data ss:Type="Number">0.0</Data></Cell><Cell><Data ss:Type="Number">1.0</Data></Cell><Cell><Data ss:Type="Number">1.0</Data></Cell><Cell><Data ss:Type="Number">0.0</Data></Cell><Cell><Data ss:Type="Number">0.0</Data></Cell><Cell><Data ss:Type="Number">0.0</Data></Cell><Cell><Data ss:Type="Number">1.0</Data></Cell><Cell><Data ss:Type="Number">0.0</Data></Cell><Cell><Data ss:Type="Number">1.0</Data></Cell><Cell><Data ss:Type="Number">1.0</Data></Cell><Cell><Data ss:Type="Number">0.0</Data></Cell><Cell><Data ss:Type="Number">2.0</Data></Cell><Cell><Data ss:Type="Number">0.0</Data></Cell><Cell><Data ss:Type="Number">0.0</Data></Cell><Cell><Data ss:Type="Number">0.0</Data></Cell><Cell><Data ss:Type="Number">0.0</Data></Cell><Cell><Data ss:Type="Number">0.0</Data></Cell><Cell><Data ss:Type="Number">0.0</Data></Cell><Cell><Data ss:Type="Number">0.0</Data></Cell><Cell><Data ss:Type="Number">0.0</Data></Cell><Cell><Data ss:Type="Number">0.0</Data></Cell><Cell><Data ss:Type="Number">0.0</Data></Cell><Cell><Data ss:Type="Number">0.0</Data></Cell><Cell><Data ss:Type="Number">0.0</Data></Cell><Cell><Data ss:Type="Number">0.0</Data></Cell><Cell><Data ss:Type="Number">0.0</Data></Cell><Cell><Data ss:Type="Number">0.0</Data></Cell><Cell><Data ss:Type="Number">0.0</Data></Cell><Cell><Data ss:Type="Number">0.0</Data></Cell><Cell><Data ss:Type="Number">0.0</Data></Cell></Row><Row ss:Index="67"><Cell ss:StyleID="ref" ss:HRef="http://www.ncbi.nlm.nih.gov/nuccore/?term=NM_001256850"><Data ss:Type="String">NM_001256850</Data></Cell><Cell ss:StyleID="ref" ss:HRef="http://www.genecards.org/cgi-bin/carddisp.pl?gene=PRNP"><Data ss:Type="String">PRNP</Data></Cell><Cell ss:StyleID="ref" ss:HRef="http://www.kegg.jp/kegg-bin/show_pathway?map=hsa05020&amp;multi_query=5621+cyan%2Cblack"><Data ss:Type="String">Prion diseases</Data></Cell><Cell ss:StyleID="ref" ss:HRef="http://www.proteinatlas.org/ENSG00000171867"><Data ss:Type="String">ENSG00000171867</Data></Cell><Cell ss:StyleID="ref" ss:HRef="http://genome.ucsc.edu/cgi-bin/hgTracks?position=chr2:179334430-179728437&amp;db=hg19&amp;org=human"><Data ss:Type="String">chr2:179334430-179728437 (-)</Data></Cell><Cell><Data ss:Type="String">chr2</Data></Cell><Cell><Data ss:Type="String">-</Data></Cell><Cell><Data ss:Type="Number">1.79390717e8</Data></Cell><Cell><Data ss:Type="Number">1.7967215e8</Data></Cell><Cell><Data ss:Type="Number">1.79671151e8</Data></Cell><Cell><Data ss:Type="Number">1.7967715e8</Data></Cell><Cell><Data ss:Type="Number">10.0</Data></Cell><Cell><Data ss:Type="Number">2.0</Data></Cell><Cell><Data ss:Type="Number">0.0</Data></Cell><Cell><Data ss:Type="Number">1.0</Data></Cell><Cell><Data ss:Type="Number">0.0</Data></Cell><Cell><Data ss:Type="Number">0.0</Data></Cell><Cell><Data ss:Type="Number">0.0</Data></Cell><Cell><Data ss:Type="Number">0.0</Data></Cell><Cell><Data ss:Type="Number">0.0</Data></Cell><Cell><Data ss:Type="Number">0.0</Data></Cell><Cell><Data ss:Type="Number">0.0</Data></Cell><Cell><Data ss:Type="Number">2.0</Data></Cell><Cell><Data ss:Type="Number">0.0</Data></Cell><Cell><Data ss:Type="Number">0.0</Data></Cell><Cell><Data ss:Type="Number">0.0</Data></Cell><Cell><Data ss:Type="Number">0.0</Data></Cell><Cell><Data ss:Type="Number">1.0</Data></Cell><Cell><Data ss:Type="Number">0.0</Data></Cell><Cell><Data ss:Type="Number">0.0</Data></Cell><Cell><Data ss:Type="Number">0.0</Data></Cell><Cell><Data ss:Type="Number">0.0</Data></Cell><Cell><Data ss:Type="Number">0.0</Data></Cell><Cell><Data ss:Type="Number">0.0</Data></Cell><Cell><Data ss:Type="Number">0.0</Data></Cell><Cell><Data ss:Type="Number">0.0</Data></Cell><Cell><Data ss:Type="Number">0.0</Data></Cell><Cell><Data ss:Type="Number">0.0</Data></Cell><Cell><Data ss:Type="Number">0.0</Data></Cell><Cell><Data ss:Type="Number">1.0</Data></Cell><Cell><Data ss:Type="Number">0.0</Data></Cell><Cell><Data ss:Type="Number">0.0</Data></Cell><Cell><Data ss:Type="Number">1.0</Data></Cell><Cell><Data ss:Type="Number">0.0</Data></Cell><Cell><Data ss:Type="Number">0.0</Data></Cell><Cell><Data ss:Type="Number">0.0</Data></Cell><Cell><Data ss:Type="Number">0.0</Data></Cell><Cell><Data ss:Type="Number">0.0</Data></Cell><Cell><Data ss:Type="Number">2.0</Data></Cell><Cell><Data ss:Type="Number">0.0</Data></Cell></Row><Row ss:Index="68"><Cell ss:StyleID="ref" ss:HRef="http://www.ncbi.nlm.nih.gov/nuccore/?term=NM_198859"><Data ss:Type="String">NM_198859</Data></Cell><Cell ss:StyleID="ref" ss:HRef="http://www.genecards.org/cgi-bin/carddisp.pl?gene=SLCO2A1"><Data ss:Type="String">SLCO2A1</Data></Cell><Cell /><Cell ss:StyleID="ref" ss:HRef="http://www.proteinatlas.org/ENSG00000174640"><Data ss:Type="String">ENSG00000174640</Data></Cell><Cell ss:StyleID="ref" ss:HRef="http://genome.ucsc.edu/cgi-bin/hgTracks?position=chr3:64053205-64237452&amp;db=hg19&amp;org=human"><Data ss:Type="String">chr3:64053205-64237452 (-)</Data></Cell><Cell><Data ss:Type="String">chr3</Data></Cell><Cell><Data ss:Type="String">-</Data></Cell><Cell><Data ss:Type="Number">6.4079526e7</Data></Cell><Cell><Data ss:Type="Number">6.4211131e7</Data></Cell><Cell><Data ss:Type="Number">6.4210132e7</Data></Cell><Cell><Data ss:Type="Number">6.4216131e7</Data></Cell><Cell><Data ss:Type="Number">10.0</Data></Cell><Cell><Data ss:Type="Number">1.0</Data></Cell><Cell><Data ss:Type="Number">1.0</Data></Cell><Cell><Data ss:Type="Number">0.0</Data></Cell><Cell><Data ss:Type="Number">0.0</Data></Cell><Cell><Data ss:Type="Number">0.0</Data></Cell><Cell><Data ss:Type="Number">0.0</Data></Cell><Cell><Data ss:Type="Number">0.0</Data></Cell><Cell><Data ss:Type="Number">0.0</Data></Cell><Cell><Data ss:Type="Number">0.0</Data></Cell><Cell><Data ss:Type="Number">0.0</Data></Cell><Cell><Data ss:Type="Number">0.0</Data></Cell><Cell><Data ss:Type="Number">0.0</Data></Cell><Cell><Data ss:Type="Number">0.0</Data></Cell><Cell><Data ss:Type="Number">0.0</Data></Cell><Cell><Data ss:Type="Number">0.0</Data></Cell><Cell><Data ss:Type="Number">1.0</Data></Cell><Cell><Data ss:Type="Number">0.0</Data></Cell><Cell><Data ss:Type="Number">0.0</Data></Cell><Cell><Data ss:Type="Number">0.0</Data></Cell><Cell><Data ss:Type="Number">0.0</Data></Cell><Cell><Data ss:Type="Number">0.0</Data></Cell><Cell><Data ss:Type="Number">2.0</Data></Cell><Cell><Data ss:Type="Number">0.0</Data></Cell><Cell><Data ss:Type="Number">0.0</Data></Cell><Cell><Data ss:Type="Number">1.0</Data></Cell><Cell><Data ss:Type="Number">1.0</Data></Cell><Cell><Data ss:Type="Number">1.0</Data></Cell><Cell><Data ss:Type="Number">1.0</Data></Cell><Cell><Data ss:Type="Number">0.0</Data></Cell><Cell><Data ss:Type="Number">0.0</Data></Cell><Cell><Data ss:Type="Number">1.0</Data></Cell><Cell><Data ss:Type="Number">0.0</Data></Cell><Cell><Data ss:Type="Number">0.0</Data></Cell><Cell><Data ss:Type="Number">0.0</Data></Cell><Cell><Data ss:Type="Number">0.0</Data></Cell><Cell><Data ss:Type="Number">0.0</Data></Cell><Cell><Data ss:Type="Number">0.0</Data></Cell><Cell><Data ss:Type="Number">0.0</Data></Cell></Row><Row ss:Index="69"><Cell ss:StyleID="ref" ss:HRef="http://www.ncbi.nlm.nih.gov/nuccore/?term=NR_027038"><Data ss:Type="String">NR_027038</Data></Cell><Cell ss:StyleID="ref" ss:HRef="http://www.genecards.org/cgi-bin/carddisp.pl?gene=SYNPO2"><Data ss:Type="String">SYNPO2</Data></Cell><Cell /><Cell ss:StyleID="ref" ss:HRef="http://www.proteinatlas.org/ENSG00000172403"><Data ss:Type="String">ENSG00000172403</Data></Cell><Cell ss:StyleID="ref" ss:HRef="http://genome.ucsc.edu/cgi-bin/hgTracks?position=chr3:151979003-151988817&amp;db=hg19&amp;org=human"><Data ss:Type="String">chr3:151979003-151988817 (-)</Data></Cell><Cell><Data ss:Type="String">chr3</Data></Cell><Cell><Data ss:Type="String">-</Data></Cell><Cell><Data ss:Type="Number">1.51980405e8</Data></Cell><Cell><Data ss:Type="Number">1.51987415e8</Data></Cell><Cell><Data ss:Type="Number">1.51986416e8</Data></Cell><Cell><Data ss:Type="Number">1.51992415e8</Data></Cell><Cell><Data ss:Type="Number">10.0</Data></Cell><Cell><Data ss:Type="Number">0.0</Data></Cell><Cell><Data ss:Type="Number">0.0</Data></Cell><Cell><Data ss:Type="Number">1.0</Data></Cell><Cell><Data ss:Type="Number">0.0</Data></Cell><Cell><Data ss:Type="Number">1.0</Data></Cell><Cell><Data ss:Type="Number">0.0</Data></Cell><Cell><Data ss:Type="Number">0.0</Data></Cell><Cell><Data ss:Type="Number">0.0</Data></Cell><Cell><Data ss:Type="Number">0.0</Data></Cell><Cell><Data ss:Type="Number">0.0</Data></Cell><Cell><Data ss:Type="Number">1.0</Data></Cell><Cell><Data ss:Type="Number">0.0</Data></Cell><Cell><Data ss:Type="Number">0.0</Data></Cell><Cell><Data ss:Type="Number">0.0</Data></Cell><Cell><Data ss:Type="Number">1.0</Data></Cell><Cell><Data ss:Type="Number">0.0</Data></Cell><Cell><Data ss:Type="Number">0.0</Data></Cell><Cell><Data ss:Type="Number">0.0</Data></Cell><Cell><Data ss:Type="Number">1.0</Data></Cell><Cell><Data ss:Type="Number">0.0</Data></Cell><Cell><Data ss:Type="Number">0.0</Data></Cell><Cell><Data ss:Type="Number">0.0</Data></Cell><Cell><Data ss:Type="Number">2.0</Data></Cell><Cell><Data ss:Type="Number">0.0</Data></Cell><Cell><Data ss:Type="Number">1.0</Data></Cell><Cell><Data ss:Type="Number">0.0</Data></Cell><Cell><Data ss:Type="Number">1.0</Data></Cell><Cell><Data ss:Type="Number">0.0</Data></Cell><Cell><Data ss:Type="Number">0.0</Data></Cell><Cell><Data ss:Type="Number">0.0</Data></Cell><Cell><Data ss:Type="Number">0.0</Data></Cell><Cell><Data ss:Type="Number">0.0</Data></Cell><Cell><Data ss:Type="Number">0.0</Data></Cell><Cell><Data ss:Type="Number">0.0</Data></Cell><Cell><Data ss:Type="Number">0.0</Data></Cell><Cell><Data ss:Type="Number">0.0</Data></Cell><Cell><Data ss:Type="Number">1.0</Data></Cell><Cell><Data ss:Type="Number">0.0</Data></Cell></Row><Row ss:Index="70"><Cell ss:StyleID="ref" ss:HRef="http://www.ncbi.nlm.nih.gov/nuccore/?term=NM_001127671"><Data ss:Type="String">NM_001127671</Data></Cell><Cell ss:StyleID="ref" ss:HRef="http://www.genecards.org/cgi-bin/carddisp.pl?gene=MEF2C"><Data ss:Type="String">MEF2C</Data></Cell><Cell ss:StyleID="ref" ss:HRef="http://www.kegg.jp/kegg-bin/show_pathway?map=hsa05202&amp;multi_query=4208+cyan%2Cblack"><Data ss:Type="String">Transcriptional misregulation in cancer</Data></Cell><Cell ss:StyleID="ref" ss:HRef="http://www.proteinatlas.org/ENSG00000081189"><Data ss:Type="String">ENSG00000081189</Data></Cell><Cell ss:StyleID="ref" ss:HRef="http://genome.ucsc.edu/cgi-bin/hgTracks?position=chr5:38458728-38573085&amp;db=hg19&amp;org=human"><Data ss:Type="String">chr5:38458728-38573085 (-)</Data></Cell><Cell><Data ss:Type="String">chr5</Data></Cell><Cell><Data ss:Type="String">-</Data></Cell><Cell><Data ss:Type="Number">3.8475065e7</Data></Cell><Cell><Data ss:Type="Number">3.8556748e7</Data></Cell><Cell><Data ss:Type="Number">3.8555749e7</Data></Cell><Cell><Data ss:Type="Number">3.8561748e7</Data></Cell><Cell><Data ss:Type="Number">10.0</Data></Cell><Cell><Data ss:Type="Number">0.0</Data></Cell><Cell><Data ss:Type="Number">1.0</Data></Cell><Cell><Data ss:Type="Number">1.0</Data></Cell><Cell><Data ss:Type="Number">1.0</Data></Cell><Cell><Data ss:Type="Number">0.0</Data></Cell><Cell><Data ss:Type="Number">0.0</Data></Cell><Cell><Data ss:Type="Number">2.0</Data></Cell><Cell><Data ss:Type="Number">0.0</Data></Cell><Cell><Data ss:Type="Number">1.0</Data></Cell><Cell><Data ss:Type="Number">0.0</Data></Cell><Cell><Data ss:Type="Number">0.0</Data></Cell><Cell><Data ss:Type="Number">0.0</Data></Cell><Cell><Data ss:Type="Number">0.0</Data></Cell><Cell><Data ss:Type="Number">1.0</Data></Cell><Cell><Data ss:Type="Number">1.0</Data></Cell><Cell><Data ss:Type="Number">1.0</Data></Cell><Cell><Data ss:Type="Number">0.0</Data></Cell><Cell><Data ss:Type="Number">0.0</Data></Cell><Cell><Data ss:Type="Number">0.0</Data></Cell><Cell><Data ss:Type="Number">0.0</Data></Cell><Cell><Data ss:Type="Number">0.0</Data></Cell><Cell><Data ss:Type="Number">0.0</Data></Cell><Cell><Data ss:Type="Number">0.0</Data></Cell><Cell><Data ss:Type="Number">0.0</Data></Cell><Cell><Data ss:Type="Number">0.0</Data></Cell><Cell><Data ss:Type="Number">0.0</Data></Cell><Cell><Data ss:Type="Number">0.0</Data></Cell><Cell><Data ss:Type="Number">1.0</Data></Cell><Cell><Data ss:Type="Number">0.0</Data></Cell><Cell><Data ss:Type="Number">0.0</Data></Cell><Cell><Data ss:Type="Number">0.0</Data></Cell><Cell><Data ss:Type="Number">0.0</Data></Cell><Cell><Data ss:Type="Number">0.0</Data></Cell><Cell><Data ss:Type="Number">0.0</Data></Cell><Cell><Data ss:Type="Number">0.0</Data></Cell><Cell><Data ss:Type="Number">0.0</Data></Cell><Cell><Data ss:Type="Number">0.0</Data></Cell><Cell><Data ss:Type="Number">0.0</Data></Cell></Row><Row ss:Index="71"><Cell ss:StyleID="ref" ss:HRef="http://www.ncbi.nlm.nih.gov/nuccore/?term=NR_026860"><Data ss:Type="String">NR_026860</Data></Cell><Cell ss:StyleID="ref" ss:HRef="http://www.genecards.org/cgi-bin/carddisp.pl?gene=CPED1"><Data ss:Type="String">CPED1</Data></Cell><Cell /><Cell ss:StyleID="ref" ss:HRef="http://www.proteinatlas.org/ENSG00000106034"><Data ss:Type="String">ENSG00000106034</Data></Cell><Cell ss:StyleID="ref" ss:HRef="http://genome.ucsc.edu/cgi-bin/hgTracks?position=chr6:166343232-166411243&amp;db=hg19&amp;org=human"><Data ss:Type="String">chr6:166343232-166411243 (-)</Data></Cell><Cell><Data ss:Type="String">chr6</Data></Cell><Cell><Data ss:Type="String">-</Data></Cell><Cell><Data ss:Type="Number">1.66352948e8</Data></Cell><Cell><Data ss:Type="Number">1.66401527e8</Data></Cell><Cell><Data ss:Type="Number">1.66400528e8</Data></Cell><Cell><Data ss:Type="Number">1.66406527e8</Data></Cell><Cell><Data ss:Type="Number">10.0</Data></Cell><Cell><Data ss:Type="Number">0.0</Data></Cell><Cell><Data ss:Type="Number">0.0</Data></Cell><Cell><Data ss:Type="Number">0.0</Data></Cell><Cell><Data ss:Type="Number">0.0</Data></Cell><Cell><Data ss:Type="Number">1.0</Data></Cell><Cell><Data ss:Type="Number">1.0</Data></Cell><Cell><Data ss:Type="Number">0.0</Data></Cell><Cell><Data ss:Type="Number">0.0</Data></Cell><Cell><Data ss:Type="Number">0.0</Data></Cell><Cell><Data ss:Type="Number">1.0</Data></Cell><Cell><Data ss:Type="Number">1.0</Data></Cell><Cell><Data ss:Type="Number">0.0</Data></Cell><Cell><Data ss:Type="Number">0.0</Data></Cell><Cell><Data ss:Type="Number">0.0</Data></Cell><Cell><Data ss:Type="Number">1.0</Data></Cell><Cell><Data ss:Type="Number">0.0</Data></Cell><Cell><Data ss:Type="Number">0.0</Data></Cell><Cell><Data ss:Type="Number">0.0</Data></Cell><Cell><Data ss:Type="Number">1.0</Data></Cell><Cell><Data ss:Type="Number">0.0</Data></Cell><Cell><Data ss:Type="Number">0.0</Data></Cell><Cell><Data ss:Type="Number">2.0</Data></Cell><Cell><Data ss:Type="Number">0.0</Data></Cell><Cell><Data ss:Type="Number">0.0</Data></Cell><Cell><Data ss:Type="Number">0.0</Data></Cell><Cell><Data ss:Type="Number">0.0</Data></Cell><Cell><Data ss:Type="Number">1.0</Data></Cell><Cell><Data ss:Type="Number">0.0</Data></Cell><Cell><Data ss:Type="Number">0.0</Data></Cell><Cell><Data ss:Type="Number">0.0</Data></Cell><Cell><Data ss:Type="Number">1.0</Data></Cell><Cell><Data ss:Type="Number">0.0</Data></Cell><Cell><Data ss:Type="Number">0.0</Data></Cell><Cell><Data ss:Type="Number">0.0</Data></Cell><Cell><Data ss:Type="Number">0.0</Data></Cell><Cell><Data ss:Type="Number">0.0</Data></Cell><Cell><Data ss:Type="Number">0.0</Data></Cell><Cell><Data ss:Type="Number">0.0</Data></Cell></Row><Row ss:Index="72"><Cell ss:StyleID="ref" ss:HRef="http://www.ncbi.nlm.nih.gov/nuccore/?term=NR_001284"><Data ss:Type="String">NR_001284</Data></Cell><Cell ss:StyleID="ref" ss:HRef="http://www.genecards.org/cgi-bin/carddisp.pl?gene=FLNC"><Data ss:Type="String">FLNC</Data></Cell><Cell ss:StyleID="ref" ss:HRef="http://www.kegg.jp/kegg-bin/show_pathway?map=hsa05205&amp;multi_query=2318+cyan%2Cblack"><Data ss:Type="String">Proteoglycans in cancer</Data></Cell><Cell ss:StyleID="ref" ss:HRef="http://www.proteinatlas.org/ENSG00000128591"><Data ss:Type="String">ENSG00000128591</Data></Cell><Cell ss:StyleID="ref" ss:HRef="http://genome.ucsc.edu/cgi-bin/hgTracks?position=chr6_cox_hap2:3478639-3485249&amp;db=hg19&amp;org=human"><Data ss:Type="String">chr6_cox_hap2:3478639-3485249 (-)</Data></Cell><Cell><Data ss:Type="String">chr6_cox_hap2</Data></Cell><Cell><Data ss:Type="String">-</Data></Cell><Cell><Data ss:Type="Number">3479583.0</Data></Cell><Cell><Data ss:Type="Number">3484305.0</Data></Cell><Cell><Data ss:Type="Number">3483306.0</Data></Cell><Cell><Data ss:Type="Number">3489305.0</Data></Cell><Cell><Data ss:Type="Number">10.0</Data></Cell><Cell><Data ss:Type="Number">0.0</Data></Cell><Cell><Data ss:Type="Number">0.0</Data></Cell><Cell><Data ss:Type="Number">0.0</Data></Cell><Cell><Data ss:Type="Number">0.0</Data></Cell><Cell><Data ss:Type="Number">0.0</Data></Cell><Cell><Data ss:Type="Number">0.0</Data></Cell><Cell><Data ss:Type="Number">2.0</Data></Cell><Cell><Data ss:Type="Number">0.0</Data></Cell><Cell><Data ss:Type="Number">1.0</Data></Cell><Cell><Data ss:Type="Number">0.0</Data></Cell><Cell><Data ss:Type="Number">0.0</Data></Cell><Cell><Data ss:Type="Number">0.0</Data></Cell><Cell><Data ss:Type="Number">0.0</Data></Cell><Cell><Data ss:Type="Number">0.0</Data></Cell><Cell><Data ss:Type="Number">0.0</Data></Cell><Cell><Data ss:Type="Number">0.0</Data></Cell><Cell><Data ss:Type="Number">0.0</Data></Cell><Cell><Data ss:Type="Number">0.0</Data></Cell><Cell><Data ss:Type="Number">0.0</Data></Cell><Cell><Data ss:Type="Number">3.0</Data></Cell><Cell><Data ss:Type="Number">0.0</Data></Cell><Cell><Data ss:Type="Number">0.0</Data></Cell><Cell><Data ss:Type="Number">0.0</Data></Cell><Cell><Data ss:Type="Number">0.0</Data></Cell><Cell><Data ss:Type="Number">0.0</Data></Cell><Cell><Data ss:Type="Number">0.0</Data></Cell><Cell><Data ss:Type="Number">2.0</Data></Cell><Cell><Data ss:Type="Number">1.0</Data></Cell><Cell><Data ss:Type="Number">0.0</Data></Cell><Cell><Data ss:Type="Number">0.0</Data></Cell><Cell><Data ss:Type="Number">0.0</Data></Cell><Cell><Data ss:Type="Number">0.0</Data></Cell><Cell><Data ss:Type="Number">0.0</Data></Cell><Cell><Data ss:Type="Number">0.0</Data></Cell><Cell><Data ss:Type="Number">0.0</Data></Cell><Cell><Data ss:Type="Number">0.0</Data></Cell><Cell><Data ss:Type="Number">0.0</Data></Cell><Cell><Data ss:Type="Number">1.0</Data></Cell></Row><Row ss:Index="73"><Cell ss:StyleID="ref" ss:HRef="http://www.ncbi.nlm.nih.gov/nuccore/?term=NR_001284"><Data ss:Type="String">NR_001284</Data></Cell><Cell ss:StyleID="ref" ss:HRef="http://www.genecards.org/cgi-bin/carddisp.pl?gene=SCARA3"><Data ss:Type="String">SCARA3</Data></Cell><Cell /><Cell ss:StyleID="ref" ss:HRef="http://www.proteinatlas.org/ENSG00000168077"><Data ss:Type="String">ENSG00000168077</Data></Cell><Cell ss:StyleID="ref" ss:HRef="http://genome.ucsc.edu/cgi-bin/hgTracks?position=chr6_qbl_hap6:3269042-3275652&amp;db=hg19&amp;org=human"><Data ss:Type="String">chr6_qbl_hap6:3269042-3275652 (-)</Data></Cell><Cell><Data ss:Type="String">chr6_qbl_hap6</Data></Cell><Cell><Data ss:Type="String">-</Data></Cell><Cell><Data ss:Type="Number">3269986.0</Data></Cell><Cell><Data ss:Type="Number">3274708.0</Data></Cell><Cell><Data ss:Type="Number">3273709.0</Data></Cell><Cell><Data ss:Type="Number">3279708.0</Data></Cell><Cell><Data ss:Type="Number">10.0</Data></Cell><Cell><Data ss:Type="Number">0.0</Data></Cell><Cell><Data ss:Type="Number">0.0</Data></Cell><Cell><Data ss:Type="Number">0.0</Data></Cell><Cell><Data ss:Type="Number">0.0</Data></Cell><Cell><Data ss:Type="Number">0.0</Data></Cell><Cell><Data ss:Type="Number">0.0</Data></Cell><Cell><Data ss:Type="Number">2.0</Data></Cell><Cell><Data ss:Type="Number">0.0</Data></Cell><Cell><Data ss:Type="Number">1.0</Data></Cell><Cell><Data ss:Type="Number">0.0</Data></Cell><Cell><Data ss:Type="Number">0.0</Data></Cell><Cell><Data ss:Type="Number">0.0</Data></Cell><Cell><Data ss:Type="Number">0.0</Data></Cell><Cell><Data ss:Type="Number">0.0</Data></Cell><Cell><Data ss:Type="Number">0.0</Data></Cell><Cell><Data ss:Type="Number">0.0</Data></Cell><Cell><Data ss:Type="Number">0.0</Data></Cell><Cell><Data ss:Type="Number">0.0</Data></Cell><Cell><Data ss:Type="Number">0.0</Data></Cell><Cell><Data ss:Type="Number">3.0</Data></Cell><Cell><Data ss:Type="Number">0.0</Data></Cell><Cell><Data ss:Type="Number">0.0</Data></Cell><Cell><Data ss:Type="Number">0.0</Data></Cell><Cell><Data ss:Type="Number">0.0</Data></Cell><Cell><Data ss:Type="Number">0.0</Data></Cell><Cell><Data ss:Type="Number">0.0</Data></Cell><Cell><Data ss:Type="Number">2.0</Data></Cell><Cell><Data ss:Type="Number">1.0</Data></Cell><Cell><Data ss:Type="Number">0.0</Data></Cell><Cell><Data ss:Type="Number">0.0</Data></Cell><Cell><Data ss:Type="Number">0.0</Data></Cell><Cell><Data ss:Type="Number">0.0</Data></Cell><Cell><Data ss:Type="Number">0.0</Data></Cell><Cell><Data ss:Type="Number">0.0</Data></Cell><Cell><Data ss:Type="Number">0.0</Data></Cell><Cell><Data ss:Type="Number">0.0</Data></Cell><Cell><Data ss:Type="Number">0.0</Data></Cell><Cell><Data ss:Type="Number">1.0</Data></Cell></Row><Row ss:Index="74"><Cell ss:StyleID="ref" ss:HRef="http://www.ncbi.nlm.nih.gov/nuccore/?term=NM_001006630"><Data ss:Type="String">NM_001006630</Data></Cell><Cell ss:StyleID="ref" ss:HRef="http://www.genecards.org/cgi-bin/carddisp.pl?gene=RGS22"><Data ss:Type="String">RGS22</Data></Cell><Cell /><Cell ss:StyleID="ref" ss:HRef="http://www.proteinatlas.org/ENSG00000132554"><Data ss:Type="String">ENSG00000132554</Data></Cell><Cell ss:StyleID="ref" ss:HRef="http://genome.ucsc.edu/cgi-bin/hgTracks?position=chr7:136523725-136731445&amp;db=hg19&amp;org=human"><Data ss:Type="String">chr7:136523725-136731445 (+)</Data></Cell><Cell><Data ss:Type="String">chr7</Data></Cell><Cell><Data ss:Type="String">+</Data></Cell><Cell><Data ss:Type="Number">1.36553399e8</Data></Cell><Cell><Data ss:Type="Number">1.36701771e8</Data></Cell><Cell><Data ss:Type="Number">1.36548399e8</Data></Cell><Cell><Data ss:Type="Number">1.36554398e8</Data></Cell><Cell><Data ss:Type="Number">10.0</Data></Cell><Cell><Data ss:Type="Number">1.0</Data></Cell><Cell><Data ss:Type="Number">0.0</Data></Cell><Cell><Data ss:Type="Number">2.0</Data></Cell><Cell><Data ss:Type="Number">0.0</Data></Cell><Cell><Data ss:Type="Number">0.0</Data></Cell><Cell><Data ss:Type="Number">0.0</Data></Cell><Cell><Data ss:Type="Number">0.0</Data></Cell><Cell><Data ss:Type="Number">0.0</Data></Cell><Cell><Data ss:Type="Number">0.0</Data></Cell><Cell><Data ss:Type="Number">0.0</Data></Cell><Cell><Data ss:Type="Number">1.0</Data></Cell><Cell><Data ss:Type="Number">0.0</Data></Cell><Cell><Data ss:Type="Number">0.0</Data></Cell><Cell><Data ss:Type="Number">1.0</Data></Cell><Cell><Data ss:Type="Number">0.0</Data></Cell><Cell><Data ss:Type="Number">0.0</Data></Cell><Cell><Data ss:Type="Number">0.0</Data></Cell><Cell><Data ss:Type="Number">0.0</Data></Cell><Cell><Data ss:Type="Number">1.0</Data></Cell><Cell><Data ss:Type="Number">0.0</Data></Cell><Cell><Data ss:Type="Number">0.0</Data></Cell><Cell><Data ss:Type="Number">0.0</Data></Cell><Cell><Data ss:Type="Number">1.0</Data></Cell><Cell><Data ss:Type="Number">0.0</Data></Cell><Cell><Data ss:Type="Number">1.0</Data></Cell><Cell><Data ss:Type="Number">1.0</Data></Cell><Cell><Data ss:Type="Number">0.0</Data></Cell><Cell><Data ss:Type="Number">0.0</Data></Cell><Cell><Data ss:Type="Number">1.0</Data></Cell><Cell><Data ss:Type="Number">0.0</Data></Cell><Cell><Data ss:Type="Number">0.0</Data></Cell><Cell><Data ss:Type="Number">0.0</Data></Cell><Cell><Data ss:Type="Number">0.0</Data></Cell><Cell><Data ss:Type="Number">0.0</Data></Cell><Cell><Data ss:Type="Number">0.0</Data></Cell><Cell><Data ss:Type="Number">0.0</Data></Cell><Cell><Data ss:Type="Number">0.0</Data></Cell><Cell><Data ss:Type="Number">0.0</Data></Cell></Row><Row ss:Index="75"><Cell ss:StyleID="ref" ss:HRef="http://www.ncbi.nlm.nih.gov/nuccore/?term=NM_014289"><Data ss:Type="String">NM_014289</Data></Cell><Cell ss:StyleID="ref" ss:HRef="http://www.genecards.org/cgi-bin/carddisp.pl?gene=CADM3"><Data ss:Type="String">CADM3</Data></Cell><Cell ss:StyleID="ref" ss:HRef="http://www.kegg.jp/kegg-bin/show_pathway?map=hsa04514&amp;multi_query=57863+cyan%2Cblack"><Data ss:Type="String">Cell adhesion molecules (CAMs)</Data></Cell><Cell ss:StyleID="ref" ss:HRef="http://www.proteinatlas.org/ENSG00000162706"><Data ss:Type="String">ENSG00000162706</Data></Cell><Cell ss:StyleID="ref" ss:HRef="http://genome.ucsc.edu/cgi-bin/hgTracks?position=chrX:110483238-110518863&amp;db=hg19&amp;org=human"><Data ss:Type="String">chrX:110483238-110518863 (-)</Data></Cell><Cell><Data ss:Type="String">chrX</Data></Cell><Cell><Data ss:Type="String">-</Data></Cell><Cell><Data ss:Type="Number">1.10488327e8</Data></Cell><Cell><Data ss:Type="Number">1.10513774e8</Data></Cell><Cell><Data ss:Type="Number">1.10512775e8</Data></Cell><Cell><Data ss:Type="Number">1.10518774e8</Data></Cell><Cell><Data ss:Type="Number">10.0</Data></Cell><Cell><Data ss:Type="Number">1.0</Data></Cell><Cell><Data ss:Type="Number">1.0</Data></Cell><Cell><Data ss:Type="Number">0.0</Data></Cell><Cell><Data ss:Type="Number">0.0</Data></Cell><Cell><Data ss:Type="Number">0.0</Data></Cell><Cell><Data ss:Type="Number">0.0</Data></Cell><Cell><Data ss:Type="Number">0.0</Data></Cell><Cell><Data ss:Type="Number">0.0</Data></Cell><Cell><Data ss:Type="Number">0.0</Data></Cell><Cell><Data ss:Type="Number">0.0</Data></Cell><Cell><Data ss:Type="Number">0.0</Data></Cell><Cell><Data ss:Type="Number">0.0</Data></Cell><Cell><Data ss:Type="Number">0.0</Data></Cell><Cell><Data ss:Type="Number">0.0</Data></Cell><Cell><Data ss:Type="Number">1.0</Data></Cell><Cell><Data ss:Type="Number">0.0</Data></Cell><Cell><Data ss:Type="Number">1.0</Data></Cell><Cell><Data ss:Type="Number">0.0</Data></Cell><Cell><Data ss:Type="Number">0.0</Data></Cell><Cell><Data ss:Type="Number">2.0</Data></Cell><Cell><Data ss:Type="Number">0.0</Data></Cell><Cell><Data ss:Type="Number">0.0</Data></Cell><Cell><Data ss:Type="Number">0.0</Data></Cell><Cell><Data ss:Type="Number">0.0</Data></Cell><Cell><Data ss:Type="Number">0.0</Data></Cell><Cell><Data ss:Type="Number">0.0</Data></Cell><Cell><Data ss:Type="Number">1.0</Data></Cell><Cell><Data ss:Type="Number">2.0</Data></Cell><Cell><Data ss:Type="Number">1.0</Data></Cell><Cell><Data ss:Type="Number">0.0</Data></Cell><Cell><Data ss:Type="Number">0.0</Data></Cell><Cell><Data ss:Type="Number">0.0</Data></Cell><Cell><Data ss:Type="Number">0.0</Data></Cell><Cell><Data ss:Type="Number">0.0</Data></Cell><Cell><Data ss:Type="Number">0.0</Data></Cell><Cell><Data ss:Type="Number">0.0</Data></Cell><Cell><Data ss:Type="Number">0.0</Data></Cell><Cell><Data ss:Type="Number">0.0</Data></Cell></Row><Row ss:Index="76"><Cell ss:StyleID="ref" ss:HRef="http://www.ncbi.nlm.nih.gov/nuccore/?term=NM_005164"><Data ss:Type="String">NM_005164</Data></Cell><Cell ss:StyleID="ref" ss:HRef="http://www.genecards.org/cgi-bin/carddisp.pl?gene=ABCD2"><Data ss:Type="String">ABCD2</Data></Cell><Cell ss:StyleID="ref" ss:HRef="http://www.kegg.jp/kegg-bin/show_pathway?map=hsa04146&amp;multi_query=225+cyan%2Cblack"><Data ss:Type="String">Peroxisome</Data></Cell><Cell ss:StyleID="ref" ss:HRef="http://www.proteinatlas.org/ENSG00000173208"><Data ss:Type="String">ENSG00000173208</Data></Cell><Cell ss:StyleID="ref" ss:HRef="http://genome.ucsc.edu/cgi-bin/hgTracks?position=chr12:39931258-40027607&amp;db=hg19&amp;org=human"><Data ss:Type="String">chr12:39931258-40027607 (-)</Data></Cell><Cell><Data ss:Type="String">chr12</Data></Cell><Cell><Data ss:Type="String">-</Data></Cell><Cell><Data ss:Type="Number">3.9945022e7</Data></Cell><Cell><Data ss:Type="Number">4.0013843e7</Data></Cell><Cell><Data ss:Type="Number">4.0012844e7</Data></Cell><Cell><Data ss:Type="Number">4.0018843e7</Data></Cell><Cell><Data ss:Type="Number">9.0</Data></Cell><Cell><Data ss:Type="Number">0.0</Data></Cell><Cell><Data ss:Type="Number">0.0</Data></Cell><Cell><Data ss:Type="Number">1.0</Data></Cell><Cell><Data ss:Type="Number">0.0</Data></Cell><Cell><Data ss:Type="Number">2.0</Data></Cell><Cell><Data ss:Type="Number">1.0</Data></Cell><Cell><Data ss:Type="Number">0.0</Data></Cell><Cell><Data ss:Type="Number">0.0</Data></Cell><Cell><Data ss:Type="Number">0.0</Data></Cell><Cell><Data ss:Type="Number">1.0</Data></Cell><Cell><Data ss:Type="Number">0.0</Data></Cell><Cell><Data ss:Type="Number">0.0</Data></Cell><Cell><Data ss:Type="Number">0.0</Data></Cell><Cell><Data ss:Type="Number">0.0</Data></Cell><Cell><Data ss:Type="Number">1.0</Data></Cell><Cell><Data ss:Type="Number">1.0</Data></Cell><Cell><Data ss:Type="Number">0.0</Data></Cell><Cell><Data ss:Type="Number">0.0</Data></Cell><Cell><Data ss:Type="Number">0.0</Data></Cell><Cell><Data ss:Type="Number">0.0</Data></Cell><Cell><Data ss:Type="Number">1.0</Data></Cell><Cell><Data ss:Type="Number">0.0</Data></Cell><Cell><Data ss:Type="Number">0.0</Data></Cell><Cell><Data ss:Type="Number">0.0</Data></Cell><Cell><Data ss:Type="Number">0.0</Data></Cell><Cell><Data ss:Type="Number">1.0</Data></Cell><Cell><Data ss:Type="Number">0.0</Data></Cell><Cell><Data ss:Type="Number">0.0</Data></Cell><Cell><Data ss:Type="Number">0.0</Data></Cell><Cell><Data ss:Type="Number">0.0</Data></Cell><Cell><Data ss:Type="Number">0.0</Data></Cell><Cell><Data ss:Type="Number">0.0</Data></Cell><Cell><Data ss:Type="Number">0.0</Data></Cell><Cell><Data ss:Type="Number">0.0</Data></Cell><Cell><Data ss:Type="Number">0.0</Data></Cell><Cell><Data ss:Type="Number">0.0</Data></Cell><Cell><Data ss:Type="Number">0.0</Data></Cell><Cell><Data ss:Type="Number">0.0</Data></Cell></Row><Row ss:Index="77"><Cell ss:StyleID="ref" ss:HRef="http://www.ncbi.nlm.nih.gov/nuccore/?term=NM_020663"><Data ss:Type="String">NM_020663</Data></Cell><Cell ss:StyleID="ref" ss:HRef="http://www.genecards.org/cgi-bin/carddisp.pl?gene=RHOJ"><Data ss:Type="String">RHOJ</Data></Cell><Cell /><Cell ss:StyleID="ref" ss:HRef="http://www.proteinatlas.org/ENSG00000126785"><Data ss:Type="String">ENSG00000126785</Data></Cell><Cell ss:StyleID="ref" ss:HRef="http://genome.ucsc.edu/cgi-bin/hgTracks?position=chr14:63653276-63778056&amp;db=hg19&amp;org=human"><Data ss:Type="String">chr14:63653276-63778056 (+)</Data></Cell><Cell><Data ss:Type="String">chr14</Data></Cell><Cell><Data ss:Type="String">+</Data></Cell><Cell><Data ss:Type="Number">6.3671102e7</Data></Cell><Cell><Data ss:Type="Number">6.376023e7</Data></Cell><Cell><Data ss:Type="Number">6.3666102e7</Data></Cell><Cell><Data ss:Type="Number">6.3672101e7</Data></Cell><Cell><Data ss:Type="Number">9.0</Data></Cell><Cell><Data ss:Type="Number">0.0</Data></Cell><Cell><Data ss:Type="Number">0.0</Data></Cell><Cell><Data ss:Type="Number">1.0</Data></Cell><Cell><Data ss:Type="Number">0.0</Data></Cell><Cell><Data ss:Type="Number">0.0</Data></Cell><Cell><Data ss:Type="Number">0.0</Data></Cell><Cell><Data ss:Type="Number">4.0</Data></Cell><Cell><Data ss:Type="Number">0.0</Data></Cell><Cell><Data ss:Type="Number">2.0</Data></Cell><Cell><Data ss:Type="Number">0.0</Data></Cell><Cell><Data ss:Type="Number">0.0</Data></Cell><Cell><Data ss:Type="Number">0.0</Data></Cell><Cell><Data ss:Type="Number">0.0</Data></Cell><Cell><Data ss:Type="Number">0.0</Data></Cell><Cell><Data ss:Type="Number">0.0</Data></Cell><Cell><Data ss:Type="Number">0.0</Data></Cell><Cell><Data ss:Type="Number">0.0</Data></Cell><Cell><Data ss:Type="Number">0.0</Data></Cell><Cell><Data ss:Type="Number">1.0</Data></Cell><Cell><Data ss:Type="Number">0.0</Data></Cell><Cell><Data ss:Type="Number">0.0</Data></Cell><Cell><Data ss:Type="Number">0.0</Data></Cell><Cell><Data ss:Type="Number">0.0</Data></Cell><Cell><Data ss:Type="Number">0.0</Data></Cell><Cell><Data ss:Type="Number">0.0</Data></Cell><Cell><Data ss:Type="Number">0.0</Data></Cell><Cell><Data ss:Type="Number">0.0</Data></Cell><Cell><Data ss:Type="Number">0.0</Data></Cell><Cell><Data ss:Type="Number">0.0</Data></Cell><Cell><Data ss:Type="Number">0.0</Data></Cell><Cell><Data ss:Type="Number">0.0</Data></Cell><Cell><Data ss:Type="Number">0.0</Data></Cell><Cell><Data ss:Type="Number">0.0</Data></Cell><Cell><Data ss:Type="Number">0.0</Data></Cell><Cell><Data ss:Type="Number">0.0</Data></Cell><Cell><Data ss:Type="Number">0.0</Data></Cell><Cell><Data ss:Type="Number">0.0</Data></Cell><Cell><Data ss:Type="Number">1.0</Data></Cell></Row><Row ss:Index="78"><Cell ss:StyleID="ref" ss:HRef="http://www.ncbi.nlm.nih.gov/nuccore/?term=NM_001146312"><Data ss:Type="String">NM_001146312</Data></Cell><Cell ss:StyleID="ref" ss:HRef="http://www.genecards.org/cgi-bin/carddisp.pl?gene=IGFBP4"><Data ss:Type="String">IGFBP4</Data></Cell><Cell /><Cell ss:StyleID="ref" ss:HRef="http://www.proteinatlas.org/ENSG00000141753"><Data ss:Type="String">ENSG00000141753</Data></Cell><Cell ss:StyleID="ref" ss:HRef="http://genome.ucsc.edu/cgi-bin/hgTracks?position=chr17:12548918-12690940&amp;db=hg19&amp;org=human"><Data ss:Type="String">chr17:12548918-12690940 (+)</Data></Cell><Cell><Data ss:Type="String">chr17</Data></Cell><Cell><Data ss:Type="String">+</Data></Cell><Cell><Data ss:Type="Number">1.2569207e7</Data></Cell><Cell><Data ss:Type="Number">1.2670651e7</Data></Cell><Cell><Data ss:Type="Number">1.2564207e7</Data></Cell><Cell><Data ss:Type="Number">1.2570206e7</Data></Cell><Cell><Data ss:Type="Number">9.0</Data></Cell><Cell><Data ss:Type="Number">1.0</Data></Cell><Cell><Data ss:Type="Number">1.0</Data></Cell><Cell><Data ss:Type="Number">1.0</Data></Cell><Cell><Data ss:Type="Number">0.0</Data></Cell><Cell><Data ss:Type="Number">0.0</Data></Cell><Cell><Data ss:Type="Number">0.0</Data></Cell><Cell><Data ss:Type="Number">0.0</Data></Cell><Cell><Data ss:Type="Number">0.0</Data></Cell><Cell><Data ss:Type="Number">0.0</Data></Cell><Cell><Data ss:Type="Number">0.0</Data></Cell><Cell><Data ss:Type="Number">1.0</Data></Cell><Cell><Data ss:Type="Number">0.0</Data></Cell><Cell><Data ss:Type="Number">0.0</Data></Cell><Cell><Data ss:Type="Number">0.0</Data></Cell><Cell><Data ss:Type="Number">0.0</Data></Cell><Cell><Data ss:Type="Number">0.0</Data></Cell><Cell><Data ss:Type="Number">1.0</Data></Cell><Cell><Data ss:Type="Number">1.0</Data></Cell><Cell><Data ss:Type="Number">0.0</Data></Cell><Cell><Data ss:Type="Number">1.0</Data></Cell><Cell><Data ss:Type="Number">0.0</Data></Cell><Cell><Data ss:Type="Number">1.0</Data></Cell><Cell><Data ss:Type="Number">0.0</Data></Cell><Cell><Data ss:Type="Number">0.0</Data></Cell><Cell><Data ss:Type="Number">0.0</Data></Cell><Cell><Data ss:Type="Number">0.0</Data></Cell><Cell><Data ss:Type="Number">1.0</Data></Cell><Cell><Data ss:Type="Number">0.0</Data></Cell><Cell><Data ss:Type="Number">0.0</Data></Cell><Cell><Data ss:Type="Number">0.0</Data></Cell><Cell><Data ss:Type="Number">0.0</Data></Cell><Cell><Data ss:Type="Number">0.0</Data></Cell><Cell><Data ss:Type="Number">0.0</Data></Cell><Cell><Data ss:Type="Number">0.0</Data></Cell><Cell><Data ss:Type="Number">0.0</Data></Cell><Cell><Data ss:Type="Number">0.0</Data></Cell><Cell><Data ss:Type="Number">0.0</Data></Cell><Cell><Data ss:Type="Number">0.0</Data></Cell></Row><Row ss:Index="79"><Cell ss:StyleID="ref" ss:HRef="http://www.ncbi.nlm.nih.gov/nuccore/?term=NM_001148"><Data ss:Type="String">NM_001148</Data></Cell><Cell ss:StyleID="ref" ss:HRef="http://www.genecards.org/cgi-bin/carddisp.pl?gene=ZNF518B"><Data ss:Type="String">ZNF518B</Data></Cell><Cell /><Cell ss:StyleID="ref" ss:HRef="http://www.proteinatlas.org/ENSG00000178163"><Data ss:Type="String">ENSG00000178163</Data></Cell><Cell ss:StyleID="ref" ss:HRef="http://genome.ucsc.edu/cgi-bin/hgTracks?position=chr4:113903963-114371718&amp;db=hg19&amp;org=human"><Data ss:Type="String">chr4:113903963-114371718 (+)</Data></Cell><Cell><Data ss:Type="String">chr4</Data></Cell><Cell><Data ss:Type="String">+</Data></Cell><Cell><Data ss:Type="Number">1.13970785e8</Data></Cell><Cell><Data ss:Type="Number">1.14304896e8</Data></Cell><Cell><Data ss:Type="Number">1.13965785e8</Data></Cell><Cell><Data ss:Type="Number">1.13971784e8</Data></Cell><Cell><Data ss:Type="Number">9.0</Data></Cell><Cell><Data ss:Type="Number">0.0</Data></Cell><Cell><Data ss:Type="Number">1.0</Data></Cell><Cell><Data ss:Type="Number">1.0</Data></Cell><Cell><Data ss:Type="Number">1.0</Data></Cell><Cell><Data ss:Type="Number">0.0</Data></Cell><Cell><Data ss:Type="Number">0.0</Data></Cell><Cell><Data ss:Type="Number">0.0</Data></Cell><Cell><Data ss:Type="Number">1.0</Data></Cell><Cell><Data ss:Type="Number">0.0</Data></Cell><Cell><Data ss:Type="Number">0.0</Data></Cell><Cell><Data ss:Type="Number">0.0</Data></Cell><Cell><Data ss:Type="Number">0.0</Data></Cell><Cell><Data ss:Type="Number">0.0</Data></Cell><Cell><Data ss:Type="Number">0.0</Data></Cell><Cell><Data ss:Type="Number">1.0</Data></Cell><Cell><Data ss:Type="Number">0.0</Data></Cell><Cell><Data ss:Type="Number">0.0</Data></Cell><Cell><Data ss:Type="Number">0.0</Data></Cell><Cell><Data ss:Type="Number">1.0</Data></Cell><Cell><Data ss:Type="Number">1.0</Data></Cell><Cell><Data ss:Type="Number">0.0</Data></Cell><Cell><Data ss:Type="Number">0.0</Data></Cell><Cell><Data ss:Type="Number">1.0</Data></Cell><Cell><Data ss:Type="Number">0.0</Data></Cell><Cell><Data ss:Type="Number">0.0</Data></Cell><Cell><Data ss:Type="Number">0.0</Data></Cell><Cell><Data ss:Type="Number">0.0</Data></Cell><Cell><Data ss:Type="Number">0.0</Data></Cell><Cell><Data ss:Type="Number">0.0</Data></Cell><Cell><Data ss:Type="Number">0.0</Data></Cell><Cell><Data ss:Type="Number">0.0</Data></Cell><Cell><Data ss:Type="Number">0.0</Data></Cell><Cell><Data ss:Type="Number">0.0</Data></Cell><Cell><Data ss:Type="Number">0.0</Data></Cell><Cell><Data ss:Type="Number">0.0</Data></Cell><Cell><Data ss:Type="Number">0.0</Data></Cell><Cell><Data ss:Type="Number">1.0</Data></Cell><Cell><Data ss:Type="Number">0.0</Data></Cell></Row><Row ss:Index="80"><Cell ss:StyleID="ref" ss:HRef="http://www.ncbi.nlm.nih.gov/nuccore/?term=NM_005100"><Data ss:Type="String">NM_005100</Data></Cell><Cell ss:StyleID="ref" ss:HRef="http://www.genecards.org/cgi-bin/carddisp.pl?gene=CMAHP"><Data ss:Type="String">CMAHP</Data></Cell><Cell /><Cell ss:StyleID="ref" ss:HRef="http://www.proteinatlas.org/ENSG00000168405"><Data ss:Type="String">ENSG00000168405</Data></Cell><Cell ss:StyleID="ref" ss:HRef="http://genome.ucsc.edu/cgi-bin/hgTracks?position=chr6:151537422-151703406&amp;db=hg19&amp;org=human"><Data ss:Type="String">chr6:151537422-151703406 (+)</Data></Cell><Cell><Data ss:Type="String">chr6</Data></Cell><Cell><Data ss:Type="String">+</Data></Cell><Cell><Data ss:Type="Number">1.51561134e8</Data></Cell><Cell><Data ss:Type="Number">1.51679694e8</Data></Cell><Cell><Data ss:Type="Number">1.51556134e8</Data></Cell><Cell><Data ss:Type="Number">1.51562133e8</Data></Cell><Cell><Data ss:Type="Number">9.0</Data></Cell><Cell><Data ss:Type="Number">0.0</Data></Cell><Cell><Data ss:Type="Number">0.0</Data></Cell><Cell><Data ss:Type="Number">0.0</Data></Cell><Cell><Data ss:Type="Number">0.0</Data></Cell><Cell><Data ss:Type="Number">0.0</Data></Cell><Cell><Data ss:Type="Number">0.0</Data></Cell><Cell><Data ss:Type="Number">0.0</Data></Cell><Cell><Data ss:Type="Number">0.0</Data></Cell><Cell><Data ss:Type="Number">0.0</Data></Cell><Cell><Data ss:Type="Number">0.0</Data></Cell><Cell><Data ss:Type="Number">0.0</Data></Cell><Cell><Data ss:Type="Number">0.0</Data></Cell><Cell><Data ss:Type="Number">1.0</Data></Cell><Cell><Data ss:Type="Number">0.0</Data></Cell><Cell><Data ss:Type="Number">0.0</Data></Cell><Cell><Data ss:Type="Number">1.0</Data></Cell><Cell><Data ss:Type="Number">0.0</Data></Cell><Cell><Data ss:Type="Number">0.0</Data></Cell><Cell><Data ss:Type="Number">1.0</Data></Cell><Cell><Data ss:Type="Number">0.0</Data></Cell><Cell><Data ss:Type="Number">0.0</Data></Cell><Cell><Data ss:Type="Number">3.0</Data></Cell><Cell><Data ss:Type="Number">0.0</Data></Cell><Cell><Data ss:Type="Number">0.0</Data></Cell><Cell><Data ss:Type="Number">0.0</Data></Cell><Cell><Data ss:Type="Number">0.0</Data></Cell><Cell><Data ss:Type="Number">2.0</Data></Cell><Cell><Data ss:Type="Number">1.0</Data></Cell><Cell><Data ss:Type="Number">0.0</Data></Cell><Cell><Data ss:Type="Number">0.0</Data></Cell><Cell><Data ss:Type="Number">0.0</Data></Cell><Cell><Data ss:Type="Number">0.0</Data></Cell><Cell><Data ss:Type="Number">0.0</Data></Cell><Cell><Data ss:Type="Number">0.0</Data></Cell><Cell><Data ss:Type="Number">0.0</Data></Cell><Cell><Data ss:Type="Number">0.0</Data></Cell><Cell><Data ss:Type="Number">0.0</Data></Cell><Cell><Data ss:Type="Number">0.0</Data></Cell></Row><Row ss:Index="81"><Cell ss:StyleID="ref" ss:HRef="http://www.ncbi.nlm.nih.gov/nuccore/?term=NM_002839"><Data ss:Type="String">NM_002839</Data></Cell><Cell ss:StyleID="ref" ss:HRef="http://www.genecards.org/cgi-bin/carddisp.pl?gene=TSPAN7"><Data ss:Type="String">TSPAN7</Data></Cell><Cell ss:StyleID="ref" ss:HRef="http://www.kegg.jp/kegg-bin/show_pathway?map=hsa05202&amp;multi_query=7102+cyan%2Cblack"><Data ss:Type="String">Transcriptional misregulation in cancer</Data></Cell><Cell ss:StyleID="ref" ss:HRef="http://www.proteinatlas.org/ENSG00000156298"><Data ss:Type="String">ENSG00000156298</Data></Cell><Cell ss:StyleID="ref" ss:HRef="http://genome.ucsc.edu/cgi-bin/hgTracks?position=chr9:7854551-11072418&amp;db=hg19&amp;org=human"><Data ss:Type="String">chr9:7854551-11072418 (-)</Data></Cell><Cell><Data ss:Type="String">chr9</Data></Cell><Cell><Data ss:Type="String">-</Data></Cell><Cell><Data ss:Type="Number">8314246.0</Data></Cell><Cell><Data ss:Type="Number">1.0612723e7</Data></Cell><Cell><Data ss:Type="Number">1.0611724e7</Data></Cell><Cell><Data ss:Type="Number">1.0617723e7</Data></Cell><Cell><Data ss:Type="Number">9.0</Data></Cell><Cell><Data ss:Type="Number">0.0</Data></Cell><Cell><Data ss:Type="Number">0.0</Data></Cell><Cell><Data ss:Type="Number">1.0</Data></Cell><Cell><Data ss:Type="Number">0.0</Data></Cell><Cell><Data ss:Type="Number">1.0</Data></Cell><Cell><Data ss:Type="Number">1.0</Data></Cell><Cell><Data ss:Type="Number">0.0</Data></Cell><Cell><Data ss:Type="Number">0.0</Data></Cell><Cell><Data ss:Type="Number">0.0</Data></Cell><Cell><Data ss:Type="Number">1.0</Data></Cell><Cell><Data ss:Type="Number">0.0</Data></Cell><Cell><Data ss:Type="Number">0.0</Data></Cell><Cell><Data ss:Type="Number">2.0</Data></Cell><Cell><Data ss:Type="Number">0.0</Data></Cell><Cell><Data ss:Type="Number">0.0</Data></Cell><Cell><Data ss:Type="Number">0.0</Data></Cell><Cell><Data ss:Type="Number">0.0</Data></Cell><Cell><Data ss:Type="Number">0.0</Data></Cell><Cell><Data ss:Type="Number">0.0</Data></Cell><Cell><Data ss:Type="Number">0.0</Data></Cell><Cell><Data ss:Type="Number">0.0</Data></Cell><Cell><Data ss:Type="Number">0.0</Data></Cell><Cell><Data ss:Type="Number">0.0</Data></Cell><Cell><Data ss:Type="Number">0.0</Data></Cell><Cell><Data ss:Type="Number">0.0</Data></Cell><Cell><Data ss:Type="Number">3.0</Data></Cell><Cell><Data ss:Type="Number">0.0</Data></Cell><Cell><Data ss:Type="Number">0.0</Data></Cell><Cell><Data ss:Type="Number">0.0</Data></Cell><Cell><Data ss:Type="Number">0.0</Data></Cell><Cell><Data ss:Type="Number">0.0</Data></Cell><Cell><Data ss:Type="Number">0.0</Data></Cell><Cell><Data ss:Type="Number">0.0</Data></Cell><Cell><Data ss:Type="Number">0.0</Data></Cell><Cell><Data ss:Type="Number">0.0</Data></Cell><Cell><Data ss:Type="Number">0.0</Data></Cell><Cell><Data ss:Type="Number">0.0</Data></Cell><Cell><Data ss:Type="Number">0.0</Data></Cell></Row><Row ss:Index="82"><Cell ss:StyleID="ref" ss:HRef="http://www.ncbi.nlm.nih.gov/nuccore/?term=NM_001207011"><Data ss:Type="String">NM_001207011</Data></Cell><Cell ss:StyleID="ref" ss:HRef="http://www.genecards.org/cgi-bin/carddisp.pl?gene=NRK"><Data ss:Type="String">NRK</Data></Cell><Cell /><Cell ss:StyleID="ref" ss:HRef="http://www.proteinatlas.org/ENSG00000123572"><Data ss:Type="String">ENSG00000123572</Data></Cell><Cell ss:StyleID="ref" ss:HRef="http://genome.ucsc.edu/cgi-bin/hgTracks?position=chr9:34543688-34597880&amp;db=hg19&amp;org=human"><Data ss:Type="String">chr9:34543688-34597880 (-)</Data></Cell><Cell><Data ss:Type="String">chr9</Data></Cell><Cell><Data ss:Type="String">-</Data></Cell><Cell><Data ss:Type="Number">3.455143e7</Data></Cell><Cell><Data ss:Type="Number">3.4590138e7</Data></Cell><Cell><Data ss:Type="Number">3.4589139e7</Data></Cell><Cell><Data ss:Type="Number">3.4595138e7</Data></Cell><Cell><Data ss:Type="Number">9.0</Data></Cell><Cell><Data ss:Type="Number">0.0</Data></Cell><Cell><Data ss:Type="Number">1.0</Data></Cell><Cell><Data ss:Type="Number">0.0</Data></Cell><Cell><Data ss:Type="Number">0.0</Data></Cell><Cell><Data ss:Type="Number">0.0</Data></Cell><Cell><Data ss:Type="Number">0.0</Data></Cell><Cell><Data ss:Type="Number">0.0</Data></Cell><Cell><Data ss:Type="Number">0.0</Data></Cell><Cell><Data ss:Type="Number">0.0</Data></Cell><Cell><Data ss:Type="Number">0.0</Data></Cell><Cell><Data ss:Type="Number">0.0</Data></Cell><Cell><Data ss:Type="Number">0.0</Data></Cell><Cell><Data ss:Type="Number">0.0</Data></Cell><Cell><Data ss:Type="Number">0.0</Data></Cell><Cell><Data ss:Type="Number">1.0</Data></Cell><Cell><Data ss:Type="Number">1.0</Data></Cell><Cell><Data ss:Type="Number">1.0</Data></Cell><Cell><Data ss:Type="Number">0.0</Data></Cell><Cell><Data ss:Type="Number">0.0</Data></Cell><Cell><Data ss:Type="Number">1.0</Data></Cell><Cell><Data ss:Type="Number">1.0</Data></Cell><Cell><Data ss:Type="Number">0.0</Data></Cell><Cell><Data ss:Type="Number">0.0</Data></Cell><Cell><Data ss:Type="Number">1.0</Data></Cell><Cell><Data ss:Type="Number">0.0</Data></Cell><Cell><Data ss:Type="Number">0.0</Data></Cell><Cell><Data ss:Type="Number">0.0</Data></Cell><Cell><Data ss:Type="Number">0.0</Data></Cell><Cell><Data ss:Type="Number">1.0</Data></Cell><Cell><Data ss:Type="Number">0.0</Data></Cell><Cell><Data ss:Type="Number">0.0</Data></Cell><Cell><Data ss:Type="Number">0.0</Data></Cell><Cell><Data ss:Type="Number">0.0</Data></Cell><Cell><Data ss:Type="Number">0.0</Data></Cell><Cell><Data ss:Type="Number">0.0</Data></Cell><Cell><Data ss:Type="Number">0.0</Data></Cell><Cell><Data ss:Type="Number">0.0</Data></Cell><Cell><Data ss:Type="Number">1.0</Data></Cell></Row><Row ss:Index="83"><Cell ss:StyleID="ref" ss:HRef="http://www.ncbi.nlm.nih.gov/nuccore/?term=NM_012193"><Data ss:Type="String">NM_012193</Data></Cell><Cell ss:StyleID="ref" ss:HRef="http://www.genecards.org/cgi-bin/carddisp.pl?gene=FZD4"><Data ss:Type="String">FZD4</Data></Cell><Cell ss:StyleID="ref" ss:HRef="http://www.kegg.jp/kegg-bin/show_pathway?map=hsa05217&amp;multi_query=8322+cyan%2Cblack"><Data ss:Type="String">Basal cell carcinoma</Data></Cell><Cell ss:StyleID="ref" ss:HRef="http://www.proteinatlas.org/ENSG00000174804"><Data ss:Type="String">ENSG00000174804</Data></Cell><Cell ss:StyleID="ref" ss:HRef="http://genome.ucsc.edu/cgi-bin/hgTracks?position=chr11:86654772-86668385&amp;db=hg19&amp;org=human"><Data ss:Type="String">chr11:86654772-86668385 (-)</Data></Cell><Cell><Data ss:Type="String">chr11</Data></Cell><Cell><Data ss:Type="String">-</Data></Cell><Cell><Data ss:Type="Number">8.6656717e7</Data></Cell><Cell><Data ss:Type="Number">8.666644e7</Data></Cell><Cell><Data ss:Type="Number">8.6665441e7</Data></Cell><Cell><Data ss:Type="Number">8.667144e7</Data></Cell><Cell><Data ss:Type="Number">8.0</Data></Cell><Cell><Data ss:Type="Number">1.0</Data></Cell><Cell><Data ss:Type="Number">0.0</Data></Cell><Cell><Data ss:Type="Number">0.0</Data></Cell><Cell><Data ss:Type="Number">0.0</Data></Cell><Cell><Data ss:Type="Number">0.0</Data></Cell><Cell><Data ss:Type="Number">0.0</Data></Cell><Cell><Data ss:Type="Number">0.0</Data></Cell><Cell><Data ss:Type="Number">1.0</Data></Cell><Cell><Data ss:Type="Number">0.0</Data></Cell><Cell><Data ss:Type="Number">0.0</Data></Cell><Cell><Data ss:Type="Number">0.0</Data></Cell><Cell><Data ss:Type="Number">1.0</Data></Cell><Cell><Data ss:Type="Number">0.0</Data></Cell><Cell><Data ss:Type="Number">0.0</Data></Cell><Cell><Data ss:Type="Number">1.0</Data></Cell><Cell><Data ss:Type="Number">0.0</Data></Cell><Cell><Data ss:Type="Number">0.0</Data></Cell><Cell><Data ss:Type="Number">0.0</Data></Cell><Cell><Data ss:Type="Number">0.0</Data></Cell><Cell><Data ss:Type="Number">0.0</Data></Cell><Cell><Data ss:Type="Number">1.0</Data></Cell><Cell><Data ss:Type="Number">0.0</Data></Cell><Cell><Data ss:Type="Number">0.0</Data></Cell><Cell><Data ss:Type="Number">0.0</Data></Cell><Cell><Data ss:Type="Number">0.0</Data></Cell><Cell><Data ss:Type="Number">0.0</Data></Cell><Cell><Data ss:Type="Number">0.0</Data></Cell><Cell><Data ss:Type="Number">0.0</Data></Cell><Cell><Data ss:Type="Number">1.0</Data></Cell><Cell><Data ss:Type="Number">0.0</Data></Cell><Cell><Data ss:Type="Number">0.0</Data></Cell><Cell><Data ss:Type="Number">0.0</Data></Cell><Cell><Data ss:Type="Number">0.0</Data></Cell><Cell><Data ss:Type="Number">0.0</Data></Cell><Cell><Data ss:Type="Number">0.0</Data></Cell><Cell><Data ss:Type="Number">0.0</Data></Cell><Cell><Data ss:Type="Number">1.0</Data></Cell><Cell><Data ss:Type="Number">1.0</Data></Cell></Row><Row ss:Index="84"><Cell ss:StyleID="ref" ss:HRef="http://www.ncbi.nlm.nih.gov/nuccore/?term=NM_003480"><Data ss:Type="String">NM_003480</Data></Cell><Cell ss:StyleID="ref" ss:HRef="http://www.genecards.org/cgi-bin/carddisp.pl?gene=MFAP5"><Data ss:Type="String">MFAP5</Data></Cell><Cell /><Cell ss:StyleID="ref" ss:HRef="http://www.proteinatlas.org/ENSG00000197614"><Data ss:Type="String">ENSG00000197614</Data></Cell><Cell ss:StyleID="ref" ss:HRef="http://genome.ucsc.edu/cgi-bin/hgTracks?position=chr12:8795161-8818812&amp;db=hg19&amp;org=human"><Data ss:Type="String">chr12:8795161-8818812 (-)</Data></Cell><Cell><Data ss:Type="String">chr12</Data></Cell><Cell><Data ss:Type="String">-</Data></Cell><Cell><Data ss:Type="Number">8798540.0</Data></Cell><Cell><Data ss:Type="Number">8815433.0</Data></Cell><Cell><Data ss:Type="Number">8814434.0</Data></Cell><Cell><Data ss:Type="Number">8820433.0</Data></Cell><Cell><Data ss:Type="Number">8.0</Data></Cell><Cell><Data ss:Type="Number">0.0</Data></Cell><Cell><Data ss:Type="Number">3.0</Data></Cell><Cell><Data ss:Type="Number">0.0</Data></Cell><Cell><Data ss:Type="Number">0.0</Data></Cell><Cell><Data ss:Type="Number">0.0</Data></Cell><Cell><Data ss:Type="Number">0.0</Data></Cell><Cell><Data ss:Type="Number">0.0</Data></Cell><Cell><Data ss:Type="Number">0.0</Data></Cell><Cell><Data ss:Type="Number">0.0</Data></Cell><Cell><Data ss:Type="Number">0.0</Data></Cell><Cell><Data ss:Type="Number">0.0</Data></Cell><Cell><Data ss:Type="Number">1.0</Data></Cell><Cell><Data ss:Type="Number">0.0</Data></Cell><Cell><Data ss:Type="Number">0.0</Data></Cell><Cell><Data ss:Type="Number">0.0</Data></Cell><Cell><Data ss:Type="Number">1.0</Data></Cell><Cell><Data ss:Type="Number">0.0</Data></Cell><Cell><Data ss:Type="Number">0.0</Data></Cell><Cell><Data ss:Type="Number">0.0</Data></Cell><Cell><Data ss:Type="Number">0.0</Data></Cell><Cell><Data ss:Type="Number">0.0</Data></Cell><Cell><Data ss:Type="Number">0.0</Data></Cell><Cell><Data ss:Type="Number">0.0</Data></Cell><Cell><Data ss:Type="Number">1.0</Data></Cell><Cell><Data ss:Type="Number">0.0</Data></Cell><Cell><Data ss:Type="Number">1.0</Data></Cell><Cell><Data ss:Type="Number">0.0</Data></Cell><Cell><Data ss:Type="Number">0.0</Data></Cell><Cell><Data ss:Type="Number">0.0</Data></Cell><Cell><Data ss:Type="Number">0.0</Data></Cell><Cell><Data ss:Type="Number">0.0</Data></Cell><Cell><Data ss:Type="Number">0.0</Data></Cell><Cell><Data ss:Type="Number">0.0</Data></Cell><Cell><Data ss:Type="Number">0.0</Data></Cell><Cell><Data ss:Type="Number">0.0</Data></Cell><Cell><Data ss:Type="Number">0.0</Data></Cell><Cell><Data ss:Type="Number">0.0</Data></Cell><Cell><Data ss:Type="Number">1.0</Data></Cell></Row><Row ss:Index="85"><Cell ss:StyleID="ref" ss:HRef="http://www.ncbi.nlm.nih.gov/nuccore/?term=NM_144607"><Data ss:Type="String">NM_144607</Data></Cell><Cell ss:StyleID="ref" ss:HRef="http://www.genecards.org/cgi-bin/carddisp.pl?gene=KSR1"><Data ss:Type="String">KSR1</Data></Cell><Cell ss:StyleID="ref" ss:HRef="http://www.kegg.jp/kegg-bin/show_pathway?map=hsa05152&amp;multi_query=8844+cyan%2Cblack"><Data ss:Type="String">Tuberculosis</Data></Cell><Cell ss:StyleID="ref" ss:HRef="http://www.proteinatlas.org/ENSG00000141068"><Data ss:Type="String">ENSG00000141068</Data></Cell><Cell ss:StyleID="ref" ss:HRef="http://genome.ucsc.edu/cgi-bin/hgTracks?position=chr17:7760157-7766507&amp;db=hg19&amp;org=human"><Data ss:Type="String">chr17:7760157-7766507 (+)</Data></Cell><Cell><Data ss:Type="String">chr17</Data></Cell><Cell><Data ss:Type="String">+</Data></Cell><Cell><Data ss:Type="Number">7761064.0</Data></Cell><Cell><Data ss:Type="Number">7765600.0</Data></Cell><Cell><Data ss:Type="Number">7756064.0</Data></Cell><Cell><Data ss:Type="Number">7762063.0</Data></Cell><Cell><Data ss:Type="Number">8.0</Data></Cell><Cell><Data ss:Type="Number">0.0</Data></Cell><Cell><Data ss:Type="Number">1.0</Data></Cell><Cell><Data ss:Type="Number">0.0</Data></Cell><Cell><Data ss:Type="Number">0.0</Data></Cell><Cell><Data ss:Type="Number">1.0</Data></Cell><Cell><Data ss:Type="Number">1.0</Data></Cell><Cell><Data ss:Type="Number">0.0</Data></Cell><Cell><Data ss:Type="Number">1.0</Data></Cell><Cell><Data ss:Type="Number">0.0</Data></Cell><Cell><Data ss:Type="Number">1.0</Data></Cell><Cell><Data ss:Type="Number">1.0</Data></Cell><Cell><Data ss:Type="Number">0.0</Data></Cell><Cell><Data ss:Type="Number">0.0</Data></Cell><Cell><Data ss:Type="Number">0.0</Data></Cell><Cell><Data ss:Type="Number">1.0</Data></Cell><Cell><Data ss:Type="Number">0.0</Data></Cell><Cell><Data ss:Type="Number">0.0</Data></Cell><Cell><Data ss:Type="Number">1.0</Data></Cell><Cell><Data ss:Type="Number">0.0</Data></Cell><Cell><Data ss:Type="Number">0.0</Data></Cell><Cell><Data ss:Type="Number">0.0</Data></Cell><Cell><Data ss:Type="Number">0.0</Data></Cell><Cell><Data ss:Type="Number">0.0</Data></Cell><Cell><Data ss:Type="Number">0.0</Data></Cell><Cell><Data ss:Type="Number">0.0</Data></Cell><Cell><Data ss:Type="Number">0.0</Data></Cell><Cell><Data ss:Type="Number">0.0</Data></Cell><Cell><Data ss:Type="Number">0.0</Data></Cell><Cell><Data ss:Type="Number">0.0</Data></Cell><Cell><Data ss:Type="Number">0.0</Data></Cell><Cell><Data ss:Type="Number">0.0</Data></Cell><Cell><Data ss:Type="Number">0.0</Data></Cell><Cell><Data ss:Type="Number">0.0</Data></Cell><Cell><Data ss:Type="Number">0.0</Data></Cell><Cell><Data ss:Type="Number">0.0</Data></Cell><Cell><Data ss:Type="Number">0.0</Data></Cell><Cell><Data ss:Type="Number">0.0</Data></Cell><Cell><Data ss:Type="Number">0.0</Data></Cell></Row><Row ss:Index="86"><Cell ss:StyleID="ref" ss:HRef="http://www.ncbi.nlm.nih.gov/nuccore/?term=NM_001080545"><Data ss:Type="String">NM_001080545</Data></Cell><Cell ss:StyleID="ref" ss:HRef="http://www.genecards.org/cgi-bin/carddisp.pl?gene=LOC100216479"><Data ss:Type="String">LOC100216479</Data></Cell><Cell /><Cell ss:StyleID="ref" ss:HRef="http://www.proteinatlas.org/ENSG00000178162"><Data ss:Type="String">ENSG00000178162</Data></Cell><Cell ss:StyleID="ref" ss:HRef="http://genome.ucsc.edu/cgi-bin/hgTracks?position=chr2:182824165-183008869&amp;db=hg19&amp;org=human"><Data ss:Type="String">chr2:182824165-183008869 (+)</Data></Cell><Cell><Data ss:Type="String">chr2</Data></Cell><Cell><Data ss:Type="String">+</Data></Cell><Cell><Data ss:Type="Number">1.82850551e8</Data></Cell><Cell><Data ss:Type="Number">1.82982483e8</Data></Cell><Cell><Data ss:Type="Number">1.82845551e8</Data></Cell><Cell><Data ss:Type="Number">1.8285155e8</Data></Cell><Cell><Data ss:Type="Number">8.0</Data></Cell><Cell><Data ss:Type="Number">0.0</Data></Cell><Cell><Data ss:Type="Number">0.0</Data></Cell><Cell><Data ss:Type="Number">0.0</Data></Cell><Cell><Data ss:Type="Number">0.0</Data></Cell><Cell><Data ss:Type="Number">1.0</Data></Cell><Cell><Data ss:Type="Number">0.0</Data></Cell><Cell><Data ss:Type="Number">0.0</Data></Cell><Cell><Data ss:Type="Number">0.0</Data></Cell><Cell><Data ss:Type="Number">0.0</Data></Cell><Cell><Data ss:Type="Number">0.0</Data></Cell><Cell><Data ss:Type="Number">0.0</Data></Cell><Cell><Data ss:Type="Number">0.0</Data></Cell><Cell><Data ss:Type="Number">0.0</Data></Cell><Cell><Data ss:Type="Number">1.0</Data></Cell><Cell><Data ss:Type="Number">1.0</Data></Cell><Cell><Data ss:Type="Number">0.0</Data></Cell><Cell><Data ss:Type="Number">0.0</Data></Cell><Cell><Data ss:Type="Number">0.0</Data></Cell><Cell><Data ss:Type="Number">1.0</Data></Cell><Cell><Data ss:Type="Number">0.0</Data></Cell><Cell><Data ss:Type="Number">0.0</Data></Cell><Cell><Data ss:Type="Number">0.0</Data></Cell><Cell><Data ss:Type="Number">0.0</Data></Cell><Cell><Data ss:Type="Number">0.0</Data></Cell><Cell><Data ss:Type="Number">0.0</Data></Cell><Cell><Data ss:Type="Number">0.0</Data></Cell><Cell><Data ss:Type="Number">0.0</Data></Cell><Cell><Data ss:Type="Number">0.0</Data></Cell><Cell><Data ss:Type="Number">0.0</Data></Cell><Cell><Data ss:Type="Number">0.0</Data></Cell><Cell><Data ss:Type="Number">1.0</Data></Cell><Cell><Data ss:Type="Number">0.0</Data></Cell><Cell><Data ss:Type="Number">0.0</Data></Cell><Cell><Data ss:Type="Number">0.0</Data></Cell><Cell><Data ss:Type="Number">0.0</Data></Cell><Cell><Data ss:Type="Number">0.0</Data></Cell><Cell><Data ss:Type="Number">1.0</Data></Cell><Cell><Data ss:Type="Number">2.0</Data></Cell></Row><Row ss:Index="87"><Cell ss:StyleID="ref" ss:HRef="http://www.ncbi.nlm.nih.gov/nuccore/?term=NM_001927"><Data ss:Type="String">NM_001927</Data></Cell><Cell ss:StyleID="ref" ss:HRef="http://www.genecards.org/cgi-bin/carddisp.pl?gene=CACNB4"><Data ss:Type="String">CACNB4</Data></Cell><Cell ss:StyleID="ref" ss:HRef="http://www.kegg.jp/kegg-bin/show_pathway?map=hsa05414&amp;multi_query=785+cyan%2Cblack"><Data ss:Type="String">Dilated cardiomyopathy</Data></Cell><Cell ss:StyleID="ref" ss:HRef="http://www.proteinatlas.org/ENSG00000182389"><Data ss:Type="String">ENSG00000182389</Data></Cell><Cell ss:StyleID="ref" ss:HRef="http://genome.ucsc.edu/cgi-bin/hgTracks?position=chr2:220281427-220293133&amp;db=hg19&amp;org=human"><Data ss:Type="String">chr2:220281427-220293133 (+)</Data></Cell><Cell><Data ss:Type="String">chr2</Data></Cell><Cell><Data ss:Type="String">+</Data></Cell><Cell><Data ss:Type="Number">2.20283099e8</Data></Cell><Cell><Data ss:Type="Number">2.20291461e8</Data></Cell><Cell><Data ss:Type="Number">2.20278099e8</Data></Cell><Cell><Data ss:Type="Number">2.20284098e8</Data></Cell><Cell><Data ss:Type="Number">8.0</Data></Cell><Cell><Data ss:Type="Number">0.0</Data></Cell><Cell><Data ss:Type="Number">0.0</Data></Cell><Cell><Data ss:Type="Number">3.0</Data></Cell><Cell><Data ss:Type="Number">0.0</Data></Cell><Cell><Data ss:Type="Number">0.0</Data></Cell><Cell><Data ss:Type="Number">0.0</Data></Cell><Cell><Data ss:Type="Number">0.0</Data></Cell><Cell><Data ss:Type="Number">0.0</Data></Cell><Cell><Data ss:Type="Number">0.0</Data></Cell><Cell><Data ss:Type="Number">0.0</Data></Cell><Cell><Data ss:Type="Number">0.0</Data></Cell><Cell><Data ss:Type="Number">0.0</Data></Cell><Cell><Data ss:Type="Number">0.0</Data></Cell><Cell><Data ss:Type="Number">0.0</Data></Cell><Cell><Data ss:Type="Number">1.0</Data></Cell><Cell><Data ss:Type="Number">0.0</Data></Cell><Cell><Data ss:Type="Number">0.0</Data></Cell><Cell><Data ss:Type="Number">1.0</Data></Cell><Cell><Data ss:Type="Number">0.0</Data></Cell><Cell><Data ss:Type="Number">0.0</Data></Cell><Cell><Data ss:Type="Number">0.0</Data></Cell><Cell><Data ss:Type="Number">0.0</Data></Cell><Cell><Data ss:Type="Number">0.0</Data></Cell><Cell><Data ss:Type="Number">0.0</Data></Cell><Cell><Data ss:Type="Number">0.0</Data></Cell><Cell><Data ss:Type="Number">0.0</Data></Cell><Cell><Data ss:Type="Number">1.0</Data></Cell><Cell><Data ss:Type="Number">0.0</Data></Cell><Cell><Data ss:Type="Number">1.0</Data></Cell><Cell><Data ss:Type="Number">0.0</Data></Cell><Cell><Data ss:Type="Number">0.0</Data></Cell><Cell><Data ss:Type="Number">0.0</Data></Cell><Cell><Data ss:Type="Number">0.0</Data></Cell><Cell><Data ss:Type="Number">0.0</Data></Cell><Cell><Data ss:Type="Number">0.0</Data></Cell><Cell><Data ss:Type="Number">0.0</Data></Cell><Cell><Data ss:Type="Number">1.0</Data></Cell><Cell><Data ss:Type="Number">0.0</Data></Cell></Row><Row ss:Index="88"><Cell ss:StyleID="ref" ss:HRef="http://www.ncbi.nlm.nih.gov/nuccore/?term=NM_001005747"><Data ss:Type="String">NM_001005747</Data></Cell><Cell ss:StyleID="ref" ss:HRef="http://www.genecards.org/cgi-bin/carddisp.pl?gene=DIRC1"><Data ss:Type="String">DIRC1</Data></Cell><Cell /><Cell ss:StyleID="ref" ss:HRef="http://www.proteinatlas.org/ENSG00000174325"><Data ss:Type="String">ENSG00000174325</Data></Cell><Cell ss:StyleID="ref" ss:HRef="http://genome.ucsc.edu/cgi-bin/hgTracks?position=chr2:152661046-152858725&amp;db=hg19&amp;org=human"><Data ss:Type="String">chr2:152661046-152858725 (-)</Data></Cell><Cell><Data ss:Type="String">chr2</Data></Cell><Cell><Data ss:Type="String">-</Data></Cell><Cell><Data ss:Type="Number">1.52689286e8</Data></Cell><Cell><Data ss:Type="Number">1.52830485e8</Data></Cell><Cell><Data ss:Type="Number">1.52829486e8</Data></Cell><Cell><Data ss:Type="Number">1.52835485e8</Data></Cell><Cell><Data ss:Type="Number">8.0</Data></Cell><Cell><Data ss:Type="Number">0.0</Data></Cell><Cell><Data ss:Type="Number">0.0</Data></Cell><Cell><Data ss:Type="Number">0.0</Data></Cell><Cell><Data ss:Type="Number">0.0</Data></Cell><Cell><Data ss:Type="Number">1.0</Data></Cell><Cell><Data ss:Type="Number">1.0</Data></Cell><Cell><Data ss:Type="Number">0.0</Data></Cell><Cell><Data ss:Type="Number">0.0</Data></Cell><Cell><Data ss:Type="Number">0.0</Data></Cell><Cell><Data ss:Type="Number">1.0</Data></Cell><Cell><Data ss:Type="Number">0.0</Data></Cell><Cell><Data ss:Type="Number">0.0</Data></Cell><Cell><Data ss:Type="Number">2.0</Data></Cell><Cell><Data ss:Type="Number">0.0</Data></Cell><Cell><Data ss:Type="Number">3.0</Data></Cell><Cell><Data ss:Type="Number">0.0</Data></Cell><Cell><Data ss:Type="Number">0.0</Data></Cell><Cell><Data ss:Type="Number">0.0</Data></Cell><Cell><Data ss:Type="Number">0.0</Data></Cell><Cell><Data ss:Type="Number">0.0</Data></Cell><Cell><Data ss:Type="Number">0.0</Data></Cell><Cell><Data ss:Type="Number">0.0</Data></Cell><Cell><Data ss:Type="Number">0.0</Data></Cell><Cell><Data ss:Type="Number">0.0</Data></Cell><Cell><Data ss:Type="Number">0.0</Data></Cell><Cell><Data ss:Type="Number">0.0</Data></Cell><Cell><Data ss:Type="Number">0.0</Data></Cell><Cell><Data ss:Type="Number">0.0</Data></Cell><Cell><Data ss:Type="Number">0.0</Data></Cell><Cell><Data ss:Type="Number">0.0</Data></Cell><Cell><Data ss:Type="Number">0.0</Data></Cell><Cell><Data ss:Type="Number">0.0</Data></Cell><Cell><Data ss:Type="Number">0.0</Data></Cell><Cell><Data ss:Type="Number">0.0</Data></Cell><Cell><Data ss:Type="Number">0.0</Data></Cell><Cell><Data ss:Type="Number">0.0</Data></Cell><Cell><Data ss:Type="Number">0.0</Data></Cell><Cell><Data ss:Type="Number">0.0</Data></Cell></Row><Row ss:Index="89"><Cell ss:StyleID="ref" ss:HRef="http://www.ncbi.nlm.nih.gov/nuccore/?term=NM_004657"><Data ss:Type="String">NM_004657</Data></Cell><Cell ss:StyleID="ref" ss:HRef="http://www.genecards.org/cgi-bin/carddisp.pl?gene=DOK5"><Data ss:Type="String">DOK5</Data></Cell><Cell /><Cell ss:StyleID="ref" ss:HRef="http://www.proteinatlas.org/ENSG00000101134"><Data ss:Type="String">ENSG00000101134</Data></Cell><Cell ss:StyleID="ref" ss:HRef="http://genome.ucsc.edu/cgi-bin/hgTracks?position=chr2:192696437-192714601&amp;db=hg19&amp;org=human"><Data ss:Type="String">chr2:192696437-192714601 (-)</Data></Cell><Cell><Data ss:Type="String">chr2</Data></Cell><Cell><Data ss:Type="String">-</Data></Cell><Cell><Data ss:Type="Number">1.92699032e8</Data></Cell><Cell><Data ss:Type="Number">1.92712006e8</Data></Cell><Cell><Data ss:Type="Number">1.92711007e8</Data></Cell><Cell><Data ss:Type="Number">1.92717006e8</Data></Cell><Cell><Data ss:Type="Number">8.0</Data></Cell><Cell><Data ss:Type="Number">0.0</Data></Cell><Cell><Data ss:Type="Number">0.0</Data></Cell><Cell><Data ss:Type="Number">1.0</Data></Cell><Cell><Data ss:Type="Number">1.0</Data></Cell><Cell><Data ss:Type="Number">1.0</Data></Cell><Cell><Data ss:Type="Number">0.0</Data></Cell><Cell><Data ss:Type="Number">0.0</Data></Cell><Cell><Data ss:Type="Number">0.0</Data></Cell><Cell><Data ss:Type="Number">0.0</Data></Cell><Cell><Data ss:Type="Number">0.0</Data></Cell><Cell><Data ss:Type="Number">0.0</Data></Cell><Cell><Data ss:Type="Number">0.0</Data></Cell><Cell><Data ss:Type="Number">0.0</Data></Cell><Cell><Data ss:Type="Number">1.0</Data></Cell><Cell><Data ss:Type="Number">0.0</Data></Cell><Cell><Data ss:Type="Number">0.0</Data></Cell><Cell><Data ss:Type="Number">0.0</Data></Cell><Cell><Data ss:Type="Number">2.0</Data></Cell><Cell><Data ss:Type="Number">0.0</Data></Cell><Cell><Data ss:Type="Number">0.0</Data></Cell><Cell><Data ss:Type="Number">0.0</Data></Cell><Cell><Data ss:Type="Number">0.0</Data></Cell><Cell><Data ss:Type="Number">0.0</Data></Cell><Cell><Data ss:Type="Number">0.0</Data></Cell><Cell><Data ss:Type="Number">0.0</Data></Cell><Cell><Data ss:Type="Number">0.0</Data></Cell><Cell><Data ss:Type="Number">0.0</Data></Cell><Cell><Data ss:Type="Number">0.0</Data></Cell><Cell><Data ss:Type="Number">0.0</Data></Cell><Cell><Data ss:Type="Number">0.0</Data></Cell><Cell><Data ss:Type="Number">0.0</Data></Cell><Cell><Data ss:Type="Number">0.0</Data></Cell><Cell><Data ss:Type="Number">0.0</Data></Cell><Cell><Data ss:Type="Number">0.0</Data></Cell><Cell><Data ss:Type="Number">0.0</Data></Cell><Cell><Data ss:Type="Number">0.0</Data></Cell><Cell><Data ss:Type="Number">1.0</Data></Cell><Cell><Data ss:Type="Number">1.0</Data></Cell></Row><Row ss:Index="90"><Cell ss:StyleID="ref" ss:HRef="http://www.ncbi.nlm.nih.gov/nuccore/?term=NM_002430"><Data ss:Type="String">NM_002430</Data></Cell><Cell ss:StyleID="ref" ss:HRef="http://www.genecards.org/cgi-bin/carddisp.pl?gene=CRYBG3"><Data ss:Type="String">CRYBG3</Data></Cell><Cell /><Cell ss:StyleID="ref" ss:HRef="http://www.proteinatlas.org/ENSG00000233280"><Data ss:Type="String">ENSG00000233280</Data></Cell><Cell ss:StyleID="ref" ss:HRef="http://genome.ucsc.edu/cgi-bin/hgTracks?position=chr22:28133621-28208130&amp;db=hg19&amp;org=human"><Data ss:Type="String">chr22:28133621-28208130 (-)</Data></Cell><Cell><Data ss:Type="String">chr22</Data></Cell><Cell><Data ss:Type="String">-</Data></Cell><Cell><Data ss:Type="Number">2.8144265e7</Data></Cell><Cell><Data ss:Type="Number">2.8197486e7</Data></Cell><Cell><Data ss:Type="Number">2.8196487e7</Data></Cell><Cell><Data ss:Type="Number">2.8202486e7</Data></Cell><Cell><Data ss:Type="Number">8.0</Data></Cell><Cell><Data ss:Type="Number">1.0</Data></Cell><Cell><Data ss:Type="Number">0.0</Data></Cell><Cell><Data ss:Type="Number">0.0</Data></Cell><Cell><Data ss:Type="Number">0.0</Data></Cell><Cell><Data ss:Type="Number">1.0</Data></Cell><Cell><Data ss:Type="Number">0.0</Data></Cell><Cell><Data ss:Type="Number">0.0</Data></Cell><Cell><Data ss:Type="Number">1.0</Data></Cell><Cell><Data ss:Type="Number">0.0</Data></Cell><Cell><Data ss:Type="Number">0.0</Data></Cell><Cell><Data ss:Type="Number">0.0</Data></Cell><Cell><Data ss:Type="Number">0.0</Data></Cell><Cell><Data ss:Type="Number">0.0</Data></Cell><Cell><Data ss:Type="Number">0.0</Data></Cell><Cell><Data ss:Type="Number">1.0</Data></Cell><Cell><Data ss:Type="Number">1.0</Data></Cell><Cell><Data ss:Type="Number">0.0</Data></Cell><Cell><Data ss:Type="Number">0.0</Data></Cell><Cell><Data ss:Type="Number">0.0</Data></Cell><Cell><Data ss:Type="Number">0.0</Data></Cell><Cell><Data ss:Type="Number">0.0</Data></Cell><Cell><Data ss:Type="Number">0.0</Data></Cell><Cell><Data ss:Type="Number">1.0</Data></Cell><Cell><Data ss:Type="Number">1.0</Data></Cell><Cell><Data ss:Type="Number">0.0</Data></Cell><Cell><Data ss:Type="Number">0.0</Data></Cell><Cell><Data ss:Type="Number">0.0</Data></Cell><Cell><Data ss:Type="Number">1.0</Data></Cell><Cell><Data ss:Type="Number">0.0</Data></Cell><Cell><Data ss:Type="Number">0.0</Data></Cell><Cell><Data ss:Type="Number">0.0</Data></Cell><Cell><Data ss:Type="Number">0.0</Data></Cell><Cell><Data ss:Type="Number">0.0</Data></Cell><Cell><Data ss:Type="Number">0.0</Data></Cell><Cell><Data ss:Type="Number">0.0</Data></Cell><Cell><Data ss:Type="Number">0.0</Data></Cell><Cell><Data ss:Type="Number">0.0</Data></Cell><Cell><Data ss:Type="Number">0.0</Data></Cell></Row><Row ss:Index="91"><Cell ss:StyleID="ref" ss:HRef="http://www.ncbi.nlm.nih.gov/nuccore/?term=NR_024065"><Data ss:Type="String">NR_024065</Data></Cell><Cell ss:StyleID="ref" ss:HRef="http://www.genecards.org/cgi-bin/carddisp.pl?gene=BOC"><Data ss:Type="String">BOC</Data></Cell><Cell /><Cell ss:StyleID="ref" ss:HRef="http://www.proteinatlas.org/ENSG00000144857"><Data ss:Type="String">ENSG00000144857</Data></Cell><Cell ss:StyleID="ref" ss:HRef="http://genome.ucsc.edu/cgi-bin/hgTracks?position=chr3:8612891-8616931&amp;db=hg19&amp;org=human"><Data ss:Type="String">chr3:8612891-8616931 (+)</Data></Cell><Cell><Data ss:Type="String">chr3</Data></Cell><Cell><Data ss:Type="String">+</Data></Cell><Cell><Data ss:Type="Number">8613468.0</Data></Cell><Cell><Data ss:Type="Number">8616354.0</Data></Cell><Cell><Data ss:Type="Number">8608468.0</Data></Cell><Cell><Data ss:Type="Number">8614467.0</Data></Cell><Cell><Data ss:Type="Number">8.0</Data></Cell><Cell><Data ss:Type="Number">0.0</Data></Cell><Cell><Data ss:Type="Number">0.0</Data></Cell><Cell><Data ss:Type="Number">0.0</Data></Cell><Cell><Data ss:Type="Number">0.0</Data></Cell><Cell><Data ss:Type="Number">0.0</Data></Cell><Cell><Data ss:Type="Number">0.0</Data></Cell><Cell><Data ss:Type="Number">0.0</Data></Cell><Cell><Data ss:Type="Number">0.0</Data></Cell><Cell><Data ss:Type="Number">0.0</Data></Cell><Cell><Data ss:Type="Number">0.0</Data></Cell><Cell><Data ss:Type="Number">0.0</Data></Cell><Cell><Data ss:Type="Number">0.0</Data></Cell><Cell><Data ss:Type="Number">0.0</Data></Cell><Cell><Data ss:Type="Number">0.0</Data></Cell><Cell><Data ss:Type="Number">2.0</Data></Cell><Cell><Data ss:Type="Number">0.0</Data></Cell><Cell><Data ss:Type="Number">1.0</Data></Cell><Cell><Data ss:Type="Number">1.0</Data></Cell><Cell><Data ss:Type="Number">1.0</Data></Cell><Cell><Data ss:Type="Number">1.0</Data></Cell><Cell><Data ss:Type="Number">0.0</Data></Cell><Cell><Data ss:Type="Number">1.0</Data></Cell><Cell><Data ss:Type="Number">0.0</Data></Cell><Cell><Data ss:Type="Number">0.0</Data></Cell><Cell><Data ss:Type="Number">0.0</Data></Cell><Cell><Data ss:Type="Number">0.0</Data></Cell><Cell><Data ss:Type="Number">0.0</Data></Cell><Cell><Data ss:Type="Number">0.0</Data></Cell><Cell><Data ss:Type="Number">0.0</Data></Cell><Cell><Data ss:Type="Number">0.0</Data></Cell><Cell><Data ss:Type="Number">0.0</Data></Cell><Cell><Data ss:Type="Number">0.0</Data></Cell><Cell><Data ss:Type="Number">0.0</Data></Cell><Cell><Data ss:Type="Number">0.0</Data></Cell><Cell><Data ss:Type="Number">0.0</Data></Cell><Cell><Data ss:Type="Number">0.0</Data></Cell><Cell><Data ss:Type="Number">1.0</Data></Cell><Cell><Data ss:Type="Number">0.0</Data></Cell></Row><Row ss:Index="92"><Cell ss:StyleID="ref" ss:HRef="http://www.ncbi.nlm.nih.gov/nuccore/?term=NM_003381"><Data ss:Type="String">NM_003381</Data></Cell><Cell ss:StyleID="ref" ss:HRef="http://www.genecards.org/cgi-bin/carddisp.pl?gene=TNXB"><Data ss:Type="String">TNXB</Data></Cell><Cell ss:StyleID="ref" ss:HRef="http://www.kegg.jp/kegg-bin/show_pathway?map=hsa04512&amp;multi_query=7148+cyan%2Cblack"><Data ss:Type="String">ECM-receptor interaction</Data></Cell><Cell ss:StyleID="ref" ss:HRef="http://www.proteinatlas.org/ENSG00000168477"><Data ss:Type="String">ENSG00000168477</Data></Cell><Cell ss:StyleID="ref" ss:HRef="http://genome.ucsc.edu/cgi-bin/hgTracks?position=chr6:153070138-153082696&amp;db=hg19&amp;org=human"><Data ss:Type="String">chr6:153070138-153082696 (+)</Data></Cell><Cell><Data ss:Type="String">chr6</Data></Cell><Cell><Data ss:Type="String">+</Data></Cell><Cell><Data ss:Type="Number">1.53071932e8</Data></Cell><Cell><Data ss:Type="Number">1.53080902e8</Data></Cell><Cell><Data ss:Type="Number">1.53066932e8</Data></Cell><Cell><Data ss:Type="Number">1.53072931e8</Data></Cell><Cell><Data ss:Type="Number">8.0</Data></Cell><Cell><Data ss:Type="Number">0.0</Data></Cell><Cell><Data ss:Type="Number">0.0</Data></Cell><Cell><Data ss:Type="Number">0.0</Data></Cell><Cell><Data ss:Type="Number">0.0</Data></Cell><Cell><Data ss:Type="Number">1.0</Data></Cell><Cell><Data ss:Type="Number">1.0</Data></Cell><Cell><Data ss:Type="Number">0.0</Data></Cell><Cell><Data ss:Type="Number">1.0</Data></Cell><Cell><Data ss:Type="Number">0.0</Data></Cell><Cell><Data ss:Type="Number">1.0</Data></Cell><Cell><Data ss:Type="Number">1.0</Data></Cell><Cell><Data ss:Type="Number">0.0</Data></Cell><Cell><Data ss:Type="Number">0.0</Data></Cell><Cell><Data ss:Type="Number">0.0</Data></Cell><Cell><Data ss:Type="Number">0.0</Data></Cell><Cell><Data ss:Type="Number">0.0</Data></Cell><Cell><Data ss:Type="Number">0.0</Data></Cell><Cell><Data ss:Type="Number">0.0</Data></Cell><Cell><Data ss:Type="Number">0.0</Data></Cell><Cell><Data ss:Type="Number">0.0</Data></Cell><Cell><Data ss:Type="Number">0.0</Data></Cell><Cell><Data ss:Type="Number">1.0</Data></Cell><Cell><Data ss:Type="Number">0.0</Data></Cell><Cell><Data ss:Type="Number">0.0</Data></Cell><Cell><Data ss:Type="Number">0.0</Data></Cell><Cell><Data ss:Type="Number">0.0</Data></Cell><Cell><Data ss:Type="Number">1.0</Data></Cell><Cell><Data ss:Type="Number">0.0</Data></Cell><Cell><Data ss:Type="Number">0.0</Data></Cell><Cell><Data ss:Type="Number">0.0</Data></Cell><Cell><Data ss:Type="Number">0.0</Data></Cell><Cell><Data ss:Type="Number">0.0</Data></Cell><Cell><Data ss:Type="Number">0.0</Data></Cell><Cell><Data ss:Type="Number">0.0</Data></Cell><Cell><Data ss:Type="Number">0.0</Data></Cell><Cell><Data ss:Type="Number">0.0</Data></Cell><Cell><Data ss:Type="Number">1.0</Data></Cell><Cell><Data ss:Type="Number">0.0</Data></Cell></Row><Row ss:Index="93"><Cell ss:StyleID="ref" ss:HRef="http://www.ncbi.nlm.nih.gov/nuccore/?term=NM_005907"><Data ss:Type="String">NM_005907</Data></Cell><Cell ss:StyleID="ref" ss:HRef="http://www.genecards.org/cgi-bin/carddisp.pl?gene=PRKAR2B"><Data ss:Type="String">PRKAR2B</Data></Cell><Cell ss:StyleID="ref" ss:HRef="http://www.kegg.jp/kegg-bin/show_pathway?map=hsa04910&amp;multi_query=5577+cyan%2Cblack"><Data ss:Type="String">Insulin signaling pathway</Data></Cell><Cell ss:StyleID="ref" ss:HRef="http://www.proteinatlas.org/ENSG00000005249"><Data ss:Type="String">ENSG00000005249</Data></Cell><Cell ss:StyleID="ref" ss:HRef="http://genome.ucsc.edu/cgi-bin/hgTracks?position=chr6:119463853-119705444&amp;db=hg19&amp;org=human"><Data ss:Type="String">chr6:119463853-119705444 (-)</Data></Cell><Cell><Data ss:Type="String">chr6</Data></Cell><Cell><Data ss:Type="String">-</Data></Cell><Cell><Data ss:Type="Number">1.19498366e8</Data></Cell><Cell><Data ss:Type="Number">1.19670931e8</Data></Cell><Cell><Data ss:Type="Number">1.19669932e8</Data></Cell><Cell><Data ss:Type="Number">1.19675931e8</Data></Cell><Cell><Data ss:Type="Number">8.0</Data></Cell><Cell><Data ss:Type="Number">0.0</Data></Cell><Cell><Data ss:Type="Number">1.0</Data></Cell><Cell><Data ss:Type="Number">1.0</Data></Cell><Cell><Data ss:Type="Number">0.0</Data></Cell><Cell><Data ss:Type="Number">1.0</Data></Cell><Cell><Data ss:Type="Number">0.0</Data></Cell><Cell><Data ss:Type="Number">0.0</Data></Cell><Cell><Data ss:Type="Number">0.0</Data></Cell><Cell><Data ss:Type="Number">0.0</Data></Cell><Cell><Data ss:Type="Number">0.0</Data></Cell><Cell><Data ss:Type="Number">0.0</Data></Cell><Cell><Data ss:Type="Number">0.0</Data></Cell><Cell><Data ss:Type="Number">0.0</Data></Cell><Cell><Data ss:Type="Number">0.0</Data></Cell><Cell><Data ss:Type="Number">0.0</Data></Cell><Cell><Data ss:Type="Number">0.0</Data></Cell><Cell><Data ss:Type="Number">0.0</Data></Cell><Cell><Data ss:Type="Number">1.0</Data></Cell><Cell><Data ss:Type="Number">0.0</Data></Cell><Cell><Data ss:Type="Number">0.0</Data></Cell><Cell><Data ss:Type="Number">1.0</Data></Cell><Cell><Data ss:Type="Number">0.0</Data></Cell><Cell><Data ss:Type="Number">0.0</Data></Cell><Cell><Data ss:Type="Number">0.0</Data></Cell><Cell><Data ss:Type="Number">0.0</Data></Cell><Cell><Data ss:Type="Number">1.0</Data></Cell><Cell><Data ss:Type="Number">0.0</Data></Cell><Cell><Data ss:Type="Number">0.0</Data></Cell><Cell><Data ss:Type="Number">0.0</Data></Cell><Cell><Data ss:Type="Number">0.0</Data></Cell><Cell><Data ss:Type="Number">1.0</Data></Cell><Cell><Data ss:Type="Number">0.0</Data></Cell><Cell><Data ss:Type="Number">0.0</Data></Cell><Cell><Data ss:Type="Number">0.0</Data></Cell><Cell><Data ss:Type="Number">0.0</Data></Cell><Cell><Data ss:Type="Number">0.0</Data></Cell><Cell><Data ss:Type="Number">1.0</Data></Cell><Cell><Data ss:Type="Number">0.0</Data></Cell></Row><Row ss:Index="94"><Cell ss:StyleID="ref" ss:HRef="http://www.ncbi.nlm.nih.gov/nuccore/?term=NM_004126"><Data ss:Type="String">NM_004126</Data></Cell><Cell ss:StyleID="ref" ss:HRef="http://www.genecards.org/cgi-bin/carddisp.pl?gene=TEX15"><Data ss:Type="String">TEX15</Data></Cell><Cell /><Cell ss:StyleID="ref" ss:HRef="http://www.proteinatlas.org/ENSG00000133863"><Data ss:Type="String">ENSG00000133863</Data></Cell><Cell ss:StyleID="ref" ss:HRef="http://genome.ucsc.edu/cgi-bin/hgTracks?position=chr7:93550054-93556788&amp;db=hg19&amp;org=human"><Data ss:Type="String">chr7:93550054-93556788 (+)</Data></Cell><Cell><Data ss:Type="String">chr7</Data></Cell><Cell><Data ss:Type="String">+</Data></Cell><Cell><Data ss:Type="Number">9.3551016e7</Data></Cell><Cell><Data ss:Type="Number">9.3555826e7</Data></Cell><Cell><Data ss:Type="Number">9.3546016e7</Data></Cell><Cell><Data ss:Type="Number">9.3552015e7</Data></Cell><Cell><Data ss:Type="Number">8.0</Data></Cell><Cell><Data ss:Type="Number">0.0</Data></Cell><Cell><Data ss:Type="Number">1.0</Data></Cell><Cell><Data ss:Type="Number">0.0</Data></Cell><Cell><Data ss:Type="Number">0.0</Data></Cell><Cell><Data ss:Type="Number">0.0</Data></Cell><Cell><Data ss:Type="Number">0.0</Data></Cell><Cell><Data ss:Type="Number">2.0</Data></Cell><Cell><Data ss:Type="Number">0.0</Data></Cell><Cell><Data ss:Type="Number">1.0</Data></Cell><Cell><Data ss:Type="Number">0.0</Data></Cell><Cell><Data ss:Type="Number">0.0</Data></Cell><Cell><Data ss:Type="Number">0.0</Data></Cell><Cell><Data ss:Type="Number">0.0</Data></Cell><Cell><Data ss:Type="Number">0.0</Data></Cell><Cell><Data ss:Type="Number">0.0</Data></Cell><Cell><Data ss:Type="Number">0.0</Data></Cell><Cell><Data ss:Type="Number">0.0</Data></Cell><Cell><Data ss:Type="Number">1.0</Data></Cell><Cell><Data ss:Type="Number">0.0</Data></Cell><Cell><Data ss:Type="Number">0.0</Data></Cell><Cell><Data ss:Type="Number">0.0</Data></Cell><Cell><Data ss:Type="Number">0.0</Data></Cell><Cell><Data ss:Type="Number">0.0</Data></Cell><Cell><Data ss:Type="Number">1.0</Data></Cell><Cell><Data ss:Type="Number">0.0</Data></Cell><Cell><Data ss:Type="Number">0.0</Data></Cell><Cell><Data ss:Type="Number">0.0</Data></Cell><Cell><Data ss:Type="Number">0.0</Data></Cell><Cell><Data ss:Type="Number">1.0</Data></Cell><Cell><Data ss:Type="Number">0.0</Data></Cell><Cell><Data ss:Type="Number">1.0</Data></Cell><Cell><Data ss:Type="Number">0.0</Data></Cell><Cell><Data ss:Type="Number">0.0</Data></Cell><Cell><Data ss:Type="Number">0.0</Data></Cell><Cell><Data ss:Type="Number">0.0</Data></Cell><Cell><Data ss:Type="Number">0.0</Data></Cell><Cell><Data ss:Type="Number">0.0</Data></Cell><Cell><Data ss:Type="Number">0.0</Data></Cell></Row><Row ss:Index="95"><Cell ss:StyleID="ref" ss:HRef="http://www.ncbi.nlm.nih.gov/nuccore/?term=NM_004867"><Data ss:Type="String">NM_004867</Data></Cell><Cell ss:StyleID="ref" ss:HRef="http://www.genecards.org/cgi-bin/carddisp.pl?gene=GSTM5"><Data ss:Type="String">GSTM5</Data></Cell><Cell ss:StyleID="ref" ss:HRef="http://www.kegg.jp/kegg-bin/show_pathway?map=hsa05204&amp;multi_query=2949+cyan%2Cblack"><Data ss:Type="String">Chemical carcinogenesis</Data></Cell><Cell ss:StyleID="ref" ss:HRef="http://www.proteinatlas.org/ENSG00000134201"><Data ss:Type="String">ENSG00000134201</Data></Cell><Cell ss:StyleID="ref" ss:HRef="http://genome.ucsc.edu/cgi-bin/hgTracks?position=chrX:78614447-78624483&amp;db=hg19&amp;org=human"><Data ss:Type="String">chrX:78614447-78624483 (-)</Data></Cell><Cell><Data ss:Type="String">chrX</Data></Cell><Cell><Data ss:Type="String">-</Data></Cell><Cell><Data ss:Type="Number">7.8615881e7</Data></Cell><Cell><Data ss:Type="Number">7.8623049e7</Data></Cell><Cell><Data ss:Type="Number">7.862205e7</Data></Cell><Cell><Data ss:Type="Number">7.8628049e7</Data></Cell><Cell><Data ss:Type="Number">8.0</Data></Cell><Cell><Data ss:Type="Number">0.0</Data></Cell><Cell><Data ss:Type="Number">0.0</Data></Cell><Cell><Data ss:Type="Number">0.0</Data></Cell><Cell><Data ss:Type="Number">0.0</Data></Cell><Cell><Data ss:Type="Number">2.0</Data></Cell><Cell><Data ss:Type="Number">2.0</Data></Cell><Cell><Data ss:Type="Number">0.0</Data></Cell><Cell><Data ss:Type="Number">0.0</Data></Cell><Cell><Data ss:Type="Number">0.0</Data></Cell><Cell><Data ss:Type="Number">2.0</Data></Cell><Cell><Data ss:Type="Number">0.0</Data></Cell><Cell><Data ss:Type="Number">0.0</Data></Cell><Cell><Data ss:Type="Number">0.0</Data></Cell><Cell><Data ss:Type="Number">0.0</Data></Cell><Cell><Data ss:Type="Number">0.0</Data></Cell><Cell><Data ss:Type="Number">0.0</Data></Cell><Cell><Data ss:Type="Number">0.0</Data></Cell><Cell><Data ss:Type="Number">0.0</Data></Cell><Cell><Data ss:Type="Number">1.0</Data></Cell><Cell><Data ss:Type="Number">0.0</Data></Cell><Cell><Data ss:Type="Number">0.0</Data></Cell><Cell><Data ss:Type="Number">0.0</Data></Cell><Cell><Data ss:Type="Number">0.0</Data></Cell><Cell><Data ss:Type="Number">0.0</Data></Cell><Cell><Data ss:Type="Number">0.0</Data></Cell><Cell><Data ss:Type="Number">0.0</Data></Cell><Cell><Data ss:Type="Number">0.0</Data></Cell><Cell><Data ss:Type="Number">0.0</Data></Cell><Cell><Data ss:Type="Number">0.0</Data></Cell><Cell><Data ss:Type="Number">0.0</Data></Cell><Cell><Data ss:Type="Number">1.0</Data></Cell><Cell><Data ss:Type="Number">0.0</Data></Cell><Cell><Data ss:Type="Number">0.0</Data></Cell><Cell><Data ss:Type="Number">0.0</Data></Cell><Cell><Data ss:Type="Number">0.0</Data></Cell><Cell><Data ss:Type="Number">0.0</Data></Cell><Cell><Data ss:Type="Number">0.0</Data></Cell><Cell><Data ss:Type="Number">0.0</Data></Cell></Row><Row ss:Index="96"><Cell ss:StyleID="ref" ss:HRef="http://www.ncbi.nlm.nih.gov/nuccore/?term=NM_001199080"><Data ss:Type="String">NM_001199080</Data></Cell><Cell ss:StyleID="ref" ss:HRef="http://www.genecards.org/cgi-bin/carddisp.pl?gene=PODN"><Data ss:Type="String">PODN</Data></Cell><Cell /><Cell ss:StyleID="ref" ss:HRef="http://www.proteinatlas.org/ENSG00000174348"><Data ss:Type="String">ENSG00000174348</Data></Cell><Cell ss:StyleID="ref" ss:HRef="http://genome.ucsc.edu/cgi-bin/hgTracks?position=chr1:53523034-53555864&amp;db=hg19&amp;org=human"><Data ss:Type="String">chr1:53523034-53555864 (+)</Data></Cell><Cell><Data ss:Type="String">chr1</Data></Cell><Cell><Data ss:Type="String">+</Data></Cell><Cell><Data ss:Type="Number">5.3527724e7</Data></Cell><Cell><Data ss:Type="Number">5.3551174e7</Data></Cell><Cell><Data ss:Type="Number">5.3522724e7</Data></Cell><Cell><Data ss:Type="Number">5.3528723e7</Data></Cell><Cell><Data ss:Type="Number">7.0</Data></Cell><Cell><Data ss:Type="Number">0.0</Data></Cell><Cell><Data ss:Type="Number">0.0</Data></Cell><Cell><Data ss:Type="Number">0.0</Data></Cell><Cell><Data ss:Type="Number">0.0</Data></Cell><Cell><Data ss:Type="Number">0.0</Data></Cell><Cell><Data ss:Type="Number">0.0</Data></Cell><Cell><Data ss:Type="Number">0.0</Data></Cell><Cell><Data ss:Type="Number">0.0</Data></Cell><Cell><Data ss:Type="Number">0.0</Data></Cell><Cell><Data ss:Type="Number">0.0</Data></Cell><Cell><Data ss:Type="Number">0.0</Data></Cell><Cell><Data ss:Type="Number">0.0</Data></Cell><Cell><Data ss:Type="Number">0.0</Data></Cell><Cell><Data ss:Type="Number">0.0</Data></Cell><Cell><Data ss:Type="Number">1.0</Data></Cell><Cell><Data ss:Type="Number">0.0</Data></Cell><Cell><Data ss:Type="Number">1.0</Data></Cell><Cell><Data ss:Type="Number">1.0</Data></Cell><Cell><Data ss:Type="Number">0.0</Data></Cell><Cell><Data ss:Type="Number">1.0</Data></Cell><Cell><Data ss:Type="Number">0.0</Data></Cell><Cell><Data ss:Type="Number">0.0</Data></Cell><Cell><Data ss:Type="Number">0.0</Data></Cell><Cell><Data ss:Type="Number">0.0</Data></Cell><Cell><Data ss:Type="Number">0.0</Data></Cell><Cell><Data ss:Type="Number">0.0</Data></Cell><Cell><Data ss:Type="Number">0.0</Data></Cell><Cell><Data ss:Type="Number">3.0</Data></Cell><Cell><Data ss:Type="Number">0.0</Data></Cell><Cell><Data ss:Type="Number">0.0</Data></Cell><Cell><Data ss:Type="Number">0.0</Data></Cell><Cell><Data ss:Type="Number">0.0</Data></Cell><Cell><Data ss:Type="Number">0.0</Data></Cell><Cell><Data ss:Type="Number">0.0</Data></Cell><Cell><Data ss:Type="Number">0.0</Data></Cell><Cell><Data ss:Type="Number">0.0</Data></Cell><Cell><Data ss:Type="Number">0.0</Data></Cell><Cell><Data ss:Type="Number">0.0</Data></Cell></Row><Row ss:Index="97"><Cell ss:StyleID="ref" ss:HRef="http://www.ncbi.nlm.nih.gov/nuccore/?term=NM_017734"><Data ss:Type="String">NM_017734</Data></Cell><Cell ss:StyleID="ref" ss:HRef="http://www.genecards.org/cgi-bin/carddisp.pl?gene=PALMD"><Data ss:Type="String">PALMD</Data></Cell><Cell /><Cell ss:StyleID="ref" ss:HRef="http://www.proteinatlas.org/ENSG00000099260"><Data ss:Type="String">ENSG00000099260</Data></Cell><Cell ss:StyleID="ref" ss:HRef="http://genome.ucsc.edu/cgi-bin/hgTracks?position=chr1:100101698-100169830&amp;db=hg19&amp;org=human"><Data ss:Type="String">chr1:100101698-100169830 (+)</Data></Cell><Cell><Data ss:Type="String">chr1</Data></Cell><Cell><Data ss:Type="String">+</Data></Cell><Cell><Data ss:Type="Number">1.00111431e8</Data></Cell><Cell><Data ss:Type="Number">1.00160097e8</Data></Cell><Cell><Data ss:Type="Number">1.00106431e8</Data></Cell><Cell><Data ss:Type="Number">1.0011243e8</Data></Cell><Cell><Data ss:Type="Number">7.0</Data></Cell><Cell><Data ss:Type="Number">0.0</Data></Cell><Cell><Data ss:Type="Number">1.0</Data></Cell><Cell><Data ss:Type="Number">0.0</Data></Cell><Cell><Data ss:Type="Number">1.0</Data></Cell><Cell><Data ss:Type="Number">0.0</Data></Cell><Cell><Data ss:Type="Number">0.0</Data></Cell><Cell><Data ss:Type="Number">0.0</Data></Cell><Cell><Data ss:Type="Number">1.0</Data></Cell><Cell><Data ss:Type="Number">0.0</Data></Cell><Cell><Data ss:Type="Number">0.0</Data></Cell><Cell><Data ss:Type="Number">0.0</Data></Cell><Cell><Data ss:Type="Number">0.0</Data></Cell><Cell><Data ss:Type="Number">0.0</Data></Cell><Cell><Data ss:Type="Number">1.0</Data></Cell><Cell><Data ss:Type="Number">0.0</Data></Cell><Cell><Data ss:Type="Number">0.0</Data></Cell><Cell><Data ss:Type="Number">0.0</Data></Cell><Cell><Data ss:Type="Number">0.0</Data></Cell><Cell><Data ss:Type="Number">0.0</Data></Cell><Cell><Data ss:Type="Number">0.0</Data></Cell><Cell><Data ss:Type="Number">0.0</Data></Cell><Cell><Data ss:Type="Number">0.0</Data></Cell><Cell><Data ss:Type="Number">0.0</Data></Cell><Cell><Data ss:Type="Number">0.0</Data></Cell><Cell><Data ss:Type="Number">0.0</Data></Cell><Cell><Data ss:Type="Number">1.0</Data></Cell><Cell><Data ss:Type="Number">1.0</Data></Cell><Cell><Data ss:Type="Number">0.0</Data></Cell><Cell><Data ss:Type="Number">1.0</Data></Cell><Cell><Data ss:Type="Number">0.0</Data></Cell><Cell><Data ss:Type="Number">0.0</Data></Cell><Cell><Data ss:Type="Number">0.0</Data></Cell><Cell><Data ss:Type="Number">0.0</Data></Cell><Cell><Data ss:Type="Number">0.0</Data></Cell><Cell><Data ss:Type="Number">0.0</Data></Cell><Cell><Data ss:Type="Number">0.0</Data></Cell><Cell><Data ss:Type="Number">0.0</Data></Cell><Cell><Data ss:Type="Number">0.0</Data></Cell></Row><Row ss:Index="98"><Cell ss:StyleID="ref" ss:HRef="http://www.ncbi.nlm.nih.gov/nuccore/?term=NM_024686"><Data ss:Type="String">NM_024686</Data></Cell><Cell ss:StyleID="ref" ss:HRef="http://www.genecards.org/cgi-bin/carddisp.pl?gene=TTLL7"><Data ss:Type="String">TTLL7</Data></Cell><Cell /><Cell ss:StyleID="ref" ss:HRef="http://www.proteinatlas.org/ENSG00000137941"><Data ss:Type="String">ENSG00000137941</Data></Cell><Cell ss:StyleID="ref" ss:HRef="http://genome.ucsc.edu/cgi-bin/hgTracks?position=chr1:84309102-84490788&amp;db=hg19&amp;org=human"><Data ss:Type="String">chr1:84309102-84490788 (-)</Data></Cell><Cell><Data ss:Type="String">chr1</Data></Cell><Cell><Data ss:Type="String">-</Data></Cell><Cell><Data ss:Type="Number">8.4335057e7</Data></Cell><Cell><Data ss:Type="Number">8.4464833e7</Data></Cell><Cell><Data ss:Type="Number">8.4463834e7</Data></Cell><Cell><Data ss:Type="Number">8.4469833e7</Data></Cell><Cell><Data ss:Type="Number">7.0</Data></Cell><Cell><Data ss:Type="Number">0.0</Data></Cell><Cell><Data ss:Type="Number">0.0</Data></Cell><Cell><Data ss:Type="Number">0.0</Data></Cell><Cell><Data ss:Type="Number">0.0</Data></Cell><Cell><Data ss:Type="Number">0.0</Data></Cell><Cell><Data ss:Type="Number">0.0</Data></Cell><Cell><Data ss:Type="Number">0.0</Data></Cell><Cell><Data ss:Type="Number">0.0</Data></Cell><Cell><Data ss:Type="Number">0.0</Data></Cell><Cell><Data ss:Type="Number">0.0</Data></Cell><Cell><Data ss:Type="Number">0.0</Data></Cell><Cell><Data ss:Type="Number">0.0</Data></Cell><Cell><Data ss:Type="Number">0.0</Data></Cell><Cell><Data ss:Type="Number">0.0</Data></Cell><Cell><Data ss:Type="Number">0.0</Data></Cell><Cell><Data ss:Type="Number">0.0</Data></Cell><Cell><Data ss:Type="Number">0.0</Data></Cell><Cell><Data ss:Type="Number">0.0</Data></Cell><Cell><Data ss:Type="Number">0.0</Data></Cell><Cell><Data ss:Type="Number">0.0</Data></Cell><Cell><Data ss:Type="Number">1.0</Data></Cell><Cell><Data ss:Type="Number">0.0</Data></Cell><Cell><Data ss:Type="Number">0.0</Data></Cell><Cell><Data ss:Type="Number">0.0</Data></Cell><Cell><Data ss:Type="Number">0.0</Data></Cell><Cell><Data ss:Type="Number">0.0</Data></Cell><Cell><Data ss:Type="Number">0.0</Data></Cell><Cell><Data ss:Type="Number">0.0</Data></Cell><Cell><Data ss:Type="Number">0.0</Data></Cell><Cell><Data ss:Type="Number">0.0</Data></Cell><Cell><Data ss:Type="Number">0.0</Data></Cell><Cell><Data ss:Type="Number">1.0</Data></Cell><Cell><Data ss:Type="Number">1.0</Data></Cell><Cell><Data ss:Type="Number">1.0</Data></Cell><Cell><Data ss:Type="Number">1.0</Data></Cell><Cell><Data ss:Type="Number">1.0</Data></Cell><Cell><Data ss:Type="Number">0.0</Data></Cell><Cell><Data ss:Type="Number">1.0</Data></Cell></Row><Row ss:Index="99"><Cell ss:StyleID="ref" ss:HRef="http://www.ncbi.nlm.nih.gov/nuccore/?term=NR_002212"><Data ss:Type="String">NR_002212</Data></Cell><Cell ss:StyleID="ref" ss:HRef="http://www.genecards.org/cgi-bin/carddisp.pl?gene=NUDT4P1"><Data ss:Type="String">NUDT4P1</Data></Cell><Cell /><Cell ss:StyleID="ref" ss:HRef="http://www.proteinatlas.org/NA"><Data ss:Type="String">NA</Data></Cell><Cell ss:StyleID="ref" ss:HRef="http://genome.ucsc.edu/cgi-bin/hgTracks?position=chr12:93766885-93800913&amp;db=hg19&amp;org=human"><Data ss:Type="String">chr12:93766885-93800913 (+)</Data></Cell><Cell><Data ss:Type="String">chr12</Data></Cell><Cell><Data ss:Type="String">+</Data></Cell><Cell><Data ss:Type="Number">9.3771746e7</Data></Cell><Cell><Data ss:Type="Number">9.3796052e7</Data></Cell><Cell><Data ss:Type="Number">9.3766746e7</Data></Cell><Cell><Data ss:Type="Number">9.3772745e7</Data></Cell><Cell><Data ss:Type="Number">7.0</Data></Cell><Cell><Data ss:Type="Number">0.0</Data></Cell><Cell><Data ss:Type="Number">0.0</Data></Cell><Cell><Data ss:Type="Number">0.0</Data></Cell><Cell><Data ss:Type="Number">1.0</Data></Cell><Cell><Data ss:Type="Number">0.0</Data></Cell><Cell><Data ss:Type="Number">0.0</Data></Cell><Cell><Data ss:Type="Number">0.0</Data></Cell><Cell><Data ss:Type="Number">0.0</Data></Cell><Cell><Data ss:Type="Number">0.0</Data></Cell><Cell><Data ss:Type="Number">0.0</Data></Cell><Cell><Data ss:Type="Number">0.0</Data></Cell><Cell><Data ss:Type="Number">1.0</Data></Cell><Cell><Data ss:Type="Number">1.0</Data></Cell><Cell><Data ss:Type="Number">0.0</Data></Cell><Cell><Data ss:Type="Number">3.0</Data></Cell><Cell><Data ss:Type="Number">0.0</Data></Cell><Cell><Data ss:Type="Number">0.0</Data></Cell><Cell><Data ss:Type="Number">0.0</Data></Cell><Cell><Data ss:Type="Number">1.0</Data></Cell><Cell><Data ss:Type="Number">0.0</Data></Cell><Cell><Data ss:Type="Number">0.0</Data></Cell><Cell><Data ss:Type="Number">0.0</Data></Cell><Cell><Data ss:Type="Number">0.0</Data></Cell><Cell><Data ss:Type="Number">0.0</Data></Cell><Cell><Data ss:Type="Number">0.0</Data></Cell><Cell><Data ss:Type="Number">0.0</Data></Cell><Cell><Data ss:Type="Number">0.0</Data></Cell><Cell><Data ss:Type="Number">0.0</Data></Cell><Cell><Data ss:Type="Number">0.0</Data></Cell><Cell><Data ss:Type="Number">0.0</Data></Cell><Cell><Data ss:Type="Number">0.0</Data></Cell><Cell><Data ss:Type="Number">0.0</Data></Cell><Cell><Data ss:Type="Number">0.0</Data></Cell><Cell><Data ss:Type="Number">0.0</Data></Cell><Cell><Data ss:Type="Number">0.0</Data></Cell><Cell><Data ss:Type="Number">0.0</Data></Cell><Cell><Data ss:Type="Number">0.0</Data></Cell><Cell><Data ss:Type="Number">0.0</Data></Cell></Row><Row ss:Index="100"><Cell ss:StyleID="ref" ss:HRef="http://www.ncbi.nlm.nih.gov/nuccore/?term=NM_020297"><Data ss:Type="String">NM_020297</Data></Cell><Cell ss:StyleID="ref" ss:HRef="http://www.genecards.org/cgi-bin/carddisp.pl?gene=ABCC9"><Data ss:Type="String">ABCC9</Data></Cell><Cell ss:StyleID="ref" ss:HRef="http://www.kegg.jp/kegg-bin/show_pathway?map=hsa02010&amp;multi_query=10060+cyan%2Cblack"><Data ss:Type="String">ABC transporters</Data></Cell><Cell ss:StyleID="ref" ss:HRef="http://www.proteinatlas.org/ENSG00000069431"><Data ss:Type="String">ENSG00000069431</Data></Cell><Cell ss:StyleID="ref" ss:HRef="http://genome.ucsc.edu/cgi-bin/hgTracks?position=chr12:21922463-22117489&amp;db=hg19&amp;org=human"><Data ss:Type="String">chr12:21922463-22117489 (-)</Data></Cell><Cell><Data ss:Type="String">chr12</Data></Cell><Cell><Data ss:Type="String">-</Data></Cell><Cell><Data ss:Type="Number">2.1950324e7</Data></Cell><Cell><Data ss:Type="Number">2.2089628e7</Data></Cell><Cell><Data ss:Type="Number">2.2088629e7</Data></Cell><Cell><Data ss:Type="Number">2.2094628e7</Data></Cell><Cell><Data ss:Type="Number">7.0</Data></Cell><Cell><Data ss:Type="Number">1.0</Data></Cell><Cell><Data ss:Type="Number">0.0</Data></Cell><Cell><Data ss:Type="Number">1.0</Data></Cell><Cell><Data ss:Type="Number">0.0</Data></Cell><Cell><Data ss:Type="Number">0.0</Data></Cell><Cell><Data ss:Type="Number">0.0</Data></Cell><Cell><Data ss:Type="Number">2.0</Data></Cell><Cell><Data ss:Type="Number">0.0</Data></Cell><Cell><Data ss:Type="Number">1.0</Data></Cell><Cell><Data ss:Type="Number">0.0</Data></Cell><Cell><Data ss:Type="Number">0.0</Data></Cell><Cell><Data ss:Type="Number">0.0</Data></Cell><Cell><Data ss:Type="Number">0.0</Data></Cell><Cell><Data ss:Type="Number">0.0</Data></Cell><Cell><Data ss:Type="Number">1.0</Data></Cell><Cell><Data ss:Type="Number">0.0</Data></Cell><Cell><Data ss:Type="Number">0.0</Data></Cell><Cell><Data ss:Type="Number">0.0</Data></Cell><Cell><Data ss:Type="Number">0.0</Data></Cell><Cell><Data ss:Type="Number">0.0</Data></Cell><Cell><Data ss:Type="Number">0.0</Data></Cell><Cell><Data ss:Type="Number">0.0</Data></Cell><Cell><Data ss:Type="Number">1.0</Data></Cell><Cell><Data ss:Type="Number">0.0</Data></Cell><Cell><Data ss:Type="Number">0.0</Data></Cell><Cell><Data ss:Type="Number">0.0</Data></Cell><Cell><Data ss:Type="Number">0.0</Data></Cell><Cell><Data ss:Type="Number">0.0</Data></Cell><Cell><Data ss:Type="Number">0.0</Data></Cell><Cell><Data ss:Type="Number">0.0</Data></Cell><Cell><Data ss:Type="Number">0.0</Data></Cell><Cell><Data ss:Type="Number">0.0</Data></Cell><Cell><Data ss:Type="Number">0.0</Data></Cell><Cell><Data ss:Type="Number">0.0</Data></Cell><Cell><Data ss:Type="Number">0.0</Data></Cell><Cell><Data ss:Type="Number">0.0</Data></Cell><Cell><Data ss:Type="Number">0.0</Data></Cell><Cell><Data ss:Type="Number">0.0</Data></Cell></Row><Row ss:Index="101"><Cell ss:StyleID="ref" ss:HRef="http://www.ncbi.nlm.nih.gov/nuccore/?term=NM_006329"><Data ss:Type="String">NM_006329</Data></Cell><Cell ss:StyleID="ref" ss:HRef="http://www.genecards.org/cgi-bin/carddisp.pl?gene=FBLN5"><Data ss:Type="String">FBLN5</Data></Cell><Cell /><Cell ss:StyleID="ref" ss:HRef="http://www.proteinatlas.org/ENSG00000140092"><Data ss:Type="String">ENSG00000140092</Data></Cell><Cell ss:StyleID="ref" ss:HRef="http://genome.ucsc.edu/cgi-bin/hgTracks?position=chr14:92320097-92429704&amp;db=hg19&amp;org=human"><Data ss:Type="String">chr14:92320097-92429704 (-)</Data></Cell><Cell><Data ss:Type="String">chr14</Data></Cell><Cell><Data ss:Type="String">-</Data></Cell><Cell><Data ss:Type="Number">9.2335755e7</Data></Cell><Cell><Data ss:Type="Number">9.2414046e7</Data></Cell><Cell><Data ss:Type="Number">9.2413047e7</Data></Cell><Cell><Data ss:Type="Number">9.2419046e7</Data></Cell><Cell><Data ss:Type="Number">7.0</Data></Cell><Cell><Data ss:Type="Number">0.0</Data></Cell><Cell><Data ss:Type="Number">0.0</Data></Cell><Cell><Data ss:Type="Number">1.0</Data></Cell><Cell><Data ss:Type="Number">0.0</Data></Cell><Cell><Data ss:Type="Number">0.0</Data></Cell><Cell><Data ss:Type="Number">0.0</Data></Cell><Cell><Data ss:Type="Number">2.0</Data></Cell><Cell><Data ss:Type="Number">1.0</Data></Cell><Cell><Data ss:Type="Number">1.0</Data></Cell><Cell><Data ss:Type="Number">0.0</Data></Cell><Cell><Data ss:Type="Number">0.0</Data></Cell><Cell><Data ss:Type="Number">1.0</Data></Cell><Cell><Data ss:Type="Number">0.0</Data></Cell><Cell><Data ss:Type="Number">0.0</Data></Cell><Cell><Data ss:Type="Number">0.0</Data></Cell><Cell><Data ss:Type="Number">0.0</Data></Cell><Cell><Data ss:Type="Number">0.0</Data></Cell><Cell><Data ss:Type="Number">0.0</Data></Cell><Cell><Data ss:Type="Number">0.0</Data></Cell><Cell><Data ss:Type="Number">0.0</Data></Cell><Cell><Data ss:Type="Number">1.0</Data></Cell><Cell><Data ss:Type="Number">0.0</Data></Cell><Cell><Data ss:Type="Number">0.0</Data></Cell><Cell><Data ss:Type="Number">0.0</Data></Cell><Cell><Data ss:Type="Number">0.0</Data></Cell><Cell><Data ss:Type="Number">0.0</Data></Cell><Cell><Data ss:Type="Number">0.0</Data></Cell><Cell><Data ss:Type="Number">0.0</Data></Cell><Cell><Data ss:Type="Number">0.0</Data></Cell><Cell><Data ss:Type="Number">0.0</Data></Cell><Cell><Data ss:Type="Number">0.0</Data></Cell><Cell><Data ss:Type="Number">0.0</Data></Cell><Cell><Data ss:Type="Number">0.0</Data></Cell><Cell><Data ss:Type="Number">0.0</Data></Cell><Cell><Data ss:Type="Number">0.0</Data></Cell><Cell><Data ss:Type="Number">0.0</Data></Cell><Cell><Data ss:Type="Number">0.0</Data></Cell><Cell><Data ss:Type="Number">0.0</Data></Cell></Row><Row ss:Index="102"><Cell ss:StyleID="ref" ss:HRef="http://www.ncbi.nlm.nih.gov/nuccore/?term=NM_006732"><Data ss:Type="String">NM_006732</Data></Cell><Cell ss:StyleID="ref" ss:HRef="http://www.genecards.org/cgi-bin/carddisp.pl?gene=ZNF331"><Data ss:Type="String">ZNF331</Data></Cell><Cell /><Cell ss:StyleID="ref" ss:HRef="http://www.proteinatlas.org/ENSG00000130844"><Data ss:Type="String">ENSG00000130844</Data></Cell><Cell ss:StyleID="ref" ss:HRef="http://genome.ucsc.edu/cgi-bin/hgTracks?position=chr19:45969816-45979874&amp;db=hg19&amp;org=human"><Data ss:Type="String">chr19:45969816-45979874 (+)</Data></Cell><Cell><Data ss:Type="String">chr19</Data></Cell><Cell><Data ss:Type="String">+</Data></Cell><Cell><Data ss:Type="Number">4.5971253e7</Data></Cell><Cell><Data ss:Type="Number">4.5978437e7</Data></Cell><Cell><Data ss:Type="Number">4.5966253e7</Data></Cell><Cell><Data ss:Type="Number">4.5972252e7</Data></Cell><Cell><Data ss:Type="Number">7.0</Data></Cell><Cell><Data ss:Type="Number">0.0</Data></Cell><Cell><Data ss:Type="Number">0.0</Data></Cell><Cell><Data ss:Type="Number">0.0</Data></Cell><Cell><Data ss:Type="Number">0.0</Data></Cell><Cell><Data ss:Type="Number">0.0</Data></Cell><Cell><Data ss:Type="Number">0.0</Data></Cell><Cell><Data ss:Type="Number">0.0</Data></Cell><Cell><Data ss:Type="Number">0.0</Data></Cell><Cell><Data ss:Type="Number">0.0</Data></Cell><Cell><Data ss:Type="Number">0.0</Data></Cell><Cell><Data ss:Type="Number">0.0</Data></Cell><Cell><Data ss:Type="Number">0.0</Data></Cell><Cell><Data ss:Type="Number">1.0</Data></Cell><Cell><Data ss:Type="Number">0.0</Data></Cell><Cell><Data ss:Type="Number">0.0</Data></Cell><Cell><Data ss:Type="Number">1.0</Data></Cell><Cell><Data ss:Type="Number">0.0</Data></Cell><Cell><Data ss:Type="Number">0.0</Data></Cell><Cell><Data ss:Type="Number">0.0</Data></Cell><Cell><Data ss:Type="Number">0.0</Data></Cell><Cell><Data ss:Type="Number">0.0</Data></Cell><Cell><Data ss:Type="Number">2.0</Data></Cell><Cell><Data ss:Type="Number">0.0</Data></Cell><Cell><Data ss:Type="Number">0.0</Data></Cell><Cell><Data ss:Type="Number">0.0</Data></Cell><Cell><Data ss:Type="Number">0.0</Data></Cell><Cell><Data ss:Type="Number">1.0</Data></Cell><Cell><Data ss:Type="Number">0.0</Data></Cell><Cell><Data ss:Type="Number">1.0</Data></Cell><Cell><Data ss:Type="Number">0.0</Data></Cell><Cell><Data ss:Type="Number">0.0</Data></Cell><Cell><Data ss:Type="Number">0.0</Data></Cell><Cell><Data ss:Type="Number">0.0</Data></Cell><Cell><Data ss:Type="Number">0.0</Data></Cell><Cell><Data ss:Type="Number">0.0</Data></Cell><Cell><Data ss:Type="Number">0.0</Data></Cell><Cell><Data ss:Type="Number">1.0</Data></Cell><Cell><Data ss:Type="Number">0.0</Data></Cell></Row><Row ss:Index="103"><Cell ss:StyleID="ref" ss:HRef="http://www.ncbi.nlm.nih.gov/nuccore/?term=NM_173648"><Data ss:Type="String">NM_173648</Data></Cell><Cell ss:StyleID="ref" ss:HRef="http://www.genecards.org/cgi-bin/carddisp.pl?gene=PLCB4"><Data ss:Type="String">PLCB4</Data></Cell><Cell ss:StyleID="ref" ss:HRef="http://www.kegg.jp/kegg-bin/show_pathway?map=hsa05146&amp;multi_query=5332+cyan%2Cblack"><Data ss:Type="String">Amoebiasis</Data></Cell><Cell ss:StyleID="ref" ss:HRef="http://www.proteinatlas.org/ENSG00000101333"><Data ss:Type="String">ENSG00000101333</Data></Cell><Cell ss:StyleID="ref" ss:HRef="http://genome.ucsc.edu/cgi-bin/hgTracks?position=chr2:179650424-179958846&amp;db=hg19&amp;org=human"><Data ss:Type="String">chr2:179650424-179958846 (-)</Data></Cell><Cell><Data ss:Type="String">chr2</Data></Cell><Cell><Data ss:Type="String">-</Data></Cell><Cell><Data ss:Type="Number">1.79694484e8</Data></Cell><Cell><Data ss:Type="Number">1.79914786e8</Data></Cell><Cell><Data ss:Type="Number">1.79913787e8</Data></Cell><Cell><Data ss:Type="Number">1.79919786e8</Data></Cell><Cell><Data ss:Type="Number">7.0</Data></Cell><Cell><Data ss:Type="Number">0.0</Data></Cell><Cell><Data ss:Type="Number">0.0</Data></Cell><Cell><Data ss:Type="Number">1.0</Data></Cell><Cell><Data ss:Type="Number">0.0</Data></Cell><Cell><Data ss:Type="Number">0.0</Data></Cell><Cell><Data ss:Type="Number">0.0</Data></Cell><Cell><Data ss:Type="Number">0.0</Data></Cell><Cell><Data ss:Type="Number">0.0</Data></Cell><Cell><Data ss:Type="Number">0.0</Data></Cell><Cell><Data ss:Type="Number">0.0</Data></Cell><Cell><Data ss:Type="Number">0.0</Data></Cell><Cell><Data ss:Type="Number">0.0</Data></Cell><Cell><Data ss:Type="Number">0.0</Data></Cell><Cell><Data ss:Type="Number">0.0</Data></Cell><Cell><Data ss:Type="Number">1.0</Data></Cell><Cell><Data ss:Type="Number">0.0</Data></Cell><Cell><Data ss:Type="Number">0.0</Data></Cell><Cell><Data ss:Type="Number">0.0</Data></Cell><Cell><Data ss:Type="Number">0.0</Data></Cell><Cell><Data ss:Type="Number">2.0</Data></Cell><Cell><Data ss:Type="Number">0.0</Data></Cell><Cell><Data ss:Type="Number">0.0</Data></Cell><Cell><Data ss:Type="Number">0.0</Data></Cell><Cell><Data ss:Type="Number">0.0</Data></Cell><Cell><Data ss:Type="Number">1.0</Data></Cell><Cell><Data ss:Type="Number">0.0</Data></Cell><Cell><Data ss:Type="Number">0.0</Data></Cell><Cell><Data ss:Type="Number">0.0</Data></Cell><Cell><Data ss:Type="Number">0.0</Data></Cell><Cell><Data ss:Type="Number">0.0</Data></Cell><Cell><Data ss:Type="Number">1.0</Data></Cell><Cell><Data ss:Type="Number">0.0</Data></Cell><Cell><Data ss:Type="Number">0.0</Data></Cell><Cell><Data ss:Type="Number">0.0</Data></Cell><Cell><Data ss:Type="Number">0.0</Data></Cell><Cell><Data ss:Type="Number">0.0</Data></Cell><Cell><Data ss:Type="Number">0.0</Data></Cell><Cell><Data ss:Type="Number">1.0</Data></Cell></Row><Row ss:Index="104"><Cell ss:StyleID="ref" ss:HRef="http://www.ncbi.nlm.nih.gov/nuccore/?term=NM_033254"><Data ss:Type="String">NM_033254</Data></Cell><Cell ss:StyleID="ref" ss:HRef="http://www.genecards.org/cgi-bin/carddisp.pl?gene=SUSD5"><Data ss:Type="String">SUSD5</Data></Cell><Cell /><Cell ss:StyleID="ref" ss:HRef="http://www.proteinatlas.org/ENSG00000173705"><Data ss:Type="String">ENSG00000173705</Data></Cell><Cell ss:StyleID="ref" ss:HRef="http://genome.ucsc.edu/cgi-bin/hgTracks?position=chr3:112916389-113021291&amp;db=hg19&amp;org=human"><Data ss:Type="String">chr3:112916389-113021291 (+)</Data></Cell><Cell><Data ss:Type="String">chr3</Data></Cell><Cell><Data ss:Type="String">+</Data></Cell><Cell><Data ss:Type="Number">1.12931375e8</Data></Cell><Cell><Data ss:Type="Number">1.13006305e8</Data></Cell><Cell><Data ss:Type="Number">1.12926375e8</Data></Cell><Cell><Data ss:Type="Number">1.12932374e8</Data></Cell><Cell><Data ss:Type="Number">7.0</Data></Cell><Cell><Data ss:Type="Number">0.0</Data></Cell><Cell><Data ss:Type="Number">2.0</Data></Cell><Cell><Data ss:Type="Number">0.0</Data></Cell><Cell><Data ss:Type="Number">0.0</Data></Cell><Cell><Data ss:Type="Number">0.0</Data></Cell><Cell><Data ss:Type="Number">0.0</Data></Cell><Cell><Data ss:Type="Number">0.0</Data></Cell><Cell><Data ss:Type="Number">0.0</Data></Cell><Cell><Data ss:Type="Number">0.0</Data></Cell><Cell><Data ss:Type="Number">0.0</Data></Cell><Cell><Data ss:Type="Number">0.0</Data></Cell><Cell><Data ss:Type="Number">0.0</Data></Cell><Cell><Data ss:Type="Number">0.0</Data></Cell><Cell><Data ss:Type="Number">2.0</Data></Cell><Cell><Data ss:Type="Number">0.0</Data></Cell><Cell><Data ss:Type="Number">0.0</Data></Cell><Cell><Data ss:Type="Number">0.0</Data></Cell><Cell><Data ss:Type="Number">0.0</Data></Cell><Cell><Data ss:Type="Number">1.0</Data></Cell><Cell><Data ss:Type="Number">0.0</Data></Cell><Cell><Data ss:Type="Number">0.0</Data></Cell><Cell><Data ss:Type="Number">0.0</Data></Cell><Cell><Data ss:Type="Number">1.0</Data></Cell><Cell><Data ss:Type="Number">0.0</Data></Cell><Cell><Data ss:Type="Number">0.0</Data></Cell><Cell><Data ss:Type="Number">0.0</Data></Cell><Cell><Data ss:Type="Number">0.0</Data></Cell><Cell><Data ss:Type="Number">0.0</Data></Cell><Cell><Data ss:Type="Number">0.0</Data></Cell><Cell><Data ss:Type="Number">1.0</Data></Cell><Cell><Data ss:Type="Number">0.0</Data></Cell><Cell><Data ss:Type="Number">0.0</Data></Cell><Cell><Data ss:Type="Number">0.0</Data></Cell><Cell><Data ss:Type="Number">0.0</Data></Cell><Cell><Data ss:Type="Number">0.0</Data></Cell><Cell><Data ss:Type="Number">0.0</Data></Cell><Cell><Data ss:Type="Number">0.0</Data></Cell><Cell><Data ss:Type="Number">0.0</Data></Cell></Row><Row ss:Index="105"><Cell ss:StyleID="ref" ss:HRef="http://www.ncbi.nlm.nih.gov/nuccore/?term=NM_020733"><Data ss:Type="String">NM_020733</Data></Cell><Cell ss:StyleID="ref" ss:HRef="http://www.genecards.org/cgi-bin/carddisp.pl?gene=APOD"><Data ss:Type="String">APOD</Data></Cell><Cell /><Cell ss:StyleID="ref" ss:HRef="http://www.proteinatlas.org/ENSG00000189058"><Data ss:Type="String">ENSG00000189058</Data></Cell><Cell ss:StyleID="ref" ss:HRef="http://genome.ucsc.edu/cgi-bin/hgTracks?position=chr3:124666504-124792852&amp;db=hg19&amp;org=human"><Data ss:Type="String">chr3:124666504-124792852 (-)</Data></Cell><Cell><Data ss:Type="String">chr3</Data></Cell><Cell><Data ss:Type="String">-</Data></Cell><Cell><Data ss:Type="Number">1.24684554e8</Data></Cell><Cell><Data ss:Type="Number">1.24774802e8</Data></Cell><Cell><Data ss:Type="Number">1.24773803e8</Data></Cell><Cell><Data ss:Type="Number">1.24779802e8</Data></Cell><Cell><Data ss:Type="Number">7.0</Data></Cell><Cell><Data ss:Type="Number">0.0</Data></Cell><Cell><Data ss:Type="Number">1.0</Data></Cell><Cell><Data ss:Type="Number">0.0</Data></Cell><Cell><Data ss:Type="Number">0.0</Data></Cell><Cell><Data ss:Type="Number">0.0</Data></Cell><Cell><Data ss:Type="Number">0.0</Data></Cell><Cell><Data ss:Type="Number">0.0</Data></Cell><Cell><Data ss:Type="Number">0.0</Data></Cell><Cell><Data ss:Type="Number">0.0</Data></Cell><Cell><Data ss:Type="Number">0.0</Data></Cell><Cell><Data ss:Type="Number">0.0</Data></Cell><Cell><Data ss:Type="Number">0.0</Data></Cell><Cell><Data ss:Type="Number">0.0</Data></Cell><Cell><Data ss:Type="Number">0.0</Data></Cell><Cell><Data ss:Type="Number">0.0</Data></Cell><Cell><Data ss:Type="Number">1.0</Data></Cell><Cell><Data ss:Type="Number">0.0</Data></Cell><Cell><Data ss:Type="Number">0.0</Data></Cell><Cell><Data ss:Type="Number">2.0</Data></Cell><Cell><Data ss:Type="Number">0.0</Data></Cell><Cell><Data ss:Type="Number">0.0</Data></Cell><Cell><Data ss:Type="Number">1.0</Data></Cell><Cell><Data ss:Type="Number">0.0</Data></Cell><Cell><Data ss:Type="Number">0.0</Data></Cell><Cell><Data ss:Type="Number">0.0</Data></Cell><Cell><Data ss:Type="Number">0.0</Data></Cell><Cell><Data ss:Type="Number">1.0</Data></Cell><Cell><Data ss:Type="Number">0.0</Data></Cell><Cell><Data ss:Type="Number">0.0</Data></Cell><Cell><Data ss:Type="Number">1.0</Data></Cell><Cell><Data ss:Type="Number">0.0</Data></Cell><Cell><Data ss:Type="Number">0.0</Data></Cell><Cell><Data ss:Type="Number">0.0</Data></Cell><Cell><Data ss:Type="Number">0.0</Data></Cell><Cell><Data ss:Type="Number">0.0</Data></Cell><Cell><Data ss:Type="Number">0.0</Data></Cell><Cell><Data ss:Type="Number">0.0</Data></Cell><Cell><Data ss:Type="Number">0.0</Data></Cell></Row><Row ss:Index="106"><Cell ss:StyleID="ref" ss:HRef="http://www.ncbi.nlm.nih.gov/nuccore/?term=NM_024621"><Data ss:Type="String">NM_024621</Data></Cell><Cell ss:StyleID="ref" ss:HRef="http://www.genecards.org/cgi-bin/carddisp.pl?gene=FGF2"><Data ss:Type="String">FGF2</Data></Cell><Cell ss:StyleID="ref" ss:HRef="http://www.kegg.jp/kegg-bin/show_pathway?map=hsa05218&amp;multi_query=2247+cyan%2Cblack"><Data ss:Type="String">Melanoma</Data></Cell><Cell ss:StyleID="ref" ss:HRef="http://www.proteinatlas.org/ENSG00000138685"><Data ss:Type="String">ENSG00000138685</Data></Cell><Cell ss:StyleID="ref" ss:HRef="http://genome.ucsc.edu/cgi-bin/hgTracks?position=chr3:156929549-157265428&amp;db=hg19&amp;org=human"><Data ss:Type="String">chr3:156929549-157265428 (-)</Data></Cell><Cell><Data ss:Type="String">chr3</Data></Cell><Cell><Data ss:Type="String">-</Data></Cell><Cell><Data ss:Type="Number">1.56977532e8</Data></Cell><Cell><Data ss:Type="Number">1.57217445e8</Data></Cell><Cell><Data ss:Type="Number">1.57216446e8</Data></Cell><Cell><Data ss:Type="Number">1.57222445e8</Data></Cell><Cell><Data ss:Type="Number">7.0</Data></Cell><Cell><Data ss:Type="Number">0.0</Data></Cell><Cell><Data ss:Type="Number">0.0</Data></Cell><Cell><Data ss:Type="Number">0.0</Data></Cell><Cell><Data ss:Type="Number">0.0</Data></Cell><Cell><Data ss:Type="Number">1.0</Data></Cell><Cell><Data ss:Type="Number">1.0</Data></Cell><Cell><Data ss:Type="Number">0.0</Data></Cell><Cell><Data ss:Type="Number">0.0</Data></Cell><Cell><Data ss:Type="Number">0.0</Data></Cell><Cell><Data ss:Type="Number">1.0</Data></Cell><Cell><Data ss:Type="Number">0.0</Data></Cell><Cell><Data ss:Type="Number">0.0</Data></Cell><Cell><Data ss:Type="Number">0.0</Data></Cell><Cell><Data ss:Type="Number">0.0</Data></Cell><Cell><Data ss:Type="Number">2.0</Data></Cell><Cell><Data ss:Type="Number">0.0</Data></Cell><Cell><Data ss:Type="Number">0.0</Data></Cell><Cell><Data ss:Type="Number">0.0</Data></Cell><Cell><Data ss:Type="Number">1.0</Data></Cell><Cell><Data ss:Type="Number">0.0</Data></Cell><Cell><Data ss:Type="Number">1.0</Data></Cell><Cell><Data ss:Type="Number">0.0</Data></Cell><Cell><Data ss:Type="Number">0.0</Data></Cell><Cell><Data ss:Type="Number">0.0</Data></Cell><Cell><Data ss:Type="Number">0.0</Data></Cell><Cell><Data ss:Type="Number">0.0</Data></Cell><Cell><Data ss:Type="Number">0.0</Data></Cell><Cell><Data ss:Type="Number">0.0</Data></Cell><Cell><Data ss:Type="Number">0.0</Data></Cell><Cell><Data ss:Type="Number">0.0</Data></Cell><Cell><Data ss:Type="Number">0.0</Data></Cell><Cell><Data ss:Type="Number">0.0</Data></Cell><Cell><Data ss:Type="Number">0.0</Data></Cell><Cell><Data ss:Type="Number">0.0</Data></Cell><Cell><Data ss:Type="Number">0.0</Data></Cell><Cell><Data ss:Type="Number">0.0</Data></Cell><Cell><Data ss:Type="Number">0.0</Data></Cell><Cell><Data ss:Type="Number">0.0</Data></Cell></Row><Row ss:Index="107"><Cell ss:StyleID="ref" ss:HRef="http://www.ncbi.nlm.nih.gov/nuccore/?term=NM_000222"><Data ss:Type="String">NM_000222</Data></Cell><Cell ss:StyleID="ref" ss:HRef="http://www.genecards.org/cgi-bin/carddisp.pl?gene=CPE"><Data ss:Type="String">CPE</Data></Cell><Cell ss:StyleID="ref" ss:HRef="http://www.kegg.jp/kegg-bin/show_pathway?map=hsa04940&amp;multi_query=1363+cyan%2Cblack"><Data ss:Type="String">Type I diabetes mellitus</Data></Cell><Cell ss:StyleID="ref" ss:HRef="http://www.proteinatlas.org/ENSG00000109472"><Data ss:Type="String">ENSG00000109472</Data></Cell><Cell ss:StyleID="ref" ss:HRef="http://genome.ucsc.edu/cgi-bin/hgTracks?position=chr4:55507538-55623438&amp;db=hg19&amp;org=human"><Data ss:Type="String">chr4:55507538-55623438 (+)</Data></Cell><Cell><Data ss:Type="String">chr4</Data></Cell><Cell><Data ss:Type="String">+</Data></Cell><Cell><Data ss:Type="Number">5.5524095e7</Data></Cell><Cell><Data ss:Type="Number">5.5606881e7</Data></Cell><Cell><Data ss:Type="Number">5.5519095e7</Data></Cell><Cell><Data ss:Type="Number">5.5525094e7</Data></Cell><Cell><Data ss:Type="Number">7.0</Data></Cell><Cell><Data ss:Type="Number">0.0</Data></Cell><Cell><Data ss:Type="Number">0.0</Data></Cell><Cell><Data ss:Type="Number">0.0</Data></Cell><Cell><Data ss:Type="Number">0.0</Data></Cell><Cell><Data ss:Type="Number">0.0</Data></Cell><Cell><Data ss:Type="Number">0.0</Data></Cell><Cell><Data ss:Type="Number">0.0</Data></Cell><Cell><Data ss:Type="Number">1.0</Data></Cell><Cell><Data ss:Type="Number">0.0</Data></Cell><Cell><Data ss:Type="Number">0.0</Data></Cell><Cell><Data ss:Type="Number">0.0</Data></Cell><Cell><Data ss:Type="Number">0.0</Data></Cell><Cell><Data ss:Type="Number">0.0</Data></Cell><Cell><Data ss:Type="Number">0.0</Data></Cell><Cell><Data ss:Type="Number">0.0</Data></Cell><Cell><Data ss:Type="Number">0.0</Data></Cell><Cell><Data ss:Type="Number">0.0</Data></Cell><Cell><Data ss:Type="Number">0.0</Data></Cell><Cell><Data ss:Type="Number">0.0</Data></Cell><Cell><Data ss:Type="Number">0.0</Data></Cell><Cell><Data ss:Type="Number">1.0</Data></Cell><Cell><Data ss:Type="Number">0.0</Data></Cell><Cell><Data ss:Type="Number">0.0</Data></Cell><Cell><Data ss:Type="Number">0.0</Data></Cell><Cell><Data ss:Type="Number">0.0</Data></Cell><Cell><Data ss:Type="Number">0.0</Data></Cell><Cell><Data ss:Type="Number">0.0</Data></Cell><Cell><Data ss:Type="Number">0.0</Data></Cell><Cell><Data ss:Type="Number">0.0</Data></Cell><Cell><Data ss:Type="Number">0.0</Data></Cell><Cell><Data ss:Type="Number">0.0</Data></Cell><Cell><Data ss:Type="Number">1.0</Data></Cell><Cell><Data ss:Type="Number">1.0</Data></Cell><Cell><Data ss:Type="Number">1.0</Data></Cell><Cell><Data ss:Type="Number">1.0</Data></Cell><Cell><Data ss:Type="Number">1.0</Data></Cell><Cell><Data ss:Type="Number">0.0</Data></Cell><Cell><Data ss:Type="Number">0.0</Data></Cell></Row><Row ss:Index="108"><Cell ss:StyleID="ref" ss:HRef="http://www.ncbi.nlm.nih.gov/nuccore/?term=NM_003551"><Data ss:Type="String">NM_003551</Data></Cell><Cell ss:StyleID="ref" ss:HRef="http://www.genecards.org/cgi-bin/carddisp.pl?gene=DAAM2"><Data ss:Type="String">DAAM2</Data></Cell><Cell ss:StyleID="ref" ss:HRef="http://www.kegg.jp/kegg-bin/show_pathway?map=hsa04310&amp;multi_query=23500+cyan%2Cblack"><Data ss:Type="String">Wnt signaling pathway</Data></Cell><Cell ss:StyleID="ref" ss:HRef="http://www.proteinatlas.org/ENSG00000146122"><Data ss:Type="String">ENSG00000146122</Data></Cell><Cell ss:StyleID="ref" ss:HRef="http://genome.ucsc.edu/cgi-bin/hgTracks?position=chr5:137446007-137479986&amp;db=hg19&amp;org=human"><Data ss:Type="String">chr5:137446007-137479986 (-)</Data></Cell><Cell><Data ss:Type="String">chr5</Data></Cell><Cell><Data ss:Type="String">-</Data></Cell><Cell><Data ss:Type="Number">1.37450861e8</Data></Cell><Cell><Data ss:Type="Number">1.37475132e8</Data></Cell><Cell><Data ss:Type="Number">1.37474133e8</Data></Cell><Cell><Data ss:Type="Number">1.37480132e8</Data></Cell><Cell><Data ss:Type="Number">7.0</Data></Cell><Cell><Data ss:Type="Number">0.0</Data></Cell><Cell><Data ss:Type="Number">0.0</Data></Cell><Cell><Data ss:Type="Number">1.0</Data></Cell><Cell><Data ss:Type="Number">0.0</Data></Cell><Cell><Data ss:Type="Number">1.0</Data></Cell><Cell><Data ss:Type="Number">1.0</Data></Cell><Cell><Data ss:Type="Number">0.0</Data></Cell><Cell><Data ss:Type="Number">0.0</Data></Cell><Cell><Data ss:Type="Number">0.0</Data></Cell><Cell><Data ss:Type="Number">1.0</Data></Cell><Cell><Data ss:Type="Number">0.0</Data></Cell><Cell><Data ss:Type="Number">0.0</Data></Cell><Cell><Data ss:Type="Number">0.0</Data></Cell><Cell><Data ss:Type="Number">1.0</Data></Cell><Cell><Data ss:Type="Number">1.0</Data></Cell><Cell><Data ss:Type="Number">0.0</Data></Cell><Cell><Data ss:Type="Number">0.0</Data></Cell><Cell><Data ss:Type="Number">0.0</Data></Cell><Cell><Data ss:Type="Number">0.0</Data></Cell><Cell><Data ss:Type="Number">0.0</Data></Cell><Cell><Data ss:Type="Number">0.0</Data></Cell><Cell><Data ss:Type="Number">0.0</Data></Cell><Cell><Data ss:Type="Number">0.0</Data></Cell><Cell><Data ss:Type="Number">0.0</Data></Cell><Cell><Data ss:Type="Number">0.0</Data></Cell><Cell><Data ss:Type="Number">0.0</Data></Cell><Cell><Data ss:Type="Number">0.0</Data></Cell><Cell><Data ss:Type="Number">0.0</Data></Cell><Cell><Data ss:Type="Number">0.0</Data></Cell><Cell><Data ss:Type="Number">0.0</Data></Cell><Cell><Data ss:Type="Number">0.0</Data></Cell><Cell><Data ss:Type="Number">0.0</Data></Cell><Cell><Data ss:Type="Number">0.0</Data></Cell><Cell><Data ss:Type="Number">0.0</Data></Cell><Cell><Data ss:Type="Number">0.0</Data></Cell><Cell><Data ss:Type="Number">0.0</Data></Cell><Cell><Data ss:Type="Number">1.0</Data></Cell><Cell><Data ss:Type="Number">0.0</Data></Cell></Row><Row ss:Index="109"><Cell ss:StyleID="ref" ss:HRef="http://www.ncbi.nlm.nih.gov/nuccore/?term=NM_020482"><Data ss:Type="String">NM_020482</Data></Cell><Cell ss:StyleID="ref" ss:HRef="http://www.genecards.org/cgi-bin/carddisp.pl?gene=UST"><Data ss:Type="String">UST</Data></Cell><Cell ss:StyleID="ref" ss:HRef="http://www.kegg.jp/kegg-bin/show_pathway?map=hsa00532&amp;multi_query=10090+cyan%2Cblack"><Data ss:Type="String">Glycosaminoglycan biosynthesis - chondroitin sulfate / dermatan sulfate</Data></Cell><Cell ss:StyleID="ref" ss:HRef="http://www.proteinatlas.org/ENSG00000111962"><Data ss:Type="String">ENSG00000111962</Data></Cell><Cell ss:StyleID="ref" ss:HRef="http://genome.ucsc.edu/cgi-bin/hgTracks?position=chr6:96999606-97075330&amp;db=hg19&amp;org=human"><Data ss:Type="String">chr6:96999606-97075330 (+)</Data></Cell><Cell><Data ss:Type="String">chr6</Data></Cell><Cell><Data ss:Type="String">+</Data></Cell><Cell><Data ss:Type="Number">9.7010424e7</Data></Cell><Cell><Data ss:Type="Number">9.7064512e7</Data></Cell><Cell><Data ss:Type="Number">9.7005424e7</Data></Cell><Cell><Data ss:Type="Number">9.7011423e7</Data></Cell><Cell><Data ss:Type="Number">7.0</Data></Cell><Cell><Data ss:Type="Number">0.0</Data></Cell><Cell><Data ss:Type="Number">1.0</Data></Cell><Cell><Data ss:Type="Number">0.0</Data></Cell><Cell><Data ss:Type="Number">0.0</Data></Cell><Cell><Data ss:Type="Number">0.0</Data></Cell><Cell><Data ss:Type="Number">0.0</Data></Cell><Cell><Data ss:Type="Number">0.0</Data></Cell><Cell><Data ss:Type="Number">0.0</Data></Cell><Cell><Data ss:Type="Number">0.0</Data></Cell><Cell><Data ss:Type="Number">0.0</Data></Cell><Cell><Data ss:Type="Number">0.0</Data></Cell><Cell><Data ss:Type="Number">0.0</Data></Cell><Cell><Data ss:Type="Number">0.0</Data></Cell><Cell><Data ss:Type="Number">0.0</Data></Cell><Cell><Data ss:Type="Number">0.0</Data></Cell><Cell><Data ss:Type="Number">0.0</Data></Cell><Cell><Data ss:Type="Number">0.0</Data></Cell><Cell><Data ss:Type="Number">0.0</Data></Cell><Cell><Data ss:Type="Number">0.0</Data></Cell><Cell><Data ss:Type="Number">0.0</Data></Cell><Cell><Data ss:Type="Number">0.0</Data></Cell><Cell><Data ss:Type="Number">0.0</Data></Cell><Cell><Data ss:Type="Number">0.0</Data></Cell><Cell><Data ss:Type="Number">0.0</Data></Cell><Cell><Data ss:Type="Number">0.0</Data></Cell><Cell><Data ss:Type="Number">0.0</Data></Cell><Cell><Data ss:Type="Number">0.0</Data></Cell><Cell><Data ss:Type="Number">1.0</Data></Cell><Cell><Data ss:Type="Number">0.0</Data></Cell><Cell><Data ss:Type="Number">0.0</Data></Cell><Cell><Data ss:Type="Number">0.0</Data></Cell><Cell><Data ss:Type="Number">1.0</Data></Cell><Cell><Data ss:Type="Number">1.0</Data></Cell><Cell><Data ss:Type="Number">1.0</Data></Cell><Cell><Data ss:Type="Number">1.0</Data></Cell><Cell><Data ss:Type="Number">1.0</Data></Cell><Cell><Data ss:Type="Number">0.0</Data></Cell><Cell><Data ss:Type="Number">0.0</Data></Cell></Row><Row ss:Index="110"><Cell ss:StyleID="ref" ss:HRef="http://www.ncbi.nlm.nih.gov/nuccore/?term=NM_025107"><Data ss:Type="String">NM_025107</Data></Cell><Cell ss:StyleID="ref" ss:HRef="http://www.genecards.org/cgi-bin/carddisp.pl?gene=TNXA"><Data ss:Type="String">TNXA</Data></Cell><Cell /><Cell ss:StyleID="ref" ss:HRef="http://www.proteinatlas.org/ENSG00000248290"><Data ss:Type="String">ENSG00000248290</Data></Cell><Cell ss:StyleID="ref" ss:HRef="http://genome.ucsc.edu/cgi-bin/hgTracks?position=chr6:153013693-153051052&amp;db=hg19&amp;org=human"><Data ss:Type="String">chr6:153013693-153051052 (+)</Data></Cell><Cell><Data ss:Type="String">chr6</Data></Cell><Cell><Data ss:Type="String">+</Data></Cell><Cell><Data ss:Type="Number">1.5301903e8</Data></Cell><Cell><Data ss:Type="Number">1.53045715e8</Data></Cell><Cell><Data ss:Type="Number">1.5301403e8</Data></Cell><Cell><Data ss:Type="Number">1.53020029e8</Data></Cell><Cell><Data ss:Type="Number">7.0</Data></Cell><Cell><Data ss:Type="Number">0.0</Data></Cell><Cell><Data ss:Type="Number">0.0</Data></Cell><Cell><Data ss:Type="Number">0.0</Data></Cell><Cell><Data ss:Type="Number">0.0</Data></Cell><Cell><Data ss:Type="Number">0.0</Data></Cell><Cell><Data ss:Type="Number">0.0</Data></Cell><Cell><Data ss:Type="Number">0.0</Data></Cell><Cell><Data ss:Type="Number">0.0</Data></Cell><Cell><Data ss:Type="Number">0.0</Data></Cell><Cell><Data ss:Type="Number">0.0</Data></Cell><Cell><Data ss:Type="Number">0.0</Data></Cell><Cell><Data ss:Type="Number">0.0</Data></Cell><Cell><Data ss:Type="Number">0.0</Data></Cell><Cell><Data ss:Type="Number">0.0</Data></Cell><Cell><Data ss:Type="Number">1.0</Data></Cell><Cell><Data ss:Type="Number">0.0</Data></Cell><Cell><Data ss:Type="Number">0.0</Data></Cell><Cell><Data ss:Type="Number">0.0</Data></Cell><Cell><Data ss:Type="Number">0.0</Data></Cell><Cell><Data ss:Type="Number">0.0</Data></Cell><Cell><Data ss:Type="Number">0.0</Data></Cell><Cell><Data ss:Type="Number">0.0</Data></Cell><Cell><Data ss:Type="Number">0.0</Data></Cell><Cell><Data ss:Type="Number">0.0</Data></Cell><Cell><Data ss:Type="Number">0.0</Data></Cell><Cell><Data ss:Type="Number">0.0</Data></Cell><Cell><Data ss:Type="Number">0.0</Data></Cell><Cell><Data ss:Type="Number">0.0</Data></Cell><Cell><Data ss:Type="Number">0.0</Data></Cell><Cell><Data ss:Type="Number">0.0</Data></Cell><Cell><Data ss:Type="Number">0.0</Data></Cell><Cell><Data ss:Type="Number">1.0</Data></Cell><Cell><Data ss:Type="Number">1.0</Data></Cell><Cell><Data ss:Type="Number">1.0</Data></Cell><Cell><Data ss:Type="Number">1.0</Data></Cell><Cell><Data ss:Type="Number">1.0</Data></Cell><Cell><Data ss:Type="Number">1.0</Data></Cell><Cell><Data ss:Type="Number">0.0</Data></Cell></Row><Row ss:Index="111"><Cell ss:StyleID="ref" ss:HRef="http://www.ncbi.nlm.nih.gov/nuccore/?term=NM_001458"><Data ss:Type="String">NM_001458</Data></Cell><Cell ss:StyleID="ref" ss:HRef="http://www.genecards.org/cgi-bin/carddisp.pl?gene=TSPYL5"><Data ss:Type="String">TSPYL5</Data></Cell><Cell /><Cell ss:StyleID="ref" ss:HRef="http://www.proteinatlas.org/ENSG00000180543"><Data ss:Type="String">ENSG00000180543</Data></Cell><Cell ss:StyleID="ref" ss:HRef="http://genome.ucsc.edu/cgi-bin/hgTracks?position=chr7:128464714-128505097&amp;db=hg19&amp;org=human"><Data ss:Type="String">chr7:128464714-128505097 (+)</Data></Cell><Cell><Data ss:Type="String">chr7</Data></Cell><Cell><Data ss:Type="String">+</Data></Cell><Cell><Data ss:Type="Number">1.28470483e8</Data></Cell><Cell><Data ss:Type="Number">1.28499328e8</Data></Cell><Cell><Data ss:Type="Number">1.28465483e8</Data></Cell><Cell><Data ss:Type="Number">1.28471482e8</Data></Cell><Cell><Data ss:Type="Number">7.0</Data></Cell><Cell><Data ss:Type="Number">0.0</Data></Cell><Cell><Data ss:Type="Number">0.0</Data></Cell><Cell><Data ss:Type="Number">1.0</Data></Cell><Cell><Data ss:Type="Number">0.0</Data></Cell><Cell><Data ss:Type="Number">0.0</Data></Cell><Cell><Data ss:Type="Number">0.0</Data></Cell><Cell><Data ss:Type="Number">0.0</Data></Cell><Cell><Data ss:Type="Number">0.0</Data></Cell><Cell><Data ss:Type="Number">0.0</Data></Cell><Cell><Data ss:Type="Number">0.0</Data></Cell><Cell><Data ss:Type="Number">1.0</Data></Cell><Cell><Data ss:Type="Number">0.0</Data></Cell><Cell><Data ss:Type="Number">0.0</Data></Cell><Cell><Data ss:Type="Number">0.0</Data></Cell><Cell><Data ss:Type="Number">1.0</Data></Cell><Cell><Data ss:Type="Number">1.0</Data></Cell><Cell><Data ss:Type="Number">0.0</Data></Cell><Cell><Data ss:Type="Number">0.0</Data></Cell><Cell><Data ss:Type="Number">0.0</Data></Cell><Cell><Data ss:Type="Number">0.0</Data></Cell><Cell><Data ss:Type="Number">0.0</Data></Cell><Cell><Data ss:Type="Number">0.0</Data></Cell><Cell><Data ss:Type="Number">0.0</Data></Cell><Cell><Data ss:Type="Number">0.0</Data></Cell><Cell><Data ss:Type="Number">0.0</Data></Cell><Cell><Data ss:Type="Number">0.0</Data></Cell><Cell><Data ss:Type="Number">2.0</Data></Cell><Cell><Data ss:Type="Number">0.0</Data></Cell><Cell><Data ss:Type="Number">0.0</Data></Cell><Cell><Data ss:Type="Number">0.0</Data></Cell><Cell><Data ss:Type="Number">1.0</Data></Cell><Cell><Data ss:Type="Number">0.0</Data></Cell><Cell><Data ss:Type="Number">0.0</Data></Cell><Cell><Data ss:Type="Number">0.0</Data></Cell><Cell><Data ss:Type="Number">0.0</Data></Cell><Cell><Data ss:Type="Number">0.0</Data></Cell><Cell><Data ss:Type="Number">0.0</Data></Cell><Cell><Data ss:Type="Number">0.0</Data></Cell></Row><Row ss:Index="112"><Cell ss:StyleID="ref" ss:HRef="http://www.ncbi.nlm.nih.gov/nuccore/?term=NM_001261406"><Data ss:Type="String">NM_001261406</Data></Cell><Cell ss:StyleID="ref" ss:HRef="http://www.genecards.org/cgi-bin/carddisp.pl?gene=TSPYL2"><Data ss:Type="String">TSPYL2</Data></Cell><Cell /><Cell ss:StyleID="ref" ss:HRef="http://www.proteinatlas.org/ENSG00000184205"><Data ss:Type="String">ENSG00000184205</Data></Cell><Cell ss:StyleID="ref" ss:HRef="http://genome.ucsc.edu/cgi-bin/hgTracks?position=chr9:13070931-13314335&amp;db=hg19&amp;org=human"><Data ss:Type="String">chr9:13070931-13314335 (-)</Data></Cell><Cell><Data ss:Type="String">chr9</Data></Cell><Cell><Data ss:Type="String">-</Data></Cell><Cell><Data ss:Type="Number">1.3105703e7</Data></Cell><Cell><Data ss:Type="Number">1.3279563e7</Data></Cell><Cell><Data ss:Type="Number">1.3278564e7</Data></Cell><Cell><Data ss:Type="Number">1.3284563e7</Data></Cell><Cell><Data ss:Type="Number">7.0</Data></Cell><Cell><Data ss:Type="Number">0.0</Data></Cell><Cell><Data ss:Type="Number">0.0</Data></Cell><Cell><Data ss:Type="Number">0.0</Data></Cell><Cell><Data ss:Type="Number">0.0</Data></Cell><Cell><Data ss:Type="Number">0.0</Data></Cell><Cell><Data ss:Type="Number">0.0</Data></Cell><Cell><Data ss:Type="Number">0.0</Data></Cell><Cell><Data ss:Type="Number">1.0</Data></Cell><Cell><Data ss:Type="Number">0.0</Data></Cell><Cell><Data ss:Type="Number">0.0</Data></Cell><Cell><Data ss:Type="Number">0.0</Data></Cell><Cell><Data ss:Type="Number">0.0</Data></Cell><Cell><Data ss:Type="Number">0.0</Data></Cell><Cell><Data ss:Type="Number">0.0</Data></Cell><Cell><Data ss:Type="Number">1.0</Data></Cell><Cell><Data ss:Type="Number">0.0</Data></Cell><Cell><Data ss:Type="Number">0.0</Data></Cell><Cell><Data ss:Type="Number">0.0</Data></Cell><Cell><Data ss:Type="Number">0.0</Data></Cell><Cell><Data ss:Type="Number">0.0</Data></Cell><Cell><Data ss:Type="Number">0.0</Data></Cell><Cell><Data ss:Type="Number">0.0</Data></Cell><Cell><Data ss:Type="Number">0.0</Data></Cell><Cell><Data ss:Type="Number">0.0</Data></Cell><Cell><Data ss:Type="Number">0.0</Data></Cell><Cell><Data ss:Type="Number">0.0</Data></Cell><Cell><Data ss:Type="Number">0.0</Data></Cell><Cell><Data ss:Type="Number">0.0</Data></Cell><Cell><Data ss:Type="Number">0.0</Data></Cell><Cell><Data ss:Type="Number">0.0</Data></Cell><Cell><Data ss:Type="Number">0.0</Data></Cell><Cell><Data ss:Type="Number">1.0</Data></Cell><Cell><Data ss:Type="Number">1.0</Data></Cell><Cell><Data ss:Type="Number">1.0</Data></Cell><Cell><Data ss:Type="Number">1.0</Data></Cell><Cell><Data ss:Type="Number">1.0</Data></Cell><Cell><Data ss:Type="Number">0.0</Data></Cell><Cell><Data ss:Type="Number">0.0</Data></Cell></Row><Row ss:Index="113"><Cell ss:StyleID="ref" ss:HRef="http://www.ncbi.nlm.nih.gov/nuccore/?term=NM_002001"><Data ss:Type="String">NM_002001</Data></Cell><Cell ss:StyleID="ref" ss:HRef="http://www.genecards.org/cgi-bin/carddisp.pl?gene=FCER1A"><Data ss:Type="String">FCER1A</Data></Cell><Cell ss:StyleID="ref" ss:HRef="http://www.kegg.jp/kegg-bin/show_pathway?map=hsa05310&amp;multi_query=2205+cyan%2Cblack"><Data ss:Type="String">Asthma</Data></Cell><Cell ss:StyleID="ref" ss:HRef="http://www.proteinatlas.org/ENSG00000179639"><Data ss:Type="String">ENSG00000179639</Data></Cell><Cell ss:StyleID="ref" ss:HRef="http://genome.ucsc.edu/cgi-bin/hgTracks?position=chr1:159255802-159281716&amp;db=hg19&amp;org=human"><Data ss:Type="String">chr1:159255802-159281716 (+)</Data></Cell><Cell><Data ss:Type="String">chr1</Data></Cell><Cell><Data ss:Type="String">+</Data></Cell><Cell><Data ss:Type="Number">1.59259504e8</Data></Cell><Cell><Data ss:Type="Number">1.59278014e8</Data></Cell><Cell><Data ss:Type="Number">1.59254504e8</Data></Cell><Cell><Data ss:Type="Number">1.59260503e8</Data></Cell><Cell><Data ss:Type="Number">6.0</Data></Cell><Cell><Data ss:Type="Number">0.0</Data></Cell><Cell><Data ss:Type="Number">0.0</Data></Cell><Cell><Data ss:Type="Number">0.0</Data></Cell><Cell><Data ss:Type="Number">0.0</Data></Cell><Cell><Data ss:Type="Number">0.0</Data></Cell><Cell><Data ss:Type="Number">0.0</Data></Cell><Cell><Data ss:Type="Number">0.0</Data></Cell><Cell><Data ss:Type="Number">0.0</Data></Cell><Cell><Data ss:Type="Number">0.0</Data></Cell><Cell><Data ss:Type="Number">0.0</Data></Cell><Cell><Data ss:Type="Number">0.0</Data></Cell><Cell><Data ss:Type="Number">0.0</Data></Cell><Cell><Data ss:Type="Number">0.0</Data></Cell><Cell><Data ss:Type="Number">0.0</Data></Cell><Cell><Data ss:Type="Number">0.0</Data></Cell><Cell><Data ss:Type="Number">0.0</Data></Cell><Cell><Data ss:Type="Number">0.0</Data></Cell><Cell><Data ss:Type="Number">0.0</Data></Cell><Cell><Data ss:Type="Number">0.0</Data></Cell><Cell><Data ss:Type="Number">0.0</Data></Cell><Cell><Data ss:Type="Number">0.0</Data></Cell><Cell><Data ss:Type="Number">0.0</Data></Cell><Cell><Data ss:Type="Number">0.0</Data></Cell><Cell><Data ss:Type="Number">0.0</Data></Cell><Cell><Data ss:Type="Number">1.0</Data></Cell><Cell><Data ss:Type="Number">0.0</Data></Cell><Cell><Data ss:Type="Number">0.0</Data></Cell><Cell><Data ss:Type="Number">0.0</Data></Cell><Cell><Data ss:Type="Number">0.0</Data></Cell><Cell><Data ss:Type="Number">0.0</Data></Cell><Cell><Data ss:Type="Number">0.0</Data></Cell><Cell><Data ss:Type="Number">1.0</Data></Cell><Cell><Data ss:Type="Number">1.0</Data></Cell><Cell><Data ss:Type="Number">1.0</Data></Cell><Cell><Data ss:Type="Number">1.0</Data></Cell><Cell><Data ss:Type="Number">1.0</Data></Cell><Cell><Data ss:Type="Number">0.0</Data></Cell><Cell><Data ss:Type="Number">0.0</Data></Cell></Row><Row ss:Index="114"><Cell ss:StyleID="ref" ss:HRef="http://www.ncbi.nlm.nih.gov/nuccore/?term=NM_002645"><Data ss:Type="String">NM_002645</Data></Cell><Cell ss:StyleID="ref" ss:HRef="http://www.genecards.org/cgi-bin/carddisp.pl?gene=PIK3C2A"><Data ss:Type="String">PIK3C2A</Data></Cell><Cell ss:StyleID="ref" ss:HRef="http://www.kegg.jp/kegg-bin/show_pathway?map=hsa04070&amp;multi_query=5286+cyan%2Cblack"><Data ss:Type="String">Phosphatidylinositol signaling system</Data></Cell><Cell ss:StyleID="ref" ss:HRef="http://www.proteinatlas.org/ENSG00000011405"><Data ss:Type="String">ENSG00000011405</Data></Cell><Cell ss:StyleID="ref" ss:HRef="http://genome.ucsc.edu/cgi-bin/hgTracks?position=chr11:17091478-17208000&amp;db=hg19&amp;org=human"><Data ss:Type="String">chr11:17091478-17208000 (-)</Data></Cell><Cell><Data ss:Type="String">chr11</Data></Cell><Cell><Data ss:Type="String">-</Data></Cell><Cell><Data ss:Type="Number">1.7108124e7</Data></Cell><Cell><Data ss:Type="Number">1.7191354e7</Data></Cell><Cell><Data ss:Type="Number">1.7190355e7</Data></Cell><Cell><Data ss:Type="Number">1.7196354e7</Data></Cell><Cell><Data ss:Type="Number">6.0</Data></Cell><Cell><Data ss:Type="Number">0.0</Data></Cell><Cell><Data ss:Type="Number">1.0</Data></Cell><Cell><Data ss:Type="Number">2.0</Data></Cell><Cell><Data ss:Type="Number">1.0</Data></Cell><Cell><Data ss:Type="Number">0.0</Data></Cell><Cell><Data ss:Type="Number">0.0</Data></Cell><Cell><Data ss:Type="Number">0.0</Data></Cell><Cell><Data ss:Type="Number">1.0</Data></Cell><Cell><Data ss:Type="Number">0.0</Data></Cell><Cell><Data ss:Type="Number">0.0</Data></Cell><Cell><Data ss:Type="Number">0.0</Data></Cell><Cell><Data ss:Type="Number">0.0</Data></Cell><Cell><Data ss:Type="Number">0.0</Data></Cell><Cell><Data ss:Type="Number">0.0</Data></Cell><Cell><Data ss:Type="Number">0.0</Data></Cell><Cell><Data ss:Type="Number">0.0</Data></Cell><Cell><Data ss:Type="Number">0.0</Data></Cell><Cell><Data ss:Type="Number">0.0</Data></Cell><Cell><Data ss:Type="Number">0.0</Data></Cell><Cell><Data ss:Type="Number">0.0</Data></Cell><Cell><Data ss:Type="Number">0.0</Data></Cell><Cell><Data ss:Type="Number">0.0</Data></Cell><Cell><Data ss:Type="Number">1.0</Data></Cell><Cell><Data ss:Type="Number">0.0</Data></Cell><Cell><Data ss:Type="Number">0.0</Data></Cell><Cell><Data ss:Type="Number">0.0</Data></Cell><Cell><Data ss:Type="Number">0.0</Data></Cell><Cell><Data ss:Type="Number">0.0</Data></Cell><Cell><Data ss:Type="Number">0.0</Data></Cell><Cell><Data ss:Type="Number">0.0</Data></Cell><Cell><Data ss:Type="Number">0.0</Data></Cell><Cell><Data ss:Type="Number">0.0</Data></Cell><Cell><Data ss:Type="Number">0.0</Data></Cell><Cell><Data ss:Type="Number">0.0</Data></Cell><Cell><Data ss:Type="Number">0.0</Data></Cell><Cell><Data ss:Type="Number">0.0</Data></Cell><Cell><Data ss:Type="Number">0.0</Data></Cell><Cell><Data ss:Type="Number">0.0</Data></Cell></Row><Row ss:Index="115"><Cell ss:StyleID="ref" ss:HRef="http://www.ncbi.nlm.nih.gov/nuccore/?term=NM_025208"><Data ss:Type="String">NM_025208</Data></Cell><Cell ss:StyleID="ref" ss:HRef="http://www.genecards.org/cgi-bin/carddisp.pl?gene=PDGFD"><Data ss:Type="String">PDGFD</Data></Cell><Cell ss:StyleID="ref" ss:HRef="http://www.kegg.jp/kegg-bin/show_pathway?map=hsa05218&amp;multi_query=80310+cyan%2Cblack"><Data ss:Type="String">Melanoma</Data></Cell><Cell ss:StyleID="ref" ss:HRef="http://www.proteinatlas.org/ENSG00000170962"><Data ss:Type="String">ENSG00000170962</Data></Cell><Cell ss:StyleID="ref" ss:HRef="http://genome.ucsc.edu/cgi-bin/hgTracks?position=chr11:103726491-104086450&amp;db=hg19&amp;org=human"><Data ss:Type="String">chr11:103726491-104086450 (-)</Data></Cell><Cell><Data ss:Type="String">chr11</Data></Cell><Cell><Data ss:Type="String">-</Data></Cell><Cell><Data ss:Type="Number">1.03777914e8</Data></Cell><Cell><Data ss:Type="Number">1.04035027e8</Data></Cell><Cell><Data ss:Type="Number">1.04034028e8</Data></Cell><Cell><Data ss:Type="Number">1.04040027e8</Data></Cell><Cell><Data ss:Type="Number">6.0</Data></Cell><Cell><Data ss:Type="Number">0.0</Data></Cell><Cell><Data ss:Type="Number">0.0</Data></Cell><Cell><Data ss:Type="Number">1.0</Data></Cell><Cell><Data ss:Type="Number">0.0</Data></Cell><Cell><Data ss:Type="Number">0.0</Data></Cell><Cell><Data ss:Type="Number">0.0</Data></Cell><Cell><Data ss:Type="Number">0.0</Data></Cell><Cell><Data ss:Type="Number">0.0</Data></Cell><Cell><Data ss:Type="Number">0.0</Data></Cell><Cell><Data ss:Type="Number">0.0</Data></Cell><Cell><Data ss:Type="Number">0.0</Data></Cell><Cell><Data ss:Type="Number">0.0</Data></Cell><Cell><Data ss:Type="Number">0.0</Data></Cell><Cell><Data ss:Type="Number">1.0</Data></Cell><Cell><Data ss:Type="Number">0.0</Data></Cell><Cell><Data ss:Type="Number">0.0</Data></Cell><Cell><Data ss:Type="Number">0.0</Data></Cell><Cell><Data ss:Type="Number">0.0</Data></Cell><Cell><Data ss:Type="Number">2.0</Data></Cell><Cell><Data ss:Type="Number">1.0</Data></Cell><Cell><Data ss:Type="Number">0.0</Data></Cell><Cell><Data ss:Type="Number">0.0</Data></Cell><Cell><Data ss:Type="Number">0.0</Data></Cell><Cell><Data ss:Type="Number">0.0</Data></Cell><Cell><Data ss:Type="Number">0.0</Data></Cell><Cell><Data ss:Type="Number">0.0</Data></Cell><Cell><Data ss:Type="Number">0.0</Data></Cell><Cell><Data ss:Type="Number">0.0</Data></Cell><Cell><Data ss:Type="Number">1.0</Data></Cell><Cell><Data ss:Type="Number">0.0</Data></Cell><Cell><Data ss:Type="Number">0.0</Data></Cell><Cell><Data ss:Type="Number">0.0</Data></Cell><Cell><Data ss:Type="Number">0.0</Data></Cell><Cell><Data ss:Type="Number">0.0</Data></Cell><Cell><Data ss:Type="Number">0.0</Data></Cell><Cell><Data ss:Type="Number">0.0</Data></Cell><Cell><Data ss:Type="Number">0.0</Data></Cell><Cell><Data ss:Type="Number">0.0</Data></Cell></Row><Row ss:Index="116"><Cell ss:StyleID="ref" ss:HRef="http://www.ncbi.nlm.nih.gov/nuccore/?term=NM_001256012"><Data ss:Type="String">NM_001256012</Data></Cell><Cell ss:StyleID="ref" ss:HRef="http://www.genecards.org/cgi-bin/carddisp.pl?gene=PEMT"><Data ss:Type="String">PEMT</Data></Cell><Cell ss:StyleID="ref" ss:HRef="http://www.kegg.jp/kegg-bin/show_pathway?map=hsa01100&amp;multi_query=10400+cyan%2Cblack"><Data ss:Type="String">Metabolic pathways</Data></Cell><Cell ss:StyleID="ref" ss:HRef="http://www.proteinatlas.org/ENSG00000133027"><Data ss:Type="String">ENSG00000133027</Data></Cell><Cell ss:StyleID="ref" ss:HRef="http://genome.ucsc.edu/cgi-bin/hgTracks?position=chr17:8346212-8565390&amp;db=hg19&amp;org=human"><Data ss:Type="String">chr17:8346212-8565390 (-)</Data></Cell><Cell><Data ss:Type="String">chr17</Data></Cell><Cell><Data ss:Type="String">-</Data></Cell><Cell><Data ss:Type="Number">8377523.0</Data></Cell><Cell><Data ss:Type="Number">8534079.0</Data></Cell><Cell><Data ss:Type="Number">8533080.0</Data></Cell><Cell><Data ss:Type="Number">8539079.0</Data></Cell><Cell><Data ss:Type="Number">6.0</Data></Cell><Cell><Data ss:Type="Number">0.0</Data></Cell><Cell><Data ss:Type="Number">1.0</Data></Cell><Cell><Data ss:Type="Number">0.0</Data></Cell><Cell><Data ss:Type="Number">0.0</Data></Cell><Cell><Data ss:Type="Number">0.0</Data></Cell><Cell><Data ss:Type="Number">0.0</Data></Cell><Cell><Data ss:Type="Number">0.0</Data></Cell><Cell><Data ss:Type="Number">0.0</Data></Cell><Cell><Data ss:Type="Number">0.0</Data></Cell><Cell><Data ss:Type="Number">0.0</Data></Cell><Cell><Data ss:Type="Number">0.0</Data></Cell><Cell><Data ss:Type="Number">0.0</Data></Cell><Cell><Data ss:Type="Number">0.0</Data></Cell><Cell><Data ss:Type="Number">0.0</Data></Cell><Cell><Data ss:Type="Number">0.0</Data></Cell><Cell><Data ss:Type="Number">0.0</Data></Cell><Cell><Data ss:Type="Number">0.0</Data></Cell><Cell><Data ss:Type="Number">1.0</Data></Cell><Cell><Data ss:Type="Number">0.0</Data></Cell><Cell><Data ss:Type="Number">0.0</Data></Cell><Cell><Data ss:Type="Number">0.0</Data></Cell><Cell><Data ss:Type="Number">0.0</Data></Cell><Cell><Data ss:Type="Number">2.0</Data></Cell><Cell><Data ss:Type="Number">0.0</Data></Cell><Cell><Data ss:Type="Number">0.0</Data></Cell><Cell><Data ss:Type="Number">0.0</Data></Cell><Cell><Data ss:Type="Number">0.0</Data></Cell><Cell><Data ss:Type="Number">1.0</Data></Cell><Cell><Data ss:Type="Number">0.0</Data></Cell><Cell><Data ss:Type="Number">1.0</Data></Cell><Cell><Data ss:Type="Number">0.0</Data></Cell><Cell><Data ss:Type="Number">0.0</Data></Cell><Cell><Data ss:Type="Number">0.0</Data></Cell><Cell><Data ss:Type="Number">0.0</Data></Cell><Cell><Data ss:Type="Number">0.0</Data></Cell><Cell><Data ss:Type="Number">0.0</Data></Cell><Cell><Data ss:Type="Number">0.0</Data></Cell><Cell><Data ss:Type="Number">0.0</Data></Cell></Row><Row ss:Index="117"><Cell ss:StyleID="ref" ss:HRef="http://www.ncbi.nlm.nih.gov/nuccore/?term=NM_005911"><Data ss:Type="String">NM_005911</Data></Cell><Cell ss:StyleID="ref" ss:HRef="http://www.genecards.org/cgi-bin/carddisp.pl?gene=SNAR-H"><Data ss:Type="String">SNAR-H</Data></Cell><Cell /><Cell ss:StyleID="ref" ss:HRef="http://www.proteinatlas.org/NA"><Data ss:Type="String">NA</Data></Cell><Cell ss:StyleID="ref" ss:HRef="http://genome.ucsc.edu/cgi-bin/hgTracks?position=chr2:85764841-85773663&amp;db=hg19&amp;org=human"><Data ss:Type="String">chr2:85764841-85773663 (+)</Data></Cell><Cell><Data ss:Type="String">chr2</Data></Cell><Cell><Data ss:Type="String">+</Data></Cell><Cell><Data ss:Type="Number">8.5766101e7</Data></Cell><Cell><Data ss:Type="Number">8.5772403e7</Data></Cell><Cell><Data ss:Type="Number">8.5761101e7</Data></Cell><Cell><Data ss:Type="Number">8.57671e7</Data></Cell><Cell><Data ss:Type="Number">6.0</Data></Cell><Cell><Data ss:Type="Number">0.0</Data></Cell><Cell><Data ss:Type="Number">0.0</Data></Cell><Cell><Data ss:Type="Number">0.0</Data></Cell><Cell><Data ss:Type="Number">0.0</Data></Cell><Cell><Data ss:Type="Number">0.0</Data></Cell><Cell><Data ss:Type="Number">0.0</Data></Cell><Cell><Data ss:Type="Number">0.0</Data></Cell><Cell><Data ss:Type="Number">0.0</Data></Cell><Cell><Data ss:Type="Number">0.0</Data></Cell><Cell><Data ss:Type="Number">0.0</Data></Cell><Cell><Data ss:Type="Number">0.0</Data></Cell><Cell><Data ss:Type="Number">0.0</Data></Cell><Cell><Data ss:Type="Number">0.0</Data></Cell><Cell><Data ss:Type="Number">0.0</Data></Cell><Cell><Data ss:Type="Number">0.0</Data></Cell><Cell><Data ss:Type="Number">0.0</Data></Cell><Cell><Data ss:Type="Number">2.0</Data></Cell><Cell><Data ss:Type="Number">0.0</Data></Cell><Cell><Data ss:Type="Number">0.0</Data></Cell><Cell><Data ss:Type="Number">2.0</Data></Cell><Cell><Data ss:Type="Number">0.0</Data></Cell><Cell><Data ss:Type="Number">0.0</Data></Cell><Cell><Data ss:Type="Number">1.0</Data></Cell><Cell><Data ss:Type="Number">0.0</Data></Cell><Cell><Data ss:Type="Number">0.0</Data></Cell><Cell><Data ss:Type="Number">0.0</Data></Cell><Cell><Data ss:Type="Number">0.0</Data></Cell><Cell><Data ss:Type="Number">0.0</Data></Cell><Cell><Data ss:Type="Number">0.0</Data></Cell><Cell><Data ss:Type="Number">0.0</Data></Cell><Cell><Data ss:Type="Number">0.0</Data></Cell><Cell><Data ss:Type="Number">0.0</Data></Cell><Cell><Data ss:Type="Number">0.0</Data></Cell><Cell><Data ss:Type="Number">0.0</Data></Cell><Cell><Data ss:Type="Number">0.0</Data></Cell><Cell><Data ss:Type="Number">0.0</Data></Cell><Cell><Data ss:Type="Number">1.0</Data></Cell><Cell><Data ss:Type="Number">0.0</Data></Cell></Row><Row ss:Index="118"><Cell ss:StyleID="ref" ss:HRef="http://www.ncbi.nlm.nih.gov/nuccore/?term=NM_058187"><Data ss:Type="String">NM_058187</Data></Cell><Cell ss:StyleID="ref" ss:HRef="http://www.genecards.org/cgi-bin/carddisp.pl?gene=TIMP3"><Data ss:Type="String">TIMP3</Data></Cell><Cell ss:StyleID="ref" ss:HRef="http://www.kegg.jp/kegg-bin/show_pathway?map=hsa05205&amp;multi_query=7078+cyan%2Cblack"><Data ss:Type="String">Proteoglycans in cancer</Data></Cell><Cell ss:StyleID="ref" ss:HRef="http://www.proteinatlas.org/ENSG00000100234"><Data ss:Type="String">ENSG00000100234</Data></Cell><Cell ss:StyleID="ref" ss:HRef="http://genome.ucsc.edu/cgi-bin/hgTracks?position=chr21:33764163-33908286&amp;db=hg19&amp;org=human"><Data ss:Type="String">chr21:33764163-33908286 (+)</Data></Cell><Cell><Data ss:Type="String">chr21</Data></Cell><Cell><Data ss:Type="String">+</Data></Cell><Cell><Data ss:Type="Number">3.3784752e7</Data></Cell><Cell><Data ss:Type="Number">3.3887697e7</Data></Cell><Cell><Data ss:Type="Number">3.3779752e7</Data></Cell><Cell><Data ss:Type="Number">3.3785751e7</Data></Cell><Cell><Data ss:Type="Number">6.0</Data></Cell><Cell><Data ss:Type="Number">0.0</Data></Cell><Cell><Data ss:Type="Number">2.0</Data></Cell><Cell><Data ss:Type="Number">1.0</Data></Cell><Cell><Data ss:Type="Number">0.0</Data></Cell><Cell><Data ss:Type="Number">0.0</Data></Cell><Cell><Data ss:Type="Number">0.0</Data></Cell><Cell><Data ss:Type="Number">0.0</Data></Cell><Cell><Data ss:Type="Number">0.0</Data></Cell><Cell><Data ss:Type="Number">0.0</Data></Cell><Cell><Data ss:Type="Number">0.0</Data></Cell><Cell><Data ss:Type="Number">0.0</Data></Cell><Cell><Data ss:Type="Number">0.0</Data></Cell><Cell><Data ss:Type="Number">0.0</Data></Cell><Cell><Data ss:Type="Number">0.0</Data></Cell><Cell><Data ss:Type="Number">0.0</Data></Cell><Cell><Data ss:Type="Number">0.0</Data></Cell><Cell><Data ss:Type="Number">0.0</Data></Cell><Cell><Data ss:Type="Number">0.0</Data></Cell><Cell><Data ss:Type="Number">0.0</Data></Cell><Cell><Data ss:Type="Number">0.0</Data></Cell><Cell><Data ss:Type="Number">0.0</Data></Cell><Cell><Data ss:Type="Number">0.0</Data></Cell><Cell><Data ss:Type="Number">0.0</Data></Cell><Cell><Data ss:Type="Number">0.0</Data></Cell><Cell><Data ss:Type="Number">0.0</Data></Cell><Cell><Data ss:Type="Number">0.0</Data></Cell><Cell><Data ss:Type="Number">0.0</Data></Cell><Cell><Data ss:Type="Number">2.0</Data></Cell><Cell><Data ss:Type="Number">0.0</Data></Cell><Cell><Data ss:Type="Number">1.0</Data></Cell><Cell><Data ss:Type="Number">0.0</Data></Cell><Cell><Data ss:Type="Number">0.0</Data></Cell><Cell><Data ss:Type="Number">0.0</Data></Cell><Cell><Data ss:Type="Number">0.0</Data></Cell><Cell><Data ss:Type="Number">0.0</Data></Cell><Cell><Data ss:Type="Number">0.0</Data></Cell><Cell><Data ss:Type="Number">0.0</Data></Cell><Cell><Data ss:Type="Number">0.0</Data></Cell></Row><Row ss:Index="119"><Cell ss:StyleID="ref" ss:HRef="http://www.ncbi.nlm.nih.gov/nuccore/?term=NM_178445"><Data ss:Type="String">NM_178445</Data></Cell><Cell ss:StyleID="ref" ss:HRef="http://www.genecards.org/cgi-bin/carddisp.pl?gene=LRRC2"><Data ss:Type="String">LRRC2</Data></Cell><Cell /><Cell ss:StyleID="ref" ss:HRef="http://www.proteinatlas.org/ENSG00000163827"><Data ss:Type="String">ENSG00000163827</Data></Cell><Cell ss:StyleID="ref" ss:HRef="http://genome.ucsc.edu/cgi-bin/hgTracks?position=chr3:132318480-132321986&amp;db=hg19&amp;org=human"><Data ss:Type="String">chr3:132318480-132321986 (+)</Data></Cell><Cell><Data ss:Type="String">chr3</Data></Cell><Cell><Data ss:Type="String">+</Data></Cell><Cell><Data ss:Type="Number">1.32318981e8</Data></Cell><Cell><Data ss:Type="Number">1.32321485e8</Data></Cell><Cell><Data ss:Type="Number">1.32313981e8</Data></Cell><Cell><Data ss:Type="Number">1.3231998e8</Data></Cell><Cell><Data ss:Type="Number">6.0</Data></Cell><Cell><Data ss:Type="Number">0.0</Data></Cell><Cell><Data ss:Type="Number">1.0</Data></Cell><Cell><Data ss:Type="Number">0.0</Data></Cell><Cell><Data ss:Type="Number">0.0</Data></Cell><Cell><Data ss:Type="Number">1.0</Data></Cell><Cell><Data ss:Type="Number">1.0</Data></Cell><Cell><Data ss:Type="Number">0.0</Data></Cell><Cell><Data ss:Type="Number">0.0</Data></Cell><Cell><Data ss:Type="Number">0.0</Data></Cell><Cell><Data ss:Type="Number">1.0</Data></Cell><Cell><Data ss:Type="Number">0.0</Data></Cell><Cell><Data ss:Type="Number">0.0</Data></Cell><Cell><Data ss:Type="Number">0.0</Data></Cell><Cell><Data ss:Type="Number">0.0</Data></Cell><Cell><Data ss:Type="Number">1.0</Data></Cell><Cell><Data ss:Type="Number">0.0</Data></Cell><Cell><Data ss:Type="Number">0.0</Data></Cell><Cell><Data ss:Type="Number">0.0</Data></Cell><Cell><Data ss:Type="Number">0.0</Data></Cell><Cell><Data ss:Type="Number">0.0</Data></Cell><Cell><Data ss:Type="Number">0.0</Data></Cell><Cell><Data ss:Type="Number">1.0</Data></Cell><Cell><Data ss:Type="Number">0.0</Data></Cell><Cell><Data ss:Type="Number">0.0</Data></Cell><Cell><Data ss:Type="Number">0.0</Data></Cell><Cell><Data ss:Type="Number">0.0</Data></Cell><Cell><Data ss:Type="Number">0.0</Data></Cell><Cell><Data ss:Type="Number">0.0</Data></Cell><Cell><Data ss:Type="Number">0.0</Data></Cell><Cell><Data ss:Type="Number">0.0</Data></Cell><Cell><Data ss:Type="Number">0.0</Data></Cell><Cell><Data ss:Type="Number">0.0</Data></Cell><Cell><Data ss:Type="Number">0.0</Data></Cell><Cell><Data ss:Type="Number">0.0</Data></Cell><Cell><Data ss:Type="Number">0.0</Data></Cell><Cell><Data ss:Type="Number">0.0</Data></Cell><Cell><Data ss:Type="Number">0.0</Data></Cell><Cell><Data ss:Type="Number">0.0</Data></Cell></Row><Row ss:Index="120"><Cell ss:StyleID="ref" ss:HRef="http://www.ncbi.nlm.nih.gov/nuccore/?term=NM_001184717"><Data ss:Type="String">NM_001184717</Data></Cell><Cell ss:StyleID="ref" ss:HRef="http://www.genecards.org/cgi-bin/carddisp.pl?gene=FILIP1L"><Data ss:Type="String">FILIP1L</Data></Cell><Cell /><Cell ss:StyleID="ref" ss:HRef="http://www.proteinatlas.org/ENSG00000168386"><Data ss:Type="String">ENSG00000168386</Data></Cell><Cell ss:StyleID="ref" ss:HRef="http://genome.ucsc.edu/cgi-bin/hgTracks?position=chr3:156386347-156430925&amp;db=hg19&amp;org=human"><Data ss:Type="String">chr3:156386347-156430925 (+)</Data></Cell><Cell><Data ss:Type="String">chr3</Data></Cell><Cell><Data ss:Type="String">+</Data></Cell><Cell><Data ss:Type="Number">1.56392715e8</Data></Cell><Cell><Data ss:Type="Number">1.56424557e8</Data></Cell><Cell><Data ss:Type="Number">1.56387715e8</Data></Cell><Cell><Data ss:Type="Number">1.56393714e8</Data></Cell><Cell><Data ss:Type="Number">6.0</Data></Cell><Cell><Data ss:Type="Number">0.0</Data></Cell><Cell><Data ss:Type="Number">1.0</Data></Cell><Cell><Data ss:Type="Number">1.0</Data></Cell><Cell><Data ss:Type="Number">1.0</Data></Cell><Cell><Data ss:Type="Number">0.0</Data></Cell><Cell><Data ss:Type="Number">0.0</Data></Cell><Cell><Data ss:Type="Number">0.0</Data></Cell><Cell><Data ss:Type="Number">0.0</Data></Cell><Cell><Data ss:Type="Number">0.0</Data></Cell><Cell><Data ss:Type="Number">0.0</Data></Cell><Cell><Data ss:Type="Number">0.0</Data></Cell><Cell><Data ss:Type="Number">0.0</Data></Cell><Cell><Data ss:Type="Number">0.0</Data></Cell><Cell><Data ss:Type="Number">1.0</Data></Cell><Cell><Data ss:Type="Number">0.0</Data></Cell><Cell><Data ss:Type="Number">0.0</Data></Cell><Cell><Data ss:Type="Number">0.0</Data></Cell><Cell><Data ss:Type="Number">0.0</Data></Cell><Cell><Data ss:Type="Number">0.0</Data></Cell><Cell><Data ss:Type="Number">1.0</Data></Cell><Cell><Data ss:Type="Number">0.0</Data></Cell><Cell><Data ss:Type="Number">0.0</Data></Cell><Cell><Data ss:Type="Number">0.0</Data></Cell><Cell><Data ss:Type="Number">0.0</Data></Cell><Cell><Data ss:Type="Number">0.0</Data></Cell><Cell><Data ss:Type="Number">1.0</Data></Cell><Cell><Data ss:Type="Number">0.0</Data></Cell><Cell><Data ss:Type="Number">0.0</Data></Cell><Cell><Data ss:Type="Number">0.0</Data></Cell><Cell><Data ss:Type="Number">0.0</Data></Cell><Cell><Data ss:Type="Number">0.0</Data></Cell><Cell><Data ss:Type="Number">0.0</Data></Cell><Cell><Data ss:Type="Number">0.0</Data></Cell><Cell><Data ss:Type="Number">0.0</Data></Cell><Cell><Data ss:Type="Number">0.0</Data></Cell><Cell><Data ss:Type="Number">0.0</Data></Cell><Cell><Data ss:Type="Number">0.0</Data></Cell><Cell><Data ss:Type="Number">0.0</Data></Cell></Row><Row ss:Index="121"><Cell ss:StyleID="ref" ss:HRef="http://www.ncbi.nlm.nih.gov/nuccore/?term=NM_002338"><Data ss:Type="String">NM_002338</Data></Cell><Cell ss:StyleID="ref" ss:HRef="http://www.genecards.org/cgi-bin/carddisp.pl?gene=MBNL1-AS1"><Data ss:Type="String">MBNL1-AS1</Data></Cell><Cell /><Cell ss:StyleID="ref" ss:HRef="http://www.proteinatlas.org/NA"><Data ss:Type="String">NA</Data></Cell><Cell ss:StyleID="ref" ss:HRef="http://genome.ucsc.edu/cgi-bin/hgTracks?position=chr3:115392575-116293020&amp;db=hg19&amp;org=human"><Data ss:Type="String">chr3:115392575-116293020 (-)</Data></Cell><Cell><Data ss:Type="String">chr3</Data></Cell><Cell><Data ss:Type="String">-</Data></Cell><Cell><Data ss:Type="Number">1.1552121e8</Data></Cell><Cell><Data ss:Type="Number">1.16164385e8</Data></Cell><Cell><Data ss:Type="Number">1.16163386e8</Data></Cell><Cell><Data ss:Type="Number">1.16169385e8</Data></Cell><Cell><Data ss:Type="Number">6.0</Data></Cell><Cell><Data ss:Type="Number">0.0</Data></Cell><Cell><Data ss:Type="Number">0.0</Data></Cell><Cell><Data ss:Type="Number">1.0</Data></Cell><Cell><Data ss:Type="Number">1.0</Data></Cell><Cell><Data ss:Type="Number">0.0</Data></Cell><Cell><Data ss:Type="Number">0.0</Data></Cell><Cell><Data ss:Type="Number">0.0</Data></Cell><Cell><Data ss:Type="Number">0.0</Data></Cell><Cell><Data ss:Type="Number">0.0</Data></Cell><Cell><Data ss:Type="Number">0.0</Data></Cell><Cell><Data ss:Type="Number">0.0</Data></Cell><Cell><Data ss:Type="Number">0.0</Data></Cell><Cell><Data ss:Type="Number">0.0</Data></Cell><Cell><Data ss:Type="Number">0.0</Data></Cell><Cell><Data ss:Type="Number">0.0</Data></Cell><Cell><Data ss:Type="Number">1.0</Data></Cell><Cell><Data ss:Type="Number">0.0</Data></Cell><Cell><Data ss:Type="Number">0.0</Data></Cell><Cell><Data ss:Type="Number">0.0</Data></Cell><Cell><Data ss:Type="Number">0.0</Data></Cell><Cell><Data ss:Type="Number">1.0</Data></Cell><Cell><Data ss:Type="Number">1.0</Data></Cell><Cell><Data ss:Type="Number">0.0</Data></Cell><Cell><Data ss:Type="Number">0.0</Data></Cell><Cell><Data ss:Type="Number">0.0</Data></Cell><Cell><Data ss:Type="Number">0.0</Data></Cell><Cell><Data ss:Type="Number">0.0</Data></Cell><Cell><Data ss:Type="Number">0.0</Data></Cell><Cell><Data ss:Type="Number">0.0</Data></Cell><Cell><Data ss:Type="Number">0.0</Data></Cell><Cell><Data ss:Type="Number">0.0</Data></Cell><Cell><Data ss:Type="Number">0.0</Data></Cell><Cell><Data ss:Type="Number">0.0</Data></Cell><Cell><Data ss:Type="Number">0.0</Data></Cell><Cell><Data ss:Type="Number">0.0</Data></Cell><Cell><Data ss:Type="Number">0.0</Data></Cell><Cell><Data ss:Type="Number">0.0</Data></Cell><Cell><Data ss:Type="Number">1.0</Data></Cell></Row><Row ss:Index="122"><Cell ss:StyleID="ref" ss:HRef="http://www.ncbi.nlm.nih.gov/nuccore/?term=NM_001005473"><Data ss:Type="String">NM_001005473</Data></Cell><Cell ss:StyleID="ref" ss:HRef="http://www.genecards.org/cgi-bin/carddisp.pl?gene=NR2F1-AS1"><Data ss:Type="String">NR2F1-AS1</Data></Cell><Cell /><Cell ss:StyleID="ref" ss:HRef="http://www.proteinatlas.org/ENSG00000237187"><Data ss:Type="String">ENSG00000237187</Data></Cell><Cell ss:StyleID="ref" ss:HRef="http://genome.ucsc.edu/cgi-bin/hgTracks?position=chr5:41266312-41551466&amp;db=hg19&amp;org=human"><Data ss:Type="String">chr5:41266312-41551466 (-)</Data></Cell><Cell><Data ss:Type="String">chr5</Data></Cell><Cell><Data ss:Type="String">-</Data></Cell><Cell><Data ss:Type="Number">4.1307048e7</Data></Cell><Cell><Data ss:Type="Number">4.151073e7</Data></Cell><Cell><Data ss:Type="Number">4.1509731e7</Data></Cell><Cell><Data ss:Type="Number">4.151573e7</Data></Cell><Cell><Data ss:Type="Number">6.0</Data></Cell><Cell><Data ss:Type="Number">0.0</Data></Cell><Cell><Data ss:Type="Number">0.0</Data></Cell><Cell><Data ss:Type="Number">1.0</Data></Cell><Cell><Data ss:Type="Number">0.0</Data></Cell><Cell><Data ss:Type="Number">0.0</Data></Cell><Cell><Data ss:Type="Number">0.0</Data></Cell><Cell><Data ss:Type="Number">2.0</Data></Cell><Cell><Data ss:Type="Number">0.0</Data></Cell><Cell><Data ss:Type="Number">1.0</Data></Cell><Cell><Data ss:Type="Number">0.0</Data></Cell><Cell><Data ss:Type="Number">0.0</Data></Cell><Cell><Data ss:Type="Number">0.0</Data></Cell><Cell><Data ss:Type="Number">0.0</Data></Cell><Cell><Data ss:Type="Number">0.0</Data></Cell><Cell><Data ss:Type="Number">0.0</Data></Cell><Cell><Data ss:Type="Number">0.0</Data></Cell><Cell><Data ss:Type="Number">0.0</Data></Cell><Cell><Data ss:Type="Number">0.0</Data></Cell><Cell><Data ss:Type="Number">0.0</Data></Cell><Cell><Data ss:Type="Number">0.0</Data></Cell><Cell><Data ss:Type="Number">0.0</Data></Cell><Cell><Data ss:Type="Number">0.0</Data></Cell><Cell><Data ss:Type="Number">0.0</Data></Cell><Cell><Data ss:Type="Number">0.0</Data></Cell><Cell><Data ss:Type="Number">0.0</Data></Cell><Cell><Data ss:Type="Number">0.0</Data></Cell><Cell><Data ss:Type="Number">1.0</Data></Cell><Cell><Data ss:Type="Number">0.0</Data></Cell><Cell><Data ss:Type="Number">1.0</Data></Cell><Cell><Data ss:Type="Number">0.0</Data></Cell><Cell><Data ss:Type="Number">0.0</Data></Cell><Cell><Data ss:Type="Number">0.0</Data></Cell><Cell><Data ss:Type="Number">0.0</Data></Cell><Cell><Data ss:Type="Number">0.0</Data></Cell><Cell><Data ss:Type="Number">0.0</Data></Cell><Cell><Data ss:Type="Number">0.0</Data></Cell><Cell><Data ss:Type="Number">0.0</Data></Cell><Cell><Data ss:Type="Number">0.0</Data></Cell></Row><Row ss:Index="123"><Cell ss:StyleID="ref" ss:HRef="http://www.ncbi.nlm.nih.gov/nuccore/?term=NM_003463"><Data ss:Type="String">NM_003463</Data></Cell><Cell ss:StyleID="ref" ss:HRef="http://www.genecards.org/cgi-bin/carddisp.pl?gene=EYA4"><Data ss:Type="String">EYA4</Data></Cell><Cell /><Cell ss:StyleID="ref" ss:HRef="http://www.proteinatlas.org/ENSG00000112319"><Data ss:Type="String">ENSG00000112319</Data></Cell><Cell ss:StyleID="ref" ss:HRef="http://genome.ucsc.edu/cgi-bin/hgTracks?position=chr6:64279602-64295808&amp;db=hg19&amp;org=human"><Data ss:Type="String">chr6:64279602-64295808 (+)</Data></Cell><Cell><Data ss:Type="String">chr6</Data></Cell><Cell><Data ss:Type="String">+</Data></Cell><Cell><Data ss:Type="Number">6.4281917e7</Data></Cell><Cell><Data ss:Type="Number">6.4293493e7</Data></Cell><Cell><Data ss:Type="Number">6.4276917e7</Data></Cell><Cell><Data ss:Type="Number">6.4282916e7</Data></Cell><Cell><Data ss:Type="Number">6.0</Data></Cell><Cell><Data ss:Type="Number">0.0</Data></Cell><Cell><Data ss:Type="Number">0.0</Data></Cell><Cell><Data ss:Type="Number">1.0</Data></Cell><Cell><Data ss:Type="Number">1.0</Data></Cell><Cell><Data ss:Type="Number">1.0</Data></Cell><Cell><Data ss:Type="Number">0.0</Data></Cell><Cell><Data ss:Type="Number">0.0</Data></Cell><Cell><Data ss:Type="Number">0.0</Data></Cell><Cell><Data ss:Type="Number">0.0</Data></Cell><Cell><Data ss:Type="Number">0.0</Data></Cell><Cell><Data ss:Type="Number">0.0</Data></Cell><Cell><Data ss:Type="Number">0.0</Data></Cell><Cell><Data ss:Type="Number">0.0</Data></Cell><Cell><Data ss:Type="Number">1.0</Data></Cell><Cell><Data ss:Type="Number">0.0</Data></Cell><Cell><Data ss:Type="Number">0.0</Data></Cell><Cell><Data ss:Type="Number">0.0</Data></Cell><Cell><Data ss:Type="Number">0.0</Data></Cell><Cell><Data ss:Type="Number">0.0</Data></Cell><Cell><Data ss:Type="Number">0.0</Data></Cell><Cell><Data ss:Type="Number">0.0</Data></Cell><Cell><Data ss:Type="Number">1.0</Data></Cell><Cell><Data ss:Type="Number">0.0</Data></Cell><Cell><Data ss:Type="Number">1.0</Data></Cell><Cell><Data ss:Type="Number">0.0</Data></Cell><Cell><Data ss:Type="Number">0.0</Data></Cell><Cell><Data ss:Type="Number">0.0</Data></Cell><Cell><Data ss:Type="Number">0.0</Data></Cell><Cell><Data ss:Type="Number">0.0</Data></Cell><Cell><Data ss:Type="Number">0.0</Data></Cell><Cell><Data ss:Type="Number">0.0</Data></Cell><Cell><Data ss:Type="Number">0.0</Data></Cell><Cell><Data ss:Type="Number">0.0</Data></Cell><Cell><Data ss:Type="Number">0.0</Data></Cell><Cell><Data ss:Type="Number">0.0</Data></Cell><Cell><Data ss:Type="Number">0.0</Data></Cell><Cell><Data ss:Type="Number">0.0</Data></Cell><Cell><Data ss:Type="Number">0.0</Data></Cell></Row><Row ss:Index="124"><Cell ss:StyleID="ref" ss:HRef="http://www.ncbi.nlm.nih.gov/nuccore/?term=NM_004100"><Data ss:Type="String">NM_004100</Data></Cell><Cell ss:StyleID="ref" ss:HRef="http://www.genecards.org/cgi-bin/carddisp.pl?gene=GTF2H5"><Data ss:Type="String">GTF2H5</Data></Cell><Cell ss:StyleID="ref" ss:HRef="http://www.kegg.jp/kegg-bin/show_pathway?map=hsa03420&amp;multi_query=404672+cyan%2Cblack"><Data ss:Type="String">Nucleotide excision repair</Data></Cell><Cell ss:StyleID="ref" ss:HRef="http://www.proteinatlas.org/ENSG00000272047"><Data ss:Type="String">ENSG00000272047</Data></Cell><Cell ss:StyleID="ref" ss:HRef="http://genome.ucsc.edu/cgi-bin/hgTracks?position=chr6:133504342-133911411&amp;db=hg19&amp;org=human"><Data ss:Type="String">chr6:133504342-133911411 (+)</Data></Cell><Cell><Data ss:Type="String">chr6</Data></Cell><Cell><Data ss:Type="String">+</Data></Cell><Cell><Data ss:Type="Number">1.33562495e8</Data></Cell><Cell><Data ss:Type="Number">1.33853258e8</Data></Cell><Cell><Data ss:Type="Number">1.33557495e8</Data></Cell><Cell><Data ss:Type="Number">1.33563494e8</Data></Cell><Cell><Data ss:Type="Number">6.0</Data></Cell><Cell><Data ss:Type="Number">0.0</Data></Cell><Cell><Data ss:Type="Number">0.0</Data></Cell><Cell><Data ss:Type="Number">0.0</Data></Cell><Cell><Data ss:Type="Number">0.0</Data></Cell><Cell><Data ss:Type="Number">0.0</Data></Cell><Cell><Data ss:Type="Number">0.0</Data></Cell><Cell><Data ss:Type="Number">0.0</Data></Cell><Cell><Data ss:Type="Number">0.0</Data></Cell><Cell><Data ss:Type="Number">0.0</Data></Cell><Cell><Data ss:Type="Number">0.0</Data></Cell><Cell><Data ss:Type="Number">0.0</Data></Cell><Cell><Data ss:Type="Number">0.0</Data></Cell><Cell><Data ss:Type="Number">0.0</Data></Cell><Cell><Data ss:Type="Number">0.0</Data></Cell><Cell><Data ss:Type="Number">1.0</Data></Cell><Cell><Data ss:Type="Number">0.0</Data></Cell><Cell><Data ss:Type="Number">0.0</Data></Cell><Cell><Data ss:Type="Number">0.0</Data></Cell><Cell><Data ss:Type="Number">0.0</Data></Cell><Cell><Data ss:Type="Number">0.0</Data></Cell><Cell><Data ss:Type="Number">0.0</Data></Cell><Cell><Data ss:Type="Number">0.0</Data></Cell><Cell><Data ss:Type="Number">0.0</Data></Cell><Cell><Data ss:Type="Number">0.0</Data></Cell><Cell><Data ss:Type="Number">0.0</Data></Cell><Cell><Data ss:Type="Number">0.0</Data></Cell><Cell><Data ss:Type="Number">0.0</Data></Cell><Cell><Data ss:Type="Number">0.0</Data></Cell><Cell><Data ss:Type="Number">0.0</Data></Cell><Cell><Data ss:Type="Number">0.0</Data></Cell><Cell><Data ss:Type="Number">0.0</Data></Cell><Cell><Data ss:Type="Number">1.0</Data></Cell><Cell><Data ss:Type="Number">1.0</Data></Cell><Cell><Data ss:Type="Number">1.0</Data></Cell><Cell><Data ss:Type="Number">1.0</Data></Cell><Cell><Data ss:Type="Number">1.0</Data></Cell><Cell><Data ss:Type="Number">0.0</Data></Cell><Cell><Data ss:Type="Number">0.0</Data></Cell></Row><Row ss:Index="125"><Cell ss:StyleID="ref" ss:HRef="http://www.ncbi.nlm.nih.gov/nuccore/?term=NM_019105"><Data ss:Type="String">NM_019105</Data></Cell><Cell ss:StyleID="ref" ss:HRef="http://www.genecards.org/cgi-bin/carddisp.pl?gene=CHRM2"><Data ss:Type="String">CHRM2</Data></Cell><Cell ss:StyleID="ref" ss:HRef="http://www.kegg.jp/kegg-bin/show_pathway?map=hsa04810&amp;multi_query=1129+cyan%2Cblack"><Data ss:Type="String">Regulation of actin cytoskeleton</Data></Cell><Cell ss:StyleID="ref" ss:HRef="http://www.proteinatlas.org/ENSG00000181072"><Data ss:Type="String">ENSG00000181072</Data></Cell><Cell ss:StyleID="ref" ss:HRef="http://genome.ucsc.edu/cgi-bin/hgTracks?position=chr6_cox_hap2:3465937-3561459&amp;db=hg19&amp;org=human"><Data ss:Type="String">chr6_cox_hap2:3465937-3561459 (-)</Data></Cell><Cell><Data ss:Type="String">chr6_cox_hap2</Data></Cell><Cell><Data ss:Type="String">-</Data></Cell><Cell><Data ss:Type="Number">3479583.0</Data></Cell><Cell><Data ss:Type="Number">3547813.0</Data></Cell><Cell><Data ss:Type="Number">3546814.0</Data></Cell><Cell><Data ss:Type="Number">3552813.0</Data></Cell><Cell><Data ss:Type="Number">6.0</Data></Cell><Cell><Data ss:Type="Number">0.0</Data></Cell><Cell><Data ss:Type="Number">1.0</Data></Cell><Cell><Data ss:Type="Number">0.0</Data></Cell><Cell><Data ss:Type="Number">0.0</Data></Cell><Cell><Data ss:Type="Number">0.0</Data></Cell><Cell><Data ss:Type="Number">0.0</Data></Cell><Cell><Data ss:Type="Number">0.0</Data></Cell><Cell><Data ss:Type="Number">0.0</Data></Cell><Cell><Data ss:Type="Number">0.0</Data></Cell><Cell><Data ss:Type="Number">0.0</Data></Cell><Cell><Data ss:Type="Number">0.0</Data></Cell><Cell><Data ss:Type="Number">0.0</Data></Cell><Cell><Data ss:Type="Number">0.0</Data></Cell><Cell><Data ss:Type="Number">0.0</Data></Cell><Cell><Data ss:Type="Number">0.0</Data></Cell><Cell><Data ss:Type="Number">0.0</Data></Cell><Cell><Data ss:Type="Number">0.0</Data></Cell><Cell><Data ss:Type="Number">0.0</Data></Cell><Cell><Data ss:Type="Number">0.0</Data></Cell><Cell><Data ss:Type="Number">0.0</Data></Cell><Cell><Data ss:Type="Number">0.0</Data></Cell><Cell><Data ss:Type="Number">1.0</Data></Cell><Cell><Data ss:Type="Number">0.0</Data></Cell><Cell><Data ss:Type="Number">0.0</Data></Cell><Cell><Data ss:Type="Number">0.0</Data></Cell><Cell><Data ss:Type="Number">1.0</Data></Cell><Cell><Data ss:Type="Number">2.0</Data></Cell><Cell><Data ss:Type="Number">0.0</Data></Cell><Cell><Data ss:Type="Number">1.0</Data></Cell><Cell><Data ss:Type="Number">0.0</Data></Cell><Cell><Data ss:Type="Number">0.0</Data></Cell><Cell><Data ss:Type="Number">0.0</Data></Cell><Cell><Data ss:Type="Number">0.0</Data></Cell><Cell><Data ss:Type="Number">0.0</Data></Cell><Cell><Data ss:Type="Number">0.0</Data></Cell><Cell><Data ss:Type="Number">0.0</Data></Cell><Cell><Data ss:Type="Number">0.0</Data></Cell><Cell><Data ss:Type="Number">0.0</Data></Cell></Row><Row ss:Index="126"><Cell ss:StyleID="ref" ss:HRef="http://www.ncbi.nlm.nih.gov/nuccore/?term=NM_019105"><Data ss:Type="String">NM_019105</Data></Cell><Cell ss:StyleID="ref" ss:HRef="http://www.genecards.org/cgi-bin/carddisp.pl?gene=SEMA3D"><Data ss:Type="String">SEMA3D</Data></Cell><Cell ss:StyleID="ref" ss:HRef="http://www.kegg.jp/kegg-bin/show_pathway?map=hsa04360&amp;multi_query=223117+cyan%2Cblack"><Data ss:Type="String">Axon guidance</Data></Cell><Cell ss:StyleID="ref" ss:HRef="http://www.proteinatlas.org/ENSG00000153993"><Data ss:Type="String">ENSG00000153993</Data></Cell><Cell ss:StyleID="ref" ss:HRef="http://genome.ucsc.edu/cgi-bin/hgTracks?position=chr6_dbb_hap3:3274513-3369960&amp;db=hg19&amp;org=human"><Data ss:Type="String">chr6_dbb_hap3:3274513-3369960 (-)</Data></Cell><Cell><Data ss:Type="String">chr6_dbb_hap3</Data></Cell><Cell><Data ss:Type="String">-</Data></Cell><Cell><Data ss:Type="Number">3288148.0</Data></Cell><Cell><Data ss:Type="Number">3356325.0</Data></Cell><Cell><Data ss:Type="Number">3355326.0</Data></Cell><Cell><Data ss:Type="Number">3361325.0</Data></Cell><Cell><Data ss:Type="Number">6.0</Data></Cell><Cell><Data ss:Type="Number">0.0</Data></Cell><Cell><Data ss:Type="Number">1.0</Data></Cell><Cell><Data ss:Type="Number">0.0</Data></Cell><Cell><Data ss:Type="Number">0.0</Data></Cell><Cell><Data ss:Type="Number">0.0</Data></Cell><Cell><Data ss:Type="Number">0.0</Data></Cell><Cell><Data ss:Type="Number">0.0</Data></Cell><Cell><Data ss:Type="Number">0.0</Data></Cell><Cell><Data ss:Type="Number">0.0</Data></Cell><Cell><Data ss:Type="Number">0.0</Data></Cell><Cell><Data ss:Type="Number">0.0</Data></Cell><Cell><Data ss:Type="Number">0.0</Data></Cell><Cell><Data ss:Type="Number">0.0</Data></Cell><Cell><Data ss:Type="Number">0.0</Data></Cell><Cell><Data ss:Type="Number">0.0</Data></Cell><Cell><Data ss:Type="Number">0.0</Data></Cell><Cell><Data ss:Type="Number">0.0</Data></Cell><Cell><Data ss:Type="Number">0.0</Data></Cell><Cell><Data ss:Type="Number">0.0</Data></Cell><Cell><Data ss:Type="Number">0.0</Data></Cell><Cell><Data ss:Type="Number">0.0</Data></Cell><Cell><Data ss:Type="Number">1.0</Data></Cell><Cell><Data ss:Type="Number">0.0</Data></Cell><Cell><Data ss:Type="Number">0.0</Data></Cell><Cell><Data ss:Type="Number">0.0</Data></Cell><Cell><Data ss:Type="Number">1.0</Data></Cell><Cell><Data ss:Type="Number">2.0</Data></Cell><Cell><Data ss:Type="Number">0.0</Data></Cell><Cell><Data ss:Type="Number">1.0</Data></Cell><Cell><Data ss:Type="Number">0.0</Data></Cell><Cell><Data ss:Type="Number">0.0</Data></Cell><Cell><Data ss:Type="Number">0.0</Data></Cell><Cell><Data ss:Type="Number">0.0</Data></Cell><Cell><Data ss:Type="Number">0.0</Data></Cell><Cell><Data ss:Type="Number">0.0</Data></Cell><Cell><Data ss:Type="Number">0.0</Data></Cell><Cell><Data ss:Type="Number">0.0</Data></Cell><Cell><Data ss:Type="Number">0.0</Data></Cell></Row><Row ss:Index="127"><Cell ss:StyleID="ref" ss:HRef="http://www.ncbi.nlm.nih.gov/nuccore/?term=NM_019105"><Data ss:Type="String">NM_019105</Data></Cell><Cell ss:StyleID="ref" ss:HRef="http://www.genecards.org/cgi-bin/carddisp.pl?gene=PTN"><Data ss:Type="String">PTN</Data></Cell><Cell /><Cell ss:StyleID="ref" ss:HRef="http://www.proteinatlas.org/ENSG00000105894"><Data ss:Type="String">ENSG00000105894</Data></Cell><Cell ss:StyleID="ref" ss:HRef="http://genome.ucsc.edu/cgi-bin/hgTracks?position=chr6_mcf_hap5:3375132-3470620&amp;db=hg19&amp;org=human"><Data ss:Type="String">chr6_mcf_hap5:3375132-3470620 (-)</Data></Cell><Cell><Data ss:Type="String">chr6_mcf_hap5</Data></Cell><Cell><Data ss:Type="String">-</Data></Cell><Cell><Data ss:Type="Number">3388773.0</Data></Cell><Cell><Data ss:Type="Number">3456979.0</Data></Cell><Cell><Data ss:Type="Number">3455980.0</Data></Cell><Cell><Data ss:Type="Number">3461979.0</Data></Cell><Cell><Data ss:Type="Number">6.0</Data></Cell><Cell><Data ss:Type="Number">0.0</Data></Cell><Cell><Data ss:Type="Number">1.0</Data></Cell><Cell><Data ss:Type="Number">0.0</Data></Cell><Cell><Data ss:Type="Number">0.0</Data></Cell><Cell><Data ss:Type="Number">0.0</Data></Cell><Cell><Data ss:Type="Number">0.0</Data></Cell><Cell><Data ss:Type="Number">0.0</Data></Cell><Cell><Data ss:Type="Number">0.0</Data></Cell><Cell><Data ss:Type="Number">0.0</Data></Cell><Cell><Data ss:Type="Number">0.0</Data></Cell><Cell><Data ss:Type="Number">0.0</Data></Cell><Cell><Data ss:Type="Number">0.0</Data></Cell><Cell><Data ss:Type="Number">0.0</Data></Cell><Cell><Data ss:Type="Number">0.0</Data></Cell><Cell><Data ss:Type="Number">0.0</Data></Cell><Cell><Data ss:Type="Number">0.0</Data></Cell><Cell><Data ss:Type="Number">0.0</Data></Cell><Cell><Data ss:Type="Number">0.0</Data></Cell><Cell><Data ss:Type="Number">0.0</Data></Cell><Cell><Data ss:Type="Number">0.0</Data></Cell><Cell><Data ss:Type="Number">0.0</Data></Cell><Cell><Data ss:Type="Number">1.0</Data></Cell><Cell><Data ss:Type="Number">0.0</Data></Cell><Cell><Data ss:Type="Number">0.0</Data></Cell><Cell><Data ss:Type="Number">0.0</Data></Cell><Cell><Data ss:Type="Number">1.0</Data></Cell><Cell><Data ss:Type="Number">2.0</Data></Cell><Cell><Data ss:Type="Number">0.0</Data></Cell><Cell><Data ss:Type="Number">1.0</Data></Cell><Cell><Data ss:Type="Number">0.0</Data></Cell><Cell><Data ss:Type="Number">0.0</Data></Cell><Cell><Data ss:Type="Number">0.0</Data></Cell><Cell><Data ss:Type="Number">0.0</Data></Cell><Cell><Data ss:Type="Number">0.0</Data></Cell><Cell><Data ss:Type="Number">0.0</Data></Cell><Cell><Data ss:Type="Number">0.0</Data></Cell><Cell><Data ss:Type="Number">0.0</Data></Cell><Cell><Data ss:Type="Number">0.0</Data></Cell></Row><Row ss:Index="128"><Cell ss:StyleID="ref" ss:HRef="http://www.ncbi.nlm.nih.gov/nuccore/?term=NM_000689"><Data ss:Type="String">NM_000689</Data></Cell><Cell ss:StyleID="ref" ss:HRef="http://www.genecards.org/cgi-bin/carddisp.pl?gene=GPR64"><Data ss:Type="String">GPR64</Data></Cell><Cell /><Cell ss:StyleID="ref" ss:HRef="http://www.proteinatlas.org/ENSG00000173698"><Data ss:Type="String">ENSG00000173698</Data></Cell><Cell ss:StyleID="ref" ss:HRef="http://genome.ucsc.edu/cgi-bin/hgTracks?position=chr9:75505047-75578764&amp;db=hg19&amp;org=human"><Data ss:Type="String">chr9:75505047-75578764 (-)</Data></Cell><Cell><Data ss:Type="String">chr9</Data></Cell><Cell><Data ss:Type="String">-</Data></Cell><Cell><Data ss:Type="Number">7.5515578e7</Data></Cell><Cell><Data ss:Type="Number">7.5568233e7</Data></Cell><Cell><Data ss:Type="Number">7.5567234e7</Data></Cell><Cell><Data ss:Type="Number">7.5573233e7</Data></Cell><Cell><Data ss:Type="Number">6.0</Data></Cell><Cell><Data ss:Type="Number">0.0</Data></Cell><Cell><Data ss:Type="Number">2.0</Data></Cell><Cell><Data ss:Type="Number">0.0</Data></Cell><Cell><Data ss:Type="Number">0.0</Data></Cell><Cell><Data ss:Type="Number">0.0</Data></Cell><Cell><Data ss:Type="Number">0.0</Data></Cell><Cell><Data ss:Type="Number">0.0</Data></Cell><Cell><Data ss:Type="Number">0.0</Data></Cell><Cell><Data ss:Type="Number">0.0</Data></Cell><Cell><Data ss:Type="Number">0.0</Data></Cell><Cell><Data ss:Type="Number">0.0</Data></Cell><Cell><Data ss:Type="Number">1.0</Data></Cell><Cell><Data ss:Type="Number">0.0</Data></Cell><Cell><Data ss:Type="Number">1.0</Data></Cell><Cell><Data ss:Type="Number">1.0</Data></Cell><Cell><Data ss:Type="Number">0.0</Data></Cell><Cell><Data ss:Type="Number">0.0</Data></Cell><Cell><Data ss:Type="Number">0.0</Data></Cell><Cell><Data ss:Type="Number">0.0</Data></Cell><Cell><Data ss:Type="Number">0.0</Data></Cell><Cell><Data ss:Type="Number">0.0</Data></Cell><Cell><Data ss:Type="Number">0.0</Data></Cell><Cell><Data ss:Type="Number">1.0</Data></Cell><Cell><Data ss:Type="Number">0.0</Data></Cell><Cell><Data ss:Type="Number">0.0</Data></Cell><Cell><Data ss:Type="Number">0.0</Data></Cell><Cell><Data ss:Type="Number">0.0</Data></Cell><Cell><Data ss:Type="Number">0.0</Data></Cell><Cell><Data ss:Type="Number">0.0</Data></Cell><Cell><Data ss:Type="Number">0.0</Data></Cell><Cell><Data ss:Type="Number">0.0</Data></Cell><Cell><Data ss:Type="Number">0.0</Data></Cell><Cell><Data ss:Type="Number">0.0</Data></Cell><Cell><Data ss:Type="Number">0.0</Data></Cell><Cell><Data ss:Type="Number">0.0</Data></Cell><Cell><Data ss:Type="Number">0.0</Data></Cell><Cell><Data ss:Type="Number">0.0</Data></Cell><Cell><Data ss:Type="Number">0.0</Data></Cell></Row><Row ss:Index="129"><Cell ss:StyleID="ref" ss:HRef="http://www.ncbi.nlm.nih.gov/nuccore/?term=NM_203281"><Data ss:Type="String">NM_203281</Data></Cell><Cell ss:StyleID="ref" ss:HRef="http://www.genecards.org/cgi-bin/carddisp.pl?gene=RAB9B"><Data ss:Type="String">RAB9B</Data></Cell><Cell ss:StyleID="ref" ss:HRef="http://www.kegg.jp/kegg-bin/show_pathway?map=hsa05162&amp;multi_query=51209+cyan%2Cblack"><Data ss:Type="String">Measles</Data></Cell><Cell ss:StyleID="ref" ss:HRef="http://www.proteinatlas.org/ENSG00000123570"><Data ss:Type="String">ENSG00000123570</Data></Cell><Cell ss:StyleID="ref" ss:HRef="http://genome.ucsc.edu/cgi-bin/hgTracks?position=chrX:15507750-15585802&amp;db=hg19&amp;org=human"><Data ss:Type="String">chrX:15507750-15585802 (+)</Data></Cell><Cell><Data ss:Type="String">chrX</Data></Cell><Cell><Data ss:Type="String">+</Data></Cell><Cell><Data ss:Type="Number">1.55189e7</Data></Cell><Cell><Data ss:Type="Number">1.5574652e7</Data></Cell><Cell><Data ss:Type="Number">1.55139e7</Data></Cell><Cell><Data ss:Type="Number">1.5519899e7</Data></Cell><Cell><Data ss:Type="Number">6.0</Data></Cell><Cell><Data ss:Type="Number">1.0</Data></Cell><Cell><Data ss:Type="Number">1.0</Data></Cell><Cell><Data ss:Type="Number">0.0</Data></Cell><Cell><Data ss:Type="Number">0.0</Data></Cell><Cell><Data ss:Type="Number">1.0</Data></Cell><Cell><Data ss:Type="Number">0.0</Data></Cell><Cell><Data ss:Type="Number">0.0</Data></Cell><Cell><Data ss:Type="Number">1.0</Data></Cell><Cell><Data ss:Type="Number">0.0</Data></Cell><Cell><Data ss:Type="Number">0.0</Data></Cell><Cell><Data ss:Type="Number">0.0</Data></Cell><Cell><Data ss:Type="Number">0.0</Data></Cell><Cell><Data ss:Type="Number">1.0</Data></Cell><Cell><Data ss:Type="Number">0.0</Data></Cell><Cell><Data ss:Type="Number">0.0</Data></Cell><Cell><Data ss:Type="Number">0.0</Data></Cell><Cell><Data ss:Type="Number">0.0</Data></Cell><Cell><Data ss:Type="Number">0.0</Data></Cell><Cell><Data ss:Type="Number">0.0</Data></Cell><Cell><Data ss:Type="Number">0.0</Data></Cell><Cell><Data ss:Type="Number">0.0</Data></Cell><Cell><Data ss:Type="Number">1.0</Data></Cell><Cell><Data ss:Type="Number">0.0</Data></Cell><Cell><Data ss:Type="Number">0.0</Data></Cell><Cell><Data ss:Type="Number">0.0</Data></Cell><Cell><Data ss:Type="Number">0.0</Data></Cell><Cell><Data ss:Type="Number">0.0</Data></Cell><Cell><Data ss:Type="Number">0.0</Data></Cell><Cell><Data ss:Type="Number">0.0</Data></Cell><Cell><Data ss:Type="Number">0.0</Data></Cell><Cell><Data ss:Type="Number">0.0</Data></Cell><Cell><Data ss:Type="Number">0.0</Data></Cell><Cell><Data ss:Type="Number">0.0</Data></Cell><Cell><Data ss:Type="Number">0.0</Data></Cell><Cell><Data ss:Type="Number">0.0</Data></Cell><Cell><Data ss:Type="Number">0.0</Data></Cell><Cell><Data ss:Type="Number">0.0</Data></Cell><Cell><Data ss:Type="Number">0.0</Data></Cell></Row><Row ss:Index="130"><Cell ss:StyleID="ref" ss:HRef="http://www.ncbi.nlm.nih.gov/nuccore/?term=NM_018211"><Data ss:Type="String">NM_018211</Data></Cell><Cell ss:StyleID="ref" ss:HRef="http://www.genecards.org/cgi-bin/carddisp.pl?gene=RAVER2"><Data ss:Type="String">RAVER2</Data></Cell><Cell /><Cell ss:StyleID="ref" ss:HRef="http://www.proteinatlas.org/ENSG00000162437"><Data ss:Type="String">ENSG00000162437</Data></Cell><Cell ss:StyleID="ref" ss:HRef="http://genome.ucsc.edu/cgi-bin/hgTracks?position=chr1:65193151-65316541&amp;db=hg19&amp;org=human"><Data ss:Type="String">chr1:65193151-65316541 (+)</Data></Cell><Cell><Data ss:Type="String">chr1</Data></Cell><Cell><Data ss:Type="String">+</Data></Cell><Cell><Data ss:Type="Number">6.5210778e7</Data></Cell><Cell><Data ss:Type="Number">6.5298914e7</Data></Cell><Cell><Data ss:Type="Number">6.5205778e7</Data></Cell><Cell><Data ss:Type="Number">6.5211777e7</Data></Cell><Cell><Data ss:Type="Number">5.0</Data></Cell><Cell><Data ss:Type="Number">0.0</Data></Cell><Cell><Data ss:Type="Number">1.0</Data></Cell><Cell><Data ss:Type="Number">0.0</Data></Cell><Cell><Data ss:Type="Number">0.0</Data></Cell><Cell><Data ss:Type="Number">0.0</Data></Cell><Cell><Data ss:Type="Number">0.0</Data></Cell><Cell><Data ss:Type="Number">2.0</Data></Cell><Cell><Data ss:Type="Number">0.0</Data></Cell><Cell><Data ss:Type="Number">1.0</Data></Cell><Cell><Data ss:Type="Number">0.0</Data></Cell><Cell><Data ss:Type="Number">0.0</Data></Cell><Cell><Data ss:Type="Number">0.0</Data></Cell><Cell><Data ss:Type="Number">0.0</Data></Cell><Cell><Data ss:Type="Number">0.0</Data></Cell><Cell><Data ss:Type="Number">0.0</Data></Cell><Cell><Data ss:Type="Number">0.0</Data></Cell><Cell><Data ss:Type="Number">0.0</Data></Cell><Cell><Data ss:Type="Number">0.0</Data></Cell><Cell><Data ss:Type="Number">0.0</Data></Cell><Cell><Data ss:Type="Number">0.0</Data></Cell><Cell><Data ss:Type="Number">0.0</Data></Cell><Cell><Data ss:Type="Number">0.0</Data></Cell><Cell><Data ss:Type="Number">0.0</Data></Cell><Cell><Data ss:Type="Number">0.0</Data></Cell><Cell><Data ss:Type="Number">0.0</Data></Cell><Cell><Data ss:Type="Number">0.0</Data></Cell><Cell><Data ss:Type="Number">0.0</Data></Cell><Cell><Data ss:Type="Number">0.0</Data></Cell><Cell><Data ss:Type="Number">1.0</Data></Cell><Cell><Data ss:Type="Number">0.0</Data></Cell><Cell><Data ss:Type="Number">0.0</Data></Cell><Cell><Data ss:Type="Number">0.0</Data></Cell><Cell><Data ss:Type="Number">0.0</Data></Cell><Cell><Data ss:Type="Number">0.0</Data></Cell><Cell><Data ss:Type="Number">0.0</Data></Cell><Cell><Data ss:Type="Number">0.0</Data></Cell><Cell><Data ss:Type="Number">0.0</Data></Cell><Cell><Data ss:Type="Number">0.0</Data></Cell></Row><Row ss:Index="131"><Cell ss:StyleID="ref" ss:HRef="http://www.ncbi.nlm.nih.gov/nuccore/?term=NM_001078"><Data ss:Type="String">NM_001078</Data></Cell><Cell ss:StyleID="ref" ss:HRef="http://www.genecards.org/cgi-bin/carddisp.pl?gene=VCAM1"><Data ss:Type="String">VCAM1</Data></Cell><Cell ss:StyleID="ref" ss:HRef="http://www.kegg.jp/kegg-bin/show_pathway?map=hsa05166&amp;multi_query=7412+cyan%2Cblack"><Data ss:Type="String">HTLV-I infection</Data></Cell><Cell ss:StyleID="ref" ss:HRef="http://www.proteinatlas.org/ENSG00000162692"><Data ss:Type="String">ENSG00000162692</Data></Cell><Cell ss:StyleID="ref" ss:HRef="http://genome.ucsc.edu/cgi-bin/hgTracks?position=chr1:101181315-101208482&amp;db=hg19&amp;org=human"><Data ss:Type="String">chr1:101181315-101208482 (+)</Data></Cell><Cell><Data ss:Type="String">chr1</Data></Cell><Cell><Data ss:Type="String">+</Data></Cell><Cell><Data ss:Type="Number">1.01185196e8</Data></Cell><Cell><Data ss:Type="Number">1.01204601e8</Data></Cell><Cell><Data ss:Type="Number">1.01180196e8</Data></Cell><Cell><Data ss:Type="Number">1.01186195e8</Data></Cell><Cell><Data ss:Type="Number">5.0</Data></Cell><Cell><Data ss:Type="Number">0.0</Data></Cell><Cell><Data ss:Type="Number">0.0</Data></Cell><Cell><Data ss:Type="Number">0.0</Data></Cell><Cell><Data ss:Type="Number">0.0</Data></Cell><Cell><Data ss:Type="Number">0.0</Data></Cell><Cell><Data ss:Type="Number">0.0</Data></Cell><Cell><Data ss:Type="Number">0.0</Data></Cell><Cell><Data ss:Type="Number">0.0</Data></Cell><Cell><Data ss:Type="Number">0.0</Data></Cell><Cell><Data ss:Type="Number">0.0</Data></Cell><Cell><Data ss:Type="Number">0.0</Data></Cell><Cell><Data ss:Type="Number">0.0</Data></Cell><Cell><Data ss:Type="Number">0.0</Data></Cell><Cell><Data ss:Type="Number">0.0</Data></Cell><Cell><Data ss:Type="Number">0.0</Data></Cell><Cell><Data ss:Type="Number">0.0</Data></Cell><Cell><Data ss:Type="Number">0.0</Data></Cell><Cell><Data ss:Type="Number">0.0</Data></Cell><Cell><Data ss:Type="Number">0.0</Data></Cell><Cell><Data ss:Type="Number">0.0</Data></Cell><Cell><Data ss:Type="Number">1.0</Data></Cell><Cell><Data ss:Type="Number">0.0</Data></Cell><Cell><Data ss:Type="Number">0.0</Data></Cell><Cell><Data ss:Type="Number">0.0</Data></Cell><Cell><Data ss:Type="Number">1.0</Data></Cell><Cell><Data ss:Type="Number">0.0</Data></Cell><Cell><Data ss:Type="Number">0.0</Data></Cell><Cell><Data ss:Type="Number">0.0</Data></Cell><Cell><Data ss:Type="Number">1.0</Data></Cell><Cell><Data ss:Type="Number">1.0</Data></Cell><Cell><Data ss:Type="Number">0.0</Data></Cell><Cell><Data ss:Type="Number">0.0</Data></Cell><Cell><Data ss:Type="Number">0.0</Data></Cell><Cell><Data ss:Type="Number">0.0</Data></Cell><Cell><Data ss:Type="Number">0.0</Data></Cell><Cell><Data ss:Type="Number">0.0</Data></Cell><Cell><Data ss:Type="Number">1.0</Data></Cell><Cell><Data ss:Type="Number">0.0</Data></Cell></Row><Row ss:Index="132"><Cell ss:StyleID="ref" ss:HRef="http://www.ncbi.nlm.nih.gov/nuccore/?term=NM_000036"><Data ss:Type="String">NM_000036</Data></Cell><Cell ss:StyleID="ref" ss:HRef="http://www.genecards.org/cgi-bin/carddisp.pl?gene=AMPD1"><Data ss:Type="String">AMPD1</Data></Cell><Cell ss:StyleID="ref" ss:HRef="http://www.kegg.jp/kegg-bin/show_pathway?map=hsa01100&amp;multi_query=270+cyan%2Cblack"><Data ss:Type="String">Metabolic pathways</Data></Cell><Cell ss:StyleID="ref" ss:HRef="http://www.proteinatlas.org/ENSG00000116748"><Data ss:Type="String">ENSG00000116748</Data></Cell><Cell ss:StyleID="ref" ss:HRef="http://genome.ucsc.edu/cgi-bin/hgTracks?position=chr1:115211216-115242743&amp;db=hg19&amp;org=human"><Data ss:Type="String">chr1:115211216-115242743 (-)</Data></Cell><Cell><Data ss:Type="String">chr1</Data></Cell><Cell><Data ss:Type="String">-</Data></Cell><Cell><Data ss:Type="Number">1.1521572e8</Data></Cell><Cell><Data ss:Type="Number">1.15238239e8</Data></Cell><Cell><Data ss:Type="Number">1.1523724e8</Data></Cell><Cell><Data ss:Type="Number">1.15243239e8</Data></Cell><Cell><Data ss:Type="Number">5.0</Data></Cell><Cell><Data ss:Type="Number">0.0</Data></Cell><Cell><Data ss:Type="Number">0.0</Data></Cell><Cell><Data ss:Type="Number">1.0</Data></Cell><Cell><Data ss:Type="Number">0.0</Data></Cell><Cell><Data ss:Type="Number">1.0</Data></Cell><Cell><Data ss:Type="Number">0.0</Data></Cell><Cell><Data ss:Type="Number">0.0</Data></Cell><Cell><Data ss:Type="Number">0.0</Data></Cell><Cell><Data ss:Type="Number">0.0</Data></Cell><Cell><Data ss:Type="Number">0.0</Data></Cell><Cell><Data ss:Type="Number">0.0</Data></Cell><Cell><Data ss:Type="Number">0.0</Data></Cell><Cell><Data ss:Type="Number">0.0</Data></Cell><Cell><Data ss:Type="Number">1.0</Data></Cell><Cell><Data ss:Type="Number">0.0</Data></Cell><Cell><Data ss:Type="Number">0.0</Data></Cell><Cell><Data ss:Type="Number">0.0</Data></Cell><Cell><Data ss:Type="Number">0.0</Data></Cell><Cell><Data ss:Type="Number">0.0</Data></Cell><Cell><Data ss:Type="Number">0.0</Data></Cell><Cell><Data ss:Type="Number">0.0</Data></Cell><Cell><Data ss:Type="Number">0.0</Data></Cell><Cell><Data ss:Type="Number">1.0</Data></Cell><Cell><Data ss:Type="Number">0.0</Data></Cell><Cell><Data ss:Type="Number">0.0</Data></Cell><Cell><Data ss:Type="Number">0.0</Data></Cell><Cell><Data ss:Type="Number">0.0</Data></Cell><Cell><Data ss:Type="Number">0.0</Data></Cell><Cell><Data ss:Type="Number">0.0</Data></Cell><Cell><Data ss:Type="Number">0.0</Data></Cell><Cell><Data ss:Type="Number">0.0</Data></Cell><Cell><Data ss:Type="Number">0.0</Data></Cell><Cell><Data ss:Type="Number">0.0</Data></Cell><Cell><Data ss:Type="Number">0.0</Data></Cell><Cell><Data ss:Type="Number">0.0</Data></Cell><Cell><Data ss:Type="Number">0.0</Data></Cell><Cell><Data ss:Type="Number">1.0</Data></Cell><Cell><Data ss:Type="Number">0.0</Data></Cell></Row><Row ss:Index="133"><Cell ss:StyleID="ref" ss:HRef="http://www.ncbi.nlm.nih.gov/nuccore/?term=NM_004673"><Data ss:Type="String">NM_004673</Data></Cell><Cell ss:StyleID="ref" ss:HRef="http://www.genecards.org/cgi-bin/carddisp.pl?gene=ANGPTL1"><Data ss:Type="String">ANGPTL1</Data></Cell><Cell /><Cell ss:StyleID="ref" ss:HRef="http://www.proteinatlas.org/ENSG00000116194"><Data ss:Type="String">ENSG00000116194</Data></Cell><Cell ss:StyleID="ref" ss:HRef="http://genome.ucsc.edu/cgi-bin/hgTracks?position=chr1:178814361-178844524&amp;db=hg19&amp;org=human"><Data ss:Type="String">chr1:178814361-178844524 (-)</Data></Cell><Cell><Data ss:Type="String">chr1</Data></Cell><Cell><Data ss:Type="String">-</Data></Cell><Cell><Data ss:Type="Number">1.7881867e8</Data></Cell><Cell><Data ss:Type="Number">1.78840215e8</Data></Cell><Cell><Data ss:Type="Number">1.78839216e8</Data></Cell><Cell><Data ss:Type="Number">1.78845215e8</Data></Cell><Cell><Data ss:Type="Number">5.0</Data></Cell><Cell><Data ss:Type="Number">2.0</Data></Cell><Cell><Data ss:Type="Number">1.0</Data></Cell><Cell><Data ss:Type="Number">0.0</Data></Cell><Cell><Data ss:Type="Number">0.0</Data></Cell><Cell><Data ss:Type="Number">0.0</Data></Cell><Cell><Data ss:Type="Number">0.0</Data></Cell><Cell><Data ss:Type="Number">0.0</Data></Cell><Cell><Data ss:Type="Number">0.0</Data></Cell><Cell><Data ss:Type="Number">0.0</Data></Cell><Cell><Data ss:Type="Number">0.0</Data></Cell><Cell><Data ss:Type="Number">0.0</Data></Cell><Cell><Data ss:Type="Number">1.0</Data></Cell><Cell><Data ss:Type="Number">0.0</Data></Cell><Cell><Data ss:Type="Number">0.0</Data></Cell><Cell><Data ss:Type="Number">0.0</Data></Cell><Cell><Data ss:Type="Number">0.0</Data></Cell><Cell><Data ss:Type="Number">0.0</Data></Cell><Cell><Data ss:Type="Number">0.0</Data></Cell><Cell><Data ss:Type="Number">0.0</Data></Cell><Cell><Data ss:Type="Number">0.0</Data></Cell><Cell><Data ss:Type="Number">0.0</Data></Cell><Cell><Data ss:Type="Number">0.0</Data></Cell><Cell><Data ss:Type="Number">0.0</Data></Cell><Cell><Data ss:Type="Number">0.0</Data></Cell><Cell><Data ss:Type="Number">0.0</Data></Cell><Cell><Data ss:Type="Number">0.0</Data></Cell><Cell><Data ss:Type="Number">0.0</Data></Cell><Cell><Data ss:Type="Number">0.0</Data></Cell><Cell><Data ss:Type="Number">0.0</Data></Cell><Cell><Data ss:Type="Number">1.0</Data></Cell><Cell><Data ss:Type="Number">0.0</Data></Cell><Cell><Data ss:Type="Number">0.0</Data></Cell><Cell><Data ss:Type="Number">0.0</Data></Cell><Cell><Data ss:Type="Number">0.0</Data></Cell><Cell><Data ss:Type="Number">0.0</Data></Cell><Cell><Data ss:Type="Number">0.0</Data></Cell><Cell><Data ss:Type="Number">0.0</Data></Cell><Cell><Data ss:Type="Number">0.0</Data></Cell></Row><Row ss:Index="134"><Cell ss:StyleID="ref" ss:HRef="http://www.ncbi.nlm.nih.gov/nuccore/?term=NM_004670"><Data ss:Type="String">NM_004670</Data></Cell><Cell ss:StyleID="ref" ss:HRef="http://www.genecards.org/cgi-bin/carddisp.pl?gene=PAPSS2"><Data ss:Type="String">PAPSS2</Data></Cell><Cell ss:StyleID="ref" ss:HRef="http://www.kegg.jp/kegg-bin/show_pathway?map=hsa01100&amp;multi_query=9060+cyan%2Cblack"><Data ss:Type="String">Metabolic pathways</Data></Cell><Cell ss:StyleID="ref" ss:HRef="http://www.proteinatlas.org/ENSG00000198682"><Data ss:Type="String">ENSG00000198682</Data></Cell><Cell ss:StyleID="ref" ss:HRef="http://genome.ucsc.edu/cgi-bin/hgTracks?position=chr10:89401879-89525059&amp;db=hg19&amp;org=human"><Data ss:Type="String">chr10:89401879-89525059 (+)</Data></Cell><Cell><Data ss:Type="String">chr10</Data></Cell><Cell><Data ss:Type="String">+</Data></Cell><Cell><Data ss:Type="Number">8.9419476e7</Data></Cell><Cell><Data ss:Type="Number">8.9507462e7</Data></Cell><Cell><Data ss:Type="Number">8.9414476e7</Data></Cell><Cell><Data ss:Type="Number">8.9420475e7</Data></Cell><Cell><Data ss:Type="Number">5.0</Data></Cell><Cell><Data ss:Type="Number">0.0</Data></Cell><Cell><Data ss:Type="Number">1.0</Data></Cell><Cell><Data ss:Type="Number">1.0</Data></Cell><Cell><Data ss:Type="Number">0.0</Data></Cell><Cell><Data ss:Type="Number">0.0</Data></Cell><Cell><Data ss:Type="Number">0.0</Data></Cell><Cell><Data ss:Type="Number">0.0</Data></Cell><Cell><Data ss:Type="Number">1.0</Data></Cell><Cell><Data ss:Type="Number">0.0</Data></Cell><Cell><Data ss:Type="Number">0.0</Data></Cell><Cell><Data ss:Type="Number">0.0</Data></Cell><Cell><Data ss:Type="Number">0.0</Data></Cell><Cell><Data ss:Type="Number">0.0</Data></Cell><Cell><Data ss:Type="Number">0.0</Data></Cell><Cell><Data ss:Type="Number">1.0</Data></Cell><Cell><Data ss:Type="Number">1.0</Data></Cell><Cell><Data ss:Type="Number">0.0</Data></Cell><Cell><Data ss:Type="Number">0.0</Data></Cell><Cell><Data ss:Type="Number">0.0</Data></Cell><Cell><Data ss:Type="Number">0.0</Data></Cell><Cell><Data ss:Type="Number">0.0</Data></Cell><Cell><Data ss:Type="Number">0.0</Data></Cell><Cell><Data ss:Type="Number">0.0</Data></Cell><Cell><Data ss:Type="Number">0.0</Data></Cell><Cell><Data ss:Type="Number">0.0</Data></Cell><Cell><Data ss:Type="Number">0.0</Data></Cell><Cell><Data ss:Type="Number">0.0</Data></Cell><Cell><Data ss:Type="Number">0.0</Data></Cell><Cell><Data ss:Type="Number">0.0</Data></Cell><Cell><Data ss:Type="Number">0.0</Data></Cell><Cell><Data ss:Type="Number">0.0</Data></Cell><Cell><Data ss:Type="Number">0.0</Data></Cell><Cell><Data ss:Type="Number">0.0</Data></Cell><Cell><Data ss:Type="Number">0.0</Data></Cell><Cell><Data ss:Type="Number">0.0</Data></Cell><Cell><Data ss:Type="Number">0.0</Data></Cell><Cell><Data ss:Type="Number">0.0</Data></Cell><Cell><Data ss:Type="Number">0.0</Data></Cell></Row><Row ss:Index="135"><Cell ss:StyleID="ref" ss:HRef="http://www.ncbi.nlm.nih.gov/nuccore/?term=NM_003390"><Data ss:Type="String">NM_003390</Data></Cell><Cell ss:StyleID="ref" ss:HRef="http://www.genecards.org/cgi-bin/carddisp.pl?gene=WEE1"><Data ss:Type="String">WEE1</Data></Cell><Cell ss:StyleID="ref" ss:HRef="http://www.kegg.jp/kegg-bin/show_pathway?map=hsa04110&amp;multi_query=7465+cyan%2Cblack"><Data ss:Type="String">Cell cycle</Data></Cell><Cell ss:StyleID="ref" ss:HRef="http://www.proteinatlas.org/ENSG00000166483"><Data ss:Type="String">ENSG00000166483</Data></Cell><Cell ss:StyleID="ref" ss:HRef="http://genome.ucsc.edu/cgi-bin/hgTracks?position=chr11:9592011-9614530&amp;db=hg19&amp;org=human"><Data ss:Type="String">chr11:9592011-9614530 (+)</Data></Cell><Cell><Data ss:Type="String">chr11</Data></Cell><Cell><Data ss:Type="String">+</Data></Cell><Cell><Data ss:Type="Number">9595228.0</Data></Cell><Cell><Data ss:Type="Number">9611313.0</Data></Cell><Cell><Data ss:Type="Number">9590228.0</Data></Cell><Cell><Data ss:Type="Number">9596227.0</Data></Cell><Cell><Data ss:Type="Number">5.0</Data></Cell><Cell><Data ss:Type="Number">0.0</Data></Cell><Cell><Data ss:Type="Number">0.0</Data></Cell><Cell><Data ss:Type="Number">1.0</Data></Cell><Cell><Data ss:Type="Number">1.0</Data></Cell><Cell><Data ss:Type="Number">0.0</Data></Cell><Cell><Data ss:Type="Number">0.0</Data></Cell><Cell><Data ss:Type="Number">0.0</Data></Cell><Cell><Data ss:Type="Number">0.0</Data></Cell><Cell><Data ss:Type="Number">0.0</Data></Cell><Cell><Data ss:Type="Number">0.0</Data></Cell><Cell><Data ss:Type="Number">0.0</Data></Cell><Cell><Data ss:Type="Number">0.0</Data></Cell><Cell><Data ss:Type="Number">1.0</Data></Cell><Cell><Data ss:Type="Number">1.0</Data></Cell><Cell><Data ss:Type="Number">0.0</Data></Cell><Cell><Data ss:Type="Number">0.0</Data></Cell><Cell><Data ss:Type="Number">0.0</Data></Cell><Cell><Data ss:Type="Number">0.0</Data></Cell><Cell><Data ss:Type="Number">0.0</Data></Cell><Cell><Data ss:Type="Number">0.0</Data></Cell><Cell><Data ss:Type="Number">0.0</Data></Cell><Cell><Data ss:Type="Number">0.0</Data></Cell><Cell><Data ss:Type="Number">1.0</Data></Cell><Cell><Data ss:Type="Number">0.0</Data></Cell><Cell><Data ss:Type="Number">0.0</Data></Cell><Cell><Data ss:Type="Number">0.0</Data></Cell><Cell><Data ss:Type="Number">0.0</Data></Cell><Cell><Data ss:Type="Number">0.0</Data></Cell><Cell><Data ss:Type="Number">0.0</Data></Cell><Cell><Data ss:Type="Number">0.0</Data></Cell><Cell><Data ss:Type="Number">0.0</Data></Cell><Cell><Data ss:Type="Number">0.0</Data></Cell><Cell><Data ss:Type="Number">0.0</Data></Cell><Cell><Data ss:Type="Number">0.0</Data></Cell><Cell><Data ss:Type="Number">0.0</Data></Cell><Cell><Data ss:Type="Number">0.0</Data></Cell><Cell><Data ss:Type="Number">0.0</Data></Cell><Cell><Data ss:Type="Number">0.0</Data></Cell></Row><Row ss:Index="136"><Cell ss:StyleID="ref" ss:HRef="http://www.ncbi.nlm.nih.gov/nuccore/?term=NM_021961"><Data ss:Type="String">NM_021961</Data></Cell><Cell ss:StyleID="ref" ss:HRef="http://www.genecards.org/cgi-bin/carddisp.pl?gene=TEAD1"><Data ss:Type="String">TEAD1</Data></Cell><Cell ss:StyleID="ref" ss:HRef="http://www.kegg.jp/kegg-bin/show_pathway?map=hsa04390&amp;multi_query=7003+cyan%2Cblack"><Data ss:Type="String">Hippo signaling pathway</Data></Cell><Cell ss:StyleID="ref" ss:HRef="http://www.proteinatlas.org/ENSG00000187079"><Data ss:Type="String">ENSG00000187079</Data></Cell><Cell ss:StyleID="ref" ss:HRef="http://genome.ucsc.edu/cgi-bin/hgTracks?position=chr11:12641906-13020347&amp;db=hg19&amp;org=human"><Data ss:Type="String">chr11:12641906-13020347 (+)</Data></Cell><Cell><Data ss:Type="String">chr11</Data></Cell><Cell><Data ss:Type="String">+</Data></Cell><Cell><Data ss:Type="Number">1.2695969e7</Data></Cell><Cell><Data ss:Type="Number">1.2966284e7</Data></Cell><Cell><Data ss:Type="Number">1.2690969e7</Data></Cell><Cell><Data ss:Type="Number">1.2696968e7</Data></Cell><Cell><Data ss:Type="Number">5.0</Data></Cell><Cell><Data ss:Type="Number">0.0</Data></Cell><Cell><Data ss:Type="Number">0.0</Data></Cell><Cell><Data ss:Type="Number">0.0</Data></Cell><Cell><Data ss:Type="Number">0.0</Data></Cell><Cell><Data ss:Type="Number">0.0</Data></Cell><Cell><Data ss:Type="Number">0.0</Data></Cell><Cell><Data ss:Type="Number">0.0</Data></Cell><Cell><Data ss:Type="Number">0.0</Data></Cell><Cell><Data ss:Type="Number">0.0</Data></Cell><Cell><Data ss:Type="Number">0.0</Data></Cell><Cell><Data ss:Type="Number">0.0</Data></Cell><Cell><Data ss:Type="Number">1.0</Data></Cell><Cell><Data ss:Type="Number">0.0</Data></Cell><Cell><Data ss:Type="Number">0.0</Data></Cell><Cell><Data ss:Type="Number">0.0</Data></Cell><Cell><Data ss:Type="Number">0.0</Data></Cell><Cell><Data ss:Type="Number">0.0</Data></Cell><Cell><Data ss:Type="Number">0.0</Data></Cell><Cell><Data ss:Type="Number">0.0</Data></Cell><Cell><Data ss:Type="Number">0.0</Data></Cell><Cell><Data ss:Type="Number">0.0</Data></Cell><Cell><Data ss:Type="Number">2.0</Data></Cell><Cell><Data ss:Type="Number">0.0</Data></Cell><Cell><Data ss:Type="Number">0.0</Data></Cell><Cell><Data ss:Type="Number">0.0</Data></Cell><Cell><Data ss:Type="Number">0.0</Data></Cell><Cell><Data ss:Type="Number">1.0</Data></Cell><Cell><Data ss:Type="Number">0.0</Data></Cell><Cell><Data ss:Type="Number">0.0</Data></Cell><Cell><Data ss:Type="Number">0.0</Data></Cell><Cell><Data ss:Type="Number">0.0</Data></Cell><Cell><Data ss:Type="Number">0.0</Data></Cell><Cell><Data ss:Type="Number">0.0</Data></Cell><Cell><Data ss:Type="Number">0.0</Data></Cell><Cell><Data ss:Type="Number">0.0</Data></Cell><Cell><Data ss:Type="Number">0.0</Data></Cell><Cell><Data ss:Type="Number">1.0</Data></Cell><Cell><Data ss:Type="Number">0.0</Data></Cell></Row><Row ss:Index="137"><Cell ss:StyleID="ref" ss:HRef="http://www.ncbi.nlm.nih.gov/nuccore/?term=NM_002480"><Data ss:Type="String">NM_002480</Data></Cell><Cell ss:StyleID="ref" ss:HRef="http://www.genecards.org/cgi-bin/carddisp.pl?gene=PPP1R12A"><Data ss:Type="String">PPP1R12A</Data></Cell><Cell ss:StyleID="ref" ss:HRef="http://www.kegg.jp/kegg-bin/show_pathway?map=hsa05205&amp;multi_query=4659+cyan%2Cblack"><Data ss:Type="String">Proteoglycans in cancer</Data></Cell><Cell ss:StyleID="ref" ss:HRef="http://www.proteinatlas.org/ENSG00000058272"><Data ss:Type="String">ENSG00000058272</Data></Cell><Cell ss:StyleID="ref" ss:HRef="http://genome.ucsc.edu/cgi-bin/hgTracks?position=chr12:80135016-80361305&amp;db=hg19&amp;org=human"><Data ss:Type="String">chr12:80135016-80361305 (-)</Data></Cell><Cell><Data ss:Type="String">chr12</Data></Cell><Cell><Data ss:Type="String">-</Data></Cell><Cell><Data ss:Type="Number">8.0167343e7</Data></Cell><Cell><Data ss:Type="Number">8.0328978e7</Data></Cell><Cell><Data ss:Type="Number">8.0327979e7</Data></Cell><Cell><Data ss:Type="Number">8.0333978e7</Data></Cell><Cell><Data ss:Type="Number">5.0</Data></Cell><Cell><Data ss:Type="Number">0.0</Data></Cell><Cell><Data ss:Type="Number">0.0</Data></Cell><Cell><Data ss:Type="Number">0.0</Data></Cell><Cell><Data ss:Type="Number">0.0</Data></Cell><Cell><Data ss:Type="Number">0.0</Data></Cell><Cell><Data ss:Type="Number">0.0</Data></Cell><Cell><Data ss:Type="Number">2.0</Data></Cell><Cell><Data ss:Type="Number">0.0</Data></Cell><Cell><Data ss:Type="Number">1.0</Data></Cell><Cell><Data ss:Type="Number">0.0</Data></Cell><Cell><Data ss:Type="Number">0.0</Data></Cell><Cell><Data ss:Type="Number">0.0</Data></Cell><Cell><Data ss:Type="Number">1.0</Data></Cell><Cell><Data ss:Type="Number">0.0</Data></Cell><Cell><Data ss:Type="Number">0.0</Data></Cell><Cell><Data ss:Type="Number">0.0</Data></Cell><Cell><Data ss:Type="Number">0.0</Data></Cell><Cell><Data ss:Type="Number">0.0</Data></Cell><Cell><Data ss:Type="Number">0.0</Data></Cell><Cell><Data ss:Type="Number">0.0</Data></Cell><Cell><Data ss:Type="Number">0.0</Data></Cell><Cell><Data ss:Type="Number">0.0</Data></Cell><Cell><Data ss:Type="Number">0.0</Data></Cell><Cell><Data ss:Type="Number">0.0</Data></Cell><Cell><Data ss:Type="Number">0.0</Data></Cell><Cell><Data ss:Type="Number">0.0</Data></Cell><Cell><Data ss:Type="Number">0.0</Data></Cell><Cell><Data ss:Type="Number">0.0</Data></Cell><Cell><Data ss:Type="Number">0.0</Data></Cell><Cell><Data ss:Type="Number">0.0</Data></Cell><Cell><Data ss:Type="Number">0.0</Data></Cell><Cell><Data ss:Type="Number">0.0</Data></Cell><Cell><Data ss:Type="Number">0.0</Data></Cell><Cell><Data ss:Type="Number">0.0</Data></Cell><Cell><Data ss:Type="Number">0.0</Data></Cell><Cell><Data ss:Type="Number">0.0</Data></Cell><Cell><Data ss:Type="Number">1.0</Data></Cell><Cell><Data ss:Type="Number">0.0</Data></Cell></Row><Row ss:Index="138"><Cell ss:StyleID="ref" ss:HRef="http://www.ncbi.nlm.nih.gov/nuccore/?term=NM_006832"><Data ss:Type="String">NM_006832</Data></Cell><Cell ss:StyleID="ref" ss:HRef="http://www.genecards.org/cgi-bin/carddisp.pl?gene=FERMT2"><Data ss:Type="String">FERMT2</Data></Cell><Cell /><Cell ss:StyleID="ref" ss:HRef="http://www.proteinatlas.org/ENSG00000073712"><Data ss:Type="String">ENSG00000073712</Data></Cell><Cell ss:StyleID="ref" ss:HRef="http://genome.ucsc.edu/cgi-bin/hgTracks?position=chr14:53305224-53436580&amp;db=hg19&amp;org=human"><Data ss:Type="String">chr14:53305224-53436580 (-)</Data></Cell><Cell><Data ss:Type="String">chr14</Data></Cell><Cell><Data ss:Type="String">-</Data></Cell><Cell><Data ss:Type="Number">5.3323989e7</Data></Cell><Cell><Data ss:Type="Number">5.3417815e7</Data></Cell><Cell><Data ss:Type="Number">5.3416816e7</Data></Cell><Cell><Data ss:Type="Number">5.3422815e7</Data></Cell><Cell><Data ss:Type="Number">5.0</Data></Cell><Cell><Data ss:Type="Number">0.0</Data></Cell><Cell><Data ss:Type="Number">0.0</Data></Cell><Cell><Data ss:Type="Number">2.0</Data></Cell><Cell><Data ss:Type="Number">0.0</Data></Cell><Cell><Data ss:Type="Number">0.0</Data></Cell><Cell><Data ss:Type="Number">0.0</Data></Cell><Cell><Data ss:Type="Number">0.0</Data></Cell><Cell><Data ss:Type="Number">0.0</Data></Cell><Cell><Data ss:Type="Number">0.0</Data></Cell><Cell><Data ss:Type="Number">0.0</Data></Cell><Cell><Data ss:Type="Number">0.0</Data></Cell><Cell><Data ss:Type="Number">1.0</Data></Cell><Cell><Data ss:Type="Number">0.0</Data></Cell><Cell><Data ss:Type="Number">0.0</Data></Cell><Cell><Data ss:Type="Number">2.0</Data></Cell><Cell><Data ss:Type="Number">0.0</Data></Cell><Cell><Data ss:Type="Number">0.0</Data></Cell><Cell><Data ss:Type="Number">0.0</Data></Cell><Cell><Data ss:Type="Number">0.0</Data></Cell><Cell><Data ss:Type="Number">0.0</Data></Cell><Cell><Data ss:Type="Number">0.0</Data></Cell><Cell><Data ss:Type="Number">0.0</Data></Cell><Cell><Data ss:Type="Number">0.0</Data></Cell><Cell><Data ss:Type="Number">0.0</Data></Cell><Cell><Data ss:Type="Number">0.0</Data></Cell><Cell><Data ss:Type="Number">0.0</Data></Cell><Cell><Data ss:Type="Number">0.0</Data></Cell><Cell><Data ss:Type="Number">0.0</Data></Cell><Cell><Data ss:Type="Number">0.0</Data></Cell><Cell><Data ss:Type="Number">0.0</Data></Cell><Cell><Data ss:Type="Number">0.0</Data></Cell><Cell><Data ss:Type="Number">0.0</Data></Cell><Cell><Data ss:Type="Number">0.0</Data></Cell><Cell><Data ss:Type="Number">0.0</Data></Cell><Cell><Data ss:Type="Number">0.0</Data></Cell><Cell><Data ss:Type="Number">0.0</Data></Cell><Cell><Data ss:Type="Number">0.0</Data></Cell><Cell><Data ss:Type="Number">0.0</Data></Cell></Row><Row ss:Index="139"><Cell ss:StyleID="ref" ss:HRef="http://www.ncbi.nlm.nih.gov/nuccore/?term=NM_001198695"><Data ss:Type="String">NM_001198695</Data></Cell><Cell ss:StyleID="ref" ss:HRef="http://www.genecards.org/cgi-bin/carddisp.pl?gene=KRT222"><Data ss:Type="String">KRT222</Data></Cell><Cell /><Cell ss:StyleID="ref" ss:HRef="http://www.proteinatlas.org/ENSG00000264058"><Data ss:Type="String">ENSG00000264058</Data></Cell><Cell ss:StyleID="ref" ss:HRef="http://genome.ucsc.edu/cgi-bin/hgTracks?position=chr17:19286000-19291287&amp;db=hg19&amp;org=human"><Data ss:Type="String">chr17:19286000-19291287 (-)</Data></Cell><Cell><Data ss:Type="String">chr17</Data></Cell><Cell><Data ss:Type="String">-</Data></Cell><Cell><Data ss:Type="Number">1.9286755e7</Data></Cell><Cell><Data ss:Type="Number">1.9290532e7</Data></Cell><Cell><Data ss:Type="Number">1.9289533e7</Data></Cell><Cell><Data ss:Type="Number">1.9295532e7</Data></Cell><Cell><Data ss:Type="Number">5.0</Data></Cell><Cell><Data ss:Type="Number">0.0</Data></Cell><Cell><Data ss:Type="Number">1.0</Data></Cell><Cell><Data ss:Type="Number">0.0</Data></Cell><Cell><Data ss:Type="Number">0.0</Data></Cell><Cell><Data ss:Type="Number">0.0</Data></Cell><Cell><Data ss:Type="Number">0.0</Data></Cell><Cell><Data ss:Type="Number">0.0</Data></Cell><Cell><Data ss:Type="Number">0.0</Data></Cell><Cell><Data ss:Type="Number">0.0</Data></Cell><Cell><Data ss:Type="Number">0.0</Data></Cell><Cell><Data ss:Type="Number">0.0</Data></Cell><Cell><Data ss:Type="Number">0.0</Data></Cell><Cell><Data ss:Type="Number">0.0</Data></Cell><Cell><Data ss:Type="Number">0.0</Data></Cell><Cell><Data ss:Type="Number">0.0</Data></Cell><Cell><Data ss:Type="Number">0.0</Data></Cell><Cell><Data ss:Type="Number">0.0</Data></Cell><Cell><Data ss:Type="Number">0.0</Data></Cell><Cell><Data ss:Type="Number">0.0</Data></Cell><Cell><Data ss:Type="Number">0.0</Data></Cell><Cell><Data ss:Type="Number">0.0</Data></Cell><Cell><Data ss:Type="Number">1.0</Data></Cell><Cell><Data ss:Type="Number">0.0</Data></Cell><Cell><Data ss:Type="Number">1.0</Data></Cell><Cell><Data ss:Type="Number">0.0</Data></Cell><Cell><Data ss:Type="Number">0.0</Data></Cell><Cell><Data ss:Type="Number">1.0</Data></Cell><Cell><Data ss:Type="Number">1.0</Data></Cell><Cell><Data ss:Type="Number">0.0</Data></Cell><Cell><Data ss:Type="Number">0.0</Data></Cell><Cell><Data ss:Type="Number">0.0</Data></Cell><Cell><Data ss:Type="Number">0.0</Data></Cell><Cell><Data ss:Type="Number">0.0</Data></Cell><Cell><Data ss:Type="Number">0.0</Data></Cell><Cell><Data ss:Type="Number">0.0</Data></Cell><Cell><Data ss:Type="Number">0.0</Data></Cell><Cell><Data ss:Type="Number">0.0</Data></Cell><Cell><Data ss:Type="Number">0.0</Data></Cell></Row><Row ss:Index="140"><Cell ss:StyleID="ref" ss:HRef="http://www.ncbi.nlm.nih.gov/nuccore/?term=NM_152349"><Data ss:Type="String">NM_152349</Data></Cell><Cell ss:StyleID="ref" ss:HRef="http://www.genecards.org/cgi-bin/carddisp.pl?gene=ARHGAP28"><Data ss:Type="String">ARHGAP28</Data></Cell><Cell /><Cell ss:StyleID="ref" ss:HRef="http://www.proteinatlas.org/ENSG00000088756"><Data ss:Type="String">ENSG00000088756</Data></Cell><Cell ss:StyleID="ref" ss:HRef="http://genome.ucsc.edu/cgi-bin/hgTracks?position=chr17:38809963-38823325&amp;db=hg19&amp;org=human"><Data ss:Type="String">chr17:38809963-38823325 (-)</Data></Cell><Cell><Data ss:Type="String">chr17</Data></Cell><Cell><Data ss:Type="String">-</Data></Cell><Cell><Data ss:Type="Number">3.8811872e7</Data></Cell><Cell><Data ss:Type="Number">3.8821416e7</Data></Cell><Cell><Data ss:Type="Number">3.8820417e7</Data></Cell><Cell><Data ss:Type="Number">3.8826416e7</Data></Cell><Cell><Data ss:Type="Number">5.0</Data></Cell><Cell><Data ss:Type="Number">0.0</Data></Cell><Cell><Data ss:Type="Number">1.0</Data></Cell><Cell><Data ss:Type="Number">0.0</Data></Cell><Cell><Data ss:Type="Number">0.0</Data></Cell><Cell><Data ss:Type="Number">0.0</Data></Cell><Cell><Data ss:Type="Number">0.0</Data></Cell><Cell><Data ss:Type="Number">0.0</Data></Cell><Cell><Data ss:Type="Number">0.0</Data></Cell><Cell><Data ss:Type="Number">0.0</Data></Cell><Cell><Data ss:Type="Number">0.0</Data></Cell><Cell><Data ss:Type="Number">0.0</Data></Cell><Cell><Data ss:Type="Number">0.0</Data></Cell><Cell><Data ss:Type="Number">0.0</Data></Cell><Cell><Data ss:Type="Number">0.0</Data></Cell><Cell><Data ss:Type="Number">0.0</Data></Cell><Cell><Data ss:Type="Number">2.0</Data></Cell><Cell><Data ss:Type="Number">0.0</Data></Cell><Cell><Data ss:Type="Number">0.0</Data></Cell><Cell><Data ss:Type="Number">0.0</Data></Cell><Cell><Data ss:Type="Number">0.0</Data></Cell><Cell><Data ss:Type="Number">1.0</Data></Cell><Cell><Data ss:Type="Number">0.0</Data></Cell><Cell><Data ss:Type="Number">0.0</Data></Cell><Cell><Data ss:Type="Number">0.0</Data></Cell><Cell><Data ss:Type="Number">0.0</Data></Cell><Cell><Data ss:Type="Number">0.0</Data></Cell><Cell><Data ss:Type="Number">0.0</Data></Cell><Cell><Data ss:Type="Number">0.0</Data></Cell><Cell><Data ss:Type="Number">0.0</Data></Cell><Cell><Data ss:Type="Number">0.0</Data></Cell><Cell><Data ss:Type="Number">0.0</Data></Cell><Cell><Data ss:Type="Number">0.0</Data></Cell><Cell><Data ss:Type="Number">0.0</Data></Cell><Cell><Data ss:Type="Number">0.0</Data></Cell><Cell><Data ss:Type="Number">0.0</Data></Cell><Cell><Data ss:Type="Number">0.0</Data></Cell><Cell><Data ss:Type="Number">1.0</Data></Cell><Cell><Data ss:Type="Number">0.0</Data></Cell></Row><Row ss:Index="141"><Cell ss:StyleID="ref" ss:HRef="http://www.ncbi.nlm.nih.gov/nuccore/?term=NM_006033"><Data ss:Type="String">NM_006033</Data></Cell><Cell ss:StyleID="ref" ss:HRef="http://www.genecards.org/cgi-bin/carddisp.pl?gene=CXADRP3"><Data ss:Type="String">CXADRP3</Data></Cell><Cell /><Cell ss:StyleID="ref" ss:HRef="http://www.proteinatlas.org/ENSG00000265766"><Data ss:Type="String">ENSG00000265766</Data></Cell><Cell ss:StyleID="ref" ss:HRef="http://genome.ucsc.edu/cgi-bin/hgTracks?position=chr18:47082257-47125448&amp;db=hg19&amp;org=human"><Data ss:Type="String">chr18:47082257-47125448 (+)</Data></Cell><Cell><Data ss:Type="String">chr18</Data></Cell><Cell><Data ss:Type="String">+</Data></Cell><Cell><Data ss:Type="Number">4.7088427e7</Data></Cell><Cell><Data ss:Type="Number">4.7119278e7</Data></Cell><Cell><Data ss:Type="Number">4.7083427e7</Data></Cell><Cell><Data ss:Type="Number">4.7089426e7</Data></Cell><Cell><Data ss:Type="Number">5.0</Data></Cell><Cell><Data ss:Type="Number">0.0</Data></Cell><Cell><Data ss:Type="Number">0.0</Data></Cell><Cell><Data ss:Type="Number">1.0</Data></Cell><Cell><Data ss:Type="Number">0.0</Data></Cell><Cell><Data ss:Type="Number">1.0</Data></Cell><Cell><Data ss:Type="Number">1.0</Data></Cell><Cell><Data ss:Type="Number">0.0</Data></Cell><Cell><Data ss:Type="Number">0.0</Data></Cell><Cell><Data ss:Type="Number">0.0</Data></Cell><Cell><Data ss:Type="Number">1.0</Data></Cell><Cell><Data ss:Type="Number">0.0</Data></Cell><Cell><Data ss:Type="Number">0.0</Data></Cell><Cell><Data ss:Type="Number">0.0</Data></Cell><Cell><Data ss:Type="Number">0.0</Data></Cell><Cell><Data ss:Type="Number">1.0</Data></Cell><Cell><Data ss:Type="Number">0.0</Data></Cell><Cell><Data ss:Type="Number">0.0</Data></Cell><Cell><Data ss:Type="Number">0.0</Data></Cell><Cell><Data ss:Type="Number">0.0</Data></Cell><Cell><Data ss:Type="Number">0.0</Data></Cell><Cell><Data ss:Type="Number">0.0</Data></Cell><Cell><Data ss:Type="Number">0.0</Data></Cell><Cell><Data ss:Type="Number">0.0</Data></Cell><Cell><Data ss:Type="Number">0.0</Data></Cell><Cell><Data ss:Type="Number">0.0</Data></Cell><Cell><Data ss:Type="Number">0.0</Data></Cell><Cell><Data ss:Type="Number">0.0</Data></Cell><Cell><Data ss:Type="Number">0.0</Data></Cell><Cell><Data ss:Type="Number">0.0</Data></Cell><Cell><Data ss:Type="Number">0.0</Data></Cell><Cell><Data ss:Type="Number">0.0</Data></Cell><Cell><Data ss:Type="Number">0.0</Data></Cell><Cell><Data ss:Type="Number">0.0</Data></Cell><Cell><Data ss:Type="Number">0.0</Data></Cell><Cell><Data ss:Type="Number">0.0</Data></Cell><Cell><Data ss:Type="Number">0.0</Data></Cell><Cell><Data ss:Type="Number">0.0</Data></Cell><Cell><Data ss:Type="Number">0.0</Data></Cell></Row><Row ss:Index="142"><Cell ss:StyleID="ref" ss:HRef="http://www.ncbi.nlm.nih.gov/nuccore/?term=NM_024944"><Data ss:Type="String">NM_024944</Data></Cell><Cell ss:StyleID="ref" ss:HRef="http://www.genecards.org/cgi-bin/carddisp.pl?gene=ERG"><Data ss:Type="String">ERG</Data></Cell><Cell ss:StyleID="ref" ss:HRef="http://www.kegg.jp/kegg-bin/show_pathway?map=hsa05202&amp;multi_query=2078+cyan%2Cblack"><Data ss:Type="String">Transcriptional misregulation in cancer</Data></Cell><Cell ss:StyleID="ref" ss:HRef="http://www.proteinatlas.org/ENSG00000157554"><Data ss:Type="String">ENSG00000157554</Data></Cell><Cell ss:StyleID="ref" ss:HRef="http://genome.ucsc.edu/cgi-bin/hgTracks?position=chr21:19612643-19644194&amp;db=hg19&amp;org=human"><Data ss:Type="String">chr21:19612643-19644194 (+)</Data></Cell><Cell><Data ss:Type="String">chr21</Data></Cell><Cell><Data ss:Type="String">+</Data></Cell><Cell><Data ss:Type="Number">1.961715e7</Data></Cell><Cell><Data ss:Type="Number">1.9639687e7</Data></Cell><Cell><Data ss:Type="Number">1.961215e7</Data></Cell><Cell><Data ss:Type="Number">1.9618149e7</Data></Cell><Cell><Data ss:Type="Number">5.0</Data></Cell><Cell><Data ss:Type="Number">0.0</Data></Cell><Cell><Data ss:Type="Number">0.0</Data></Cell><Cell><Data ss:Type="Number">0.0</Data></Cell><Cell><Data ss:Type="Number">0.0</Data></Cell><Cell><Data ss:Type="Number">0.0</Data></Cell><Cell><Data ss:Type="Number">0.0</Data></Cell><Cell><Data ss:Type="Number">0.0</Data></Cell><Cell><Data ss:Type="Number">0.0</Data></Cell><Cell><Data ss:Type="Number">0.0</Data></Cell><Cell><Data ss:Type="Number">0.0</Data></Cell><Cell><Data ss:Type="Number">1.0</Data></Cell><Cell><Data ss:Type="Number">0.0</Data></Cell><Cell><Data ss:Type="Number">0.0</Data></Cell><Cell><Data ss:Type="Number">0.0</Data></Cell><Cell><Data ss:Type="Number">0.0</Data></Cell><Cell><Data ss:Type="Number">0.0</Data></Cell><Cell><Data ss:Type="Number">1.0</Data></Cell><Cell><Data ss:Type="Number">0.0</Data></Cell><Cell><Data ss:Type="Number">0.0</Data></Cell><Cell><Data ss:Type="Number">1.0</Data></Cell><Cell><Data ss:Type="Number">0.0</Data></Cell><Cell><Data ss:Type="Number">0.0</Data></Cell><Cell><Data ss:Type="Number">0.0</Data></Cell><Cell><Data ss:Type="Number">0.0</Data></Cell><Cell><Data ss:Type="Number">0.0</Data></Cell><Cell><Data ss:Type="Number">0.0</Data></Cell><Cell><Data ss:Type="Number">0.0</Data></Cell><Cell><Data ss:Type="Number">1.0</Data></Cell><Cell><Data ss:Type="Number">0.0</Data></Cell><Cell><Data ss:Type="Number">0.0</Data></Cell><Cell><Data ss:Type="Number">1.0</Data></Cell><Cell><Data ss:Type="Number">0.0</Data></Cell><Cell><Data ss:Type="Number">0.0</Data></Cell><Cell><Data ss:Type="Number">0.0</Data></Cell><Cell><Data ss:Type="Number">0.0</Data></Cell><Cell><Data ss:Type="Number">0.0</Data></Cell><Cell><Data ss:Type="Number">0.0</Data></Cell><Cell><Data ss:Type="Number">0.0</Data></Cell></Row><Row ss:Index="143"><Cell ss:StyleID="ref" ss:HRef="http://www.ncbi.nlm.nih.gov/nuccore/?term=NM_003024"><Data ss:Type="String">NM_003024</Data></Cell><Cell ss:StyleID="ref" ss:HRef="http://www.genecards.org/cgi-bin/carddisp.pl?gene=POTEH"><Data ss:Type="String">POTEH</Data></Cell><Cell /><Cell ss:StyleID="ref" ss:HRef="http://www.proteinatlas.org/ENSG00000198062"><Data ss:Type="String">ENSG00000198062</Data></Cell><Cell ss:StyleID="ref" ss:HRef="http://genome.ucsc.edu/cgi-bin/hgTracks?position=chr21:34965419-35310974&amp;db=hg19&amp;org=human"><Data ss:Type="String">chr21:34965419-35310974 (+)</Data></Cell><Cell><Data ss:Type="String">chr21</Data></Cell><Cell><Data ss:Type="String">+</Data></Cell><Cell><Data ss:Type="Number">3.5014784e7</Data></Cell><Cell><Data ss:Type="Number">3.5261609e7</Data></Cell><Cell><Data ss:Type="Number">3.5009784e7</Data></Cell><Cell><Data ss:Type="Number">3.5015783e7</Data></Cell><Cell><Data ss:Type="Number">5.0</Data></Cell><Cell><Data ss:Type="Number">0.0</Data></Cell><Cell><Data ss:Type="Number">0.0</Data></Cell><Cell><Data ss:Type="Number">0.0</Data></Cell><Cell><Data ss:Type="Number">0.0</Data></Cell><Cell><Data ss:Type="Number">1.0</Data></Cell><Cell><Data ss:Type="Number">1.0</Data></Cell><Cell><Data ss:Type="Number">0.0</Data></Cell><Cell><Data ss:Type="Number">0.0</Data></Cell><Cell><Data ss:Type="Number">0.0</Data></Cell><Cell><Data ss:Type="Number">1.0</Data></Cell><Cell><Data ss:Type="Number">0.0</Data></Cell><Cell><Data ss:Type="Number">0.0</Data></Cell><Cell><Data ss:Type="Number">0.0</Data></Cell><Cell><Data ss:Type="Number">0.0</Data></Cell><Cell><Data ss:Type="Number">2.0</Data></Cell><Cell><Data ss:Type="Number">0.0</Data></Cell><Cell><Data ss:Type="Number">0.0</Data></Cell><Cell><Data ss:Type="Number">0.0</Data></Cell><Cell><Data ss:Type="Number">0.0</Data></Cell><Cell><Data ss:Type="Number">0.0</Data></Cell><Cell><Data ss:Type="Number">0.0</Data></Cell><Cell><Data ss:Type="Number">0.0</Data></Cell><Cell><Data ss:Type="Number">0.0</Data></Cell><Cell><Data ss:Type="Number">0.0</Data></Cell><Cell><Data ss:Type="Number">0.0</Data></Cell><Cell><Data ss:Type="Number">0.0</Data></Cell><Cell><Data ss:Type="Number">0.0</Data></Cell><Cell><Data ss:Type="Number">0.0</Data></Cell><Cell><Data ss:Type="Number">0.0</Data></Cell><Cell><Data ss:Type="Number">0.0</Data></Cell><Cell><Data ss:Type="Number">0.0</Data></Cell><Cell><Data ss:Type="Number">0.0</Data></Cell><Cell><Data ss:Type="Number">0.0</Data></Cell><Cell><Data ss:Type="Number">0.0</Data></Cell><Cell><Data ss:Type="Number">0.0</Data></Cell><Cell><Data ss:Type="Number">0.0</Data></Cell><Cell><Data ss:Type="Number">0.0</Data></Cell><Cell><Data ss:Type="Number">0.0</Data></Cell></Row><Row ss:Index="144"><Cell ss:StyleID="ref" ss:HRef="http://www.ncbi.nlm.nih.gov/nuccore/?term=NM_001003793"><Data ss:Type="String">NM_001003793</Data></Cell><Cell ss:StyleID="ref" ss:HRef="http://www.genecards.org/cgi-bin/carddisp.pl?gene=ACKR4"><Data ss:Type="String">ACKR4</Data></Cell><Cell /><Cell ss:StyleID="ref" ss:HRef="http://www.proteinatlas.org/ENSG00000129048"><Data ss:Type="String">ENSG00000129048</Data></Cell><Cell ss:StyleID="ref" ss:HRef="http://genome.ucsc.edu/cgi-bin/hgTracks?position=chr3:29176986-30197703&amp;db=hg19&amp;org=human"><Data ss:Type="String">chr3:29176986-30197703 (+)</Data></Cell><Cell><Data ss:Type="String">chr3</Data></Cell><Cell><Data ss:Type="String">+</Data></Cell><Cell><Data ss:Type="Number">2.9322803e7</Data></Cell><Cell><Data ss:Type="Number">3.0051886e7</Data></Cell><Cell><Data ss:Type="Number">2.9317803e7</Data></Cell><Cell><Data ss:Type="Number">2.9323802e7</Data></Cell><Cell><Data ss:Type="Number">5.0</Data></Cell><Cell><Data ss:Type="Number">0.0</Data></Cell><Cell><Data ss:Type="Number">0.0</Data></Cell><Cell><Data ss:Type="Number">0.0</Data></Cell><Cell><Data ss:Type="Number">0.0</Data></Cell><Cell><Data ss:Type="Number">0.0</Data></Cell><Cell><Data ss:Type="Number">0.0</Data></Cell><Cell><Data ss:Type="Number">0.0</Data></Cell><Cell><Data ss:Type="Number">0.0</Data></Cell><Cell><Data ss:Type="Number">0.0</Data></Cell><Cell><Data ss:Type="Number">0.0</Data></Cell><Cell><Data ss:Type="Number">0.0</Data></Cell><Cell><Data ss:Type="Number">0.0</Data></Cell><Cell><Data ss:Type="Number">0.0</Data></Cell><Cell><Data ss:Type="Number">0.0</Data></Cell><Cell><Data ss:Type="Number">1.0</Data></Cell><Cell><Data ss:Type="Number">1.0</Data></Cell><Cell><Data ss:Type="Number">0.0</Data></Cell><Cell><Data ss:Type="Number">0.0</Data></Cell><Cell><Data ss:Type="Number">0.0</Data></Cell><Cell><Data ss:Type="Number">0.0</Data></Cell><Cell><Data ss:Type="Number">0.0</Data></Cell><Cell><Data ss:Type="Number">0.0</Data></Cell><Cell><Data ss:Type="Number">0.0</Data></Cell><Cell><Data ss:Type="Number">1.0</Data></Cell><Cell><Data ss:Type="Number">0.0</Data></Cell><Cell><Data ss:Type="Number">0.0</Data></Cell><Cell><Data ss:Type="Number">0.0</Data></Cell><Cell><Data ss:Type="Number">1.0</Data></Cell><Cell><Data ss:Type="Number">0.0</Data></Cell><Cell><Data ss:Type="Number">0.0</Data></Cell><Cell><Data ss:Type="Number">0.0</Data></Cell><Cell><Data ss:Type="Number">0.0</Data></Cell><Cell><Data ss:Type="Number">0.0</Data></Cell><Cell><Data ss:Type="Number">0.0</Data></Cell><Cell><Data ss:Type="Number">0.0</Data></Cell><Cell><Data ss:Type="Number">0.0</Data></Cell><Cell><Data ss:Type="Number">0.0</Data></Cell><Cell><Data ss:Type="Number">1.0</Data></Cell></Row><Row ss:Index="145"><Cell ss:StyleID="ref" ss:HRef="http://www.ncbi.nlm.nih.gov/nuccore/?term=NM_018398"><Data ss:Type="String">NM_018398</Data></Cell><Cell ss:StyleID="ref" ss:HRef="http://www.genecards.org/cgi-bin/carddisp.pl?gene=ARHGEF26"><Data ss:Type="String">ARHGEF26</Data></Cell><Cell ss:StyleID="ref" ss:HRef="http://www.kegg.jp/kegg-bin/show_pathway?map=hsa05100&amp;multi_query=26084+cyan%2Cblack"><Data ss:Type="String">Bacterial invasion of epithelial cells</Data></Cell><Cell ss:StyleID="ref" ss:HRef="http://www.proteinatlas.org/ENSG00000114790"><Data ss:Type="String">ENSG00000114790</Data></Cell><Cell ss:StyleID="ref" ss:HRef="http://genome.ucsc.edu/cgi-bin/hgTracks?position=chr3:53966315-55298962&amp;db=hg19&amp;org=human"><Data ss:Type="String">chr3:53966315-55298962 (+)</Data></Cell><Cell><Data ss:Type="String">chr3</Data></Cell><Cell><Data ss:Type="String">+</Data></Cell><Cell><Data ss:Type="Number">5.4156693e7</Data></Cell><Cell><Data ss:Type="Number">5.5108584e7</Data></Cell><Cell><Data ss:Type="Number">5.4151693e7</Data></Cell><Cell><Data ss:Type="Number">5.4157692e7</Data></Cell><Cell><Data ss:Type="Number">5.0</Data></Cell><Cell><Data ss:Type="Number">0.0</Data></Cell><Cell><Data ss:Type="Number">0.0</Data></Cell><Cell><Data ss:Type="Number">0.0</Data></Cell><Cell><Data ss:Type="Number">0.0</Data></Cell><Cell><Data ss:Type="Number">0.0</Data></Cell><Cell><Data ss:Type="Number">0.0</Data></Cell><Cell><Data ss:Type="Number">0.0</Data></Cell><Cell><Data ss:Type="Number">0.0</Data></Cell><Cell><Data ss:Type="Number">0.0</Data></Cell><Cell><Data ss:Type="Number">0.0</Data></Cell><Cell><Data ss:Type="Number">0.0</Data></Cell><Cell><Data ss:Type="Number">0.0</Data></Cell><Cell><Data ss:Type="Number">0.0</Data></Cell><Cell><Data ss:Type="Number">0.0</Data></Cell><Cell><Data ss:Type="Number">1.0</Data></Cell><Cell><Data ss:Type="Number">1.0</Data></Cell><Cell><Data ss:Type="Number">0.0</Data></Cell><Cell><Data ss:Type="Number">0.0</Data></Cell><Cell><Data ss:Type="Number">0.0</Data></Cell><Cell><Data ss:Type="Number">0.0</Data></Cell><Cell><Data ss:Type="Number">0.0</Data></Cell><Cell><Data ss:Type="Number">0.0</Data></Cell><Cell><Data ss:Type="Number">0.0</Data></Cell><Cell><Data ss:Type="Number">0.0</Data></Cell><Cell><Data ss:Type="Number">0.0</Data></Cell><Cell><Data ss:Type="Number">0.0</Data></Cell><Cell><Data ss:Type="Number">1.0</Data></Cell><Cell><Data ss:Type="Number">1.0</Data></Cell><Cell><Data ss:Type="Number">1.0</Data></Cell><Cell><Data ss:Type="Number">0.0</Data></Cell><Cell><Data ss:Type="Number">0.0</Data></Cell><Cell><Data ss:Type="Number">0.0</Data></Cell><Cell><Data ss:Type="Number">0.0</Data></Cell><Cell><Data ss:Type="Number">0.0</Data></Cell><Cell><Data ss:Type="Number">0.0</Data></Cell><Cell><Data ss:Type="Number">0.0</Data></Cell><Cell><Data ss:Type="Number">0.0</Data></Cell><Cell><Data ss:Type="Number">0.0</Data></Cell></Row><Row ss:Index="146"><Cell ss:StyleID="ref" ss:HRef="http://www.ncbi.nlm.nih.gov/nuccore/?term=NM_015429"><Data ss:Type="String">NM_015429</Data></Cell><Cell ss:StyleID="ref" ss:HRef="http://www.genecards.org/cgi-bin/carddisp.pl?gene=TM4SF18"><Data ss:Type="String">TM4SF18</Data></Cell><Cell /><Cell ss:StyleID="ref" ss:HRef="http://www.proteinatlas.org/ENSG00000163762"><Data ss:Type="String">ENSG00000163762</Data></Cell><Cell ss:StyleID="ref" ss:HRef="http://genome.ucsc.edu/cgi-bin/hgTracks?position=chr3:100419348-100761165&amp;db=hg19&amp;org=human"><Data ss:Type="String">chr3:100419348-100761165 (-)</Data></Cell><Cell><Data ss:Type="String">chr3</Data></Cell><Cell><Data ss:Type="String">-</Data></Cell><Cell><Data ss:Type="Number">1.00468179e8</Data></Cell><Cell><Data ss:Type="Number">1.00712334e8</Data></Cell><Cell><Data ss:Type="Number">1.00711335e8</Data></Cell><Cell><Data ss:Type="Number">1.00717334e8</Data></Cell><Cell><Data ss:Type="Number">5.0</Data></Cell><Cell><Data ss:Type="Number">0.0</Data></Cell><Cell><Data ss:Type="Number">0.0</Data></Cell><Cell><Data ss:Type="Number">1.0</Data></Cell><Cell><Data ss:Type="Number">0.0</Data></Cell><Cell><Data ss:Type="Number">2.0</Data></Cell><Cell><Data ss:Type="Number">0.0</Data></Cell><Cell><Data ss:Type="Number">0.0</Data></Cell><Cell><Data ss:Type="Number">0.0</Data></Cell><Cell><Data ss:Type="Number">0.0</Data></Cell><Cell><Data ss:Type="Number">0.0</Data></Cell><Cell><Data ss:Type="Number">0.0</Data></Cell><Cell><Data ss:Type="Number">0.0</Data></Cell><Cell><Data ss:Type="Number">0.0</Data></Cell><Cell><Data ss:Type="Number">0.0</Data></Cell><Cell><Data ss:Type="Number">0.0</Data></Cell><Cell><Data ss:Type="Number">0.0</Data></Cell><Cell><Data ss:Type="Number">0.0</Data></Cell><Cell><Data ss:Type="Number">0.0</Data></Cell><Cell><Data ss:Type="Number">0.0</Data></Cell><Cell><Data ss:Type="Number">0.0</Data></Cell><Cell><Data ss:Type="Number">0.0</Data></Cell><Cell><Data ss:Type="Number">0.0</Data></Cell><Cell><Data ss:Type="Number">1.0</Data></Cell><Cell><Data ss:Type="Number">0.0</Data></Cell><Cell><Data ss:Type="Number">0.0</Data></Cell><Cell><Data ss:Type="Number">0.0</Data></Cell><Cell><Data ss:Type="Number">1.0</Data></Cell><Cell><Data ss:Type="Number">0.0</Data></Cell><Cell><Data ss:Type="Number">0.0</Data></Cell><Cell><Data ss:Type="Number">0.0</Data></Cell><Cell><Data ss:Type="Number">0.0</Data></Cell><Cell><Data ss:Type="Number">0.0</Data></Cell><Cell><Data ss:Type="Number">0.0</Data></Cell><Cell><Data ss:Type="Number">0.0</Data></Cell><Cell><Data ss:Type="Number">0.0</Data></Cell><Cell><Data ss:Type="Number">0.0</Data></Cell><Cell><Data ss:Type="Number">0.0</Data></Cell><Cell><Data ss:Type="Number">0.0</Data></Cell></Row><Row ss:Index="147"><Cell ss:StyleID="ref" ss:HRef="http://www.ncbi.nlm.nih.gov/nuccore/?term=NM_001130834"><Data ss:Type="String">NM_001130834</Data></Cell><Cell ss:StyleID="ref" ss:HRef="http://www.genecards.org/cgi-bin/carddisp.pl?gene=RNF150"><Data ss:Type="String">RNF150</Data></Cell><Cell /><Cell ss:StyleID="ref" ss:HRef="http://www.proteinatlas.org/ENSG00000170153"><Data ss:Type="String">ENSG00000170153</Data></Cell><Cell ss:StyleID="ref" ss:HRef="http://genome.ucsc.edu/cgi-bin/hgTracks?position=chr4:16423713-16979876&amp;db=hg19&amp;org=human"><Data ss:Type="String">chr4:16423713-16979876 (-)</Data></Cell><Cell><Data ss:Type="String">chr4</Data></Cell><Cell><Data ss:Type="String">-</Data></Cell><Cell><Data ss:Type="Number">1.6503165e7</Data></Cell><Cell><Data ss:Type="Number">1.6900424e7</Data></Cell><Cell><Data ss:Type="Number">1.6899425e7</Data></Cell><Cell><Data ss:Type="Number">1.6905424e7</Data></Cell><Cell><Data ss:Type="Number">5.0</Data></Cell><Cell><Data ss:Type="Number">0.0</Data></Cell><Cell><Data ss:Type="Number">0.0</Data></Cell><Cell><Data ss:Type="Number">0.0</Data></Cell><Cell><Data ss:Type="Number">0.0</Data></Cell><Cell><Data ss:Type="Number">1.0</Data></Cell><Cell><Data ss:Type="Number">1.0</Data></Cell><Cell><Data ss:Type="Number">0.0</Data></Cell><Cell><Data ss:Type="Number">0.0</Data></Cell><Cell><Data ss:Type="Number">0.0</Data></Cell><Cell><Data ss:Type="Number">1.0</Data></Cell><Cell><Data ss:Type="Number">0.0</Data></Cell><Cell><Data ss:Type="Number">0.0</Data></Cell><Cell><Data ss:Type="Number">0.0</Data></Cell><Cell><Data ss:Type="Number">0.0</Data></Cell><Cell><Data ss:Type="Number">0.0</Data></Cell><Cell><Data ss:Type="Number">0.0</Data></Cell><Cell><Data ss:Type="Number">0.0</Data></Cell><Cell><Data ss:Type="Number">0.0</Data></Cell><Cell><Data ss:Type="Number">0.0</Data></Cell><Cell><Data ss:Type="Number">0.0</Data></Cell><Cell><Data ss:Type="Number">0.0</Data></Cell><Cell><Data ss:Type="Number">0.0</Data></Cell><Cell><Data ss:Type="Number">2.0</Data></Cell><Cell><Data ss:Type="Number">0.0</Data></Cell><Cell><Data ss:Type="Number">0.0</Data></Cell><Cell><Data ss:Type="Number">0.0</Data></Cell><Cell><Data ss:Type="Number">0.0</Data></Cell><Cell><Data ss:Type="Number">0.0</Data></Cell><Cell><Data ss:Type="Number">0.0</Data></Cell><Cell><Data ss:Type="Number">0.0</Data></Cell><Cell><Data ss:Type="Number">0.0</Data></Cell><Cell><Data ss:Type="Number">0.0</Data></Cell><Cell><Data ss:Type="Number">0.0</Data></Cell><Cell><Data ss:Type="Number">0.0</Data></Cell><Cell><Data ss:Type="Number">0.0</Data></Cell><Cell><Data ss:Type="Number">0.0</Data></Cell><Cell><Data ss:Type="Number">0.0</Data></Cell><Cell><Data ss:Type="Number">0.0</Data></Cell></Row><Row ss:Index="148"><Cell ss:StyleID="ref" ss:HRef="http://www.ncbi.nlm.nih.gov/nuccore/?term=NM_001009555"><Data ss:Type="String">NM_001009555</Data></Cell><Cell ss:StyleID="ref" ss:HRef="http://www.genecards.org/cgi-bin/carddisp.pl?gene=IQGAP2"><Data ss:Type="String">IQGAP2</Data></Cell><Cell ss:StyleID="ref" ss:HRef="http://www.kegg.jp/kegg-bin/show_pathway?map=hsa04810&amp;multi_query=10788+cyan%2Cblack"><Data ss:Type="String">Regulation of actin cytoskeleton</Data></Cell><Cell ss:StyleID="ref" ss:HRef="http://www.proteinatlas.org/ENSG00000145703"><Data ss:Type="String">ENSG00000145703</Data></Cell><Cell ss:StyleID="ref" ss:HRef="http://genome.ucsc.edu/cgi-bin/hgTracks?position=chr4:152020188-152168905&amp;db=hg19&amp;org=human"><Data ss:Type="String">chr4:152020188-152168905 (-)</Data></Cell><Cell><Data ss:Type="String">chr4</Data></Cell><Cell><Data ss:Type="String">-</Data></Cell><Cell><Data ss:Type="Number">1.52041433e8</Data></Cell><Cell><Data ss:Type="Number">1.5214766e8</Data></Cell><Cell><Data ss:Type="Number">1.52146661e8</Data></Cell><Cell><Data ss:Type="Number">1.5215266e8</Data></Cell><Cell><Data ss:Type="Number">5.0</Data></Cell><Cell><Data ss:Type="Number">0.0</Data></Cell><Cell><Data ss:Type="Number">0.0</Data></Cell><Cell><Data ss:Type="Number">0.0</Data></Cell><Cell><Data ss:Type="Number">0.0</Data></Cell><Cell><Data ss:Type="Number">1.0</Data></Cell><Cell><Data ss:Type="Number">1.0</Data></Cell><Cell><Data ss:Type="Number">0.0</Data></Cell><Cell><Data ss:Type="Number">0.0</Data></Cell><Cell><Data ss:Type="Number">0.0</Data></Cell><Cell><Data ss:Type="Number">1.0</Data></Cell><Cell><Data ss:Type="Number">0.0</Data></Cell><Cell><Data ss:Type="Number">0.0</Data></Cell><Cell><Data ss:Type="Number">0.0</Data></Cell><Cell><Data ss:Type="Number">0.0</Data></Cell><Cell><Data ss:Type="Number">0.0</Data></Cell><Cell><Data ss:Type="Number">0.0</Data></Cell><Cell><Data ss:Type="Number">0.0</Data></Cell><Cell><Data ss:Type="Number">0.0</Data></Cell><Cell><Data ss:Type="Number">0.0</Data></Cell><Cell><Data ss:Type="Number">0.0</Data></Cell><Cell><Data ss:Type="Number">0.0</Data></Cell><Cell><Data ss:Type="Number">0.0</Data></Cell><Cell><Data ss:Type="Number">2.0</Data></Cell><Cell><Data ss:Type="Number">0.0</Data></Cell><Cell><Data ss:Type="Number">0.0</Data></Cell><Cell><Data ss:Type="Number">0.0</Data></Cell><Cell><Data ss:Type="Number">0.0</Data></Cell><Cell><Data ss:Type="Number">0.0</Data></Cell><Cell><Data ss:Type="Number">0.0</Data></Cell><Cell><Data ss:Type="Number">0.0</Data></Cell><Cell><Data ss:Type="Number">0.0</Data></Cell><Cell><Data ss:Type="Number">0.0</Data></Cell><Cell><Data ss:Type="Number">0.0</Data></Cell><Cell><Data ss:Type="Number">0.0</Data></Cell><Cell><Data ss:Type="Number">0.0</Data></Cell><Cell><Data ss:Type="Number">0.0</Data></Cell><Cell><Data ss:Type="Number">0.0</Data></Cell><Cell><Data ss:Type="Number">0.0</Data></Cell></Row><Row ss:Index="149"><Cell ss:StyleID="ref" ss:HRef="http://www.ncbi.nlm.nih.gov/nuccore/?term=NM_000436"><Data ss:Type="String">NM_000436</Data></Cell><Cell ss:StyleID="ref" ss:HRef="http://www.genecards.org/cgi-bin/carddisp.pl?gene=NME5"><Data ss:Type="String">NME5</Data></Cell><Cell ss:StyleID="ref" ss:HRef="http://www.kegg.jp/kegg-bin/show_pathway?map=hsa01100&amp;multi_query=8382+cyan%2Cblack"><Data ss:Type="String">Metabolic pathways</Data></Cell><Cell ss:StyleID="ref" ss:HRef="http://www.proteinatlas.org/ENSG00000112981"><Data ss:Type="String">ENSG00000112981</Data></Cell><Cell ss:StyleID="ref" ss:HRef="http://genome.ucsc.edu/cgi-bin/hgTracks?position=chr5:41702042-41898916&amp;db=hg19&amp;org=human"><Data ss:Type="String">chr5:41702042-41898916 (-)</Data></Cell><Cell><Data ss:Type="String">chr5</Data></Cell><Cell><Data ss:Type="String">-</Data></Cell><Cell><Data ss:Type="Number">4.1730167e7</Data></Cell><Cell><Data ss:Type="Number">4.1870791e7</Data></Cell><Cell><Data ss:Type="Number">4.1869792e7</Data></Cell><Cell><Data ss:Type="Number">4.1875791e7</Data></Cell><Cell><Data ss:Type="Number">5.0</Data></Cell><Cell><Data ss:Type="Number">0.0</Data></Cell><Cell><Data ss:Type="Number">0.0</Data></Cell><Cell><Data ss:Type="Number">0.0</Data></Cell><Cell><Data ss:Type="Number">0.0</Data></Cell><Cell><Data ss:Type="Number">0.0</Data></Cell><Cell><Data ss:Type="Number">0.0</Data></Cell><Cell><Data ss:Type="Number">0.0</Data></Cell><Cell><Data ss:Type="Number">0.0</Data></Cell><Cell><Data ss:Type="Number">0.0</Data></Cell><Cell><Data ss:Type="Number">0.0</Data></Cell><Cell><Data ss:Type="Number">0.0</Data></Cell><Cell><Data ss:Type="Number">0.0</Data></Cell><Cell><Data ss:Type="Number">0.0</Data></Cell><Cell><Data ss:Type="Number">0.0</Data></Cell><Cell><Data ss:Type="Number">2.0</Data></Cell><Cell><Data ss:Type="Number">0.0</Data></Cell><Cell><Data ss:Type="Number">0.0</Data></Cell><Cell><Data ss:Type="Number">0.0</Data></Cell><Cell><Data ss:Type="Number">0.0</Data></Cell><Cell><Data ss:Type="Number">0.0</Data></Cell><Cell><Data ss:Type="Number">0.0</Data></Cell><Cell><Data ss:Type="Number">0.0</Data></Cell><Cell><Data ss:Type="Number">0.0</Data></Cell><Cell><Data ss:Type="Number">0.0</Data></Cell><Cell><Data ss:Type="Number">0.0</Data></Cell><Cell><Data ss:Type="Number">0.0</Data></Cell><Cell><Data ss:Type="Number">0.0</Data></Cell><Cell><Data ss:Type="Number">2.0</Data></Cell><Cell><Data ss:Type="Number">1.0</Data></Cell><Cell><Data ss:Type="Number">0.0</Data></Cell><Cell><Data ss:Type="Number">0.0</Data></Cell><Cell><Data ss:Type="Number">0.0</Data></Cell><Cell><Data ss:Type="Number">0.0</Data></Cell><Cell><Data ss:Type="Number">0.0</Data></Cell><Cell><Data ss:Type="Number">0.0</Data></Cell><Cell><Data ss:Type="Number">0.0</Data></Cell><Cell><Data ss:Type="Number">0.0</Data></Cell><Cell><Data ss:Type="Number">0.0</Data></Cell></Row><Row ss:Index="150"><Cell ss:StyleID="ref" ss:HRef="http://www.ncbi.nlm.nih.gov/nuccore/?term=NM_001093726"><Data ss:Type="String">NM_001093726</Data></Cell><Cell ss:StyleID="ref" ss:HRef="http://www.genecards.org/cgi-bin/carddisp.pl?gene=ZNF300P1"><Data ss:Type="String">ZNF300P1</Data></Cell><Cell /><Cell ss:StyleID="ref" ss:HRef="http://www.proteinatlas.org/NA"><Data ss:Type="String">NA</Data></Cell><Cell ss:StyleID="ref" ss:HRef="http://genome.ucsc.edu/cgi-bin/hgTracks?position=chr5:42797574-42814432&amp;db=hg19&amp;org=human"><Data ss:Type="String">chr5:42797574-42814432 (-)</Data></Cell><Cell><Data ss:Type="String">chr5</Data></Cell><Cell><Data ss:Type="String">-</Data></Cell><Cell><Data ss:Type="Number">4.2799982e7</Data></Cell><Cell><Data ss:Type="Number">4.2812024e7</Data></Cell><Cell><Data ss:Type="Number">4.2811025e7</Data></Cell><Cell><Data ss:Type="Number">4.2817024e7</Data></Cell><Cell><Data ss:Type="Number">5.0</Data></Cell><Cell><Data ss:Type="Number">0.0</Data></Cell><Cell><Data ss:Type="Number">1.0</Data></Cell><Cell><Data ss:Type="Number">0.0</Data></Cell><Cell><Data ss:Type="Number">1.0</Data></Cell><Cell><Data ss:Type="Number">0.0</Data></Cell><Cell><Data ss:Type="Number">0.0</Data></Cell><Cell><Data ss:Type="Number">0.0</Data></Cell><Cell><Data ss:Type="Number">0.0</Data></Cell><Cell><Data ss:Type="Number">0.0</Data></Cell><Cell><Data ss:Type="Number">0.0</Data></Cell><Cell><Data ss:Type="Number">0.0</Data></Cell><Cell><Data ss:Type="Number">0.0</Data></Cell><Cell><Data ss:Type="Number">0.0</Data></Cell><Cell><Data ss:Type="Number">0.0</Data></Cell><Cell><Data ss:Type="Number">0.0</Data></Cell><Cell><Data ss:Type="Number">0.0</Data></Cell><Cell><Data ss:Type="Number">0.0</Data></Cell><Cell><Data ss:Type="Number">0.0</Data></Cell><Cell><Data ss:Type="Number">0.0</Data></Cell><Cell><Data ss:Type="Number">0.0</Data></Cell><Cell><Data ss:Type="Number">0.0</Data></Cell><Cell><Data ss:Type="Number">1.0</Data></Cell><Cell><Data ss:Type="Number">0.0</Data></Cell><Cell><Data ss:Type="Number">0.0</Data></Cell><Cell><Data ss:Type="Number">0.0</Data></Cell><Cell><Data ss:Type="Number">0.0</Data></Cell><Cell><Data ss:Type="Number">1.0</Data></Cell><Cell><Data ss:Type="Number">0.0</Data></Cell><Cell><Data ss:Type="Number">0.0</Data></Cell><Cell><Data ss:Type="Number">0.0</Data></Cell><Cell><Data ss:Type="Number">0.0</Data></Cell><Cell><Data ss:Type="Number">0.0</Data></Cell><Cell><Data ss:Type="Number">0.0</Data></Cell><Cell><Data ss:Type="Number">0.0</Data></Cell><Cell><Data ss:Type="Number">0.0</Data></Cell><Cell><Data ss:Type="Number">0.0</Data></Cell><Cell><Data ss:Type="Number">1.0</Data></Cell><Cell><Data ss:Type="Number">0.0</Data></Cell></Row><Row ss:Index="151"><Cell ss:StyleID="ref" ss:HRef="http://www.ncbi.nlm.nih.gov/nuccore/?term=NM_002184"><Data ss:Type="String">NM_002184</Data></Cell><Cell ss:StyleID="ref" ss:HRef="http://www.genecards.org/cgi-bin/carddisp.pl?gene=MIR103A1"><Data ss:Type="String">MIR103A1</Data></Cell><Cell /><Cell ss:StyleID="ref" ss:HRef="http://www.proteinatlas.org/ENSG00000199035"><Data ss:Type="String">ENSG00000199035</Data></Cell><Cell ss:StyleID="ref" ss:HRef="http://genome.ucsc.edu/cgi-bin/hgTracks?position=chr5:55218946-55302800&amp;db=hg19&amp;org=human"><Data ss:Type="String">chr5:55218946-55302800 (-)</Data></Cell><Cell><Data ss:Type="String">chr5</Data></Cell><Cell><Data ss:Type="String">-</Data></Cell><Cell><Data ss:Type="Number">5.5230925e7</Data></Cell><Cell><Data ss:Type="Number">5.5290821e7</Data></Cell><Cell><Data ss:Type="Number">5.5289822e7</Data></Cell><Cell><Data ss:Type="Number">5.5295821e7</Data></Cell><Cell><Data ss:Type="Number">5.0</Data></Cell><Cell><Data ss:Type="Number">0.0</Data></Cell><Cell><Data ss:Type="Number">0.0</Data></Cell><Cell><Data ss:Type="Number">1.0</Data></Cell><Cell><Data ss:Type="Number">0.0</Data></Cell><Cell><Data ss:Type="Number">0.0</Data></Cell><Cell><Data ss:Type="Number">0.0</Data></Cell><Cell><Data ss:Type="Number">0.0</Data></Cell><Cell><Data ss:Type="Number">0.0</Data></Cell><Cell><Data ss:Type="Number">0.0</Data></Cell><Cell><Data ss:Type="Number">0.0</Data></Cell><Cell><Data ss:Type="Number">0.0</Data></Cell><Cell><Data ss:Type="Number">0.0</Data></Cell><Cell><Data ss:Type="Number">0.0</Data></Cell><Cell><Data ss:Type="Number">0.0</Data></Cell><Cell><Data ss:Type="Number">0.0</Data></Cell><Cell><Data ss:Type="Number">0.0</Data></Cell><Cell><Data ss:Type="Number">0.0</Data></Cell><Cell><Data ss:Type="Number">0.0</Data></Cell><Cell><Data ss:Type="Number">0.0</Data></Cell><Cell><Data ss:Type="Number">0.0</Data></Cell><Cell><Data ss:Type="Number">0.0</Data></Cell><Cell><Data ss:Type="Number">1.0</Data></Cell><Cell><Data ss:Type="Number">0.0</Data></Cell><Cell><Data ss:Type="Number">0.0</Data></Cell><Cell><Data ss:Type="Number">0.0</Data></Cell><Cell><Data ss:Type="Number">0.0</Data></Cell><Cell><Data ss:Type="Number">1.0</Data></Cell><Cell><Data ss:Type="Number">1.0</Data></Cell><Cell><Data ss:Type="Number">0.0</Data></Cell><Cell><Data ss:Type="Number">0.0</Data></Cell><Cell><Data ss:Type="Number">0.0</Data></Cell><Cell><Data ss:Type="Number">0.0</Data></Cell><Cell><Data ss:Type="Number">0.0</Data></Cell><Cell><Data ss:Type="Number">0.0</Data></Cell><Cell><Data ss:Type="Number">0.0</Data></Cell><Cell><Data ss:Type="Number">0.0</Data></Cell><Cell><Data ss:Type="Number">0.0</Data></Cell><Cell><Data ss:Type="Number">1.0</Data></Cell></Row><Row ss:Index="152"><Cell ss:StyleID="ref" ss:HRef="http://www.ncbi.nlm.nih.gov/nuccore/?term=NM_001858"><Data ss:Type="String">NM_001858</Data></Cell><Cell ss:StyleID="ref" ss:HRef="http://www.genecards.org/cgi-bin/carddisp.pl?gene=PDE7B"><Data ss:Type="String">PDE7B</Data></Cell><Cell ss:StyleID="ref" ss:HRef="http://www.kegg.jp/kegg-bin/show_pathway?map=hsa05032&amp;multi_query=27115+cyan%2Cblack"><Data ss:Type="String">Morphine addiction</Data></Cell><Cell ss:StyleID="ref" ss:HRef="http://www.proteinatlas.org/ENSG00000171408"><Data ss:Type="String">ENSG00000171408</Data></Cell><Cell ss:StyleID="ref" ss:HRef="http://genome.ucsc.edu/cgi-bin/hgTracks?position=chr6:70507306-70991299&amp;db=hg19&amp;org=human"><Data ss:Type="String">chr6:70507306-70991299 (+)</Data></Cell><Cell><Data ss:Type="String">chr6</Data></Cell><Cell><Data ss:Type="String">+</Data></Cell><Cell><Data ss:Type="Number">7.0576448e7</Data></Cell><Cell><Data ss:Type="Number">7.0922157e7</Data></Cell><Cell><Data ss:Type="Number">7.0571448e7</Data></Cell><Cell><Data ss:Type="Number">7.0577447e7</Data></Cell><Cell><Data ss:Type="Number">5.0</Data></Cell><Cell><Data ss:Type="Number">0.0</Data></Cell><Cell><Data ss:Type="Number">0.0</Data></Cell><Cell><Data ss:Type="Number">1.0</Data></Cell><Cell><Data ss:Type="Number">0.0</Data></Cell><Cell><Data ss:Type="Number">1.0</Data></Cell><Cell><Data ss:Type="Number">1.0</Data></Cell><Cell><Data ss:Type="Number">0.0</Data></Cell><Cell><Data ss:Type="Number">0.0</Data></Cell><Cell><Data ss:Type="Number">0.0</Data></Cell><Cell><Data ss:Type="Number">1.0</Data></Cell><Cell><Data ss:Type="Number">0.0</Data></Cell><Cell><Data ss:Type="Number">0.0</Data></Cell><Cell><Data ss:Type="Number">0.0</Data></Cell><Cell><Data ss:Type="Number">1.0</Data></Cell><Cell><Data ss:Type="Number">0.0</Data></Cell><Cell><Data ss:Type="Number">0.0</Data></Cell><Cell><Data ss:Type="Number">0.0</Data></Cell><Cell><Data ss:Type="Number">0.0</Data></Cell><Cell><Data ss:Type="Number">0.0</Data></Cell><Cell><Data ss:Type="Number">0.0</Data></Cell><Cell><Data ss:Type="Number">0.0</Data></Cell><Cell><Data ss:Type="Number">0.0</Data></Cell><Cell><Data ss:Type="Number">0.0</Data></Cell><Cell><Data ss:Type="Number">0.0</Data></Cell><Cell><Data ss:Type="Number">0.0</Data></Cell><Cell><Data ss:Type="Number">0.0</Data></Cell><Cell><Data ss:Type="Number">0.0</Data></Cell><Cell><Data ss:Type="Number">0.0</Data></Cell><Cell><Data ss:Type="Number">0.0</Data></Cell><Cell><Data ss:Type="Number">0.0</Data></Cell><Cell><Data ss:Type="Number">0.0</Data></Cell><Cell><Data ss:Type="Number">0.0</Data></Cell><Cell><Data ss:Type="Number">0.0</Data></Cell><Cell><Data ss:Type="Number">0.0</Data></Cell><Cell><Data ss:Type="Number">0.0</Data></Cell><Cell><Data ss:Type="Number">0.0</Data></Cell><Cell><Data ss:Type="Number">0.0</Data></Cell><Cell><Data ss:Type="Number">0.0</Data></Cell></Row><Row ss:Index="153"><Cell ss:StyleID="ref" ss:HRef="http://www.ncbi.nlm.nih.gov/nuccore/?term=NM_019105"><Data ss:Type="String">NM_019105</Data></Cell><Cell ss:StyleID="ref" ss:HRef="http://www.genecards.org/cgi-bin/carddisp.pl?gene=FAM162B"><Data ss:Type="String">FAM162B</Data></Cell><Cell /><Cell ss:StyleID="ref" ss:HRef="http://www.proteinatlas.org/ENSG00000183807"><Data ss:Type="String">ENSG00000183807</Data></Cell><Cell ss:StyleID="ref" ss:HRef="http://genome.ucsc.edu/cgi-bin/hgTracks?position=chr6:31995288-32090795&amp;db=hg19&amp;org=human"><Data ss:Type="String">chr6:31995288-32090795 (-)</Data></Cell><Cell><Data ss:Type="String">chr6</Data></Cell><Cell><Data ss:Type="String">-</Data></Cell><Cell><Data ss:Type="Number">3.2008932e7</Data></Cell><Cell><Data ss:Type="Number">3.2077151e7</Data></Cell><Cell><Data ss:Type="Number">3.2076152e7</Data></Cell><Cell><Data ss:Type="Number">3.2082151e7</Data></Cell><Cell><Data ss:Type="Number">5.0</Data></Cell><Cell><Data ss:Type="Number">0.0</Data></Cell><Cell><Data ss:Type="Number">0.0</Data></Cell><Cell><Data ss:Type="Number">0.0</Data></Cell><Cell><Data ss:Type="Number">0.0</Data></Cell><Cell><Data ss:Type="Number">0.0</Data></Cell><Cell><Data ss:Type="Number">0.0</Data></Cell><Cell><Data ss:Type="Number">0.0</Data></Cell><Cell><Data ss:Type="Number">0.0</Data></Cell><Cell><Data ss:Type="Number">0.0</Data></Cell><Cell><Data ss:Type="Number">0.0</Data></Cell><Cell><Data ss:Type="Number">0.0</Data></Cell><Cell><Data ss:Type="Number">0.0</Data></Cell><Cell><Data ss:Type="Number">0.0</Data></Cell><Cell><Data ss:Type="Number">0.0</Data></Cell><Cell><Data ss:Type="Number">0.0</Data></Cell><Cell><Data ss:Type="Number">0.0</Data></Cell><Cell><Data ss:Type="Number">0.0</Data></Cell><Cell><Data ss:Type="Number">0.0</Data></Cell><Cell><Data ss:Type="Number">0.0</Data></Cell><Cell><Data ss:Type="Number">0.0</Data></Cell><Cell><Data ss:Type="Number">0.0</Data></Cell><Cell><Data ss:Type="Number">1.0</Data></Cell><Cell><Data ss:Type="Number">0.0</Data></Cell><Cell><Data ss:Type="Number">0.0</Data></Cell><Cell><Data ss:Type="Number">0.0</Data></Cell><Cell><Data ss:Type="Number">1.0</Data></Cell><Cell><Data ss:Type="Number">2.0</Data></Cell><Cell><Data ss:Type="Number">0.0</Data></Cell><Cell><Data ss:Type="Number">1.0</Data></Cell><Cell><Data ss:Type="Number">0.0</Data></Cell><Cell><Data ss:Type="Number">0.0</Data></Cell><Cell><Data ss:Type="Number">0.0</Data></Cell><Cell><Data ss:Type="Number">0.0</Data></Cell><Cell><Data ss:Type="Number">0.0</Data></Cell><Cell><Data ss:Type="Number">0.0</Data></Cell><Cell><Data ss:Type="Number">0.0</Data></Cell><Cell><Data ss:Type="Number">0.0</Data></Cell><Cell><Data ss:Type="Number">0.0</Data></Cell></Row><Row ss:Index="154"><Cell ss:StyleID="ref" ss:HRef="http://www.ncbi.nlm.nih.gov/nuccore/?term=NM_019105"><Data ss:Type="String">NM_019105</Data></Cell><Cell ss:StyleID="ref" ss:HRef="http://www.genecards.org/cgi-bin/carddisp.pl?gene=CRISPLD1"><Data ss:Type="String">CRISPLD1</Data></Cell><Cell /><Cell ss:StyleID="ref" ss:HRef="http://www.proteinatlas.org/ENSG00000121005"><Data ss:Type="String">ENSG00000121005</Data></Cell><Cell ss:StyleID="ref" ss:HRef="http://genome.ucsc.edu/cgi-bin/hgTracks?position=chr6_ssto_hap7:3336182-3374389&amp;db=hg19&amp;org=human"><Data ss:Type="String">chr6_ssto_hap7:3336182-3374389 (-)</Data></Cell><Cell><Data ss:Type="String">chr6_ssto_hap7</Data></Cell><Cell><Data ss:Type="String">-</Data></Cell><Cell><Data ss:Type="Number">3341640.0</Data></Cell><Cell><Data ss:Type="Number">3368931.0</Data></Cell><Cell><Data ss:Type="Number">3367932.0</Data></Cell><Cell><Data ss:Type="Number">3373931.0</Data></Cell><Cell><Data ss:Type="Number">5.0</Data></Cell><Cell><Data ss:Type="Number">0.0</Data></Cell><Cell><Data ss:Type="Number">0.0</Data></Cell><Cell><Data ss:Type="Number">0.0</Data></Cell><Cell><Data ss:Type="Number">0.0</Data></Cell><Cell><Data ss:Type="Number">0.0</Data></Cell><Cell><Data ss:Type="Number">0.0</Data></Cell><Cell><Data ss:Type="Number">0.0</Data></Cell><Cell><Data ss:Type="Number">0.0</Data></Cell><Cell><Data ss:Type="Number">0.0</Data></Cell><Cell><Data ss:Type="Number">0.0</Data></Cell><Cell><Data ss:Type="Number">1.0</Data></Cell><Cell><Data ss:Type="Number">0.0</Data></Cell><Cell><Data ss:Type="Number">0.0</Data></Cell><Cell><Data ss:Type="Number">0.0</Data></Cell><Cell><Data ss:Type="Number">0.0</Data></Cell><Cell><Data ss:Type="Number">0.0</Data></Cell><Cell><Data ss:Type="Number">1.0</Data></Cell><Cell><Data ss:Type="Number">0.0</Data></Cell><Cell><Data ss:Type="Number">0.0</Data></Cell><Cell><Data ss:Type="Number">2.0</Data></Cell><Cell><Data ss:Type="Number">0.0</Data></Cell><Cell><Data ss:Type="Number">0.0</Data></Cell><Cell><Data ss:Type="Number">0.0</Data></Cell><Cell><Data ss:Type="Number">0.0</Data></Cell><Cell><Data ss:Type="Number">0.0</Data></Cell><Cell><Data ss:Type="Number">0.0</Data></Cell><Cell><Data ss:Type="Number">0.0</Data></Cell><Cell><Data ss:Type="Number">1.0</Data></Cell><Cell><Data ss:Type="Number">0.0</Data></Cell><Cell><Data ss:Type="Number">0.0</Data></Cell><Cell><Data ss:Type="Number">0.0</Data></Cell><Cell><Data ss:Type="Number">0.0</Data></Cell><Cell><Data ss:Type="Number">0.0</Data></Cell><Cell><Data ss:Type="Number">0.0</Data></Cell><Cell><Data ss:Type="Number">0.0</Data></Cell><Cell><Data ss:Type="Number">0.0</Data></Cell><Cell><Data ss:Type="Number">0.0</Data></Cell><Cell><Data ss:Type="Number">0.0</Data></Cell></Row><Row ss:Index="155"><Cell ss:StyleID="ref" ss:HRef="http://www.ncbi.nlm.nih.gov/nuccore/?term=NM_172037"><Data ss:Type="String">NM_172037</Data></Cell><Cell ss:StyleID="ref" ss:HRef="http://www.genecards.org/cgi-bin/carddisp.pl?gene=TMOD1"><Data ss:Type="String">TMOD1</Data></Cell><Cell /><Cell ss:StyleID="ref" ss:HRef="http://www.proteinatlas.org/ENSG00000136842"><Data ss:Type="String">ENSG00000136842</Data></Cell><Cell ss:StyleID="ref" ss:HRef="http://genome.ucsc.edu/cgi-bin/hgTracks?position=chr8:74200700-74243657&amp;db=hg19&amp;org=human"><Data ss:Type="String">chr8:74200700-74243657 (+)</Data></Cell><Cell><Data ss:Type="String">chr8</Data></Cell><Cell><Data ss:Type="String">+</Data></Cell><Cell><Data ss:Type="Number">7.4206837e7</Data></Cell><Cell><Data ss:Type="Number">7.423752e7</Data></Cell><Cell><Data ss:Type="Number">7.4201837e7</Data></Cell><Cell><Data ss:Type="Number">7.4207836e7</Data></Cell><Cell><Data ss:Type="Number">5.0</Data></Cell><Cell><Data ss:Type="Number">0.0</Data></Cell><Cell><Data ss:Type="Number">0.0</Data></Cell><Cell><Data ss:Type="Number">0.0</Data></Cell><Cell><Data ss:Type="Number">0.0</Data></Cell><Cell><Data ss:Type="Number">0.0</Data></Cell><Cell><Data ss:Type="Number">0.0</Data></Cell><Cell><Data ss:Type="Number">0.0</Data></Cell><Cell><Data ss:Type="Number">0.0</Data></Cell><Cell><Data ss:Type="Number">0.0</Data></Cell><Cell><Data ss:Type="Number">0.0</Data></Cell><Cell><Data ss:Type="Number">0.0</Data></Cell><Cell><Data ss:Type="Number">0.0</Data></Cell><Cell><Data ss:Type="Number">0.0</Data></Cell><Cell><Data ss:Type="Number">1.0</Data></Cell><Cell><Data ss:Type="Number">1.0</Data></Cell><Cell><Data ss:Type="Number">0.0</Data></Cell><Cell><Data ss:Type="Number">0.0</Data></Cell><Cell><Data ss:Type="Number">1.0</Data></Cell><Cell><Data ss:Type="Number">0.0</Data></Cell><Cell><Data ss:Type="Number">0.0</Data></Cell><Cell><Data ss:Type="Number">0.0</Data></Cell><Cell><Data ss:Type="Number">0.0</Data></Cell><Cell><Data ss:Type="Number">1.0</Data></Cell><Cell><Data ss:Type="Number">0.0</Data></Cell><Cell><Data ss:Type="Number">0.0</Data></Cell><Cell><Data ss:Type="Number">0.0</Data></Cell><Cell><Data ss:Type="Number">0.0</Data></Cell><Cell><Data ss:Type="Number">0.0</Data></Cell><Cell><Data ss:Type="Number">0.0</Data></Cell><Cell><Data ss:Type="Number">0.0</Data></Cell><Cell><Data ss:Type="Number">0.0</Data></Cell><Cell><Data ss:Type="Number">0.0</Data></Cell><Cell><Data ss:Type="Number">0.0</Data></Cell><Cell><Data ss:Type="Number">0.0</Data></Cell><Cell><Data ss:Type="Number">0.0</Data></Cell><Cell><Data ss:Type="Number">0.0</Data></Cell><Cell><Data ss:Type="Number">1.0</Data></Cell><Cell><Data ss:Type="Number">0.0</Data></Cell></Row><Row ss:Index="156"><Cell ss:StyleID="ref" ss:HRef="http://www.ncbi.nlm.nih.gov/nuccore/?term=NM_017637"><Data ss:Type="String">NM_017637</Data></Cell><Cell ss:StyleID="ref" ss:HRef="http://www.genecards.org/cgi-bin/carddisp.pl?gene=KLHL4"><Data ss:Type="String">KLHL4</Data></Cell><Cell /><Cell ss:StyleID="ref" ss:HRef="http://www.proteinatlas.org/ENSG00000102271"><Data ss:Type="String">ENSG00000102271</Data></Cell><Cell ss:StyleID="ref" ss:HRef="http://genome.ucsc.edu/cgi-bin/hgTracks?position=chr9:16317244-16963043&amp;db=hg19&amp;org=human"><Data ss:Type="String">chr9:16317244-16963043 (-)</Data></Cell><Cell><Data ss:Type="String">chr9</Data></Cell><Cell><Data ss:Type="String">-</Data></Cell><Cell><Data ss:Type="Number">1.6409501e7</Data></Cell><Cell><Data ss:Type="Number">1.6870786e7</Data></Cell><Cell><Data ss:Type="Number">1.6869787e7</Data></Cell><Cell><Data ss:Type="Number">1.6875786e7</Data></Cell><Cell><Data ss:Type="Number">5.0</Data></Cell><Cell><Data ss:Type="Number">0.0</Data></Cell><Cell><Data ss:Type="Number">0.0</Data></Cell><Cell><Data ss:Type="Number">1.0</Data></Cell><Cell><Data ss:Type="Number">0.0</Data></Cell><Cell><Data ss:Type="Number">0.0</Data></Cell><Cell><Data ss:Type="Number">0.0</Data></Cell><Cell><Data ss:Type="Number">0.0</Data></Cell><Cell><Data ss:Type="Number">0.0</Data></Cell><Cell><Data ss:Type="Number">0.0</Data></Cell><Cell><Data ss:Type="Number">0.0</Data></Cell><Cell><Data ss:Type="Number">0.0</Data></Cell><Cell><Data ss:Type="Number">0.0</Data></Cell><Cell><Data ss:Type="Number">0.0</Data></Cell><Cell><Data ss:Type="Number">0.0</Data></Cell><Cell><Data ss:Type="Number">1.0</Data></Cell><Cell><Data ss:Type="Number">0.0</Data></Cell><Cell><Data ss:Type="Number">0.0</Data></Cell><Cell><Data ss:Type="Number">0.0</Data></Cell><Cell><Data ss:Type="Number">0.0</Data></Cell><Cell><Data ss:Type="Number">0.0</Data></Cell><Cell><Data ss:Type="Number">1.0</Data></Cell><Cell><Data ss:Type="Number">1.0</Data></Cell><Cell><Data ss:Type="Number">0.0</Data></Cell><Cell><Data ss:Type="Number">0.0</Data></Cell><Cell><Data ss:Type="Number">0.0</Data></Cell><Cell><Data ss:Type="Number">0.0</Data></Cell><Cell><Data ss:Type="Number">1.0</Data></Cell><Cell><Data ss:Type="Number">0.0</Data></Cell><Cell><Data ss:Type="Number">0.0</Data></Cell><Cell><Data ss:Type="Number">0.0</Data></Cell><Cell><Data ss:Type="Number">0.0</Data></Cell><Cell><Data ss:Type="Number">0.0</Data></Cell><Cell><Data ss:Type="Number">0.0</Data></Cell><Cell><Data ss:Type="Number">0.0</Data></Cell><Cell><Data ss:Type="Number">0.0</Data></Cell><Cell><Data ss:Type="Number">0.0</Data></Cell><Cell><Data ss:Type="Number">0.0</Data></Cell><Cell><Data ss:Type="Number">0.0</Data></Cell></Row><Row ss:Index="157"><Cell ss:StyleID="ref" ss:HRef="http://www.ncbi.nlm.nih.gov/nuccore/?term=NM_033014"><Data ss:Type="String">NM_033014</Data></Cell><Cell ss:StyleID="ref" ss:HRef="http://www.genecards.org/cgi-bin/carddisp.pl?gene=TMEM47"><Data ss:Type="String">TMEM47</Data></Cell><Cell /><Cell ss:StyleID="ref" ss:HRef="http://www.proteinatlas.org/ENSG00000147027"><Data ss:Type="String">ENSG00000147027</Data></Cell><Cell ss:StyleID="ref" ss:HRef="http://genome.ucsc.edu/cgi-bin/hgTracks?position=chr9:95142111-95171075&amp;db=hg19&amp;org=human"><Data ss:Type="String">chr9:95142111-95171075 (-)</Data></Cell><Cell><Data ss:Type="String">chr9</Data></Cell><Cell><Data ss:Type="String">-</Data></Cell><Cell><Data ss:Type="Number">9.5146249e7</Data></Cell><Cell><Data ss:Type="Number">9.5166937e7</Data></Cell><Cell><Data ss:Type="Number">9.5165938e7</Data></Cell><Cell><Data ss:Type="Number">9.5171937e7</Data></Cell><Cell><Data ss:Type="Number">5.0</Data></Cell><Cell><Data ss:Type="Number">0.0</Data></Cell><Cell><Data ss:Type="Number">0.0</Data></Cell><Cell><Data ss:Type="Number">0.0</Data></Cell><Cell><Data ss:Type="Number">0.0</Data></Cell><Cell><Data ss:Type="Number">0.0</Data></Cell><Cell><Data ss:Type="Number">0.0</Data></Cell><Cell><Data ss:Type="Number">0.0</Data></Cell><Cell><Data ss:Type="Number">0.0</Data></Cell><Cell><Data ss:Type="Number">0.0</Data></Cell><Cell><Data ss:Type="Number">0.0</Data></Cell><Cell><Data ss:Type="Number">0.0</Data></Cell><Cell><Data ss:Type="Number">0.0</Data></Cell><Cell><Data ss:Type="Number">0.0</Data></Cell><Cell><Data ss:Type="Number">0.0</Data></Cell><Cell><Data ss:Type="Number">0.0</Data></Cell><Cell><Data ss:Type="Number">0.0</Data></Cell><Cell><Data ss:Type="Number">0.0</Data></Cell><Cell><Data ss:Type="Number">0.0</Data></Cell><Cell><Data ss:Type="Number">1.0</Data></Cell><Cell><Data ss:Type="Number">0.0</Data></Cell><Cell><Data ss:Type="Number">1.0</Data></Cell><Cell><Data ss:Type="Number">0.0</Data></Cell><Cell><Data ss:Type="Number">0.0</Data></Cell><Cell><Data ss:Type="Number">0.0</Data></Cell><Cell><Data ss:Type="Number">0.0</Data></Cell><Cell><Data ss:Type="Number">0.0</Data></Cell><Cell><Data ss:Type="Number">0.0</Data></Cell><Cell><Data ss:Type="Number">1.0</Data></Cell><Cell><Data ss:Type="Number">0.0</Data></Cell><Cell><Data ss:Type="Number">1.0</Data></Cell><Cell><Data ss:Type="Number">1.0</Data></Cell><Cell><Data ss:Type="Number">0.0</Data></Cell><Cell><Data ss:Type="Number">0.0</Data></Cell><Cell><Data ss:Type="Number">0.0</Data></Cell><Cell><Data ss:Type="Number">0.0</Data></Cell><Cell><Data ss:Type="Number">0.0</Data></Cell><Cell><Data ss:Type="Number">0.0</Data></Cell><Cell><Data ss:Type="Number">0.0</Data></Cell></Row><Row ss:Index="158"><Cell ss:StyleID="ref" ss:HRef="http://www.ncbi.nlm.nih.gov/nuccore/?term=NM_005012"><Data ss:Type="String">NM_005012</Data></Cell><Cell ss:StyleID="ref" ss:HRef="http://www.genecards.org/cgi-bin/carddisp.pl?gene=ROR1"><Data ss:Type="String">ROR1</Data></Cell><Cell /><Cell ss:StyleID="ref" ss:HRef="http://www.proteinatlas.org/ENSG00000185483"><Data ss:Type="String">ENSG00000185483</Data></Cell><Cell ss:StyleID="ref" ss:HRef="http://genome.ucsc.edu/cgi-bin/hgTracks?position=chr1:64158192-64728677&amp;db=hg19&amp;org=human"><Data ss:Type="String">chr1:64158192-64728677 (+)</Data></Cell><Cell><Data ss:Type="String">chr1</Data></Cell><Cell><Data ss:Type="String">+</Data></Cell><Cell><Data ss:Type="Number">6.423969e7</Data></Cell><Cell><Data ss:Type="Number">6.4647179e7</Data></Cell><Cell><Data ss:Type="Number">6.423469e7</Data></Cell><Cell><Data ss:Type="Number">6.4240689e7</Data></Cell><Cell><Data ss:Type="Number">4.0</Data></Cell><Cell><Data ss:Type="Number">0.0</Data></Cell><Cell><Data ss:Type="Number">1.0</Data></Cell><Cell><Data ss:Type="Number">0.0</Data></Cell><Cell><Data ss:Type="Number">0.0</Data></Cell><Cell><Data ss:Type="Number">0.0</Data></Cell><Cell><Data ss:Type="Number">0.0</Data></Cell><Cell><Data ss:Type="Number">0.0</Data></Cell><Cell><Data ss:Type="Number">0.0</Data></Cell><Cell><Data ss:Type="Number">0.0</Data></Cell><Cell><Data ss:Type="Number">0.0</Data></Cell><Cell><Data ss:Type="Number">0.0</Data></Cell><Cell><Data ss:Type="Number">0.0</Data></Cell><Cell><Data ss:Type="Number">1.0</Data></Cell><Cell><Data ss:Type="Number">0.0</Data></Cell><Cell><Data ss:Type="Number">1.0</Data></Cell><Cell><Data ss:Type="Number">0.0</Data></Cell><Cell><Data ss:Type="Number">0.0</Data></Cell><Cell><Data ss:Type="Number">0.0</Data></Cell><Cell><Data ss:Type="Number">0.0</Data></Cell><Cell><Data ss:Type="Number">0.0</Data></Cell><Cell><Data ss:Type="Number">0.0</Data></Cell><Cell><Data ss:Type="Number">1.0</Data></Cell><Cell><Data ss:Type="Number">0.0</Data></Cell><Cell><Data ss:Type="Number">0.0</Data></Cell><Cell><Data ss:Type="Number">0.0</Data></Cell><Cell><Data ss:Type="Number">0.0</Data></Cell><Cell><Data ss:Type="Number">0.0</Data></Cell><Cell><Data ss:Type="Number">0.0</Data></Cell><Cell><Data ss:Type="Number">0.0</Data></Cell><Cell><Data ss:Type="Number">0.0</Data></Cell><Cell><Data ss:Type="Number">0.0</Data></Cell><Cell><Data ss:Type="Number">0.0</Data></Cell><Cell><Data ss:Type="Number">0.0</Data></Cell><Cell><Data ss:Type="Number">0.0</Data></Cell><Cell><Data ss:Type="Number">0.0</Data></Cell><Cell><Data ss:Type="Number">0.0</Data></Cell><Cell><Data ss:Type="Number">0.0</Data></Cell><Cell><Data ss:Type="Number">0.0</Data></Cell></Row><Row ss:Index="159"><Cell ss:StyleID="ref" ss:HRef="http://www.ncbi.nlm.nih.gov/nuccore/?term=NM_001267578"><Data ss:Type="String">NM_001267578</Data></Cell><Cell ss:StyleID="ref" ss:HRef="http://www.genecards.org/cgi-bin/carddisp.pl?gene=TOR1AIP1"><Data ss:Type="String">TOR1AIP1</Data></Cell><Cell /><Cell ss:StyleID="ref" ss:HRef="http://www.proteinatlas.org/ENSG00000143337"><Data ss:Type="String">ENSG00000143337</Data></Cell><Cell ss:StyleID="ref" ss:HRef="http://genome.ucsc.edu/cgi-bin/hgTracks?position=chr1:179843570-179896819&amp;db=hg19&amp;org=human"><Data ss:Type="String">chr1:179843570-179896819 (+)</Data></Cell><Cell><Data ss:Type="String">chr1</Data></Cell><Cell><Data ss:Type="String">+</Data></Cell><Cell><Data ss:Type="Number">1.79851177e8</Data></Cell><Cell><Data ss:Type="Number">1.79889212e8</Data></Cell><Cell><Data ss:Type="Number">1.79846177e8</Data></Cell><Cell><Data ss:Type="Number">1.79852176e8</Data></Cell><Cell><Data ss:Type="Number">4.0</Data></Cell><Cell><Data ss:Type="Number">0.0</Data></Cell><Cell><Data ss:Type="Number">0.0</Data></Cell><Cell><Data ss:Type="Number">0.0</Data></Cell><Cell><Data ss:Type="Number">1.0</Data></Cell><Cell><Data ss:Type="Number">0.0</Data></Cell><Cell><Data ss:Type="Number">0.0</Data></Cell><Cell><Data ss:Type="Number">0.0</Data></Cell><Cell><Data ss:Type="Number">0.0</Data></Cell><Cell><Data ss:Type="Number">0.0</Data></Cell><Cell><Data ss:Type="Number">0.0</Data></Cell><Cell><Data ss:Type="Number">0.0</Data></Cell><Cell><Data ss:Type="Number">0.0</Data></Cell><Cell><Data ss:Type="Number">0.0</Data></Cell><Cell><Data ss:Type="Number">0.0</Data></Cell><Cell><Data ss:Type="Number">1.0</Data></Cell><Cell><Data ss:Type="Number">0.0</Data></Cell><Cell><Data ss:Type="Number">0.0</Data></Cell><Cell><Data ss:Type="Number">0.0</Data></Cell><Cell><Data ss:Type="Number">0.0</Data></Cell><Cell><Data ss:Type="Number">0.0</Data></Cell><Cell><Data ss:Type="Number">0.0</Data></Cell><Cell><Data ss:Type="Number">0.0</Data></Cell><Cell><Data ss:Type="Number">1.0</Data></Cell><Cell><Data ss:Type="Number">0.0</Data></Cell><Cell><Data ss:Type="Number">0.0</Data></Cell><Cell><Data ss:Type="Number">0.0</Data></Cell><Cell><Data ss:Type="Number">1.0</Data></Cell><Cell><Data ss:Type="Number">0.0</Data></Cell><Cell><Data ss:Type="Number">0.0</Data></Cell><Cell><Data ss:Type="Number">0.0</Data></Cell><Cell><Data ss:Type="Number">0.0</Data></Cell><Cell><Data ss:Type="Number">0.0</Data></Cell><Cell><Data ss:Type="Number">0.0</Data></Cell><Cell><Data ss:Type="Number">0.0</Data></Cell><Cell><Data ss:Type="Number">0.0</Data></Cell><Cell><Data ss:Type="Number">0.0</Data></Cell><Cell><Data ss:Type="Number">0.0</Data></Cell><Cell><Data ss:Type="Number">0.0</Data></Cell></Row><Row ss:Index="160"><Cell ss:StyleID="ref" ss:HRef="http://www.ncbi.nlm.nih.gov/nuccore/?term=NM_181644"><Data ss:Type="String">NM_181644</Data></Cell><Cell ss:StyleID="ref" ss:HRef="http://www.genecards.org/cgi-bin/carddisp.pl?gene=MFSD4"><Data ss:Type="String">MFSD4</Data></Cell><Cell /><Cell ss:StyleID="ref" ss:HRef="http://www.proteinatlas.org/ENSG00000174514"><Data ss:Type="String">ENSG00000174514</Data></Cell><Cell ss:StyleID="ref" ss:HRef="http://genome.ucsc.edu/cgi-bin/hgTracks?position=chr1:205531325-205578833&amp;db=hg19&amp;org=human"><Data ss:Type="String">chr1:205531325-205578833 (+)</Data></Cell><Cell><Data ss:Type="String">chr1</Data></Cell><Cell><Data ss:Type="String">+</Data></Cell><Cell><Data ss:Type="Number">2.05538112e8</Data></Cell><Cell><Data ss:Type="Number">2.05572046e8</Data></Cell><Cell><Data ss:Type="Number">2.05533112e8</Data></Cell><Cell><Data ss:Type="Number">2.05539111e8</Data></Cell><Cell><Data ss:Type="Number">4.0</Data></C
[truncated: 496,434 more chars]
