# Supplementary material for: Downregulation of miR-181b-5p Inhibits the Viability, Migration, and Glycolysis of Gallbladder Cancer by Upregulating PDHX Under Hypoxia
Source: Front Oncol. 2021 Aug 16;11:683725. doi: 10.3389/fonc.2021.683725 (PMC8415503; doi:10.3389/fonc.2021.683725)
Supplement: Supplementary file 3 [file DataSheet_1.zip › RNA seq raw data/tfbsEnrich/A vs B_up RefSeq/TFBS.xml]

<?xml version='1.0' ?>
<?mso-application progid="Excel.Sheet"?>
<Workbook xmlns="urn:schemas-microsoft-com:office:spreadsheet" xmlns:o="urn:schemas-microsoft-com:office:office" xmlns:x="urn:schemas-microsoft-com:office:excel" xmlns:ss="urn:schemas-microsoft-com:office:spreadsheet" xmlns:html="http://www.w3.org/TR/REC-html40"><Styles><Style ss:ID="boldCell"><Alignment ss:Horizontal="Left" /><Font ss:FontName="Times New Roman" x:Family="Roman" ss:Size="10.0" ss:Bold="1" /></Style><Style ss:ID="noteCell"><Alignment ss:Horizontal="Left" ss:Vertical="Center" ss:WrapText="1" /><Font ss:FontName="Times New Roman" x:Family="Roman" ss:Size="10.0" /><Interior ss:Color="#f0e68c" ss:Pattern="Solid" /></Style><Style ss:ID="annoCell"><Alignment ss:Horizontal="Center" /><Font ss:FontName="Times New Roman" x:Family="Roman" ss:Size="10.0" ss:Bold="1" /><Interior ss:Color="#6a5acd" ss:Pattern="Solid" /></Style><Style ss:ID="posCell"><Alignment ss:Horizontal="Center" /><Font ss:FontName="Times New Roman" x:Family="Roman" ss:Size="10.0" ss:Bold="1" /><Interior ss:Color="#90ee90" ss:Pattern="Solid" /></Style><Style ss:ID="proCell"><Alignment ss:Horizontal="Center" /><Font ss:FontName="Times New Roman" x:Family="Roman" ss:Size="10.0" ss:Bold="1" /><Interior ss:Color="#ffa500" ss:Pattern="Solid" /></Style><Style ss:ID="siteCell"><Alignment ss:Horizontal="Center" /><Font ss:FontName="Times New Roman" x:Family="Roman" ss:Size="10.0" ss:Bold="1" /><Interior ss:Color="#ff0000" ss:Pattern="Solid" /></Style><Style ss:ID="Default"><Alignment ss:Horizontal="Left" /><Font ss:FontName="Times New Roman" x:Family="Roman" ss:Size="10.0" /></Style><Style ss:ID="ref"><Alignment ss:Horizontal="Left" /><Font ss:FontName="Times New Roman" x:Family="Roman" ss:Size="10.0" ss:Color="#0000ff" /></Style></Styles><Worksheet ss:Name="Enriched TFBS on DEGs"><Table><Row><Cell ss:StyleID="noteCell" ss:MergeAcross="48" ss:MergeDown="13"><ss:Data ss:Type="String" xmlns="http://www.w3.org/TR/REC-html40"><Font html:Size="12.0"><B>Enriched Transcription Factor Binding Sites on Differentially Expressed Genes</B></Font>&#10;&#10;# Column A: Seqname, it represents the transcript ID.&#10;# Column B: GeneCards, a database of human genes that provides genomic, proteomic, transcriptomic, genetic and functional information on all known and predicted human genes.&#10;# Column C: KEGG, a database resource for understanding high-level functions and utilities of the biological system, such as the cell, the organism and the ecosystem.&#10;# Column D: Protein Atlas, a database of protein expression profiles based on immunohistochemistry for a large number of human tissues, cancers and cell lines.&#10;# Column E: Genome Track, for visualization of the genome features between the transcript start and end point.&#10;# Column F ~ I: Genome Position for the transcript.&#10;# Column J ~ K: Selected promoter region.&#10;&#10;# Column L: The total number of enriched transcription factor binding site on the selected promoter regions.&#10;# Column M ~ AW: The number of sites for each enriched transcription factor, including AP-1, PPAR-gamma2, PPAR-gamma1, POU3F2 (N-Oct-5b), oct-B2, POU2F2 (Oct-2.1), POU3F2 (N-Oct-5a), Oct-B1, POU2F2, POU2F2B, POU2F2C, oct-B3, CUTL1, Egr-2, Max, Pax-2, TBP, c-Fos, c-Myc, c-Jun, POU3F2, STAT5B, Egr-1, FAC1, Max1, STAT4, ZID, Egr-3, LHX3b, LHX3a, E4BP4, HNF-4alpha2, USF1, STAT5A, C/EBPbeta, GATA-1, GATA-2.</ss:Data></Cell></Row><Row ss:Index="15" /><Row ss:Index="16" /><Row ss:Index="17"><Cell ss:StyleID="annoCell" ss:MergeAcross="4"><Data ss:Type="String">Transcript Annotations</Data></Cell><Cell ss:StyleID="posCell" ss:MergeAcross="3"><Data ss:Type="String">Genome Position</Data></Cell><Cell ss:StyleID="proCell" ss:MergeAcross="1"><Data ss:Type="String">Promoter Region</Data></Cell><Cell ss:StyleID="siteCell" ss:MergeAcross="37"><Data ss:Type="String">Enriched TFBS</Data></Cell></Row><Row ss:Index="18" ss:StyleID="boldCell"><Cell><Data ss:Type="String">Seqname</Data></Cell><Cell><Data ss:Type="String">GeneSymbol</Data></Cell><Cell><Data ss:Type="String">Pathway</Data></Cell><Cell><Data ss:Type="String">Antibody</Data></Cell><Cell><Data ss:Type="String">Genome Features</Data></Cell><Cell><Data ss:Type="String">Chromosome</Data></Cell><Cell><Data ss:Type="String">Strand</Data></Cell><Cell><Data ss:Type="String">Transcript Start</Data></Cell><Cell><Data ss:Type="String">Transcript End</Data></Cell><Cell><Data ss:Type="String">Promoter Start</Data></Cell><Cell><Data ss:Type="String">Promoter End</Data></Cell><Cell><Data ss:Type="String">Total Sites</Data></Cell><Cell><Data ss:Type="String">AP-1</Data></Cell><Cell><Data ss:Type="String">PPAR-gamma2</Data></Cell><Cell><Data ss:Type="String">PPAR-gamma1</Data></Cell><Cell><Data ss:Type="String">POU3F2 (N-Oct-5b)</Data></Cell><Cell><Data ss:Type="String">oct-B2</Data></Cell><Cell><Data ss:Type="String">POU2F2 (Oct-2.1)</Data></Cell><Cell><Data ss:Type="String">POU3F2 (N-Oct-5a)</Data></Cell><Cell><Data ss:Type="String">Oct-B1</Data></Cell><Cell><Data ss:Type="String">POU2F2</Data></Cell><Cell><Data ss:Type="String">POU2F2B</Data></Cell><Cell><Data ss:Type="String">POU2F2C</Data></Cell><Cell><Data ss:Type="String">oct-B3</Data></Cell><Cell><Data ss:Type="String">CUTL1</Data></Cell><Cell><Data ss:Type="String">Egr-2</Data></Cell><Cell><Data ss:Type="String">Max</Data></Cell><Cell><Data ss:Type="String">Pax-2</Data></Cell><Cell><Data ss:Type="String">TBP</Data></Cell><Cell><Data ss:Type="String">c-Fos</Data></Cell><Cell><Data ss:Type="String">c-Myc</Data></Cell><Cell><Data ss:Type="String">c-Jun</Data></Cell><Cell><Data ss:Type="String">POU3F2</Data></Cell><Cell><Data ss:Type="String">STAT5B</Data></Cell><Cell><Data ss:Type="String">Egr-1</Data></Cell><Cell><Data ss:Type="String">FAC1</Data></Cell><Cell><Data ss:Type="String">Max1</Data></Cell><Cell><Data ss:Type="String">STAT4</Data></Cell><Cell><Data ss:Type="String">ZID</Data></Cell><Cell><Data ss:Type="String">Egr-3</Data></Cell><Cell><Data ss:Type="String">LHX3b</Data></Cell><Cell><Data ss:Type="String">LHX3a</Data></Cell><Cell><Data ss:Type="String">E4BP4</Data></Cell><Cell><Data ss:Type="String">HNF-4alpha2</Data></Cell><Cell><Data ss:Type="String">USF1</Data></Cell><Cell><Data ss:Type="String">STAT5A</Data></Cell><Cell><Data ss:Type="String">C/EBPbeta</Data></Cell><Cell><Data ss:Type="String">GATA-1</Data></Cell><Cell><Data ss:Type="String">GATA-2</Data></Cell></Row><Row ss:Index="19"><Cell ss:StyleID="ref" ss:HRef="http://www.ncbi.nlm.nih.gov/nuccore/?term=NR_002971"><Data ss:Type="String">NR_002971</Data></Cell><Cell ss:StyleID="ref" ss:HRef="http://www.genecards.org/cgi-bin/carddisp.pl?gene=STRIP2"><Data ss:Type="String">STRIP2</Data></Cell><Cell /><Cell ss:StyleID="ref" ss:HRef="http://www.proteinatlas.org/ENSG00000128578"><Data ss:Type="String">ENSG00000128578</Data></Cell><Cell ss:StyleID="ref" ss:HRef="http://genome.ucsc.edu/cgi-bin/hgTracks?position=chr6_cox_hap2:3100444-3100627&amp;db=hg19&amp;org=human"><Data ss:Type="String">chr6_cox_hap2:3100444-3100627 (+)</Data></Cell><Cell><Data ss:Type="String">chr6_cox_hap2</Data></Cell><Cell><Data ss:Type="String">+</Data></Cell><Cell><Data ss:Type="Number">3100470.0</Data></Cell><Cell><Data ss:Type="Number">3100601.0</Data></Cell><Cell><Data ss:Type="Number">3095470.0</Data></Cell><Cell><Data ss:Type="Number">3101469.0</Data></Cell><Cell><Data ss:Type="Number">34.0</Data></Cell><Cell><Data ss:Type="Number">1.0</Data></Cell><Cell><Data ss:Type="Number">0.0</Data></Cell><Cell><Data ss:Type="Number">0.0</Data></Cell><Cell><Data ss:Type="Number">3.0</Data></Cell><Cell><Data ss:Type="Number">2.0</Data></Cell><Cell><Data ss:Type="Number">2.0</Data></Cell><Cell><Data ss:Type="Number">3.0</Data></Cell><Cell><Data ss:Type="Number">2.0</Data></Cell><Cell><Data ss:Type="Number">2.0</Data></Cell><Cell><Data ss:Type="Number">2.0</Data></Cell><Cell><Data ss:Type="Number">2.0</Data></Cell><Cell><Data ss:Type="Number">2.0</Data></Cell><Cell><Data ss:Type="Number">0.0</Data></Cell><Cell><Data ss:Type="Number">0.0</Data></Cell><Cell><Data ss:Type="Number">0.0</Data></Cell><Cell><Data ss:Type="Number">2.0</Data></Cell><Cell><Data ss:Type="Number">0.0</Data></Cell><Cell><Data ss:Type="Number">1.0</Data></Cell><Cell><Data ss:Type="Number">0.0</Data></Cell><Cell><Data ss:Type="Number">2.0</Data></Cell><Cell><Data ss:Type="Number">3.0</Data></Cell><Cell><Data ss:Type="Number">0.0</Data></Cell><Cell><Data ss:Type="Number">1.0</Data></Cell><Cell><Data ss:Type="Number">0.0</Data></Cell><Cell><Data ss:Type="Number">0.0</Data></Cell><Cell><Data ss:Type="Number">0.0</Data></Cell><Cell><Data ss:Type="Number">0.0</Data></Cell><Cell><Data ss:Type="Number">0.0</Data></Cell><Cell><Data ss:Type="Number">0.0</Data></Cell><Cell><Data ss:Type="Number">0.0</Data></Cell><Cell><Data ss:Type="Number">1.0</Data></Cell><Cell><Data ss:Type="Number">0.0</Data></Cell><Cell><Data ss:Type="Number">0.0</Data></Cell><Cell><Data ss:Type="Number">1.0</Data></Cell><Cell><Data ss:Type="Number">0.0</Data></Cell><Cell><Data ss:Type="Number">1.0</Data></Cell><Cell><Data ss:Type="Number">1.0</Data></Cell></Row><Row ss:Index="20"><Cell ss:StyleID="ref" ss:HRef="http://www.ncbi.nlm.nih.gov/nuccore/?term=NR_002971"><Data ss:Type="String">NR_002971</Data></Cell><Cell ss:StyleID="ref" ss:HRef="http://www.genecards.org/cgi-bin/carddisp.pl?gene=SLC39A14"><Data ss:Type="String">SLC39A14</Data></Cell><Cell /><Cell ss:StyleID="ref" ss:HRef="http://www.proteinatlas.org/ENSG00000104635"><Data ss:Type="String">ENSG00000104635</Data></Cell><Cell ss:StyleID="ref" ss:HRef="http://genome.ucsc.edu/cgi-bin/hgTracks?position=chr6_mann_hap4:2933711-2933894&amp;db=hg19&amp;org=human"><Data ss:Type="String">chr6_mann_hap4:2933711-2933894 (+)</Data></Cell><Cell><Data ss:Type="String">chr6_mann_hap4</Data></Cell><Cell><Data ss:Type="String">+</Data></Cell><Cell><Data ss:Type="Number">2933737.0</Data></Cell><Cell><Data ss:Type="Number">2933868.0</Data></Cell><Cell><Data ss:Type="Number">2928737.0</Data></Cell><Cell><Data ss:Type="Number">2934736.0</Data></Cell><Cell><Data ss:Type="Number">34.0</Data></Cell><Cell><Data ss:Type="Number">1.0</Data></Cell><Cell><Data ss:Type="Number">0.0</Data></Cell><Cell><Data ss:Type="Number">0.0</Data></Cell><Cell><Data ss:Type="Number">3.0</Data></Cell><Cell><Data ss:Type="Number">2.0</Data></Cell><Cell><Data ss:Type="Number">2.0</Data></Cell><Cell><Data ss:Type="Number">3.0</Data></Cell><Cell><Data ss:Type="Number">2.0</Data></Cell><Cell><Data ss:Type="Number">2.0</Data></Cell><Cell><Data ss:Type="Number">2.0</Data></Cell><Cell><Data ss:Type="Number">2.0</Data></Cell><Cell><Data ss:Type="Number">2.0</Data></Cell><Cell><Data ss:Type="Number">0.0</Data></Cell><Cell><Data ss:Type="Number">0.0</Data></Cell><Cell><Data ss:Type="Number">0.0</Data></Cell><Cell><Data ss:Type="Number">2.0</Data></Cell><Cell><Data ss:Type="Number">0.0</Data></Cell><Cell><Data ss:Type="Number">1.0</Data></Cell><Cell><Data ss:Type="Number">0.0</Data></Cell><Cell><Data ss:Type="Number">2.0</Data></Cell><Cell><Data ss:Type="Number">3.0</Data></Cell><Cell><Data ss:Type="Number">0.0</Data></Cell><Cell><Data ss:Type="Number">1.0</Data></Cell><Cell><Data ss:Type="Number">0.0</Data></Cell><Cell><Data ss:Type="Number">0.0</Data></Cell><Cell><Data ss:Type="Number">0.0</Data></Cell><Cell><Data ss:Type="Number">0.0</Data></Cell><Cell><Data ss:Type="Number">0.0</Data></Cell><Cell><Data ss:Type="Number">0.0</Data></Cell><Cell><Data ss:Type="Number">0.0</Data></Cell><Cell><Data ss:Type="Number">1.0</Data></Cell><Cell><Data ss:Type="Number">0.0</Data></Cell><Cell><Data ss:Type="Number">0.0</Data></Cell><Cell><Data ss:Type="Number">1.0</Data></Cell><Cell><Data ss:Type="Number">0.0</Data></Cell><Cell><Data ss:Type="Number">1.0</Data></Cell><Cell><Data ss:Type="Number">1.0</Data></Cell></Row><Row ss:Index="21"><Cell ss:StyleID="ref" ss:HRef="http://www.ncbi.nlm.nih.gov/nuccore/?term=NR_002971"><Data ss:Type="String">NR_002971</Data></Cell><Cell ss:StyleID="ref" ss:HRef="http://www.genecards.org/cgi-bin/carddisp.pl?gene=SLC45A4"><Data ss:Type="String">SLC45A4</Data></Cell><Cell /><Cell ss:StyleID="ref" ss:HRef="http://www.proteinatlas.org/ENSG00000022567"><Data ss:Type="String">ENSG00000022567</Data></Cell><Cell ss:StyleID="ref" ss:HRef="http://genome.ucsc.edu/cgi-bin/hgTracks?position=chr6_qbl_hap6:2884468-2884651&amp;db=hg19&amp;org=human"><Data ss:Type="String">chr6_qbl_hap6:2884468-2884651 (+)</Data></Cell><Cell><Data ss:Type="String">chr6_qbl_hap6</Data></Cell><Cell><Data ss:Type="String">+</Data></Cell><Cell><Data ss:Type="Number">2884494.0</Data></Cell><Cell><Data ss:Type="Number">2884625.0</Data></Cell><Cell><Data ss:Type="Number">2879494.0</Data></Cell><Cell><Data ss:Type="Number">2885493.0</Data></Cell><Cell><Data ss:Type="Number">34.0</Data></Cell><Cell><Data ss:Type="Number">1.0</Data></Cell><Cell><Data ss:Type="Number">0.0</Data></Cell><Cell><Data ss:Type="Number">0.0</Data></Cell><Cell><Data ss:Type="Number">3.0</Data></Cell><Cell><Data ss:Type="Number">2.0</Data></Cell><Cell><Data ss:Type="Number">2.0</Data></Cell><Cell><Data ss:Type="Number">3.0</Data></Cell><Cell><Data ss:Type="Number">2.0</Data></Cell><Cell><Data ss:Type="Number">2.0</Data></Cell><Cell><Data ss:Type="Number">2.0</Data></Cell><Cell><Data ss:Type="Number">2.0</Data></Cell><Cell><Data ss:Type="Number">2.0</Data></Cell><Cell><Data ss:Type="Number">0.0</Data></Cell><Cell><Data ss:Type="Number">0.0</Data></Cell><Cell><Data ss:Type="Number">0.0</Data></Cell><Cell><Data ss:Type="Number">2.0</Data></Cell><Cell><Data ss:Type="Number">0.0</Data></Cell><Cell><Data ss:Type="Number">1.0</Data></Cell><Cell><Data ss:Type="Number">0.0</Data></Cell><Cell><Data ss:Type="Number">2.0</Data></Cell><Cell><Data ss:Type="Number">3.0</Data></Cell><Cell><Data ss:Type="Number">0.0</Data></Cell><Cell><Data ss:Type="Number">1.0</Data></Cell><Cell><Data ss:Type="Number">0.0</Data></Cell><Cell><Data ss:Type="Number">0.0</Data></Cell><Cell><Data ss:Type="Number">0.0</Data></Cell><Cell><Data ss:Type="Number">0.0</Data></Cell><Cell><Data ss:Type="Number">0.0</Data></Cell><Cell><Data ss:Type="Number">0.0</Data></Cell><Cell><Data ss:Type="Number">0.0</Data></Cell><Cell><Data ss:Type="Number">1.0</Data></Cell><Cell><Data ss:Type="Number">0.0</Data></Cell><Cell><Data ss:Type="Number">0.0</Data></Cell><Cell><Data ss:Type="Number">1.0</Data></Cell><Cell><Data ss:Type="Number">0.0</Data></Cell><Cell><Data ss:Type="Number">1.0</Data></Cell><Cell><Data ss:Type="Number">1.0</Data></Cell></Row><Row ss:Index="22"><Cell ss:StyleID="ref" ss:HRef="http://www.ncbi.nlm.nih.gov/nuccore/?term=NR_002971"><Data ss:Type="String">NR_002971</Data></Cell><Cell ss:StyleID="ref" ss:HRef="http://www.genecards.org/cgi-bin/carddisp.pl?gene=MOB3B"><Data ss:Type="String">MOB3B</Data></Cell><Cell /><Cell ss:StyleID="ref" ss:HRef="http://www.proteinatlas.org/ENSG00000120162"><Data ss:Type="String">ENSG00000120162</Data></Cell><Cell ss:StyleID="ref" ss:HRef="http://genome.ucsc.edu/cgi-bin/hgTracks?position=chr6_ssto_hap7:2921630-2921813&amp;db=hg19&amp;org=human"><Data ss:Type="String">chr6_ssto_hap7:2921630-2921813 (+)</Data></Cell><Cell><Data ss:Type="String">chr6_ssto_hap7</Data></Cell><Cell><Data ss:Type="String">+</Data></Cell><Cell><Data ss:Type="Number">2921656.0</Data></Cell><Cell><Data ss:Type="Number">2921787.0</Data></Cell><Cell><Data ss:Type="Number">2916656.0</Data></Cell><Cell><Data ss:Type="Number">2922655.0</Data></Cell><Cell><Data ss:Type="Number">34.0</Data></Cell><Cell><Data ss:Type="Number">1.0</Data></Cell><Cell><Data ss:Type="Number">0.0</Data></Cell><Cell><Data ss:Type="Number">0.0</Data></Cell><Cell><Data ss:Type="Number">3.0</Data></Cell><Cell><Data ss:Type="Number">2.0</Data></Cell><Cell><Data ss:Type="Number">2.0</Data></Cell><Cell><Data ss:Type="Number">3.0</Data></Cell><Cell><Data ss:Type="Number">2.0</Data></Cell><Cell><Data ss:Type="Number">2.0</Data></Cell><Cell><Data ss:Type="Number">2.0</Data></Cell><Cell><Data ss:Type="Number">2.0</Data></Cell><Cell><Data ss:Type="Number">2.0</Data></Cell><Cell><Data ss:Type="Number">0.0</Data></Cell><Cell><Data ss:Type="Number">0.0</Data></Cell><Cell><Data ss:Type="Number">0.0</Data></Cell><Cell><Data ss:Type="Number">2.0</Data></Cell><Cell><Data ss:Type="Number">0.0</Data></Cell><Cell><Data ss:Type="Number">1.0</Data></Cell><Cell><Data ss:Type="Number">0.0</Data></Cell><Cell><Data ss:Type="Number">2.0</Data></Cell><Cell><Data ss:Type="Number">3.0</Data></Cell><Cell><Data ss:Type="Number">0.0</Data></Cell><Cell><Data ss:Type="Number">1.0</Data></Cell><Cell><Data ss:Type="Number">0.0</Data></Cell><Cell><Data ss:Type="Number">0.0</Data></Cell><Cell><Data ss:Type="Number">0.0</Data></Cell><Cell><Data ss:Type="Number">0.0</Data></Cell><Cell><Data ss:Type="Number">0.0</Data></Cell><Cell><Data ss:Type="Number">0.0</Data></Cell><Cell><Data ss:Type="Number">0.0</Data></Cell><Cell><Data ss:Type="Number">1.0</Data></Cell><Cell><Data ss:Type="Number">0.0</Data></Cell><Cell><Data ss:Type="Number">0.0</Data></Cell><Cell><Data ss:Type="Number">1.0</Data></Cell><Cell><Data ss:Type="Number">0.0</Data></Cell><Cell><Data ss:Type="Number">1.0</Data></Cell><Cell><Data ss:Type="Number">1.0</Data></Cell></Row><Row ss:Index="23"><Cell ss:StyleID="ref" ss:HRef="http://www.ncbi.nlm.nih.gov/nuccore/?term=NR_002971"><Data ss:Type="String">NR_002971</Data></Cell><Cell ss:StyleID="ref" ss:HRef="http://www.genecards.org/cgi-bin/carddisp.pl?gene=MAPK13"><Data ss:Type="String">MAPK13</Data></Cell><Cell ss:StyleID="ref" ss:HRef="http://www.kegg.jp/kegg-bin/show_pathway?map=hsa05205&amp;multi_query=5603+cyan%2Cblack"><Data ss:Type="String">Proteoglycans in cancer</Data></Cell><Cell ss:StyleID="ref" ss:HRef="http://www.proteinatlas.org/ENSG00000156711"><Data ss:Type="String">ENSG00000156711</Data></Cell><Cell ss:StyleID="ref" ss:HRef="http://genome.ucsc.edu/cgi-bin/hgTracks?position=chr6:31590830-31591013&amp;db=hg19&amp;org=human"><Data ss:Type="String">chr6:31590830-31591013 (+)</Data></Cell><Cell><Data ss:Type="String">chr6</Data></Cell><Cell><Data ss:Type="String">+</Data></Cell><Cell><Data ss:Type="Number">3.1590856e7</Data></Cell><Cell><Data ss:Type="Number">3.1590987e7</Data></Cell><Cell><Data ss:Type="Number">3.1585856e7</Data></Cell><Cell><Data ss:Type="Number">3.1591855e7</Data></Cell><Cell><Data ss:Type="Number">33.0</Data></Cell><Cell><Data ss:Type="Number">1.0</Data></Cell><Cell><Data ss:Type="Number">0.0</Data></Cell><Cell><Data ss:Type="Number">0.0</Data></Cell><Cell><Data ss:Type="Number">3.0</Data></Cell><Cell><Data ss:Type="Number">2.0</Data></Cell><Cell><Data ss:Type="Number">2.0</Data></Cell><Cell><Data ss:Type="Number">3.0</Data></Cell><Cell><Data ss:Type="Number">2.0</Data></Cell><Cell><Data ss:Type="Number">2.0</Data></Cell><Cell><Data ss:Type="Number">2.0</Data></Cell><Cell><Data ss:Type="Number">2.0</Data></Cell><Cell><Data ss:Type="Number">2.0</Data></Cell><Cell><Data ss:Type="Number">0.0</Data></Cell><Cell><Data ss:Type="Number">0.0</Data></Cell><Cell><Data ss:Type="Number">0.0</Data></Cell><Cell><Data ss:Type="Number">2.0</Data></Cell><Cell><Data ss:Type="Number">0.0</Data></Cell><Cell><Data ss:Type="Number">1.0</Data></Cell><Cell><Data ss:Type="Number">0.0</Data></Cell><Cell><Data ss:Type="Number">2.0</Data></Cell><Cell><Data ss:Type="Number">3.0</Data></Cell><Cell><Data ss:Type="Number">0.0</Data></Cell><Cell><Data ss:Type="Number">1.0</Data></Cell><Cell><Data ss:Type="Number">0.0</Data></Cell><Cell><Data ss:Type="Number">0.0</Data></Cell><Cell><Data ss:Type="Number">0.0</Data></Cell><Cell><Data ss:Type="Number">0.0</Data></Cell><Cell><Data ss:Type="Number">0.0</Data></Cell><Cell><Data ss:Type="Number">0.0</Data></Cell><Cell><Data ss:Type="Number">0.0</Data></Cell><Cell><Data ss:Type="Number">1.0</Data></Cell><Cell><Data ss:Type="Number">0.0</Data></Cell><Cell><Data ss:Type="Number">0.0</Data></Cell><Cell><Data ss:Type="Number">0.0</Data></Cell><Cell><Data ss:Type="Number">0.0</Data></Cell><Cell><Data ss:Type="Number">1.0</Data></Cell><Cell><Data ss:Type="Number">1.0</Data></Cell></Row><Row ss:Index="24"><Cell ss:StyleID="ref" ss:HRef="http://www.ncbi.nlm.nih.gov/nuccore/?term=NR_002971"><Data ss:Type="String">NR_002971</Data></Cell><Cell ss:StyleID="ref" ss:HRef="http://www.genecards.org/cgi-bin/carddisp.pl?gene=SNORA5C"><Data ss:Type="String">SNORA5C</Data></Cell><Cell /><Cell ss:StyleID="ref" ss:HRef="http://www.proteinatlas.org/ENSG00000201772"><Data ss:Type="String">ENSG00000201772</Data></Cell><Cell ss:StyleID="ref" ss:HRef="http://genome.ucsc.edu/cgi-bin/hgTracks?position=chr6_dbb_hap3:2876405-2876588&amp;db=hg19&amp;org=human"><Data ss:Type="String">chr6_dbb_hap3:2876405-2876588 (+)</Data></Cell><Cell><Data ss:Type="String">chr6_dbb_hap3</Data></Cell><Cell><Data ss:Type="String">+</Data></Cell><Cell><Data ss:Type="Number">2876431.0</Data></Cell><Cell><Data ss:Type="Number">2876562.0</Data></Cell><Cell><Data ss:Type="Number">2871431.0</Data></Cell><Cell><Data ss:Type="Number">2877430.0</Data></Cell><Cell><Data ss:Type="Number">33.0</Data></Cell><Cell><Data ss:Type="Number">1.0</Data></Cell><Cell><Data ss:Type="Number">0.0</Data></Cell><Cell><Data ss:Type="Number">0.0</Data></Cell><Cell><Data ss:Type="Number">3.0</Data></Cell><Cell><Data ss:Type="Number">2.0</Data></Cell><Cell><Data ss:Type="Number">2.0</Data></Cell><Cell><Data ss:Type="Number">3.0</Data></Cell><Cell><Data ss:Type="Number">2.0</Data></Cell><Cell><Data ss:Type="Number">2.0</Data></Cell><Cell><Data ss:Type="Number">2.0</Data></Cell><Cell><Data ss:Type="Number">2.0</Data></Cell><Cell><Data ss:Type="Number">2.0</Data></Cell><Cell><Data ss:Type="Number">0.0</Data></Cell><Cell><Data ss:Type="Number">0.0</Data></Cell><Cell><Data ss:Type="Number">0.0</Data></Cell><Cell><Data ss:Type="Number">2.0</Data></Cell><Cell><Data ss:Type="Number">0.0</Data></Cell><Cell><Data ss:Type="Number">1.0</Data></Cell><Cell><Data ss:Type="Number">0.0</Data></Cell><Cell><Data ss:Type="Number">2.0</Data></Cell><Cell><Data ss:Type="Number">3.0</Data></Cell><Cell><Data ss:Type="Number">0.0</Data></Cell><Cell><Data ss:Type="Number">1.0</Data></Cell><Cell><Data ss:Type="Number">0.0</Data></Cell><Cell><Data ss:Type="Number">0.0</Data></Cell><Cell><Data ss:Type="Number">0.0</Data></Cell><Cell><Data ss:Type="Number">0.0</Data></Cell><Cell><Data ss:Type="Number">0.0</Data></Cell><Cell><Data ss:Type="Number">0.0</Data></Cell><Cell><Data ss:Type="Number">0.0</Data></Cell><Cell><Data ss:Type="Number">0.0</Data></Cell><Cell><Data ss:Type="Number">0.0</Data></Cell><Cell><Data ss:Type="Number">0.0</Data></Cell><Cell><Data ss:Type="Number">1.0</Data></Cell><Cell><Data ss:Type="Number">0.0</Data></Cell><Cell><Data ss:Type="Number">1.0</Data></Cell><Cell><Data ss:Type="Number">1.0</Data></Cell></Row><Row ss:Index="25"><Cell ss:StyleID="ref" ss:HRef="http://www.ncbi.nlm.nih.gov/nuccore/?term=NR_002971"><Data ss:Type="String">NR_002971</Data></Cell><Cell ss:StyleID="ref" ss:HRef="http://www.genecards.org/cgi-bin/carddisp.pl?gene=SULF1"><Data ss:Type="String">SULF1</Data></Cell><Cell /><Cell ss:StyleID="ref" ss:HRef="http://www.proteinatlas.org/ENSG00000137573"><Data ss:Type="String">ENSG00000137573</Data></Cell><Cell ss:StyleID="ref" ss:HRef="http://genome.ucsc.edu/cgi-bin/hgTracks?position=chr6_mcf_hap5:2970523-2970706&amp;db=hg19&amp;org=human"><Data ss:Type="String">chr6_mcf_hap5:2970523-2970706 (+)</Data></Cell><Cell><Data ss:Type="String">chr6_mcf_hap5</Data></Cell><Cell><Data ss:Type="String">+</Data></Cell><Cell><Data ss:Type="Number">2970549.0</Data></Cell><Cell><Data ss:Type="Number">2970680.0</Data></Cell><Cell><Data ss:Type="Number">2965549.0</Data></Cell><Cell><Data ss:Type="Number">2971548.0</Data></Cell><Cell><Data ss:Type="Number">33.0</Data></Cell><Cell><Data ss:Type="Number">1.0</Data></Cell><Cell><Data ss:Type="Number">0.0</Data></Cell><Cell><Data ss:Type="Number">0.0</Data></Cell><Cell><Data ss:Type="Number">3.0</Data></Cell><Cell><Data ss:Type="Number">2.0</Data></Cell><Cell><Data ss:Type="Number">2.0</Data></Cell><Cell><Data ss:Type="Number">3.0</Data></Cell><Cell><Data ss:Type="Number">2.0</Data></Cell><Cell><Data ss:Type="Number">2.0</Data></Cell><Cell><Data ss:Type="Number">2.0</Data></Cell><Cell><Data ss:Type="Number">2.0</Data></Cell><Cell><Data ss:Type="Number">2.0</Data></Cell><Cell><Data ss:Type="Number">0.0</Data></Cell><Cell><Data ss:Type="Number">0.0</Data></Cell><Cell><Data ss:Type="Number">0.0</Data></Cell><Cell><Data ss:Type="Number">2.0</Data></Cell><Cell><Data ss:Type="Number">0.0</Data></Cell><Cell><Data ss:Type="Number">1.0</Data></Cell><Cell><Data ss:Type="Number">0.0</Data></Cell><Cell><Data ss:Type="Number">2.0</Data></Cell><Cell><Data ss:Type="Number">3.0</Data></Cell><Cell><Data ss:Type="Number">0.0</Data></Cell><Cell><Data ss:Type="Number">1.0</Data></Cell><Cell><Data ss:Type="Number">0.0</Data></Cell><Cell><Data ss:Type="Number">0.0</Data></Cell><Cell><Data ss:Type="Number">0.0</Data></Cell><Cell><Data ss:Type="Number">0.0</Data></Cell><Cell><Data ss:Type="Number">0.0</Data></Cell><Cell><Data ss:Type="Number">0.0</Data></Cell><Cell><Data ss:Type="Number">0.0</Data></Cell><Cell><Data ss:Type="Number">0.0</Data></Cell><Cell><Data ss:Type="Number">0.0</Data></Cell><Cell><Data ss:Type="Number">0.0</Data></Cell><Cell><Data ss:Type="Number">1.0</Data></Cell><Cell><Data ss:Type="Number">0.0</Data></Cell><Cell><Data ss:Type="Number">1.0</Data></Cell><Cell><Data ss:Type="Number">1.0</Data></Cell></Row><Row ss:Index="26"><Cell ss:StyleID="ref" ss:HRef="http://www.ncbi.nlm.nih.gov/nuccore/?term=NM_014952"><Data ss:Type="String">NM_014952</Data></Cell><Cell ss:StyleID="ref" ss:HRef="http://www.genecards.org/cgi-bin/carddisp.pl?gene=AQP9"><Data ss:Type="String">AQP9</Data></Cell><Cell ss:StyleID="ref" ss:HRef="http://www.kegg.jp/kegg-bin/show_pathway?map=hsa04976&amp;multi_query=366+cyan%2Cblack"><Data ss:Type="String">Bile secretion</Data></Cell><Cell ss:StyleID="ref" ss:HRef="http://www.proteinatlas.org/ENSG00000103569"><Data ss:Type="String">ENSG00000103569</Data></Cell><Cell ss:StyleID="ref" ss:HRef="http://genome.ucsc.edu/cgi-bin/hgTracks?position=chr15:40728005-40765847&amp;db=hg19&amp;org=human"><Data ss:Type="String">chr15:40728005-40765847 (+)</Data></Cell><Cell><Data ss:Type="String">chr15</Data></Cell><Cell><Data ss:Type="String">+</Data></Cell><Cell><Data ss:Type="Number">4.0733411e7</Data></Cell><Cell><Data ss:Type="Number">4.0760441e7</Data></Cell><Cell><Data ss:Type="Number">4.0728411e7</Data></Cell><Cell><Data ss:Type="Number">4.073441e7</Data></Cell><Cell><Data ss:Type="Number">31.0</Data></Cell><Cell><Data ss:Type="Number">2.0</Data></Cell><Cell><Data ss:Type="Number">3.0</Data></Cell><Cell><Data ss:Type="Number">3.0</Data></Cell><Cell><Data ss:Type="Number">0.0</Data></Cell><Cell><Data ss:Type="Number">0.0</Data></Cell><Cell><Data ss:Type="Number">0.0</Data></Cell><Cell><Data ss:Type="Number">0.0</Data></Cell><Cell><Data ss:Type="Number">0.0</Data></Cell><Cell><Data ss:Type="Number">0.0</Data></Cell><Cell><Data ss:Type="Number">0.0</Data></Cell><Cell><Data ss:Type="Number">0.0</Data></Cell><Cell><Data ss:Type="Number">0.0</Data></Cell><Cell><Data ss:Type="Number">0.0</Data></Cell><Cell><Data ss:Type="Number">2.0</Data></Cell><Cell><Data ss:Type="Number">1.0</Data></Cell><Cell><Data ss:Type="Number">1.0</Data></Cell><Cell><Data ss:Type="Number">1.0</Data></Cell><Cell><Data ss:Type="Number">2.0</Data></Cell><Cell><Data ss:Type="Number">1.0</Data></Cell><Cell><Data ss:Type="Number">3.0</Data></Cell><Cell><Data ss:Type="Number">0.0</Data></Cell><Cell><Data ss:Type="Number">0.0</Data></Cell><Cell><Data ss:Type="Number">3.0</Data></Cell><Cell><Data ss:Type="Number">1.0</Data></Cell><Cell><Data ss:Type="Number">1.0</Data></Cell><Cell><Data ss:Type="Number">0.0</Data></Cell><Cell><Data ss:Type="Number">0.0</Data></Cell><Cell><Data ss:Type="Number">2.0</Data></Cell><Cell><Data ss:Type="Number">0.0</Data></Cell><Cell><Data ss:Type="Number">0.0</Data></Cell><Cell><Data ss:Type="Number">0.0</Data></Cell><Cell><Data ss:Type="Number">1.0</Data></Cell><Cell><Data ss:Type="Number">1.0</Data></Cell><Cell><Data ss:Type="Number">0.0</Data></Cell><Cell><Data ss:Type="Number">1.0</Data></Cell><Cell><Data ss:Type="Number">1.0</Data></Cell><Cell><Data ss:Type="Number">1.0</Data></Cell></Row><Row ss:Index="27"><Cell ss:StyleID="ref" ss:HRef="http://www.ncbi.nlm.nih.gov/nuccore/?term=NM_005345"><Data ss:Type="String">NM_005345</Data></Cell><Cell ss:StyleID="ref" ss:HRef="http://www.genecards.org/cgi-bin/carddisp.pl?gene=ARHGEF5"><Data ss:Type="String">ARHGEF5</Data></Cell><Cell /><Cell ss:StyleID="ref" ss:HRef="http://www.proteinatlas.org/ENSG00000050327"><Data ss:Type="String">ENSG00000050327</Data></Cell><Cell ss:StyleID="ref" ss:HRef="http://genome.ucsc.edu/cgi-bin/hgTracks?position=chr6_cox_hap2:3292385-3295785&amp;db=hg19&amp;org=human"><Data ss:Type="String">chr6_cox_hap2:3292385-3295785 (+)</Data></Cell><Cell><Data ss:Type="String">chr6_cox_hap2</Data></Cell><Cell><Data ss:Type="String">+</Data></Cell><Cell><Data ss:Type="Number">3292871.0</Data></Cell><Cell><Data ss:Type="Number">3295299.0</Data></Cell><Cell><Data ss:Type="Number">3287871.0</Data></Cell><Cell><Data ss:Type="Number">3293870.0</Data></Cell><Cell><Data ss:Type="Number">31.0</Data></Cell><Cell><Data ss:Type="Number">1.0</Data></Cell><Cell><Data ss:Type="Number">3.0</Data></Cell><Cell><Data ss:Type="Number">3.0</Data></Cell><Cell><Data ss:Type="Number">0.0</Data></Cell><Cell><Data ss:Type="Number">0.0</Data></Cell><Cell><Data ss:Type="Number">0.0</Data></Cell><Cell><Data ss:Type="Number">0.0</Data></Cell><Cell><Data ss:Type="Number">0.0</Data></Cell><Cell><Data ss:Type="Number">0.0</Data></Cell><Cell><Data ss:Type="Number">0.0</Data></Cell><Cell><Data ss:Type="Number">0.0</Data></Cell><Cell><Data ss:Type="Number">0.0</Data></Cell><Cell><Data ss:Type="Number">4.0</Data></Cell><Cell><Data ss:Type="Number">2.0</Data></Cell><Cell><Data ss:Type="Number">4.0</Data></Cell><Cell><Data ss:Type="Number">0.0</Data></Cell><Cell><Data ss:Type="Number">1.0</Data></Cell><Cell><Data ss:Type="Number">0.0</Data></Cell><Cell><Data ss:Type="Number">5.0</Data></Cell><Cell><Data ss:Type="Number">0.0</Data></Cell><Cell><Data ss:Type="Number">0.0</Data></Cell><Cell><Data ss:Type="Number">0.0</Data></Cell><Cell><Data ss:Type="Number">1.0</Data></Cell><Cell><Data ss:Type="Number">1.0</Data></Cell><Cell><Data ss:Type="Number">1.0</Data></Cell><Cell><Data ss:Type="Number">0.0</Data></Cell><Cell><Data ss:Type="Number">0.0</Data></Cell><Cell><Data ss:Type="Number">1.0</Data></Cell><Cell><Data ss:Type="Number">0.0</Data></Cell><Cell><Data ss:Type="Number">0.0</Data></Cell><Cell><Data ss:Type="Number">0.0</Data></Cell><Cell><Data ss:Type="Number">0.0</Data></Cell><Cell><Data ss:Type="Number">2.0</Data></Cell><Cell><Data ss:Type="Number">0.0</Data></Cell><Cell><Data ss:Type="Number">0.0</Data></Cell><Cell><Data ss:Type="Number">1.0</Data></Cell><Cell><Data ss:Type="Number">1.0</Data></Cell></Row><Row ss:Index="28"><Cell ss:StyleID="ref" ss:HRef="http://www.ncbi.nlm.nih.gov/nuccore/?term=NM_005345"><Data ss:Type="String">NM_005345</Data></Cell><Cell ss:StyleID="ref" ss:HRef="http://www.genecards.org/cgi-bin/carddisp.pl?gene=IGFBP3"><Data ss:Type="String">IGFBP3</Data></Cell><Cell ss:StyleID="ref" ss:HRef="http://www.kegg.jp/kegg-bin/show_pathway?map=hsa05202&amp;multi_query=3486+cyan%2Cblack"><Data ss:Type="String">Transcriptional misregulation in cancer</Data></Cell><Cell ss:StyleID="ref" ss:HRef="http://www.proteinatlas.org/ENSG00000146674"><Data ss:Type="String">ENSG00000146674</Data></Cell><Cell ss:StyleID="ref" ss:HRef="http://genome.ucsc.edu/cgi-bin/hgTracks?position=chr6_dbb_hap3:3068392-3071792&amp;db=hg19&amp;org=human"><Data ss:Type="String">chr6_dbb_hap3:3068392-3071792 (+)</Data></Cell><Cell><Data ss:Type="String">chr6_dbb_hap3</Data></Cell><Cell><Data ss:Type="String">+</Data></Cell><Cell><Data ss:Type="Number">3068878.0</Data></Cell><Cell><Data ss:Type="Number">3071306.0</Data></Cell><Cell><Data ss:Type="Number">3063878.0</Data></Cell><Cell><Data ss:Type="Number">3069877.0</Data></Cell><Cell><Data ss:Type="Number">30.0</Data></Cell><Cell><Data ss:Type="Number">1.0</Data></Cell><Cell><Data ss:Type="Number">3.0</Data></Cell><Cell><Data ss:Type="Number">3.0</Data></Cell><Cell><Data ss:Type="Number">0.0</Data></Cell><Cell><Data ss:Type="Number">0.0</Data></Cell><Cell><Data ss:Type="Number">0.0</Data></Cell><Cell><Data ss:Type="Number">0.0</Data></Cell><Cell><Data ss:Type="Number">0.0</Data></Cell><Cell><Data ss:Type="Number">0.0</Data></Cell><Cell><Data ss:Type="Number">0.0</Data></Cell><Cell><Data ss:Type="Number">0.0</Data></Cell><Cell><Data ss:Type="Number">0.0</Data></Cell><Cell><Data ss:Type="Number">4.0</Data></Cell><Cell><Data ss:Type="Number">2.0</Data></Cell><Cell><Data ss:Type="Number">3.0</Data></Cell><Cell><Data ss:Type="Number">0.0</Data></Cell><Cell><Data ss:Type="Number">1.0</Data></Cell><Cell><Data ss:Type="Number">0.0</Data></Cell><Cell><Data ss:Type="Number">5.0</Data></Cell><Cell><Data ss:Type="Number">0.0</Data></Cell><Cell><Data ss:Type="Number">0.0</Data></Cell><Cell><Data ss:Type="Number">0.0</Data></Cell><Cell><Data ss:Type="Number">1.0</Data></Cell><Cell><Data ss:Type="Number">1.0</Data></Cell><Cell><Data ss:Type="Number">2.0</Data></Cell><Cell><Data ss:Type="Number">0.0</Data></Cell><Cell><Data ss:Type="Number">0.0</Data></Cell><Cell><Data ss:Type="Number">1.0</Data></Cell><Cell><Data ss:Type="Number">0.0</Data></Cell><Cell><Data ss:Type="Number">0.0</Data></Cell><Cell><Data ss:Type="Number">0.0</Data></Cell><Cell><Data ss:Type="Number">0.0</Data></Cell><Cell><Data ss:Type="Number">1.0</Data></Cell><Cell><Data ss:Type="Number">0.0</Data></Cell><Cell><Data ss:Type="Number">0.0</Data></Cell><Cell><Data ss:Type="Number">1.0</Data></Cell><Cell><Data ss:Type="Number">1.0</Data></Cell></Row><Row ss:Index="29"><Cell ss:StyleID="ref" ss:HRef="http://www.ncbi.nlm.nih.gov/nuccore/?term=NM_005346"><Data ss:Type="String">NM_005346</Data></Cell><Cell ss:StyleID="ref" ss:HRef="http://www.genecards.org/cgi-bin/carddisp.pl?gene=C8G"><Data ss:Type="String">C8G</Data></Cell><Cell ss:StyleID="ref" ss:HRef="http://www.kegg.jp/kegg-bin/show_pathway?map=hsa05322&amp;multi_query=733+cyan%2Cblack"><Data ss:Type="String">Systemic lupus erythematosus</Data></Cell><Cell ss:StyleID="ref" ss:HRef="http://www.proteinatlas.org/ENSG00000176919"><Data ss:Type="String">ENSG00000176919</Data></Cell><Cell ss:StyleID="ref" ss:HRef="http://genome.ucsc.edu/cgi-bin/hgTracks?position=chr6_qbl_hap6:3088658-3092191&amp;db=hg19&amp;org=human"><Data ss:Type="String">chr6_qbl_hap6:3088658-3092191 (+)</Data></Cell><Cell><Data ss:Type="String">chr6_qbl_hap6</Data></Cell><Cell><Data ss:Type="String">+</Data></Cell><Cell><Data ss:Type="Number">3089163.0</Data></Cell><Cell><Data ss:Type="Number">3091686.0</Data></Cell><Cell><Data ss:Type="Number">3084163.0</Data></Cell><Cell><Data ss:Type="Number">3090162.0</Data></Cell><Cell><Data ss:Type="Number">30.0</Data></Cell><Cell><Data ss:Type="Number">2.0</Data></Cell><Cell><Data ss:Type="Number">3.0</Data></Cell><Cell><Data ss:Type="Number">3.0</Data></Cell><Cell><Data ss:Type="Number">0.0</Data></Cell><Cell><Data ss:Type="Number">0.0</Data></Cell><Cell><Data ss:Type="Number">0.0</Data></Cell><Cell><Data ss:Type="Number">0.0</Data></Cell><Cell><Data ss:Type="Number">0.0</Data></Cell><Cell><Data ss:Type="Number">0.0</Data></Cell><Cell><Data ss:Type="Number">0.0</Data></Cell><Cell><Data ss:Type="Number">0.0</Data></Cell><Cell><Data ss:Type="Number">0.0</Data></Cell><Cell><Data ss:Type="Number">3.0</Data></Cell><Cell><Data ss:Type="Number">1.0</Data></Cell><Cell><Data ss:Type="Number">3.0</Data></Cell><Cell><Data ss:Type="Number">0.0</Data></Cell><Cell><Data ss:Type="Number">1.0</Data></Cell><Cell><Data ss:Type="Number">0.0</Data></Cell><Cell><Data ss:Type="Number">4.0</Data></Cell><Cell><Data ss:Type="Number">0.0</Data></Cell><Cell><Data ss:Type="Number">0.0</Data></Cell><Cell><Data ss:Type="Number">0.0</Data></Cell><Cell><Data ss:Type="Number">1.0</Data></Cell><Cell><Data ss:Type="Number">1.0</Data></Cell><Cell><Data ss:Type="Number">2.0</Data></Cell><Cell><Data ss:Type="Number">1.0</Data></Cell><Cell><Data ss:Type="Number">0.0</Data></Cell><Cell><Data ss:Type="Number">1.0</Data></Cell><Cell><Data ss:Type="Number">0.0</Data></Cell><Cell><Data ss:Type="Number">0.0</Data></Cell><Cell><Data ss:Type="Number">0.0</Data></Cell><Cell><Data ss:Type="Number">1.0</Data></Cell><Cell><Data ss:Type="Number">2.0</Data></Cell><Cell><Data ss:Type="Number">0.0</Data></Cell><Cell><Data ss:Type="Number">0.0</Data></Cell><Cell><Data ss:Type="Number">1.0</Data></Cell><Cell><Data ss:Type="Number">0.0</Data></Cell></Row><Row ss:Index="30"><Cell ss:StyleID="ref" ss:HRef="http://www.ncbi.nlm.nih.gov/nuccore/?term=NM_005345"><Data ss:Type="String">NM_005345</Data></Cell><Cell ss:StyleID="ref" ss:HRef="http://www.genecards.org/cgi-bin/carddisp.pl?gene=OPLAH"><Data ss:Type="String">OPLAH</Data></Cell><Cell ss:StyleID="ref" ss:HRef="http://www.kegg.jp/kegg-bin/show_pathway?map=hsa00480&amp;multi_query=26873+cyan%2Cblack"><Data ss:Type="String">Glutathione metabolism</Data></Cell><Cell ss:StyleID="ref" ss:HRef="http://www.proteinatlas.org/ENSG00000178814"><Data ss:Type="String">ENSG00000178814</Data></Cell><Cell ss:StyleID="ref" ss:HRef="http://genome.ucsc.edu/cgi-bin/hgTracks?position=chr6_qbl_hap6:3076452-3079852&amp;db=hg19&amp;org=human"><Data ss:Type="String">chr6_qbl_hap6:3076452-3079852 (+)</Data></Cell><Cell><Data ss:Type="String">chr6_qbl_hap6</Data></Cell><Cell><Data ss:Type="String">+</Data></Cell><Cell><Data ss:Type="Number">3076938.0</Data></Cell><Cell><Data ss:Type="Number">3079366.0</Data></Cell><Cell><Data ss:Type="Number">3071938.0</Data></Cell><Cell><Data ss:Type="Number">3077937.0</Data></Cell><Cell><Data ss:Type="Number">29.0</Data></Cell><Cell><Data ss:Type="Number">1.0</Data></Cell><Cell><Data ss:Type="Number">3.0</Data></Cell><Cell><Data ss:Type="Number">3.0</Data></Cell><Cell><Data ss:Type="Number">0.0</Data></Cell><Cell><Data ss:Type="Number">0.0</Data></Cell><Cell><Data ss:Type="Number">0.0</Data></Cell><Cell><Data ss:Type="Number">0.0</Data></Cell><Cell><Data ss:Type="Number">0.0</Data></Cell><Cell><Data ss:Type="Number">0.0</Data></Cell><Cell><Data ss:Type="Number">0.0</Data></Cell><Cell><Data ss:Type="Number">0.0</Data></Cell><Cell><Data ss:Type="Number">0.0</Data></Cell><Cell><Data ss:Type="Number">4.0</Data></Cell><Cell><Data ss:Type="Number">2.0</Data></Cell><Cell><Data ss:Type="Number">3.0</Data></Cell><Cell><Data ss:Type="Number">0.0</Data></Cell><Cell><Data ss:Type="Number">1.0</Data></Cell><Cell><Data ss:Type="Number">0.0</Data></Cell><Cell><Data ss:Type="Number">4.0</Data></Cell><Cell><Data ss:Type="Number">0.0</Data></Cell><Cell><Data ss:Type="Number">0.0</Data></Cell><Cell><Data ss:Type="Number">0.0</Data></Cell><Cell><Data ss:Type="Number">1.0</Data></Cell><Cell><Data ss:Type="Number">1.0</Data></Cell><Cell><Data ss:Type="Number">2.0</Data></Cell><Cell><Data ss:Type="Number">0.0</Data></Cell><Cell><Data ss:Type="Number">0.0</Data></Cell><Cell><Data ss:Type="Number">1.0</Data></Cell><Cell><Data ss:Type="Number">0.0</Data></Cell><Cell><Data ss:Type="Number">0.0</Data></Cell><Cell><Data ss:Type="Number">0.0</Data></Cell><Cell><Data ss:Type="Number">0.0</Data></Cell><Cell><Data ss:Type="Number">1.0</Data></Cell><Cell><Data ss:Type="Number">0.0</Data></Cell><Cell><Data ss:Type="Number">0.0</Data></Cell><Cell><Data ss:Type="Number">1.0</Data></Cell><Cell><Data ss:Type="Number">1.0</Data></Cell></Row><Row ss:Index="31"><Cell ss:StyleID="ref" ss:HRef="http://www.ncbi.nlm.nih.gov/nuccore/?term=NM_005346"><Data ss:Type="String">NM_005346</Data></Cell><Cell ss:StyleID="ref" ss:HRef="http://www.genecards.org/cgi-bin/carddisp.pl?gene=GPR115"><Data ss:Type="String">GPR115</Data></Cell><Cell /><Cell ss:StyleID="ref" ss:HRef="http://www.proteinatlas.org/ENSG00000153294"><Data ss:Type="String">ENSG00000153294</Data></Cell><Cell ss:StyleID="ref" ss:HRef="http://genome.ucsc.edu/cgi-bin/hgTracks?position=chr6:31795008-31798535&amp;db=hg19&amp;org=human"><Data ss:Type="String">chr6:31795008-31798535 (+)</Data></Cell><Cell><Data ss:Type="String">chr6</Data></Cell><Cell><Data ss:Type="String">+</Data></Cell><Cell><Data ss:Type="Number">3.1795512e7</Data></Cell><Cell><Data ss:Type="Number">3.1798031e7</Data></Cell><Cell><Data ss:Type="Number">3.1790512e7</Data></Cell><Cell><Data ss:Type="Number">3.1796511e7</Data></Cell><Cell><Data ss:Type="Number">27.0</Data></Cell><Cell><Data ss:Type="Number">2.0</Data></Cell><Cell><Data ss:Type="Number">3.0</Data></Cell><Cell><Data ss:Type="Number">3.0</Data></Cell><Cell><Data ss:Type="Number">0.0</Data></Cell><Cell><Data ss:Type="Number">0.0</Data></Cell><Cell><Data ss:Type="Number">0.0</Data></Cell><Cell><Data ss:Type="Number">0.0</Data></Cell><Cell><Data ss:Type="Number">0.0</Data></Cell><Cell><Data ss:Type="Number">0.0</Data></Cell><Cell><Data ss:Type="Number">0.0</Data></Cell><Cell><Data ss:Type="Number">0.0</Data></Cell><Cell><Data ss:Type="Number">0.0</Data></Cell><Cell><Data ss:Type="Number">3.0</Data></Cell><Cell><Data ss:Type="Number">1.0</Data></Cell><Cell><Data ss:Type="Number">3.0</Data></Cell><Cell><Data ss:Type="Number">0.0</Data></Cell><Cell><Data ss:Type="Number">1.0</Data></Cell><Cell><Data ss:Type="Number">0.0</Data></Cell><Cell><Data ss:Type="Number">4.0</Data></Cell><Cell><Data ss:Type="Number">0.0</Data></Cell><Cell><Data ss:Type="Number">0.0</Data></Cell><Cell><Data ss:Type="Number">0.0</Data></Cell><Cell><Data ss:Type="Number">1.0</Data></Cell><Cell><Data ss:Type="Number">0.0</Data></Cell><Cell><Data ss:Type="Number">1.0</Data></Cell><Cell><Data ss:Type="Number">1.0</Data></Cell><Cell><Data ss:Type="Number">0.0</Data></Cell><Cell><Data ss:Type="Number">1.0</Data></Cell><Cell><Data ss:Type="Number">0.0</Data></Cell><Cell><Data ss:Type="Number">0.0</Data></Cell><Cell><Data ss:Type="Number">0.0</Data></Cell><Cell><Data ss:Type="Number">1.0</Data></Cell><Cell><Data ss:Type="Number">1.0</Data></Cell><Cell><Data ss:Type="Number">0.0</Data></Cell><Cell><Data ss:Type="Number">0.0</Data></Cell><Cell><Data ss:Type="Number">1.0</Data></Cell><Cell><Data ss:Type="Number">0.0</Data></Cell></Row><Row ss:Index="32"><Cell ss:StyleID="ref" ss:HRef="http://www.ncbi.nlm.nih.gov/nuccore/?term=NM_005345"><Data ss:Type="String">NM_005345</Data></Cell><Cell ss:StyleID="ref" ss:HRef="http://www.genecards.org/cgi-bin/carddisp.pl?gene=AP1S1"><Data ss:Type="String">AP1S1</Data></Cell><Cell ss:StyleID="ref" ss:HRef="http://www.kegg.jp/kegg-bin/show_pathway?map=hsa04142&amp;multi_query=1174+cyan%2Cblack"><Data ss:Type="String">Lysosome</Data></Cell><Cell ss:StyleID="ref" ss:HRef="http://www.proteinatlas.org/ENSG00000106367"><Data ss:Type="String">ENSG00000106367</Data></Cell><Cell ss:StyleID="ref" ss:HRef="http://genome.ucsc.edu/cgi-bin/hgTracks?position=chr6_apd_hap1:3097566-3100966&amp;db=hg19&amp;org=human"><Data ss:Type="String">chr6_apd_hap1:3097566-3100966 (+)</Data></Cell><Cell><Data ss:Type="String">chr6_apd_hap1</Data></Cell><Cell><Data ss:Type="String">+</Data></Cell><Cell><Data ss:Type="Number">3098052.0</Data></Cell><Cell><Data ss:Type="Number">3100480.0</Data></Cell><Cell><Data ss:Type="Number">3093052.0</Data></Cell><Cell><Data ss:Type="Number">3099051.0</Data></Cell><Cell><Data ss:Type="Number">27.0</Data></Cell><Cell><Data ss:Type="Number">1.0</Data></Cell><Cell><Data ss:Type="Number">3.0</Data></Cell><Cell><Data ss:Type="Number">3.0</Data></Cell><Cell><Data ss:Type="Number">0.0</Data></Cell><Cell><Data ss:Type="Number">0.0</Data></Cell><Cell><Data ss:Type="Number">0.0</Data></Cell><Cell><Data ss:Type="Number">0.0</Data></Cell><Cell><Data ss:Type="Number">0.0</Data></Cell><Cell><Data ss:Type="Number">0.0</Data></Cell><Cell><Data ss:Type="Number">0.0</Data></Cell><Cell><Data ss:Type="Number">0.0</Data></Cell><Cell><Data ss:Type="Number">0.0</Data></Cell><Cell><Data ss:Type="Number">4.0</Data></Cell><Cell><Data ss:Type="Number">2.0</Data></Cell><Cell><Data ss:Type="Number">2.0</Data></Cell><Cell><Data ss:Type="Number">0.0</Data></Cell><Cell><Data ss:Type="Number">1.0</Data></Cell><Cell><Data ss:Type="Number">0.0</Data></Cell><Cell><Data ss:Type="Number">3.0</Data></Cell><Cell><Data ss:Type="Number">0.0</Data></Cell><Cell><Data ss:Type="Number">0.0</Data></Cell><Cell><Data ss:Type="Number">0.0</Data></Cell><Cell><Data ss:Type="Number">1.0</Data></Cell><Cell><Data ss:Type="Number">1.0</Data></Cell><Cell><Data ss:Type="Number">2.0</Data></Cell><Cell><Data ss:Type="Number">0.0</Data></Cell><Cell><Data ss:Type="Number">0.0</Data></Cell><Cell><Data ss:Type="Number">1.0</Data></Cell><Cell><Data ss:Type="Number">0.0</Data></Cell><Cell><Data ss:Type="Number">0.0</Data></Cell><Cell><Data ss:Type="Number">0.0</Data></Cell><Cell><Data ss:Type="Number">0.0</Data></Cell><Cell><Data ss:Type="Number">1.0</Data></Cell><Cell><Data ss:Type="Number">0.0</Data></Cell><Cell><Data ss:Type="Number">0.0</Data></Cell><Cell><Data ss:Type="Number">1.0</Data></Cell><Cell><Data ss:Type="Number">1.0</Data></Cell></Row><Row ss:Index="33"><Cell ss:StyleID="ref" ss:HRef="http://www.ncbi.nlm.nih.gov/nuccore/?term=NM_005346"><Data ss:Type="String">NM_005346</Data></Cell><Cell ss:StyleID="ref" ss:HRef="http://www.genecards.org/cgi-bin/carddisp.pl?gene=EN2"><Data ss:Type="String">EN2</Data></Cell><Cell /><Cell ss:StyleID="ref" ss:HRef="http://www.proteinatlas.org/ENSG00000164778"><Data ss:Type="String">ENSG00000164778</Data></Cell><Cell ss:StyleID="ref" ss:HRef="http://genome.ucsc.edu/cgi-bin/hgTracks?position=chr6_cox_hap2:3304590-3308120&amp;db=hg19&amp;org=human"><Data ss:Type="String">chr6_cox_hap2:3304590-3308120 (+)</Data></Cell><Cell><Data ss:Type="String">chr6_cox_hap2</Data></Cell><Cell><Data ss:Type="String">+</Data></Cell><Cell><Data ss:Type="Number">3305094.0</Data></Cell><Cell><Data ss:Type="Number">3307616.0</Data></Cell><Cell><Data ss:Type="Number">3300094.0</Data></Cell><Cell><Data ss:Type="Number">3306093.0</Data></Cell><Cell><Data ss:Type="Number">26.0</Data></Cell><Cell><Data ss:Type="Number">2.0</Data></Cell><Cell><Data ss:Type="Number">3.0</Data></Cell><Cell><Data ss:Type="Number">3.0</Data></Cell><Cell><Data ss:Type="Number">0.0</Data></Cell><Cell><Data ss:Type="Number">0.0</Data></Cell><Cell><Data ss:Type="Number">0.0</Data></Cell><Cell><Data ss:Type="Number">0.0</Data></Cell><Cell><Data ss:Type="Number">0.0</Data></Cell><Cell><Data ss:Type="Number">0.0</Data></Cell><Cell><Data ss:Type="Number">0.0</Data></Cell><Cell><Data ss:Type="Number">0.0</Data></Cell><Cell><Data ss:Type="Number">0.0</Data></Cell><Cell><Data ss:Type="Number">3.0</Data></Cell><Cell><Data ss:Type="Number">1.0</Data></Cell><Cell><Data ss:Type="Number">2.0</Data></Cell><Cell><Data ss:Type="Number">0.0</Data></Cell><Cell><Data ss:Type="Number">1.0</Data></Cell><Cell><Data ss:Type="Number">0.0</Data></Cell><Cell><Data ss:Type="Number">3.0</Data></Cell><Cell><Data ss:Type="Number">0.0</Data></Cell><Cell><Data ss:Type="Number">0.0</Data></Cell><Cell><Data ss:Type="Number">0.0</Data></Cell><Cell><Data ss:Type="Number">1.0</Data></Cell><Cell><Data ss:Type="Number">1.0</Data></Cell><Cell><Data ss:Type="Number">2.0</Data></Cell><Cell><Data ss:Type="Number">1.0</Data></Cell><Cell><Data ss:Type="Number">0.0</Data></Cell><Cell><Data ss:Type="Number">1.0</Data></Cell><Cell><Data ss:Type="Number">0.0</Data></Cell><Cell><Data ss:Type="Number">0.0</Data></Cell><Cell><Data ss:Type="Number">0.0</Data></Cell><Cell><Data ss:Type="Number">1.0</Data></Cell><Cell><Data ss:Type="Number">0.0</Data></Cell><Cell><Data ss:Type="Number">0.0</Data></Cell><Cell><Data ss:Type="Number">0.0</Data></Cell><Cell><Data ss:Type="Number">1.0</Data></Cell><Cell><Data ss:Type="Number">0.0</Data></Cell></Row><Row ss:Index="34"><Cell ss:StyleID="ref" ss:HRef="http://www.ncbi.nlm.nih.gov/nuccore/?term=NM_005346"><Data ss:Type="String">NM_005346</Data></Cell><Cell ss:StyleID="ref" ss:HRef="http://www.genecards.org/cgi-bin/carddisp.pl?gene=MIR4653"><Data ss:Type="String">MIR4653</Data></Cell><Cell /><Cell ss:StyleID="ref" ss:HRef="http://www.proteinatlas.org/ENSG00000264425"><Data ss:Type="String">ENSG00000264425</Data></Cell><Cell ss:StyleID="ref" ss:HRef="http://genome.ucsc.edu/cgi-bin/hgTracks?position=chr6_apd_hap1:3109773-3113292&amp;db=hg19&amp;org=human"><Data ss:Type="String">chr6_apd_hap1:3109773-3113292 (+)</Data></Cell><Cell><Data ss:Type="String">chr6_apd_hap1</Data></Cell><Cell><Data ss:Type="String">+</Data></Cell><Cell><Data ss:Type="Number">3110276.0</Data></Cell><Cell><Data ss:Type="Number">3112789.0</Data></Cell><Cell><Data ss:Type="Number">3105276.0</Data></Cell><Cell><Data ss:Type="Number">3111275.0</Data></Cell><Cell><Data ss:Type="Number">24.0</Data></Cell><Cell><Data ss:Type="Number">2.0</Data></Cell><Cell><Data ss:Type="Number">3.0</Data></Cell><Cell><Data ss:Type="Number">3.0</Data></Cell><Cell><Data ss:Type="Number">0.0</Data></Cell><Cell><Data ss:Type="Number">0.0</Data></Cell><Cell><Data ss:Type="Number">0.0</Data></Cell><Cell><Data ss:Type="Number">0.0</Data></Cell><Cell><Data ss:Type="Number">0.0</Data></Cell><Cell><Data ss:Type="Number">0.0</Data></Cell><Cell><Data ss:Type="Number">0.0</Data></Cell><Cell><Data ss:Type="Number">0.0</Data></Cell><Cell><Data ss:Type="Number">0.0</Data></Cell><Cell><Data ss:Type="Number">3.0</Data></Cell><Cell><Data ss:Type="Number">1.0</Data></Cell><Cell><Data ss:Type="Number">1.0</Data></Cell><Cell><Data ss:Type="Number">0.0</Data></Cell><Cell><Data ss:Type="Number">1.0</Data></Cell><Cell><Data ss:Type="Number">0.0</Data></Cell><Cell><Data ss:Type="Number">1.0</Data></Cell><Cell><Data ss:Type="Number">0.0</Data></Cell><Cell><Data ss:Type="Number">0.0</Data></Cell><Cell><Data ss:Type="Number">0.0</Data></Cell><Cell><Data ss:Type="Number">1.0</Data></Cell><Cell><Data ss:Type="Number">1.0</Data></Cell><Cell><Data ss:Type="Number">1.0</Data></Cell><Cell><Data ss:Type="Number">1.0</Data></Cell><Cell><Data ss:Type="Number">0.0</Data></Cell><Cell><Data ss:Type="Number">1.0</Data></Cell><Cell><Data ss:Type="Number">0.0</Data></Cell><Cell><Data ss:Type="Number">0.0</Data></Cell><Cell><Data ss:Type="Number">0.0</Data></Cell><Cell><Data ss:Type="Number">1.0</Data></Cell><Cell><Data ss:Type="Number">2.0</Data></Cell><Cell><Data ss:Type="Number">0.0</Data></Cell><Cell><Data ss:Type="Number">0.0</Data></Cell><Cell><Data ss:Type="Number">1.0</Data></Cell><Cell><Data ss:Type="Number">0.0</Data></Cell></Row><Row ss:Index="35"><Cell ss:StyleID="ref" ss:HRef="http://www.ncbi.nlm.nih.gov/nuccore/?term=NR_003029"><Data ss:Type="String">NR_003029</Data></Cell><Cell ss:StyleID="ref" ss:HRef="http://www.genecards.org/cgi-bin/carddisp.pl?gene=SLC7A7"><Data ss:Type="String">SLC7A7</Data></Cell><Cell ss:StyleID="ref" ss:HRef="http://www.kegg.jp/kegg-bin/show_pathway?map=hsa04974&amp;multi_query=9056+cyan%2Cblack"><Data ss:Type="String">Protein digestion and absorption</Data></Cell><Cell ss:StyleID="ref" ss:HRef="http://www.proteinatlas.org/ENSG00000155465"><Data ss:Type="String">ENSG00000155465</Data></Cell><Cell ss:StyleID="ref" ss:HRef="http://genome.ucsc.edu/cgi-bin/hgTracks?position=chr14:21860290-21860432&amp;db=hg19&amp;org=human"><Data ss:Type="String">chr14:21860290-21860432 (-)</Data></Cell><Cell><Data ss:Type="String">chr14</Data></Cell><Cell><Data ss:Type="String">-</Data></Cell><Cell><Data ss:Type="Number">2.186031e7</Data></Cell><Cell><Data ss:Type="Number">2.1860412e7</Data></Cell><Cell><Data ss:Type="Number">2.1859413e7</Data></Cell><Cell><Data ss:Type="Number">2.1865412e7</Data></Cell><Cell><Data ss:Type="Number">22.0</Data></Cell><Cell><Data ss:Type="Number">1.0</Data></Cell><Cell><Data ss:Type="Number">1.0</Data></Cell><Cell><Data ss:Type="Number">1.0</Data></Cell><Cell><Data ss:Type="Number">1.0</Data></Cell><Cell><Data ss:Type="Number">0.0</Data></Cell><Cell><Data ss:Type="Number">0.0</Data></Cell><Cell><Data ss:Type="Number">1.0</Data></Cell><Cell><Data ss:Type="Number">0.0</Data></Cell><Cell><Data ss:Type="Number">0.0</Data></Cell><Cell><Data ss:Type="Number">0.0</Data></Cell><Cell><Data ss:Type="Number">0.0</Data></Cell><Cell><Data ss:Type="Number">0.0</Data></Cell><Cell><Data ss:Type="Number">3.0</Data></Cell><Cell><Data ss:Type="Number">0.0</Data></Cell><Cell><Data ss:Type="Number">0.0</Data></Cell><Cell><Data ss:Type="Number">3.0</Data></Cell><Cell><Data ss:Type="Number">0.0</Data></Cell><Cell><Data ss:Type="Number">1.0</Data></Cell><Cell><Data ss:Type="Number">0.0</Data></Cell><Cell><Data ss:Type="Number">1.0</Data></Cell><Cell><Data ss:Type="Number">1.0</Data></Cell><Cell><Data ss:Type="Number">0.0</Data></Cell><Cell><Data ss:Type="Number">0.0</Data></Cell><Cell><Data ss:Type="Number">2.0</Data></Cell><Cell><Data ss:Type="Number">0.0</Data></Cell><Cell><Data ss:Type="Number">0.0</Data></Cell><Cell><Data ss:Type="Number">1.0</Data></Cell><Cell><Data ss:Type="Number">0.0</Data></Cell><Cell><Data ss:Type="Number">0.0</Data></Cell><Cell><Data ss:Type="Number">0.0</Data></Cell><Cell><Data ss:Type="Number">0.0</Data></Cell><Cell><Data ss:Type="Number">1.0</Data></Cell><Cell><Data ss:Type="Number">0.0</Data></Cell><Cell><Data ss:Type="Number">0.0</Data></Cell><Cell><Data ss:Type="Number">1.0</Data></Cell><Cell><Data ss:Type="Number">2.0</Data></Cell><Cell><Data ss:Type="Number">1.0</Data></Cell></Row><Row ss:Index="36"><Cell ss:StyleID="ref" ss:HRef="http://www.ncbi.nlm.nih.gov/nuccore/?term=NM_005346"><Data ss:Type="String">NM_005346</Data></Cell><Cell ss:StyleID="ref" ss:HRef="http://www.genecards.org/cgi-bin/carddisp.pl?gene=RPL19P12"><Data ss:Type="String">RPL19P12</Data></Cell><Cell /><Cell ss:StyleID="ref" ss:HRef="http://www.proteinatlas.org/ENSG00000224415"><Data ss:Type="String">ENSG00000224415</Data></Cell><Cell ss:StyleID="ref" ss:HRef="http://genome.ucsc.edu/cgi-bin/hgTracks?position=chr6_dbb_hap3:3080595-3084122&amp;db=hg19&amp;org=human"><Data ss:Type="String">chr6_dbb_hap3:3080595-3084122 (+)</Data></Cell><Cell><Data ss:Type="String">chr6_dbb_hap3</Data></Cell><Cell><Data ss:Type="String">+</Data></Cell><Cell><Data ss:Type="Number">3081099.0</Data></Cell><Cell><Data ss:Type="Number">3083618.0</Data></Cell><Cell><Data ss:Type="Number">3076099.0</Data></Cell><Cell><Data ss:Type="Number">3082098.0</Data></Cell><Cell><Data ss:Type="Number">22.0</Data></Cell><Cell><Data ss:Type="Number">2.0</Data></Cell><Cell><Data ss:Type="Number">3.0</Data></Cell><Cell><Data ss:Type="Number">3.0</Data></Cell><Cell><Data ss:Type="Number">0.0</Data></Cell><Cell><Data ss:Type="Number">0.0</Data></Cell><Cell><Data ss:Type="Number">0.0</Data></Cell><Cell><Data ss:Type="Number">0.0</Data></Cell><Cell><Data ss:Type="Number">0.0</Data></Cell><Cell><Data ss:Type="Number">0.0</Data></Cell><Cell><Data ss:Type="Number">0.0</Data></Cell><Cell><Data ss:Type="Number">0.0</Data></Cell><Cell><Data ss:Type="Number">0.0</Data></Cell><Cell><Data ss:Type="Number">3.0</Data></Cell><Cell><Data ss:Type="Number">1.0</Data></Cell><Cell><Data ss:Type="Number">0.0</Data></Cell><Cell><Data ss:Type="Number">0.0</Data></Cell><Cell><Data ss:Type="Number">1.0</Data></Cell><Cell><Data ss:Type="Number">0.0</Data></Cell><Cell><Data ss:Type="Number">0.0</Data></Cell><Cell><Data ss:Type="Number">0.0</Data></Cell><Cell><Data ss:Type="Number">0.0</Data></Cell><Cell><Data ss:Type="Number">0.0</Data></Cell><Cell><Data ss:Type="Number">1.0</Data></Cell><Cell><Data ss:Type="Number">1.0</Data></Cell><Cell><Data ss:Type="Number">1.0</Data></Cell><Cell><Data ss:Type="Number">1.0</Data></Cell><Cell><Data ss:Type="Number">0.0</Data></Cell><Cell><Data ss:Type="Number">1.0</Data></Cell><Cell><Data ss:Type="Number">0.0</Data></Cell><Cell><Data ss:Type="Number">0.0</Data></Cell><Cell><Data ss:Type="Number">0.0</Data></Cell><Cell><Data ss:Type="Number">1.0</Data></Cell><Cell><Data ss:Type="Number">2.0</Data></Cell><Cell><Data ss:Type="Number">0.0</Data></Cell><Cell><Data ss:Type="Number">0.0</Data></Cell><Cell><Data ss:Type="Number">1.0</Data></Cell><Cell><Data ss:Type="Number">0.0</Data></Cell></Row><Row ss:Index="37"><Cell ss:StyleID="ref" ss:HRef="http://www.ncbi.nlm.nih.gov/nuccore/?term=NM_152345"><Data ss:Type="String">NM_152345</Data></Cell><Cell ss:StyleID="ref" ss:HRef="http://www.genecards.org/cgi-bin/carddisp.pl?gene=DPRXP4"><Data ss:Type="String">DPRXP4</Data></Cell><Cell /><Cell ss:StyleID="ref" ss:HRef="http://www.proteinatlas.org/ENSG00000264743"><Data ss:Type="String">ENSG00000264743</Data></Cell><Cell ss:StyleID="ref" ss:HRef="http://genome.ucsc.edu/cgi-bin/hgTracks?position=chr17:27916277-27946029&amp;db=hg19&amp;org=human"><Data ss:Type="String">chr17:27916277-27946029 (+)</Data></Cell><Cell><Data ss:Type="String">chr17</Data></Cell><Cell><Data ss:Type="String">+</Data></Cell><Cell><Data ss:Type="Number">2.7920527e7</Data></Cell><Cell><Data ss:Type="Number">2.7941779e7</Data></Cell><Cell><Data ss:Type="Number">2.7915527e7</Data></Cell><Cell><Data ss:Type="Number">2.7921526e7</Data></Cell><Cell><Data ss:Type="Number">20.0</Data></Cell><Cell><Data ss:Type="Number">0.0</Data></Cell><Cell><Data ss:Type="Number">1.0</Data></Cell><Cell><Data ss:Type="Number">1.0</Data></Cell><Cell><Data ss:Type="Number">0.0</Data></Cell><Cell><Data ss:Type="Number">0.0</Data></Cell><Cell><Data ss:Type="Number">0.0</Data></Cell><Cell><Data ss:Type="Number">0.0</Data></Cell><Cell><Data ss:Type="Number">0.0</Data></Cell><Cell><Data ss:Type="Number">0.0</Data></Cell><Cell><Data ss:Type="Number">0.0</Data></Cell><Cell><Data ss:Type="Number">0.0</Data></Cell><Cell><Data ss:Type="Number">0.0</Data></Cell><Cell><Data ss:Type="Number">0.0</Data></Cell><Cell><Data ss:Type="Number">2.0</Data></Cell><Cell><Data ss:Type="Number">2.0</Data></Cell><Cell><Data ss:Type="Number">0.0</Data></Cell><Cell><Data ss:Type="Number">0.0</Data></Cell><Cell><Data ss:Type="Number">0.0</Data></Cell><Cell><Data ss:Type="Number">4.0</Data></Cell><Cell><Data ss:Type="Number">0.0</Data></Cell><Cell><Data ss:Type="Number">1.0</Data></Cell><Cell><Data ss:Type="Number">0.0</Data></Cell><Cell><Data ss:Type="Number">0.0</Data></Cell><Cell><Data ss:Type="Number">0.0</Data></Cell><Cell><Data ss:Type="Number">3.0</Data></Cell><Cell><Data ss:Type="Number">0.0</Data></Cell><Cell><Data ss:Type="Number">1.0</Data></Cell><Cell><Data ss:Type="Number">2.0</Data></Cell><Cell><Data ss:Type="Number">0.0</Data></Cell><Cell><Data ss:Type="Number">0.0</Data></Cell><Cell><Data ss:Type="Number">0.0</Data></Cell><Cell><Data ss:Type="Number">0.0</Data></Cell><Cell><Data ss:Type="Number">2.0</Data></Cell><Cell><Data ss:Type="Number">0.0</Data></Cell><Cell><Data ss:Type="Number">1.0</Data></Cell><Cell><Data ss:Type="Number">0.0</Data></Cell><Cell><Data ss:Type="Number">0.0</Data></Cell></Row><Row ss:Index="38"><Cell ss:StyleID="ref" ss:HRef="http://www.ncbi.nlm.nih.gov/nuccore/?term=NM_005345"><Data ss:Type="String">NM_005345</Data></Cell><Cell ss:StyleID="ref" ss:HRef="http://www.genecards.org/cgi-bin/carddisp.pl?gene=ABCC10"><Data ss:Type="String">ABCC10</Data></Cell><Cell ss:StyleID="ref" ss:HRef="http://www.kegg.jp/kegg-bin/show_pathway?map=hsa02010&amp;multi_query=89845+cyan%2Cblack"><Data ss:Type="String">ABC transporters</Data></Cell><Cell ss:StyleID="ref" ss:HRef="http://www.proteinatlas.org/ENSG00000124574"><Data ss:Type="String">ENSG00000124574</Data></Cell><Cell ss:StyleID="ref" ss:HRef="http://genome.ucsc.edu/cgi-bin/hgTracks?position=chr6:31782805-31786205&amp;db=hg19&amp;org=human"><Data ss:Type="String">chr6:31782805-31786205 (+)</Data></Cell><Cell><Data ss:Type="String">chr6</Data></Cell><Cell><Data ss:Type="String">+</Data></Cell><Cell><Data ss:Type="Number">3.1783291e7</Data></Cell><Cell><Data ss:Type="Number">3.1785719e7</Data></Cell><Cell><Data ss:Type="Number">3.1778291e7</Data></Cell><Cell><Data ss:Type="Number">3.178429e7</Data></Cell><Cell><Data ss:Type="Number">20.0</Data></Cell><Cell><Data ss:Type="Number">1.0</Data></Cell><Cell><Data ss:Type="Number">2.0</Data></Cell><Cell><Data ss:Type="Number">2.0</Data></Cell><Cell><Data ss:Type="Number">0.0</Data></Cell><Cell><Data ss:Type="Number">0.0</Data></Cell><Cell><Data ss:Type="Number">0.0</Data></Cell><Cell><Data ss:Type="Number">0.0</Data></Cell><Cell><Data ss:Type="Number">0.0</Data></Cell><Cell><Data ss:Type="Number">0.0</Data></Cell><Cell><Data ss:Type="Number">0.0</Data></Cell><Cell><Data ss:Type="Number">0.0</Data></Cell><Cell><Data ss:Type="Number">0.0</Data></Cell><Cell><Data ss:Type="Number">4.0</Data></Cell><Cell><Data ss:Type="Number">2.0</Data></Cell><Cell><Data ss:Type="Number">1.0</Data></Cell><Cell><Data ss:Type="Number">0.0</Data></Cell><Cell><Data ss:Type="Number">0.0</Data></Cell><Cell><Data ss:Type="Number">0.0</Data></Cell><Cell><Data ss:Type="Number">1.0</Data></Cell><Cell><Data ss:Type="Number">0.0</Data></Cell><Cell><Data ss:Type="Number">0.0</Data></Cell><Cell><Data ss:Type="Number">0.0</Data></Cell><Cell><Data ss:Type="Number">1.0</Data></Cell><Cell><Data ss:Type="Number">1.0</Data></Cell><Cell><Data ss:Type="Number">1.0</Data></Cell><Cell><Data ss:Type="Number">0.0</Data></Cell><Cell><Data ss:Type="Number">0.0</Data></Cell><Cell><Data ss:Type="Number">1.0</Data></Cell><Cell><Data ss:Type="Number">0.0</Data></Cell><Cell><Data ss:Type="Number">0.0</Data></Cell><Cell><Data ss:Type="Number">0.0</Data></Cell><Cell><Data ss:Type="Number">0.0</Data></Cell><Cell><Data ss:Type="Number">1.0</Data></Cell><Cell><Data ss:Type="Number">0.0</Data></Cell><Cell><Data ss:Type="Number">0.0</Data></Cell><Cell><Data ss:Type="Number">1.0</Data></Cell><Cell><Data ss:Type="Number">1.0</Data></Cell></Row><Row ss:Index="39"><Cell ss:StyleID="ref" ss:HRef="http://www.ncbi.nlm.nih.gov/nuccore/?term=NM_004364"><Data ss:Type="String">NM_004364</Data></Cell><Cell ss:StyleID="ref" ss:HRef="http://www.genecards.org/cgi-bin/carddisp.pl?gene=SIGLEC12"><Data ss:Type="String">SIGLEC12</Data></Cell><Cell /><Cell ss:StyleID="ref" ss:HRef="http://www.proteinatlas.org/ENSG00000254521"><Data ss:Type="String">ENSG00000254521</Data></Cell><Cell ss:StyleID="ref" ss:HRef="http://genome.ucsc.edu/cgi-bin/hgTracks?position=chr19:33790322-33793948&amp;db=hg19&amp;org=human"><Data ss:Type="String">chr19:33790322-33793948 (-)</Data></Cell><Cell><Data ss:Type="String">chr19</Data></Cell><Cell><Data ss:Type="String">-</Data></Cell><Cell><Data ss:Type="Number">3.379084e7</Data></Cell><Cell><Data ss:Type="Number">3.379343e7</Data></Cell><Cell><Data ss:Type="Number">3.3792431e7</Data></Cell><Cell><Data ss:Type="Number">3.379843e7</Data></Cell><Cell><Data ss:Type="Number">18.0</Data></Cell><Cell><Data ss:Type="Number">0.0</Data></Cell><Cell><Data ss:Type="Number">0.0</Data></Cell><Cell><Data ss:Type="Number">0.0</Data></Cell><Cell><Data ss:Type="Number">0.0</Data></Cell><Cell><Data ss:Type="Number">0.0</Data></Cell><Cell><Data ss:Type="Number">0.0</Data></Cell><Cell><Data ss:Type="Number">0.0</Data></Cell><Cell><Data ss:Type="Number">0.0</Data></Cell><Cell><Data ss:Type="Number">0.0</Data></Cell><Cell><Data ss:Type="Number">0.0</Data></Cell><Cell><Data ss:Type="Number">0.0</Data></Cell><Cell><Data ss:Type="Number">0.0</Data></Cell><Cell><Data ss:Type="Number">2.0</Data></Cell><Cell><Data ss:Type="Number">2.0</Data></Cell><Cell><Data ss:Type="Number">1.0</Data></Cell><Cell><Data ss:Type="Number">0.0</Data></Cell><Cell><Data ss:Type="Number">2.0</Data></Cell><Cell><Data ss:Type="Number">0.0</Data></Cell><Cell><Data ss:Type="Number">1.0</Data></Cell><Cell><Data ss:Type="Number">0.0</Data></Cell><Cell><Data ss:Type="Number">0.0</Data></Cell><Cell><Data ss:Type="Number">0.0</Data></Cell><Cell><Data ss:Type="Number">2.0</Data></Cell><Cell><Data ss:Type="Number">0.0</Data></Cell><Cell><Data ss:Type="Number">0.0</Data></Cell><Cell><Data ss:Type="Number">0.0</Data></Cell><Cell><Data ss:Type="Number">0.0</Data></Cell><Cell><Data ss:Type="Number">2.0</Data></Cell><Cell><Data ss:Type="Number">0.0</Data></Cell><Cell><Data ss:Type="Number">0.0</Data></Cell><Cell><Data ss:Type="Number">0.0</Data></Cell><Cell><Data ss:Type="Number">1.0</Data></Cell><Cell><Data ss:Type="Number">0.0</Data></Cell><Cell><Data ss:Type="Number">0.0</Data></Cell><Cell><Data ss:Type="Number">1.0</Data></Cell><Cell><Data ss:Type="Number">2.0</Data></Cell><Cell><Data ss:Type="Number">2.0</Data></Cell></Row><Row ss:Index="40"><Cell ss:StyleID="ref" ss:HRef="http://www.ncbi.nlm.nih.gov/nuccore/?term=NR_003055"><Data ss:Type="String">NR_003055</Data></Cell><Cell ss:StyleID="ref" ss:HRef="http://www.genecards.org/cgi-bin/carddisp.pl?gene=CP"><Data ss:Type="String">CP</Data></Cell><Cell ss:StyleID="ref" ss:HRef="http://www.kegg.jp/kegg-bin/show_pathway?map=hsa00860&amp;multi_query=1356+cyan%2Cblack"><Data ss:Type="String">Porphyrin and chlorophyll metabolism</Data></Cell><Cell ss:StyleID="ref" ss:HRef="http://www.proteinatlas.org/ENSG00000047457"><Data ss:Type="String">ENSG00000047457</Data></Cell><Cell ss:StyleID="ref" ss:HRef="http://genome.ucsc.edu/cgi-bin/hgTracks?position=chr3:184043469-184043574&amp;db=hg19&amp;org=human"><Data ss:Type="String">chr3:184043469-184043574 (+)</Data></Cell><Cell><Data ss:Type="String">chr3</Data></Cell><Cell><Data ss:Type="String">+</Data></Cell><Cell><Data ss:Type="Number">1.84043484e8</Data></Cell><Cell><Data ss:Type="Number">1.84043559e8</Data></Cell><Cell><Data ss:Type="Number">1.84038484e8</Data></Cell><Cell><Data ss:Type="Number">1.84044483e8</Data></Cell><Cell><Data ss:Type="Number">18.0</Data></Cell><Cell><Data ss:Type="Number">1.0</Data></Cell><Cell><Data ss:Type="Number">1.0</Data></Cell><Cell><Data ss:Type="Number">1.0</Data></Cell><Cell><Data ss:Type="Number">0.0</Data></Cell><Cell><Data ss:Type="Number">0.0</Data></Cell><Cell><Data ss:Type="Number">0.0</Data></Cell><Cell><Data ss:Type="Number">0.0</Data></Cell><Cell><Data ss:Type="Number">0.0</Data></Cell><Cell><Data ss:Type="Number">0.0</Data></Cell><Cell><Data ss:Type="Number">0.0</Data></Cell><Cell><Data ss:Type="Number">0.0</Data></Cell><Cell><Data ss:Type="Number">0.0</Data></Cell><Cell><Data ss:Type="Number">3.0</Data></Cell><Cell><Data ss:Type="Number">0.0</Data></Cell><Cell><Data ss:Type="Number">2.0</Data></Cell><Cell><Data ss:Type="Number">0.0</Data></Cell><Cell><Data ss:Type="Number">0.0</Data></Cell><Cell><Data ss:Type="Number">1.0</Data></Cell><Cell><Data ss:Type="Number">2.0</Data></Cell><Cell><Data ss:Type="Number">2.0</Data></Cell><Cell><Data ss:Type="Number">0.0</Data></Cell><Cell><Data ss:Type="Number">0.0</Data></Cell><Cell><Data ss:Type="Number">0.0</Data></Cell><Cell><Data ss:Type="Number">0.0</Data></Cell><Cell><Data ss:Type="Number">1.0</Data></Cell><Cell><Data ss:Type="Number">0.0</Data></Cell><Cell><Data ss:Type="Number">0.0</Data></Cell><Cell><Data ss:Type="Number">0.0</Data></Cell><Cell><Data ss:Type="Number">0.0</Data></Cell><Cell><Data ss:Type="Number">0.0</Data></Cell><Cell><Data ss:Type="Number">0.0</Data></Cell><Cell><Data ss:Type="Number">0.0</Data></Cell><Cell><Data ss:Type="Number">1.0</Data></Cell><Cell><Data ss:Type="Number">0.0</Data></Cell><Cell><Data ss:Type="Number">1.0</Data></Cell><Cell><Data ss:Type="Number">1.0</Data></Cell><Cell><Data ss:Type="Number">1.0</Data></Cell></Row><Row ss:Index="41"><Cell ss:StyleID="ref" ss:HRef="http://www.ncbi.nlm.nih.gov/nuccore/?term=NR_003051"><Data ss:Type="String">NR_003051</Data></Cell><Cell ss:StyleID="ref" ss:HRef="http://www.genecards.org/cgi-bin/carddisp.pl?gene=CRP"><Data ss:Type="String">CRP</Data></Cell><Cell /><Cell ss:StyleID="ref" ss:HRef="http://www.proteinatlas.org/ENSG00000132693"><Data ss:Type="String">ENSG00000132693</Data></Cell><Cell ss:StyleID="ref" ss:HRef="http://genome.ucsc.edu/cgi-bin/hgTracks?position=chr9:35657695-35658068&amp;db=hg19&amp;org=human"><Data ss:Type="String">chr9:35657695-35658068 (-)</Data></Cell><Cell><Data ss:Type="String">chr9</Data></Cell><Cell><Data ss:Type="String">-</Data></Cell><Cell><Data ss:Type="Number">3.5657748e7</Data></Cell><Cell><Data ss:Type="Number">3.5658015e7</Data></Cell><Cell><Data ss:Type="Number">3.5657016e7</Data></Cell><Cell><Data ss:Type="Number">3.5663015e7</Data></Cell><Cell><Data ss:Type="Number">18.0</Data></Cell><Cell><Data ss:Type="Number">0.0</Data></Cell><Cell><Data ss:Type="Number">2.0</Data></Cell><Cell><Data ss:Type="Number">2.0</Data></Cell><Cell><Data ss:Type="Number">1.0</Data></Cell><Cell><Data ss:Type="Number">1.0</Data></Cell><Cell><Data ss:Type="Number">1.0</Data></Cell><Cell><Data ss:Type="Number">1.0</Data></Cell><Cell><Data ss:Type="Number">1.0</Data></Cell><Cell><Data ss:Type="Number">1.0</Data></Cell><Cell><Data ss:Type="Number">1.0</Data></Cell><Cell><Data ss:Type="Number">1.0</Data></Cell><Cell><Data ss:Type="Number">1.0</Data></Cell><Cell><Data ss:Type="Number">1.0</Data></Cell><Cell><Data ss:Type="Number">0.0</Data></Cell><Cell><Data ss:Type="Number">0.0</Data></Cell><Cell><Data ss:Type="Number">0.0</Data></Cell><Cell><Data ss:Type="Number">0.0</Data></Cell><Cell><Data ss:Type="Number">0.0</Data></Cell><Cell><Data ss:Type="Number">0.0</Data></Cell><Cell><Data ss:Type="Number">0.0</Data></Cell><Cell><Data ss:Type="Number">1.0</Data></Cell><Cell><Data ss:Type="Number">0.0</Data></Cell><Cell><Data ss:Type="Number">0.0</Data></Cell><Cell><Data ss:Type="Number">0.0</Data></Cell><Cell><Data ss:Type="Number">0.0</Data></Cell><Cell><Data ss:Type="Number">0.0</Data></Cell><Cell><Data ss:Type="Number">0.0</Data></Cell><Cell><Data ss:Type="Number">0.0</Data></Cell><Cell><Data ss:Type="Number">0.0</Data></Cell><Cell><Data ss:Type="Number">0.0</Data></Cell><Cell><Data ss:Type="Number">0.0</Data></Cell><Cell><Data ss:Type="Number">1.0</Data></Cell><Cell><Data ss:Type="Number">2.0</Data></Cell><Cell><Data ss:Type="Number">0.0</Data></Cell><Cell><Data ss:Type="Number">0.0</Data></Cell><Cell><Data ss:Type="Number">0.0</Data></Cell><Cell><Data ss:Type="Number">0.0</Data></Cell></Row><Row ss:Index="42"><Cell ss:StyleID="ref" ss:HRef="http://www.ncbi.nlm.nih.gov/nuccore/?term=NM_001080401"><Data ss:Type="String">NM_001080401</Data></Cell><Cell ss:StyleID="ref" ss:HRef="http://www.genecards.org/cgi-bin/carddisp.pl?gene=SULT2A1"><Data ss:Type="String">SULT2A1</Data></Cell><Cell ss:StyleID="ref" ss:HRef="http://www.kegg.jp/kegg-bin/show_pathway?map=hsa05204&amp;multi_query=6822+cyan%2Cblack"><Data ss:Type="String">Chemical carcinogenesis</Data></Cell><Cell ss:StyleID="ref" ss:HRef="http://www.proteinatlas.org/ENSG00000105398"><Data ss:Type="String">ENSG00000105398</Data></Cell><Cell ss:StyleID="ref" ss:HRef="http://genome.ucsc.edu/cgi-bin/hgTracks?position=chr19:46000924-46006571&amp;db=hg19&amp;org=human"><Data ss:Type="String">chr19:46000924-46006571 (+)</Data></Cell><Cell><Data ss:Type="String">chr19</Data></Cell><Cell><Data ss:Type="String">+</Data></Cell><Cell><Data ss:Type="Number">4.6001731e7</Data></Cell><Cell><Data ss:Type="Number">4.6005764e7</Data></Cell><Cell><Data ss:Type="Number">4.5996731e7</Data></Cell><Cell><Data ss:Type="Number">4.600273e7</Data></Cell><Cell><Data ss:Type="Number">17.0</Data></Cell><Cell><Data ss:Type="Number">0.0</Data></Cell><Cell><Data ss:Type="Number">2.0</Data></Cell><Cell><Data ss:Type="Number">2.0</Data></Cell><Cell><Data ss:Type="Number">0.0</Data></Cell><Cell><Data ss:Type="Number">0.0</Data></Cell><Cell><Data ss:Type="Number">0.0</Data></Cell><Cell><Data ss:Type="Number">0.0</Data></Cell><Cell><Data ss:Type="Number">0.0</Data></Cell><Cell><Data ss:Type="Number">0.0</Data></Cell><Cell><Data ss:Type="Number">0.0</Data></Cell><Cell><Data ss:Type="Number">0.0</Data></Cell><Cell><Data ss:Type="Number">0.0</Data></Cell><Cell><Data ss:Type="Number">1.0</Data></Cell><Cell><Data ss:Type="Number">0.0</Data></Cell><Cell><Data ss:Type="Number">1.0</Data></Cell><Cell><Data ss:Type="Number">1.0</Data></Cell><Cell><Data ss:Type="Number">0.0</Data></Cell><Cell><Data ss:Type="Number">0.0</Data></Cell><Cell><Data ss:Type="Number">1.0</Data></Cell><Cell><Data ss:Type="Number">0.0</Data></Cell><Cell><Data ss:Type="Number">0.0</Data></Cell><Cell><Data ss:Type="Number">1.0</Data></Cell><Cell><Data ss:Type="Number">0.0</Data></Cell><Cell><Data ss:Type="Number">0.0</Data></Cell><Cell><Data ss:Type="Number">1.0</Data></Cell><Cell><Data ss:Type="Number">0.0</Data></Cell><Cell><Data ss:Type="Number">2.0</Data></Cell><Cell><Data ss:Type="Number">0.0</Data></Cell><Cell><Data ss:Type="Number">0.0</Data></Cell><Cell><Data ss:Type="Number">0.0</Data></Cell><Cell><Data ss:Type="Number">0.0</Data></Cell><Cell><Data ss:Type="Number">1.0</Data></Cell><Cell><Data ss:Type="Number">1.0</Data></Cell><Cell><Data ss:Type="Number">3.0</Data></Cell><Cell><Data ss:Type="Number">0.0</Data></Cell><Cell><Data ss:Type="Number">0.0</Data></Cell><Cell><Data ss:Type="Number">0.0</Data></Cell></Row><Row ss:Index="43"><Cell ss:StyleID="ref" ss:HRef="http://www.ncbi.nlm.nih.gov/nuccore/?term=NM_004991"><Data ss:Type="String">NM_004991</Data></Cell><Cell ss:StyleID="ref" ss:HRef="http://www.genecards.org/cgi-bin/carddisp.pl?gene=MUC4"><Data ss:Type="String">MUC4</Data></Cell><Cell /><Cell ss:StyleID="ref" ss:HRef="http://www.proteinatlas.org/ENSG00000145113"><Data ss:Type="String">ENSG00000145113</Data></Cell><Cell ss:StyleID="ref" ss:HRef="http://genome.ucsc.edu/cgi-bin/hgTracks?position=chr3:168685232-169497618&amp;db=hg19&amp;org=human"><Data ss:Type="String">chr3:168685232-169497618 (-)</Data></Cell><Cell><Data ss:Type="String">chr3</Data></Cell><Cell><Data ss:Type="String">-</Data></Cell><Cell><Data ss:Type="Number">1.68801287e8</Data></Cell><Cell><Data ss:Type="Number">1.69381563e8</Data></Cell><Cell><Data ss:Type="Number">1.69380564e8</Data></Cell><Cell><Data ss:Type="Number">1.69386563e8</Data></Cell><Cell><Data ss:Type="Number">17.0</Data></Cell><Cell><Data ss:Type="Number">0.0</Data></Cell><Cell><Data ss:Type="Number">0.0</Data></Cell><Cell><Data ss:Type="Number">0.0</Data></Cell><Cell><Data ss:Type="Number">1.0</Data></Cell><Cell><Data ss:Type="Number">0.0</Data></Cell><Cell><Data ss:Type="Number">0.0</Data></Cell><Cell><Data ss:Type="Number">1.0</Data></Cell><Cell><Data ss:Type="Number">0.0</Data></Cell><Cell><Data ss:Type="Number">0.0</Data></Cell><Cell><Data ss:Type="Number">0.0</Data></Cell><Cell><Data ss:Type="Number">0.0</Data></Cell><Cell><Data ss:Type="Number">0.0</Data></Cell><Cell><Data ss:Type="Number">4.0</Data></Cell><Cell><Data ss:Type="Number">0.0</Data></Cell><Cell><Data ss:Type="Number">0.0</Data></Cell><Cell><Data ss:Type="Number">3.0</Data></Cell><Cell><Data ss:Type="Number">1.0</Data></Cell><Cell><Data ss:Type="Number">0.0</Data></Cell><Cell><Data ss:Type="Number">0.0</Data></Cell><Cell><Data ss:Type="Number">0.0</Data></Cell><Cell><Data ss:Type="Number">1.0</Data></Cell><Cell><Data ss:Type="Number">0.0</Data></Cell><Cell><Data ss:Type="Number">0.0</Data></Cell><Cell><Data ss:Type="Number">0.0</Data></Cell><Cell><Data ss:Type="Number">0.0</Data></Cell><Cell><Data ss:Type="Number">0.0</Data></Cell><Cell><Data ss:Type="Number">0.0</Data></Cell><Cell><Data ss:Type="Number">0.0</Data></Cell><Cell><Data ss:Type="Number">2.0</Data></Cell><Cell><Data ss:Type="Number">2.0</Data></Cell><Cell><Data ss:Type="Number">0.0</Data></Cell><Cell><Data ss:Type="Number">0.0</Data></Cell><Cell><Data ss:Type="Number">1.0</Data></Cell><Cell><Data ss:Type="Number">0.0</Data></Cell><Cell><Data ss:Type="Number">1.0</Data></Cell><Cell><Data ss:Type="Number">0.0</Data></Cell><Cell><Data ss:Type="Number">0.0</Data></Cell></Row><Row ss:Index="44"><Cell ss:StyleID="ref" ss:HRef="http://www.ncbi.nlm.nih.gov/nuccore/?term=NM_001427"><Data ss:Type="String">NM_001427</Data></Cell><Cell ss:StyleID="ref" ss:HRef="http://www.genecards.org/cgi-bin/carddisp.pl?gene=DIO1"><Data ss:Type="String">DIO1</Data></Cell><Cell /><Cell ss:StyleID="ref" ss:HRef="http://www.proteinatlas.org/ENSG00000211452"><Data ss:Type="String">ENSG00000211452</Data></Cell><Cell ss:StyleID="ref" ss:HRef="http://genome.ucsc.edu/cgi-bin/hgTracks?position=chr7:155249484-155258866&amp;db=hg19&amp;org=human"><Data ss:Type="String">chr7:155249484-155258866 (+)</Data></Cell><Cell><Data ss:Type="String">chr7</Data></Cell><Cell><Data ss:Type="String">+</Data></Cell><Cell><Data ss:Type="Number">1.55250824e8</Data></Cell><Cell><Data ss:Type="Number">1.55257526e8</Data></Cell><Cell><Data ss:Type="Number">1.55245824e8</Data></Cell><Cell><Data ss:Type="Number">1.55251823e8</Data></Cell><Cell><Data ss:Type="Number">16.0</Data></Cell><Cell><Data ss:Type="Number">0.0</Data></Cell><Cell><Data ss:Type="Number">0.0</Data></Cell><Cell><Data ss:Type="Number">0.0</Data></Cell><Cell><Data ss:Type="Number">0.0</Data></Cell><Cell><Data ss:Type="Number">0.0</Data></Cell><Cell><Data ss:Type="Number">0.0</Data></Cell><Cell><Data ss:Type="Number">0.0</Data></Cell><Cell><Data ss:Type="Number">0.0</Data></Cell><Cell><Data ss:Type="Number">0.0</Data></Cell><Cell><Data ss:Type="Number">0.0</Data></Cell><Cell><Data ss:Type="Number">0.0</Data></Cell><Cell><Data ss:Type="Number">0.0</Data></Cell><Cell><Data ss:Type="Number">0.0</Data></Cell><Cell><Data ss:Type="Number">3.0</Data></Cell><Cell><Data ss:Type="Number">1.0</Data></Cell><Cell><Data ss:Type="Number">1.0</Data></Cell><Cell><Data ss:Type="Number">0.0</Data></Cell><Cell><Data ss:Type="Number">0.0</Data></Cell><Cell><Data ss:Type="Number">1.0</Data></Cell><Cell><Data ss:Type="Number">1.0</Data></Cell><Cell><Data ss:Type="Number">0.0</Data></Cell><Cell><Data ss:Type="Number">0.0</Data></Cell><Cell><Data ss:Type="Number">3.0</Data></Cell><Cell><Data ss:Type="Number">0.0</Data></Cell><Cell><Data ss:Type="Number">1.0</Data></Cell><Cell><Data ss:Type="Number">0.0</Data></Cell><Cell><Data ss:Type="Number">1.0</Data></Cell><Cell><Data ss:Type="Number">3.0</Data></Cell><Cell><Data ss:Type="Number">0.0</Data></Cell><Cell><Data ss:Type="Number">0.0</Data></Cell><Cell><Data ss:Type="Number">0.0</Data></Cell><Cell><Data ss:Type="Number">0.0</Data></Cell><Cell><Data ss:Type="Number">1.0</Data></Cell><Cell><Data ss:Type="Number">0.0</Data></Cell><Cell><Data ss:Type="Number">0.0</Data></Cell><Cell><Data ss:Type="Number">0.0</Data></Cell><Cell><Data ss:Type="Number">0.0</Data></Cell></Row><Row ss:Index="45"><Cell ss:StyleID="ref" ss:HRef="http://www.ncbi.nlm.nih.gov/nuccore/?term=NM_003392"><Data ss:Type="String">NM_003392</Data></Cell><Cell ss:StyleID="ref" ss:HRef="http://www.genecards.org/cgi-bin/carddisp.pl?gene=MECOM"><Data ss:Type="String">MECOM</Data></Cell><Cell ss:StyleID="ref" ss:HRef="http://www.kegg.jp/kegg-bin/show_pathway?map=hsa05220&amp;multi_query=2122+cyan%2Cblack"><Data ss:Type="String">Chronic myeloid leukemia</Data></Cell><Cell ss:StyleID="ref" ss:HRef="http://www.proteinatlas.org/ENSG00000085276"><Data ss:Type="String">ENSG00000085276</Data></Cell><Cell ss:StyleID="ref" ss:HRef="http://genome.ucsc.edu/cgi-bin/hgTracks?position=chr3:55495358-55526055&amp;db=hg19&amp;org=human"><Data ss:Type="String">chr3:55495358-55526055 (-)</Data></Cell><Cell><Data ss:Type="String">chr3</Data></Cell><Cell><Data ss:Type="String">-</Data></Cell><Cell><Data ss:Type="Number">5.5499743e7</Data></Cell><Cell><Data ss:Type="Number">5.552167e7</Data></Cell><Cell><Data ss:Type="Number">5.5520671e7</Data></Cell><Cell><Data ss:Type="Number">5.552667e7</Data></Cell><Cell><Data ss:Type="Number">15.0</Data></Cell><Cell><Data ss:Type="Number">0.0</Data></Cell><Cell><Data ss:Type="Number">0.0</Data></Cell><Cell><Data ss:Type="Number">0.0</Data></Cell><Cell><Data ss:Type="Number">1.0</Data></Cell><Cell><Data ss:Type="Number">0.0</Data></Cell><Cell><Data ss:Type="Number">0.0</Data></Cell><Cell><Data ss:Type="Number">1.0</Data></Cell><Cell><Data ss:Type="Number">0.0</Data></Cell><Cell><Data ss:Type="Number">0.0</Data></Cell><Cell><Data ss:Type="Number">0.0</Data></Cell><Cell><Data ss:Type="Number">0.0</Data></Cell><Cell><Data ss:Type="Number">0.0</Data></Cell><Cell><Data ss:Type="Number">2.0</Data></Cell><Cell><Data ss:Type="Number">0.0</Data></Cell><Cell><Data ss:Type="Number">0.0</Data></Cell><Cell><Data ss:Type="Number">2.0</Data></Cell><Cell><Data ss:Type="Number">4.0</Data></Cell><Cell><Data ss:Type="Number">0.0</Data></Cell><Cell><Data ss:Type="Number">0.0</Data></Cell><Cell><Data ss:Type="Number">0.0</Data></Cell><Cell><Data ss:Type="Number">1.0</Data></Cell><Cell><Data ss:Type="Number">0.0</Data></Cell><Cell><Data ss:Type="Number">0.0</Data></Cell><Cell><Data ss:Type="Number">0.0</Data></Cell><Cell><Data ss:Type="Number">0.0</Data></Cell><Cell><Data ss:Type="Number">1.0</Data></Cell><Cell><Data ss:Type="Number">0.0</Data></Cell><Cell><Data ss:Type="Number">0.0</Data></Cell><Cell><Data ss:Type="Number">0.0</Data></Cell><Cell><Data ss:Type="Number">0.0</Data></Cell><Cell><Data ss:Type="Number">0.0</Data></Cell><Cell><Data ss:Type="Number">0.0</Data></Cell><Cell><Data ss:Type="Number">0.0</Data></Cell><Cell><Data ss:Type="Number">1.0</Data></Cell><Cell><Data ss:Type="Number">2.0</Data></Cell><Cell><Data ss:Type="Number">0.0</Data></Cell><Cell><Data ss:Type="Number">0.0</Data></Cell></Row><Row ss:Index="46"><Cell ss:StyleID="ref" ss:HRef="http://www.ncbi.nlm.nih.gov/nuccore/?term=NM_002230"><Data ss:Type="String">NM_002230</Data></Cell><Cell ss:StyleID="ref" ss:HRef="http://www.genecards.org/cgi-bin/carddisp.pl?gene=CYB561"><Data ss:Type="String">CYB561</Data></Cell><Cell /><Cell ss:StyleID="ref" ss:HRef="http://www.proteinatlas.org/ENSG00000008283"><Data ss:Type="String">ENSG00000008283</Data></Cell><Cell ss:StyleID="ref" ss:HRef="http://genome.ucsc.edu/cgi-bin/hgTracks?position=chr17:39904438-39949385&amp;db=hg19&amp;org=human"><Data ss:Type="String">chr17:39904438-39949385 (-)</Data></Cell><Cell><Data ss:Type="String">chr17</Data></Cell><Cell><Data ss:Type="String">-</Data></Cell><Cell><Data ss:Type="Number">3.9910859e7</Data></Cell><Cell><Data ss:Type="Number">3.9942964e7</Data></Cell><Cell><Data ss:Type="Number">3.9941965e7</Data></Cell><Cell><Data ss:Type="Number">3.9947964e7</Data></Cell><Cell><Data ss:Type="Number">14.0</Data></Cell><Cell><Data ss:Type="Number">0.0</Data></Cell><Cell><Data ss:Type="Number">0.0</Data></Cell><Cell><Data ss:Type="Number">0.0</Data></Cell><Cell><Data ss:Type="Number">0.0</Data></Cell><Cell><Data ss:Type="Number">0.0</Data></Cell><Cell><Data ss:Type="Number">0.0</Data></Cell><Cell><Data ss:Type="Number">0.0</Data></Cell><Cell><Data ss:Type="Number">0.0</Data></Cell><Cell><Data ss:Type="Number">0.0</Data></Cell><Cell><Data ss:Type="Number">0.0</Data></Cell><Cell><Data ss:Type="Number">0.0</Data></Cell><Cell><Data ss:Type="Number">0.0</Data></Cell><Cell><Data ss:Type="Number">0.0</Data></Cell><Cell><Data ss:Type="Number">0.0</Data></Cell><Cell><Data ss:Type="Number">1.0</Data></Cell><Cell><Data ss:Type="Number">2.0</Data></Cell><Cell><Data ss:Type="Number">0.0</Data></Cell><Cell><Data ss:Type="Number">0.0</Data></Cell><Cell><Data ss:Type="Number">2.0</Data></Cell><Cell><Data ss:Type="Number">0.0</Data></Cell><Cell><Data ss:Type="Number">0.0</Data></Cell><Cell><Data ss:Type="Number">0.0</Data></Cell><Cell><Data ss:Type="Number">1.0</Data></Cell><Cell><Data ss:Type="Number">0.0</Data></Cell><Cell><Data ss:Type="Number">1.0</Data></Cell><Cell><Data ss:Type="Number">0.0</Data></Cell><Cell><Data ss:Type="Number">0.0</Data></Cell><Cell><Data ss:Type="Number">1.0</Data></Cell><Cell><Data ss:Type="Number">0.0</Data></Cell><Cell><Data ss:Type="Number">0.0</Data></Cell><Cell><Data ss:Type="Number">0.0</Data></Cell><Cell><Data ss:Type="Number">0.0</Data></Cell><Cell><Data ss:Type="Number">0.0</Data></Cell><Cell><Data ss:Type="Number">0.0</Data></Cell><Cell><Data ss:Type="Number">1.0</Data></Cell><Cell><Data ss:Type="Number">3.0</Data></Cell><Cell><Data ss:Type="Number">2.0</Data></Cell></Row><Row ss:Index="47"><Cell ss:StyleID="ref" ss:HRef="http://www.ncbi.nlm.nih.gov/nuccore/?term=NM_016538"><Data ss:Type="String">NM_016538</Data></Cell><Cell ss:StyleID="ref" ss:HRef="http://www.genecards.org/cgi-bin/carddisp.pl?gene=SERPINB7"><Data ss:Type="String">SERPINB7</Data></Cell><Cell /><Cell ss:StyleID="ref" ss:HRef="http://www.proteinatlas.org/ENSG00000166396"><Data ss:Type="String">ENSG00000166396</Data></Cell><Cell ss:StyleID="ref" ss:HRef="http://genome.ucsc.edu/cgi-bin/hgTracks?position=chr17:79868566-79877307&amp;db=hg19&amp;org=human"><Data ss:Type="String">chr17:79868566-79877307 (-)</Data></Cell><Cell><Data ss:Type="String">chr17</Data></Cell><Cell><Data ss:Type="String">-</Data></Cell><Cell><Data ss:Type="Number">7.9869815e7</Data></Cell><Cell><Data ss:Type="Number">7.9876058e7</Data></Cell><Cell><Data ss:Type="Number">7.9875059e7</Data></Cell><Cell><Data ss:Type="Number">7.9881058e7</Data></Cell><Cell><Data ss:Type="Number">14.0</Data></Cell><Cell><Data ss:Type="Number">2.0</Data></Cell><Cell><Data ss:Type="Number">0.0</Data></Cell><Cell><Data ss:Type="Number">0.0</Data></Cell><Cell><Data ss:Type="Number">0.0</Data></Cell><Cell><Data ss:Type="Number">0.0</Data></Cell><Cell><Data ss:Type="Number">0.0</Data></Cell><Cell><Data ss:Type="Number">0.0</Data></Cell><Cell><Data ss:Type="Number">0.0</Data></Cell><Cell><Data ss:Type="Number">0.0</Data></Cell><Cell><Data ss:Type="Number">0.0</Data></Cell><Cell><Data ss:Type="Number">0.0</Data></Cell><Cell><Data ss:Type="Number">0.0</Data></Cell><Cell><Data ss:Type="Number">2.0</Data></Cell><Cell><Data ss:Type="Number">0.0</Data></Cell><Cell><Data ss:Type="Number">0.0</Data></Cell><Cell><Data ss:Type="Number">0.0</Data></Cell><Cell><Data ss:Type="Number">0.0</Data></Cell><Cell><Data ss:Type="Number">2.0</Data></Cell><Cell><Data ss:Type="Number">1.0</Data></Cell><Cell><Data ss:Type="Number">2.0</Data></Cell><Cell><Data ss:Type="Number">0.0</Data></Cell><Cell><Data ss:Type="Number">0.0</Data></Cell><Cell><Data ss:Type="Number">0.0</Data></Cell><Cell><Data ss:Type="Number">0.0</Data></Cell><Cell><Data ss:Type="Number">1.0</Data></Cell><Cell><Data ss:Type="Number">0.0</Data></Cell><Cell><Data ss:Type="Number">0.0</Data></Cell><Cell><Data ss:Type="Number">0.0</Data></Cell><Cell><Data ss:Type="Number">0.0</Data></Cell><Cell><Data ss:Type="Number">0.0</Data></Cell><Cell><Data ss:Type="Number">0.0</Data></Cell><Cell><Data ss:Type="Number">1.0</Data></Cell><Cell><Data ss:Type="Number">2.0</Data></Cell><Cell><Data ss:Type="Number">0.0</Data></Cell><Cell><Data ss:Type="Number">1.0</Data></Cell><Cell><Data ss:Type="Number">0.0</Data></Cell><Cell><Data ss:Type="Number">0.0</Data></Cell></Row><Row ss:Index="48"><Cell ss:StyleID="ref" ss:HRef="http://www.ncbi.nlm.nih.gov/nuccore/?term=NM_001024599"><Data ss:Type="String">NM_001024599</Data></Cell><Cell ss:StyleID="ref" ss:HRef="http://www.genecards.org/cgi-bin/carddisp.pl?gene=HIST2H2BF"><Data ss:Type="String">HIST2H2BF</Data></Cell><Cell ss:StyleID="ref" ss:HRef="http://www.kegg.jp/kegg-bin/show_pathway?map=hsa05322&amp;multi_query=440689+cyan%2Cblack"><Data ss:Type="String">Systemic lupus erythematosus</Data></Cell><Cell ss:StyleID="ref" ss:HRef="http://www.proteinatlas.org/ENSG00000203814"><Data ss:Type="String">ENSG00000203814</Data></Cell><Cell ss:StyleID="ref" ss:HRef="http://genome.ucsc.edu/cgi-bin/hgTracks?position=chr1:149783335-149784027&amp;db=hg19&amp;org=human"><Data ss:Type="String">chr1:149783335-149784027 (-)</Data></Cell><Cell><Data ss:Type="String">chr1</Data></Cell><Cell><Data ss:Type="String">-</Data></Cell><Cell><Data ss:Type="Number">1.49783434e8</Data></Cell><Cell><Data ss:Type="Number">1.49783928e8</Data></Cell><Cell><Data ss:Type="Number">1.49782929e8</Data></Cell><Cell><Data ss:Type="Number">1.49788928e8</Data></Cell><Cell><Data ss:Type="Number">13.0</Data></Cell><Cell><Data ss:Type="Number">0.0</Data></Cell><Cell><Data ss:Type="Number">0.0</Data></Cell><Cell><Data ss:Type="Number">0.0</Data></Cell><Cell><Data ss:Type="Number">1.0</Data></Cell><Cell><Data ss:Type="Number">1.0</Data></Cell><Cell><Data ss:Type="Number">1.0</Data></Cell><Cell><Data ss:Type="Number">1.0</Data></Cell><Cell><Data ss:Type="Number">1.0</Data></Cell><Cell><Data ss:Type="Number">1.0</Data></Cell><Cell><Data ss:Type="Number">1.0</Data></Cell><Cell><Data ss:Type="Number">1.0</Data></Cell><Cell><Data ss:Type="Number">1.0</Data></Cell><Cell><Data ss:Type="Number">0.0</Data></Cell><Cell><Data ss:Type="Number">0.0</Data></Cell><Cell><Data ss:Type="Number">0.0</Data></Cell><Cell><Data ss:Type="Number">0.0</Data></Cell><Cell><Data ss:Type="Number">1.0</Data></Cell><Cell><Data ss:Type="Number">0.0</Data></Cell><Cell><Data ss:Type="Number">0.0</Data></Cell><Cell><Data ss:Type="Number">0.0</Data></Cell><Cell><Data ss:Type="Number">1.0</Data></Cell><Cell><Data ss:Type="Number">0.0</Data></Cell><Cell><Data ss:Type="Number">0.0</Data></Cell><Cell><Data ss:Type="Number">0.0</Data></Cell><Cell><Data ss:Type="Number">0.0</Data></Cell><Cell><Data ss:Type="Number">0.0</Data></Cell><Cell><Data ss:Type="Number">1.0</Data></Cell><Cell><Data ss:Type="Number">0.0</Data></Cell><Cell><Data ss:Type="Number">0.0</Data></Cell><Cell><Data ss:Type="Number">0.0</Data></Cell><Cell><Data ss:Type="Number">0.0</Data></Cell><Cell><Data ss:Type="Number">0.0</Data></Cell><Cell><Data ss:Type="Number">0.0</Data></Cell><Cell><Data ss:Type="Number">1.0</Data></Cell><Cell><Data ss:Type="Number">0.0</Data></Cell><Cell><Data ss:Type="Number">0.0</Data></Cell><Cell><Data ss:Type="Number">0.0</Data></Cell></Row><Row ss:Index="49"><Cell ss:StyleID="ref" ss:HRef="http://www.ncbi.nlm.nih.gov/nuccore/?term=NM_001142777"><Data ss:Type="String">NM_001142777</Data></Cell><Cell ss:StyleID="ref" ss:HRef="http://www.genecards.org/cgi-bin/carddisp.pl?gene=ITGAX"><Data ss:Type="String">ITGAX</Data></Cell><Cell ss:StyleID="ref" ss:HRef="http://www.kegg.jp/kegg-bin/show_pathway?map=hsa05152&amp;multi_query=3687+cyan%2Cblack"><Data ss:Type="String">Tuberculosis</Data></Cell><Cell ss:StyleID="ref" ss:HRef="http://www.proteinatlas.org/ENSG00000140678"><Data ss:Type="String">ENSG00000140678</Data></Cell><Cell ss:StyleID="ref" ss:HRef="http://genome.ucsc.edu/cgi-bin/hgTracks?position=chr16:30995728-31001264&amp;db=hg19&amp;org=human"><Data ss:Type="String">chr16:30995728-31001264 (+)</Data></Cell><Cell><Data ss:Type="String">chr16</Data></Cell><Cell><Data ss:Type="String">+</Data></Cell><Cell><Data ss:Type="Number">3.0996519e7</Data></Cell><Cell><Data ss:Type="Number">3.1000473e7</Data></Cell><Cell><Data ss:Type="Number">3.0991519e7</Data></Cell><Cell><Data ss:Type="Number">3.0997518e7</Data></Cell><Cell><Data ss:Type="Number">13.0</Data></Cell><Cell><Data ss:Type="Number">1.0</Data></Cell><Cell><Data ss:Type="Number">2.0</Data></Cell><Cell><Data ss:Type="Number">2.0</Data></Cell><Cell><Data ss:Type="Number">1.0</Data></Cell><Cell><Data ss:Type="Number">0.0</Data></Cell><Cell><Data ss:Type="Number">0.0</Data></Cell><Cell><Data ss:Type="Number">1.0</Data></Cell><Cell><Data ss:Type="Number">0.0</Data></Cell><Cell><Data ss:Type="Number">0.0</Data></Cell><Cell><Data ss:Type="Number">0.0</Data></Cell><Cell><Data ss:Type="Number">0.0</Data></Cell><Cell><Data ss:Type="Number">0.0</Data></Cell><Cell><Data ss:Type="Number">1.0</Data></Cell><Cell><Data ss:Type="Number">0.0</Data></Cell><Cell><Data ss:Type="Number">0.0</Data></Cell><Cell><Data ss:Type="Number">1.0</Data></Cell><Cell><Data ss:Type="Number">0.0</Data></Cell><Cell><Data ss:Type="Number">0.0</Data></Cell><Cell><Data ss:Type="Number">0.0</Data></Cell><Cell><Data ss:Type="Number">0.0</Data></Cell><Cell><Data ss:Type="Number">1.0</Data></Cell><Cell><Data ss:Type="Number">0.0</Data></Cell><Cell><Data ss:Type="Number">0.0</Data></Cell><Cell><Data ss:Type="Number">0.0</Data></Cell><Cell><Data ss:Type="Number">0.0</Data></Cell><Cell><Data ss:Type="Number">1.0</Data></Cell><Cell><Data ss:Type="Number">0.0</Data></Cell><Cell><Data ss:Type="Number">0.0</Data></Cell><Cell><Data ss:Type="Number">0.0</Data></Cell><Cell><Data ss:Type="Number">0.0</Data></Cell><Cell><Data ss:Type="Number">0.0</Data></Cell><Cell><Data ss:Type="Number">1.0</Data></Cell><Cell><Data ss:Type="Number">0.0</Data></Cell><Cell><Data ss:Type="Number">0.0</Data></Cell><Cell><Data ss:Type="Number">0.0</Data></Cell><Cell><Data ss:Type="Number">0.0</Data></Cell><Cell><Data ss:Type="Number">1.0</Data></Cell></Row><Row ss:Index="50"><Cell ss:StyleID="ref" ss:HRef="http://www.ncbi.nlm.nih.gov/nuccore/?term=NM_001276"><Data ss:Type="String">NM_001276</Data></Cell><Cell ss:StyleID="ref" ss:HRef="http://www.genecards.org/cgi-bin/carddisp.pl?gene=CHI3L1"><Data ss:Type="String">CHI3L1</Data></Cell><Cell ss:StyleID="ref" ss:HRef="http://www.kegg.jp/kegg-bin/show_pathway?map=hsa00520&amp;multi_query=1116+cyan%2Cblack"><Data ss:Type="String">Amino sugar and nucleotide sugar metabolism</Data></Cell><Cell ss:StyleID="ref" ss:HRef="http://www.proteinatlas.org/ENSG00000133048"><Data ss:Type="String">ENSG00000133048</Data></Cell><Cell ss:StyleID="ref" ss:HRef="http://genome.ucsc.edu/cgi-bin/hgTracks?position=chr1:203146486-203157495&amp;db=hg19&amp;org=human"><Data ss:Type="String">chr1:203146486-203157495 (-)</Data></Cell><Cell><Data ss:Type="String">chr1</Data></Cell><Cell><Data ss:Type="String">-</Data></Cell><Cell><Data ss:Type="Number">2.03148059e8</Data></Cell><Cell><Data ss:Type="Number">2.03155922e8</Data></Cell><Cell><Data ss:Type="Number">2.03154923e8</Data></Cell><Cell><Data ss:Type="Number">2.03160922e8</Data></Cell><Cell><Data ss:Type="Number">12.0</Data></Cell><Cell><Data ss:Type="Number">1.0</Data></Cell><Cell><Data ss:Type="Number">0.0</Data></Cell><Cell><Data ss:Type="Number">0.0</Data></Cell><Cell><Data ss:Type="Number">0.0</Data></Cell><Cell><Data ss:Type="Number">0.0</Data></Cell><Cell><Data ss:Type="Number">0.0</Data></Cell><Cell><Data ss:Type="Number">0.0</Data></Cell><Cell><Data ss:Type="Number">0.0</Data></Cell><Cell><Data ss:Type="Number">0.0</Data></Cell><Cell><Data ss:Type="Number">0.0</Data></Cell><Cell><Data ss:Type="Number">0.0</Data></Cell><Cell><Data ss:Type="Number">0.0</Data></Cell><Cell><Data ss:Type="Number">0.0</Data></Cell><Cell><Data ss:Type="Number">0.0</Data></Cell><Cell><Data ss:Type="Number">0.0</Data></Cell><Cell><Data ss:Type="Number">0.0</Data></Cell><Cell><Data ss:Type="Number">3.0</Data></Cell><Cell><Data ss:Type="Number">1.0</Data></Cell><Cell><Data ss:Type="Number">0.0</Data></Cell><Cell><Data ss:Type="Number">1.0</Data></Cell><Cell><Data ss:Type="Number">0.0</Data></Cell><Cell><Data ss:Type="Number">0.0</Data></Cell><Cell><Data ss:Type="Number">0.0</Data></Cell><Cell><Data ss:Type="Number">0.0</Data></Cell><Cell><Data ss:Type="Number">0.0</Data></Cell><Cell><Data ss:Type="Number">2.0</Data></Cell><Cell><Data ss:Type="Number">0.0</Data></Cell><Cell><Data ss:Type="Number">0.0</Data></Cell><Cell><Data ss:Type="Number">1.0</Data></Cell><Cell><Data ss:Type="Number">1.0</Data></Cell><Cell><Data ss:Type="Number">0.0</Data></Cell><Cell><Data ss:Type="Number">0.0</Data></Cell><Cell><Data ss:Type="Number">0.0</Data></Cell><Cell><Data ss:Type="Number">1.0</Data></Cell><Cell><Data ss:Type="Number">1.0</Data></Cell><Cell><Data ss:Type="Number">0.0</Data></Cell><Cell><Data ss:Type="Number">0.0</Data></Cell></Row><Row ss:Index="51"><Cell ss:StyleID="ref" ss:HRef="http://www.ncbi.nlm.nih.gov/nuccore/?term=NM_024864"><Data ss:Type="String">NM_024864</Data></Cell><Cell ss:StyleID="ref" ss:HRef="http://www.genecards.org/cgi-bin/carddisp.pl?gene=TBC1D3F"><Data ss:Type="String">TBC1D3F</Data></Cell><Cell /><Cell ss:StyleID="ref" ss:HRef="http://www.proteinatlas.org/ENSG00000185128"><Data ss:Type="String">ENSG00000185128</Data></Cell><Cell ss:StyleID="ref" ss:HRef="http://genome.ucsc.edu/cgi-bin/hgTracks?position=chr17:34956549-34966883&amp;db=hg19&amp;org=human"><Data ss:Type="String">chr17:34956549-34966883 (+)</Data></Cell><Cell><Data ss:Type="String">chr17</Data></Cell><Cell><Data ss:Type="String">+</Data></Cell><Cell><Data ss:Type="Number">3.4958025e7</Data></Cell><Cell><Data ss:Type="Number">3.4965407e7</Data></Cell><Cell><Data ss:Type="Number">3.4953025e7</Data></Cell><Cell><Data ss:Type="Number">3.4959024e7</Data></Cell><Cell><Data ss:Type="Number">12.0</Data></Cell><Cell><Data ss:Type="Number">2.0</Data></Cell><Cell><Data ss:Type="Number">0.0</Data></Cell><Cell><Data ss:Type="Number">0.0</Data></Cell><Cell><Data ss:Type="Number">0.0</Data></Cell><Cell><Data ss:Type="Number">0.0</Data></Cell><Cell><Data ss:Type="Number">0.0</Data></Cell><Cell><Data ss:Type="Number">0.0</Data></Cell><Cell><Data ss:Type="Number">0.0</Data></Cell><Cell><Data ss:Type="Number">0.0</Data></Cell><Cell><Data ss:Type="Number">0.0</Data></Cell><Cell><Data ss:Type="Number">0.0</Data></Cell><Cell><Data ss:Type="Number">0.0</Data></Cell><Cell><Data ss:Type="Number">0.0</Data></Cell><Cell><Data ss:Type="Number">0.0</Data></Cell><Cell><Data ss:Type="Number">0.0</Data></Cell><Cell><Data ss:Type="Number">0.0</Data></Cell><Cell><Data ss:Type="Number">0.0</Data></Cell><Cell><Data ss:Type="Number">2.0</Data></Cell><Cell><Data ss:Type="Number">0.0</Data></Cell><Cell><Data ss:Type="Number">2.0</Data></Cell><Cell><Data ss:Type="Number">0.0</Data></Cell><Cell><Data ss:Type="Number">0.0</Data></Cell><Cell><Data ss:Type="Number">0.0</Data></Cell><Cell><Data ss:Type="Number">0.0</Data></Cell><Cell><Data ss:Type="Number">0.0</Data></Cell><Cell><Data ss:Type="Number">0.0</Data></Cell><Cell><Data ss:Type="Number">3.0</Data></Cell><Cell><Data ss:Type="Number">0.0</Data></Cell><Cell><Data ss:Type="Number">0.0</Data></Cell><Cell><Data ss:Type="Number">0.0</Data></Cell><Cell><Data ss:Type="Number">0.0</Data></Cell><Cell><Data ss:Type="Number">0.0</Data></Cell><Cell><Data ss:Type="Number">1.0</Data></Cell><Cell><Data ss:Type="Number">0.0</Data></Cell><Cell><Data ss:Type="Number">0.0</Data></Cell><Cell><Data ss:Type="Number">1.0</Data></Cell><Cell><Data ss:Type="Number">1.0</Data></Cell></Row><Row ss:Index="52"><Cell ss:StyleID="ref" ss:HRef="http://www.ncbi.nlm.nih.gov/nuccore/?term=NM_021062"><Data ss:Type="String">NM_021062</Data></Cell><Cell ss:StyleID="ref" ss:HRef="http://www.genecards.org/cgi-bin/carddisp.pl?gene=HIST1H1B"><Data ss:Type="String">HIST1H1B</Data></Cell><Cell /><Cell ss:StyleID="ref" ss:HRef="http://www.proteinatlas.org/ENSG00000184357"><Data ss:Type="String">ENSG00000184357</Data></Cell><Cell ss:StyleID="ref" ss:HRef="http://genome.ucsc.edu/cgi-bin/hgTracks?position=chr6:26043369-26043971&amp;db=hg19&amp;org=human"><Data ss:Type="String">chr6:26043369-26043971 (-)</Data></Cell><Cell><Data ss:Type="String">chr6</Data></Cell><Cell><Data ss:Type="String">-</Data></Cell><Cell><Data ss:Type="Number">2.6043455e7</Data></Cell><Cell><Data ss:Type="Number">2.6043885e7</Data></Cell><Cell><Data ss:Type="Number">2.6042886e7</Data></Cell><Cell><Data ss:Type="Number">2.6048885e7</Data></Cell><Cell><Data ss:Type="Number">12.0</Data></Cell><Cell><Data ss:Type="Number">0.0</Data></Cell><Cell><Data ss:Type="Number">0.0</Data></Cell><Cell><Data ss:Type="Number">0.0</Data></Cell><Cell><Data ss:Type="Number">1.0</Data></Cell><Cell><Data ss:Type="Number">1.0</Data></Cell><Cell><Data ss:Type="Number">1.0</Data></Cell><Cell><Data ss:Type="Number">1.0</Data></Cell><Cell><Data ss:Type="Number">1.0</Data></Cell><Cell><Data ss:Type="Number">1.0</Data></Cell><Cell><Data ss:Type="Number">1.0</Data></Cell><Cell><Data ss:Type="Number">1.0</Data></Cell><Cell><Data ss:Type="Number">1.0</Data></Cell><Cell><Data ss:Type="Number">0.0</Data></Cell><Cell><Data ss:Type="Number">0.0</Data></Cell><Cell><Data ss:Type="Number">0.0</Data></Cell><Cell><Data ss:Type="Number">0.0</Data></Cell><Cell><Data ss:Type="Number">1.0</Data></Cell><Cell><Data ss:Type="Number">0.0</Data></Cell><Cell><Data ss:Type="Number">0.0</Data></Cell><Cell><Data ss:Type="Number">0.0</Data></Cell><Cell><Data ss:Type="Number">1.0</Data></Cell><Cell><Data ss:Type="Number">0.0</Data></Cell><Cell><Data ss:Type="Number">0.0</Data></Cell><Cell><Data ss:Type="Number">0.0</Data></Cell><Cell><Data ss:Type="Number">0.0</Data></Cell><Cell><Data ss:Type="Number">0.0</Data></Cell><Cell><Data ss:Type="Number">1.0</Data></Cell><Cell><Data ss:Type="Number">0.0</Data></Cell><Cell><Data ss:Type="Number">0.0</Data></Cell><Cell><Data ss:Type="Number">0.0</Data></Cell><Cell><Data ss:Type="Number">0.0</Data></Cell><Cell><Data ss:Type="Number">0.0</Data></Cell><Cell><Data ss:Type="Number">0.0</Data></Cell><Cell><Data ss:Type="Number">0.0</Data></Cell><Cell><Data ss:Type="Number">0.0</Data></Cell><Cell><Data ss:Type="Number">0.0</Data></Cell><Cell><Data ss:Type="Number">0.0</Data></Cell></Row><Row ss:Index="53"><Cell ss:StyleID="ref" ss:HRef="http://www.ncbi.nlm.nih.gov/nuccore/?term=NM_144683"><Data ss:Type="String">NM_144683</Data></Cell><Cell ss:StyleID="ref" ss:HRef="http://www.genecards.org/cgi-bin/carddisp.pl?gene=RFFL"><Data ss:Type="String">RFFL</Data></Cell><Cell /><Cell ss:StyleID="ref" ss:HRef="http://www.proteinatlas.org/ENSG00000092871"><Data ss:Type="String">ENSG00000092871</Data></Cell><Cell ss:StyleID="ref" ss:HRef="http://genome.ucsc.edu/cgi-bin/hgTracks?position=chr17:27223741-27231147&amp;db=hg19&amp;org=human"><Data ss:Type="String">chr17:27223741-27231147 (-)</Data></Cell><Cell><Data ss:Type="String">chr17</Data></Cell><Cell><Data ss:Type="String">-</Data></Cell><Cell><Data ss:Type="Number">2.7224799e7</Data></Cell><Cell><Data ss:Type="Number">2.7230089e7</Data></Cell><Cell><Data ss:Type="Number">2.722909e7</Data></Cell><Cell><Data ss:Type="Number">2.7235089e7</Data></Cell><Cell><Data ss:Type="Number">11.0</Data></Cell><Cell><Data ss:Type="Number">0.0</Data></Cell><Cell><Data ss:Type="Number">0.0</Data></Cell><Cell><Data ss:Type="Number">0.0</Data></Cell><Cell><Data ss:Type="Number">0.0</Data></Cell><Cell><Data ss:Type="Number">1.0</Data></Cell><Cell><Data ss:Type="Number">1.0</Data></Cell><Cell><Data ss:Type="Number">0.0</Data></Cell><Cell><Data ss:Type="Number">1.0</Data></Cell><Cell><Data ss:Type="Number">1.0</Data></Cell><Cell><Data ss:Type="Number">1.0</Data></Cell><Cell><Data ss:Type="Number">1.0</Data></Cell><Cell><Data ss:Type="Number">1.0</Data></Cell><Cell><Data ss:Type="Number">1.0</Data></Cell><Cell><Data ss:Type="Number">0.0</Data></Cell><Cell><Data ss:Type="Number">0.0</Data></Cell><Cell><Data ss:Type="Number">0.0</Data></Cell><Cell><Data ss:Type="Number">1.0</Data></Cell><Cell><Data ss:Type="Number">0.0</Data></Cell><Cell><Data ss:Type="Number">0.0</Data></Cell><Cell><Data ss:Type="Number">0.0</Data></Cell><Cell><Data ss:Type="Number">0.0</Data></Cell><Cell><Data ss:Type="Number">0.0</Data></Cell><Cell><Data ss:Type="Number">0.0</Data></Cell><Cell><Data ss:Type="Number">0.0</Data></Cell><Cell><Data ss:Type="Number">0.0</Data></Cell><Cell><Data ss:Type="Number">0.0</Data></Cell><Cell><Data ss:Type="Number">0.0</Data></Cell><Cell><Data ss:Type="Number">0.0</Data></Cell><Cell><Data ss:Type="Number">0.0</Data></Cell><Cell><Data ss:Type="Number">0.0</Data></Cell><Cell><Data ss:Type="Number">0.0</Data></Cell><Cell><Data ss:Type="Number">1.0</Data></Cell><Cell><Data ss:Type="Number">0.0</Data></Cell><Cell><Data ss:Type="Number">0.0</Data></Cell><Cell><Data ss:Type="Number">1.0</Data></Cell><Cell><Data ss:Type="Number">0.0</Data></Cell><Cell><Data ss:Type="Number">0.0</Data></Cell></Row><Row ss:Index="54"><Cell ss:StyleID="ref" ss:HRef="http://www.ncbi.nlm.nih.gov/nuccore/?term=NM_005435"><Data ss:Type="String">NM_005435</Data></Cell><Cell ss:StyleID="ref" ss:HRef="http://www.genecards.org/cgi-bin/carddisp.pl?gene=PHF13"><Data ss:Type="String">PHF13</Data></Cell><Cell /><Cell ss:StyleID="ref" ss:HRef="http://www.proteinatlas.org/ENSG00000116273"><Data ss:Type="String">ENSG00000116273</Data></Cell><Cell ss:StyleID="ref" ss:HRef="http://genome.ucsc.edu/cgi-bin/hgTracks?position=chr7:144047442-144082772&amp;db=hg19&amp;org=human"><Data ss:Type="String">chr7:144047442-144082772 (+)</Data></Cell><Cell><Data ss:Type="String">chr7</Data></Cell><Cell><Data ss:Type="String">+</Data></Cell><Cell><Data ss:Type="Number">1.44052489e8</Data></Cell><Cell><Data ss:Type="Number">1.44077725e8</Data></Cell><Cell><Data ss:Type="Number">1.44047489e8</Data></Cell><Cell><Data ss:Type="Number">1.44053488e8</Data></Cell><Cell><Data ss:Type="Number">11.0</Data></Cell><Cell><Data ss:Type="Number">0.0</Data></Cell><Cell><Data ss:Type="Number">0.0</Data></Cell><Cell><Data ss:Type="Number">0.0</Data></Cell><Cell><Data ss:Type="Number">0.0</Data></Cell><Cell><Data ss:Type="Number">1.0</Data></Cell><Cell><Data ss:Type="Number">1.0</Data></Cell><Cell><Data ss:Type="Number">0.0</Data></Cell><Cell><Data ss:Type="Number">1.0</Data></Cell><Cell><Data ss:Type="Number">1.0</Data></Cell><Cell><Data ss:Type="Number">1.0</Data></Cell><Cell><Data ss:Type="Number">1.0</Data></Cell><Cell><Data ss:Type="Number">1.0</Data></Cell><Cell><Data ss:Type="Number">1.0</Data></Cell><Cell><Data ss:Type="Number">0.0</Data></Cell><Cell><Data ss:Type="Number">0.0</Data></Cell><Cell><Data ss:Type="Number">0.0</Data></Cell><Cell><Data ss:Type="Number">0.0</Data></Cell><Cell><Data ss:Type="Number">0.0</Data></Cell><Cell><Data ss:Type="Number">1.0</Data></Cell><Cell><Data ss:Type="Number">0.0</Data></Cell><Cell><Data ss:Type="Number">0.0</Data></Cell><Cell><Data ss:Type="Number">0.0</Data></Cell><Cell><Data ss:Type="Number">0.0</Data></Cell><Cell><Data ss:Type="Number">0.0</Data></Cell><Cell><Data ss:Type="Number">1.0</Data></Cell><Cell><Data ss:Type="Number">0.0</Data></Cell><Cell><Data ss:Type="Number">0.0</Data></Cell><Cell><Data ss:Type="Number">0.0</Data></Cell><Cell><Data ss:Type="Number">0.0</Data></Cell><Cell><Data ss:Type="Number">0.0</Data></Cell><Cell><Data ss:Type="Number">0.0</Data></Cell><Cell><Data ss:Type="Number">1.0</Data></Cell><Cell><Data ss:Type="Number">0.0</Data></Cell><Cell><Data ss:Type="Number">0.0</Data></Cell><Cell><Data ss:Type="Number">0.0</Data></Cell><Cell><Data ss:Type="Number">0.0</Data></Cell><Cell><Data ss:Type="Number">0.0</Data></Cell></Row><Row ss:Index="55"><Cell ss:StyleID="ref" ss:HRef="http://www.ncbi.nlm.nih.gov/nuccore/?term=NR_003955"><Data ss:Type="String">NR_003955</Data></Cell><Cell ss:StyleID="ref" ss:HRef="http://www.genecards.org/cgi-bin/carddisp.pl?gene=EMBP1"><Data ss:Type="String">EMBP1</Data></Cell><Cell /><Cell ss:StyleID="ref" ss:HRef="http://www.proteinatlas.org/NA"><Data ss:Type="String">NA</Data></Cell><Cell ss:StyleID="ref" ss:HRef="http://genome.ucsc.edu/cgi-bin/hgTracks?position=chr1:121250355-121324241&amp;db=hg19&amp;org=human"><Data ss:Type="String">chr1:121250355-121324241 (+)</Data></Cell><Cell><Data ss:Type="String">chr1</Data></Cell><Cell><Data ss:Type="String">+</Data></Cell><Cell><Data ss:Type="Number">1.2126091e8</Data></Cell><Cell><Data ss:Type="Number">1.21313686e8</Data></Cell><Cell><Data ss:Type="Number">1.2125591e8</Data></Cell><Cell><Data ss:Type="Number">1.21261909e8</Data></Cell><Cell><Data ss:Type="Number">10.0</Data></Cell><Cell><Data ss:Type="Number">0.0</Data></Cell><Cell><Data ss:Type="Number">0.0</Data></Cell><Cell><Data ss:Type="Number">0.0</Data></Cell><Cell><Data ss:Type="Number">0.0</Data></Cell><Cell><Data ss:Type="Number">1.0</Data></Cell><Cell><Data ss:Type="Number">1.0</Data></Cell><Cell><Data ss:Type="Number">0.0</Data></Cell><Cell><Data ss:Type="Number">1.0</Data></Cell><Cell><Data ss:Type="Number">1.0</Data></Cell><Cell><Data ss:Type="Number">1.0</Data></Cell><Cell><Data ss:Type="Number">1.0</Data></Cell><Cell><Data ss:Type="Number">1.0</Data></Cell><Cell><Data ss:Type="Number">0.0</Data></Cell><Cell><Data ss:Type="Number">2.0</Data></Cell><Cell><Data ss:Type="Number">0.0</Data></Cell><Cell><Data ss:Type="Number">0.0</Data></Cell><Cell><Data ss:Type="Number">0.0</Data></Cell><Cell><Data ss:Type="Number">0.0</Data></Cell><Cell><Data ss:Type="Number">0.0</Data></Cell><Cell><Data ss:Type="Number">0.0</Data></Cell><Cell><Data ss:Type="Number">0.0</Data></Cell><Cell><Data ss:Type="Number">0.0</Data></Cell><Cell><Data ss:Type="Number">1.0</Data></Cell><Cell><Data ss:Type="Number">0.0</Data></Cell><Cell><Data ss:Type="Number">0.0</Data></Cell><Cell><Data ss:Type="Number">0.0</Data></Cell><Cell><Data ss:Type="Number">0.0</Data></Cell><Cell><Data ss:Type="Number">0.0</Data></Cell><Cell><Data ss:Type="Number">0.0</Data></Cell><Cell><Data ss:Type="Number">0.0</Data></Cell><Cell><Data ss:Type="Number">0.0</Data></Cell><Cell><Data ss:Type="Number">0.0</Data></Cell><Cell><Data ss:Type="Number">0.0</Data></Cell><Cell><Data ss:Type="Number">0.0</Data></Cell><Cell><Data ss:Type="Number">0.0</Data></Cell><Cell><Data ss:Type="Number">0.0</Data></Cell><Cell><Data ss:Type="Number">0.0</Data></Cell></Row><Row ss:Index="56"><Cell ss:StyleID="ref" ss:HRef="http://www.ncbi.nlm.nih.gov/nuccore/?term=NM_004952"><Data ss:Type="String">NM_004952</Data></Cell><Cell ss:StyleID="ref" ss:HRef="http://www.genecards.org/cgi-bin/carddisp.pl?gene=EFNA3"><Data ss:Type="String">EFNA3</Data></Cell><Cell ss:StyleID="ref" ss:HRef="http://www.kegg.jp/kegg-bin/show_pathway?map=hsa04360&amp;multi_query=1944+cyan%2Cblack"><Data ss:Type="String">Axon guidance</Data></Cell><Cell ss:StyleID="ref" ss:HRef="http://www.proteinatlas.org/ENSG00000143590"><Data ss:Type="String">ENSG00000143590</Data></Cell><Cell ss:StyleID="ref" ss:HRef="http://genome.ucsc.edu/cgi-bin/hgTracks?position=chr1:155049615-155061747&amp;db=hg19&amp;org=human"><Data ss:Type="String">chr1:155049615-155061747 (+)</Data></Cell><Cell><Data ss:Type="String">chr1</Data></Cell><Cell><Data ss:Type="String">+</Data></Cell><Cell><Data ss:Type="Number">1.55051348e8</Data></Cell><Cell><Data ss:Type="Number">1.55060014e8</Data></Cell><Cell><Data ss:Type="Number">1.55046348e8</Data></Cell><Cell><Data ss:Type="Number">1.55052347e8</Data></Cell><Cell><Data ss:Type="Number">10.0</Data></Cell><Cell><Data ss:Type="Number">0.0</Data></Cell><Cell><Data ss:Type="Number">0.0</Data></Cell><Cell><Data ss:Type="Number">0.0</Data></Cell><Cell><Data ss:Type="Number">0.0</Data></Cell><Cell><Data ss:Type="Number">0.0</Data></Cell><Cell><Data ss:Type="Number">0.0</Data></Cell><Cell><Data ss:Type="Number">0.0</Data></Cell><Cell><Data ss:Type="Number">0.0</Data></Cell><Cell><Data ss:Type="Number">0.0</Data></Cell><Cell><Data ss:Type="Number">0.0</Data></Cell><Cell><Data ss:Type="Number">0.0</Data></Cell><Cell><Data ss:Type="Number">0.0</Data></Cell><Cell><Data ss:Type="Number">1.0</Data></Cell><Cell><Data ss:Type="Number">1.0</Data></Cell><Cell><Data ss:Type="Number">0.0</Data></Cell><Cell><Data ss:Type="Number">0.0</Data></Cell><Cell><Data ss:Type="Number">0.0</Data></Cell><Cell><Data ss:Type="Number">0.0</Data></Cell><Cell><Data ss:Type="Number">0.0</Data></Cell><Cell><Data ss:Type="Number">0.0</Data></Cell><Cell><Data ss:Type="Number">0.0</Data></Cell><Cell><Data ss:Type="Number">0.0</Data></Cell><Cell><Data ss:Type="Number">2.0</Data></Cell><Cell><Data ss:Type="Number">0.0</Data></Cell><Cell><Data ss:Type="Number">0.0</Data></Cell><Cell><Data ss:Type="Number">0.0</Data></Cell><Cell><Data ss:Type="Number">0.0</Data></Cell><Cell><Data ss:Type="Number">1.0</Data></Cell><Cell><Data ss:Type="Number">0.0</Data></Cell><Cell><Data ss:Type="Number">0.0</Data></Cell><Cell><Data ss:Type="Number">0.0</Data></Cell><Cell><Data ss:Type="Number">0.0</Data></Cell><Cell><Data ss:Type="Number">0.0</Data></Cell><Cell><Data ss:Type="Number">1.0</Data></Cell><Cell><Data ss:Type="Number">0.0</Data></Cell><Cell><Data ss:Type="Number">2.0</Data></Cell><Cell><Data ss:Type="Number">2.0</Data></Cell></Row><Row ss:Index="57"><Cell ss:StyleID="ref" ss:HRef="http://www.ncbi.nlm.nih.gov/nuccore/?term=NM_005849"><Data ss:Type="String">NM_005849</Data></Cell><Cell ss:StyleID="ref" ss:HRef="http://www.genecards.org/cgi-bin/carddisp.pl?gene=KCTD13"><Data ss:Type="String">KCTD13</Data></Cell><Cell /><Cell ss:StyleID="ref" ss:HRef="http://www.proteinatlas.org/ENSG00000174943"><Data ss:Type="String">ENSG00000174943</Data></Cell><Cell ss:StyleID="ref" ss:HRef="http://genome.ucsc.edu/cgi-bin/hgTracks?position=chr16:21650329-21666263&amp;db=hg19&amp;org=human"><Data ss:Type="String">chr16:21650329-21666263 (-)</Data></Cell><Cell><Data ss:Type="String">chr16</Data></Cell><Cell><Data ss:Type="String">-</Data></Cell><Cell><Data ss:Type="Number">2.1652605e7</Data></Cell><Cell><Data ss:Type="Number">2.1663987e7</Data></Cell><Cell><Data ss:Type="Number">2.1662988e7</Data></Cell><Cell><Data ss:Type="Number">2.1668987e7</Data></Cell><Cell><Data ss:Type="Number">10.0</Data></Cell><Cell><Data ss:Type="Number">0.0</Data></Cell><Cell><Data ss:Type="Number">0.0</Data></Cell><Cell><Data ss:Type="Number">0.0</Data></Cell><Cell><Data ss:Type="Number">1.0</Data></Cell><Cell><Data ss:Type="Number">0.0</Data></Cell><Cell><Data ss:Type="Number">0.0</Data></Cell><Cell><Data ss:Type="Number">1.0</Data></Cell><Cell><Data ss:Type="Number">0.0</Data></Cell><Cell><Data ss:Type="Number">0.0</Data></Cell><Cell><Data ss:Type="Number">0.0</Data></Cell><Cell><Data ss:Type="Number">0.0</Data></Cell><Cell><Data ss:Type="Number">0.0</Data></Cell><Cell><Data ss:Type="Number">2.0</Data></Cell><Cell><Data ss:Type="Number">0.0</Data></Cell><Cell><Data ss:Type="Number">0.0</Data></Cell><Cell><Data ss:Type="Number">0.0</Data></Cell><Cell><Data ss:Type="Number">3.0</Data></Cell><Cell><Data ss:Type="Number">0.0</Data></Cell><Cell><Data ss:Type="Number">0.0</Data></Cell><Cell><Data ss:Type="Number">0.0</Data></Cell><Cell><Data ss:Type="Number">1.0</Data></Cell><Cell><Data ss:Type="Number">0.0</Data></Cell><Cell><Data ss:Type="Number">0.0</Data></Cell><Cell><Data ss:Type="Number">0.0</Data></Cell><Cell><Data ss:Type="Number">0.0</Data></Cell><Cell><Data ss:Type="Number">1.0</Data></Cell><Cell><Data ss:Type="Number">0.0</Data></Cell><Cell><Data ss:Type="Number">0.0</Data></Cell><Cell><Data ss:Type="Number">0.0</Data></Cell><Cell><Data ss:Type="Number">0.0</Data></Cell><Cell><Data ss:Type="Number">0.0</Data></Cell><Cell><Data ss:Type="Number">0.0</Data></Cell><Cell><Data ss:Type="Number">0.0</Data></Cell><Cell><Data ss:Type="Number">1.0</Data></Cell><Cell><Data ss:Type="Number">0.0</Data></Cell><Cell><Data ss:Type="Number">0.0</Data></Cell><Cell><Data ss:Type="Number">0.0</Data></Cell></Row><Row ss:Index="58"><Cell ss:StyleID="ref" ss:HRef="http://www.ncbi.nlm.nih.gov/nuccore/?term=NM_145798"><Data ss:Type="String">NM_145798</Data></Cell><Cell ss:StyleID="ref" ss:HRef="http://www.genecards.org/cgi-bin/carddisp.pl?gene=GALK1"><Data ss:Type="String">GALK1</Data></Cell><Cell ss:StyleID="ref" ss:HRef="http://www.kegg.jp/kegg-bin/show_pathway?map=hsa01100&amp;multi_query=2584+cyan%2Cblack"><Data ss:Type="String">Metabolic pathways</Data></Cell><Cell ss:StyleID="ref" ss:HRef="http://www.proteinatlas.org/ENSG00000108479"><Data ss:Type="String">ENSG00000108479</Data></Cell><Cell ss:StyleID="ref" ss:HRef="http://genome.ucsc.edu/cgi-bin/hgTracks?position=chr17:45881850-45902030&amp;db=hg19&amp;org=human"><Data ss:Type="String">chr17:45881850-45902030 (-)</Data></Cell><Cell><Data ss:Type="String">chr17</Data></Cell><Cell><Data ss:Type="String">-</Data></Cell><Cell><Data ss:Type="Number">4.5884733e7</Data></Cell><Cell><Data ss:Type="Number">4.5899147e7</Data></Cell><Cell><Data ss:Type="Number">4.5898148e7</Data></Cell><Cell><Data ss:Type="Number">4.5904147e7</Data></Cell><Cell><Data ss:Type="Number">10.0</Data></Cell><Cell><Data ss:Type="Number">1.0</Data></Cell><Cell><Data ss:Type="Number">1.0</Data></Cell><Cell><Data ss:Type="Number">1.0</Data></Cell><Cell><Data ss:Type="Number">0.0</Data></Cell><Cell><Data ss:Type="Number">0.0</Data></Cell><Cell><Data ss:Type="Number">0.0</Data></Cell><Cell><Data ss:Type="Number">0.0</Data></Cell><Cell><Data ss:Type="Number">0.0</Data></Cell><Cell><Data ss:Type="Number">0.0</Data></Cell><Cell><Data ss:Type="Number">0.0</Data></Cell><Cell><Data ss:Type="Number">0.0</Data></Cell><Cell><Data ss:Type="Number">0.0</Data></Cell><Cell><Data ss:Type="Number">0.0</Data></Cell><Cell><Data ss:Type="Number">1.0</Data></Cell><Cell><Data ss:Type="Number">0.0</Data></Cell><Cell><Data ss:Type="Number">0.0</Data></Cell><Cell><Data ss:Type="Number">0.0</Data></Cell><Cell><Data ss:Type="Number">1.0</Data></Cell><Cell><Data ss:Type="Number">0.0</Data></Cell><Cell><Data ss:Type="Number">1.0</Data></Cell><Cell><Data ss:Type="Number">0.0</Data></Cell><Cell><Data ss:Type="Number">0.0</Data></Cell><Cell><Data ss:Type="Number">1.0</Data></Cell><Cell><Data ss:Type="Number">0.0</Data></Cell><Cell><Data ss:Type="Number">0.0</Data></Cell><Cell><Data ss:Type="Number">0.0</Data></Cell><Cell><Data ss:Type="Number">0.0</Data></Cell><Cell><Data ss:Type="Number">1.0</Data></Cell><Cell><Data ss:Type="Number">0.0</Data></Cell><Cell><Data ss:Type="Number">0.0</Data></Cell><Cell><Data ss:Type="Number">0.0</Data></Cell><Cell><Data ss:Type="Number">0.0</Data></Cell><Cell><Data ss:Type="Number">0.0</Data></Cell><Cell><Data ss:Type="Number">0.0</Data></Cell><Cell><Data ss:Type="Number">0.0</Data></Cell><Cell><Data ss:Type="Number">1.0</Data></Cell><Cell><Data ss:Type="Number">1.0</Data></Cell></Row><Row ss:Index="59"><Cell ss:StyleID="ref" ss:HRef="http://www.ncbi.nlm.nih.gov/nuccore/?term=NR_002436"><Data ss:Type="String">NR_002436</Data></Cell><Cell ss:StyleID="ref" ss:HRef="http://www.genecards.org/cgi-bin/carddisp.pl?gene=HIST1H2BG"><Data ss:Type="String">HIST1H2BG</Data></Cell><Cell ss:StyleID="ref" ss:HRef="http://www.kegg.jp/kegg-bin/show_pathway?map=hsa05322&amp;multi_query=8339+cyan%2Cblack"><Data ss:Type="String">Systemic lupus erythematosus</Data></Cell><Cell ss:StyleID="ref" ss:HRef="http://www.proteinatlas.org/ENSG00000187990"><Data ss:Type="String">ENSG00000187990</Data></Cell><Cell ss:StyleID="ref" ss:HRef="http://genome.ucsc.edu/cgi-bin/hgTracks?position=chr6:133138332-133138516&amp;db=hg19&amp;org=human"><Data ss:Type="String">chr6:133138332-133138516 (+)</Data></Cell><Cell><Data ss:Type="String">chr6</Data></Cell><Cell><Data ss:Type="String">+</Data></Cell><Cell><Data ss:Type="Number">1.33138358e8</Data></Cell><Cell><Data ss:Type="Number">1.3313849e8</Data></Cell><Cell><Data ss:Type="Number">1.33133358e8</Data></Cell><Cell><Data ss:Type="Number">1.33139357e8</Data></Cell><Cell><Data ss:Type="Number">10.0</Data></Cell><Cell><Data ss:Type="Number">0.0</Data></Cell><Cell><Data ss:Type="Number">1.0</Data></Cell><Cell><Data ss:Type="Number">1.0</Data></Cell><Cell><Data ss:Type="Number">0.0</Data></Cell><Cell><Data ss:Type="Number">0.0</Data></Cell><Cell><Data ss:Type="Number">0.0</Data></Cell><Cell><Data ss:Type="Number">0.0</Data></Cell><Cell><Data ss:Type="Number">0.0</Data></Cell><Cell><Data ss:Type="Number">0.0</Data></Cell><Cell><Data ss:Type="Number">0.0</Data></Cell><Cell><Data ss:Type="Number">0.0</Data></Cell><Cell><Data ss:Type="Number">0.0</Data></Cell><Cell><Data ss:Type="Number">0.0</Data></Cell><Cell><Data ss:Type="Number">1.0</Data></Cell><Cell><Data ss:Type="Number">1.0</Data></Cell><Cell><Data ss:Type="Number">0.0</Data></Cell><Cell><Data ss:Type="Number">0.0</Data></Cell><Cell><Data ss:Type="Number">0.0</Data></Cell><Cell><Data ss:Type="Number">2.0</Data></Cell><Cell><Data ss:Type="Number">0.0</Data></Cell><Cell><Data ss:Type="Number">0.0</Data></Cell><Cell><Data ss:Type="Number">0.0</Data></Cell><Cell><Data ss:Type="Number">1.0</Data></Cell><Cell><Data ss:Type="Number">0.0</Data></Cell><Cell><Data ss:Type="Number">1.0</Data></Cell><Cell><Data ss:Type="Number">0.0</Data></Cell><Cell><Data ss:Type="Number">0.0</Data></Cell><Cell><Data ss:Type="Number">2.0</Data></Cell><Cell><Data ss:Type="Number">0.0</Data></Cell><Cell><Data ss:Type="Number">0.0</Data></Cell><Cell><Data ss:Type="Number">0.0</Data></Cell><Cell><Data ss:Type="Number">0.0</Data></Cell><Cell><Data ss:Type="Number">0.0</Data></Cell><Cell><Data ss:Type="Number">0.0</Data></Cell><Cell><Data ss:Type="Number">0.0</Data></Cell><Cell><Data ss:Type="Number">0.0</Data></Cell><Cell><Data ss:Type="Number">0.0</Data></Cell></Row><Row ss:Index="60"><Cell ss:StyleID="ref" ss:HRef="http://www.ncbi.nlm.nih.gov/nuccore/?term=NR_039797"><Data ss:Type="String">NR_039797</Data></Cell><Cell ss:StyleID="ref" ss:HRef="http://www.genecards.org/cgi-bin/carddisp.pl?gene=FAAH2"><Data ss:Type="String">FAAH2</Data></Cell><Cell /><Cell ss:StyleID="ref" ss:HRef="http://www.proteinatlas.org/ENSG00000165591"><Data ss:Type="String">ENSG00000165591</Data></Cell><Cell ss:StyleID="ref" ss:HRef="http://genome.ucsc.edu/cgi-bin/hgTracks?position=chr7:100802738-100802852&amp;db=hg19&amp;org=human"><Data ss:Type="String">chr7:100802738-100802852 (+)</Data></Cell><Cell><Data ss:Type="String">chr7</Data></Cell><Cell><Data ss:Type="String">+</Data></Cell><Cell><Data ss:Type="Number">1.00802754e8</Data></Cell><Cell><Data ss:Type="Number">1.00802836e8</Data></Cell><Cell><Data ss:Type="Number">1.00797754e8</Data></Cell><Cell><Data ss:Type="Number">1.00803753e8</Data></Cell><Cell><Data ss:Type="Number">10.0</Data></Cell><Cell><Data ss:Type="Number">2.0</Data></Cell><Cell><Data ss:Type="Number">1.0</Data></Cell><Cell><Data ss:Type="Number">1.0</Data></Cell><Cell><Data ss:Type="Number">0.0</Data></Cell><Cell><Data ss:Type="Number">0.0</Data></Cell><Cell><Data ss:Type="Number">0.0</Data></Cell><Cell><Data ss:Type="Number">0.0</Data></Cell><Cell><Data ss:Type="Number">0.0</Data></Cell><Cell><Data ss:Type="Number">0.0</Data></Cell><Cell><Data ss:Type="Number">0.0</Data></Cell><Cell><Data ss:Type="Number">0.0</Data></Cell><Cell><Data ss:Type="Number">0.0</Data></Cell><Cell><Data ss:Type="Number">0.0</Data></Cell><Cell><Data ss:Type="Number">1.0</Data></Cell><Cell><Data ss:Type="Number">0.0</Data></Cell><Cell><Data ss:Type="Number">0.0</Data></Cell><Cell><Data ss:Type="Number">0.0</Data></Cell><Cell><Data ss:Type="Number">1.0</Data></Cell><Cell><Data ss:Type="Number">0.0</Data></Cell><Cell><Data ss:Type="Number">1.0</Data></Cell><Cell><Data ss:Type="Number">0.0</Data></Cell><Cell><Data ss:Type="Number">0.0</Data></Cell><Cell><Data ss:Type="Number">1.0</Data></Cell><Cell><Data ss:Type="Number">0.0</Data></Cell><Cell><Data ss:Type="Number">0.0</Data></Cell><Cell><Data ss:Type="Number">0.0</Data></Cell><Cell><Data ss:Type="Number">0.0</Data></Cell><Cell><Data ss:Type="Number">1.0</Data></Cell><Cell><Data ss:Type="Number">0.0</Data></Cell><Cell><Data ss:Type="Number">0.0</Data></Cell><Cell><Data ss:Type="Number">0.0</Data></Cell><Cell><Data ss:Type="Number">1.0</Data></Cell><Cell><Data ss:Type="Number">0.0</Data></Cell><Cell><Data ss:Type="Number">0.0</Data></Cell><Cell><Data ss:Type="Number">0.0</Data></Cell><Cell><Data ss:Type="Number">0.0</Data></Cell><Cell><Data ss:Type="Number">0.0</Data></Cell></Row><Row ss:Index="61"><Cell ss:StyleID="ref" ss:HRef="http://www.ncbi.nlm.nih.gov/nuccore/?term=NM_007021"><Data ss:Type="String">NM_007021</Data></Cell><Cell ss:StyleID="ref" ss:HRef="http://www.genecards.org/cgi-bin/carddisp.pl?gene=C10orf10"><Data ss:Type="String">C10orf10</Data></Cell><Cell /><Cell ss:StyleID="ref" ss:HRef="http://www.proteinatlas.org/ENSG00000165507"><Data ss:Type="String">ENSG00000165507</Data></Cell><Cell ss:StyleID="ref" ss:HRef="http://genome.ucsc.edu/cgi-bin/hgTracks?position=chr10:45471185-45474854&amp;db=hg19&amp;org=human"><Data ss:Type="String">chr10:45471185-45474854 (-)</Data></Cell><Cell><Data ss:Type="String">chr10</Data></Cell><Cell><Data ss:Type="String">-</Data></Cell><Cell><Data ss:Type="Number">4.5471709e7</Data></Cell><Cell><Data ss:Type="Number">4.547433e7</Data></Cell><Cell><Data ss:Type="Number">4.5473331e7</Data></Cell><Cell><Data ss:Type="Number">4.547933e7</Data></Cell><Cell><Data ss:Type="Number">9.0</Data></Cell><Cell><Data ss:Type="Number">1.0</Data></Cell><Cell><Data ss:Type="Number">0.0</Data></Cell><Cell><Data ss:Type="Number">0.0</Data></Cell><Cell><Data ss:Type="Number">0.0</Data></Cell><Cell><Data ss:Type="Number">0.0</Data></Cell><Cell><Data ss:Type="Number">0.0</Data></Cell><Cell><Data ss:Type="Number">0.0</Data></Cell><Cell><Data ss:Type="Number">0.0</Data></Cell><Cell><Data ss:Type="Number">0.0</Data></Cell><Cell><Data ss:Type="Number">0.0</Data></Cell><Cell><Data ss:Type="Number">0.0</Data></Cell><Cell><Data ss:Type="Number">0.0</Data></Cell><Cell><Data ss:Type="Number">1.0</Data></Cell><Cell><Data ss:Type="Number">0.0</Data></Cell><Cell><Data ss:Type="Number">0.0</Data></Cell><Cell><Data ss:Type="Number">0.0</Data></Cell><Cell><Data ss:Type="Number">2.0</Data></Cell><Cell><Data ss:Type="Number">0.0</Data></Cell><Cell><Data ss:Type="Number">0.0</Data></Cell><Cell><Data ss:Type="Number">0.0</Data></Cell><Cell><Data ss:Type="Number">0.0</Data></Cell><Cell><Data ss:Type="Number">0.0</Data></Cell><Cell><Data ss:Type="Number">0.0</Data></Cell><Cell><Data ss:Type="Number">0.0</Data></Cell><Cell><Data ss:Type="Number">1.0</Data></Cell><Cell><Data ss:Type="Number">0.0</Data></Cell><Cell><Data ss:Type="Number">0.0</Data></Cell><Cell><Data ss:Type="Number">0.0</Data></Cell><Cell><Data ss:Type="Number">0.0</Data></Cell><Cell><Data ss:Type="Number">0.0</Data></Cell><Cell><Data ss:Type="Number">0.0</Data></Cell><Cell><Data ss:Type="Number">0.0</Data></Cell><Cell><Data ss:Type="Number">1.0</Data></Cell><Cell><Data ss:Type="Number">0.0</Data></Cell><Cell><Data ss:Type="Number">0.0</Data></Cell><Cell><Data ss:Type="Number">1.0</Data></Cell><Cell><Data ss:Type="Number">2.0</Data></Cell></Row><Row ss:Index="62"><Cell ss:StyleID="ref" ss:HRef="http://www.ncbi.nlm.nih.gov/nuccore/?term=NR_002327"><Data ss:Type="String">NR_002327</Data></Cell><Cell ss:StyleID="ref" ss:HRef="http://www.genecards.org/cgi-bin/carddisp.pl?gene=SNORA64"><Data ss:Type="String">SNORA64</Data></Cell><Cell /><Cell ss:StyleID="ref" ss:HRef="http://www.proteinatlas.org/ENSG00000207405"><Data ss:Type="String">ENSG00000207405</Data></Cell><Cell ss:StyleID="ref" ss:HRef="http://genome.ucsc.edu/cgi-bin/hgTracks?position=chr16:2012309-2012493&amp;db=hg19&amp;org=human"><Data ss:Type="String">chr16:2012309-2012493 (-)</Data></Cell><Cell><Data ss:Type="String">chr16</Data></Cell><Cell><Data ss:Type="String">-</Data></Cell><Cell><Data ss:Type="Number">2012335.0</Data></Cell><Cell><Data ss:Type="Number">2012467.0</Data></Cell><Cell><Data ss:Type="Number">2011468.0</Data></Cell><Cell><Data ss:Type="Number">2017467.0</Data></Cell><Cell><Data ss:Type="Number">9.0</Data></Cell><Cell><Data ss:Type="Number">0.0</Data></Cell><Cell><Data ss:Type="Number">1.0</Data></Cell><Cell><Data ss:Type="Number">1.0</Data></Cell><Cell><Data ss:Type="Number">0.0</Data></Cell><Cell><Data ss:Type="Number">0.0</Data></Cell><Cell><Data ss:Type="Number">0.0</Data></Cell><Cell><Data ss:Type="Number">0.0</Data></Cell><Cell><Data ss:Type="Number">0.0</Data></Cell><Cell><Data ss:Type="Number">0.0</Data></Cell><Cell><Data ss:Type="Number">0.0</Data></Cell><Cell><Data ss:Type="Number">0.0</Data></Cell><Cell><Data ss:Type="Number">0.0</Data></Cell><Cell><Data ss:Type="Number">0.0</Data></Cell><Cell><Data ss:Type="Number">1.0</Data></Cell><Cell><Data ss:Type="Number">1.0</Data></Cell><Cell><Data ss:Type="Number">0.0</Data></Cell><Cell><Data ss:Type="Number">0.0</Data></Cell><Cell><Data ss:Type="Number">0.0</Data></Cell><Cell><Data ss:Type="Number">2.0</Data></Cell><Cell><Data ss:Type="Number">1.0</Data></Cell><Cell><Data ss:Type="Number">0.0</Data></Cell><Cell><Data ss:Type="Number">0.0</Data></Cell><Cell><Data ss:Type="Number">0.0</Data></Cell><Cell><Data ss:Type="Number">0.0</Data></Cell><Cell><Data ss:Type="Number">1.0</Data></Cell><Cell><Data ss:Type="Number">0.0</Data></Cell><Cell><Data ss:Type="Number">0.0</Data></Cell><Cell><Data ss:Type="Number">1.0</Data></Cell><Cell><Data ss:Type="Number">0.0</Data></Cell><Cell><Data ss:Type="Number">0.0</Data></Cell><Cell><Data ss:Type="Number">0.0</Data></Cell><Cell><Data ss:Type="Number">0.0</Data></Cell><Cell><Data ss:Type="Number">0.0</Data></Cell><Cell><Data ss:Type="Number">0.0</Data></Cell><Cell><Data ss:Type="Number">0.0</Data></Cell><Cell><Data ss:Type="Number">0.0</Data></Cell><Cell><Data ss:Type="Number">0.0</Data></Cell></Row><Row ss:Index="63"><Cell ss:StyleID="ref" ss:HRef="http://www.ncbi.nlm.nih.gov/nuccore/?term=NR_002326"><Data ss:Type="String">NR_002326</Data></Cell><Cell ss:StyleID="ref" ss:HRef="http://www.genecards.org/cgi-bin/carddisp.pl?gene=PRSS22"><Data ss:Type="String">PRSS22</Data></Cell><Cell /><Cell ss:StyleID="ref" ss:HRef="http://www.proteinatlas.org/ENSG00000005001"><Data ss:Type="String">ENSG00000005001</Data></Cell><Cell ss:StyleID="ref" ss:HRef="http://genome.ucsc.edu/cgi-bin/hgTracks?position=chr16:2012947-2013134&amp;db=hg19&amp;org=human"><Data ss:Type="String">chr16:2012947-2013134 (-)</Data></Cell><Cell><Data ss:Type="String">chr16</Data></Cell><Cell><Data ss:Type="String">-</Data></Cell><Cell><Data ss:Type="Number">2012974.0</Data></Cell><Cell><Data ss:Type="Number">2013107.0</Data></Cell><Cell><Data ss:Type="Number">2012108.0</Data></Cell><Cell><Data ss:Type="Number">2018107.0</Data></Cell><Cell><Data ss:Type="Number">9.0</Data></Cell><Cell><Data ss:Type="Number">0.0</Data></Cell><Cell><Data ss:Type="Number">1.0</Data></Cell><Cell><Data ss:Type="Number">1.0</Data></Cell><Cell><Data ss:Type="Number">0.0</Data></Cell><Cell><Data ss:Type="Number">0.0</Data></Cell><Cell><Data ss:Type="Number">0.0</Data></Cell><Cell><Data ss:Type="Number">0.0</Data></Cell><Cell><Data ss:Type="Number">0.0</Data></Cell><Cell><Data ss:Type="Number">0.0</Data></Cell><Cell><Data ss:Type="Number">0.0</Data></Cell><Cell><Data ss:Type="Number">0.0</Data></Cell><Cell><Data ss:Type="Number">0.0</Data></Cell><Cell><Data ss:Type="Number">0.0</Data></Cell><Cell><Data ss:Type="Number">1.0</Data></Cell><Cell><Data ss:Type="Number">1.0</Data></Cell><Cell><Data ss:Type="Number">0.0</Data></Cell><Cell><Data ss:Type="Number">0.0</Data></Cell><Cell><Data ss:Type="Number">0.0</Data></Cell><Cell><Data ss:Type="Number">2.0</Data></Cell><Cell><Data ss:Type="Number">1.0</Data></Cell><Cell><Data ss:Type="Number">0.0</Data></Cell><Cell><Data ss:Type="Number">0.0</Data></Cell><Cell><Data ss:Type="Number">0.0</Data></Cell><Cell><Data ss:Type="Number">0.0</Data></Cell><Cell><Data ss:Type="Number">1.0</Data></Cell><Cell><Data ss:Type="Number">0.0</Data></Cell><Cell><Data ss:Type="Number">0.0</Data></Cell><Cell><Data ss:Type="Number">1.0</Data></Cell><Cell><Data ss:Type="Number">0.0</Data></Cell><Cell><Data ss:Type="Number">0.0</Data></Cell><Cell><Data ss:Type="Number">0.0</Data></Cell><Cell><Data ss:Type="Number">0.0</Data></Cell><Cell><Data ss:Type="Number">0.0</Data></Cell><Cell><Data ss:Type="Number">0.0</Data></Cell><Cell><Data ss:Type="Number">0.0</Data></Cell><Cell><Data ss:Type="Number">0.0</Data></Cell><Cell><Data ss:Type="Number">0.0</Data></Cell></Row><Row ss:Index="64"><Cell ss:StyleID="ref" ss:HRef="http://www.ncbi.nlm.nih.gov/nuccore/?term=NR_002978"><Data ss:Type="String">NR_002978</Data></Cell><Cell ss:StyleID="ref" ss:HRef="http://www.genecards.org/cgi-bin/carddisp.pl?gene=SNORA50"><Data ss:Type="String">SNORA50</Data></Cell><Cell /><Cell ss:StyleID="ref" ss:HRef="http://www.proteinatlas.org/ENSG00000206952"><Data ss:Type="String">ENSG00000206952</Data></Cell><Cell ss:StyleID="ref" ss:HRef="http://genome.ucsc.edu/cgi-bin/hgTracks?position=chr16:58582376-58582564&amp;db=hg19&amp;org=human"><Data ss:Type="String">chr16:58582376-58582564 (-)</Data></Cell><Cell><Data ss:Type="String">chr16</Data></Cell><Cell><Data ss:Type="String">-</Data></Cell><Cell><Data ss:Type="Number">5.8582403e7</Data></Cell><Cell><Data ss:Type="Number">5.8582537e7</Data></Cell><Cell><Data ss:Type="Number">5.8581538e7</Data></Cell><Cell><Data ss:Type="Number">5.8587537e7</Data></Cell><Cell><Data ss:Type="Number">9.0</Data></Cell><Cell><Data ss:Type="Number">1.0</Data></Cell><Cell><Data ss:Type="Number">0.0</Data></Cell><Cell><Data ss:Type="Number">0.0</Data></Cell><Cell><Data ss:Type="Number">0.0</Data></Cell><Cell><Data ss:Type="Number">0.0</Data></Cell><Cell><Data ss:Type="Number">0.0</Data></Cell><Cell><Data ss:Type="Number">0.0</Data></Cell><Cell><Data ss:Type="Number">0.0</Data></Cell><Cell><Data ss:Type="Number">0.0</Data></Cell><Cell><Data ss:Type="Number">0.0</Data></Cell><Cell><Data ss:Type="Number">0.0</Data></Cell><Cell><Data ss:Type="Number">0.0</Data></Cell><Cell><Data ss:Type="Number">2.0</Data></Cell><Cell><Data ss:Type="Number">0.0</Data></Cell><Cell><Data ss:Type="Number">0.0</Data></Cell><Cell><Data ss:Type="Number">1.0</Data></Cell><Cell><Data ss:Type="Number">0.0</Data></Cell><Cell><Data ss:Type="Number">1.0</Data></Cell><Cell><Data ss:Type="Number">0.0</Data></Cell><Cell><Data ss:Type="Number">1.0</Data></Cell><Cell><Data ss:Type="Number">0.0</Data></Cell><Cell><Data ss:Type="Number">0.0</Data></Cell><Cell><Data ss:Type="Number">0.0</Data></Cell><Cell><Data ss:Type="Number">0.0</Data></Cell><Cell><Data ss:Type="Number">0.0</Data></Cell><Cell><Data ss:Type="Number">0.0</Data></Cell><Cell><Data ss:Type="Number">1.0</Data></Cell><Cell><Data ss:Type="Number">0.0</Data></Cell><Cell><Data ss:Type="Number">0.0</Data></Cell><Cell><Data ss:Type="Number">0.0</Data></Cell><Cell><Data ss:Type="Number">0.0</Data></Cell><Cell><Data ss:Type="Number">0.0</Data></Cell><Cell><Data ss:Type="Number">0.0</Data></Cell><Cell><Data ss:Type="Number">1.0</Data></Cell><Cell><Data ss:Type="Number">0.0</Data></Cell><Cell><Data ss:Type="Number">1.0</Data></Cell><Cell><Data ss:Type="Number">0.0</Data></Cell></Row><Row ss:Index="65"><Cell ss:StyleID="ref" ss:HRef="http://www.ncbi.nlm.nih.gov/nuccore/?term=NM_001017368"><Data ss:Type="String">NM_001017368</Data></Cell><Cell ss:StyleID="ref" ss:HRef="http://www.genecards.org/cgi-bin/carddisp.pl?gene=MMP28"><Data ss:Type="String">MMP28</Data></Cell><Cell /><Cell ss:StyleID="ref" ss:HRef="http://www.proteinatlas.org/ENSG00000129270"><Data ss:Type="String">ENSG00000129270</Data></Cell><Cell ss:StyleID="ref" ss:HRef="http://genome.ucsc.edu/cgi-bin/hgTracks?position=chr17:33325205-33401685&amp;db=hg19&amp;org=human"><Data ss:Type="String">chr17:33325205-33401685 (-)</Data></Cell><Cell><Data ss:Type="String">chr17</Data></Cell><Cell><Data ss:Type="String">-</Data></Cell><Cell><Data ss:Type="Number">3.3336131e7</Data></Cell><Cell><Data ss:Type="Number">3.3390759e7</Data></Cell><Cell><Data ss:Type="Number">3.338976e7</Data></Cell><Cell><Data ss:Type="Number">3.3395759e7</Data></Cell><Cell><Data ss:Type="Number">9.0</Data></Cell><Cell><Data ss:Type="Number">1.0</Data></Cell><Cell><Data ss:Type="Number">1.0</Data></Cell><Cell><Data ss:Type="Number">1.0</Data></Cell><Cell><Data ss:Type="Number">0.0</Data></Cell><Cell><Data ss:Type="Number">0.0</Data></Cell><Cell><Data ss:Type="Number">0.0</Data></Cell><Cell><Data ss:Type="Number">0.0</Data></Cell><Cell><Data ss:Type="Number">0.0</Data></Cell><Cell><Data ss:Type="Number">0.0</Data></Cell><Cell><Data ss:Type="Number">0.0</Data></Cell><Cell><Data ss:Type="Number">0.0</Data></Cell><Cell><Data ss:Type="Number">0.0</Data></Cell><Cell><Data ss:Type="Number">0.0</Data></Cell><Cell><Data ss:Type="Number">1.0</Data></Cell><Cell><Data ss:Type="Number">0.0</Data></Cell><Cell><Data ss:Type="Number">0.0</Data></Cell><Cell><Data ss:Type="Number">0.0</Data></Cell><Cell><Data ss:Type="Number">1.0</Data></Cell><Cell><Data ss:Type="Number">0.0</Data></Cell><Cell><Data ss:Type="Number">1.0</Data></Cell><Cell><Data ss:Type="Number">0.0</Data></Cell><Cell><Data ss:Type="Number">0.0</Data></Cell><Cell><Data ss:Type="Number">0.0</Data></Cell><Cell><Data ss:Type="Number">0.0</Data></Cell><Cell><Data ss:Type="Number">0.0</Data></Cell><Cell><Data ss:Type="Number">0.0</Data></Cell><Cell><Data ss:Type="Number">1.0</Data></Cell><Cell><Data ss:Type="Number">1.0</Data></Cell><Cell><Data ss:Type="Number">0.0</Data></Cell><Cell><Data ss:Type="Number">0.0</Data></Cell><Cell><Data ss:Type="Number">0.0</Data></Cell><Cell><Data ss:Type="Number">0.0</Data></Cell><Cell><Data ss:Type="Number">0.0</Data></Cell><Cell><Data ss:Type="Number">0.0</Data></Cell><Cell><Data ss:Type="Number">0.0</Data></Cell><Cell><Data ss:Type="Number">1.0</Data></Cell><Cell><Data ss:Type="Number">0.0</Data></Cell></Row><Row ss:Index="66"><Cell ss:StyleID="ref" ss:HRef="http://www.ncbi.nlm.nih.gov/nuccore/?term=NM_000384"><Data ss:Type="String">NM_000384</Data></Cell><Cell ss:StyleID="ref" ss:HRef="http://www.genecards.org/cgi-bin/carddisp.pl?gene=GRB14"><Data ss:Type="String">GRB14</Data></Cell><Cell /><Cell ss:StyleID="ref" ss:HRef="http://www.proteinatlas.org/ENSG00000115290"><Data ss:Type="String">ENSG00000115290</Data></Cell><Cell ss:StyleID="ref" ss:HRef="http://genome.ucsc.edu/cgi-bin/hgTracks?position=chr2:21215772-21275474&amp;db=hg19&amp;org=human"><Data ss:Type="String">chr2:21215772-21275474 (-)</Data></Cell><Cell><Data ss:Type="String">chr2</Data></Cell><Cell><Data ss:Type="String">-</Data></Cell><Cell><Data ss:Type="Number">2.1224301e7</Data></Cell><Cell><Data ss:Type="Number">2.1266945e7</Data></Cell><Cell><Data ss:Type="Number">2.1265946e7</Data></Cell><Cell><Data ss:Type="Number">2.1271945e7</Data></Cell><Cell><Data ss:Type="Number">9.0</Data></Cell><Cell><Data ss:Type="Number">0.0</Data></Cell><Cell><Data ss:Type="Number">0.0</Data></Cell><Cell><Data ss:Type="Number">0.0</Data></Cell><Cell><Data ss:Type="Number">1.0</Data></Cell><Cell><Data ss:Type="Number">0.0</Data></Cell><Cell><Data ss:Type="Number">0.0</Data></Cell><Cell><Data ss:Type="Number">1.0</Data></Cell><Cell><Data ss:Type="Number">0.0</Data></Cell><Cell><Data ss:Type="Number">0.0</Data></Cell><Cell><Data ss:Type="Number">0.0</Data></Cell><Cell><Data ss:Type="Number">0.0</Data></Cell><Cell><Data ss:Type="Number">0.0</Data></Cell><Cell><Data ss:Type="Number">0.0</Data></Cell><Cell><Data ss:Type="Number">0.0</Data></Cell><Cell><Data ss:Type="Number">0.0</Data></Cell><Cell><Data ss:Type="Number">0.0</Data></Cell><Cell><Data ss:Type="Number">1.0</Data></Cell><Cell><Data ss:Type="Number">0.0</Data></Cell><Cell><Data ss:Type="Number">0.0</Data></Cell><Cell><Data ss:Type="Number">0.0</Data></Cell><Cell><Data ss:Type="Number">1.0</Data></Cell><Cell><Data ss:Type="Number">0.0</Data></Cell><Cell><Data ss:Type="Number">0.0</Data></Cell><Cell><Data ss:Type="Number">0.0</Data></Cell><Cell><Data ss:Type="Number">0.0</Data></Cell><Cell><Data ss:Type="Number">0.0</Data></Cell><Cell><Data ss:Type="Number">0.0</Data></Cell><Cell><Data ss:Type="Number">0.0</Data></Cell><Cell><Data ss:Type="Number">0.0</Data></Cell><Cell><Data ss:Type="Number">0.0</Data></Cell><Cell><Data ss:Type="Number">0.0</Data></Cell><Cell><Data ss:Type="Number">1.0</Data></Cell><Cell><Data ss:Type="Number">0.0</Data></Cell><Cell><Data ss:Type="Number">0.0</Data></Cell><Cell><Data ss:Type="Number">2.0</Data></Cell><Cell><Data ss:Type="Number">1.0</Data></Cell><Cell><Data ss:Type="Number">1.0</Data></Cell></Row><Row ss:Index="67"><Cell ss:StyleID="ref" ss:HRef="http://www.ncbi.nlm.nih.gov/nuccore/?term=NM_002304"><Data ss:Type="String">NM_002304</Data></Cell><Cell ss:StyleID="ref" ss:HRef="http://www.genecards.org/cgi-bin/carddisp.pl?gene=RMRP"><Data ss:Type="String">RMRP</Data></Cell><Cell /><Cell ss:StyleID="ref" ss:HRef="http://www.proteinatlas.org/ENSG00000269900"><Data ss:Type="String">ENSG00000269900</Data></Cell><Cell ss:StyleID="ref" ss:HRef="http://genome.ucsc.edu/cgi-bin/hgTracks?position=chr7:2555384-2570176&amp;db=hg19&amp;org=human"><Data ss:Type="String">chr7:2555384-2570176 (+)</Data></Cell><Cell><Data ss:Type="String">chr7</Data></Cell><Cell><Data ss:Type="String">+</Data></Cell><Cell><Data ss:Type="Number">2557497.0</Data></Cell><Cell><Data ss:Type="Number">2568063.0</Data></Cell><Cell><Data ss:Type="Number">2552497.0</Data></Cell><Cell><Data ss:Type="Number">2558496.0</Data></Cell><Cell><Data ss:Type="Number">9.0</Data></Cell><Cell><Data ss:Type="Number">0.0</Data></Cell><Cell><Data ss:Type="Number">1.0</Data></Cell><Cell><Data ss:Type="Number">1.0</Data></Cell><Cell><Data ss:Type="Number">2.0</Data></Cell><Cell><Data ss:Type="Number">0.0</Data></Cell><Cell><Data ss:Type="Number">0.0</Data></Cell><Cell><Data ss:Type="Number">2.0</Data></Cell><Cell><Data ss:Type="Number">0.0</Data></Cell><Cell><Data ss:Type="Number">0.0</Data></Cell><Cell><Data ss:Type="Number">0.0</Data></Cell><Cell><Data ss:Type="Number">0.0</Data></Cell><Cell><Data ss:Type="Number">0.0</Data></Cell><Cell><Data ss:Type="Number">0.0</Data></Cell><Cell><Data ss:Type="Number">0.0</Data></Cell><Cell><Data ss:Type="Number">0.0</Data></Cell><Cell><Data ss:Type="Number">0.0</Data></Cell><Cell><Data ss:Type="Number">0.0</Data></Cell><Cell><Data ss:Type="Number">0.0</Data></Cell><Cell><Data ss:Type="Number">0.0</Data></Cell><Cell><Data ss:Type="Number">0.0</Data></Cell><Cell><Data ss:Type="Number">2.0</Data></Cell><Cell><Data ss:Type="Number">0.0</Data></Cell><Cell><Data ss:Type="Number">0.0</Data></Cell><Cell><Data ss:Type="Number">0.0</Data></Cell><Cell><Data ss:Type="Number">0.0</Data></Cell><Cell><Data ss:Type="Number">0.0</Data></Cell><Cell><Data ss:Type="Number">1.0</Data></Cell><Cell><Data ss:Type="Number">0.0</Data></Cell><Cell><Data ss:Type="Number">0.0</Data></Cell><Cell><Data ss:Type="Number">0.0</Data></Cell><Cell><Data ss:Type="Number">0.0</Data></Cell><Cell><Data ss:Type="Number">0.0</Data></Cell><Cell><Data ss:Type="Number">0.0</Data></Cell><Cell><Data ss:Type="Number">0.0</Data></Cell><Cell><Data ss:Type="Number">0.0</Data></Cell><Cell><Data ss:Type="Number">0.0</Data></Cell><Cell><Data ss:Type="Number">0.0</Data></Cell></Row><Row ss:Index="68"><Cell ss:StyleID="ref" ss:HRef="http://www.ncbi.nlm.nih.gov/nuccore/?term=NM_000606"><Data ss:Type="String">NM_000606</Data></Cell><Cell ss:StyleID="ref" ss:HRef="http://www.genecards.org/cgi-bin/carddisp.pl?gene=ACP6"><Data ss:Type="String">ACP6</Data></Cell><Cell ss:StyleID="ref" ss:HRef="http://www.kegg.jp/kegg-bin/show_pathway?map=hsa00740&amp;multi_query=51205+cyan%2Cblack"><Data ss:Type="String">Riboflavin metabolism</Data></Cell><Cell ss:StyleID="ref" ss:HRef="http://www.proteinatlas.org/ENSG00000162836"><Data ss:Type="String">ENSG00000162836</Data></Cell><Cell ss:StyleID="ref" ss:HRef="http://genome.ucsc.edu/cgi-bin/hgTracks?position=chr9:139839352-139841772&amp;db=hg19&amp;org=human"><Data ss:Type="String">chr9:139839352-139841772 (+)</Data></Cell><Cell><Data ss:Type="String">chr9</Data></Cell><Cell><Data ss:Type="String">+</Data></Cell><Cell><Data ss:Type="Number">1.39839698e8</Data></Cell><Cell><Data ss:Type="Number">1.39841426e8</Data></Cell><Cell><Data ss:Type="Number">1.39834698e8</Data></Cell><Cell><Data ss:Type="Number">1.39840697e8</Data></Cell><Cell><Data ss:Type="Number">9.0</Data></Cell><Cell><Data ss:Type="Number">0.0</Data></Cell><Cell><Data ss:Type="Number">1.0</Data></Cell><Cell><Data ss:Type="Number">1.0</Data></Cell><Cell><Data ss:Type="Number">0.0</Data></Cell><Cell><Data ss:Type="Number">0.0</Data></Cell><Cell><Data ss:Type="Number">0.0</Data></Cell><Cell><Data ss:Type="Number">0.0</Data></Cell><Cell><Data ss:Type="Number">0.0</Data></Cell><Cell><Data ss:Type="Number">0.0</Data></Cell><Cell><Data ss:Type="Number">0.0</Data></Cell><Cell><Data ss:Type="Number">0.0</Data></Cell><Cell><Data ss:Type="Number">0.0</Data></Cell><Cell><Data ss:Type="Number">0.0</Data></Cell><Cell><Data ss:Type="Number">1.0</Data></Cell><Cell><Data ss:Type="Number">0.0</Data></Cell><Cell><Data ss:Type="Number">1.0</Data></Cell><Cell><Data ss:Type="Number">0.0</Data></Cell><Cell><Data ss:Type="Number">0.0</Data></Cell><Cell><Data ss:Type="Number">0.0</Data></Cell><Cell><Data ss:Type="Number">0.0</Data></Cell><Cell><Data ss:Type="Number">0.0</Data></Cell><Cell><Data ss:Type="Number">0.0</Data></Cell><Cell><Data ss:Type="Number">1.0</Data></Cell><Cell><Data ss:Type="Number">0.0</Data></Cell><Cell><Data ss:Type="Number">0.0</Data></Cell><Cell><Data ss:Type="Number">0.0</Data></Cell><Cell><Data ss:Type="Number">0.0</Data></Cell><Cell><Data ss:Type="Number">1.0</Data></Cell><Cell><Data ss:Type="Number">0.0</Data></Cell><Cell><Data ss:Type="Number">0.0</Data></Cell><Cell><Data ss:Type="Number">0.0</Data></Cell><Cell><Data ss:Type="Number">1.0</Data></Cell><Cell><Data ss:Type="Number">0.0</Data></Cell><Cell><Data ss:Type="Number">0.0</Data></Cell><Cell><Data ss:Type="Number">1.0</Data></Cell><Cell><Data ss:Type="Number">1.0</Data></Cell><Cell><Data ss:Type="Number">0.0</Data></Cell></Row><Row ss:Index="69"><Cell ss:StyleID="ref" ss:HRef="http://www.ncbi.nlm.nih.gov/nuccore/?term=NM_006516"><Data ss:Type="String">NM_006516</Data></Cell><Cell ss:StyleID="ref" ss:HRef="http://www.genecards.org/cgi-bin/carddisp.pl?gene=SLC2A1"><Data ss:Type="String">SLC2A1</Data></Cell><Cell ss:StyleID="ref" ss:HRef="http://www.kegg.jp/kegg-bin/show_pathway?map=hsa05211&amp;multi_query=6513+cyan%2Cblack"><Data ss:Type="String">Renal cell carcinoma</Data></Cell><Cell ss:StyleID="ref" ss:HRef="http://www.proteinatlas.org/ENSG00000117394"><Data ss:Type="String">ENSG00000117394</Data></Cell><Cell ss:StyleID="ref" ss:HRef="http://genome.ucsc.edu/cgi-bin/hgTracks?position=chr1:43384286-43431607&amp;db=hg19&amp;org=human"><Data ss:Type="String">chr1:43384286-43431607 (-)</Data></Cell><Cell><Data ss:Type="String">chr1</Data></Cell><Cell><Data ss:Type="String">-</Data></Cell><Cell><Data ss:Type="Number">4.3391046e7</Data></Cell><Cell><Data ss:Type="Number">4.3424847e7</Data></Cell><Cell><Data ss:Type="Number">4.3423848e7</Data></Cell><Cell><Data ss:Type="Number">4.3429847e7</Data></Cell><Cell><Data ss:Type="Number">8.0</Data></Cell><Cell><Data ss:Type="Number">0.0</Data></Cell><Cell><Data ss:Type="Number">1.0</Data></Cell><Cell><Data ss:Type="Number">1.0</Data></Cell><Cell><Data ss:Type="Number">0.0</Data></Cell><Cell><Data ss:Type="Number">0.0</Data></Cell><Cell><Data ss:Type="Number">0.0</Data></Cell><Cell><Data ss:Type="Number">0.0</Data></Cell><Cell><Data ss:Type="Number">0.0</Data></Cell><Cell><Data ss:Type="Number">0.0</Data></Cell><Cell><Data ss:Type="Number">0.0</Data></Cell><Cell><Data ss:Type="Number">0.0</Data></Cell><Cell><Data ss:Type="Number">0.0</Data></Cell><Cell><Data ss:Type="Number">0.0</Data></Cell><Cell><Data ss:Type="Number">0.0</Data></Cell><Cell><Data ss:Type="Number">1.0</Data></Cell><Cell><Data ss:Type="Number">1.0</Data></Cell><Cell><Data ss:Type="Number">0.0</Data></Cell><Cell><Data ss:Type="Number">0.0</Data></Cell><Cell><Data ss:Type="Number">1.0</Data></Cell><Cell><Data ss:Type="Number">0.0</Data></Cell><Cell><Data ss:Type="Number">0.0</Data></Cell><Cell><Data ss:Type="Number">0.0</Data></Cell><Cell><Data ss:Type="Number">1.0</Data></Cell><Cell><Data ss:Type="Number">0.0</Data></Cell><Cell><Data ss:Type="Number">0.0</Data></Cell><Cell><Data ss:Type="Number">0.0</Data></Cell><Cell><Data ss:Type="Number">0.0</Data></Cell><Cell><Data ss:Type="Number">0.0</Data></Cell><Cell><Data ss:Type="Number">0.0</Data></Cell><Cell><Data ss:Type="Number">0.0</Data></Cell><Cell><Data ss:Type="Number">0.0</Data></Cell><Cell><Data ss:Type="Number">0.0</Data></Cell><Cell><Data ss:Type="Number">1.0</Data></Cell><Cell><Data ss:Type="Number">0.0</Data></Cell><Cell><Data ss:Type="Number">1.0</Data></Cell><Cell><Data ss:Type="Number">0.0</Data></Cell><Cell><Data ss:Type="Number">0.0</Data></Cell></Row><Row ss:Index="70"><Cell ss:StyleID="ref" ss:HRef="http://www.ncbi.nlm.nih.gov/nuccore/?term=NR_002956"><Data ss:Type="String">NR_002956</Data></Cell><Cell ss:StyleID="ref" ss:HRef="http://www.genecards.org/cgi-bin/carddisp.pl?gene=SNORA14B"><Data ss:Type="String">SNORA14B</Data></Cell><Cell /><Cell ss:StyleID="ref" ss:HRef="http://www.proteinatlas.org/ENSG00000207181"><Data ss:Type="String">ENSG00000207181</Data></Cell><Cell ss:StyleID="ref" ss:HRef="http://genome.ucsc.edu/cgi-bin/hgTracks?position=chr1:235291091-235291279&amp;db=hg19&amp;org=human"><Data ss:Type="String">chr1:235291091-235291279 (-)</Data></Cell><Cell><Data ss:Type="String">chr1</Data></Cell><Cell><Data ss:Type="String">-</Data></Cell><Cell><Data ss:Type="Number">2.35291118e8</Data></Cell><Cell><Data ss:Type="Number">2.35291252e8</Data></Cell><Cell><Data ss:Type="Number">2.35290253e8</Data></Cell><Cell><Data ss:Type="Number">2.35296252e8</Data></Cell><Cell><Data ss:Type="Number">8.0</Data></Cell><Cell><Data ss:Type="Number">0.0</Data></Cell><Cell><Data ss:Type="Number">0.0</Data></Cell><Cell><Data ss:Type="Number">0.0</Data></Cell><Cell><Data ss:Type="Number">1.0</Data></Cell><Cell><Data ss:Type="Number">0.0</Data></Cell><Cell><Data ss:Type="Number">0.0</Data></Cell><Cell><Data ss:Type="Number">1.0</Data></Cell><Cell><Data ss:Type="Number">0.0</Data></Cell><Cell><Data ss:Type="Number">0.0</Data></Cell><Cell><Data ss:Type="Number">0.0</Data></Cell><Cell><Data ss:Type="Number">0.0</Data></Cell><Cell><Data ss:Type="Number">0.0</Data></Cell><Cell><Data ss:Type="Number">0.0</Data></Cell><Cell><Data ss:Type="Number">0.0</Data></Cell><Cell><Data ss:Type="Number">1.0</Data></Cell><Cell><Data ss:Type="Number">1.0</Data></Cell><Cell><Data ss:Type="Number">0.0</Data></Cell><Cell><Data ss:Type="Number">0.0</Data></Cell><Cell><Data ss:Type="Number">1.0</Data></Cell><Cell><Data ss:Type="Number">0.0</Data></Cell><Cell><Data ss:Type="Number">1.0</Data></Cell><Cell><Data ss:Type="Number">0.0</Data></Cell><Cell><Data ss:Type="Number">0.0</Data></Cell><Cell><Data ss:Type="Number">0.0</Data></Cell><Cell><Data ss:Type="Number">0.0</Data></Cell><Cell><Data ss:Type="Number">0.0</Data></Cell><Cell><Data ss:Type="Number">0.0</Data></Cell><Cell><Data ss:Type="Number">0.0</Data></Cell><Cell><Data ss:Type="Number">0.0</Data></Cell><Cell><Data ss:Type="Number">0.0</Data></Cell><Cell><Data ss:Type="Number">0.0</Data></Cell><Cell><Data ss:Type="Number">1.0</Data></Cell><Cell><Data ss:Type="Number">1.0</Data></Cell><Cell><Data ss:Type="Number">0.0</Data></Cell><Cell><Data ss:Type="Number">0.0</Data></Cell><Cell><Data ss:Type="Number">0.0</Data></Cell><Cell><Data ss:Type="Number">0.0</Data></Cell></Row><Row ss:Index="71"><Cell ss:StyleID="ref" ss:HRef="http://www.ncbi.nlm.nih.gov/nuccore/?term=NR_000025"><Data ss:Type="String">NR_000025</Data></Cell><Cell ss:StyleID="ref" ss:HRef="http://www.genecards.org/cgi-bin/carddisp.pl?gene=B3GNT6"><Data ss:Type="String">B3GNT6</Data></Cell><Cell ss:StyleID="ref" ss:HRef="http://www.kegg.jp/kegg-bin/show_pathway?map=hsa01100&amp;multi_query=192134+cyan%2Cblack"><Data ss:Type="String">Metabolic pathways</Data></Cell><Cell ss:StyleID="ref" ss:HRef="http://www.proteinatlas.org/ENSG00000198488"><Data ss:Type="String">ENSG00000198488</Data></Cell><Cell ss:StyleID="ref" ss:HRef="http://genome.ucsc.edu/cgi-bin/hgTracks?position=chr11:75115436-75115639&amp;db=hg19&amp;org=human"><Data ss:Type="String">chr11:75115436-75115639 (+)</Data></Cell><Cell><Data ss:Type="String">chr11</Data></Cell><Cell><Data ss:Type="String">+</Data></Cell><Cell><Data ss:Type="Number">7.5115465e7</Data></Cell><Cell><Data ss:Type="Number">7.511561e7</Data></Cell><Cell><Data ss:Type="Number">7.5110465e7</Data></Cell><Cell><Data ss:Type="Number">7.5116464e7</Data></Cell><Cell><Data ss:Type="Number">8.0</Data></Cell><Cell><Data ss:Type="Number">0.0</Data></Cell><Cell><Data ss:Type="Number">0.0</Data></Cell><Cell><Data ss:Type="Number">0.0</Data></Cell><Cell><Data ss:Type="Number">0.0</Data></Cell><Cell><Data ss:Type="Number">0.0</Data></Cell><Cell><Data ss:Type="Number">0.0</Data></Cell><Cell><Data ss:Type="Number">0.0</Data></Cell><Cell><Data ss:Type="Number">0.0</Data></Cell><Cell><Data ss:Type="Number">0.0</Data></Cell><Cell><Data ss:Type="Number">0.0</Data></Cell><Cell><Data ss:Type="Number">0.0</Data></Cell><Cell><Data ss:Type="Number">0.0</Data></Cell><Cell><Data ss:Type="Number">0.0</Data></Cell><Cell><Data ss:Type="Number">0.0</Data></Cell><Cell><Data ss:Type="Number">1.0</Data></Cell><Cell><Data ss:Type="Number">0.0</Data></Cell><Cell><Data ss:Type="Number">0.0</Data></Cell><Cell><Data ss:Type="Number">0.0</Data></Cell><Cell><Data ss:Type="Number">1.0</Data></Cell><Cell><Data ss:Type="Number">0.0</Data></Cell><Cell><Data ss:Type="Number">0.0</Data></Cell><Cell><Data ss:Type="Number">1.0</Data></Cell><Cell><Data ss:Type="Number">0.0</Data></Cell><Cell><Data ss:Type="Number">1.0</Data></Cell><Cell><Data ss:Type="Number">1.0</Data></Cell><Cell><Data ss:Type="Number">0.0</Data></Cell><Cell><Data ss:Type="Number">1.0</Data></Cell><Cell><Data ss:Type="Number">0.0</Data></Cell><Cell><Data ss:Type="Number">0.0</Data></Cell><Cell><Data ss:Type="Number">0.0</Data></Cell><Cell><Data ss:Type="Number">0.0</Data></Cell><Cell><Data ss:Type="Number">0.0</Data></Cell><Cell><Data ss:Type="Number">1.0</Data></Cell><Cell><Data ss:Type="Number">0.0</Data></Cell><Cell><Data ss:Type="Number">0.0</Data></Cell><Cell><Data ss:Type="Number">0.0</Data></Cell><Cell><Data ss:Type="Number">1.0</Data></Cell></Row><Row ss:Index="72"><Cell ss:StyleID="ref" ss:HRef="http://www.ncbi.nlm.nih.gov/nuccore/?term=NR_002312"><Data ss:Type="String">NR_002312</Data></Cell><Cell ss:StyleID="ref" ss:HRef="http://www.genecards.org/cgi-bin/carddisp.pl?gene=SNORD9"><Data ss:Type="String">SNORD9</Data></Cell><Cell /><Cell ss:StyleID="ref" ss:HRef="http://www.proteinatlas.org/ENSG00000199436"><Data ss:Type="String">ENSG00000199436</Data></Cell><Cell ss:StyleID="ref" ss:HRef="http://genome.ucsc.edu/cgi-bin/hgTracks?position=chr14:20811162-20811638&amp;db=hg19&amp;org=human"><Data ss:Type="String">chr14:20811162-20811638 (-)</Data></Cell><Cell><Data ss:Type="String">chr14</Data></Cell><Cell><Data ss:Type="String">-</Data></Cell><Cell><Data ss:Type="Number">2.081123e7</Data></Cell><Cell><Data ss:Type="Number">2.081157e7</Data></Cell><Cell><Data ss:Type="Number">2.0810571e7</Data></Cell><Cell><Data ss:Type="Number">2.081657e7</Data></Cell><Cell><Data ss:Type="Number">8.0</Data></Cell><Cell><Data ss:Type="Number">0.0</Data></Cell><Cell><Data ss:Type="Number">0.0</Data></Cell><Cell><Data ss:Type="Number">0.0</Data></Cell><Cell><Data ss:Type="Number">0.0</Data></Cell><Cell><Data ss:Type="Number">0.0</Data></Cell><Cell><Data ss:Type="Number">0.0</Data></Cell><Cell><Data ss:Type="Number">0.0</Data></Cell><Cell><Data ss:Type="Number">0.0</Data></Cell><Cell><Data ss:Type="Number">0.0</Data></Cell><Cell><Data ss:Type="Number">0.0</Data></Cell><Cell><Data ss:Type="Number">0.0</Data></Cell><Cell><Data ss:Type="Number">0.0</Data></Cell><Cell><Data ss:Type="Number">0.0</Data></Cell><Cell><Data ss:Type="Number">0.0</Data></Cell><Cell><Data ss:Type="Number">1.0</Data></Cell><Cell><Data ss:Type="Number">0.0</Data></Cell><Cell><Data ss:Type="Number">0.0</Data></Cell><Cell><Data ss:Type="Number">0.0</Data></Cell><Cell><Data ss:Type="Number">2.0</Data></Cell><Cell><Data ss:Type="Number">1.0</Data></Cell><Cell><Data ss:Type="Number">0.0</Data></Cell><Cell><Data ss:Type="Number">0.0</Data></Cell><Cell><Data ss:Type="Number">0.0</Data></Cell><Cell><Data ss:Type="Number">0.0</Data></Cell><Cell><Data ss:Type="Number">1.0</Data></Cell><Cell><Data ss:Type="Number">0.0</Data></Cell><Cell><Data ss:Type="Number">0.0</Data></Cell><Cell><Data ss:Type="Number">0.0</Data></Cell><Cell><Data ss:Type="Number">1.0</Data></Cell><Cell><Data ss:Type="Number">1.0</Data></Cell><Cell><Data ss:Type="Number">0.0</Data></Cell><Cell><Data ss:Type="Number">0.0</Data></Cell><Cell><Data ss:Type="Number">1.0</Data></Cell><Cell><Data ss:Type="Number">0.0</Data></Cell><Cell><Data ss:Type="Number">0.0</Data></Cell><Cell><Data ss:Type="Number">0.0</Data></Cell><Cell><Data ss:Type="Number">0.0</Data></Cell></Row><Row ss:Index="73"><Cell ss:StyleID="ref" ss:HRef="http://www.ncbi.nlm.nih.gov/nuccore/?term=NM_020980"><Data ss:Type="String">NM_020980</Data></Cell><Cell ss:StyleID="ref" ss:HRef="http://www.genecards.org/cgi-bin/carddisp.pl?gene=KIAA0101"><Data ss:Type="String">KIAA0101</Data></Cell><Cell /><Cell ss:StyleID="ref" ss:HRef="http://www.proteinatlas.org/ENSG00000166803"><Data ss:Type="String">ENSG00000166803</Data></Cell><Cell ss:StyleID="ref" ss:HRef="http://genome.ucsc.edu/cgi-bin/hgTracks?position=chr15:58420868-58487650&amp;db=hg19&amp;org=human"><Data ss:Type="String">chr15:58420868-58487650 (+)</Data></Cell><Cell><Data ss:Type="String">chr15</Data></Cell><Cell><Data ss:Type="String">+</Data></Cell><Cell><Data ss:Type="Number">5.8430408e7</Data></Cell><Cell><Data ss:Type="Number">5.847811e7</Data></Cell><Cell><Data ss:Type="Number">5.8425408e7</Data></Cell><Cell><Data ss:Type="Number">5.8431407e7</Data></Cell><Cell><Data ss:Type="Number">8.0</Data></Cell><Cell><Data ss:Type="Number">0.0</Data></Cell><Cell><Data ss:Type="Number">2.0</Data></Cell><Cell><Data ss:Type="Number">2.0</Data></Cell><Cell><Data ss:Type="Number">1.0</Data></Cell><Cell><Data ss:Type="Number">0.0</Data></Cell><Cell><Data ss:Type="Number">0.0</Data></Cell><Cell><Data ss:Type="Number">1.0</Data></Cell><Cell><Data ss:Type="Number">0.0</Data></Cell><Cell><Data ss:Type="Number">0.0</Data></Cell><Cell><Data ss:Type="Number">0.0</Data></Cell><Cell><Data ss:Type="Number">0.0</Data></Cell><Cell><Data ss:Type="Number">0.0</Data></Cell><Cell><Data ss:Type="Number">0.0</Data></Cell><Cell><Data ss:Type="Number">0.0</Data></Cell><Cell><Data ss:Type="Number">0.0</Data></Cell><Cell><Data ss:Type="Number">0.0</Data></Cell><Cell><Data ss:Type="Number">0.0</Data></Cell><Cell><Data ss:Type="Number">0.0</Data></Cell><Cell><Data ss:Type="Number">0.0</Data></Cell><Cell><Data ss:Type="Number">0.0</Data></Cell><Cell><Data ss:Type="Number">1.0</Data></Cell><Cell><Data ss:Type="Number">0.0</Data></Cell><Cell><Data ss:Type="Number">0.0</Data></Cell><Cell><Data ss:Type="Number">0.0</Data></Cell><Cell><Data ss:Type="Number">0.0</Data></Cell><Cell><Data ss:Type="Number">0.0</Data></Cell><Cell><Data ss:Type="Number">0.0</Data></Cell><Cell><Data ss:Type="Number">0.0</Data></Cell><Cell><Data ss:Type="Number">0.0</Data></Cell><Cell><Data ss:Type="Number">0.0</Data></Cell><Cell><Data ss:Type="Number">1.0</Data></Cell><Cell><Data ss:Type="Number">0.0</Data></Cell><Cell><Data ss:Type="Number">0.0</Data></Cell><Cell><Data ss:Type="Number">0.0</Data></Cell><Cell><Data ss:Type="Number">0.0</Data></Cell><Cell><Data ss:Type="Number">0.0</Data></Cell><Cell><Data ss:Type="Number">0.0</Data></Cell></Row><Row ss:Index="74"><Cell ss:StyleID="ref" ss:HRef="http://www.ncbi.nlm.nih.gov/nuccore/?term=NM_001242409"><Data ss:Type="String">NM_001242409</Data></Cell><Cell ss:StyleID="ref" ss:HRef="http://www.genecards.org/cgi-bin/carddisp.pl?gene=SERPINB3"><Data ss:Type="String">SERPINB3</Data></Cell><Cell ss:StyleID="ref" ss:HRef="http://www.kegg.jp/kegg-bin/show_pathway?map=hsa05146&amp;multi_query=6317+cyan%2Cblack"><Data ss:Type="String">Amoebiasis</Data></Cell><Cell ss:StyleID="ref" ss:HRef="http://www.proteinatlas.org/ENSG00000057149"><Data ss:Type="String">ENSG00000057149</Data></Cell><Cell ss:StyleID="ref" ss:HRef="http://genome.ucsc.edu/cgi-bin/hgTracks?position=chr18:29802091-30091840&amp;db=hg19&amp;org=human"><Data ss:Type="String">chr18:29802091-30091840 (-)</Data></Cell><Cell><Data ss:Type="String">chr18</Data></Cell><Cell><Data ss:Type="String">-</Data></Cell><Cell><Data ss:Type="Number">2.9843484e7</Data></Cell><Cell><Data ss:Type="Number">3.0050447e7</Data></Cell><Cell><Data ss:Type="Number">3.0049448e7</Data></Cell><Cell><Data ss:Type="Number">3.0055447e7</Data></Cell><Cell><Data ss:Type="Number">8.0</Data></Cell><Cell><Data ss:Type="Number">1.0</Data></Cell><Cell><Data ss:Type="Number">0.0</Data></Cell><Cell><Data ss:Type="Number">0.0</Data></Cell><Cell><Data ss:Type="Number">0.0</Data></Cell><Cell><Data ss:Type="Number">0.0</Data></Cell><Cell><Data ss:Type="Number">0.0</Data></Cell><Cell><Data ss:Type="Number">0.0</Data></Cell><Cell><Data ss:Type="Number">0.0</Data></Cell><Cell><Data ss:Type="Number">0.0</Data></Cell><Cell><Data ss:Type="Number">0.0</Data></Cell><Cell><Data ss:Type="Number">0.0</Data></Cell><Cell><Data ss:Type="Number">0.0</Data></Cell><Cell><Data ss:Type="Number">2.0</Data></Cell><Cell><Data ss:Type="Number">1.0</Data></Cell><Cell><Data ss:Type="Number">0.0</Data></Cell><Cell><Data ss:Type="Number">0.0</Data></Cell><Cell><Data ss:Type="Number">0.0</Data></Cell><Cell><Data ss:Type="Number">0.0</Data></Cell><Cell><Data ss:Type="Number">0.0</Data></Cell><Cell><Data ss:Type="Number">0.0</Data></Cell><Cell><Data ss:Type="Number">0.0</Data></Cell><Cell><Data ss:Type="Number">1.0</Data></Cell><Cell><Data ss:Type="Number">2.0</Data></Cell><Cell><Data ss:Type="Number">0.0</Data></Cell><Cell><Data ss:Type="Number">0.0</Data></Cell><Cell><Data ss:Type="Number">0.0</Data></Cell><Cell><Data ss:Type="Number">0.0</Data></Cell><Cell><Data ss:Type="Number">1.0</Data></Cell><Cell><Data ss:Type="Number">0.0</Data></Cell><Cell><Data ss:Type="Number">0.0</Data></Cell><Cell><Data ss:Type="Number">0.0</Data></Cell><Cell><Data ss:Type="Number">0.0</Data></Cell><Cell><Data ss:Type="Number">0.0</Data></Cell><Cell><Data ss:Type="Number">0.0</Data></Cell><Cell><Data ss:Type="Number">0.0</Data></Cell><Cell><Data ss:Type="Number">0.0</Data></Cell><Cell><Data ss:Type="Number">0.0</Data></Cell></Row><Row ss:Index="75"><Cell ss:StyleID="ref" ss:HRef="http://www.ncbi.nlm.nih.gov/nuccore/?term=NM_205834"><Data ss:Type="String">NM_205834</Data></Cell><Cell ss:StyleID="ref" ss:HRef="http://www.genecards.org/cgi-bin/carddisp.pl?gene=CD177"><Data ss:Type="String">CD177</Data></Cell><Cell /><Cell ss:StyleID="ref" ss:HRef="http://www.proteinatlas.org/ENSG00000204936"><Data ss:Type="String">ENSG00000204936</Data></Cell><Cell ss:StyleID="ref" ss:HRef="http://genome.ucsc.edu/cgi-bin/hgTracks?position=chr19:35735697-35762729&amp;db=hg19&amp;org=human"><Data ss:Type="String">chr19:35735697-35762729 (+)</Data></Cell><Cell><Data ss:Type="String">chr19</Data></Cell><Cell><Data ss:Type="String">+</Data></Cell><Cell><Data ss:Type="Number">3.5739559e7</Data></Cell><Cell><Data ss:Type="Number">3.5758867e7</Data></Cell><Cell><Data ss:Type="Number">3.5734559e7</Data></Cell><Cell><Data ss:Type="Number">3.5740558e7</Data></Cell><Cell><Data ss:Type="Number">8.0</Data></Cell><Cell><Data ss:Type="Number">1.0</Data></Cell><Cell><Data ss:Type="Number">0.0</Data></Cell><Cell><Data ss:Type="Number">0.0</Data></Cell><Cell><Data ss:Type="Number">0.0</Data></Cell><Cell><Data ss:Type="Number">0.0</Data></Cell><Cell><Data ss:Type="Number">0.0</Data></Cell><Cell><Data ss:Type="Number">0.0</Data></Cell><Cell><Data ss:Type="Number">0.0</Data></Cell><Cell><Data ss:Type="Number">0.0</Data></Cell><Cell><Data ss:Type="Number">0.0</Data></Cell><Cell><Data ss:Type="Number">0.0</Data></Cell><Cell><Data ss:Type="Number">0.0</Data></Cell><Cell><Data ss:Type="Number">0.0</Data></Cell><Cell><Data ss:Type="Number">1.0</Data></Cell><Cell><Data ss:Type="Number">1.0</Data></Cell><Cell><Data ss:Type="Number">0.0</Data></Cell><Cell><Data ss:Type="Number">0.0</Data></Cell><Cell><Data ss:Type="Number">1.0</Data></Cell><Cell><Data ss:Type="Number">1.0</Data></Cell><Cell><Data ss:Type="Number">1.0</Data></Cell><Cell><Data ss:Type="Number">0.0</Data></Cell><Cell><Data ss:Type="Number">0.0</Data></Cell><Cell><Data ss:Type="Number">0.0</Data></Cell><Cell><Data ss:Type="Number">0.0</Data></Cell><Cell><Data ss:Type="Number">0.0</Data></Cell><Cell><Data ss:Type="Number">0.0</Data></Cell><Cell><Data ss:Type="Number">0.0</Data></Cell><Cell><Data ss:Type="Number">0.0</Data></Cell><Cell><Data ss:Type="Number">0.0</Data></Cell><Cell><Data ss:Type="Number">0.0</Data></Cell><Cell><Data ss:Type="Number">0.0</Data></Cell><Cell><Data ss:Type="Number">0.0</Data></Cell><Cell><Data ss:Type="Number">0.0</Data></Cell><Cell><Data ss:Type="Number">1.0</Data></Cell><Cell><Data ss:Type="Number">0.0</Data></Cell><Cell><Data ss:Type="Number">1.0</Data></Cell><Cell><Data ss:Type="Number">0.0</Data></Cell></Row><Row ss:Index="76"><Cell ss:StyleID="ref" ss:HRef="http://www.ncbi.nlm.nih.gov/nuccore/?term=NM_173076"><Data ss:Type="String">NM_173076</Data></Cell><Cell ss:StyleID="ref" ss:HRef="http://www.genecards.org/cgi-bin/carddisp.pl?gene=SNORD12C"><Data ss:Type="String">SNORD12C</Data></Cell><Cell /><Cell ss:StyleID="ref" ss:HRef="http://www.proteinatlas.org/ENSG00000209042"><Data ss:Type="String">ENSG00000209042</Data></Cell><Cell ss:StyleID="ref" ss:HRef="http://genome.ucsc.edu/cgi-bin/hgTracks?position=chr2:215754889-216044528&amp;db=hg19&amp;org=human"><Data ss:Type="String">chr2:215754889-216044528 (-)</Data></Cell><Cell><Data ss:Type="String">chr2</Data></Cell><Cell><Data ss:Type="String">-</Data></Cell><Cell><Data ss:Type="Number">2.15796266e8</Data></Cell><Cell><Data ss:Type="Number">2.16003151e8</Data></Cell><Cell><Data ss:Type="Number">2.16002152e8</Data></Cell><Cell><Data ss:Type="Number">2.16008151e8</Data></Cell><Cell><Data ss:Type="Number">8.0</Data></Cell><Cell><Data ss:Type="Number">0.0</Data></Cell><Cell><Data ss:Type="Number">1.0</Data></Cell><Cell><Data ss:Type="Number">1.0</Data></Cell><Cell><Data ss:Type="Number">1.0</Data></Cell><Cell><Data ss:Type="Number">0.0</Data></Cell><Cell><Data ss:Type="Number">0.0</Data></Cell><Cell><Data ss:Type="Number">1.0</Data></Cell><Cell><Data ss:Type="Number">0.0</Data></Cell><Cell><Data ss:Type="Number">0.0</Data></Cell><Cell><Data ss:Type="Number">0.0</Data></Cell><Cell><Data ss:Type="Number">0.0</Data></Cell><Cell><Data ss:Type="Number">0.0</Data></Cell><Cell><Data ss:Type="Number">1.0</Data></Cell><Cell><Data ss:Type="Number">0.0</Data></Cell><Cell><Data ss:Type="Number">0.0</Data></Cell><Cell><Data ss:Type="Number">0.0</Data></Cell><Cell><Data ss:Type="Number">0.0</Data></Cell><Cell><Data ss:Type="Number">0.0</Data></Cell><Cell><Data ss:Type="Number">0.0</Data></Cell><Cell><Data ss:Type="Number">0.0</Data></Cell><Cell><Data ss:Type="Number">1.0</Data></Cell><Cell><Data ss:Type="Number">0.0</Data></Cell><Cell><Data ss:Type="Number">0.0</Data></Cell><Cell><Data ss:Type="Number">0.0</Data></Cell><Cell><Data ss:Type="Number">0.0</Data></Cell><Cell><Data ss:Type="Number">0.0</Data></Cell><Cell><Data ss:Type="Number">0.0</Data></Cell><Cell><Data ss:Type="Number">0.0</Data></Cell><Cell><Data ss:Type="Number">0.0</Data></Cell><Cell><Data ss:Type="Number">0.0</Data></Cell><Cell><Data ss:Type="Number">0.0</Data></Cell><Cell><Data ss:Type="Number">0.0</Data></Cell><Cell><Data ss:Type="Number">0.0</Data></Cell><Cell><Data ss:Type="Number">0.0</Data></Cell><Cell><Data ss:Type="Number">0.0</Data></Cell><Cell><Data ss:Type="Number">1.0</Data></Cell><Cell><Data ss:Type="Number">1.0</Data></Cell></Row><Row ss:Index="77"><Cell ss:StyleID="ref" ss:HRef="http://www.ncbi.nlm.nih.gov/nuccore/?term=NM_025225"><Data ss:Type="String">NM_025225</Data></Cell><Cell ss:StyleID="ref" ss:HRef="http://www.genecards.org/cgi-bin/carddisp.pl?gene=PIK3IP1"><Data ss:Type="String">PIK3IP1</Data></Cell><Cell /><Cell ss:StyleID="ref" ss:HRef="http://www.proteinatlas.org/ENSG00000100100"><Data ss:Type="String">ENSG00000100100</Data></Cell><Cell ss:StyleID="ref" ss:HRef="http://genome.ucsc.edu/cgi-bin/hgTracks?position=chr22:44314853-44348214&amp;db=hg19&amp;org=human"><Data ss:Type="String">chr22:44314853-44348214 (+)</Data></Cell><Cell><Data ss:Type="String">chr22</Data></Cell><Cell><Data ss:Type="String">+</Data></Cell><Cell><Data ss:Type="Number">4.4319619e7</Data></Cell><Cell><Data ss:Type="Number">4.4343448e7</Data></Cell><Cell><Data ss:Type="Number">4.4314619e7</Data></Cell><Cell><Data ss:Type="Number">4.4320618e7</Data></Cell><Cell><Data ss:Type="Number">8.0</Data></Cell><Cell><Data ss:Type="Number">0.0</Data></Cell><Cell><Data ss:Type="Number">0.0</Data></Cell><Cell><Data ss:Type="Number">0.0</Data></Cell><Cell><Data ss:Type="Number">0.0</Data></Cell><Cell><Data ss:Type="Number">1.0</Data></Cell><Cell><Data ss:Type="Number">1.0</Data></Cell><Cell><Data ss:Type="Number">0.0</Data></Cell><Cell><Data ss:Type="Number">1.0</Data></Cell><Cell><Data ss:Type="Number">1.0</Data></Cell><Cell><Data ss:Type="Number">1.0</Data></Cell><Cell><Data ss:Type="Number">1.0</Data></Cell><Cell><Data ss:Type="Number">1.0</Data></Cell><Cell><Data ss:Type="Number">0.0</Data></Cell><Cell><Data ss:Type="Number">0.0</Data></Cell><Cell><Data ss:Type="Number">0.0</Data></Cell><Cell><Data ss:Type="Number">0.0</Data></Cell><Cell><Data ss:Type="Number">0.0</Data></Cell><Cell><Data ss:Type="Number">0.0</Data></Cell><Cell><Data ss:Type="Number">0.0</Data></Cell><Cell><Data ss:Type="Number">0.0</Data></Cell><Cell><Data ss:Type="Number">0.0</Data></Cell><Cell><Data ss:Type="Number">0.0</Data></Cell><Cell><Data ss:Type="Number">0.0</Data></Cell><Cell><Data ss:Type="Number">0.0</Data></Cell><Cell><Data ss:Type="Number">0.0</Data></Cell><Cell><Data ss:Type="Number">0.0</Data></Cell><Cell><Data ss:Type="Number">0.0</Data></Cell><Cell><Data ss:Type="Number">0.0</Data></Cell><Cell><Data ss:Type="Number">0.0</Data></Cell><Cell><Data ss:Type="Number">0.0</Data></Cell><Cell><Data ss:Type="Number">0.0</Data></Cell><Cell><Data ss:Type="Number">0.0</Data></Cell><Cell><Data ss:Type="Number">0.0</Data></Cell><Cell><Data ss:Type="Number">1.0</Data></Cell><Cell><Data ss:Type="Number">0.0</Data></Cell><Cell><Data ss:Type="Number">0.0</Data></Cell><Cell><Data ss:Type="Number">0.0</Data></Cell></Row><Row ss:Index="78"><Cell ss:StyleID="ref" ss:HRef="http://www.ncbi.nlm.nih.gov/nuccore/?term=NM_000477"><Data ss:Type="String">NM_000477</Data></Cell><Cell ss:StyleID="ref" ss:HRef="http://www.genecards.org/cgi-bin/carddisp.pl?gene=FGB"><Data ss:Type="String">FGB</Data></Cell><Cell ss:StyleID="ref" ss:HRef="http://www.kegg.jp/kegg-bin/show_pathway?map=hsa04610&amp;multi_query=2244+cyan%2Cblack"><Data ss:Type="String">Complement and coagulation cascades</Data></Cell><Cell ss:StyleID="ref" ss:HRef="http://www.proteinatlas.org/ENSG00000171564"><Data ss:Type="String">ENSG00000171564</Data></Cell><Cell ss:StyleID="ref" ss:HRef="http://genome.ucsc.edu/cgi-bin/hgTracks?position=chr4:74266541-74290560&amp;db=hg19&amp;org=human"><Data ss:Type="String">chr4:74266541-74290560 (+)</Data></Cell><Cell><Data ss:Type="String">chr4</Data></Cell><Cell><Data ss:Type="String">+</Data></Cell><Cell><Data ss:Type="Number">7.4269972e7</Data></Cell><Cell><Data ss:Type="Number">7.4287129e7</Data></Cell><Cell><Data ss:Type="Number">7.4264972e7</Data></Cell><Cell><Data ss:Type="Number">7.4270971e7</Data></Cell><Cell><Data ss:Type="Number">8.0</Data></Cell><Cell><Data ss:Type="Number">0.0</Data></Cell><Cell><Data ss:Type="Number">0.0</Data></Cell><Cell><Data ss:Type="Number">0.0</Data></Cell><Cell><Data ss:Type="Number">0.0</Data></Cell><Cell><Data ss:Type="Number">1.0</Data></Cell><Cell><Data ss:Type="Number">1.0</Data></Cell><Cell><Data ss:Type="Number">0.0</Data></Cell><Cell><Data ss:Type="Number">1.0</Data></Cell><Cell><Data ss:Type="Number">1.0</Data></Cell><Cell><Data ss:Type="Number">1.0</Data></Cell><Cell><Data ss:Type="Number">1.0</Data></Cell><Cell><Data ss:Type="Number">1.0</Data></Cell><Cell><Data ss:Type="Number">0.0</Data></Cell><Cell><Data ss:Type="Number">0.0</Data></Cell><Cell><Data ss:Type="Number">0.0</Data></Cell><Cell><Data ss:Type="Number">0.0</Data></Cell><Cell><Data ss:Type="Number">0.0</Data></Cell><Cell><Data ss:Type="Number">0.0</Data></Cell><Cell><Data ss:Type="Number">0.0</Data></Cell><Cell><Data ss:Type="Number">0.0</Data></Cell><Cell><Data ss:Type="Number">0.0</Data></Cell><Cell><Data ss:Type="Number">0.0</Data></Cell><Cell><Data ss:Type="Number">0.0</Data></Cell><Cell><Data ss:Type="Number">0.0</Data></Cell><Cell><Data ss:Type="Number">0.0</Data></Cell><Cell><Data ss:Type="Number">0.0</Data></Cell><Cell><Data ss:Type="Number">0.0</Data></Cell><Cell><Data ss:Type="Number">0.0</Data></Cell><Cell><Data ss:Type="Number">0.0</Data></Cell><Cell><Data ss:Type="Number">0.0</Data></Cell><Cell><Data ss:Type="Number">1.0</Data></Cell><Cell><Data ss:Type="Number">0.0</Data></Cell><Cell><Data ss:Type="Number">0.0</Data></Cell><Cell><Data ss:Type="Number">0.0</Data></Cell><Cell><Data ss:Type="Number">0.0</Data></Cell><Cell><Data ss:Type="Number">0.0</Data></Cell><Cell><Data ss:Type="Number">0.0</Data></Cell></Row><Row ss:Index="79"><Cell ss:StyleID="ref" ss:HRef="http://www.ncbi.nlm.nih.gov/nuccore/?term=NM_001199021"><Data ss:Type="String">NM_001199021</Data></Cell><Cell ss:StyleID="ref" ss:HRef="http://www.genecards.org/cgi-bin/carddisp.pl?gene=CXCL5"><Data ss:Type="String">CXCL5</Data></Cell><Cell ss:StyleID="ref" ss:HRef="http://www.kegg.jp/kegg-bin/show_pathway?map=hsa05323&amp;multi_query=6374+cyan%2Cblack"><Data ss:Type="String">Rheumatoid arthritis</Data></Cell><Cell ss:StyleID="ref" ss:HRef="http://www.proteinatlas.org/ENSG00000163735"><Data ss:Type="String">ENSG00000163735</Data></Cell><Cell ss:StyleID="ref" ss:HRef="http://genome.ucsc.edu/cgi-bin/hgTracks?position=chr4:1152315-1211156&amp;db=hg19&amp;org=human"><Data ss:Type="String">chr4:1152315-1211156 (-)</Data></Cell><Cell><Data ss:Type="String">chr4</Data></Cell><Cell><Data ss:Type="String">-</Data></Cell><Cell><Data ss:Type="Number">1160721.0</Data></Cell><Cell><Data ss:Type="Number">1202750.0</Data></Cell><Cell><Data ss:Type="Number">1201751.0</Data></Cell><Cell><Data ss:Type="Number">1207750.0</Data></Cell><Cell><Data ss:Type="Number">8.0</Data></Cell><Cell><Data ss:Type="Number">0.0</Data></Cell><Cell><Data ss:Type="Number">1.0</Data></Cell><Cell><Data ss:Type="Number">1.0</Data></Cell><Cell><Data ss:Type="Number">1.0</Data></Cell><Cell><Data ss:Type="Number">0.0</Data></Cell><Cell><Data ss:Type="Number">0.0</Data></Cell><Cell><Data ss:Type="Number">1.0</Data></Cell><Cell><Data ss:Type="Number">0.0</Data></Cell><Cell><Data ss:Type="Number">0.0</Data></Cell><Cell><Data ss:Type="Number">0.0</Data></Cell><Cell><Data ss:Type="Number">0.0</Data></Cell><Cell><Data ss:Type="Number">0.0</Data></Cell><Cell><Data ss:Type="Number">0.0</Data></Cell><Cell><Data ss:Type="Number">0.0</Data></Cell><Cell><Data ss:Type="Number">0.0</Data></Cell><Cell><Data ss:Type="Number">1.0</Data></Cell><Cell><Data ss:Type="Number">0.0</Data></Cell><Cell><Data ss:Type="Number">0.0</Data></Cell><Cell><Data ss:Type="Number">0.0</Data></Cell><Cell><Data ss:Type="Number">0.0</Data></Cell><Cell><Data ss:Type="Number">1.0</Data></Cell><Cell><Data ss:Type="Number">0.0</Data></Cell><Cell><Data ss:Type="Number">0.0</Data></Cell><Cell><Data ss:Type="Number">0.0</Data></Cell><Cell><Data ss:Type="Number">0.0</Data></Cell><Cell><Data ss:Type="Number">0.0</Data></Cell><Cell><Data ss:Type="Number">0.0</Data></Cell><Cell><Data ss:Type="Number">0.0</Data></Cell><Cell><Data ss:Type="Number">0.0</Data></Cell><Cell><Data ss:Type="Number">0.0</Data></Cell><Cell><Data ss:Type="Number">0.0</Data></Cell><Cell><Data ss:Type="Number">0.0</Data></Cell><Cell><Data ss:Type="Number">0.0</Data></Cell><Cell><Data ss:Type="Number">0.0</Data></Cell><Cell><Data ss:Type="Number">0.0</Data></Cell><Cell><Data ss:Type="Number">1.0</Data></Cell><Cell><Data ss:Type="Number">1.0</Data></Cell></Row><Row ss:Index="80"><Cell ss:StyleID="ref" ss:HRef="http://www.ncbi.nlm.nih.gov/nuccore/?term=NM_020704"><Data ss:Type="String">NM_020704</Data></Cell><Cell ss:StyleID="ref" ss:HRef="http://www.genecards.org/cgi-bin/carddisp.pl?gene=TNFRSF14"><Data ss:Type="String">TNFRSF14</Data></Cell><Cell ss:StyleID="ref" ss:HRef="http://www.kegg.jp/kegg-bin/show_pathway?map=hsa05168&amp;multi_query=8764+cyan%2Cblack"><Data ss:Type="String">Herpes simplex infection</Data></Cell><Cell ss:StyleID="ref" ss:HRef="http://www.proteinatlas.org/ENSG00000157873"><Data ss:Type="String">ENSG00000157873</Data></Cell><Cell ss:StyleID="ref" ss:HRef="http://genome.ucsc.edu/cgi-bin/hgTracks?position=chr7:129063481-129139032&amp;db=hg19&amp;org=human"><Data ss:Type="String">chr7:129063481-129139032 (+)</Data></Cell><Cell><Data ss:Type="String">chr7</Data></Cell><Cell><Data ss:Type="String">+</Data></Cell><Cell><Data ss:Type="Number">1.29074274e8</Data></Cell><Cell><Data ss:Type="Number">1.29128239e8</Data></Cell><Cell><Data ss:Type="Number">1.29069274e8</Data></Cell><Cell><Data ss:Type="Number">1.29075273e8</Data></Cell><Cell><Data ss:Type="Number">8.0</Data></Cell><Cell><Data ss:Type="Number">0.0</Data></Cell><Cell><Data ss:Type="Number">0.0</Data></Cell><Cell><Data ss:Type="Number">0.0</Data></Cell><Cell><Data ss:Type="Number">1.0</Data></Cell><Cell><Data ss:Type="Number">0.0</Data></Cell><Cell><Data ss:Type="Number">0.0</Data></Cell><Cell><Data ss:Type="Number">1.0</Data></Cell><Cell><Data ss:Type="Number">0.0</Data></Cell><Cell><Data ss:Type="Number">0.0</Data></Cell><Cell><Data ss:Type="Number">0.0</Data></Cell><Cell><Data ss:Type="Number">0.0</Data></Cell><Cell><Data ss:Type="Number">0.0</Data></Cell><Cell><Data ss:Type="Number">0.0</Data></Cell><Cell><Data ss:Type="Number">0.0</Data></Cell><Cell><Data ss:Type="Number">0.0</Data></Cell><Cell><Data ss:Type="Number">0.0</Data></Cell><Cell><Data ss:Type="Number">0.0</Data></Cell><Cell><Data ss:Type="Number">0.0</Data></Cell><Cell><Data ss:Type="Number">0.0</Data></Cell><Cell><Data ss:Type="Number">0.0</Data></Cell><Cell><Data ss:Type="Number">1.0</Data></Cell><Cell><Data ss:Type="Number">2.0</Data></Cell><Cell><Data ss:Type="Number">0.0</Data></Cell><Cell><Data ss:Type="Number">0.0</Data></Cell><Cell><Data ss:Type="Number">0.0</Data></Cell><Cell><Data ss:Type="Number">0.0</Data></Cell><Cell><Data ss:Type="Number">0.0</Data></Cell><Cell><Data ss:Type="Number">0.0</Data></Cell><Cell><Data ss:Type="Number">0.0</Data></Cell><Cell><Data ss:Type="Number">0.0</Data></Cell><Cell><Data ss:Type="Number">1.0</Data></Cell><Cell><Data ss:Type="Number">0.0</Data></Cell><Cell><Data ss:Type="Number">0.0</Data></Cell><Cell><Data ss:Type="Number">2.0</Data></Cell><Cell><Data ss:Type="Number">0.0</Data></Cell><Cell><Data ss:Type="Number">0.0</Data></Cell><Cell><Data ss:Type="Number">0.0</Data></Cell></Row><Row ss:Index="81"><Cell ss:StyleID="ref" ss:HRef="http://www.ncbi.nlm.nih.gov/nuccore/?term=NM_033105"><Data ss:Type="String">NM_033105</Data></Cell><Cell ss:StyleID="ref" ss:HRef="http://www.genecards.org/cgi-bin/carddisp.pl?gene=IER5"><Data ss:Type="String">IER5</Data></Cell><Cell /><Cell ss:StyleID="ref" ss:HRef="http://www.proteinatlas.org/ENSG00000162783"><Data ss:Type="String">ENSG00000162783</Data></Cell><Cell ss:StyleID="ref" ss:HRef="http://genome.ucsc.edu/cgi-bin/hgTracks?position=chr8:66917998-67028548&amp;db=hg19&amp;org=human"><Data ss:Type="String">chr8:66917998-67028548 (+)</Data></Cell><Cell><Data ss:Type="String">chr8</Data></Cell><Cell><Data ss:Type="String">+</Data></Cell><Cell><Data ss:Type="Number">6.6933791e7</Data></Cell><Cell><Data ss:Type="Number">6.7012755e7</Data></Cell><Cell><Data ss:Type="Number">6.6928791e7</Data></Cell><Cell><Data ss:Type="Number">6.693479e7</Data></Cell><Cell><Data ss:Type="Number">8.0</Data></Cell><Cell><Data ss:Type="Number">0.0</Data></Cell><Cell><Data ss:Type="Number">1.0</Data></Cell><Cell><Data ss:Type="Number">1.0</Data></Cell><Cell><Data ss:Type="Number">0.0</Data></Cell><Cell><Data ss:Type="Number">0.0</Data></Cell><Cell><Data ss:Type="Number">0.0</Data></Cell><Cell><Data ss:Type="Number">0.0</Data></Cell><Cell><Data ss:Type="Number">0.0</Data></Cell><Cell><Data ss:Type="Number">0.0</Data></Cell><Cell><Data ss:Type="Number">0.0</Data></Cell><Cell><Data ss:Type="Number">0.0</Data></Cell><Cell><Data ss:Type="Number">0.0</Data></Cell><Cell><Data ss:Type="Number">1.0</Data></Cell><Cell><Data ss:Type="Number">0.0</Data></Cell><Cell><Data ss:Type="Number">0.0</Data></Cell><Cell><Data ss:Type="Number">0.0</Data></Cell><Cell><Data ss:Type="Number">0.0</Data></Cell><Cell><Data ss:Type="Number">0.0</Data></Cell><Cell><Data ss:Type="Number">0.0</Data></Cell><Cell><Data ss:Type="Number">1.0</Data></Cell><Cell><Data ss:Type="Number">0.0</Data></Cell><Cell><Data ss:Type="Number">0.0</Data></Cell><Cell><Data ss:Type="Number">0.0</Data></Cell><Cell><Data ss:Type="Number">0.0</Data></Cell><Cell><Data ss:Type="Number">0.0</Data></Cell><Cell><Data ss:Type="Number">0.0</Data></Cell><Cell><Data ss:Type="Number">0.0</Data></Cell><Cell><Data ss:Type="Number">0.0</Data></Cell><Cell><Data ss:Type="Number">2.0</Data></Cell><Cell><Data ss:Type="Number">2.0</Data></Cell><Cell><Data ss:Type="Number">0.0</Data></Cell><Cell><Data ss:Type="Number">0.0</Data></Cell><Cell><Data ss:Type="Number">0.0</Data></Cell><Cell><Data ss:Type="Number">0.0</Data></Cell><Cell><Data ss:Type="Number">0.0</Data></Cell><Cell><Data ss:Type="Number">0.0</Data></Cell><Cell><Data ss:Type="Number">0.0</Data></Cell></Row><Row ss:Index="82"><Cell ss:StyleID="ref" ss:HRef="http://www.ncbi.nlm.nih.gov/nuccore/?term=NM_001093725"><Data ss:Type="String">NM_001093725</Data></Cell><Cell ss:StyleID="ref" ss:HRef="http://www.genecards.org/cgi-bin/carddisp.pl?gene=MEX3A"><Data ss:Type="String">MEX3A</Data></Cell><Cell /><Cell ss:StyleID="ref" ss:HRef="http://www.proteinatlas.org/ENSG00000254726"><Data ss:Type="String">ENSG00000254726</Data></Cell><Cell ss:StyleID="ref" ss:HRef="http://genome.ucsc.edu/cgi-bin/hgTracks?position=chr1:156039807-156053786&amp;db=hg19&amp;org=human"><Data ss:Type="String">chr1:156039807-156053786 (-)</Data></Cell><Cell><Data ss:Type="String">chr1</Data></Cell><Cell><Data ss:Type="String">-</Data></Cell><Cell><Data ss:Type="Number">1.56041804e8</Data></Cell><Cell><Data ss:Type="Number">1.56051789e8</Data></Cell><Cell><Data ss:Type="Number">1.5605079e8</Data></Cell><Cell><Data ss:Type="Number">1.56056789e8</Data></Cell><Cell><Data ss:Type="Number">7.0</Data></Cell><Cell><Data ss:Type="Number">0.0</Data></Cell><Cell><Data ss:Type="Number">1.0</Data></Cell><Cell><Data ss:Type="Number">1.0</Data></Cell><Cell><Data ss:Type="Number">0.0</Data></Cell><Cell><Data ss:Type="Number">0.0</Data></Cell><Cell><Data ss:Type="Number">0.0</Data></Cell><Cell><Data ss:Type="Number">0.0</Data></Cell><Cell><Data ss:Type="Number">0.0</Data></Cell><Cell><Data ss:Type="Number">0.0</Data></Cell><Cell><Data ss:Type="Number">0.0</Data></Cell><Cell><Data ss:Type="Number">0.0</Data></Cell><Cell><Data ss:Type="Number">0.0</Data></Cell><Cell><Data ss:Type="Number">1.0</Data></Cell><Cell><Data ss:Type="Number">0.0</Data></Cell><Cell><Data ss:Type="Number">1.0</Data></Cell><Cell><Data ss:Type="Number">0.0</Data></Cell><Cell><Data ss:Type="Number">0.0</Data></Cell><Cell><Data ss:Type="Number">0.0</Data></Cell><Cell><Data ss:Type="Number">1.0</Data></Cell><Cell><Data ss:Type="Number">0.0</Data></Cell><Cell><Data ss:Type="Number">0.0</Data></Cell><Cell><Data ss:Type="Number">0.0</Data></Cell><Cell><Data ss:Type="Number">0.0</Data></Cell><Cell><Data ss:Type="Number">0.0</Data></Cell><Cell><Data ss:Type="Number">0.0</Data></Cell><Cell><Data ss:Type="Number">0.0</Data></Cell><Cell><Data ss:Type="Number">0.0</Data></Cell><Cell><Data ss:Type="Number">0.0</Data></Cell><Cell><Data ss:Type="Number">0.0</Data></Cell><Cell><Data ss:Type="Number">0.0</Data></Cell><Cell><Data ss:Type="Number">0.0</Data></Cell><Cell><Data ss:Type="Number">0.0</Data></Cell><Cell><Data ss:Type="Number">0.0</Data></Cell><Cell><Data ss:Type="Number">0.0</Data></Cell><Cell><Data ss:Type="Number">0.0</Data></Cell><Cell><Data ss:Type="Number">2.0</Data></Cell><Cell><Data ss:Type="Number">0.0</Data></Cell></Row><Row ss:Index="83"><Cell ss:StyleID="ref" ss:HRef="http://www.ncbi.nlm.nih.gov/nuccore/?term=NM_006147"><Data ss:Type="String">NM_006147</Data></Cell><Cell ss:StyleID="ref" ss:HRef="http://www.genecards.org/cgi-bin/carddisp.pl?gene=IRF6"><Data ss:Type="String">IRF6</Data></Cell><Cell /><Cell ss:StyleID="ref" ss:HRef="http://www.proteinatlas.org/ENSG00000117595"><Data ss:Type="String">ENSG00000117595</Data></Cell><Cell ss:StyleID="ref" ss:HRef="http://genome.ucsc.edu/cgi-bin/hgTracks?position=chr1:209954858-209983630&amp;db=hg19&amp;org=human"><Data ss:Type="String">chr1:209954858-209983630 (-)</Data></Cell><Cell><Data ss:Type="String">chr1</Data></Cell><Cell><Data ss:Type="String">-</Data></Cell><Cell><Data ss:Type="Number">2.09958968e8</Data></Cell><Cell><Data ss:Type="Number">2.0997952e8</Data></Cell><Cell><Data ss:Type="Number">2.09978521e8</Data></Cell><Cell><Data ss:Type="Number">2.0998452e8</Data></Cell><Cell><Data ss:Type="Number">7.0</Data></Cell><Cell><Data ss:Type="Number">2.0</Data></Cell><Cell><Data ss:Type="Number">0.0</Data></Cell><Cell><Data ss:Type="Number">0.0</Data></Cell><Cell><Data ss:Type="Number">0.0</Data></Cell><Cell><Data ss:Type="Number">0.0</Data></Cell><Cell><Data ss:Type="Number">0.0</Data></Cell><Cell><Data ss:Type="Number">0.0</Data></Cell><Cell><Data ss:Type="Number">0.0</Data></Cell><Cell><Data ss:Type="Number">0.0</Data></Cell><Cell><Data ss:Type="Number">0.0</Data></Cell><Cell><Data ss:Type="Number">0.0</Data></Cell><Cell><Data ss:Type="Number">0.0</Data></Cell><Cell><Data ss:Type="Number">0.0</Data></Cell><Cell><Data ss:Type="Number">0.0</Data></Cell><Cell><Data ss:Type="Number">0.0</Data></Cell><Cell><Data ss:Type="Number">0.0</Data></Cell><Cell><Data ss:Type="Number">0.0</Data></Cell><Cell><Data ss:Type="Number">2.0</Data></Cell><Cell><Data ss:Type="Number">0.0</Data></Cell><Cell><Data ss:Type="Number">2.0</Data></Cell><Cell><Data ss:Type="Number">0.0</Data></Cell><Cell><Data ss:Type="Number">0.0</Data></Cell><Cell><Data ss:Type="Number">1.0</Data></Cell><Cell><Data ss:Type="Number">0.0</Data></Cell><Cell><Data ss:Type="Number">0.0</Data></Cell><Cell><Data ss:Type="Number">0.0</Data></Cell><Cell><Data ss:Type="Number">0.0</Data></Cell><Cell><Data ss:Type="Number">0.0</Data></Cell><Cell><Data ss:Type="Number">0.0</Data></Cell><Cell><Data ss:Type="Number">0.0</Data></Cell><Cell><Data ss:Type="Number">0.0</Data></Cell><Cell><Data ss:Type="Number">0.0</Data></Cell><Cell><Data ss:Type="Number">0.0</Data></Cell><Cell><Data ss:Type="Number">0.0</Data></Cell><Cell><Data ss:Type="Number">0.0</Data></Cell><Cell><Data ss:Type="Number">0.0</Data></Cell><Cell><Data ss:Type="Number">0.0</Data></Cell></Row><Row ss:Index="84"><Cell ss:StyleID="ref" ss:HRef="http://www.ncbi.nlm.nih.gov/nuccore/?term=NM_006418"><Data ss:Type="String">NM_006418</Data></Cell><Cell ss:StyleID="ref" ss:HRef="http://www.genecards.org/cgi-bin/carddisp.pl?gene=SCEL"><Data ss:Type="String">SCEL</Data></Cell><Cell /><Cell ss:StyleID="ref" ss:HRef="http://www.proteinatlas.org/ENSG00000136155"><Data ss:Type="String">ENSG00000136155</Data></Cell><Cell ss:StyleID="ref" ss:HRef="http://genome.ucsc.edu/cgi-bin/hgTracks?position=chr13:53598212-53630860&amp;db=hg19&amp;org=human"><Data ss:Type="String">chr13:53598212-53630860 (+)</Data></Cell><Cell><Data ss:Type="String">chr13</Data></Cell><Cell><Data ss:Type="String">+</Data></Cell><Cell><Data ss:Type="Number">5.3602876e7</Data></Cell><Cell><Data ss:Type="Number">5.3626196e7</Data></Cell><Cell><Data ss:Type="Number">5.3597876e7</Data></Cell><Cell><Data ss:Type="Number">5.3603875e7</Data></Cell><Cell><Data ss:Type="Number">7.0</Data></Cell><Cell><Data ss:Type="Number">0.0</Data></Cell><Cell><Data ss:Type="Number">0.0</Data></Cell><Cell><Data ss:Type="Number">0.0</Data></Cell><Cell><Data ss:Type="Number">1.0</Data></Cell><Cell><Data ss:Type="Number">0.0</Data></Cell><Cell><Data ss:Type="Number">0.0</Data></Cell><Cell><Data ss:Type="Number">1.0</Data></Cell><Cell><Data ss:Type="Number">0.0</Data></Cell><Cell><Data ss:Type="Number">0.0</Data></Cell><Cell><Data ss:Type="Number">0.0</Data></Cell><Cell><Data ss:Type="Number">0.0</Data></Cell><Cell><Data ss:Type="Number">0.0</Data></Cell><Cell><Data ss:Type="Number">0.0</Data></Cell><Cell><Data ss:Type="Number">0.0</Data></Cell><Cell><Data ss:Type="Number">0.0</Data></Cell><Cell><Data ss:Type="Number">0.0</Data></Cell><Cell><Data ss:Type="Number">1.0</Data></Cell><Cell><Data ss:Type="Number">0.0</Data></Cell><Cell><Data ss:Type="Number">0.0</Data></Cell><Cell><Data ss:Type="Number">0.0</Data></Cell><Cell><Data ss:Type="Number">2.0</Data></Cell><Cell><Data ss:Type="Number">0.0</Data></Cell><Cell><Data ss:Type="Number">0.0</Data></Cell><Cell><Data ss:Type="Number">0.0</Data></Cell><Cell><Data ss:Type="Number">0.0</Data></Cell><Cell><Data ss:Type="Number">0.0</Data></Cell><Cell><Data ss:Type="Number">0.0</Data></Cell><Cell><Data ss:Type="Number">0.0</Data></Cell><Cell><Data ss:Type="Number">1.0</Data></Cell><Cell><Data ss:Type="Number">1.0</Data></Cell><Cell><Data ss:Type="Number">0.0</Data></Cell><Cell><Data ss:Type="Number">0.0</Data></Cell><Cell><Data ss:Type="Number">0.0</Data></Cell><Cell><Data ss:Type="Number">0.0</Data></Cell><Cell><Data ss:Type="Number">0.0</Data></Cell><Cell><Data ss:Type="Number">0.0</Data></Cell><Cell><Data ss:Type="Number">0.0</Data></Cell></Row><Row ss:Index="85"><Cell ss:StyleID="ref" ss:HRef="http://www.ncbi.nlm.nih.gov/nuccore/?term=NM_001099784"><Data ss:Type="String">NM_001099784</Data></Cell><Cell ss:StyleID="ref" ss:HRef="http://www.genecards.org/cgi-bin/carddisp.pl?gene=HSD3B7"><Data ss:Type="String">HSD3B7</Data></Cell><Cell ss:StyleID="ref" ss:HRef="http://www.kegg.jp/kegg-bin/show_pathway?map=hsa01100&amp;multi_query=80270+cyan%2Cblack"><Data ss:Type="String">Metabolic pathways</Data></Cell><Cell ss:StyleID="ref" ss:HRef="http://www.proteinatlas.org/ENSG00000099377"><Data ss:Type="String">ENSG00000099377</Data></Cell><Cell ss:StyleID="ref" ss:HRef="http://genome.ucsc.edu/cgi-bin/hgTracks?position=chr16:30931054-30964946&amp;db=hg19&amp;org=human"><Data ss:Type="String">chr16:30931054-30964946 (+)</Data></Cell><Cell><Data ss:Type="String">chr16</Data></Cell><Cell><Data ss:Type="String">+</Data></Cell><Cell><Data ss:Type="Number">3.0935896e7</Data></Cell><Cell><Data ss:Type="Number">3.0960104e7</Data></Cell><Cell><Data ss:Type="Number">3.0930896e7</Data></Cell><Cell><Data ss:Type="Number">3.0936895e7</Data></Cell><Cell><Data ss:Type="Number">7.0</Data></Cell><Cell><Data ss:Type="Number">0.0</Data></Cell><Cell><Data ss:Type="Number">0.0</Data></Cell><Cell><Data ss:Type="Number">0.0</Data></Cell><Cell><Data ss:Type="Number">0.0</Data></Cell><Cell><Data ss:Type="Number">0.0</Data></Cell><Cell><Data ss:Type="Number">0.0</Data></Cell><Cell><Data ss:Type="Number">0.0</Data></Cell><Cell><Data ss:Type="Number">0.0</Data></Cell><Cell><Data ss:Type="Number">0.0</Data></Cell><Cell><Data ss:Type="Number">0.0</Data></Cell><Cell><Data ss:Type="Number">0.0</Data></Cell><Cell><Data ss:Type="Number">0.0</Data></Cell><Cell><Data ss:Type="Number">1.0</Data></Cell><Cell><Data ss:Type="Number">0.0</Data></Cell><Cell><Data ss:Type="Number">1.0</Data></Cell><Cell><Data ss:Type="Number">1.0</Data></Cell><Cell><Data ss:Type="Number">0.0</Data></Cell><Cell><Data ss:Type="Number">0.0</Data></Cell><Cell><Data ss:Type="Number">1.0</Data></Cell><Cell><Data ss:Type="Number">0.0</Data></Cell><Cell><Data ss:Type="Number">1.0</Data></Cell><Cell><Data ss:Type="Number">0.0</Data></Cell><Cell><Data ss:Type="Number">0.0</Data></Cell><Cell><Data ss:Type="Number">0.0</Data></Cell><Cell><Data ss:Type="Number">0.0</Data></Cell><Cell><Data ss:Type="Number">0.0</Data></Cell><Cell><Data ss:Type="Number">0.0</Data></Cell><Cell><Data ss:Type="Number">0.0</Data></Cell><Cell><Data ss:Type="Number">0.0</Data></Cell><Cell><Data ss:Type="Number">0.0</Data></Cell><Cell><Data ss:Type="Number">0.0</Data></Cell><Cell><Data ss:Type="Number">0.0</Data></Cell><Cell><Data ss:Type="Number">0.0</Data></Cell><Cell><Data ss:Type="Number">1.0</Data></Cell><Cell><Data ss:Type="Number">1.0</Data></Cell><Cell><Data ss:Type="Number">0.0</Data></Cell><Cell><Data ss:Type="Number">0.0</Data></Cell></Row><Row ss:Index="86"><Cell ss:StyleID="ref" ss:HRef="http://www.ncbi.nlm.nih.gov/nuccore/?term=NM_000887"><Data ss:Type="String">NM_000887</Data></Cell><Cell ss:StyleID="ref" ss:HRef="http://www.genecards.org/cgi-bin/carddisp.pl?gene=PARD6A"><Data ss:Type="String">PARD6A</Data></Cell><Cell ss:StyleID="ref" ss:HRef="http://www.kegg.jp/kegg-bin/show_pathway?map=hsa04530&amp;multi_query=50855+cyan%2Cblack"><Data ss:Type="String">Tight junction</Data></Cell><Cell ss:StyleID="ref" ss:HRef="http://www.proteinatlas.org/ENSG00000102981"><Data ss:Type="String">ENSG00000102981</Data></Cell><Cell ss:StyleID="ref" ss:HRef="http://genome.ucsc.edu/cgi-bin/hgTracks?position=chr16:31360947-31399880&amp;db=hg19&amp;org=human"><Data ss:Type="String">chr16:31360947-31399880 (+)</Data></Cell><Cell><Data ss:Type="String">chr16</Data></Cell><Cell><Data ss:Type="String">+</Data></Cell><Cell><Data ss:Type="Number">3.1366509e7</Data></Cell><Cell><Data ss:Type="Number">3.1394318e7</Data></Cell><Cell><Data ss:Type="Number">3.1361509e7</Data></Cell><Cell><Data ss:Type="Number">3.1367508e7</Data></Cell><Cell><Data ss:Type="Number">7.0</Data></Cell><Cell><Data ss:Type="Number">0.0</Data></Cell><Cell><Data ss:Type="Number">0.0</Data></Cell><Cell><Data ss:Type="Number">0.0</Data></Cell><Cell><Data ss:Type="Number">0.0</Data></Cell><Cell><Data ss:Type="Number">1.0</Data></Cell><Cell><Data ss:Type="Number">1.0</Data></Cell><Cell><Data ss:Type="Number">0.0</Data></Cell><Cell><Data ss:Type="Number">1.0</Data></Cell><Cell><Data ss:Type="Number">1.0</Data></Cell><Cell><Data ss:Type="Number">1.0</Data></Cell><Cell><Data ss:Type="Number">1.0</Data></Cell><Cell><Data ss:Type="Number">1.0</Data></Cell><Cell><Data ss:Type="Number">0.0</Data></Cell><Cell><Data ss:Type="Number">0.0</Data></Cell><Cell><Data ss:Type="Number">0.0</Data></Cell><Cell><Data ss:Type="Number">0.0</Data></Cell><Cell><Data ss:Type="Number">0.0</Data></Cell><Cell><Data ss:Type="Number">0.0</Data></Cell><Cell><Data ss:Type="Number">0.0</Data></Cell><Cell><Data ss:Type="Number">0.0</Data></Cell><Cell><Data ss:Type="Number">0.0</Data></Cell><Cell><Data ss:Type="Number">0.0</Data></Cell><Cell><Data ss:Type="Number">0.0</Data></Cell><Cell><Data ss:Type="Number">0.0</Data></Cell><Cell><Data ss:Type="Number">0.0</Data></Cell><Cell><Data ss:Type="Number">0.0</Data></Cell><Cell><Data ss:Type="Number">0.0</Data></Cell><Cell><Data ss:Type="Number">0.0</Data></Cell><Cell><Data ss:Type="Number">0.0</Data></Cell><Cell><Data ss:Type="Number">0.0</Data></Cell><Cell><Data ss:Type="Number">0.0</Data></Cell><Cell><Data ss:Type="Number">0.0</Data></Cell><Cell><Data ss:Type="Number">0.0</Data></Cell><Cell><Data ss:Type="Number">0.0</Data></Cell><Cell><Data ss:Type="Number">0.0</Data></Cell><Cell><Data ss:Type="Number">0.0</Data></Cell><Cell><Data ss:Type="Number">0.0</Data></Cell></Row><Row ss:Index="87"><Cell ss:StyleID="ref" ss:HRef="http://www.ncbi.nlm.nih.gov/nuccore/?term=NR_027242"><Data ss:Type="String">NR_027242</Data></Cell><Cell ss:StyleID="ref" ss:HRef="http://www.genecards.org/cgi-bin/carddisp.pl?gene=SNORA10"><Data ss:Type="String">SNORA10</Data></Cell><Cell /><Cell ss:StyleID="ref" ss:HRef="http://www.proteinatlas.org/ENSG00000206811"><Data ss:Type="String">ENSG00000206811</Data></Cell><Cell ss:StyleID="ref" ss:HRef="http://genome.ucsc.edu/cgi-bin/hgTracks?position=chr16:1111152-1131661&amp;db=hg19&amp;org=human"><Data ss:Type="String">chr16:1111152-1131661 (-)</Data></Cell><Cell><Data ss:Type="String">chr16</Data></Cell><Cell><Data ss:Type="String">-</Data></Cell><Cell><Data ss:Type="Number">1114082.0</Data></Cell><Cell><Data ss:Type="Number">1128731.0</Data></Cell><Cell><Data ss:Type="Number">1127732.0</Data></Cell><Cell><Data ss:Type="Number">1133731.0</Data></Cell><Cell><Data ss:Type="Number">7.0</Data></Cell><Cell><Data ss:Type="Number">0.0</Data></Cell><Cell><Data ss:Type="Number">0.0</Data></Cell><Cell><Data ss:Type="Number">0.0</Data></Cell><Cell><Data ss:Type="Number">1.0</Data></Cell><Cell><Data ss:Type="Number">0.0</Data></Cell><Cell><Data ss:Type="Number">0.0</Data></Cell><Cell><Data ss:Type="Number">1.0</Data></Cell><Cell><Data ss:Type="Number">0.0</Data></Cell><Cell><Data ss:Type="Number">0.0</Data></Cell><Cell><Data ss:Type="Number">0.0</Data></Cell><Cell><Data ss:Type="Number">0.0</Data></Cell><Cell><Data ss:Type="Number">0.0</Data></Cell><Cell><Data ss:Type="Number">0.0</Data></Cell><Cell><Data ss:Type="Number">0.0</Data></Cell><Cell><Data ss:Type="Number">0.0</Data></Cell><Cell><Data ss:Type="Number">0.0</Data></Cell><Cell><Data ss:Type="Number">0.0</Data></Cell><Cell><Data ss:Type="Number">0.0</Data></Cell><Cell><Data ss:Type="Number">0.0</Data></Cell><Cell><Data ss:Type="Number">0.0</Data></Cell><Cell><Data ss:Type="Number">1.0</Data></Cell><Cell><Data ss:Type="Number">0.0</Data></Cell><Cell><Data ss:Type="Number">0.0</Data></Cell><Cell><Data ss:Type="Number">0.0</Data></Cell><Cell><Data ss:Type="Number">0.0</Data></Cell><Cell><Data ss:Type="Number">0.0</Data></Cell><Cell><Data ss:Type="Number">2.0</Data></Cell><Cell><Data ss:Type="Number">0.0</Data></Cell><Cell><Data ss:Type="Number">0.0</Data></Cell><Cell><Data ss:Type="Number">0.0</Data></Cell><Cell><Data ss:Type="Number">0.0</Data></Cell><Cell><Data ss:Type="Number">1.0</Data></Cell><Cell><Data ss:Type="Number">0.0</Data></Cell><Cell><Data ss:Type="Number">0.0</Data></Cell><Cell><Data ss:Type="Number">0.0</Data></Cell><Cell><Data ss:Type="Number">1.0</Data></Cell><Cell><Data ss:Type="Number">0.0</Data></Cell></Row><Row ss:Index="88"><Cell ss:StyleID="ref" ss:HRef="http://www.ncbi.nlm.nih.gov/nuccore/?term=NM_178863"><Data ss:Type="String">NM_178863</Data></Cell><Cell ss:StyleID="ref" ss:HRef="http://www.genecards.org/cgi-bin/carddisp.pl?gene=SNORA46"><Data ss:Type="String">SNORA46</Data></Cell><Cell /><Cell ss:StyleID="ref" ss:HRef="http://www.proteinatlas.org/ENSG00000207493"><Data ss:Type="String">ENSG00000207493</Data></Cell><Cell ss:StyleID="ref" ss:HRef="http://genome.ucsc.edu/cgi-bin/hgTracks?position=chr16:29913679-29941523&amp;db=hg19&amp;org=human"><Data ss:Type="String">chr16:29913679-29941523 (-)</Data></Cell><Cell><Data ss:Type="String">chr16</Data></Cell><Cell><Data ss:Type="String">-</Data></Cell><Cell><Data ss:Type="Number">2.9917657e7</Data></Cell><Cell><Data ss:Type="Number">2.9937545e7</Data></Cell><Cell><Data ss:Type="Number">2.9936546e7</Data></Cell><Cell><Data ss:Type="Number">2.9942545e7</Data></Cell><Cell><Data ss:Type="Number">7.0</Data></Cell><Cell><Data ss:Type="Number">0.0</Data></Cell><Cell><Data ss:Type="Number">0.0</Data></Cell><Cell><Data ss:Type="Number">0.0</Data></Cell><Cell><Data ss:Type="Number">0.0</Data></Cell><Cell><Data ss:Type="Number">0.0</Data></Cell><Cell><Data ss:Type="Number">0.0</Data></Cell><Cell><Data ss:Type="Number">0.0</Data></Cell><Cell><Data ss:Type="Number">0.0</Data></Cell><Cell><Data ss:Type="Number">0.0</Data></Cell><Cell><Data ss:Type="Number">0.0</Data></Cell><Cell><Data ss:Type="Number">0.0</Data></Cell><Cell><Data ss:Type="Number">0.0</Data></Cell><Cell><Data ss:Type="Number">0.0</Data></Cell><Cell><Data ss:Type="Number">2.0</Data></Cell><Cell><Data ss:Type="Number">0.0</Data></Cell><Cell><Data ss:Type="Number">0.0</Data></Cell><Cell><Data ss:Type="Number">0.0</Data></Cell><Cell><Data ss:Type="Number">0.0</Data></Cell><Cell><Data ss:Type="Number">0.0</Data></Cell><Cell><Data ss:Type="Number">0.0</Data></Cell><Cell><Data ss:Type="Number">0.0</Data></Cell><Cell><Data ss:Type="Number">0.0</Data></Cell><Cell><Data ss:Type="Number">2.0</Data></Cell><Cell><Data ss:Type="Number">0.0</Data></Cell><Cell><Data ss:Type="Number">0.0</Data></Cell><Cell><Data ss:Type="Number">0.0</Data></Cell><Cell><Data ss:Type="Number">0.0</Data></Cell><Cell><Data ss:Type="Number">2.0</Data></Cell><Cell><Data ss:Type="Number">0.0</Data></Cell><Cell><Data ss:Type="Number">0.0</Data></Cell><Cell><Data ss:Type="Number">0.0</Data></Cell><Cell><Data ss:Type="Number">0.0</Data></Cell><Cell><Data ss:Type="Number">1.0</Data></Cell><Cell><Data ss:Type="Number">0.0</Data></Cell><Cell><Data ss:Type="Number">0.0</Data></Cell><Cell><Data ss:Type="Number">0.0</Data></Cell><Cell><Data ss:Type="Number">0.0</Data></Cell></Row><Row ss:Index="89"><Cell ss:StyleID="ref" ss:HRef="http://www.ncbi.nlm.nih.gov/nuccore/?term=NR_002995"><Data ss:Type="String">NR_002995</Data></Cell><Cell ss:StyleID="ref" ss:HRef="http://www.genecards.org/cgi-bin/carddisp.pl?gene=SNORA38B"><Data ss:Type="String">SNORA38B</Data></Cell><Cell /><Cell ss:StyleID="ref" ss:HRef="http://www.proteinatlas.org/ENSG00000200394"><Data ss:Type="String">ENSG00000200394</Data></Cell><Cell ss:StyleID="ref" ss:HRef="http://genome.ucsc.edu/cgi-bin/hgTracks?position=chr17:62223673-62223857&amp;db=hg19&amp;org=human"><Data ss:Type="String">chr17:62223673-62223857 (+)</Data></Cell><Cell><Data ss:Type="String">chr17</Data></Cell><Cell><Data ss:Type="String">+</Data></Cell><Cell><Data ss:Type="Number">6.2223699e7</Data></Cell><Cell><Data ss:Type="Number">6.2223831e7</Data></Cell><Cell><Data ss:Type="Number">6.2218699e7</Data></Cell><Cell><Data ss:Type="Number">6.2224698e7</Data></Cell><Cell><Data ss:Type="Number">7.0</Data></Cell><Cell><Data ss:Type="Number">1.0</Data></Cell><Cell><Data ss:Type="Number">0.0</Data></Cell><Cell><Data ss:Type="Number">0.0</Data></Cell><Cell><Data ss:Type="Number">0.0</Data></Cell><Cell><Data ss:Type="Number">0.0</Data></Cell><Cell><Data ss:Type="Number">0.0</Data></Cell><Cell><Data ss:Type="Number">0.0</Data></Cell><Cell><Data ss:Type="Number">0.0</Data></Cell><Cell><Data ss:Type="Number">0.0</Data></Cell><Cell><Data ss:Type="Number">0.0</Data></Cell><Cell><Data ss:Type="Number">0.0</Data></Cell><Cell><Data ss:Type="Number">0.0</Data></Cell><Cell><Data ss:Type="Number">0.0</Data></Cell><Cell><Data ss:Type="Number">0.0</Data></Cell><Cell><Data ss:Type="Number">0.0</Data></Cell><Cell><Data ss:Type="Number">0.0</Data></Cell><Cell><Data ss:Type="Number">0.0</Data></Cell><Cell><Data ss:Type="Number">1.0</Data></Cell><Cell><Data ss:Type="Number">1.0</Data></Cell><Cell><Data ss:Type="Number">1.0</Data></Cell><Cell><Data ss:Type="Number">0.0</Data></Cell><Cell><Data ss:Type="Number">0.0</Data></Cell><Cell><Data ss:Type="Number">0.0</Data></Cell><Cell><Data ss:Type="Number">0.0</Data></Cell><Cell><Data ss:Type="Number">2.0</Data></Cell><Cell><Data ss:Type="Number">0.0</Data></Cell><Cell><Data ss:Type="Number">0.0</Data></Cell><Cell><Data ss:Type="Number">0.0</Data></Cell><Cell><Data ss:Type="Number">0.0</Data></Cell><Cell><Data ss:Type="Number">0.0</Data></Cell><Cell><Data ss:Type="Number">0.0</Data></Cell><Cell><Data ss:Type="Number">0.0</Data></Cell><Cell><Data ss:Type="Number">1.0</Data></Cell><Cell><Data ss:Type="Number">0.0</Data></Cell><Cell><Data ss:Type="Number">0.0</Data></Cell><Cell><Data ss:Type="Number">0.0</Data></Cell><Cell><Data ss:Type="Number">0.0</Data></Cell></Row><Row ss:Index="90"><Cell ss:StyleID="ref" ss:HRef="http://www.ncbi.nlm.nih.gov/nuccore/?term=NR_003706"><Data ss:Type="String">NR_003706</Data></Cell><Cell ss:StyleID="ref" ss:HRef="http://www.genecards.org/cgi-bin/carddisp.pl?gene=LLGL2"><Data ss:Type="String">LLGL2</Data></Cell><Cell ss:StyleID="ref" ss:HRef="http://www.kegg.jp/kegg-bin/show_pathway?map=hsa04530&amp;multi_query=3993+cyan%2Cblack"><Data ss:Type="String">Tight junction</Data></Cell><Cell ss:StyleID="ref" ss:HRef="http://www.proteinatlas.org/ENSG00000073350"><Data ss:Type="String">ENSG00000073350</Data></Cell><Cell ss:StyleID="ref" ss:HRef="http://genome.ucsc.edu/cgi-bin/hgTracks?position=chr17:65736760-65736943&amp;db=hg19&amp;org=human"><Data ss:Type="String">chr17:65736760-65736943 (+)</Data></Cell><Cell><Data ss:Type="String">chr17</Data></Cell><Cell><Data ss:Type="String">+</Data></Cell><Cell><Data ss:Type="Number">6.5736786e7</Data></Cell><Cell><Data ss:Type="Number">6.5736917e7</Data></Cell><Cell><Data ss:Type="Number">6.5731786e7</Data></Cell><Cell><Data ss:Type="Number">6.5737785e7</Data></Cell><Cell><Data ss:Type="Number">7.0</Data></Cell><Cell><Data ss:Type="Number">0.0</Data></Cell><Cell><Data ss:Type="Number">0.0</Data></Cell><Cell><Data ss:Type="Number">0.0</Data></Cell><Cell><Data ss:Type="Number">0.0</Data></Cell><Cell><Data ss:Type="Number">1.0</Data></Cell><Cell><Data ss:Type="Number">1.0</Data></Cell><Cell><Data ss:Type="Number">0.0</Data></Cell><Cell><Data ss:Type="Number">1.0</Data></Cell><Cell><Data ss:Type="Number">1.0</Data></Cell><Cell><Data ss:Type="Number">1.0</Data></Cell><Cell><Data ss:Type="Number">1.0</Data></Cell><Cell><Data ss:Type="Number">1.0</Data></Cell><Cell><Data ss:Type="Number">0.0</Data></Cell><Cell><Data ss:Type="Number">0.0</Data></Cell><Cell><Data ss:Type="Number">0.0</Data></Cell><Cell><Data ss:Type="Number">0.0</Data></Cell><Cell><Data ss:Type="Number">0.0</Data></Cell><Cell><Data ss:Type="Number">0.0</Data></Cell><Cell><Data ss:Type="Number">0.0</Data></Cell><Cell><Data ss:Type="Number">0.0</Data></Cell><Cell><Data ss:Type="Number">0.0</Data></Cell><Cell><Data ss:Type="Number">0.0</Data></Cell><Cell><Data ss:Type="Number">0.0</Data></Cell><Cell><Data ss:Type="Number">0.0</Data></Cell><Cell><Data ss:Type="Number">0.0</Data></Cell><Cell><Data ss:Type="Number">0.0</Data></Cell><Cell><Data ss:Type="Number">0.0</Data></Cell><Cell><Data ss:Type="Number">0.0</Data></Cell><Cell><Data ss:Type="Number">0.0</Data></Cell><Cell><Data ss:Type="Number">0.0</Data></Cell><Cell><Data ss:Type="Number">0.0</Data></Cell><Cell><Data ss:Type="Number">0.0</Data></Cell><Cell><Data ss:Type="Number">0.0</Data></Cell><Cell><Data ss:Type="Number">0.0</Data></Cell><Cell><Data ss:Type="Number">0.0</Data></Cell><Cell><Data ss:Type="Number">0.0</Data></Cell><Cell><Data ss:Type="Number">0.0</Data></Cell></Row><Row ss:Index="91"><Cell ss:StyleID="ref" ss:HRef="http://www.ncbi.nlm.nih.gov/nuccore/?term=NM_002974"><Data ss:Type="String">NM_002974</Data></Cell><Cell ss:StyleID="ref" ss:HRef="http://www.genecards.org/cgi-bin/carddisp.pl?gene=SWSAP1"><Data ss:Type="String">SWSAP1</Data></Cell><Cell /><Cell ss:StyleID="ref" ss:HRef="http://www.proteinatlas.org/ENSG00000173928"><Data ss:Type="String">ENSG00000173928</Data></Cell><Cell ss:StyleID="ref" ss:HRef="http://genome.ucsc.edu/cgi-bin/hgTracks?position=chr18:61303091-61312904&amp;db=hg19&amp;org=human"><Data ss:Type="String">chr18:61303091-61312904 (-)</Data></Cell><Cell><Data ss:Type="String">chr18</Data></Cell><Cell><Data ss:Type="String">-</Data></Cell><Cell><Data ss:Type="Number">6.1304493e7</Data></Cell><Cell><Data ss:Type="Number">6.1311502e7</Data></Cell><Cell><Data ss:Type="Number">6.1310503e7</Data></Cell><Cell><Data ss:Type="Number">6.1316502e7</Data></Cell><Cell><Data ss:Type="Number">7.0</Data></Cell><Cell><Data ss:Type="Number">0.0</Data></Cell><Cell><Data ss:Type="Number">0.0</Data></Cell><Cell><Data ss:Type="Number">0.0</Data></Cell><Cell><Data ss:Type="Number">0.0</Data></Cell><Cell><Data ss:Type="Number">1.0</Data></Cell><Cell><Data ss:Type="Number">1.0</Data></Cell><Cell><Data ss:Type="Number">0.0</Data></Cell><Cell><Data ss:Type="Number">1.0</Data></Cell><Cell><Data ss:Type="Number">1.0</Data></Cell><Cell><Data ss:Type="Number">1.0</Data></Cell><Cell><Data ss:Type="Number">1.0</Data></Cell><Cell><Data ss:Type="Number">1.0</Data></Cell><Cell><Data ss:Type="Number">0.0</Data></Cell><Cell><Data ss:Type="Number">0.0</Data></Cell><Cell><Data ss:Type="Number">0.0</Data></Cell><Cell><Data ss:Type="Number">0.0</Data></Cell><Cell><Data ss:Type="Number">0.0</Data></Cell><Cell><Data ss:Type="Number">0.0</Data></Cell><Cell><Data ss:Type="Number">0.0</Data></Cell><Cell><Data ss:Type="Number">0.0</Data></Cell><Cell><Data ss:Type="Number">0.0</Data></Cell><Cell><Data ss:Type="Number">0.0</Data></Cell><Cell><Data ss:Type="Number">0.0</Data></Cell><Cell><Data ss:Type="Number">0.0</Data></Cell><Cell><Data ss:Type="Number">0.0</Data></Cell><Cell><Data ss:Type="Number">0.0</Data></Cell><Cell><Data ss:Type="Number">0.0</Data></Cell><Cell><Data ss:Type="Number">0.0</Data></Cell><Cell><Data ss:Type="Number">0.0</Data></Cell><Cell><Data ss:Type="Number">0.0</Data></Cell><Cell><Data ss:Type="Number">0.0</Data></Cell><Cell><Data ss:Type="Number">0.0</Data></Cell><Cell><Data ss:Type="Number">0.0</Data></Cell><Cell><Data ss:Type="Number">0.0</Data></Cell><Cell><Data ss:Type="Number">0.0</Data></Cell><Cell><Data ss:Type="Number">0.0</Data></Cell><Cell><Data ss:Type="Number">0.0</Data></Cell></Row><Row ss:Index="92"><Cell ss:StyleID="ref" ss:HRef="http://www.ncbi.nlm.nih.gov/nuccore/?term=NM_001004106"><Data ss:Type="String">NM_001004106</Data></Cell><Cell ss:StyleID="ref" ss:HRef="http://www.genecards.org/cgi-bin/carddisp.pl?gene=HIST1H3H"><Data ss:Type="String">HIST1H3H</Data></Cell><Cell ss:StyleID="ref" ss:HRef="http://www.kegg.jp/kegg-bin/show_pathway?map=hsa05322&amp;multi_query=8357+cyan%2Cblack"><Data ss:Type="String">Systemic lupus erythematosus</Data></Cell><Cell ss:StyleID="ref" ss:HRef="http://www.proteinatlas.org/ENSG00000203813"><Data ss:Type="String">ENSG00000203813</Data></Cell><Cell ss:StyleID="ref" ss:HRef="http://genome.ucsc.edu/cgi-bin/hgTracks?position=chr5:176850454-176873083&amp;db=hg19&amp;org=human"><Data ss:Type="String">chr5:176850454-176873083 (+)</Data></Cell><Cell><Data ss:Type="String">chr5</Data></Cell><Cell><Data ss:Type="String">+</Data></Cell><Cell><Data ss:Type="Number">1.76853687e8</Data></Cell><Cell><Data ss:Type="Number">1.7686985e8</Data></Cell><Cell><Data ss:Type="Number">1.76848687e8</Data></Cell><Cell><Data ss:Type="Number">1.76854686e8</Data></Cell><Cell><Data ss:Type="Number">7.0</Data></Cell><Cell><Data ss:Type="Number">0.0</Data></Cell><Cell><Data ss:Type="Number">0.0</Data></Cell><Cell><Data ss:Type="Number">0.0</Data></Cell><Cell><Data ss:Type="Number">0.0</Data></Cell><Cell><Data ss:Type="Number">0.0</Data></Cell><Cell><Data ss:Type="Number">0.0</Data></Cell><Cell><Data ss:Type="Number">0.0</Data></Cell><Cell><Data ss:Type="Number">0.0</Data></Cell><Cell><Data ss:Type="Number">0.0</Data></Cell><Cell><Data ss:Type="Number">0.0</Data></Cell><Cell><Data ss:Type="Number">0.0</Data></Cell><Cell><Data ss:Type="Number">0.0</Data></Cell><Cell><Data ss:Type="Number">0.0</Data></Cell><Cell><Data ss:Type="Number">2.0</Data></Cell><Cell><Data ss:Type="Number">0.0</Data></Cell><Cell><Data ss:Type="Number">0.0</Data></Cell><Cell><Data ss:Type="Number">0.0</Data></Cell><Cell><Data ss:Type="Number">0.0</Data></Cell><Cell><Data ss:Type="Number">0.0</Data></Cell><Cell><Data ss:Type="Number">0.0</Data></Cell><Cell><Data ss:Type="Number">0.0</Data></Cell><Cell><Data ss:Type="Number">0.0</Data></Cell><Cell><Data ss:Type="Number">2.0</Data></Cell><Cell><Data ss:Type="Number">0.0</Data></Cell><Cell><Data ss:Type="Number">0.0</Data></Cell><Cell><Data ss:Type="Number">0.0</Data></Cell><Cell><Data ss:Type="Number">0.0</Data></Cell><Cell><Data ss:Type="Number">2.0</Data></Cell><Cell><Data ss:Type="Number">0.0</Data></Cell><Cell><Data ss:Type="Number">0.0</Data></Cell><Cell><Data ss:Type="Number">0.0</Data></Cell><Cell><Data ss:Type="Number">0.0</Data></Cell><Cell><Data ss:Type="Number">1.0</Data></Cell><Cell><Data ss:Type="Number">0.0</Data></Cell><Cell><Data ss:Type="Number">0.0</Data></Cell><Cell><Data ss:Type="Number">0.0</Data></Cell><Cell><Data ss:Type="Number">0.0</Data></Cell></Row><Row ss:Index="93"><Cell ss:StyleID="ref" ss:HRef="http://www.ncbi.nlm.nih.gov/nuccore/?term=NM_003122"><Data ss:Type="String">NM_003122</Data></Cell><Cell ss:StyleID="ref" ss:HRef="http://www.genecards.org/cgi-bin/carddisp.pl?gene=HIST1H2BO"><Data ss:Type="String">HIST1H2BO</Data></Cell><Cell ss:StyleID="ref" ss:HRef="http://www.kegg.jp/kegg-bin/show_pathway?map=hsa05322&amp;multi_query=8348+cyan%2Cblack"><Data ss:Type="String">Systemic lupus erythematosus</Data></Cell><Cell ss:StyleID="ref" ss:HRef="http://www.proteinatlas.org/ENSG00000196331"><Data ss:Type="String">ENSG00000196331</Data></Cell><Cell ss:StyleID="ref" ss:HRef="http://genome.ucsc.edu/cgi-bin/hgTracks?position=chr5:147202720-147212683&amp;db=hg19&amp;org=human"><Data ss:Type="String">chr5:147202720-147212683 (-)</Data></Cell><Cell><Data ss:Type="String">chr5</Data></Cell><Cell><Data ss:Type="String">-</Data></Cell><Cell><Data ss:Type="Number">1.47204143e8</Data></Cell><Cell><Data ss:Type="Number">1.4721126e8</Data></Cell><Cell><Data ss:Type="Number">1.47210261e8</Data></Cell><Cell><Data ss:Type="Number">1.4721626e8</Data></Cell><Cell><Data ss:Type="Number">7.0</Data></Cell><Cell><Data ss:Type="Number">0.0</Data></Cell><Cell><Data ss:Type="Number">0.0</Data></Cell><Cell><Data ss:Type="Number">0.0</Data></Cell><Cell><Data ss:Type="Number">1.0</Data></Cell><Cell><Data ss:Type="Number">0.0</Data></Cell><Cell><Data ss:Type="Number">0.0</Data></Cell><Cell><Data ss:Type="Number">1.0</Data></Cell><Cell><Data ss:Type="Number">0.0</Data></Cell><Cell><Data ss:Type="Number">0.0</Data></Cell><Cell><Data ss:Type="Number">0.0</Data></Cell><Cell><Data ss:Type="Number">0.0</Data></Cell><Cell><Data ss:Type="Number">0.0</Data></Cell><Cell><Data ss:Type="Number">0.0</Data></Cell><Cell><Data ss:Type="Number">0.0</Data></Cell><Cell><Data ss:Type="Number">0.0</Data></Cell><Cell><Data ss:Type="Number">0.0</Data></Cell><Cell><Data ss:Type="Number">0.0</Data></Cell><Cell><Data ss:Type="Number">0.0</Data></Cell><Cell><Data ss:Type="Number">0.0</Data></Cell><Cell><Data ss:Type="Number">0.0</Data></Cell><Cell><Data ss:Type="Number">1.0</Data></Cell><Cell><Data ss:Type="Number">0.0</Data></Cell><Cell><Data ss:Type="Number">0.0</Data></Cell><Cell><Data ss:Type="Number">0.0</Data></Cell><Cell><Data ss:Type="Number">0.0</Data></Cell><Cell><Data ss:Type="Number">0.0</Data></Cell><Cell><Data ss:Type="Number">0.0</Data></Cell><Cell><Data ss:Type="Number">0.0</Data></Cell><Cell><Data ss:Type="Number">1.0</Data></Cell><Cell><Data ss:Type="Number">1.0</Data></Cell><Cell><Data ss:Type="Number">0.0</Data></Cell><Cell><Data ss:Type="Number">1.0</Data></Cell><Cell><Data ss:Type="Number">0.0</Data></Cell><Cell><Data ss:Type="Number">0.0</Data></Cell><Cell><Data ss:Type="Number">1.0</Data></Cell><Cell><Data ss:Type="Number">0.0</Data></Cell><Cell><Data ss:Type="Number">0.0</Data></Cell></Row><Row ss:Index="94"><Cell ss:StyleID="ref" ss:HRef="http://www.ncbi.nlm.nih.gov/nuccore/?term=NM_001005353"><Data ss:Type="String">NM_001005353</Data></Cell><Cell ss:StyleID="ref" ss:HRef="http://www.genecards.org/cgi-bin/carddisp.pl?gene=AK4"><Data ss:Type="String">AK4</Data></Cell><Cell ss:StyleID="ref" ss:HRef="http://www.kegg.jp/kegg-bin/show_pathway?map=hsa01100&amp;multi_query=205+cyan%2Cblack"><Data ss:Type="String">Metabolic pathways</Data></Cell><Cell ss:StyleID="ref" ss:HRef="http://www.proteinatlas.org/ENSG00000162433"><Data ss:Type="String">ENSG00000162433</Data></Cell><Cell ss:StyleID="ref" ss:HRef="http://genome.ucsc.edu/cgi-bin/hgTracks?position=chr1:65596650-65714691&amp;db=hg19&amp;org=human"><Data ss:Type="String">chr1:65596650-65714691 (+)</Data></Cell><Cell><Data ss:Type="String">chr1</Data></Cell><Cell><Data ss:Type="String">+</Data></Cell><Cell><Data ss:Type="Number">6.5613513e7</Data></Cell><Cell><Data ss:Type="Number">6.5697828e7</Data></Cell><Cell><Data ss:Type="Number">6.5608513e7</Data></Cell><Cell><Data ss:Type="Number">6.5614512e7</Data></Cell><Cell><Data ss:Type="Number">6.0</Data></Cell><Cell><Data ss:Type="Number">0.0</Data></Cell><Cell><Data ss:Type="Number">0.0</Data></Cell><Cell><Data ss:Type="Number">0.0</Data></Cell><Cell><Data ss:Type="Number">0.0</Data></Cell><Cell><Data ss:Type="Number">0.0</Data></Cell><Cell><Data ss:Type="Number">0.0</Data></Cell><Cell><Data ss:Type="Number">0.0</Data></Cell><Cell><Data ss:Type="Number">0.0</Data></Cell><Cell><Data ss:Type="Number">0.0</Data></Cell><Cell><Data ss:Type="Number">0.0</Data></Cell><Cell><Data ss:Type="Number">0.0</Data></Cell><Cell><Data ss:Type="Number">0.0</Data></Cell><Cell><Data ss:Type="Number">0.0</Data></Cell><Cell><Data ss:Type="Number">0.0</Data></Cell><Cell><Data ss:Type="Number">1.0</Data></Cell><Cell><Data ss:Type="Number">0.0</Data></Cell><Cell><Data ss:Type="Number">0.0</Data></Cell><Cell><Data ss:Type="Number">0.0</Data></Cell><Cell><Data ss:Type="Number">1.0</Data></Cell><Cell><Data ss:Type="Number">0.0</Data></Cell><Cell><Data ss:Type="Number">0.0</Data></Cell><Cell><Data ss:Type="Number">0.0</Data></Cell><Cell><Data ss:Type="Number">1.0</Data></Cell><Cell><Data ss:Type="Number">0.0</Data></Cell><Cell><Data ss:Type="Number">0.0</Data></Cell><Cell><Data ss:Type="Number">0.0</Data></Cell><Cell><Data ss:Type="Number">1.0</Data></Cell><Cell><Data ss:Type="Number">0.0</Data></Cell><Cell><Data ss:Type="Number">0.0</Data></Cell><Cell><Data ss:Type="Number">0.0</Data></Cell><Cell><Data ss:Type="Number">0.0</Data></Cell><Cell><Data ss:Type="Number">1.0</Data></Cell><Cell><Data ss:Type="Number">1.0</Data></Cell><Cell><Data ss:Type="Number">0.0</Data></Cell><Cell><Data ss:Type="Number">0.0</Data></Cell><Cell><Data ss:Type="Number">0.0</Data></Cell><Cell><Data ss:Type="Number">0.0</Data></Cell></Row><Row ss:Index="95"><Cell ss:StyleID="ref" ss:HRef="http://www.ncbi.nlm.nih.gov/nuccore/?term=NM_024758"><Data ss:Type="String">NM_024758</Data></Cell><Cell ss:StyleID="ref" ss:HRef="http://www.genecards.org/cgi-bin/carddisp.pl?gene=AGMAT"><Data ss:Type="String">AGMAT</Data></Cell><Cell ss:StyleID="ref" ss:HRef="http://www.kegg.jp/kegg-bin/show_pathway?map=hsa01100&amp;multi_query=79814+cyan%2Cblack"><Data ss:Type="String">Metabolic pathways</Data></Cell><Cell ss:StyleID="ref" ss:HRef="http://www.proteinatlas.org/ENSG00000116771"><Data ss:Type="String">ENSG00000116771</Data></Cell><Cell ss:StyleID="ref" ss:HRef="http://genome.ucsc.edu/cgi-bin/hgTracks?position=chr1:15895512-15914287&amp;db=hg19&amp;org=human"><Data ss:Type="String">chr1:15895512-15914287 (-)</Data></Cell><Cell><Data ss:Type="String">chr1</Data></Cell><Cell><Data ss:Type="String">-</Data></Cell><Cell><Data ss:Type="Number">1.5898194e7</Data></Cell><Cell><Data ss:Type="Number">1.5911605e7</Data></Cell><Cell><Data ss:Type="Number">1.5910606e7</Data></Cell><Cell><Data ss:Type="Number">1.5916605e7</Data></Cell><Cell><Data ss:Type="Number">6.0</Data></Cell><Cell><Data ss:Type="Number">0.0</Data></Cell><Cell><Data ss:Type="Number">1.0</Data></Cell><Cell><Data ss:Type="Number">1.0</Data></Cell><Cell><Data ss:Type="Number">0.0</Data></Cell><Cell><Data ss:Type="Number">0.0</Data></Cell><Cell><Data ss:Type="Number">0.0</Data></Cell><Cell><Data ss:Type="Number">0.0</Data></Cell><Cell><Data ss:Type="Number">0.0</Data></Cell><Cell><Data ss:Type="Number">0.0</Data></Cell><Cell><Data ss:Type="Number">0.0</Data></Cell><Cell><Data ss:Type="Number">0.0</Data></Cell><Cell><Data ss:Type="Number">0.0</Data></Cell><Cell><Data ss:Type="Number">0.0</Data></Cell><Cell><Data ss:Type="Number">0.0</Data></Cell><Cell><Data ss:Type="Number">0.0</Data></Cell><Cell><Data ss:Type="Number">0.0</Data></Cell><Cell><Data ss:Type="Number">0.0</Data></Cell><Cell><Data ss:Type="Number">0.0</Data></Cell><Cell><Data ss:Type="Number">1.0</Data></Cell><Cell><Data ss:Type="Number">0.0</Data></Cell><Cell><Data ss:Type="Number">0.0</Data></Cell><Cell><Data ss:Type="Number">0.0</Data></Cell><Cell><Data ss:Type="Number">0.0</Data></Cell><Cell><Data ss:Type="Number">0.0</Data></Cell><Cell><Data ss:Type="Number">1.0</Data></Cell><Cell><Data ss:Type="Number">0.0</Data></Cell><Cell><Data ss:Type="Number">0.0</Data></Cell><Cell><Data ss:Type="Number">0.0</Data></Cell><Cell><Data ss:Type="Number">0.0</Data></Cell><Cell><Data ss:Type="Number">0.0</Data></Cell><Cell><Data ss:Type="Number">0.0</Data></Cell><Cell><Data ss:Type="Number">1.0</Data></Cell><Cell><Data ss:Type="Number">1.0</Data></Cell><Cell><Data ss:Type="Number">0.0</Data></Cell><Cell><Data ss:Type="Number">0.0</Data></Cell><Cell><Data ss:Type="Number">0.0</Data></Cell><Cell><Data ss:Type="Number">0.0</Data></Cell></Row><Row ss:Index="96"><Cell ss:StyleID="ref" ss:HRef="http://www.ncbi.nlm.nih.gov/nuccore/?term=NM_001113205"><Data ss:Type="String">NM_001113205</Data></Cell><Cell ss:StyleID="ref" ss:HRef="http://www.genecards.org/cgi-bin/carddisp.pl?gene=TSTD1"><Data ss:Type="String">TSTD1</Data></Cell><Cell /><Cell ss:StyleID="ref" ss:HRef="http://www.proteinatlas.org/ENSG00000215845"><Data ss:Type="String">ENSG00000215845</Data></Cell><Cell ss:StyleID="ref" ss:HRef="http://genome.ucsc.edu/cgi-bin/hgTracks?position=chr1:161007152-161009044&amp;db=hg19&amp;org=human"><Data ss:Type="String">chr1:161007152-161009044 (-)</Data></Cell><Cell><Data ss:Type="String">chr1</Data></Cell><Cell><Data ss:Type="String">-</Data></Cell><Cell><Data ss:Type="Number">1.61007422e8</Data></Cell><Cell><Data ss:Type="Number">1.61008774e8</Data></Cell><Cell><Data ss:Type="Number">1.61007775e8</Data></Cell><Cell><Data ss:Type="Number">1.61013774e8</Data></Cell><Cell><Data ss:Type="Number">6.0</Data></Cell><Cell><Data ss:Type="Number">0.0</Data></Cell><Cell><Data ss:Type="Number">1.0</Data></Cell><Cell><Data ss:Type="Number">1.0</Data></Cell><Cell><Data ss:Type="Number">0.0</Data></Cell><Cell><Data ss:Type="Number">0.0</Data></Cell><Cell><Data ss:Type="Number">0.0</Data></Cell><Cell><Data ss:Type="Number">0.0</Data></Cell><Cell><Data ss:Type="Number">0.0</Data></Cell><Cell><Data ss:Type="Number">0.0</Data></Cell><Cell><Data ss:Type="Number">0.0</Data></Cell><Cell><Data ss:Type="Number">0.0</Data></Cell><Cell><Data ss:Type="Number">0.0</Data></Cell><Cell><Data ss:Type="Number">0.0</Data></Cell><Cell><Data ss:Type="Number">0.0</Data></Cell><Cell><Data ss:Type="Number">0.0</Data></Cell><Cell><Data ss:Type="Number">1.0</Data></Cell><Cell><Data ss:Type="Number">0.0</Data></Cell><Cell><Data ss:Type="Number">0.0</Data></Cell><Cell><Data ss:Type="Number">0.0</Data></Cell><Cell><Data ss:Type="Number">0.0</Data></Cell><Cell><Data ss:Type="Number">0.0</Data></Cell><Cell><Data ss:Type="Number">0.0</Data></Cell><Cell><Data ss:Type="Number">0.0</Data></Cell><Cell><Data ss:Type="Number">1.0</Data></Cell><Cell><Data ss:Type="Number">0.0</Data></Cell><Cell><Data ss:Type="Number">0.0</Data></Cell><Cell><Data ss:Type="Number">0.0</Data></Cell><Cell><Data ss:Type="Number">0.0</Data></Cell><Cell><Data ss:Type="Number">0.0</Data></Cell><Cell><Data ss:Type="Number">0.0</Data></Cell><Cell><Data ss:Type="Number">0.0</Data></Cell><Cell><Data ss:Type="Number">0.0</Data></Cell><Cell><Data ss:Type="Number">0.0</Data></Cell><Cell><Data ss:Type="Number">1.0</Data></Cell><Cell><Data ss:Type="Number">0.0</Data></Cell><Cell><Data ss:Type="Number">1.0</Data></Cell><Cell><Data ss:Type="Number">0.0</Data></Cell></Row><Row ss:Index="97"><Cell ss:StyleID="ref" ss:HRef="http://www.ncbi.nlm.nih.gov/nuccore/?term=NM_018566"><Data ss:Type="String">NM_018566</Data></Cell><Cell ss:StyleID="ref" ss:HRef="http://www.genecards.org/cgi-bin/carddisp.pl?gene=YOD1"><Data ss:Type="String">YOD1</Data></Cell><Cell ss:StyleID="ref" ss:HRef="http://www.kegg.jp/kegg-bin/show_pathway?map=hsa04141&amp;multi_query=55432+cyan%2Cblack"><Data ss:Type="String">Protein processing in endoplasmic reticulum</Data></Cell><Cell ss:StyleID="ref" ss:HRef="http://www.proteinatlas.org/ENSG00000180667"><Data ss:Type="String">ENSG00000180667</Data></Cell><Cell ss:StyleID="ref" ss:HRef="http://genome.ucsc.edu/cgi-bin/hgTracks?position=chr1:207215748-207225868&amp;db=hg19&amp;org=human"><Data ss:Type="String">chr1:207215748-207225868 (-)</Data></Cell><Cell><Data ss:Type="String">chr1</Data></Cell><Cell><Data ss:Type="String">-</Data></Cell><Cell><Data ss:Type="Number">2.07217194e8</Data></Cell><Cell><Data ss:Type="Number">2.07224422e8</Data></Cell><Cell><Data ss:Type="Number">2.07223423e8</Data></Cell><Cell><Data ss:Type="Number">2.07229422e8</Data></Cell><Cell><Data ss:Type="Number">6.0</Data></Cell><Cell><Data ss:Type="Number">1.0</Data></Cell><Cell><Data ss:Type="Number">1.0</Data></Cell><Cell><Data ss:Type="Number">1.0</Data></Cell><Cell><Data ss:Type="Number">0.0</Data></Cell><Cell><Data ss:Type="Number">0.0</Data></Cell><Cell><Data ss:Type="Number">0.0</Data></Cell><Cell><Data ss:Type="Number">0.0</Data></Cell><Cell><Data ss:Type="Number">0.0</Data></Cell><Cell><Data ss:Type="Number">0.0</Data></Cell><Cell><Data ss:Type="Number">0.0</Data></Cell><Cell><Data ss:Type="Number">0.0</Data></Cell><Cell><Data ss:Type="Number">0.0</Data></Cell><Cell><Data ss:Type="Number">0.0</Data></Cell><Cell><Data ss:Type="Number">0.0</Data></Cell><Cell><Data ss:Type="Number">0.0</Data></Cell><Cell><Data ss:Type="Number">0.0</Data></Cell><Cell><Data ss:Type="Number">2.0</Data></Cell><Cell><Data ss:Type="Number">0.0</Data></Cell><Cell><Data ss:Type="Number">0.0</Data></Cell><Cell><Data ss:Type="Number">1.0</Data></Cell><Cell><Data ss:Type="Number">0.0</Data></Cell><Cell><Data ss:Type="Number">0.0</Data></Cell><Cell><Data ss:Type="Number">0.0</Data></Cell><Cell><Data ss:Type="Number">0.0</Data></Cell><Cell><Data ss:Type="Number">0.0</Data></Cell><Cell><Data ss:Type="Number">0.0</Data></Cell><Cell><Data ss:Type="Number">0.0</Data></Cell><Cell><Data ss:Type="Number">0.0</Data></Cell><Cell><Data ss:Type="Number">0.0</Data></Cell><Cell><Data ss:Type="Number">0.0</Data></Cell><Cell><Data ss:Type="Number">0.0</Data></Cell><Cell><Data ss:Type="Number">0.0</Data></Cell><Cell><Data ss:Type="Number">0.0</Data></Cell><Cell><Data ss:Type="Number">0.0</Data></Cell><Cell><Data ss:Type="Number">0.0</Data></Cell><Cell><Data ss:Type="Number">0.0</Data></Cell><Cell><Data ss:Type="Number">0.0</Data></Cell></Row><Row ss:Index="98"><Cell ss:StyleID="ref" ss:HRef="http://www.ncbi.nlm.nih.gov/nuccore/?term=NR_003056"><Data ss:Type="String">NR_003056</Data></Cell><Cell ss:StyleID="ref" ss:HRef="http://www.genecards.org/cgi-bin/carddisp.pl?gene=HRASLS2"><Data ss:Type="String">HRASLS2</Data></Cell><Cell /><Cell ss:StyleID="ref" ss:HRef="http://www.proteinatlas.org/ENSG00000133328"><Data ss:Type="String">ENSG00000133328</Data></Cell><Cell ss:StyleID="ref" ss:HRef="http://genome.ucsc.edu/cgi-bin/hgTracks?position=chr11:46783917-46784071&amp;db=hg19&amp;org=human"><Data ss:Type="String">chr11:46783917-46784071 (-)</Data></Cell><Cell><Data ss:Type="String">chr11</Data></Cell><Cell><Data ss:Type="String">-</Data></Cell><Cell><Data ss:Type="Number">4.6783939e7</Data></Cell><Cell><Data ss:Type="Number">4.6784049e7</Data></Cell><Cell><Data ss:Type="Number">4.678305e7</Data></Cell><Cell><Data ss:Type="Number">4.6789049e7</Data></Cell><Cell><Data ss:Type="Number">6.0</Data></Cell><Cell><Data ss:Type="Number">0.0</Data></Cell><Cell><Data ss:Type="Number">0.0</Data></Cell><Cell><Data ss:Type="Number">0.0</Data></Cell><Cell><Data ss:Type="Number">0.0</Data></Cell><Cell><Data ss:Type="Number">0.0</Data></Cell><Cell><Data ss:Type="Number">0.0</Data></Cell><Cell><Data ss:Type="Number">0.0</Data></Cell><Cell><Data ss:Type="Number">0.0</Data></Cell><Cell><Data ss:Type="Number">0.0</Data></Cell><Cell><Data ss:Type="Number">0.0</Data></Cell><Cell><Data ss:Type="Number">0.0</Data></Cell><Cell><Data ss:Type="Number">0.0</Data></Cell><Cell><Data ss:Type="Number">0.0</Data></Cell><Cell><Data ss:Type="Number">0.0</Data></Cell><Cell><Data ss:Type="Number">1.0</Data></Cell><Cell><Data ss:Type="Number">0.0</Data></Cell><Cell><Data ss:Type="Number">0.0</Data></Cell><Cell><Data ss:Type="Number">0.0</Data></Cell><Cell><Data ss:Type="Number">1.0</Data></Cell><Cell><Data ss:Type="Number">0.0</Data></Cell><Cell><Data ss:Type="Number">1.0</Data></Cell><Cell><Data ss:Type="Number">0.0</Data></Cell><Cell><Data ss:Type="Number">0.0</Data></Cell><Cell><Data ss:Type="Number">0.0</Data></Cell><Cell><Data ss:Type="Number">0.0</Data></Cell><Cell><Data ss:Type="Number">0.0</Data></Cell><Cell><Data ss:Type="Number">0.0</Data></Cell><Cell><Data ss:Type="Number">0.0</Data></Cell><Cell><Data ss:Type="Number">1.0</Data></Cell><Cell><Data ss:Type="Number">1.0</Data></Cell><Cell><Data ss:Type="Number">0.0</Data></Cell><Cell><Data ss:Type="Number">0.0</Data></Cell><Cell><Data ss:Type="Number">0.0</Data></Cell><Cell><Data ss:Type="Number">0.0</Data></Cell><Cell><Data ss:Type="Number">0.0</Data></Cell><Cell><Data ss:Type="Number">1.0</Data></Cell><Cell><Data ss:Type="Number">0.0</Data></Cell></Row><Row ss:Index="99"><Cell ss:StyleID="ref" ss:HRef="http://www.ncbi.nlm.nih.gov/nuccore/?term=NR_002737"><Data ss:Type="String">NR_002737</Data></Cell><Cell ss:StyleID="ref" ss:HRef="http://www.genecards.org/cgi-bin/carddisp.pl?gene=PTPRR"><Data ss:Type="String">PTPRR</Data></Cell><Cell ss:StyleID="ref" ss:HRef="http://www.kegg.jp/kegg-bin/show_pathway?map=hsa04010&amp;multi_query=5801+cyan%2Cblack"><Data ss:Type="String">MAPK signaling pathway</Data></Cell><Cell ss:StyleID="ref" ss:HRef="http://www.proteinatlas.org/ENSG00000153233"><Data ss:Type="String">ENSG00000153233</Data></Cell><Cell ss:StyleID="ref" ss:HRef="http://genome.ucsc.edu/cgi-bin/hgTracks?position=chr12:57038796-57038900&amp;db=hg19&amp;org=human"><Data ss:Type="String">chr12:57038796-57038900 (-)</Data></Cell><Cell><Data ss:Type="String">chr12</Data></Cell><Cell><Data ss:Type="String">-</Data></Cell><Cell><Data ss:Type="Number">5.7038811e7</Data></Cell><Cell><Data ss:Type="Number">5.7038885e7</Data></Cell><Cell><Data ss:Type="Number">5.7037886e7</Data></Cell><Cell><Data ss:Type="Number">5.7043885e7</Data></Cell><Cell><Data ss:Type="Number">6.0</Data></Cell><Cell><Data ss:Type="Number">1.0</Data></Cell><Cell><Data ss:Type="Number">0.0</Data></Cell><Cell><Data ss:Type="Number">0.0</Data></Cell><Cell><Data ss:Type="Number">0.0</Data></Cell><Cell><Data ss:Type="Number">0.0</Data></Cell><Cell><Data ss:Type="Number">0.0</Data></Cell><Cell><Data ss:Type="Number">0.0</Data></Cell><Cell><Data ss:Type="Number">0.0</Data></Cell><Cell><Data ss:Type="Number">0.0</Data></Cell><Cell><Data ss:Type="Number">0.0</Data></Cell><Cell><Data ss:Type="Number">0.0</Data></Cell><Cell><Data ss:Type="Number">0.0</Data></Cell><Cell><Data ss:Type="Number">1.0</Data></Cell><Cell><Data ss:Type="Number">0.0</Data></Cell><Cell><Data ss:Type="Number">0.0</Data></Cell><Cell><Data ss:Type="Number">0.0</Data></Cell><Cell><Data ss:Type="Number">0.0</Data></Cell><Cell><Data ss:Type="Number">1.0</Data></Cell><Cell><Data ss:Type="Number">0.0</Data></Cell><Cell><Data ss:Type="Number">1.0</Data></Cell><Cell><Data ss:Type="Number">1.0</Data></Cell><Cell><Data ss:Type="Number">0.0</Data></Cell><Cell><Data ss:Type="Number">0.0</Data></Cell><Cell><Data ss:Type="Number">0.0</Data></Cell><Cell><Data ss:Type="Number">0.0</Data></Cell><Cell><Data ss:Type="Number">0.0</Data></Cell><Cell><Data ss:Type="Number">0.0</Data></Cell><Cell><Data ss:Type="Number">0.0</Data></Cell><Cell><Data ss:Type="Number">0.0</Data></Cell><Cell><Data ss:Type="Number">0.0</Data></Cell><Cell><Data ss:Type="Number">0.0</Data></Cell><Cell><Data ss:Type="Number">0.0</Data></Cell><Cell><Data ss:Type="Number">0.0</Data></Cell><Cell><Data ss:Type="Number">0.0</Data></Cell><Cell><Data ss:Type="Number">0.0</Data></Cell><Cell><Data ss:Type="Number">1.0</Data></Cell><Cell><Data ss:Type="Number">0.0</Data></Cell></Row><Row ss:Index="100"><Cell ss:StyleID="ref" ss:HRef="http://www.ncbi.nlm.nih.gov/nuccore/?term=NM_144777"><Data ss:Type="String">NM_144777</Data></Cell><Cell ss:StyleID="ref" ss:HRef="http://www.genecards.org/cgi-bin/carddisp.pl?gene=CLDN10-AS1"><Data ss:Type="String">CLDN10-AS1</Data></Cell><Cell /><Cell ss:StyleID="ref" ss:HRef="http://www.proteinatlas.org/ENSG00000223392"><Data ss:Type="String">ENSG00000223392</Data></Cell><Cell ss:StyleID="ref" ss:HRef="http://genome.ucsc.edu/cgi-bin/hgTracks?position=chr13:78087891-78241316&amp;db=hg19&amp;org=human"><Data ss:Type="String">chr13:78087891-78241316 (+)</Data></Cell><Cell><Data ss:Type="String">chr13</Data></Cell><Cell><Data ss:Type="String">+</Data></Cell><Cell><Data ss:Type="Number">7.8109809e7</Data></Cell><Cell><Data ss:Type="Number">7.8219398e7</Data></Cell><Cell><Data ss:Type="Number">7.8104809e7</Data></Cell><Cell><Data ss:Type="Number">7.8110808e7</Data></Cell><Cell><Data ss:Type="Number">6.0</Data></Cell><Cell><Data ss:Type="Number">2.0</Data></Cell><Cell><Data ss:Type="Number">0.0</Data></Cell><Cell><Data ss:Type="Number">0.0</Data></Cell><Cell><Data ss:Type="Number">0.0</Data></Cell><Cell><Data ss:Type="Number">0.0</Data></Cell><Cell><Data ss:Type="Number">0.0</Data></Cell><Cell><Data ss:Type="Number">0.0</Data></Cell><Cell><Data ss:Type="Number">0.0</Data></Cell><Cell><Data ss:Type="Number">0.0</Data></Cell><Cell><Data ss:Type="Number">0.0</Data></Cell><Cell><Data ss:Type="Number">0.0</Data></Cell><Cell><Data ss:Type="Number">0.0</Data></Cell><Cell><Data ss:Type="Number">0.0</Data></Cell><Cell><Data ss:Type="Number">0.0</Data></Cell><Cell><Data ss:Type="Number">0.0</Data></Cell><Cell><Data ss:Type="Number">0.0</Data></Cell><Cell><Data ss:Type="Number">0.0</Data></Cell><Cell><Data ss:Type="Number">2.0</Data></Cell><Cell><Data ss:Type="Number">0.0</Data></Cell><Cell><Data ss:Type="Number">2.0</Data></Cell><Cell><Data ss:Type="Number">0.0</Data></Cell><Cell><Data ss:Type="Number">0.0</Data></Cell><Cell><Data ss:Type="Number">0.0</Data></Cell><Cell><Data ss:Type="Number">0.0</Data></Cell><Cell><Data ss:Type="Number">0.0</Data></Cell><Cell><Data ss:Type="Number">0.0</Data></Cell><Cell><Data ss:Type="Number">0.0</Data></Cell><Cell><Data ss:Type="Number">0.0</Data></Cell><Cell><Data ss:Type="Number">0.0</Data></Cell><Cell><Data ss:Type="Number">0.0</Data></Cell><Cell><Data ss:Type="Number">0.0</Data></Cell><Cell><Data ss:Type="Number">0.0</Data></Cell><Cell><Data ss:Type="Number">0.0</Data></Cell><Cell><Data ss:Type="Number">0.0</Data></Cell><Cell><Data ss:Type="Number">0.0</Data></Cell><Cell><Data ss:Type="Number">0.0</Data></Cell><Cell><Data ss:Type="Number">0.0</Data></Cell></Row><Row ss:Index="101"><Cell ss:StyleID="ref" ss:HRef="http://www.ncbi.nlm.nih.gov/nuccore/?term=NM_022119"><Data ss:Type="String">NM_022119</Data></Cell><Cell ss:StyleID="ref" ss:HRef="http://www.genecards.org/cgi-bin/carddisp.pl?gene=IGSF6"><Data ss:Type="String">IGSF6</Data></Cell><Cell /><Cell ss:StyleID="ref" ss:HRef="http://www.proteinatlas.org/ENSG00000140749"><Data ss:Type="String">ENSG00000140749</Data></Cell><Cell ss:StyleID="ref" ss:HRef="http://genome.ucsc.edu/cgi-bin/hgTracks?position=chr16:2901639-2909260&amp;db=hg19&amp;org=human"><Data ss:Type="String">chr16:2901639-2909260 (-)</Data></Cell><Cell><Data ss:Type="String">chr16</Data></Cell><Cell><Data ss:Type="String">-</Data></Cell><Cell><Data ss:Type="Number">2902728.0</Data></Cell><Cell><Data ss:Type="Number">2908171.0</Data></Cell><Cell><Data ss:Type="Number">2907172.0</Data></Cell><Cell><Data ss:Type="Number">2913171.0</Data></Cell><Cell><Data ss:Type="Number">6.0</Data></Cell><Cell><Data ss:Type="Number">1.0</Data></Cell><Cell><Data ss:Type="Number">0.0</Data></Cell><Cell><Data ss:Type="Number">0.0</Data></Cell><Cell><Data ss:Type="Number">0.0</Data></Cell><Cell><Data ss:Type="Number">0.0</Data></Cell><Cell><Data ss:Type="Number">0.0</Data></Cell><Cell><Data ss:Type="Number">0.0</Data></Cell><Cell><Data ss:Type="Number">0.0</Data></Cell><Cell><Data ss:Type="Number">0.0</Data></Cell><Cell><Data ss:Type="Number">0.0</Data></Cell><Cell><Data ss:Type="Number">0.0</Data></Cell><Cell><Data ss:Type="Number">0.0</Data></Cell><Cell><Data ss:Type="Number">0.0</Data></Cell><Cell><Data ss:Type="Number">0.0</Data></Cell><Cell><Data ss:Type="Number">0.0</Data></Cell><Cell><Data ss:Type="Number">0.0</Data></Cell><Cell><Data ss:Type="Number">1.0</Data></Cell><Cell><Data ss:Type="Number">1.0</Data></Cell><Cell><Data ss:Type="Number">0.0</Data></Cell><Cell><Data ss:Type="Number">1.0</Data></Cell><Cell><Data ss:Type="Number">0.0</Data></Cell><Cell><Data ss:Type="Number">0.0</Data></Cell><Cell><Data ss:Type="Number">0.0</Data></Cell><Cell><Data ss:Type="Number">0.0</Data></Cell><Cell><Data ss:Type="Number">0.0</Data></Cell><Cell><Data ss:Type="Number">0.0</Data></Cell><Cell><Data ss:Type="Number">0.0</Data></Cell><Cell><Data ss:Type="Number">0.0</Data></Cell><Cell><Data ss:Type="Number">0.0</Data></Cell><Cell><Data ss:Type="Number">0.0</Data></Cell><Cell><Data ss:Type="Number">0.0</Data></Cell><Cell><Data ss:Type="Number">0.0</Data></Cell><Cell><Data ss:Type="Number">0.0</Data></Cell><Cell><Data ss:Type="Number">0.0</Data></Cell><Cell><Data ss:Type="Number">0.0</Data></Cell><Cell><Data ss:Type="Number">1.0</Data></Cell><Cell><Data ss:Type="Number">1.0</Data></Cell></Row><Row ss:Index="102"><Cell ss:StyleID="ref" ss:HRef="http://www.ncbi.nlm.nih.gov/nuccore/?term=NM_004295"><Data ss:Type="String">NM_004295</Data></Cell><Cell ss:StyleID="ref" ss:HRef="http://www.genecards.org/cgi-bin/carddisp.pl?gene=ANKRD13B"><Data ss:Type="String">ANKRD13B</Data></Cell><Cell /><Cell ss:StyleID="ref" ss:HRef="http://www.proteinatlas.org/ENSG00000198720"><Data ss:Type="String">ENSG00000198720</Data></Cell><Cell ss:StyleID="ref" ss:HRef="http://genome.ucsc.edu/cgi-bin/hgTracks?position=chr17:27069632-27079367&amp;db=hg19&amp;org=human"><Data ss:Type="String">chr17:27069632-27079367 (+)</Data></Cell><Cell><Data ss:Type="String">chr17</Data></Cell><Cell><Data ss:Type="String">+</Data></Cell><Cell><Data ss:Type="Number">2.7071023e7</Data></Cell><Cell><Data ss:Type="Number">2.7077976e7</Data></Cell><Cell><Data ss:Type="Number">2.7066023e7</Data></Cell><Cell><Data ss:Type="Number">2.7072022e7</Data></Cell><Cell><Data ss:Type="Number">6.0</Data></Cell><Cell><Data ss:Type="Number">0.0</Data></Cell><Cell><Data ss:Type="Number">1.0</Data></Cell><Cell><Data ss:Type="Number">1.0</Data></Cell><Cell><Data ss:Type="Number">0.0</Data></Cell><Cell><Data ss:Type="Number">0.0</Data></Cell><Cell><Data ss:Type="Number">0.0</Data></Cell><Cell><Data ss:Type="Number">0.0</Data></Cell><Cell><Data ss:Type="Number">0.0</Data></Cell><Cell><Data ss:Type="Number">0.0</Data></Cell><Cell><Data ss:Type="Number">0.0</Data></Cell><Cell><Data ss:Type="Number">0.0</Data></Cell><Cell><Data ss:Type="Number">0.0</Data></Cell><Cell><Data ss:Type="Number">1.0</Data></Cell><Cell><Data ss:Type="Number">0.0</Data></Cell><Cell><Data ss:Type="Number">0.0</Data></Cell><Cell><Data ss:Type="Number">1.0</Data></Cell><Cell><Data ss:Type="Number">0.0</Data></Cell><Cell><Data ss:Type="Number">0.0</Data></Cell><Cell><Data ss:Type="Number">0.0</Data></Cell><Cell><Data ss:Type="Number">1.0</Data></Cell><Cell><Data ss:Type="Number">0.0</Data></Cell><Cell><Data ss:Type="Number">0.0</Data></Cell><Cell><Data ss:Type="Number">0.0</Data></Cell><Cell><Data ss:Type="Number">0.0</Data></Cell><Cell><Data ss:Type="Number">0.0</Data></Cell><Cell><Data ss:Type="Number">0.0</Data></Cell><Cell><Data ss:Type="Number">0.0</Data></Cell><Cell><Data ss:Type="Number">0.0</Data></Cell><Cell><Data ss:Type="Number">0.0</Data></Cell><Cell><Data ss:Type="Number">0.0</Data></Cell><Cell><Data ss:Type="Number">0.0</Data></Cell><Cell><Data ss:Type="Number">1.0</Data></Cell><Cell><Data ss:Type="Number">0.0</Data></Cell><Cell><Data ss:Type="Number">0.0</Data></Cell><Cell><Data ss:Type="Number">0.0</Data></Cell><Cell><Data ss:Type="Number">0.0</Data></Cell><Cell><Data ss:Type="Number">0.0</Data></Cell></Row><Row ss:Index="103"><Cell ss:StyleID="ref" ss:HRef="http://www.ncbi.nlm.nih.gov/nuccore/?term=NM_033452"><Data ss:Type="String">NM_033452</Data></Cell><Cell ss:StyleID="ref" ss:HRef="http://www.genecards.org/cgi-bin/carddisp.pl?gene=PCYT2"><Data ss:Type="String">PCYT2</Data></Cell><Cell ss:StyleID="ref" ss:HRef="http://www.kegg.jp/kegg-bin/show_pathway?map=hsa01100&amp;multi_query=5833+cyan%2Cblack"><Data ss:Type="String">Metabolic pathways</Data></Cell><Cell ss:StyleID="ref" ss:HRef="http://www.proteinatlas.org/ENSG00000185813"><Data ss:Type="String">ENSG00000185813</Data></Cell><Cell ss:StyleID="ref" ss:HRef="http://genome.ucsc.edu/cgi-bin/hgTracks?position=chr17:73869363-73875538&amp;db=hg19&amp;org=human"><Data ss:Type="String">chr17:73869363-73875538 (-)</Data></Cell><Cell><Data ss:Type="String">chr17</Data></Cell><Cell><Data ss:Type="String">-</Data></Cell><Cell><Data ss:Type="Number">7.3870245e7</Data></Cell><Cell><Data ss:Type="Number">7.3874656e7</Data></Cell><Cell><Data ss:Type="Number">7.3873657e7</Data></Cell><Cell><Data ss:Type="Number">7.3879656e7</Data></Cell><Cell><Data ss:Type="Number">6.0</Data></Cell><Cell><Data ss:Type="Number">0.0</Data></Cell><Cell><Data ss:Type="Number">0.0</Data></Cell><Cell><Data ss:Type="Number">0.0</Data></Cell><Cell><Data ss:Type="Number">0.0</Data></Cell><Cell><Data ss:Type="Number">0.0</Data></Cell><Cell><Data ss:Type="Number">0.0</Data></Cell><Cell><Data ss:Type="Number">0.0</Data></Cell><Cell><Data ss:Type="Number">0.0</Data></Cell><Cell><Data ss:Type="Number">0.0</Data></Cell><Cell><Data ss:Type="Number">0.0</Data></Cell><Cell><Data ss:Type="Number">0.0</Data></Cell><Cell><Data ss:Type="Number">0.0</Data></Cell><Cell><Data ss:Type="Number">0.0</Data></Cell><Cell><Data ss:Type="Number">1.0</Data></Cell><Cell><Data ss:Type="Number">0.0</Data></Cell><Cell><Data ss:Type="Number">1.0</Data></Cell><Cell><Data ss:Type="Number">0.0</Data></Cell><Cell><Data ss:Type="Number">0.0</Data></Cell><Cell><Data ss:Type="Number">1.0</Data></Cell><Cell><Data ss:Type="Number">0.0</Data></Cell><Cell><Data ss:Type="Number">0.0</Data></Cell><Cell><Data ss:Type="Number">0.0</Data></Cell><Cell><Data ss:Type="Number">1.0</Data></Cell><Cell><Data ss:Type="Number">0.0</Data></Cell><Cell><Data ss:Type="Number">1.0</Data></Cell><Cell><Data ss:Type="Number">0.0</Data></Cell><Cell><Data ss:Type="Number">0.0</Data></Cell><Cell><Data ss:Type="Number">1.0</Data></Cell><Cell><Data ss:Type="Number">0.0</Data></Cell><Cell><Data ss:Type="Number">0.0</Data></Cell><Cell><Data ss:Type="Number">0.0</Data></Cell><Cell><Data ss:Type="Number">0.0</Data></Cell><Cell><Data ss:Type="Number">0.0</Data></Cell><Cell><Data ss:Type="Number">0.0</Data></Cell><Cell><Data ss:Type="Number">0.0</Data></Cell><Cell><Data ss:Type="Number">0.0</Data></Cell><Cell><Data ss:Type="Number">0.0</Data></Cell></Row><Row ss:Index="104"><Cell ss:StyleID="ref" ss:HRef="http://www.ncbi.nlm.nih.gov/nuccore/?term=NM_173547"><Data ss:Type="String">NM_173547</Data></Cell><Cell ss:StyleID="ref" ss:HRef="http://www.genecards.org/cgi-bin/carddisp.pl?gene=SIRT7"><Data ss:Type="String">SIRT7</Data></Cell><Cell /><Cell ss:StyleID="ref" ss:HRef="http://www.proteinatlas.org/ENSG00000187531"><Data ss:Type="String">ENSG00000187531</Data></Cell><Cell ss:StyleID="ref" ss:HRef="http://genome.ucsc.edu/cgi-bin/hgTracks?position=chr17:73883432-73894693&amp;db=hg19&amp;org=human"><Data ss:Type="String">chr17:73883432-73894693 (-)</Data></Cell><Cell><Data ss:Type="String">chr17</Data></Cell><Cell><Data ss:Type="String">-</Data></Cell><Cell><Data ss:Type="Number">7.3885041e7</Data></Cell><Cell><Data ss:Type="Number">7.3893084e7</Data></Cell><Cell><Data ss:Type="Number">7.3892085e7</Data></Cell><Cell><Data ss:Type="Number">7.3898084e7</Data></Cell><Cell><Data ss:Type="Number">6.0</Data></Cell><Cell><Data ss:Type="Number">1.0</Data></Cell><Cell><Data ss:Type="Number">1.0</Data></Cell><Cell><Data ss:Type="Number">1.0</Data></Cell><Cell><Data ss:Type="Number">0.0</Data></Cell><Cell><Data ss:Type="Number">0.0</Data></Cell><Cell><Data ss:Type="Number">0.0</Data></Cell><Cell><Data ss:Type="Number">0.0</Data></Cell><Cell><Data ss:Type="Number">0.0</Data></Cell><Cell><Data ss:Type="Number">0.0</Data></Cell><Cell><Data ss:Type="Number">0.0</Data></Cell><Cell><Data ss:Type="Number">0.0</Data></Cell><Cell><Data ss:Type="Number">0.0</Data></Cell><Cell><Data ss:Type="Number">0.0</Data></Cell><Cell><Data ss:Type="Number">0.0</Data></Cell><Cell><Data ss:Type="Number">0.0</Data></Cell><Cell><Data ss:Type="Number">0.0</Data></Cell><Cell><Data ss:Type="Number">0.0</Data></Cell><Cell><Data ss:Type="Number">1.0</Data></Cell><Cell><Data ss:Type="Number">0.0</Data></Cell><Cell><Data ss:Type="Number">1.0</Data></Cell><Cell><Data ss:Type="Number">0.0</Data></Cell><Cell><Data ss:Type="Number">0.0</Data></Cell><Cell><Data ss:Type="Number">0.0</Data></Cell><Cell><Data ss:Type="Number">0.0</Data></Cell><Cell><Data ss:Type="Number">0.0</Data></Cell><Cell><Data ss:Type="Number">0.0</Data></Cell><Cell><Data ss:Type="Number">1.0</Data></Cell><Cell><Data ss:Type="Number">0.0</Data></Cell><Cell><Data ss:Type="Number">0.0</Data></Cell><Cell><Data ss:Type="Number">0.0</Data></Cell><Cell><Data ss:Type="Number">0.0</Data></Cell><Cell><Data ss:Type="Number">0.0</Data></Cell><Cell><Data ss:Type="Number">0.0</Data></Cell><Cell><Data ss:Type="Number">0.0</Data></Cell><Cell><Data ss:Type="Number">0.0</Data></Cell><Cell><Data ss:Type="Number">0.0</Data></Cell><Cell><Data ss:Type="Number">0.0</Data></Cell></Row><Row ss:Index="105"><Cell ss:StyleID="ref" ss:HRef="http://www.ncbi.nlm.nih.gov/nuccore/?term=NR_002970"><Data ss:Type="String">NR_002970</Data></Cell><Cell ss:StyleID="ref" ss:HRef="http://www.genecards.org/cgi-bin/carddisp.pl?gene=SNORD105"><Data ss:Type="String">SNORD105</Data></Cell><Cell /><Cell ss:StyleID="ref" ss:HRef="http://www.proteinatlas.org/ENSG00000209645"><Data ss:Type="String">ENSG00000209645</Data></Cell><Cell ss:StyleID="ref" ss:HRef="http://genome.ucsc.edu/cgi-bin/hgTracks?position=chr18:51748628-51748808&amp;db=hg19&amp;org=human"><Data ss:Type="String">chr18:51748628-51748808 (-)</Data></Cell><Cell><Data ss:Type="String">chr18</Data></Cell><Cell><Data ss:Type="String">-</Data></Cell><Cell><Data ss:Type="Number">5.1748654e7</Data></Cell><Cell><Data ss:Type="Number">5.1748782e7</Data></Cell><Cell><Data ss:Type="Number">5.1747783e7</Data></Cell><Cell><Data ss:Type="Number">5.1753782e7</Data></Cell><Cell><Data ss:Type="Number">6.0</Data></Cell><Cell><Data ss:Type="Number">0.0</Data></Cell><Cell><Data ss:Type="Number">0.0</Data></Cell><Cell><Data ss:Type="Number">0.0</Data></Cell><Cell><Data ss:Type="Number">0.0</Data></Cell><Cell><Data ss:Type="Number">0.0</Data></Cell><Cell><Data ss:Type="Number">0.0</Data></Cell><Cell><Data ss:Type="Number">0.0</Data></Cell><Cell><Data ss:Type="Number">0.0</Data></Cell><Cell><Data ss:Type="Number">0.0</Data></Cell><Cell><Data ss:Type="Number">0.0</Data></Cell><Cell><Data ss:Type="Number">0.0</Data></Cell><Cell><Data ss:Type="Number">0.0</Data></Cell><Cell><Data ss:Type="Number">0.0</Data></Cell><Cell><Data ss:Type="Number">0.0</Data></Cell><Cell><Data ss:Type="Number">0.0</Data></Cell><Cell><Data ss:Type="Number">1.0</Data></Cell><Cell><Data ss:Type="Number">0.0</Data></Cell><Cell><Data ss:Type="Number">0.0</Data></Cell><Cell><Data ss:Type="Number">0.0</Data></Cell><Cell><Data ss:Type="Number">0.0</Data></Cell><Cell><Data ss:Type="Number">0.0</Data></Cell><Cell><Data ss:Type="Number">1.0</Data></Cell><Cell><Data ss:Type="Number">0.0</Data></Cell><Cell><Data ss:Type="Number">0.0</Data></Cell><Cell><Data ss:Type="Number">0.0</Data></Cell><Cell><Data ss:Type="Number">0.0</Data></Cell><Cell><Data ss:Type="Number">1.0</Data></Cell><Cell><Data ss:Type="Number">0.0</Data></Cell><Cell><Data ss:Type="Number">0.0</Data></Cell><Cell><Data ss:Type="Number">0.0</Data></Cell><Cell><Data ss:Type="Number">1.0</Data></Cell><Cell><Data ss:Type="Number">0.0</Data></Cell><Cell><Data ss:Type="Number">0.0</Data></Cell><Cell><Data ss:Type="Number">2.0</Data></Cell><Cell><Data ss:Type="Number">0.0</Data></Cell><Cell><Data ss:Type="Number">0.0</Data></Cell><Cell><Data ss:Type="Number">0.0</Data></Cell></Row><Row ss:Index="106"><Cell ss:StyleID="ref" ss:HRef="http://www.ncbi.nlm.nih.gov/nuccore/?term=NM_004490"><Data ss:Type="String">NM_004490</Data></Cell><Cell ss:StyleID="ref" ss:HRef="http://www.genecards.org/cgi-bin/carddisp.pl?gene=SNORA75"><Data ss:Type="String">SNORA75</Data></Cell><Cell /><Cell ss:StyleID="ref" ss:HRef="http://www.proteinatlas.org/ENSG00000206885"><Data ss:Type="String">ENSG00000206885</Data></Cell><Cell ss:StyleID="ref" ss:HRef="http://genome.ucsc.edu/cgi-bin/hgTracks?position=chr2:165323516-165504167&amp;db=hg19&amp;org=human"><Data ss:Type="String">chr2:165323516-165504167 (-)</Data></Cell><Cell><Data ss:Type="String">chr2</Data></Cell><Cell><Data ss:Type="String">-</Data></Cell><Cell><Data ss:Type="Number">1.65349323e8</Data></Cell><Cell><Data ss:Type="Number">1.6547836e8</Data></Cell><Cell><Data ss:Type="Number">1.65477361e8</Data></Cell><Cell><Data ss:Type="Number">1.6548336e8</Data></Cell><Cell><Data ss:Type="Number">6.0</Data></Cell><Cell><Data ss:Type="Number">0.0</Data></Cell><Cell><Data ss:Type="Number">0.0</Data></Cell><Cell><Data ss:Type="Number">0.0</Data></Cell><Cell><Data ss:Type="Number">0.0</Data></Cell><Cell><Data ss:Type="Number">0.0</Data></Cell><Cell><Data ss:Type="Number">0.0</Data></Cell><Cell><Data ss:Type="Number">0.0</Data></Cell><Cell><Data ss:Type="Number">0.0</Data></Cell><Cell><Data ss:Type="Number">0.0</Data></Cell><Cell><Data ss:Type="Number">0.0</Data></Cell><Cell><Data ss:Type="Number">0.0</Data></Cell><Cell><Data ss:Type="Number">0.0</Data></Cell><Cell><Data ss:Type="Number">0.0</Data></Cell><Cell><Data ss:Type="Number">1.0</Data></Cell><Cell><Data ss:Type="Number">0.0</Data></Cell><Cell><Data ss:Type="Number">0.0</Data></Cell><Cell><Data ss:Type="Number">1.0</Data></Cell><Cell><Data ss:Type="Number">0.0</Data></Cell><Cell><Data ss:Type="Number">0.0</Data></Cell><Cell><Data ss:Type="Number">1.0</Data></Cell><Cell><Data ss:Type="Number">0.0</Data></Cell><Cell><Data ss:Type="Number">0.0</Data></Cell><Cell><Data ss:Type="Number">1.0</Data></Cell><Cell><Data ss:Type="Number">0.0</Data></Cell><Cell><Data ss:Type="Number">0.0</Data></Cell><Cell><Data ss:Type="Number">0.0</Data></Cell><Cell><Data ss:Type="Number">0.0</Data></Cell><Cell><Data ss:Type="Number">1.0</Data></Cell><Cell><Data ss:Type="Number">0.0</Data></Cell><Cell><Data ss:Type="Number">0.0</Data></Cell><Cell><Data ss:Type="Number">0.0</Data></Cell><Cell><Data ss:Type="Number">1.0</Data></Cell><Cell><Data ss:Type="Number">0.0</Data></Cell><Cell><Data ss:Type="Number">0.0</Data></Cell><Cell><Data ss:Type="Number">0.0</Data></Cell><Cell><Data ss:Type="Number">0.0</Data></Cell><Cell><Data ss:Type="Number">0.0</Data></Cell></Row><Row ss:Index="107"><Cell ss:StyleID="ref" ss:HRef="http://www.ncbi.nlm.nih.gov/nuccore/?term=NR_002921"><Data ss:Type="String">NR_002921</Data></Cell><Cell ss:StyleID="ref" ss:HRef="http://www.genecards.org/cgi-bin/carddisp.pl?gene=SNORD12"><Data ss:Type="String">SNORD12</Data></Cell><Cell /><Cell ss:StyleID="ref" ss:HRef="http://www.proteinatlas.org/ENSG00000212304"><Data ss:Type="String">ENSG00000212304</Data></Cell><Cell ss:StyleID="ref" ss:HRef="http://genome.ucsc.edu/cgi-bin/hgTracks?position=chr2:232320484-232320674&amp;db=hg19&amp;org=human"><Data ss:Type="String">chr2:232320484-232320674 (-)</Data></Cell><Cell><Data ss:Type="String">chr2</Data></Cell><Cell><Data ss:Type="String">-</Data></Cell><Cell><Data ss:Type="Number">2.32320511e8</Data></Cell><Cell><Data ss:Type="Number">2.32320647e8</Data></Cell><Cell><Data ss:Type="Number">2.32319648e8</Data></Cell><Cell><Data ss:Type="Number">2.32325647e8</Data></Cell><Cell><Data ss:Type="Number">6.0</Data></Cell><Cell><Data ss:Type="Number">1.0</Data></Cell><Cell><Data ss:Type="Number">0.0</Data></Cell><Cell><Data ss:Type="Number">0.0</Data></Cell><Cell><Data ss:Type="Number">0.0</Data></Cell><Cell><Data ss:Type="Number">0.0</Data></Cell><Cell><Data ss:Type="Number">0.0</Data></Cell><Cell><Data ss:Type="Number">0.0</Data></Cell><Cell><Data ss:Type="Number">0.0</Data></Cell><Cell><Data ss:Type="Number">0.0</Data></Cell><Cell><Data ss:Type="Number">0.0</Data></Cell><Cell><Data ss:Type="Number">0.0</Data></Cell><Cell><Data ss:Type="Number">0.0</Data></Cell><Cell><Data ss:Type="Number">1.0</Data></Cell><Cell><Data ss:Type="Number">0.0</Data></Cell><Cell><Data ss:Type="Number">0.0</Data></Cell><Cell><Data ss:Type="Number">0.0</Data></Cell><Cell><Data ss:Type="Number">0.0</Data></Cell><Cell><Data ss:Type="Number">1.0</Data></Cell><Cell><Data ss:Type="Number">0.0</Data></Cell><Cell><Data ss:Type="Number">1.0</Data></Cell><Cell><Data ss:Type="Number">0.0</Data></Cell><Cell><Data ss:Type="Number">0.0</Data></Cell><Cell><Data ss:Type="Number">0.0</Data></Cell><Cell><Data ss:Type="Number">0.0</Data></Cell><Cell><Data ss:Type="Number">0.0</Data></Cell><Cell><Data ss:Type="Number">1.0</Data></Cell><Cell><Data ss:Type="Number">0.0</Data></Cell><Cell><Data ss:Type="Number">0.0</Data></Cell><Cell><Data ss:Type="Number">0.0</Data></Cell><Cell><Data ss:Type="Number">0.0</Data></Cell><Cell><Data ss:Type="Number">0.0</Data></Cell><Cell><Data ss:Type="Number">0.0</Data></Cell><Cell><Data ss:Type="Number">0.0</Data></Cell><Cell><Data ss:Type="Number">0.0</Data></Cell><Cell><Data ss:Type="Number">1.0</Data></Cell><Cell><Data ss:Type="Number">0.0</Data></Cell><Cell><Data ss:Type="Number">0.0</Data></Cell></Row><Row ss:Index="108"><Cell ss:StyleID="ref" ss:HRef="http://www.ncbi.nlm.nih.gov/nuccore/?term=NR_000027"><Data ss:Type="String">NR_000027</Data></Cell><Cell ss:StyleID="ref" ss:HRef="http://www.genecards.org/cgi-bin/carddisp.pl?gene=CELSR1"><Data ss:Type="String">CELSR1</Data></Cell><Cell /><Cell ss:StyleID="ref" ss:HRef="http://www.proteinatlas.org/ENSG00000075275"><Data ss:Type="String">ENSG00000075275</Data></Cell><Cell ss:StyleID="ref" ss:HRef="http://genome.ucsc.edu/cgi-bin/hgTracks?position=chr22:39711199-39711331&amp;db=hg19&amp;org=human"><Data ss:Type="String">chr22:39711199-39711331 (-)</Data></Cell><Cell><Data ss:Type="String">chr22</Data></Cell><Cell><Data ss:Type="String">-</Data></Cell><Cell><Data ss:Type="Number">3.9711218e7</Data></Cell><Cell><Data ss:Type="Number">3.9711312e7</Data></Cell><Cell><Data ss:Type="Number">3.9710313e7</Data></Cell><Cell><Data ss:Type="Number">3.9716312e7</Data></Cell><Cell><Data ss:Type="Number">6.0</Data></Cell><Cell><Data ss:Type="Number">0.0</Data></Cell><Cell><Data ss:Type="Number">1.0</Data></Cell><Cell><Data ss:Type="Number">1.0</Data></Cell><Cell><Data ss:Type="Number">0.0</Data></Cell><Cell><Data ss:Type="Number">0.0</Data></Cell><Cell><Data ss:Type="Number">0.0</Data></Cell><Cell><Data ss:Type="Number">0.0</Data></Cell><Cell><Data ss:Type="Number">0.0</Data></Cell><Cell><Data ss:Type="Number">0.0</Data></Cell><Cell><Data ss:Type="Number">0.0</Data></Cell><Cell><Data ss:Type="Number">0.0</Data></Cell><Cell><Data ss:Type="Number">0.0</Data></Cell><Cell><Data ss:Type="Number">1.0</Data></Cell><Cell><Data ss:Type="Number">0.0</Data></Cell><Cell><Data ss:Type="Number">0.0</Data></Cell><Cell><Data ss:Type="Number">0.0</Data></Cell><Cell><Data ss:Type="Number">1.0</Data></Cell><Cell><Data ss:Type="Number">0.0</Data></Cell><Cell><Data ss:Type="Number">0.0</Data></Cell><Cell><Data ss:Type="Number">0.0</Data></Cell><Cell><Data ss:Type="Number">0.0</Data></Cell><Cell><Data ss:Type="Number">0.0</Data></Cell><Cell><Data ss:Type="Number">0.0</Data></Cell><Cell><Data ss:Type="Number">0.0</Data></Cell><Cell><Data ss:Type="Number">0.0</Data></Cell><Cell><Data ss:Type="Number">0.0</Data></Cell><Cell><Data ss:Type="Number">0.0</Data></Cell><Cell><Data ss:Type="Number">0.0</Data></Cell><Cell><Data ss:Type="Number">0.0</Data></Cell><Cell><Data ss:Type="Number">0.0</Data></Cell><Cell><Data ss:Type="Number">0.0</Data></Cell><Cell><Data ss:Type="Number">1.0</Data></Cell><Cell><Data ss:Type="Number">0.0</Data></Cell><Cell><Data ss:Type="Number">1.0</Data></Cell><Cell><Data ss:Type="Number">0.0</Data></Cell><Cell><Data ss:Type="Number">0.0</Data></Cell><Cell><Data ss:Type="Number">0.0</Data></Cell></Row><Row ss:Index="109"><Cell ss:StyleID="ref" ss:HRef="http://www.ncbi.nlm.nih.gov/nuccore/?term=NR_027696"><Data ss:Type="String">NR_027696</Data></Cell><Cell ss:StyleID="ref" ss:HRef="http://www.genecards.org/cgi-bin/carddisp.pl?gene=CXCL6"><Data ss:Type="String">CXCL6</Data></Cell><Cell ss:StyleID="ref" ss:HRef="http://www.kegg.jp/kegg-bin/show_pathway?map=hsa05323&amp;multi_query=6372+cyan%2Cblack"><Data ss:Type="String">Rheumatoid arthritis</Data></Cell><Cell ss:StyleID="ref" ss:HRef="http://www.proteinatlas.org/ENSG00000124875"><Data ss:Type="String">ENSG00000124875</Data></Cell><Cell ss:StyleID="ref" ss:HRef="http://genome.ucsc.edu/cgi-bin/hgTracks?position=chr4:16221981-16266115&amp;db=hg19&amp;org=human"><Data ss:Type="String">chr4:16221981-16266115 (+)</Data></Cell><Cell><Data ss:Type="String">chr4</Data></Cell><Cell><Data ss:Type="String">+</Data></Cell><Cell><Data ss:Type="Number">1.6228286e7</Data></Cell><Cell><Data ss:Type="Number">1.625981e7</Data></Cell><Cell><Data ss:Type="Number">1.6223286e7</Data></Cell><Cell><Data ss:Type="Number">1.6229285e7</Data></Cell><Cell><Data ss:Type="Number">6.0</Data></Cell><Cell><Data ss:Type="Number">0.0</Data></Cell><Cell><Data ss:Type="Number">0.0</Data></Cell><Cell><Data ss:Type="Number">0.0</Data></Cell><Cell><Data ss:Type="Number">0.0</Data></Cell><Cell><Data ss:Type="Number">0.0</Data></Cell><Cell><Data ss:Type="Number">0.0</Data></Cell><Cell><Data ss:Type="Number">0.0</Data></Cell><Cell><Data ss:Type="Number">0.0</Data></Cell><Cell><Data ss:Type="Number">0.0</Data></Cell><Cell><Data ss:Type="Number">0.0</Data></Cell><Cell><Data ss:Type="Number">0.0</Data></Cell><Cell><Data ss:Type="Number">0.0</Data></Cell><Cell><Data ss:Type="Number">0.0</Data></Cell><Cell><Data ss:Type="Number">0.0</Data></Cell><Cell><Data ss:Type="Number">0.0</Data></Cell><Cell><Data ss:Type="Number">0.0</Data></Cell><Cell><Data ss:Type="Number">0.0</Data></Cell><Cell><Data ss:Type="Number">0.0</Data></Cell><Cell><Data ss:Type="Number">0.0</Data></Cell><Cell><Data ss:Type="Number">0.0</Data></Cell><Cell><Data ss:Type="Number">0.0</Data></Cell><Cell><Data ss:Type="Number">1.0</Data></Cell><Cell><Data ss:Type="Number">0.0</Data></Cell><Cell><Data ss:Type="Number">1.0</Data></Cell><Cell><Data ss:Type="Number">0.0</Data></Cell><Cell><Data ss:Type="Number">0.0</Data></Cell><Cell><Data ss:Type="Number">1.0</Data></Cell><Cell><Data ss:Type="Number">0.0</Data></Cell><Cell><Data ss:Type="Number">0.0</Data></Cell><Cell><Data ss:Type="Number">0.0</Data></Cell><Cell><Data ss:Type="Number">0.0</Data></Cell><Cell><Data ss:Type="Number">0.0</Data></Cell><Cell><Data ss:Type="Number">0.0</Data></Cell><Cell><Data ss:Type="Number">1.0</Data></Cell><Cell><Data ss:Type="Number">0.0</Data></Cell><Cell><Data ss:Type="Number">1.0</Data></Cell><Cell><Data ss:Type="Number">1.0</Data></Cell></Row><Row ss:Index="110"><Cell ss:StyleID="ref" ss:HRef="http://www.ncbi.nlm.nih.gov/nuccore/?term=NM_001128431"><Data ss:Type="String">NM_001128431</Data></Cell><Cell ss:StyleID="ref" ss:HRef="http://www.genecards.org/cgi-bin/carddisp.pl?gene=FDPS"><Data ss:Type="String">FDPS</Data></Cell><Cell ss:StyleID="ref" ss:HRef="http://www.kegg.jp/kegg-bin/show_pathway?map=hsa05166&amp;multi_query=2224+cyan%2Cblack"><Data ss:Type="String">HTLV-I infection</Data></Cell><Cell ss:StyleID="ref" ss:HRef="http://www.proteinatlas.org/ENSG00000160752"><Data ss:Type="String">ENSG00000160752</Data></Cell><Cell ss:StyleID="ref" ss:HRef="http://genome.ucsc.edu/cgi-bin/hgTracks?position=chr8:22213665-22291346&amp;db=hg19&amp;org=human"><Data ss:Type="String">chr8:22213665-22291346 (+)</Data></Cell><Cell><Data ss:Type="String">chr8</Data></Cell><Cell><Data ss:Type="String">+</Data></Cell><Cell><Data ss:Type="Number">2.2224762e7</Data></Cell><Cell><Data ss:Type="Number">2.2280249e7</Data></Cell><Cell><Data ss:Type="Number">2.2219762e7</Data></Cell><Cell><Data ss:Type="Number">2.2225761e7</Data></Cell><Cell><Data ss:Type="Number">6.0</Data></Cell><Cell><Data ss:Type="Number">0.0</Data></Cell><Cell><Data ss:Type="Number">1.0</Data></Cell><Cell><Data ss:Type="Number">1.0</Data></Cell><Cell><Data ss:Type="Number">0.0</Data></Cell><Cell><Data ss:Type="Number">0.0</Data></Cell><Cell><Data ss:Type="Number">0.0</Data></Cell><Cell><Data ss:Type="Number">0.0</Data></Cell><Cell><Data ss:Type="Number">0.0</Data></Cell><Cell><Data ss:Type="Number">0.0</Data></Cell><Cell><Data ss:Type="Number">0.0</Data></Cell><Cell><Data ss:Type="Number">0.0</Data></Cell><Cell><Data ss:Type="Number">0.0</Data></Cell><Cell><Data ss:Type="Number">0.0</Data></Cell><Cell><Data ss:Type="Number">0.0</Data></Cell><Cell><Data ss:Type="Number">0.0</Data></Cell><Cell><Data ss:Type="Number">0.0</Data></Cell><Cell><Data ss:Type="Number">0.0</Data></Cell><Cell><Data ss:Type="Number">0.0</Data></Cell><Cell><Data ss:Type="Number">1.0</Data></Cell><Cell><Data ss:Type="Number">0.0</Data></Cell><Cell><Data ss:Type="Number">0.0</Data></Cell><Cell><Data ss:Type="Number">0.0</Data></Cell><Cell><Data ss:Type="Number">0.0</Data></Cell><Cell><Data ss:Type="Number">0.0</Data></Cell><Cell><Data ss:Type="Number">1.0</Data></Cell><Cell><Data ss:Type="Number">0.0</Data></Cell><Cell><Data ss:Type="Number">0.0</Data></Cell><Cell><Data ss:Type="Number">0.0</Data></Cell><Cell><Data ss:Type="Number">0.0</Data></Cell><Cell><Data ss:Type="Number">0.0</Data></Cell><Cell><Data ss:Type="Number">0.0</Data></Cell><Cell><Data ss:Type="Number">0.0</Data></Cell><Cell><Data ss:Type="Number">1.0</Data></Cell><Cell><Data ss:Type="Number">0.0</Data></Cell><Cell><Data ss:Type="Number">1.0</Data></Cell><Cell><Data ss:Type="Number">0.0</Data></Cell><Cell><Data ss:Type="Number">0.0</Data></Cell></Row><Row ss:Index="111"><Cell ss:StyleID="ref" ss:HRef="http://www.ncbi.nlm.nih.gov/nuccore/?term=NM_001128205"><Data ss:Type="String">NM_001128205</Data></Cell><Cell ss:StyleID="ref" ss:HRef="http://www.genecards.org/cgi-bin/carddisp.pl?gene=SNORA77"><Data ss:Type="String">SNORA77</Data></Cell><Cell /><Cell ss:StyleID="ref" ss:HRef="http://www.proteinatlas.org/ENSG00000221643"><Data ss:Type="String">ENSG00000221643</Data></Cell><Cell ss:StyleID="ref" ss:HRef="http://genome.ucsc.edu/cgi-bin/hgTracks?position=chr8:70371404-70606771&amp;db=hg19&amp;org=human"><Data ss:Type="String">chr8:70371404-70606771 (+)</Data></Cell><Cell><Data ss:Type="String">chr8</Data></Cell><Cell><Data ss:Type="String">+</Data></Cell><Cell><Data ss:Type="Number">7.0405028e7</Data></Cell><Cell><Data ss:Type="Number">7.0573147e7</Data></Cell><Cell><Data ss:Type="Number">7.0400028e7</Data></Cell><Cell><Data ss:Type="Number">7.0406027e7</Data></Cell><Cell><Data ss:Type="Number">6.0</Data></Cell><Cell><Data ss:Type="Number">0.0</Data></Cell><Cell><Data ss:Type="Number">0.0</Data></Cell><Cell><Data ss:Type="Number">0.0</Data></Cell><Cell><Data ss:Type="Number">0.0</Data></Cell><Cell><Data ss:Type="Number">0.0</Data></Cell><Cell><Data ss:Type="Number">0.0</Data></Cell><Cell><Data ss:Type="Number">0.0</Data></Cell><Cell><Data ss:Type="Number">0.0</Data></Cell><Cell><Data ss:Type="Number">0.0</Data></Cell><Cell><Data ss:Type="Number">0.0</Data></Cell><Cell><Data ss:Type="Number">0.0</Data></Cell><Cell><Data ss:Type="Number">0.0</Data></Cell><Cell><Data ss:Type="Number">1.0</Data></Cell><Cell><Data ss:Type="Number">0.0</Data></Cell><Cell><Data ss:Type="Number">0.0</Data></Cell><Cell><Data ss:Type="Number">0.0</Data></Cell><Cell><Data ss:Type="Number">0.0</Data></Cell><Cell><Data ss:Type="Number">0.0</Data></Cell><Cell><Data ss:Type="Number">0.0</Data></Cell><Cell><Data ss:Type="Number">0.0</Data></Cell><Cell><Data ss:Type="Number">0.0</Data></Cell><Cell><Data ss:Type="Number">1.0</Data></Cell><Cell><Data ss:Type="Number">0.0</Data></Cell><Cell><Data ss:Type="Number">0.0</Data></Cell><Cell><Data ss:Type="Number">0.0</Data></Cell><Cell><Data ss:Type="Number">0.0</Data></Cell><Cell><Data ss:Type="Number">0.0</Data></Cell><Cell><Data ss:Type="Number">0.0</Data></Cell><Cell><Data ss:Type="Number">1.0</Data></Cell><Cell><Data ss:Type="Number">1.0</Data></Cell><Cell><Data ss:Type="Number">0.0</Data></Cell><Cell><Data ss:Type="Number">0.0</Data></Cell><Cell><Data ss:Type="Number">0.0</Data></Cell><Cell><Data ss:Type="Number">2.0</Data></Cell><Cell><Data ss:Type="Number">0.0</Data></Cell><Cell><Data ss:Type="Number">0.0</Data></Cell><Cell><Data ss:Type="Number">0.0</Data></Cell></Row><Row ss:Index="112"><Cell ss:StyleID="ref" ss:HRef="http://www.ncbi.nlm.nih.gov/nuccore/?term=NM_001134404"><Data ss:Type="String">NM_001134404</Data></Cell><Cell ss:StyleID="ref" ss:HRef="http://www.genecards.org/cgi-bin/carddisp.pl?gene=CYB561D1"><Data ss:Type="String">CYB561D1</Data></Cell><Cell /><Cell ss:StyleID="ref" ss:HRef="http://www.proteinatlas.org/ENSG00000174151"><Data ss:Type="String">ENSG00000174151</Data></Cell><Cell ss:StyleID="ref" ss:HRef="http://genome.ucsc.edu/cgi-bin/hgTracks?position=chr1:110035429-110044335&amp;db=hg19&amp;org=human"><Data ss:Type="String">chr1:110035429-110044335 (+)</Data></Cell><Cell><Data ss:Type="String">chr1</Data></Cell><Cell><Data ss:Type="String">+</Data></Cell><Cell><Data ss:Type="Number">1.10036701e8</Data></Cell><Cell><Data ss:Type="Number">1.10043063e8</Data></Cell><Cell><Data ss:Type="Number">1.10031701e8</Data></Cell><Cell><Data ss:Type="Number">1.100377e8</Data></Cell><Cell><Data ss:Type="Number">5.0</Data></Cell><Cell><Data ss:Type="Number">0.0</Data></Cell><Cell><Data ss:Type="Number">0.0</Data></Cell><Cell><Data ss:Type="Number">0.0</Data></Cell><Cell><Data ss:Type="Number">0.0</Data></Cell><Cell><Data ss:Type="Number">0.0</Data></Cell><Cell><Data ss:Type="Number">0.0</Data></Cell><Cell><Data ss:Type="Number">0.0</Data></Cell><Cell><Data ss:Type="Number">0.0</Data></Cell><Cell><Data ss:Type="Number">0.0</Data></Cell><Cell><Data ss:Type="Number">0.0</Data></Cell><Cell><Data ss:Type="Number">0.0</Data></Cell><Cell><Data ss:Type="Number">0.0</Data></Cell><Cell><Data ss:Type="Number">0.0</Data></Cell><Cell><Data ss:Type="Number">1.0</Data></Cell><Cell><Data ss:Type="Number">0.0</Data></Cell><Cell><Data ss:Type="Number">0.0</Data></Cell><Cell><Data ss:Type="Number">0.0</Data></Cell><Cell><Data ss:Type="Number">0.0</Data></Cell><Cell><Data ss:Type="Number">0.0</Data></Cell><Cell><Data ss:Type="Number">0.0</Data></Cell><Cell><Data ss:Type="Number">0.0</Data></Cell><Cell><Data ss:Type="Number">0.0</Data></Cell><Cell><Data ss:Type="Number">1.0</Data></Cell><Cell><Data ss:Type="Number">0.0</Data></Cell><Cell><Data ss:Type="Number">0.0</Data></Cell><Cell><Data ss:Type="Number">0.0</Data></Cell><Cell><Data ss:Type="Number">1.0</Data></Cell><Cell><Data ss:Type="Number">1.0</Data></Cell><Cell><Data ss:Type="Number">0.0</Data></Cell><Cell><Data ss:Type="Number">0.0</Data></Cell><Cell><Data ss:Type="Number">1.0</Data></Cell><Cell><Data ss:Type="Number">0.0</Data></Cell><Cell><Data ss:Type="Number">0.0</Data></Cell><Cell><Data ss:Type="Number">0.0</Data></Cell><Cell><Data ss:Type="Number">0.0</Data></Cell><Cell><Data ss:Type="Number">0.0</Data></Cell><Cell><Data ss:Type="Number">0.0</Data></Cell></Row><Row ss:Index="113"><Cell ss:StyleID="ref" ss:HRef="http://www.ncbi.nlm.nih.gov/nuccore/?term=NM_001012302"><Data ss:Type="String">NM_001012302</Data></Cell><Cell ss:StyleID="ref" ss:HRef="http://www.genecards.org/cgi-bin/carddisp.pl?gene=SNORD67"><Data ss:Type="String">SNORD67</Data></Cell><Cell /><Cell ss:StyleID="ref" ss:HRef="http://www.proteinatlas.org/ENSG00000212135"><Data ss:Type="String">ENSG00000212135</Data></Cell><Cell ss:StyleID="ref" ss:HRef="http://genome.ucsc.edu/cgi-bin/hgTracks?position=chr11:413114-446827&amp;db=hg19&amp;org=human"><Data ss:Type="String">chr11:413114-446827 (-)</Data></Cell><Cell><Data ss:Type="String">chr11</Data></Cell><Cell><Data ss:Type="String">-</Data></Cell><Cell><Data ss:Type="Number">417930.0</Data></Cell><Cell><Data ss:Type="Number">442011.0</Data></Cell><Cell><Data ss:Type="Number">441012.0</Data></Cell><Cell><Data ss:Type="Number">447011.0</Data></Cell><Cell><Data ss:Type="Number">5.0</Data></Cell><Cell><Data ss:Type="Number">0.0</Data></Cell><Cell><Data ss:Type="Number">0.0</Data></Cell><Cell><Data ss:Type="Number">0.0</Data></Cell><Cell><Data ss:Type="Number">0.0</Data></Cell><Cell><Data ss:Type="Number">0.0</Data></Cell><Cell><Data ss:Type="Number">0.0</Data></Cell><Cell><Data ss:Type="Number">0.0</Data></Cell><Cell><Data ss:Type="Number">0.0</Data></Cell><Cell><Data ss:Type="Number">0.0</Data></Cell><Cell><Data ss:Type="Number">0.0</Data></Cell><Cell><Data ss:Type="Number">0.0</Data></Cell><Cell><Data ss:Type="Number">0.0</Data></Cell><Cell><Data ss:Type="Number">0.0</Data></Cell><Cell><Data ss:Type="Number">1.0</Data></Cell><Cell><Data ss:Type="Number">0.0</Data></Cell><Cell><Data ss:Type="Number">0.0</Data></Cell><Cell><Data ss:Type="Number">0.0</Data></Cell><Cell><Data ss:Type="Number">0.0</Data></Cell><Cell><Data ss:Type="Number">0.0</Data></Cell><Cell><Data ss:Type="Number">0.0</Data></Cell><Cell><Data ss:Type="Number">0.0</Data></Cell><Cell><Data ss:Type="Number">0.0</Data></Cell><Cell><Data ss:Type="Number">1.0</Data></Cell><Cell><Data ss:Type="Number">0.0</Data></Cell><Cell><Data ss:Type="Number">0.0</Data></Cell><Cell><Data ss:Type="Number">0.0</Data></Cell><Cell><Data ss:Type="Number">0.0</Data></Cell><Cell><Data ss:Type="Number">1.0</Data></Cell><Cell><Data ss:Type="Number">0.0</Data></Cell><Cell><Data ss:Type="Number">0.0</Data></Cell><Cell><Data ss:Type="Number">0.0</Data></Cell><Cell><Data ss:Type="Number">2.0</Data></Cell><Cell><Data ss:Type="Number">0.0</Data></Cell><Cell><Data ss:Type="Number">0.0</Data></Cell><Cell><Data ss:Type="Number">0.0</Data></Cell><Cell><Data ss:Type="Number">0.0</Data></Cell><Cell><Data ss:Type="Number">0.0</Data></Cell></Row><Row ss:Index="114"><Cell ss:StyleID="ref" ss:HRef="http://www.ncbi.nlm.nih.gov/nuccore/?term=NM_016948"><Data ss:Type="String">NM_016948</Data></Cell><Cell ss:StyleID="ref" ss:HRef="http://www.genecards.org/cgi-bin/carddisp.pl?gene=CDH3"><Data ss:Type="String">CDH3</Data></Cell><Cell ss:StyleID="ref" ss:HRef="http://www.kegg.jp/kegg-bin/show_pathway?map=hsa04514&amp;multi_query=1001+cyan%2Cblack"><Data ss:Type="String">Cell adhesion molecules (CAMs)</Data></Cell><Cell ss:StyleID="ref" ss:HRef="http://www.proteinatlas.org/ENSG00000062038"><Data ss:Type="String">ENSG00000062038</Data></Cell><Cell ss:StyleID="ref" ss:HRef="http://genome.ucsc.edu/cgi-bin/hgTracks?position=chr16:67694485-67697047&amp;db=hg19&amp;org=human"><Data ss:Type="String">chr16:67694485-67697047 (+)</Data></Cell><Cell><Data ss:Type="String">chr16</Data></Cell><Cell><Data ss:Type="String">+</Data></Cell><Cell><Data ss:Type="Number">6.7694851e7</Data></Cell><Cell><Data ss:Type="Number">6.7696681e7</Data></Cell><Cell><Data ss:Type="Number">6.7689851e7</Data></Cell><Cell><Data ss:Type="Number">6.769585e7</Data></Cell><Cell><Data ss:Type="Number">5.0</Data></Cell><Cell><Data ss:Type="Number">0.0</Data></Cell><Cell><Data ss:Type="Number">2.0</Data></Cell><Cell><Data ss:Type="Number">2.0</Data></Cell><Cell><Data ss:Type="Number">0.0</Data></Cell><Cell><Data ss:Type="Number">0.0</Data></Cell><Cell><Data ss:Type="Number">0.0</Data></Cell><Cell><Data ss:Type="Number">0.0</Data></Cell><Cell><Data ss:Type="Number">0.0</Data></Cell><Cell><Data ss:Type="Number">0.0</Data></Cell><Cell><Data ss:Type="Number">0.0</Data></Cell><Cell><Data ss:Type="Number">0.0</Data></Cell><Cell><Data ss:Type="Number">0.0</Data></Cell><Cell><Data ss:Type="Number">0.0</Data></Cell><Cell><Data ss:Type="Number">0.0</Data></Cell><Cell><Data ss:Type="Number">0.0</Data></Cell><Cell><Data ss:Type="Number">0.0</Data></Cell><Cell><Data ss:Type="Number">0.0</Data></Cell><Cell><Data ss:Type="Number">0.0</Data></Cell><Cell><Data ss:Type="Number">0.0</Data></Cell><Cell><Data ss:Type="Number">0.0</Data></Cell><Cell><Data ss:Type="Number">0.0</Data></Cell><Cell><Data ss:Type="Number">0.0</Data></Cell><Cell><Data ss:Type="Number">0.0</Data></Cell><Cell><Data ss:Type="Number">0.0</Data></Cell><Cell><Data ss:Type="Number">0.0</Data></Cell><Cell><Data ss:Type="Number">0.0</Data></Cell><Cell><Data ss:Type="Number">0.0</Data></Cell><Cell><Data ss:Type="Number">0.0</Data></Cell><Cell><Data ss:Type="Number">0.0</Data></Cell><Cell><Data ss:Type="Number">0.0</Data></Cell><Cell><Data ss:Type="Number">0.0</Data></Cell><Cell><Data ss:Type="Number">1.0</Data></Cell><Cell><Data ss:Type="Number">0.0</Data></Cell><Cell><Data ss:Type="Number">0.0</Data></Cell><Cell><Data ss:Type="Number">0.0</Data></Cell><Cell><Data ss:Type="Number">0.0</Data></Cell><Cell><Data ss:Type="Number">0.0</Data></Cell></Row><Row ss:Index="115"><Cell ss:StyleID="ref" ss:HRef="http://www.ncbi.nlm.nih.gov/nuccore/?term=NM_005310"><Data ss:Type="String">NM_005310</Data></Cell><Cell ss:StyleID="ref" ss:HRef="http://www.genecards.org/cgi-bin/carddisp.pl?gene=SNORA76"><Data ss:Type="String">SNORA76</Data></Cell><Cell /><Cell ss:StyleID="ref" ss:HRef="http://www.proteinatlas.org/ENSG00000266402"><Data ss:Type="String">ENSG00000266402</Data></Cell><Cell ss:StyleID="ref" ss:HRef="http://genome.ucsc.edu/cgi-bin/hgTracks?position=chr17:37892287-37905413&amp;db=hg19&amp;org=human"><Data ss:Type="String">chr17:37892287-37905413 (+)</Data></Cell><Cell><Data ss:Type="String">chr17</Data></Cell><Cell><Data ss:Type="String">+</Data></Cell><Cell><Data ss:Type="Number">3.7894162e7</Data></Cell><Cell><Data ss:Type="Number">3.7903538e7</Data></Cell><Cell><Data ss:Type="Number">3.7889162e7</Data></Cell><Cell><Data ss:Type="Number">3.7895161e7</Data></Cell><Cell><Data ss:Type="Number">5.0</Data></Cell><Cell><Data ss:Type="Number">1.0</Data></Cell><Cell><Data ss:Type="Number">0.0</Data></Cell><Cell><Data ss:Type="Number">0.0</Data></Cell><Cell><Data ss:Type="Number">0.0</Data></Cell><Cell><Data ss:Type="Number">0.0</Data></Cell><Cell><Data ss:Type="Number">0.0</Data></Cell><Cell><Data ss:Type="Number">0.0</Data></Cell><Cell><Data ss:Type="Number">0.0</Data></Cell><Cell><Data ss:Type="Number">0.0</Data></Cell><Cell><Data ss:Type="Number">0.0</Data></Cell><Cell><Data ss:Type="Number">0.0</Data></Cell><Cell><Data ss:Type="Number">0.0</Data></Cell><Cell><Data ss:Type="Number">0.0</Data></Cell><Cell><Data ss:Type="Number">0.0</Data></Cell><Cell><Data ss:Type="Number">0.0</Data></Cell><Cell><Data ss:Type="Number">0.0</Data></Cell><Cell><Data ss:Type="Number">0.0</Data></Cell><Cell><Data ss:Type="Number">1.0</Data></Cell><Cell><Data ss:Type="Number">0.0</Data></Cell><Cell><Data ss:Type="Number">1.0</Data></Cell><Cell><Data ss:Type="Number">0.0</Data></Cell><Cell><Data ss:Type="Number">0.0</Data></Cell><Cell><Data ss:Type="Number">0.0</Data></Cell><Cell><Data ss:Type="Number">0.0</Data></Cell><Cell><Data ss:Type="Number">0.0</Data></Cell><Cell><Data ss:Type="Number">0.0</Data></Cell><Cell><Data ss:Type="Number">0.0</Data></Cell><Cell><Data ss:Type="Number">0.0</Data></Cell><Cell><Data ss:Type="Number">0.0</Data></Cell><Cell><Data ss:Type="Number">0.0</Data></Cell><Cell><Data ss:Type="Number">0.0</Data></Cell><Cell><Data ss:Type="Number">0.0</Data></Cell><Cell><Data ss:Type="Number">0.0</Data></Cell><Cell><Data ss:Type="Number">1.0</Data></Cell><Cell><Data ss:Type="Number">1.0</Data></Cell><Cell><Data ss:Type="Number">0.0</Data></Cell><Cell><Data ss:Type="Number">0.0</Data></Cell></Row><Row ss:Index="116"><Cell ss:StyleID="ref" ss:HRef="http://www.ncbi.nlm.nih.gov/nuccore/?term=NM_004524"><Data ss:Type="String">NM_004524</Data></Cell><Cell ss:StyleID="ref" ss:HRef="http://www.genecards.org/cgi-bin/carddisp.pl?gene=SYNGR2"><Data ss:Type="String">SYNGR2</Data></Cell><Cell /><Cell ss:StyleID="ref" ss:HRef="http://www.proteinatlas.org/ENSG00000108639"><Data ss:Type="String">ENSG00000108639</Data></Cell><Cell ss:StyleID="ref" ss:HRef="http://genome.ucsc.edu/cgi-bin/hgTracks?position=chr17:73511882-73581191&amp;db=hg19&amp;org=human"><Data ss:Type="String">chr17:73511882-73581191 (+)</Data></Cell><Cell><Data ss:Type="String">chr17</Data></Cell><Cell><Data ss:Type="String">+</Data></Cell><Cell><Data ss:Type="Number">7.3521783e7</Data></Cell><Cell><Data ss:Type="Number">7.357129e7</Data></Cell><Cell><Data ss:Type="Number">7.3516783e7</Data></Cell><Cell><Data ss:Type="Number">7.3522782e7</Data></Cell><Cell><Data ss:Type="Number">5.0</Data></Cell><Cell><Data ss:Type="Number">0.0</Data></Cell><Cell><Data ss:Type="Number">0.0</Data></Cell><Cell><Data ss:Type="Number">0.0</Data></Cell><Cell><Data ss:Type="Number">0.0</Data></Cell><Cell><Data ss:Type="Number">0.0</Data></Cell><Cell><Data ss:Type="Number">0.0</Data></Cell><Cell><Data ss:Type="Number">0.0</Data></Cell><Cell><Data ss:Type="Number">0.0</Data></Cell><Cell><Data ss:Type="Number">0.0</Data></Cell><Cell><Data ss:Type="Number">0.0</Data></Cell><Cell><Data ss:Type="Number">0.0</Data></Cell><Cell><Data ss:Type="Number">0.0</Data></Cell><Cell><Data ss:Type="Number">0.0</Data></Cell><Cell><Data ss:Type="Number">0.0</Data></Cell><Cell><Data ss:Type="Number">1.0</Data></Cell><Cell><Data ss:Type="Number">0.0</Data></Cell><Cell><Data ss:Type="Number">0.0</Data></Cell><Cell><Data ss:Type="Number">0.0</Data></Cell><Cell><Data ss:Type="Number">1.0</Data></Cell><Cell><Data ss:Type="Number">0.0</Data></Cell><Cell><Data ss:Type="Number">0.0</Data></Cell><Cell><Data ss:Type="Number">0.0</Data></Cell><Cell><Data ss:Type="Number">0.0</Data></Cell><Cell><Data ss:Type="Number">0.0</Data></Cell><Cell><Data ss:Type="Number">1.0</Data></Cell><Cell><Data ss:Type="Number">0.0</Data></Cell><Cell><Data ss:Type="Number">0.0</Data></Cell><Cell><Data ss:Type="Number">0.0</Data></Cell><Cell><Data ss:Type="Number">0.0</Data></Cell><Cell><Data ss:Type="Number">0.0</Data></Cell><Cell><Data ss:Type="Number">0.0</Data></Cell><Cell><Data ss:Type="Number">1.0</Data></Cell><Cell><Data ss:Type="Number">0.0</Data></Cell><Cell><Data ss:Type="Number">0.0</Data></Cell><Cell><Data ss:Type="Number">1.0</Data></Cell><Cell><Data ss:Type="Number">0.0</Data></Cell><Cell><Data ss:Type="Number">0.0</Data></Cell></Row><Row ss:Index="117"><Cell ss:StyleID="ref" ss:HRef="http://www.ncbi.nlm.nih.gov/nuccore/?term=NR_004381"><Data ss:Type="String">NR_004381</Data></Cell><Cell ss:StyleID="ref" ss:HRef="http://www.genecards.org/cgi-bin/carddisp.pl?gene=ARRDC2"><Data ss:Type="String">ARRDC2</Data></Cell><Cell /><Cell ss:StyleID="ref" ss:HRef="http://www.proteinatlas.org/ENSG00000105643"><Data ss:Type="String">ENSG00000105643</Data></Cell><Cell ss:StyleID="ref" ss:HRef="http://genome.ucsc.edu/cgi-bin/hgTracks?position=chr19:10218310-10218428&amp;db=hg19&amp;org=human"><Data ss:Type="String">chr19:10218310-10218428 (+)</Data></Cell><Cell><Data ss:Type="String">chr19</Data></Cell><Cell><Data ss:Type="String">+</Data></Cell><Cell><Data ss:Type="Number">1.0218327e7</Data></Cell><Cell><Data ss:Type="Number">1.0218411e7</Data></Cell><Cell><Data ss:Type="Number">1.0213327e7</Data></Cell><Cell><Data ss:Type="Number">1.0219326e7</Data></Cell><Cell><Data ss:Type="Number">5.0</Data></Cell><Cell><Data ss:Type="Number">0.0</Data></Cell><Cell><Data ss:Type="Number">0.0</Data></Cell><Cell><Data ss:Type="Number">0.0</Data></Cell><Cell><Data ss:Type="Number">0.0</Data></Cell><Cell><Data ss:Type="Number">0.0</Data></Cell><Cell><Data ss:Type="Number">0.0</Data></Cell><Cell><Data ss:Type="Number">0.0</Data></Cell><Cell><Data ss:Type="Number">0.0</Data></Cell><Cell><Data ss:Type="Number">0.0</Data></Cell><Cell><Data ss:Type="Number">0.0</Data></Cell><Cell><Data ss:Type="Number">0.0</Data></Cell><Cell><Data ss:Type="Number">0.0</Data></Cell><Cell><Data ss:Type="Number">0.0</Data></Cell><Cell><Data ss:Type="Number">0.0</Data></Cell><Cell><Data ss:Type="Number">0.0</Data></Cell><Cell><Data ss:Type="Number">1.0</Data></Cell><Cell><Data ss:Type="Number">0.0</Data></Cell><Cell><Data ss:Type="Number">0.0</Data></Cell><Cell><Data ss:Type="Number">0.0</Data></Cell><Cell><Data ss:Type="Number">0.0</Data></Cell><Cell><Data ss:Type="Number">0.0</Data></Cell><Cell><Data ss:Type="Number">0.0</Data></Cell><Cell><Data ss:Type="Number">1.0</Data></Cell><Cell><Data ss:Type="Number">1.0</Data></Cell><Cell><Data ss:Type="Number">0.0</Data></Cell><Cell><Data ss:Type="Number">0.0</Data></Cell><Cell><Data ss:Type="Number">0.0</Data></Cell><Cell><Data ss:Type="Number">1.0</Data></Cell><Cell><Data ss:Type="Number">0.0</Data></Cell><Cell><Data ss:Type="Number">0.0</Data></Cell><Cell><Data ss:Type="Number">0.0</Data></Cell><Cell><Data ss:Type="Number">0.0</Data></Cell><Cell><Data ss:Type="Number">0.0</Data></Cell><Cell><Data ss:Type="Number">0.0</Data></Cell><Cell><Data ss:Type="Number">0.0</Data></Cell><Cell><Data ss:Type="Number">1.0</Data></Cell><Cell><Data ss:Type="Number">0.0</Data></Cell></Row><Row ss:Index="118"><Cell ss:StyleID="ref" ss:HRef="http://www.ncbi.nlm.nih.gov/nuccore/?term=NM_001238"><Data ss:Type="String">NM_001238</Data></Cell><Cell ss:StyleID="ref" ss:HRef="http://www.genecards.org/cgi-bin/carddisp.pl?gene=CEACAM5"><Data ss:Type="String">CEACAM5</Data></Cell><Cell /><Cell ss:StyleID="ref" ss:HRef="http://www.proteinatlas.org/ENSG00000105388"><Data ss:Type="String">ENSG00000105388</Data></Cell><Cell ss:StyleID="ref" ss:HRef="http://genome.ucsc.edu/cgi-bin/hgTracks?position=chr19:30300438-30317678&amp;db=hg19&amp;org=human"><Data ss:Type="String">chr19:30300438-30317678 (+)</Data></Cell><Cell><Data ss:Type="String">chr19</Data></Cell><Cell><Data ss:Type="String">+</Data></Cell><Cell><Data ss:Type="Number">3.0302901e7</Data></Cell><Cell><Data ss:Type="Number">3.0315215e7</Data></Cell><Cell><Data ss:Type="Number">3.0297901e7</Data></Cell><Cell><Data ss:Type="Number">3.03039e7</Data></Cell><Cell><Data ss:Type="Number">5.0</Data></Cell><Cell><Data ss:Type="Number">0.0</Data></Cell><Cell><Data ss:Type="Number">0.0</Data></Cell><Cell><Data ss:Type="Number">0.0</Data></Cell><Cell><Data ss:Type="Number">0.0</Data></Cell><Cell><Data ss:Type="Number">0.0</Data></Cell><Cell><Data ss:Type="Number">0.0</Data></Cell><Cell><Data ss:Type="Number">0.0</Data></Cell><Cell><Data ss:Type="Number">0.0</Data></Cell><Cell><Data ss:Type="Number">0.0</Data></Cell><Cell><Data ss:Type="Number">0.0</Data></Cell><Cell><Data ss:Type="Number">0.0</Data></Cell><Cell><Data ss:Type="Number">0.0</Data></Cell><Cell><Data ss:Type="Number">0.0</Data></Cell><Cell><Data ss:Type="Number">1.0</Data></Cell><Cell><Data ss:Type="Number">0.0</Data></Cell><Cell><Data ss:Type="Number">0.0</Data></Cell><Cell><Data ss:Type="Number">0.0</Data></Cell><Cell><Data ss:Type="Number">0.0</Data></Cell><Cell><Data ss:Type="Number">0.0</Data></Cell><Cell><Data ss:Type="Number">0.0</Data></Cell><Cell><Data ss:Type="Number">0.0</Data></Cell><Cell><Data ss:Type="Number">0.0</Data></Cell><Cell><Data ss:Type="Number">1.0</Data></Cell><Cell><Data ss:Type="Number">0.0</Data></Cell><Cell><Data ss:Type="Number">0.0</Data></Cell><Cell><Data ss:Type="Number">0.0</Data></Cell><Cell><Data ss:Type="Number">0.0</Data></Cell><Cell><Data ss:Type="Number">1.0</Data></Cell><Cell><Data ss:Type="Number">0.0</Data></Cell><Cell><Data ss:Type="Number">0.0</Data></Cell><Cell><Data ss:Type="Number">0.0</Data></Cell><Cell><Data ss:Type="Number">0.0</Data></Cell><Cell><Data ss:Type="Number">0.0</Data></Cell><Cell><Data ss:Type="Number">1.0</Data></Cell><Cell><Data ss:Type="Number">1.0</Data></Cell><Cell><Data ss:Type="Number">0.0</Data></Cell><Cell><Data ss:Type="Number">0.0</Data></Cell></Row><Row ss:Index="119"><Cell ss:StyleID="ref" ss:HRef="http://www.ncbi.nlm.nih.gov/nuccore/?term=NM_020184"><Data ss:Type="String">NM_020184</Data></Cell><Cell ss:StyleID="ref" ss:HRef="http://www.genecards.org/cgi-bin/carddisp.pl?gene=MZT2B"><Data ss:Type="String">MZT2B</Data></Cell><Cell /><Cell ss:StyleID="ref" ss:HRef="http://www.proteinatlas.org/ENSG00000152082"><Data ss:Type="String">ENSG00000152082</Data></Cell><Cell ss:StyleID="ref" ss:HRef="http://genome.ucsc.edu/cgi-bin/hgTracks?position=chr2:97416441-97487826&amp;db=hg19&amp;org=human"><Data ss:Type="String">chr2:97416441-97487826 (+)</Data></Cell><Cell><Data ss:Type="String">chr2</Data></Cell><Cell><Data ss:Type="String">+</Data></Cell><Cell><Data ss:Type="Number">9.7426639e7</Data></Cell><Cell><Data ss:Type="Number">9.7477628e7</Data></Cell><Cell><Data ss:Type="Number">9.7421639e7</Data></Cell><Cell><Data ss:Type="Number">9.7427638e7</Data></Cell><Cell><Data ss:Type="Number">5.0</Data></Cell><Cell><Data ss:Type="Number">0.0</Data></Cell><Cell><Data ss:Type="Number">0.0</Data></Cell><Cell><Data ss:Type="Number">0.0</Data></Cell><Cell><Data ss:Type="Number">0.0</Data></Cell><Cell><Data ss:Type="Number">0.0</Data></Cell><Cell><Data ss:Type="Number">0.0</Data></Cell><Cell><Data ss:Type="Number">0.0</Data></Cell><Cell><Data ss:Type="Number">0.0</Data></Cell><Cell><Data ss:Type="Number">0.0</Data></Cell><Cell><Data ss:Type="Number">0.0</Data></Cell><Cell><Data ss:Type="Number">0.0</Data></Cell><Cell><Data ss:Type="Number">0.0</Data></Cell><Cell><Data ss:Type="Number">1.0</Data></Cell><Cell><Data ss:Type="Number">1.0</Data></Cell><Cell><Data ss:Type="Number">0.0</Data></Cell><Cell><Data ss:Type="Number">0.0</Data></Cell><Cell><Data ss:Type="Number">0.0</Data></Cell><Cell><Data ss:Type="Number">0.0</Data></Cell><Cell><Data ss:Type="Number">0.0</Data></Cell><Cell><Data ss:Type="Number">0.0</Data></Cell><Cell><Data ss:Type="Number">0.0</Data></Cell><Cell><Data ss:Type="Number">0.0</Data></Cell><Cell><Data ss:Type="Number">1.0</Data></Cell><Cell><Data ss:Type="Number">0.0</Data></Cell><Cell><Data ss:Type="Number">0.0</Data></Cell><Cell><Data ss:Type="Number">0.0</Data></Cell><Cell><Data ss:Type="Number">0.0</Data></Cell><Cell><Data ss:Type="Number">1.0</Data></Cell><Cell><Data ss:Type="Number">0.0</Data></Cell><Cell><Data ss:Type="Number">0.0</Data></Cell><Cell><Data ss:Type="Number">0.0</Data></Cell><Cell><Data ss:Type="Number">1.0</Data></Cell><Cell><Data ss:Type="Number">0.0</Data></Cell><Cell><Data ss:Type="Number">0.0</Data></Cell><Cell><Data ss:Type="Number">0.0</Data></Cell><Cell><Data ss:Type="Number">0.0</Data></Cell><Cell><Data ss:Type="Number">0.0</Data></Cell></Row><Row ss:Index="120"><Cell ss:StyleID="ref" ss:HRef="http://www.ncbi.nlm.nih.gov/nuccore/?term=NM_182915"><Data ss:Type="String">NM_182915</Data></Cell><Cell ss:StyleID="ref" ss:HRef="http://www.genecards.org/cgi-bin/carddisp.pl?gene=SLC11A1"><Data ss:Type="String">SLC11A1</Data></Cell><Cell ss:StyleID="ref" ss:HRef="http://www.kegg.jp/kegg-bin/show_pathway?map=hsa04978&amp;multi_query=6556+cyan%2Cblack"><Data ss:Type="String">Mineral absorption</Data></Cell><Cell ss:StyleID="ref" ss:HRef="http://www.proteinatlas.org/ENSG00000018280"><Data ss:Type="String">ENSG00000018280</Data></Cell><Cell ss:StyleID="ref" ss:HRef="http://genome.ucsc.edu/cgi-bin/hgTracks?position=chr2:119973015-120031596&amp;db=hg19&amp;org=human"><Data ss:Type="String">chr2:119973015-120031596 (+)</Data></Cell><Cell><Data ss:Type="String">chr2</Data></Cell><Cell><Data ss:Type="String">+</Data></Cell><Cell><Data ss:Type="Number">1.19981384e8</Data></Cell><Cell><Data ss:Type="Number">1.20023227e8</Data></Cell><Cell><Data ss:Type="Number">1.19976384e8</Data></Cell><Cell><Data ss:Type="Number">1.19982383e8</Data></Cell><Cell><Data ss:Type="Number">5.0</Data></Cell><Cell><Data ss:Type="Number">0.0</Data></Cell><Cell><Data ss:Type="Number">0.0</Data></Cell><Cell><Data ss:Type="Number">0.0</Data></Cell><Cell><Data ss:Type="Number">0.0</Data></Cell><Cell><Data ss:Type="Number">0.0</Data></Cell><Cell><Data ss:Type="Number">0.0</Data></Cell><Cell><Data ss:Type="Number">0.0</Data></Cell><Cell><Data ss:Type="Number">0.0</Data></Cell><Cell><Data ss:Type="Number">0.0</Data></Cell><Cell><Data ss:Type="Number">0.0</Data></Cell><Cell><Data ss:Type="Number">0.0</Data></Cell><Cell><Data ss:Type="Number">0.0</Data></Cell><Cell><Data ss:Type="Number">0.0</Data></Cell><Cell><Data ss:Type="Number">0.0</Data></Cell><Cell><Data ss:Type="Number">1.0</Data></Cell><Cell><Data ss:Type="Number">0.0</Data></Cell><Cell><Data ss:Type="Number">0.0</Data></Cell><Cell><Data ss:Type="Number">0.0</Data></Cell><Cell><Data ss:Type="Number">1.0</Data></Cell><Cell><Data ss:Type="Number">0.0</Data></Cell><Cell><Data ss:Type="Number">0.0</Data></Cell><Cell><Data ss:Type="Number">1.0</Data></Cell><Cell><Data ss:Type="Number">0.0</Data></Cell><Cell><Data ss:Type="Number">0.0</Data></Cell><Cell><Data ss:Type="Number">0.0</Data></Cell><Cell><Data ss:Type="Number">1.0</Data></Cell><Cell><Data ss:Type="Number">0.0</Data></Cell><Cell><Data ss:Type="Number">0.0</Data></Cell><Cell><Data ss:Type="Number">0.0</Data></Cell><Cell><Data ss:Type="Number">0.0</Data></Cell><Cell><Data ss:Type="Number">0.0</Data></Cell><Cell><Data ss:Type="Number">0.0</Data></Cell><Cell><Data ss:Type="Number">0.0</Data></Cell><Cell><Data ss:Type="Number">0.0</Data></Cell><Cell><Data ss:Type="Number">0.0</Data></Cell><Cell><Data ss:Type="Number">1.0</Data></Cell><Cell><Data ss:Type="Number">0.0</Data></Cell></Row><Row ss:Index="121"><Cell ss:StyleID="ref" ss:HRef="http://www.ncbi.nlm.nih.gov/nuccore/?term=NM_003468"><Data ss:Type="String">NM_003468</Data></Cell><Cell ss:StyleID="ref" ss:HRef="http://www.genecards.org/cgi-bin/carddisp.pl?gene=RAB17"><Data ss:Type="String">RAB17</Data></Cell><Cell /><Cell ss:StyleID="ref" ss:HRef="http://www.proteinatlas.org/ENSG00000124839"><Data ss:Type="String">ENSG00000124839</Data></Cell><Cell ss:StyleID="ref" ss:HRef="http://genome.ucsc.edu/cgi-bin/hgTracks?position=chr2:208625943-208635510&amp;db=hg19&amp;org=human"><Data ss:Type="String">chr2:208625943-208635510 (-)</Data></Cell><Cell><Data ss:Type="String">chr2</Data></Cell><Cell><Data ss:Type="String">-</Data></Cell><Cell><Data ss:Type="Number">2.0862731e8</Data></Cell><Cell><Data ss:Type="Number">2.08634143e8</Data></Cell><Cell><Data ss:Type="Number">2.08633144e8</Data></Cell><Cell><Data ss:Type="Number">2.08639143e8</Data></Cell><Cell><Data ss:Type="Number">5.0</Data></Cell><Cell><Data ss:Type="Number">0.0</Data></Cell><Cell><Data ss:Type="Number">0.0</Data></Cell><Cell><Data ss:Type="Number">0.0</Data></Cell><Cell><Data ss:Type="Number">0.0</Data></Cell><Cell><Data ss:Type="Number">0.0</Data></Cell><Cell><Data ss:Type="Number">0.0</Data></Cell><Cell><Data ss:Type="Number">0.0</Data></Cell><Cell><Data ss:Type="Number">0.0</Data></Cell><Cell><Data ss:Type="Number">0.0</Data></Cell><Cell><Data ss:Type="Number">0.0</Data></Cell><Cell><Data ss:Type="Number">0.0</Data></Cell><Cell><Data ss:Type="Number">0.0</Data></Cell><Cell><Data ss:Type="Number">0.0</Data></Cell><Cell><Data ss:Type="Number">0.0</Data></Cell><Cell><Data ss:Type="Number">0.0</Data></Cell><Cell><Data ss:Type="Number">1.0</Data></Cell><Cell><Data ss:Type="Number">0.0</Data></Cell><Cell><Data ss:Type="Number">0.0</Data></Cell><Cell><Data ss:Type="Number">0.0</Data></Cell><Cell><Data ss:Type="Number">0.0</Data></Cell><Cell><Data ss:Type="Number">0.0</Data></Cell><Cell><Data ss:Type="Number">0.0</Data></Cell><Cell><Data ss:Type="Number">2.0</Data></Cell><Cell><Data ss:Type="Number">0.0</Data></Cell><Cell><Data ss:Type="Number">1.0</Data></Cell><Cell><Data ss:Type="Number">0.0</Data></Cell><Cell><Data ss:Type="Number">0.0</Data></Cell><Cell><Data ss:Type="Number">0.0</Data></Cell><Cell><Data ss:Type="Number">0.0</Data></Cell><Cell><Data ss:Type="Number">0.0</Data></Cell><Cell><Data ss:Type="Number">0.0</Data></Cell><Cell><Data ss:Type="Number">0.0</Data></Cell><Cell><Data ss:Type="Number">1.0</Data></Cell><Cell><Data ss:Type="Number">0.0</Data></Cell><Cell><Data ss:Type="Number">0.0</Data></Cell><Cell><Data ss:Type="Number">0.0</Data></Cell><Cell><Data ss:Type="Number">0.0</Data></Cell></Row><Row ss:Index="122"><Cell ss:StyleID="ref" ss:HRef="http://www.ncbi.nlm.nih.gov/nuccore/?term=NM_052880"><Data ss:Type="String">NM_052880</Data></Cell><Cell ss:StyleID="ref" ss:HRef="http://www.genecards.org/cgi-bin/carddisp.pl?gene=TTLL12"><Data ss:Type="String">TTLL12</Data></Cell><Cell /><Cell ss:StyleID="ref" ss:HRef="http://www.proteinatlas.org/ENSG00000100304"><Data ss:Type="String">ENSG00000100304</Data></Cell><Cell ss:StyleID="ref" ss:HRef="http://genome.ucsc.edu/cgi-bin/hgTracks?position=chr22:31675391-31690708&amp;db=hg19&amp;org=human"><Data ss:Type="String">chr22:31675391-31690708 (-)</Data></Cell><Cell><Data ss:Type="String">chr22</Data></Cell><Cell><Data ss:Type="String">-</Data></Cell><Cell><Data ss:Type="Number">3.1677579e7</Data></Cell><Cell><Data ss:Type="Number">3.168852e7</Data></Cell><Cell><Data ss:Type="Number">3.1687521e7</Data></Cell><Cell><Data ss:Type="Number">3.169352e7</Data></Cell><Cell><Data ss:Type="Number">5.0</Data></Cell><Cell><Data ss:Type="Number">0.0</Data></Cell><Cell><Data ss:Type="Number">0.0</Data></Cell><Cell><Data ss:Type="Number">0.0</Data></Cell><Cell><Data ss:Type="Number">0.0</Data></Cell><Cell><Data ss:Type="Number">0.0</Data></Cell><Cell><Data ss:Type="Number">0.0</Data></Cell><Cell><Data ss:Type="Number">0.0</Data></Cell><Cell><Data ss:Type="Number">0.0</Data></Cell><Cell><Data ss:Type="Number">0.0</Data></Cell><Cell><Data ss:Type="Number">0.0</Data></Cell><Cell><Data ss:Type="Number">0.0</Data></Cell><Cell><Data ss:Type="Number">0.0</Data></Cell><Cell><Data ss:Type="Number">0.0</Data></Cell><Cell><Data ss:Type="Number">0.0</Data></Cell><Cell><Data ss:Type="Number">0.0</Data></Cell><Cell><Data ss:Type="Number">0.0</Data></Cell><Cell><Data ss:Type="Number">0.0</Data></Cell><Cell><Data ss:Type="Number">0.0</Data></Cell><Cell><Data ss:Type="Number">0.0</Data></Cell><Cell><Data ss:Type="Number">0.0</Data></Cell><Cell><Data ss:Type="Number">0.0</Data></Cell><Cell><Data ss:Type="Number">0.0</Data></Cell><Cell><Data ss:Type="Number">0.0</Data></Cell><Cell><Data ss:Type="Number">0.0</Data></Cell><Cell><Data ss:Type="Number">0.0</Data></Cell><Cell><Data ss:Type="Number">2.0</Data></Cell><Cell><Data ss:Type="Number">0.0</Data></Cell><Cell><Data ss:Type="Number">0.0</Data></Cell><Cell><Data ss:Type="Number">0.0</Data></Cell><Cell><Data ss:Type="Number">0.0</Data></Cell><Cell><Data ss:Type="Number">0.0</Data></Cell><Cell><Data ss:Type="Number">1.0</Data></Cell><Cell><Data ss:Type="Number">0.0</Data></Cell><Cell><Data ss:Type="Number">0.0</Data></Cell><Cell><Data ss:Type="Number">0.0</Data></Cell><Cell><Data ss:Type="Number">1.0</Data></Cell><Cell><Data ss:Type="Number">1.0</Data></Cell></Row><Row ss:Index="123"><Cell ss:StyleID="ref" ss:HRef="http://www.ncbi.nlm.nih.gov/nuccore/?term=NM_015873"><Data ss:Type="String">NM_015873</Data></Cell><Cell ss:StyleID="ref" ss:HRef="http://www.genecards.org/cgi-bin/carddisp.pl?gene=WNT5A"><Data ss:Type="String">WNT5A</Data></Cell><Cell ss:StyleID="ref" ss:HRef="http://www.kegg.jp/kegg-bin/show_pathway?map=hsa05217&amp;multi_query=7474+cyan%2Cblack"><Data ss:Type="String">Basal cell carcinoma</Data></Cell><Cell ss:StyleID="ref" ss:HRef="http://www.proteinatlas.org/ENSG00000114251"><Data ss:Type="String">ENSG00000114251</Data></Cell><Cell ss:StyleID="ref" ss:HRef="http://genome.ucsc.edu/cgi-bin/hgTracks?position=chr3:38032358-38051396&amp;db=hg19&amp;org=human"><Data ss:Type="String">chr3:38032358-38051396 (+)</Data></Cell><Cell><Data ss:Type="String">chr3</Data></Cell><Cell><Data ss:Type="String">+</Data></Cell><Cell><Data ss:Type="Number">3.8035078e7</Data></Cell><Cell><Data ss:Type="Number">3.8048676e7</Data></Cell><Cell><Data ss:Type="Number">3.8030078e7</Data></Cell><Cell><Data ss:Type="Number">3.8036077e7</Data></Cell><Cell><Data ss:Type="Number">5.0</Data></Cell><Cell><Data ss:Type="Number">0.0</Data></Cell><Cell><Data ss:Type="Number">1.0</Data></Cell><Cell><Data ss:Type="Number">1.0</Data></Cell><Cell><Data ss:Type="Number">0.0</Data></Cell><Cell><Data ss:Type="Number">0.0</Data></Cell><Cell><Data ss:Type="Number">0.0</Data></Cell><Cell><Data ss:Type="Number">0.0</Data></Cell><Cell><Data ss:Type="Number">0.0</Data></Cell><Cell><Data ss:Type="Number">0.0</Data></Cell><Cell><Data ss:Type="Number">0.0</Data></Cell><Cell><Data ss:Type="Number">0.0</Data></Cell><Cell><Data ss:Type="Number">0.0</Data></Cell><Cell><Data ss:Type="Number">0.0</Data></Cell><Cell><Data ss:Type="Number">0.0</Data></Cell><Cell><Data ss:Type="Number">1.0</Data></Cell><Cell><Data ss:Type="Number">0.0</Data></Cell><Cell><Data ss:Type="Number">0.0</Data></Cell><Cell><Data ss:Type="Number">0.0</Data></Cell><Cell><Data ss:Type="Number">1.0</Data></Cell><Cell><Data ss:Type="Number">0.0</Data></Cell><Cell><Data ss:Type="Number">0.0</Data></Cell><Cell><Data ss:Type="Number">0.0</Data></Cell><Cell><Data ss:Type="Number">0.0</Data></Cell><Cell><Data ss:Type="Number">0.0</Data></Cell><Cell><Data ss:Type="Number">0.0</Data></Cell><Cell><Data ss:Type="Number">0.0</Data></Cell><Cell><Data ss:Type="Number">0.0</Data></Cell><Cell><Data ss:Type="Number">0.0</Data></Cell><Cell><Data ss:Type="Number">0.0</Data></Cell><Cell><Data ss:Type="Number">0.0</Data></Cell><Cell><Data ss:Type="Number">0.0</Data></Cell><Cell><Data ss:Type="Number">0.0</Data></Cell><Cell><Data ss:Type="Number">1.0</Data></Cell><Cell><Data ss:Type="Number">0.0</Data></Cell><Cell><Data ss:Type="Number">0.0</Data></Cell><Cell><Data ss:Type="Number">0.0</Data></Cell><Cell><Data ss:Type="Number">0.0</Data></Cell></Row><Row ss:Index="124"><Cell ss:StyleID="ref" ss:HRef="http://www.ncbi.nlm.nih.gov/nuccore/?term=NM_153838"><Data ss:Type="String">NM_153838</Data></Cell><Cell ss:StyleID="ref" ss:HRef="http://www.genecards.org/cgi-bin/carddisp.pl?gene=HIST1H2BB"><Data ss:Type="String">HIST1H2BB</Data></Cell><Cell ss:StyleID="ref" ss:HRef="http://www.kegg.jp/kegg-bin/show_pathway?map=hsa05322&amp;multi_query=3018+cyan%2Cblack"><Data ss:Type="String">Systemic lupus erythematosus</Data></Cell><Cell ss:StyleID="ref" ss:HRef="http://www.proteinatlas.org/ENSG00000196226"><Data ss:Type="String">ENSG00000196226</Data></Cell><Cell ss:StyleID="ref" ss:HRef="http://genome.ucsc.edu/cgi-bin/hgTracks?position=chr6:47661595-47694451&amp;db=hg19&amp;org=human"><Data ss:Type="String">chr6:47661595-47694451 (+)</Data></Cell><Cell><Data ss:Type="String">chr6</Data></Cell><Cell><Data ss:Type="String">+</Data></Cell><Cell><Data ss:Type="Number">4.7666289e7</Data></Cell><Cell><Data ss:Type="Number">4.7689757e7</Data></Cell><Cell><Data ss:Type="Number">4.7661289e7</Data></Cell><Cell><Data ss:Type="Number">4.7667288e7</Data></Cell><Cell><Data ss:Type="Number">5.0</Data></Cell><Cell><Data ss:Type="Number">1.0</Data></Cell><Cell><Data ss:Type="Number">0.0</Data></Cell><Cell><Data ss:Type="Number">0.0</Data></Cell><Cell><Data ss:Type="Number">0.0</Data></Cell><Cell><Data ss:Type="Number">0.0</Data></Cell><Cell><Data ss:Type="Number">0.0</Data></Cell><Cell><Data ss:Type="Number">0.0</Data></Cell><Cell><Data ss:Type="Number">0.0</Data></Cell><Cell><Data ss:Type="Number">0.0</Data></Cell><Cell><Data ss:Type="Number">0.0</Data></Cell><Cell><Data ss:Type="Number">0.0</Data></Cell><Cell><Data ss:Type="Number">0.0</Data></Cell><Cell><Data ss:Type="Number">0.0</Data></Cell><Cell><Data ss:Type="Number">0.0</Data></Cell><Cell><Data ss:Type="Number">0.0</Data></Cell><Cell><Data ss:Type="Number">0.0</Data></Cell><Cell><Data ss:Type="Number">0.0</Data></Cell><Cell><Data ss:Type="Number">1.0</Data></Cell><Cell><Data ss:Type="Number">0.0</Data></Cell><Cell><Data ss:Type="Number">1.0</Data></Cell><Cell><Data ss:Type="Number">0.0</Data></Cell><Cell><Data ss:Type="Number">0.0</Data></Cell><Cell><Data ss:Type="Number">0.0</Data></Cell><Cell><Data ss:Type="Number">0.0</Data></Cell><Cell><Data ss:Type="Number">0.0</Data></Cell><Cell><Data ss:Type="Number">0.0</Data></Cell><Cell><Data ss:Type="Number">0.0</Data></Cell><Cell><Data ss:Type="Number">0.0</Data></Cell><Cell><Data ss:Type="Number">0.0</Data></Cell><Cell><Data ss:Type="Number">0.0</Data></Cell><Cell><Data ss:Type="Number">0.0</Data></Cell><Cell><Data ss:Type="Number">0.0</Data></Cell><Cell><Data ss:Type="Number">0.0</Data></Cell><Cell><Data ss:Type="Number">0.0</Data></Cell><Cell><Data ss:Type="Number">1.0</Data></Cell><Cell><Data ss:Type="Number">1.0</Data></Cell><Cell><Data ss:Type="Number">0.0</Data></Cell></Row><Row ss:Index="125"><Cell ss:StyleID="ref" ss:HRef="http://www.ncbi.nlm.nih.gov/nuccore/?term=NM_005322"><Data ss:Type="String">NM_005322</Data></Cell><Cell ss:StyleID="ref" ss:HRef="http://www.genecards.org/cgi-bin/carddisp.pl?gene=HIST1H3J"><Data ss:Type="String">HIST1H3J</Data></Cell><Cell ss:StyleID="ref" ss:HRef="http://www.kegg.jp/kegg-bin/show_pathway?map=hsa05322&amp;multi_query=8356+cyan%2Cblack"><Data ss:Type="String">Systemic lupus erythematosus</Data></Cell><Cell ss:StyleID="ref" ss:HRef="http://www.proteinatlas.org/ENSG00000197153"><Data ss:Type="String">ENSG00000197153</Data></Cell><Cell ss:StyleID="ref" ss:HRef="http://genome.ucsc.edu/cgi-bin/hgTracks?position=chr6:27834412-27835517&amp;db=hg19&amp;org=human"><Data ss:Type="String">chr6:27834412-27835517 (-)</Data></Cell><Cell><Data ss:Type="String">chr6</Data></Cell><Cell><Data ss:Type="String">-</Data></Cell><Cell><Data ss:Type="Number">2.783457e7</Data></Cell><Cell><Data ss:Type="Number">2.7835359e7</Data></Cell><Cell><Data ss:Type="Number">2.783436e7</Data></Cell><Cell><Data ss:Type="Number">2.7840359e7</Data></Cell><Cell><Data ss:Type="Number">5.0</Data></Cell><Cell><Data ss:Type="Number">0.0</Data></Cell><Cell><Data ss:Type="Number">2.0</Data></Cell><Cell><Data ss:Type="Number">2.0</Data></Cell><Cell><Data ss:Type="Number">0.0</Data></Cell><Cell><Data ss:Type="Number">0.0</Data></Cell><Cell><Data ss:Type="Number">0.0</Data></Cell><Cell><Data ss:Type="Number">0.0</Data></Cell><Cell><Data ss:Type="Number">0.0</Data></Cell><Cell><Data ss:Type="Number">0.0</Data></Cell><Cell><Data ss:Type="Number">0.0</Data></Cell><Cell><Data ss:Type="Number">0.0</Data></Cell><Cell><Data ss:Type="Number">0.0</Data></Cell><Cell><Data ss:Type="Number">0.0</Data></Cell><Cell><Data ss:Type="Number">0.0</Data></Cell><Cell><Data ss:Type="Number">0.0</Data></Cell><Cell><Data ss:Type="Number">0.0</Data></Cell><Cell><Data ss:Type="Number">1.0</Data></Cell><Cell><Data ss:Type="Number">0.0</Data></Cell><Cell><Data ss:Type="Number">0.0</Data></Cell><Cell><Data ss:Type="Number">0.0</Data></Cell><Cell><Data ss:Type="Number">0.0</Data></Cell><Cell><Data ss:Type="Number">0.0</Data></Cell><Cell><Data ss:Type="Number">0.0</Data></Cell><Cell><Data ss:Type="Number">0.0</Data></Cell><Cell><Data ss:Type="Number">0.0</Data></Cell><Cell><Data ss:Type="Number">0.0</Data></Cell><Cell><Data ss:Type="Number">0.0</Data></Cell><Cell><Data ss:Type="Number">0.0</Data></Cell><Cell><Data ss:Type="Number">0.0</Data></Cell><Cell><Data ss:Type="Number">0.0</Data></Cell><Cell><Data ss:Type="Number">0.0</Data></Cell><Cell><Data ss:Type="Number">0.0</Data></Cell><Cell><Data ss:Type="Number">0.0</Data></Cell><Cell><Data ss:Type="Number">0.0</Data></Cell><Cell><Data ss:Type="Number">0.0</Data></Cell><Cell><Data ss:Type="Number">0.0</Data></Cell><Cell><Data ss:Type="Number">0.0</Data></Cell></Row><Row ss:Index="126"><Cell ss:StyleID="ref" ss:HRef="http://www.ncbi.nlm.nih.gov/nuccore/?term=NM_003535"><Data ss:Type="String">NM_003535</Data></Cell><Cell ss:StyleID="ref" ss:HRef="http://www.genecards.org/cgi-bin/carddisp.pl?gene=LPAL2"><Data ss:Type="String">LPAL2</Data></Cell><Cell /><Cell ss:StyleID="ref" ss:HRef="http://www.proteinatlas.org/ENSG00000213071"><Data ss:Type="String">ENSG00000213071</Data></Cell><Cell ss:StyleID="ref" ss:HRef="http://genome.ucsc.edu/cgi-bin/hgTracks?position=chr6:27857998-27858665&amp;db=hg19&amp;org=human"><Data ss:Type="String">chr6:27857998-27858665 (-)</Data></Cell><Cell><Data ss:Type="String">chr6</Data></Cell><Cell><Data ss:Type="String">-</Data></Cell><Cell><Data ss:Type="Number">2.7858093e7</Data></Cell><Cell><Data ss:Type="Number">2.785857e7</Data></Cell><Cell><Data ss:Type="Number">2.7857571e7</Data></Cell><Cell><Data ss:Type="Number">2.786357e7</Data></Cell><Cell><Data ss:Type="Number">5.0</Data></Cell><Cell><Data ss:Type="Number">1.0</Data></Cell><Cell><Data ss:Type="Number">0.0</Data></Cell><Cell><Data ss:Type="Number">0.0</Data></Cell><Cell><Data ss:Type="Number">0.0</Data></Cell><Cell><Data ss:Type="Number">0.0</Data></Cell><Cell><Data ss:Type="Number">0.0</Data></Cell><Cell><Data ss:Type="Number">0.0</Data></Cell><Cell><Data ss:Type="Number">0.0</Data></Cell><Cell><Data ss:Type="Number">0.0</Data></Cell><Cell><Data ss:Type="Number">0.0</Data></Cell><Cell><Data ss:Type="Number">0.0</Data></Cell><Cell><Data ss:Type="Number">0.0</Data></Cell><Cell><Data ss:Type="Number">0.0</Data></Cell><Cell><Data ss:Type="Number">0.0</Data></Cell><Cell><Data ss:Type="Number">0.0</Data></Cell><Cell><Data ss:Type="Number">0.0</Data></Cell><Cell><Data ss:Type="Number">1.0</Data></Cell><Cell><Data ss:Type="Number">1.0</Data></Cell><Cell><Data ss:Type="Number">0.0</Data></Cell><Cell><Data ss:Type="Number">1.0</Data></Cell><Cell><Data ss:Type="Number">0.0</Data></Cell><Cell><Data ss:Type="Number">0.0</Data></Cell><Cell><Data ss:Type="Number">0.0</Data></Cell><Cell><Data ss:Type="Number">1.0</Data></Cell><Cell><Data ss:Type="Number">0.0</Data></Cell><Cell><Data ss:Type="Number">0.0</Data></Cell><Cell><Data ss:Type="Number">0.0</Data></Cell><Cell><Data ss:Type="Number">0.0</Data></Cell><Cell><Data ss:Type="Number">0.0</Data></Cell><Cell><Data ss:Type="Number">0.0</Data></Cell><Cell><Data ss:Type="Number">0.0</Data></Cell><Cell><Data ss:Type="Number">0.0</Data></Cell><Cell><Data ss:Type="Number">0.0</Data></Cell><Cell><Data ss:Type="Number">0.0</Data></Cell><Cell><Data ss:Type="Number">0.0</Data></Cell><Cell><Data ss:Type="Number">0.0</Data></Cell><Cell><Data ss:Type="Number">0.0</Data></Cell></Row><Row ss:Index="127"><Cell ss:StyleID="ref" ss:HRef="http://www.ncbi.nlm.nih.gov/nuccore/?term=NM_014390"><Data ss:Type="String">NM_014390</Data></Cell><Cell ss:StyleID="ref" ss:HRef="http://www.genecards.org/cgi-bin/carddisp.pl?gene=MIR223"><Data ss:Type="String">MIR223</Data></Cell><Cell /><Cell ss:StyleID="ref" ss:HRef="http://www.proteinatlas.org/ENSG00000207939"><Data ss:Type="String">ENSG00000207939</Data></Cell><Cell ss:StyleID="ref" ss:HRef="http://genome.ucsc.edu/cgi-bin/hgTracks?position=chr7:127204111-127820750&amp;db=hg19&amp;org=human"><Data ss:Type="String">chr7:127204111-127820750 (+)</Data></Cell><Cell><Data ss:Type="String">chr7</Data></Cell><Cell><Data ss:Type="String">+</Data></Cell><Cell><Data ss:Type="Number">1.27292202e8</Data></Cell><Cell><Data ss:Type="Number">1.27732659e8</Data></Cell><Cell><Data ss:Type="Number">1.27287202e8</Data></Cell><Cell><Data ss:Type="Number">1.27293201e8</Data></Cell><Cell><Data ss:Type="Number">5.0</Data></Cell><Cell><Data ss:Type="Number">0.0</Data></Cell><Cell><Data ss:Type="Number">1.0</Data></Cell><Cell><Data ss:Type="Number">1.0</Data></Cell><Cell><Data ss:Type="Number">0.0</Data></Cell><Cell><Data ss:Type="Number">0.0</Data></Cell><Cell><Data ss:Type="Number">0.0</Data></Cell><Cell><Data ss:Type="Number">0.0</Data></Cell><Cell><Data ss:Type="Number">0.0</Data></Cell><Cell><Data ss:Type="Number">0.0</Data></Cell><Cell><Data ss:Type="Number">0.0</Data></Cell><Cell><Data ss:Type="Number">0.0</Data></Cell><Cell><Data ss:Type="Number">0.0</Data></Cell><Cell><Data ss:Type="Number">0.0</Data></Cell><Cell><Data ss:Type="Number">0.0</Data></Cell><Cell><Data ss:Type="Number">1.0</Data></Cell><Cell><Data ss:Type="Number">0.0</Data></Cell><Cell><Data ss:Type="Number">0.0</Data></Cell><Cell><Data ss:Type="Number">0.0</Data></Cell><Cell><Data ss:Type="Number">1.0</Data></Cell><Cell><Data ss:Type="Number">0.0</Data></Cell><Cell><Data ss:Type="Number">0.0</Data></Cell><Cell><Data ss:Type="Number">0.0</Data></Cell><Cell><Data ss:Type="Number">0.0</Data></Cell><Cell><Data ss:Type="Number">0.0</Data></Cell><Cell><Data ss:Type="Number">0.0</Data></Cell><Cell><Data ss:Type="Number">0.0</Data></Cell><Cell><Data ss:Type="Number">0.0</Data></Cell><Cell><Data ss:Type="Number">0.0</Data></Cell><Cell><Data ss:Type="Number">0.0</Data></Cell><Cell><Data ss:Type="Number">0.0</Data></Cell><Cell><Data ss:Type="Number">0.0</Data></Cell><Cell><Data ss:Type="Number">0.0</Data></Cell><Cell><Data ss:Type="Number">0.0</Data></Cell><Cell><Data ss:Type="Number">1.0</Data></Cell><Cell><Data ss:Type="Number">0.0</Data></Cell><Cell><Data ss:Type="Number">0.0</Data></Cell><Cell><Data ss:Type="Number">0.0</Data></Cell></Row><Row ss:Index="128"><Cell ss:StyleID="ref" ss:HRef="http://www.ncbi.nlm.nih.gov/nuccore/?term=NM_032643"><Data ss:Type="String">NM_032643</Data></Cell><Cell ss:StyleID="ref" ss:HRef="http://www.genecards.org/cgi-bin/carddisp.pl?gene=PLXNA3"><Data ss:Type="String">PLXNA3</Data></Cell><Cell ss:StyleID="ref" ss:HRef="http://www.kegg.jp/kegg-bin/show_pathway?map=hsa04360&amp;multi_query=55558+cyan%2Cblack"><Data ss:Type="String">Axon guidance</Data></Cell><Cell ss:StyleID="ref" ss:HRef="http://www.proteinatlas.org/ENSG00000130827"><Data ss:Type="String">ENSG00000130827</Data></Cell><Cell ss:StyleID="ref" ss:HRef="http://genome.ucsc.edu/cgi-bin/hgTracks?position=chr7:128575908-128592451&amp;db=hg19&amp;org=human"><Data ss:Type="String">chr7:128575908-128592451 (+)</Data></Cell><Cell><Data ss:Type="String">chr7</Data></Cell><Cell><Data ss:Type="String">+</Data></Cell><Cell><Data ss:Type="Number">1.28578271e8</Data></Cell><Cell><Data ss:Type="Number">1.28590088e8</Data></Cell><Cell><Data ss:Type="Number">1.28573271e8</Data></Cell><Cell><Data ss:Type="Number">1.2857927e8</Data></Cell><Cell><Data ss:Type="Number">5.0</Data></Cell><Cell><Data ss:Type="Number">0.0</Data></Cell><Cell><Data ss:Type="Number">1.0</Data></Cell><Cell><Data ss:Type="Number">1.0</Data></Cell><Cell><Data ss:Type="Number">0.0</Data></Cell><Cell><Data ss:Type="Number">0.0</Data></Cell><Cell><Data ss:Type="Number">0.0</Data></Cell><Cell><Data ss:Type="Number">0.0</Data></Cell><Cell><Data ss:Type="Number">0.0</Data></Cell><Cell><Data ss:Type="Number">0.0</Data></Cell><Cell><Data ss:Type="Number">0.0</Data></Cell><Cell><Data ss:Type="Number">0.0</Data></Cell><Cell><Data ss:Type="Number">0.0</Data></Cell><Cell><Data ss:Type="Number">0.0</Data></Cell><Cell><Data ss:Type="Number">0.0</Data></Cell><Cell><Data ss:Type="Number">0.0</Data></Cell><Cell><Data ss:Type="Number">0.0</Data></Cell><Cell><Data ss:Type="Number">0.0</Data></Cell><Cell><Data ss:Type="Number">0.0</Data></Cell><Cell><Data ss:Type="Number">0.0</Data></Cell><Cell><Data ss:Type="Number">0.0</Data></Cell><Cell><Data ss:Type="Number">0.0</Data></Cell><Cell><Data ss:Type="Number">0.0</Data></Cell><Cell><Data ss:Type="Number">0.0</Data></Cell><Cell><Data ss:Type="Number">0.0</Data></Cell><Cell><Data ss:Type="Number">0.0</Data></Cell><Cell><Data ss:Type="Number">0.0</Data></Cell><Cell><Data ss:Type="Number">0.0</Data></Cell><Cell><Data ss:Type="Number">0.0</Data></Cell><Cell><Data ss:Type="Number">0.0</Data></Cell><Cell><Data ss:Type="Number">0.0</Data></Cell><Cell><Data ss:Type="Number">0.0</Data></Cell><Cell><Data ss:Type="Number">0.0</Data></Cell><Cell><Data ss:Type="Number">0.0</Data></Cell><Cell><Data ss:Type="Number">0.0</Data></Cell><Cell><Data ss:Type="Number">1.0</Data></Cell><Cell><Data ss:Type="Number">1.0</Data></Cell><Cell><Data ss:Type="Number">1.0</Data></Cell></Row><Row ss:Index="129"><Cell ss:StyleID="ref" ss:HRef="http://www.ncbi.nlm.nih.gov/nuccore/?term=NR_002991"><Data ss:Type="String">NR_002991</Data></Cell><Cell ss:StyleID="ref" ss:HRef="http://www.genecards.org/cgi-bin/carddisp.pl?gene=MIR197"><Data ss:Type="String">MIR197</Data></Cell><Cell /><Cell ss:StyleID="ref" ss:HRef="http://www.proteinatlas.org/ENSG00000207709"><Data ss:Type="String">ENSG00000207709</Data></Cell><Cell ss:StyleID="ref" ss:HRef="http://genome.ucsc.edu/cgi-bin/hgTracks?position=chr7:45144478-45144668&amp;db=hg19&amp;org=human"><Data ss:Type="String">chr7:45144478-45144668 (-)</Data></Cell><Cell><Data ss:Type="String">chr7</Data></Cell><Cell><Data ss:Type="String">-</Data></Cell><Cell><Data ss:Type="Number">4.5144505e7</Data></Cell><Cell><Data ss:Type="Number">4.5144641e7</Data></Cell><Cell><Data ss:Type="Number">4.5143642e7</Data></Cell><Cell><Data ss:Type="Number">4.5149641e7</Data></Cell><Cell><Data ss:Type="Number">5.0</Data></Cell><Cell><Data ss:Type="Number">1.0</Data></Cell><Cell><Data ss:Type="Number">1.0</Data></Cell><Cell><Data ss:Type="Number">1.0</Data></Cell><Cell><Data ss:Type="Number">0.0</Data></Cell><Cell><Data ss:Type="Number">0.0</Data></Cell><Cell><Data ss:Type="Number">0.0</Data></Cell><Cell><Data ss:Type="Number">0.0</Data></Cell><Cell><Data ss:Type="Number">0.0</Data></Cell><Cell><Data ss:Type="Number">0.0</Data></Cell><Cell><Data ss:Type="Number">0.0</Data></Cell><Cell><Data ss:Type="Number">0.0</Data></Cell><Cell><Data ss:Type="Number">0.0</Data></Cell><Cell><Data ss:Type="Number">0.0</Data></Cell><Cell><Data ss:Type="Number">0.0</Data></Cell><Cell><Data ss:Type="Number">0.0</Data></Cell><Cell><Data ss:Type="Number">0.0</Data></Cell><Cell><Data ss:Type="Number">0.0</Data></Cell><Cell><Data ss:Type="Number">1.0</Data></Cell><Cell><Data ss:Type="Number">0.0</Data></Cell><Cell><Data ss:Type="Number">1.0</Data></Cell><Cell><Data ss:Type="Number">0.0</Data></Cell><Cell><Data ss:Type="Number">0.0</Data></Cell><Cell><Data ss:Type="Number">0.0</Data></Cell><Cell><Data ss:Type="Number">0.0</Data></Cell><Cell><Data ss:Type="Number">0.0</Data></Cell><Cell><Data ss:Type="Number">0.0</Data></Cell><Cell><Data ss:Type="Number">0.0</Data></Cell><Cell><Data ss:Type="Number">0.0</Data></Cell><Cell><Data ss:Type="Number">0.0</Data></Cell><Cell><Data ss:Type="Number">0.0</Data></Cell><Cell><Data ss:Type="Number">0.0</Data></Cell><Cell><Data ss:Type="Number">0.0</Data></Cell><Cell><Data ss:Type="Number">0.0</Data></Cell><Cell><Data ss:Type="Number">0.0</Data></Cell><Cell><Data ss:Type="Number">0.0</Data></Cell><Cell><Data ss:Type="Number">0.0</Data></Cell><Cell><Data ss:Type="Number">0.0</Data></Cell></Row><Row ss:Index="130"><Cell ss:StyleID="ref" ss:HRef="http://www.ncbi.nlm.nih.gov/nuccore/?term=NM_016545"><Data ss:Type="String">NM_016545</Data></Cell><Cell ss:StyleID="ref" ss:HRef="http://www.genecards.org/cgi-bin/carddisp.pl?gene=IER5"><Data ss:Type="String">IER5</Data></Cell><Cell /><Cell ss:StyleID="ref" ss:HRef="http://www.proteinatlas.org/ENSG00000162783"><Data ss:Type="String">ENSG00000162783</Data></Cell><Cell ss:StyleID="ref" ss:HRef="http://genome.ucsc.edu/cgi-bin/hgTracks?position=chr1:181057170-181060447&amp;db=hg19&amp;org=human"><Data ss:Type="String">chr1:181057170-181060447 (+)</Data></Cell><Cell><Data ss:Type="String">chr1</Data></Cell><Cell><Data ss:Type="String">+</Data></Cell><Cell><Data ss:Type="Number">1.81057638e8</Data></Cell><Cell><Data ss:Type="Number">1.81059979e8</Data></Cell><Cell><Data ss:Type="Number">1.81052638e8</Data></Cell><Cell><Data ss:Type="Number">1.81058637e8</Data></Cell><Cell><Data ss:Type="Number">4.0</Data></Cell><Cell><Data ss:Type="Number">0.0</Data></Cell><Cell><Data ss:Type="Number">0.0</Data></Cell><Cell><Data ss:Type="Number">0.0</Data></Cell><Cell><Data ss:Type="Number">0.0</Data></Cell><Cell><Data ss:Type="Number">0.0</Data></Cell><Cell><Data ss:Type="Number">0.0</Data></Cell><Cell><Data ss:Type="Number">0.0</Data></Cell><Cell><Data ss:Type="Number">0.0</Data></Cell><Cell><Data ss:Type="Number">0.0</Data></Cell><Cell><Data ss:Type="Number">0.0</Data></Cell><Cell><Data ss:Type="Number">0.0</Data></Cell><Cell><Data ss:Type="Number">0.0</Data></Cell><Cell><Data ss:Type="Number">0.0</Data></Cell><Cell><Data ss:Type="Number">0.0</Data></Cell><Cell><Data ss:Type="Number">0.0</Data></Cell><Cell><Data ss:Type="Number">0.0</Data></Cell><Cell><Data ss:Type="Number">1.0</Data></Cell><Cell><Data ss:Type="Number">0.0</Data></Cell><Cell><Data ss:Type="Number">0.0</Data></Cell><Cell><Data ss:Type="Number">0.0</Data></Cell><Cell><Data ss:Type="Number">0.0</Data></Cell><Cell><Data ss:Type="Number">0.0</Data></Cell><Cell><Data ss:Type="Number">0.0</Data></Cell><Cell><Data ss:Type="Number">0.0</Data></Cell><Cell><Data ss:Type="Number">0.0</Data></Cell><Cell><Data ss:Type="Number">0.0</Data></Cell><Cell><Data ss:Type="Number">0.0</Data></Cell><Cell><Data ss:Type="Number">0.0</Data></Cell><Cell><Data ss:Type="Number">0.0</Data></Cell><Cell><Data ss:Type="Number">0.0</Data></Cell><Cell><Data ss:Type="Number">0.0</Data></Cell><Cell><Data ss:Type="Number">1.0</Data></Cell><Cell><Data ss:Type="Number">0.0</Data></Cell><Cell><Data ss:Type="Number">1.0</Data></Cell><Cell><Data ss:Type="Number">0.0</Data></Cell><Cell><Data ss:Type="Number">1.0</Data></Cell><Cell><Data ss:Type="Number">0.0</Data></Cell></Row><Row ss:Index="131"><Cell ss:StyleID="ref" ss:HRef="http://www.ncbi.nlm.nih.gov/nuccore/?term=NM_016361"><Data ss:Type="String">NM_016361</Data></Cell><Cell ss:StyleID="ref" ss:HRef="http://www.genecards.org/cgi-bin/carddisp.pl?gene=ACP6"><Data ss:Type="String">ACP6</Data></Cell><Cell ss:StyleID="ref" ss:HRef="http://www.kegg.jp/kegg-bin/show_pathway?map=hsa00740&amp;multi_query=51205+cyan%2Cblack"><Data ss:Type="String">Riboflavin metabolism</Data></Cell><Cell ss:StyleID="ref" ss:HRef="http://www.proteinatlas.org/ENSG00000162836"><Data ss:Type="String">ENSG00000162836</Data></Cell><Cell ss:StyleID="ref" ss:HRef="http://genome.ucsc.edu/cgi-bin/hgTracks?position=chr1:147114475-147147327&amp;db=hg19&amp;org=human"><Data ss:Type="String">chr1:147114475-147147327 (-)</Data></Cell><Cell><Data ss:Type="String">chr1</Data></Cell><Cell><Data ss:Type="String">-</Data></Cell><Cell><Data ss:Type="Number">1.47119168e8</Data></Cell><Cell><Data ss:Type="Number">1.47142634e8</Data></Cell><Cell><Data ss:Type="Number">1.47141635e8</Data></Cell><Cell><Data ss:Type="Number">1.47147634e8</Data></Cell><Cell><Data ss:Type="Number">4.0</Data></Cell><Cell><Data ss:Type="Number">0.0</Data></Cell><Cell><Data ss:Type="Number">0.0</Data></Cell><Cell><Data ss:Type="Number">0.0</Data></Cell><Cell><Data ss:Type="Number">1.0</Data></Cell><Cell><Data ss:Type="Number">0.0</Data></Cell><Cell><Data ss:Type="Number">0.0</Data></Cell><Cell><Data ss:Type="Number">1.0</Data></Cell><Cell><Data ss:Type="Number">0.0</Data></Cell><Cell><Data ss:Type="Number">0.0</Data></Cell><Cell><Data ss:Type="Number">0.0</Data></Cell><Cell><Data ss:Type="Number">0.0</Data></Cell><Cell><Data ss:Type="Number">0.0</Data></Cell><Cell><Data ss:Type="Number">0.0</Data></Cell><Cell><Data ss:Type="Number">0.0</Data></Cell><Cell><Data ss:Type="Number">0.0</Data></Cell><Cell><Data ss:Type="Number">0.0</Data></Cell><Cell><Data ss:Type="Number">0.0</Data></Cell><Cell><Data ss:Type="Number">0.0</Data></Cell><Cell><Data ss:Type="Number">0.0</Data></Cell><Cell><Data ss:Type="Number">0.0</Data></Cell><Cell><Data ss:Type="Number">1.0</Data></Cell><Cell><Data ss:Type="Number">0.0</Data></Cell><Cell><Data ss:Type="Number">0.0</Data></Cell><Cell><Data ss:Type="Number">0.0</Data></Cell><Cell><Data ss:Type="Number">0.0</Data></Cell><Cell><Data ss:Type="Number">0.0</Data></Cell><Cell><Data ss:Type="Number">0.0</Data></Cell><Cell><Data ss:Type="Number">0.0</Data></Cell><Cell><Data ss:Type="Number">0.0</Data></Cell><Cell><Data ss:Type="Number">0.0</Data></Cell><Cell><Data ss:Type="Number">0.0</Data></Cell><Cell><Data ss:Type="Number">0.0</Data></Cell><Cell><Data ss:Type="Number">1.0</Data></Cell><Cell><Data ss:Type="Number">0.0</Data></Cell><Cell><Data ss:Type="Number">0.0</Data></Cell><Cell><Data ss:Type="Number">0.0</Data></Cell><Cell><Data ss:Type="Number">0.0</Data></Cell></Row><Row ss:Index="132"><Cell ss:StyleID="ref" ss:HRef="http://www.ncbi.nlm.nih.gov/nuccore/?term=NM_001145862"><Data ss:Type="String">NM_001145862</Data></Cell><Cell ss:StyleID="ref" ss:HRef="http://www.genecards.org/cgi-bin/carddisp.pl?gene=MTMR11"><Data ss:Type="String">MTMR11</Data></Cell><Cell /><Cell ss:StyleID="ref" ss:HRef="http://www.proteinatlas.org/ENSG00000014914"><Data ss:Type="String">ENSG00000014914</Data></Cell><Cell ss:StyleID="ref" ss:HRef="http://genome.ucsc.edu/cgi-bin/hgTracks?position=chr1:149898893-149910441&amp;db=hg19&amp;org=human"><Data ss:Type="String">chr1:149898893-149910441 (-)</Data></Cell><Cell><Data ss:Type="String">chr1</Data></Cell><Cell><Data ss:Type="String">-</Data></Cell><Cell><Data ss:Type="Number">1.49900543e8</Data></Cell><Cell><Data ss:Type="Number">1.49908791e8</Data></Cell><Cell><Data ss:Type="Number">1.49907792e8</Data></Cell><Cell><Data ss:Type="Number">1.49913791e8</Data></Cell><Cell><Data ss:Type="Number">4.0</Data></Cell><Cell><Data ss:Type="Number">0.0</Data></Cell><Cell><Data ss:Type="Number">1.0</Data></Cell><Cell><Data ss:Type="Number">1.0</Data></Cell><Cell><Data ss:Type="Number">0.0</Data></Cell><Cell><Data ss:Type="Number">0.0</Data></Cell><Cell><Data ss:Type="Number">0.0</Data></Cell><Cell><Data ss:Type="Number">0.0</Data></Cell><Cell><Data ss:Type="Number">0.0</Data></Cell><Cell><Data ss:Type="Number">0.0</Data></Cell><Cell><Data ss:Type="Number">0.0</Data></Cell><Cell><Data ss:Type="Number">0.0</Data></Cell><Cell><Data ss:Type="Number">0.0</Data></Cell><Cell><Data ss:Type="Number">1.0</Data></Cell><Cell><Data ss:Type="Number">0.0</Data></Cell><Cell><Data ss:Type="Number">0.0</Data></Cell><Cell><Data ss:Type="Number">0.0</Data></Cell><Cell><Data ss:Type="Number">0.0</Data></Cell><Cell><Data ss:Type="Number">0.0</Data></Cell><Cell><Data ss:Type="Number">0.0</Data></Cell><Cell><Data ss:Type="Number">0.0</Data></Cell><Cell><Data ss:Type="Number">0.0</Data></Cell><Cell><Data ss:Type="Number">0.0</Data></Cell><Cell><Data ss:Type="Number">0.0</Data></Cell><Cell><Data ss:Type="Number">0.0</Data></Cell><Cell><Data ss:Type="Number">0.0</Data></Cell><Cell><Data ss:Type="Number">0.0</Data></Cell><Cell><Data ss:Type="Number">1.0</Data></Cell><Cell><Data ss:Type="Number">0.0</Data></Cell><Cell><Data ss:Type="Number">0.0</Data></Cell><Cell><Data ss:Type="Number">0.0</Data></Cell><Cell><Data ss:Type="Number">0.0</Data></Cell><Cell><Data ss:Type="Number">0.0</Data></Cell><Cell><Data ss:Type="Number">0.0</Data></Cell><Cell><Data ss:Type="Number">0.0</Data></Cell><Cell><Data ss:Type="Number">0.0</Data></Cell><Cell><Data ss:Type="Number">0.0</Data></Cell><Cell><Data ss:Type="Number">0.0</Data></Cell></Row><Row ss:Index="133"><Cell ss:StyleID="ref" ss:HRef="http://www.ncbi.nlm.nih.gov/nuccore/?term=NM_007207"><Data ss:Type="String">NM_007207</Data></Cell><Cell ss:StyleID="ref" ss:HRef="http://www.genecards.org/cgi-bin/carddisp.pl?gene=DUSP10"><Data ss:Type="String">DUSP10</Data></Cell><Cell ss:StyleID="ref" ss:HRef="http://www.kegg.jp/kegg-bin/show_pathway?map=hsa04010&amp;multi_query=11221+cyan%2Cblack"><Data ss:Type="String">MAPK signaling pathway</Data></Cell><Cell ss:StyleID="ref" ss:HRef="http://www.proteinatlas.org/ENSG00000143507"><Data ss:Type="String">ENSG00000143507</Data></Cell><Cell ss:StyleID="ref" ss:HRef="http://genome.ucsc.edu/cgi-bin/hgTracks?position=chr1:221866614-221923666&amp;db=hg19&amp;org=human"><Data ss:Type="String">chr1:221866614-221923666 (-)</Data></Cell><Cell><Data ss:Type="String">chr1</Data></Cell><Cell><Data ss:Type="String">-</Data></Cell><Cell><Data ss:Type="Number">2.21874764e8</Data></Cell><Cell><Data ss:Type="Number">2.21915516e8</Data></Cell><Cell><Data ss:Type="Number">2.21914517e8</Data></Cell><Cell><Data ss:Type="Number">2.21920516e8</Data></Cell><Cell><Data ss:Type="Number">4.0</Data></Cell><Cell><Data ss:Type="Number">0.0</Data></Cell><Cell><Data ss:Type="Number">1.0</Data></Cell><Cell><Data ss:Type="Number">1.0</Data></Cell><Cell><Data ss:Type="Number">0.0</Data></Cell><Cell><Data ss:Type="Number">0.0</Data></Cell><Cell><Data ss:Type="Number">0.0</Data></Cell><Cell><Data ss:Type="Number">0.0</Data></Cell><Cell><Data ss:Type="Number">0.0</Data></Cell><Cell><Data ss:Type="Number">0.0</Data></Cell><Cell><Data ss:Type="Number">0.0</Data></Cell><Cell><Data ss:Type="Number">0.0</Data></Cell><Cell><Data ss:Type="Number">0.0</Data></Cell><Cell><Data ss:Type="Number">0.0</Data></Cell><Cell><Data ss:Type="Number">0.0</Data></Cell><Cell><Data ss:Type="Number">0.0</Data></Cell><Cell><Data ss:Type="Number">0.0</Data></Cell><Cell><Data ss:Type="Number">0.0</Data></Cell><Cell><Data ss:Type="Number">0.0</Data></Cell><Cell><Data ss:Type="Number">0.0</Data></Cell><Cell><Data ss:Type="Number">1.0</Data></Cell><Cell><Data ss:Type="Number">0.0</Data></Cell><Cell><Data ss:Type="Number">0.0</Data></Cell><Cell><Data ss:Type="Number">1.0</Data></Cell><Cell><Data ss:Type="Number">0.0</Data></Cell><Cell><Data ss:Type="Number">0.0</Data></Cell><Cell><Data ss:Type="Number">0.0</Data></Cell><Cell><Data ss:Type="Number">0.0</Data></Cell><Cell><Data ss:Type="Number">0.0</Data></Cell><Cell><Data ss:Type="Number">0.0</Data></Cell><Cell><Data ss:Type="Number">0.0</Data></Cell><Cell><Data ss:Type="Number">0.0</Data></Cell><Cell><Data ss:Type="Number">0.0</Data></Cell><Cell><Data ss:Type="Number">0.0</Data></Cell><Cell><Data ss:Type="Number">0.0</Data></Cell><Cell><Data ss:Type="Number">0.0</Data></Cell><Cell><Data ss:Type="Number">0.0</Data></Cell><Cell><Data ss:Type="Number">0.0</Data></Cell></Row><Row ss:Index="134"><Cell ss:StyleID="ref" ss:HRef="http://www.ncbi.nlm.nih.gov/nuccore/?term=NM_002216"><Data ss:Type="String">NM_002216</Data></Cell><Cell ss:StyleID="ref" ss:HRef="http://www.genecards.org/cgi-bin/carddisp.pl?gene=ITIH2"><Data ss:Type="String">ITIH2</Data></Cell><Cell /><Cell ss:StyleID="ref" ss:HRef="http://www.proteinatlas.org/ENSG00000151655"><Data ss:Type="String">ENSG00000151655</Data></Cell><Cell ss:StyleID="ref" ss:HRef="http://genome.ucsc.edu/cgi-bin/hgTracks?position=chr10:7735987-7800732&amp;db=hg19&amp;org=human"><Data ss:Type="String">chr10:7735987-7800732 (+)</Data></Cell><Cell><Data ss:Type="String">chr10</Data></Cell><Cell><Data ss:Type="String">+</Data></Cell><Cell><Data ss:Type="Number">7745236.0</Data></Cell><Cell><Data ss:Type="Number">7791483.0</Data></Cell><Cell><Data ss:Type="Number">7740236.0</Data></Cell><Cell><Data ss:Type="Number">7746235.0</Data></Cell><Cell><Data ss:Type="Number">4.0</Data></Cell><Cell><Data ss:Type="Number">0.0</Data></Cell><Cell><Data ss:Type="Number">1.0</Data></Cell><Cell><Data ss:Type="Number">1.0</Data></Cell><Cell><Data ss:Type="Number">0.0</Data></Cell><Cell><Data ss:Type="Number">0.0</Data></Cell><Cell><Data ss:Type="Number">0.0</Data></Cell><Cell><Data ss:Type="Number">0.0</Data></Cell><Cell><Data ss:Type="Number">0.0</Data></Cell><Cell><Data ss:Type="Number">0.0</Data></Cell><Cell><Data ss:Type="Number">0.0</Data></Cell><Cell><Data ss:Type="Number">0.0</Data></Cell><Cell><Data ss:Type="Number">0.0</Data></Cell><Cell><Data ss:Type="Number">0.0</Data></Cell><Cell><Data ss:Type="Number">0.0</Data></Cell><Cell><Data ss:Type="Number">0.0</Data></Cell><Cell><Data ss:Type="Number">0.0</Data></Cell><Cell><Data ss:Type="Number">0.0</Data></Cell><Cell><Data ss:Type="Number">0.0</Data></Cell><Cell><Data ss:Type="Number">0.0</Data></Cell><Cell><Data ss:Type="Number">0.0</Data></Cell><Cell><Data ss:Type="Number">0.0</Data></Cell><Cell><Data ss:Type="Number">1.0</Data></Cell><Cell><Data ss:Type="Number">0.0</Data></Cell><Cell><Data ss:Type="Number">0.0</Data></Cell><Cell><Data ss:Type="Number">0.0</Data></Cell><Cell><Data ss:Type="Number">0.0</Data></Cell><Cell><Data ss:Type="Number">0.0</Data></Cell><Cell><Data ss:Type="Number">0.0</Data></Cell><Cell><Data ss:Type="Number">0.0</Data></Cell><Cell><Data ss:Type="Number">0.0</Data></Cell><Cell><Data ss:Type="Number">0.0</Data></Cell><Cell><Data ss:Type="Number">0.0</Data></Cell><Cell><Data ss:Type="Number">0.0</Data></Cell><Cell><Data ss:Type="Number">0.0</Data></Cell><Cell><Data ss:Type="Number">0.0</Data></Cell><Cell><Data ss:Type="Number">1.0</Data></Cell><Cell><Data ss:Type="Number">0.0</Data></Cell></Row><Row ss:Index="135"><Cell ss:StyleID="ref" ss:HRef="http://www.ncbi.nlm.nih.gov/nuccore/?term=NM_005554"><Data ss:Type="String">NM_005554</Data></Cell><Cell ss:StyleID="ref" ss:HRef="http://www.genecards.org/cgi-bin/carddisp.pl?gene=SNORD59A"><Data ss:Type="String">SNORD59A</Data></Cell><Cell /><Cell ss:StyleID="ref" ss:HRef="http://www.proteinatlas.org/ENSG00000207031"><Data ss:Type="String">ENSG00000207031</Data></Cell><Cell ss:StyleID="ref" ss:HRef="http://genome.ucsc.edu/cgi-bin/hgTracks?position=chr12:52879713-52888426&amp;db=hg19&amp;org=human"><Data ss:Type="String">chr12:52879713-52888426 (-)</Data></Cell><Cell><Data ss:Type="String">chr12</Data></Cell><Cell><Data ss:Type="String">-</Data></Cell><Cell><Data ss:Type="Number">5.2880958e7</Data></Cell><Cell><Data ss:Type="Number">5.2887181e7</Data></Cell><Cell><Data ss:Type="Number">5.2886182e7</Data></Cell><Cell><Data ss:Type="Number">5.2892181e7</Data></Cell><Cell><Data ss:Type="Number">4.0</Data></Cell><Cell><Data ss:Type="Number">0.0</Data></Cell><Cell><Data ss:Type="Number">1.0</Data></Cell><Cell><Data ss:Type="Number">1.0</Data></Cell><Cell><Data ss:Type="Number">0.0</Data></Cell><Cell><Data ss:Type="Number">0.0</Data></Cell><Cell><Data ss:Type="Number">0.0</Data></Cell><Cell><Data ss:Type="Number">0.0</Data></Cell><Cell><Data ss:Type="Number">0.0</Data></Cell><Cell><Data ss:Type="Number">0.0</Data></Cell><Cell><Data ss:Type="Number">0.0</Data></Cell><Cell><Data ss:Type="Number">0.0</Data></Cell><Cell><Data ss:Type="Number">0.0</Data></Cell><Cell><Data ss:Type="Number">0.0</Data></Cell><Cell><Data ss:Type="Number">0.0</Data></Cell><Cell><Data ss:Type="Number">0.0</Data></Cell><Cell><Data ss:Type="Number">0.0</Data></Cell><Cell><Data ss:Type="Number">1.0</Data></Cell><Cell><Data ss:Type="Number">0.0</Data></Cell><Cell><Data ss:Type="Number">0.0</Data></Cell><Cell><Data ss:Type="Number">0.0</Data></Cell><Cell><Data ss:Type="Number">0.0</Data></Cell><Cell><Data ss:Type="Number">0.0</Data></Cell><Cell><Data ss:Type="Number">0.0</Data></Cell><Cell><Data ss:Type="Number">0.0</Data></Cell><Cell><Data ss:Type="Number">0.0</Data></Cell><Cell><Data ss:Type="Number">0.0</Data></Cell><Cell><Data ss:Type="Number">0.0</Data></Cell><Cell><Data ss:Type="Number">0.0</Data></Cell><Cell><Data ss:Type="Number">0.0</Data></Cell><Cell><Data ss:Type="Number">0.0</Data></Cell><Cell><Data ss:Type="Number">0.0</Data></Cell><Cell><Data ss:Type="Number">0.0</Data></Cell><Cell><Data ss:Type="Number">0.0</Data></Cell><Cell><Data ss:Type="Number">1.0</Data></Cell><Cell><Data ss:Type="Number">0.0</Data></Cell><Cell><Data ss:Type="Number">0.0</Data></Cell><Cell><Data ss:Type="Number">0.0</Data></Cell></Row><Row ss:Index="136"><Cell ss:StyleID="ref" ss:HRef="http://www.ncbi.nlm.nih.gov/nuccore/?term=NR_003661"><Data ss:Type="String">NR_003661</Data></Cell><Cell ss:StyleID="ref" ss:HRef="http://www.genecards.org/cgi-bin/carddisp.pl?gene=PRSS21"><Data ss:Type="String">PRSS21</Data></Cell><Cell /><Cell ss:StyleID="ref" ss:HRef="http://www.proteinatlas.org/ENSG00000007038"><Data ss:Type="String">ENSG00000007038</Data></Cell><Cell ss:StyleID="ref" ss:HRef="http://genome.ucsc.edu/cgi-bin/hgTracks?position=chr15:85061707-85122746&amp;db=hg19&amp;org=human"><Data ss:Type="String">chr15:85061707-85122746 (-)</Data></Cell><Cell><Data ss:Type="String">chr15</Data></Cell><Cell><Data ss:Type="String">-</Data></Cell><Cell><Data ss:Type="Number">8.5070427e7</Data></Cell><Cell><Data ss:Type="Number">8.5114026e7</Data></Cell><Cell><Data ss:Type="Number">8.5113027e7</Data></Cell><Cell><Data ss:Type="Number">8.5119026e7</Data></Cell><Cell><Data ss:Type="Number">4.0</Data></Cell><Cell><Data ss:Type="Number">0.0</Data></Cell><Cell><Data ss:Type="Number">0.0</Data></Cell><Cell><Data ss:Type="Number">0.0</Data></Cell><Cell><Data ss:Type="Number">0.0</Data></Cell><Cell><Data ss:Type="Number">0.0</Data></Cell><Cell><Data ss:Type="Number">0.0</Data></Cell><Cell><Data ss:Type="Number">0.0</Data></Cell><Cell><Data ss:Type="Number">0.0</Data></Cell><Cell><Data ss:Type="Number">0.0</Data></Cell><Cell><Data ss:Type="Number">0.0</Data></Cell><Cell><Data ss:Type="Number">0.0</Data></Cell><Cell><Data ss:Type="Number">0.0</Data></Cell><Cell><Data ss:Type="Number">0.0</Data></Cell><Cell><Data ss:Type="Number">0.0</Data></Cell><Cell><Data ss:Type="Number">0.0</Data></Cell><Cell><Data ss:Type="Number">0.0</Data></Cell><Cell><Data ss:Type="Number">0.0</Data></Cell><Cell><Data ss:Type="Number">0.0</Data></Cell><Cell><Data ss:Type="Number">0.0</Data></Cell><Cell><Data ss:Type="Number">0.0</Data></Cell><Cell><Data ss:Type="Number">0.0</Data></Cell><Cell><Data ss:Type="Number">0.0</Data></Cell><Cell><Data ss:Type="Number">2.0</Data></Cell><Cell><Data ss:Type="Number">0.0</Data></Cell><Cell><Data ss:Type="Number">0.0</Data></Cell><Cell><Data ss:Type="Number">0.0</Data></Cell><Cell><Data ss:Type="Number">0.0</Data></Cell><Cell><Data ss:Type="Number">1.0</Data></Cell><Cell><Data ss:Type="Number">0.0</Data></Cell><Cell><Data ss:Type="Number">0.0</Data></Cell><Cell><Data ss:Type="Number">0.0</Data></Cell><Cell><Data ss:Type="Number">1.0</Data></Cell><Cell><Data ss:Type="Number">0.0</Data></Cell><Cell><Data ss:Type="Number">0.0</Data></Cell><Cell><Data ss:Type="Number">0.0</Data></Cell><Cell><Data ss:Type="Number">0.0</Data></Cell><Cell><Data ss:Type="Number">0.0</Data></Cell></Row><Row ss:Index="137"><Cell ss:StyleID="ref" ss:HRef="http://www.ncbi.nlm.nih.gov/nuccore/?term=NM_001163735"><Data ss:Type="String">NM_001163735</Data></Cell><Cell ss:StyleID="ref" ss:HRef="http://www.genecards.org/cgi-bin/carddisp.pl?gene=SNORA21"><Data ss:Type="String">SNORA21</Data></Cell><Cell /><Cell ss:StyleID="ref" ss:HRef="http://www.proteinatlas.org/ENSG00000125691"><Data ss:Type="String">ENSG00000125691</Data></Cell><Cell ss:StyleID="ref" ss:HRef="http://genome.ucsc.edu/cgi-bin/hgTracks?position=chr17:34843658-34899246&amp;db=hg19&amp;org=human"><Data ss:Type="String">chr17:34843658-34899246 (-)</Data></Cell><Cell><Data ss:Type="String">chr17</Data></Cell><Cell><Data ss:Type="String">-</Data></Cell><Cell><Data ss:Type="Number">3.4851599e7</Data></Cell><Cell><Data ss:Type="Number">3.4891305e7</Data></Cell><Cell><Data ss:Type="Number">3.4890306e7</Data></Cell><Cell><Data ss:Type="Number">3.4896305e7</Data></Cell><Cell><Data ss:Type="Number">4.0</Data></Cell><Cell><Data ss:Type="Number">0.0</Data></Cell><Cell><Data ss:Type="Number">0.0</Data></Cell><Cell><Data ss:Type="Number">0.0</Data></Cell><Cell><Data ss:Type="Number">0.0</Data></Cell><Cell><Data ss:Type="Number">0.0</Data></Cell><Cell><Data ss:Type="Number">0.0</Data></Cell><Cell><Data ss:Type="Number">0.0</Data></Cell><Cell><Data ss:Type="Number">0.0</Data></Cell><Cell><Data ss:Type="Number">0.0</Data></Cell><Cell><Data ss:Type="Number">0.0</Data></Cell><Cell><Data ss:Type="Number">0.0</Data></Cell><Cell><Data ss:Type="Number">0.0</Data></Cell><Cell><Data ss:Type="Number">0.0</Data></Cell><Cell><Data ss:Type="Number">0.0</Data></Cell><Cell><Data ss:Type="Number">0.0</Data></Cell><Cell><Data ss:Type="Number">0.0</Data></Cell><Cell><Data ss:Type="Number">0.0</Data></Cell><Cell><Data ss:Type="Number">0.0</Data></Cell><Cell><Data ss:Type="Number">0.0</Data></Cell><Cell><Data ss:Type="Number">0.0</Data></Cell><Cell><Data ss:Type="Number">0.0</Data></Cell><Cell><Data ss:Type="Number">0.0</Data></Cell><Cell><Data ss:Type="Number">0.0</Data></Cell><Cell><Data ss:Type="Number">0.0</Data></Cell><Cell><Data ss:Type="Number">0.0</Data></Cell><Cell><Data ss:Type="Number">0.0</Data></Cell><Cell><Data ss:Type="Number">0.0</Data></Cell><Cell><Data ss:Type="Number">0.0</Data></Cell><Cell><Data ss:Type="Number">1.0</Data></Cell><Cell><Data ss:Type="Number">1.0</Data></Cell><Cell><Data ss:Type="Number">0.0</Data></Cell><Cell><Data ss:Type="Number">0.0</Data></Cell><Cell><Data ss:Type="Number">1.0</Data></Cell><Cell><Data ss:Type="Number">0.0</Data></Cell><Cell><Data ss:Type="Number">0.0</Data></Cell><Cell><Data ss:Type="Number">1.0</Data></Cell><Cell><Data ss:Type="Number">0.0</Data></Cell></Row><Row ss:Index="138"><Cell ss:StyleID="ref" ss:HRef="http://www.ncbi.nlm.nih.gov/nuccore/?term=NM_015515"><Data ss:Type="String">NM_015515</Data></Cell><Cell ss:StyleID="ref" ss:HRef="http://www.genecards.org/cgi-bin/carddisp.pl?gene=PRR15L"><Data ss:Type="String">PRR15L</Data></Cell><Cell /><Cell ss:StyleID="ref" ss:HRef="http://www.proteinatlas.org/ENSG00000167183"><Data ss:Type="String">ENSG00000167183</Data></Cell><Cell ss:StyleID="ref" ss:HRef="http://genome.ucsc.edu/cgi-bin/hgTracks?position=chr17:39075975-39096813&amp;db=hg19&amp;org=human"><Data ss:Type="String">chr17:39075975-39096813 (-)</Data></Cell><Cell><Data ss:Type="String">chr17</Data></Cell><Cell><Data ss:Type="String">-</Data></Cell><Cell><Data ss:Type="Number">3.9078952e7</Data></Cell><Cell><Data ss:Type="Number">3.9093836e7</Data></Cell><Cell><Data ss:Type="Number">3.9092837e7</Data></Cell><Cell><Data ss:Type="Number">3.9098836e7</Data></Cell><Cell><Data ss:Type="Number">4.0</Data></Cell><Cell><Data ss:Type="Number">0.0</Data></Cell><Cell><Data ss:Type="Number">0.0</Data></Cell><Cell><Data ss:Type="Number">0.0</Data></Cell><Cell><Data ss:Type="Number">1.0</Data></Cell><Cell><Data ss:Type="Number">0.0</Data></Cell><Cell><Data ss:Type="Number">0.0</Data></Cell><Cell><Data ss:Type="Number">1.0</Data></Cell><Cell><Data ss:Type="Number">0.0</Data></Cell><Cell><Data ss:Type="Number">0.0</Data></Cell><Cell><Data ss:Type="Number">0.0</Data></Cell><Cell><Data ss:Type="Number">0.0</Data></Cell><Cell><Data ss:Type="Number">0.0</Data></Cell><Cell><Data ss:Type="Number">0.0</Data></Cell><Cell><Data ss:Type="Number">0.0</Data></Cell><Cell><Data ss:Type="Number">0.0</Data></Cell><Cell><Data ss:Type="Number">0.0</Data></Cell><Cell><Data ss:Type="Number">0.0</Data></Cell><Cell><Data ss:Type="Number">0.0</Data></Cell><Cell><Data ss:Type="Number">0.0</Data></Cell><Cell><Data ss:Type="Number">0.0</Data></Cell><Cell><Data ss:Type="Number">1.0</Data></Cell><Cell><Data ss:Type="Number">0.0</Data></Cell><Cell><Data ss:Type="Number">0.0</Data></Cell><Cell><Data ss:Type="Number">0.0</Data></Cell><Cell><Data ss:Type="Number">0.0</Data></Cell><Cell><Data ss:Type="Number">0.0</Data></Cell><Cell><Data ss:Type="Number">0.0</Data></Cell><Cell><Data ss:Type="Number">0.0</Data></Cell><Cell><Data ss:Type="Number">0.0</Data></Cell><Cell><Data ss:Type="Number">0.0</Data></Cell><Cell><Data ss:Type="Number">1.0</Data></Cell><Cell><Data ss:Type="Number">0.0</Data></Cell><Cell><Data ss:Type="Number">0.0</Data></Cell><Cell><Data ss:Type="Number">0.0</Data></Cell><Cell><Data ss:Type="Number">0.0</Data></Cell><Cell><Data ss:Type="Number">0.0</Data></Cell><Cell><Data ss:Type="Number">0.0</Data></Cell></Row><Row ss:Index="139"><Cell ss:StyleID="ref" ss:HRef="http://www.ncbi.nlm.nih.gov/nuccore/?term=NM_024599"><Data ss:Type="String">NM_024599</Data></Cell><Cell ss:StyleID="ref" ss:HRef="http://www.genecards.org/cgi-bin/carddisp.pl?gene=LAMA3"><Data ss:Type="String">LAMA3</Data></Cell><Cell ss:StyleID="ref" ss:HRef="http://www.kegg.jp/kegg-bin/show_pathway?map=hsa05222&amp;multi_query=3909+cyan%2Cblack"><Data ss:Type="String">Small cell lung cancer</Data></Cell><Cell ss:StyleID="ref" ss:HRef="http://www.proteinatlas.org/ENSG00000053747"><Data ss:Type="String">ENSG00000053747</Data></Cell><Cell ss:StyleID="ref" ss:HRef="http://genome.ucsc.edu/cgi-bin/hgTracks?position=chr17:74460868-74503616&amp;db=hg19&amp;org=human"><Data ss:Type="String">chr17:74460868-74503616 (-)</Data></Cell><Cell><Data ss:Type="String">chr17</Data></Cell><Cell><Data ss:Type="String">-</Data></Cell><Cell><Data ss:Type="Number">7.4466975e7</Data></Cell><Cell><Data ss:Type="Number">7.4497509e7</Data></Cell><Cell><Data ss:Type="Number">7.449651e7</Data></Cell><Cell><Data ss:Type="Number">7.4502509e7</Data></Cell><Cell><Data ss:Type="Number">4.0</Data></Cell><Cell><Data ss:Type="Number">0.0</Data></Cell><Cell><Data ss:Type="Number">0.0</Data></Cell><Cell><Data ss:Type="Number">0.0</Data></Cell><Cell><Data ss:Type="Number">0.0</Data></Cell><Cell><Data ss:Type="Number">0.0</Data></Cell><Cell><Data ss:Type="Number">0.0</Data></Cell><Cell><Data ss:Type="Number">0.0</Data></Cell><Cell><Data ss:Type="Number">0.0</Data></Cell><Cell><Data ss:Type="Number">0.0</Data></Cell><Cell><Data ss:Type="Number">0.0</Data></Cell><Cell><Data ss:Type="Number">0.0</Data></Cell><Cell><Data ss:Type="Number">0.0</Data></Cell><Cell><Data ss:Type="Number">0.0</Data></Cell><Cell><Data ss:Type="Number">1.0</Data></Cell><Cell><Data ss:Type="Number">0.0</Data></Cell><Cell><Data ss:Type="Number">0.0</Data></Cell><Cell><Data ss:Type="Number">0.0</Data></Cell><Cell><Data ss:Type="Number">0.0</Data></Cell><Cell><Data ss:Type="Number">0.0</Data></Cell><Cell><Data ss:Type="Number">0.0</Data></Cell><Cell><Data ss:Type="Number">0.0</Data></Cell><Cell><Data ss:Type="Number">0.0</Data></Cell><Cell><Data ss:Type="Number">1.0</Data></Cell><Cell><Data ss:Type="Number">0.0</Data></Cell><Cell><Data ss:Type="Number">0.0</Data></Cell><Cell><Data ss:Type="Number">0.0</Data></Cell><Cell><Data ss:Type="Number">0.0</Data></Cell><Cell><Data ss:Type="Number">1.0</Data></Cell><Cell><Data ss:Type="Number">0.0</Data></Cell><Cell><Data ss:Type="Number">0.0</Data></Cell><Cell><Data ss:Type="Number">0.0</Data></Cell><Cell><Data ss:Type="Number">0.0</Data></Cell><Cell><Data ss:Type="Number">0.0</Data></Cell><Cell><Data ss:Type="Number">0.0</Data></Cell><Cell><Data ss:Type="Number">0.0</Data></Cell><Cell><Data ss:Type="Number">1.0</Data></Cell><Cell><Data ss:Type="Number">0.0</Data></Cell></Row><Row ss:Index="140"><Cell ss:StyleID="ref" ss:HRef="http://www.ncbi.nlm.nih.gov/nuccore/?term=NM_052972"><Data ss:Type="String">NM_052972</Data></Cell><Cell ss:StyleID="ref" ss:HRef="http://www.genecards.org/cgi-bin/carddisp.pl?gene=SIGLEC10"><Data ss:Type="String">SIGLEC10</Data></Cell><Cell /><Cell ss:StyleID="ref" ss:HRef="http://www.proteinatlas.org/ENSG00000142512"><Data ss:Type="String">ENSG00000142512</Data></Cell><Cell ss:StyleID="ref" ss:HRef="http://genome.ucsc.edu/cgi-bin/hgTracks?position=chr19:4536665-4540598&amp;db=hg19&amp;org=human"><Data ss:Type="String">chr19:4536665-4540598 (-)</Data></Cell><Cell><Data ss:Type="String">chr19</Data></Cell><Cell><Data ss:Type="String">-</Data></Cell><Cell><Data ss:Type="Number">4537227.0</Data></Cell><Cell><Data ss:Type="Number">4540036.0</Data></Cell><Cell><Data ss:Type="Number">4539037.0</Data></Cell><Cell><Data ss:Type="Number">4545036.0</Data></Cell><Cell><Data ss:Type="Number">4.0</Data></Cell><Cell><Data ss:Type="Number">0.0</Data></Cell><Cell><Data ss:Type="Number">0.0</Data></Cell><Cell><Data ss:Type="Number">0.0</Data></Cell><Cell><Data ss:Type="Number">0.0</Data></Cell><Cell><Data ss:Type="Number">0.0</Data></Cell><Cell><Data ss:Type="Number">0.0</Data></Cell><Cell><Data ss:Type="Number">0.0</Data></Cell><Cell><Data ss:Type="Number">0.0</Data></Cell><Cell><Data ss:Type="Number">0.0</Data></Cell><Cell><Data ss:Type="Number">0.0</Data></Cell><Cell><Data ss:Type="Number">0.0</Data></Cell><Cell><Data ss:Type="Number">0.0</Data></Cell><Cell><Data ss:Type="Number">0.0</Data></Cell><Cell><Data ss:Type="Number">0.0</Data></Cell><Cell><Data ss:Type="Number">0.0</Data></Cell><Cell><Data ss:Type="Number">0.0</Data></Cell><Cell><Data ss:Type="Number">0.0</Data></Cell><Cell><Data ss:Type="Number">0.0</Data></Cell><Cell><Data ss:Type="Number">1.0</Data></Cell><Cell><Data ss:Type="Number">0.0</Data></Cell><Cell><Data ss:Type="Number">0.0</Data></Cell><Cell><Data ss:Type="Number">0.0</Data></Cell><Cell><Data ss:Type="Number">0.0</Data></Cell><Cell><Data ss:Type="Number">0.0</Data></Cell><Cell><Data ss:Type="Number">1.0</Data></Cell><Cell><Data ss:Type="Number">0.0</Data></Cell><Cell><Data ss:Type="Number">0.0</Data></Cell><Cell><Data ss:Type="Number">0.0</Data></Cell><Cell><Data ss:Type="Number">0.0</Data></Cell><Cell><Data ss:Type="Number">0.0</Data></Cell><Cell><Data ss:Type="Number">0.0</Data></Cell><Cell><Data ss:Type="Number">1.0</Data></Cell><Cell><Data ss:Type="Number">1.0</Data></Cell><Cell><Data ss:Type="Number">0.0</Data></Cell><Cell><Data ss:Type="Number">0.0</Data></Cell><Cell><Data ss:Type="Number">0.0</Data></Cell><Cell><Data ss:Type="Number">0.0</Data></Cell></Row><Row ss:Index="141"><Cell ss:StyleID="ref" ss:HRef="http://www.ncbi.nlm.nih.gov/nuccore/?term=NM_001166239"><Data ss:Type="String">NM_001166239</Data></Cell><Cell ss:StyleID="ref" ss:HRef="http://www.genecards.org/cgi-bin/carddisp.pl?gene=FZD5"><Data ss:Type="String">FZD5</Data></Cell><Cell ss:StyleID="ref" ss:HRef="http://www.kegg.jp/kegg-bin/show_pathway?map=hsa05217&amp;multi_query=7855+cyan%2Cblack"><Data ss:Type="String">Basal cell carcinoma</Data></Cell><Cell ss:StyleID="ref" ss:HRef="http://www.proteinatlas.org/ENSG00000163251"><Data ss:Type="String">ENSG00000163251</Data></Cell><Cell ss:StyleID="ref" ss:HRef="http://genome.ucsc.edu/cgi-bin/hgTracks?position=chr2:27319800-27345435&amp;db=hg19&amp;org=human"><Data ss:Type="String">chr2:27319800-27345435 (-)</Data></Cell><Cell><Data ss:Type="String">chr2</Data></Cell><Cell><Data ss:Type="String">-</Data></Cell><Cell><Data ss:Type="Number">2.7323462e7</Data></Cell><Cell><Data ss:Type="Number">2.7341773e7</Data></Cell><Cell><Data ss:Type="Number">2.7340774e7</Data></Cell><Cell><Data ss:Type="Number">2.7346773e7</Data></Cell><Cell><Data ss:Type="Number">4.0</Data></Cell><Cell><Data ss:Type="Number">0.0</Data></Cell><Cell><Data ss:Type="Number">1.0</Data></Cell><Cell><Data ss:Type="Number">1.0</Data></Cell><Cell><Data ss:Type="Number">0.0</Data></Cell><Cell><Data ss:Type="Number">0.0</Data></Cell><Cell><Data ss:Type="Number">0.0</Data></Cell><Cell><Data ss:Type="Number">0.0</Data></Cell><Cell><Data ss:Type="Number">0.0</Data></Cell><Cell><Data ss:Type="Number">0.0</Data></Cell><Cell><Data ss:Type="Number">0.0</Data></Cell><Cell><Data ss:Type="Number">0.0</Data></Cell><Cell><Data ss:Type="Number">0.0</Data></Cell><Cell><Data ss:Type="Number">0.0</Data></Cell><Cell><Data ss:Type="Number">0.0</Data></Cell><Cell><Data ss:Type="Number">1.0</Data></Cell><Cell><Data ss:Type="Number">0.0</Data></Cell><Cell><Data ss:Type="Number">0.0</Data></Cell><Cell><Data ss:Type="Number">0.0</Data></Cell><Cell><Data ss:Type="Number">1.0</Data></Cell><Cell><Data ss:Type="Number">0.0</Data></Cell><Cell><Data ss:Type="Number">0.0</Data></Cell><Cell><Data ss:Type="Number">0.0</Data></Cell><Cell><Data ss:Type="Number">0.0</Data></Cell><Cell><Data ss:Type="Number">0.0</Data></Cell><Cell><Data ss:Type="Number">0.0</Data></Cell><Cell><Data ss:Type="Number">0.0</Data></Cell><Cell><Data ss:Type="Number">0.0</Data></Cell><Cell><Data ss:Type="Number">0.0</Data></Cell><Cell><Data ss:Type="Number">0.0</Data></Cell><Cell><Data ss:Type="Number">0.0</Data></Cell><Cell><Data ss:Type="Number">0.0</Data></Cell><Cell><Data ss:Type="Number">0.0</Data></Cell><Cell><Data ss:Type="Number">0.0</Data></Cell><Cell><Data ss:Type="Number">0.0</Data></Cell><Cell><Data ss:Type="Number">0.0</Data></Cell><Cell><Data ss:Type="Number">0.0</Data></Cell><Cell><Data ss:Type="Number">0.0</Data></Cell></Row><Row ss:Index="142"><Cell ss:StyleID="ref" ss:HRef="http://www.ncbi.nlm.nih.gov/nuccore/?term=NM_138938"><Data ss:Type="String">NM_138938</Data></Cell><Cell ss:StyleID="ref" ss:HRef="http://www.genecards.org/cgi-bin/carddisp.pl?gene=ABCA12"><Data ss:Type="String">ABCA12</Data></Cell><Cell ss:StyleID="ref" ss:HRef="http://www.kegg.jp/kegg-bin/show_pathway?map=hsa02010&amp;multi_query=26154+cyan%2Cblack"><Data ss:Type="String">ABC transporters</Data></Cell><Cell ss:StyleID="ref" ss:HRef="http://www.proteinatlas.org/ENSG00000144452"><Data ss:Type="String">ENSG00000144452</Data></Cell><Cell ss:StyleID="ref" ss:HRef="http://genome.ucsc.edu/cgi-bin/hgTracks?position=chr2:79383583-79387428&amp;db=hg19&amp;org=human"><Data ss:Type="String">chr2:79383583-79387428 (-)</Data></Cell><Cell><Data ss:Type="String">chr2</Data></Cell><Cell><Data ss:Type="String">-</Data></Cell><Cell><Data ss:Type="Number">7.9384132e7</Data></Cell><Cell><Data ss:Type="Number">7.9386879e7</Data></Cell><Cell><Data ss:Type="Number">7.938588e7</Data></Cell><Cell><Data ss:Type="Number">7.9391879e7</Data></Cell><Cell><Data ss:Type="Number">4.0</Data></Cell><Cell><Data ss:Type="Number">0.0</Data></Cell><Cell><Data ss:Type="Number">1.0</Data></Cell><Cell><Data ss:Type="Number">1.0</Data></Cell><Cell><Data ss:Type="Number">0.0</Data></Cell><Cell><Data ss:Type="Number">0.0</Data></Cell><Cell><Data ss:Type="Number">0.0</Data></Cell><Cell><Data ss:Type="Number">0.0</Data></Cell><Cell><Data ss:Type="Number">0.0</Data></Cell><Cell><Data ss:Type="Number">0.0</Data></Cell><Cell><Data ss:Type="Number">0.0</Data></Cell><Cell><Data ss:Type="Number">0.0</Data></Cell><Cell><Data ss:Type="Number">0.0</Data></Cell><Cell><Data ss:Type="Number">1.0</Data></Cell><Cell><Data ss:Type="Number">0.0</Data></Cell><Cell><Data ss:Type="Number">0.0</Data></Cell><Cell><Data ss:Type="Number">0.0</Data></Cell><Cell><Data ss:Type="Number">1.0</Data></Cell><Cell><Data ss:Type="Number">0.0</Data></Cell><Cell><Data ss:Type="Number">0.0</Data></Cell><Cell><Data ss:Type="Number">0.0</Data></Cell><Cell><Data ss:Type="Number">0.0</Data></Cell><Cell><Data ss:Type="Number">0.0</Data></Cell><Cell><Data ss:Type="Number">0.0</Data></Cell><Cell><Data ss:Type="Number">0.0</Data></Cell><Cell><Data ss:Type="Number">0.0</Data></Cell><Cell><Data ss:Type="Number">0.0</Data></Cell><Cell><Data ss:Type="Number">0.0</Data></Cell><Cell><Data ss:Type="Number">0.0</Data></Cell><Cell><Data ss:Type="Number">0.0</Data></Cell><Cell><Data ss:Type="Number">0.0</Data></Cell><Cell><Data ss:Type="Number">0.0</Data></Cell><Cell><Data ss:Type="Number">0.0</Data></Cell><Cell><Data ss:Type="Number">0.0</Data></Cell><Cell><Data ss:Type="Number">0.0</Data></Cell><Cell><Data ss:Type="Number">0.0</Data></Cell><Cell><Data ss:Type="Number">0.0</Data></Cell><Cell><Data ss:Type="Number">0.0</Data></Cell></Row><Row ss:Index="143"><Cell ss:StyleID="ref" ss:HRef="http://www.ncbi.nlm.nih.gov/nuccore/?term=NR_003017"><Data ss:Type="String">NR_003017</Data></Cell><Cell ss:StyleID="ref" ss:HRef="http://www.genecards.org/cgi-bin/carddisp.pl?gene=PNPLA3"><Data ss:Type="String">PNPLA3</Data></Cell><Cell ss:StyleID="ref" ss:HRef="http://www.kegg.jp/kegg-bin/show_pathway?map=hsa01100&amp;multi_query=80339+cyan%2Cblack"><Data ss:Type="String">Metabolic pathways</Data></Cell><Cell ss:StyleID="ref" ss:HRef="http://www.proteinatlas.org/ENSG00000100344"><Data ss:Type="String">ENSG00000100344</Data></Cell><Cell ss:StyleID="ref" ss:HRef="http://genome.ucsc.edu/cgi-bin/hgTracks?position=chr20:37058283-37058474&amp;db=hg19&amp;org=human"><Data ss:Type="String">chr20:37058283-37058474 (-)</Data></Cell><Cell><Data ss:Type="String">chr20</Data></Cell><Cell><Data ss:Type="String">-</Data></Cell><Cell><Data ss:Type="Number">3.705831e7</Data></Cell><Cell><Data ss:Type="Number">3.7058447e7</Data></Cell><Cell><Data ss:Type="Number">3.7057448e7</Data></Cell><Cell><Data ss:Type="Number">3.7063447e7</Data></Cell><Cell><Data ss:Type="Number">4.0</Data></Cell><Cell><Data ss:Type="Number">0.0</Data></Cell><Cell><Data ss:Type="Number">0.0</Data></Cell><Cell><Data ss:Type="Number">0.0</Data></Cell><Cell><Data ss:Type="Number">0.0</Data></Cell><Cell><Data ss:Type="Number">0.0</Data></Cell><Cell><Data ss:Type="Number">0.0</Data></Cell><Cell><Data ss:Type="Number">0.0</Data></Cell><Cell><Data ss:Type="Number">0.0</Data></Cell><Cell><Data ss:Type="Number">0.0</Data></Cell><Cell><Data ss:Type="Number">0.0</Data></Cell><Cell><Data ss:Type="Number">0.0</Data></Cell><Cell><Data ss:Type="Number">0.0</Data></Cell><Cell><Data ss:Type="Number">0.0</Data></Cell><Cell><Data ss:Type="Number">0.0</Data></Cell><Cell><Data ss:Type="Number">0.0</Data></Cell><Cell><Data ss:Type="Number">1.0</Data></Cell><Cell><Data ss:Type="Number">0.0</Data></Cell><Cell><Data ss:Type="Number">0.0</Data></Cell><Cell><Data ss:Type="Number">0.0</Data></Cell><Cell><Data ss:Type="Number">0.0</Data></Cell><Cell><Data ss:Type="Number">2.0</Data></Cell><Cell><Data ss:Type="Number">0.0</Data></Cell><Cell><Data ss:Type="Number">0.0</Data></Cell><Cell><Data ss:Type="Number">0.0</Data></Cell><Cell><Data ss:Type="Number">0.0</Data></Cell><Cell><Data ss:Type="Number">0.0</Data></Cell><Cell><Data ss:Type="Number">0.0</Data></Cell><Cell><Data ss:Type="Number">0.0</Data></Cell><Cell><Data ss:Type="Number">0.0</Data></Cell><Cell><Data ss:Type="Number">0.0</Data></Cell><Cell><Data ss:Type="Number">0.0</Data></Cell><Cell><Data ss:Type="Number">0.0</Data></Cell><Cell><Data ss:Type="Number">1.0</Data></Cell><Cell><Data ss:Type="Number">0.0</Data></Cell><Cell><Data ss:Type="Number">0.0</Data></Cell><Cell><Data ss:Type="Number">0.0</Data></Cell><Cell><Data ss:Type="Number">0.0</Data></Cell></Row><Row ss:Index="144"><Cell ss:StyleID="ref" ss:HRef="http://www.ncbi.nlm.nih.gov/nuccore/?term=NM_014246"><Data ss:Type="String">NM_014246</Data></Cell><Cell ss:StyleID="ref" ss:HRef="http://www.genecards.org/cgi-bin/carddisp.pl?gene=SNORD66"><Data ss:Type="String">SNORD66</Data></Cell><Cell /><Cell ss:StyleID="ref" ss:HRef="http://www.proteinatlas.org/ENSG00000212158"><Data ss:Type="String">ENSG00000212158</Data></Cell><Cell ss:StyleID="ref" ss:HRef="http://genome.ucsc.edu/cgi-bin/hgTracks?position=chr22:46721464-46968334&amp;db=hg19&amp;org=human"><Data ss:Type="String">chr22:46721464-46968334 (-)</Data></Cell><Cell><Data ss:Type="String">chr22</Data></Cell><Cell><Data ss:Type="String">-</Data></Cell><Cell><Data ss:Type="Number">4.6756731e7</Data></Cell><Cell><Data ss:Type="Number">4.6933067e7</Data></Cell><Cell><Data ss:Type="Number">4.6932068e7</Data></Cell><Cell><Data ss:Type="Number">4.6938067e7</Data></Cell><Cell><Data ss:Type="Number">4.0</Data></Cell><Cell><Data ss:Type="Number">0.0</Data></Cell><Cell><Data ss:Type="Number">0.0</Data></Cell><Cell><Data ss:Type="Number">0.0</Data></Cell><Cell><Data ss:Type="Number">0.0</Data></Cell><Cell><Data ss:Type="Number">0.0</Data></Cell><Cell><Data ss:Type="Number">0.0</Data></Cell><Cell><Data ss:Type="Number">0.0</Data></Cell><Cell><Data ss:Type="Number">0.0</Data></Cell><Cell><Data ss:Type="Number">0.0</Data></Cell><Cell><Data ss:Type="Number">0.0</Data></Cell><Cell><Data ss:Type="Number">0.0</Data></Cell><Cell><Data ss:Type="Number">0.0</Data></Cell><Cell><Data ss:Type="Number">1.0</Data></Cell><Cell><Data ss:Type="Number">0.0</Data></Cell><Cell><Data ss:Type="Number">1.0</Data></Cell><Cell><Data ss:Type="Number">1.0</Data></Cell><Cell><Data ss:Type="Number">0.0</Data></Cell><Cell><Data ss:Type="Number">0.0</Data></Cell><Cell><Data ss:Type="Number">1.0</Data></Cell><Cell><Data ss:Type="Number">0.0</Data></Cell><Cell><Data ss:Type="Number">0.0</Data></Cell><Cell><Data ss:Type="Number">0.0</Data></Cell><Cell><Data ss:Type="Number">0.0</Data></Cell><Cell><Data ss:Type="Number">0.0</Data></Cell><Cell><Data ss:Type="Number">0.0</Data></Cell><Cell><Data ss:Type="Number">0.0</Data></Cell><Cell><Data ss:Type="Number">0.0</Data></Cell><Cell><Data ss:Type="Number">0.0</Data></Cell><Cell><Data ss:Type="Number">0.0</Data></Cell><Cell><Data ss:Type="Number">0.0</Data></Cell><Cell><Data ss:Type="Number">0.0</Data></Cell><Cell><Data ss:Type="Number">0.0</Data></Cell><Cell><Data ss:Type="Number">0.0</Data></Cell><Cell><Data ss:Type="Number">0.0</Data></Cell><Cell><Data ss:Type="Number">0.0</Data></Cell><Cell><Data ss:Type="Number">0.0</Data></Cell><Cell><Data ss:Type="Number">0.0</Data></Cell></Row><Row ss:Index="145"><Cell ss:StyleID="ref" ss:HRef="http://www.ncbi.nlm.nih.gov/nuccore/?term=NM_000096"><Data ss:Type="String">NM_000096</Data></Cell><Cell ss:StyleID="ref" ss:HRef="http://www.genecards.org/cgi-bin/carddisp.pl?gene=LRRC15"><Data ss:Type="String">LRRC15</Data></Cell><Cell /><Cell ss:StyleID="ref" ss:HRef="http://www.proteinatlas.org/ENSG00000172061"><Data ss:Type="String">ENSG00000172061</Data></Cell><Cell ss:StyleID="ref" ss:HRef="http://genome.ucsc.edu/cgi-bin/hgTracks?position=chr3:148880382-148949740&amp;db=hg19&amp;org=human"><Data ss:Type="String">chr3:148880382-148949740 (-)</Data></Cell><Cell><Data ss:Type="String">chr3</Data></Cell><Cell><Data ss:Type="String">-</Data></Cell><Cell><Data ss:Type="Number">1.4889029e8</Data></Cell><Cell><Data ss:Type="Number">1.48939832e8</Data></Cell><Cell><Data ss:Type="Number">1.48938833e8</Data></Cell><Cell><Data ss:Type="Number">1.48944832e8</Data></Cell><Cell><Data ss:Type="Number">4.0</Data></Cell><Cell><Data ss:Type="Number">0.0</Data></Cell><Cell><Data ss:Type="Number">0.0</Data></Cell><Cell><Data ss:Type="Number">0.0</Data></Cell><Cell><Data ss:Type="Number">1.0</Data></Cell><Cell><Data ss:Type="Number">0.0</Data></Cell><Cell><Data ss:Type="Number">0.0</Data></Cell><Cell><Data ss:Type="Number">1.0</Data></Cell><Cell><Data ss:Type="Number">0.0</Data></Cell><Cell><Data ss:Type="Number">0.0</Data></Cell><Cell><Data ss:Type="Number">0.0</Data></Cell><Cell><Data ss:Type="Number">0.0</Data></Cell><Cell><Data ss:Type="Number">0.0</Data></Cell><Cell><Data ss:Type="Number">0.0</Data></Cell><Cell><Data ss:Type="Number">0.0</Data></Cell><Cell><Data ss:Type="Number">0.0</Data></Cell><Cell><Data ss:Type="Number">0.0</Data></Cell><Cell><Data ss:Type="Number">0.0</Data></Cell><Cell><Data ss:Type="Number">0.0</Data></Cell><Cell><Data ss:Type="Number">0.0</Data></Cell><Cell><Data ss:Type="Number">0.0</Data></Cell><Cell><Data ss:Type="Number">1.0</Data></Cell><Cell><Data ss:Type="Number">0.0</Data></Cell><Cell><Data ss:Type="Number">0.0</Data></Cell><Cell><Data ss:Type="Number">0.0</Data></Cell><Cell><Data ss:Type="Number">0.0</Data></Cell><Cell><Data ss:Type="Number">0.0</Data></Cell><Cell><Data ss:Type="Number">0.0</Data></Cell><Cell><Data ss:Type="Number">0.0</Data></Cell><Cell><Data ss:Type="Number">0.0</Data></Cell><Cell><Data ss:Type="Number">0.0</Data></Cell><Cell><Data ss:Type="Number">0.0</Data></Cell><Cell><Data ss:Type="Number">0.0</Data></Cell><Cell><Data ss:Type="Number">0.0</Data></Cell><Cell><Data ss:Type="Number">0.0</Data></Cell><Cell><Data ss:Type="Number">1.0</Data></Cell><Cell><Data ss:Type="Number">0.0</Data></Cell><Cell><Data ss:Type="Number">0.0</Data></Cell></Row><Row ss:Index="146"><Cell ss:StyleID="ref" ss:HRef="http://www.ncbi.nlm.nih.gov/nuccore/?term=NM_002993"><Data ss:Type="String">NM_002993</Data></Cell><Cell ss:StyleID="ref" ss:HRef="http://www.genecards.org/cgi-bin/carddisp.pl?gene=SPON2"><Data ss:Type="String">SPON2</Data></Cell><Cell /><Cell ss:StyleID="ref" ss:HRef="http://www.proteinatlas.org/ENSG00000159674"><Data ss:Type="String">ENSG00000159674</Data></Cell><Cell ss:StyleID="ref" ss:HRef="http://genome.ucsc.edu/cgi-bin/hgTracks?position=chr4:74701832-74704918&amp;db=hg19&amp;org=human"><Data ss:Type="String">chr4:74701832-74704918 (+)</Data></Cell><Cell><Data ss:Type="String">chr4</Data></Cell><Cell><Data ss:Type="String">+</Data></Cell><Cell><Data ss:Type="Number">7.4702273e7</Data></Cell><Cell><Data ss:Type="Number">7.4704477e7</Data></Cell><Cell><Data ss:Type="Number">7.4697273e7</Data></Cell><Cell><Data ss:Type="Number">7.4703272e7</Data></Cell><Cell><Data ss:Type="Number">4.0</Data></Cell><Cell><Data ss:Type="Number">0.0</Data></Cell><Cell><Data ss:Type="Number">0.0</Data></Cell><Cell><Data ss:Type="Number">0.0</Data></Cell><Cell><Data ss:Type="Number">0.0</Data></Cell><Cell><Data ss:Type="Number">0.0</Data></Cell><Cell><Data ss:Type="Number">0.0</Data></Cell><Cell><Data ss:Type="Number">0.0</Data></Cell><Cell><Data ss:Type="Number">0.0</Data></Cell><Cell><Data ss:Type="Number">0.0</Data></Cell><Cell><Data ss:Type="Number">0.0</Data></Cell><Cell><Data ss:Type="Number">0.0</Data></Cell><Cell><Data ss:Type="Number">0.0</Data></Cell><Cell><Data ss:Type="Number">1.0</Data></Cell><Cell><Data ss:Type="Number">0.0</Data></Cell><Cell><Data ss:Type="Number">0.0</Data></Cell><Cell><Data ss:Type="Number">1.0</Data></Cell><Cell><Data ss:Type="Number">0.0</Data></Cell><Cell><Data ss:Type="Number">0.0</Data></Cell><Cell><Data ss:Type="Number">0.0</Data></Cell><Cell><Data ss:Type="Number">0.0</Data></Cell><Cell><Data ss:Type="Number">0.0</Data></Cell><Cell><Data ss:Type="Number">0.0</Data></Cell><Cell><Data ss:Type="Number">0.0</Data></Cell><Cell><Data ss:Type="Number">0.0</Data></Cell><Cell><Data ss:Type="Number">0.0</Data></Cell><Cell><Data ss:Type="Number">0.0</Data></Cell><Cell><Data ss:Type="Number">0.0</Data></Cell><Cell><Data ss:Type="Number">0.0</Data></Cell><Cell><Data ss:Type="Number">0.0</Data></Cell><Cell><Data ss:Type="Number">0.0</Data></Cell><Cell><Data ss:Type="Number">0.0</Data></Cell><Cell><Data ss:Type="Number">1.0</Data></Cell><Cell><Data ss:Type="Number">0.0</Data></Cell><Cell><Data ss:Type="Number">0.0</Data></Cell><Cell><Data ss:Type="Number">0.0</Data></Cell><Cell><Data ss:Type="Number">1.0</Data></Cell><Cell><Data ss:Type="Number">0.0</Data></Cell></Row><Row ss:Index="147"><Cell ss:StyleID="ref" ss:HRef="http://www.ncbi.nlm.nih.gov/nuccore/?term=NM_021968"><Data ss:Type="String">NM_021968</Data></Cell><Cell ss:StyleID="ref" ss:HRef="http://www.genecards.org/cgi-bin/carddisp.pl?gene=SNORA38"><Data ss:Type="String">SNORA38</Data></Cell><Cell /><Cell ss:StyleID="ref" ss:HRef="http://www.proteinatlas.org/ENSG00000263879"><Data ss:Type="String">ENSG00000263879</Data></Cell><Cell ss:StyleID="ref" ss:HRef="http://genome.ucsc.edu/cgi-bin/hgTracks?position=chr6:27791832-27792329&amp;db=hg19&amp;org=human"><Data ss:Type="String">chr6:27791832-27792329 (+)</Data></Cell><Cell><Data ss:Type="String">chr6</Data></Cell><Cell><Data ss:Type="String">+</Data></Cell><Cell><Data ss:Type="Number">2.7791903e7</Data></Cell><Cell><Data ss:Type="Number">2.7792258e7</Data></Cell><Cell><Data ss:Type="Number">2.7786903e7</Data></Cell><Cell><Data ss:Type="Number">2.7792902e7</Data></Cell><Cell><Data ss:Type="Number">4.0</Data></Cell><Cell><Data ss:Type="Number">0.0</Data></Cell><Cell><Data ss:Type="Number">1.0</Data></Cell><Cell><Data ss:Type="Number">1.0</Data></Cell><Cell><Data ss:Type="Number">0.0</Data></Cell><Cell><Data ss:Type="Number">0.0</Data></Cell><Cell><Data ss:Type="Number">0.0</Data></Cell><Cell><Data ss:Type="Number">0.0</Data></Cell><Cell><Data ss:Type="Number">0.0</Data></Cell><Cell><Data ss:Type="Number">0.0</Data></Cell><Cell><Data ss:Type="Number">0.0</Data></Cell><Cell><Data ss:Type="Number">0.0</Data></Cell><Cell><Data ss:Type="Number">0.0</Data></Cell><Cell><Data ss:Type="Number">0.0</Data></Cell><Cell><Data ss:Type="Number">0.0</Data></Cell><Cell><Data ss:Type="Number">0.0</Data></Cell><Cell><Data ss:Type="Number">0.0</Data></Cell><Cell><Data ss:Type="Number">0.0</Data></Cell><Cell><Data ss:Type="Number">0.0</Data></Cell><Cell><Data ss:Type="Number">0.0</Data></Cell><Cell><Data ss:Type="Number">0.0</Data></Cell><Cell><Data ss:Type="Number">0.0</Data></Cell><Cell><Data ss:Type="Number">0.0</Data></Cell><Cell><Data ss:Type="Number">0.0</Data></Cell><Cell><Data ss:Type="Number">0.0</Data></Cell><Cell><Data ss:Type="Number">1.0</Data></Cell><Cell><Data ss:Type="Number">0.0</Data></Cell><Cell><Data ss:Type="Number">0.0</Data></Cell><Cell><Data ss:Type="Number">0.0</Data></Cell><Cell><Data ss:Type="Number">0.0</Data></Cell><Cell><Data ss:Type="Number">0.0</Data></Cell><Cell><Data ss:Type="Number">0.0</Data></Cell><Cell><Data ss:Type="Number">0.0</Data></Cell><Cell><Data ss:Type="Number">0.0</Data></Cell><Cell><Data ss:Type="Number">1.0</Data></Cell><Cell><Data ss:Type="Number">0.0</Data></Cell><Cell><Data ss:Type="Number">0.0</Data></Cell><Cell><Data ss:Type="Number">0.0</Data></Cell></Row><Row ss:Index="148"><Cell ss:StyleID="ref" ss:HRef="http://www.ncbi.nlm.nih.gov/nuccore/?term=NM_003527"><Data ss:Type="String">NM_003527</Data></Cell><Cell ss:StyleID="ref" ss:HRef="http://www.genecards.org/cgi-bin/carddisp.pl?gene=HSPA1A"><Data ss:Type="String">HSPA1A</Data></Cell><Cell ss:StyleID="ref" ss:HRef="http://www.kegg.jp/kegg-bin/show_pathway?map=hsa05169&amp;multi_query=3303+cyan%2Cblack"><Data ss:Type="String">Epstein-Barr virus infection</Data></Cell><Cell ss:StyleID="ref" ss:HRef="http://www.proteinatlas.org/ENSG00000204389"><Data ss:Type="String">ENSG00000204389</Data></Cell><Cell ss:StyleID="ref" ss:HRef="http://genome.ucsc.edu/cgi-bin/hgTracks?position=chr6:27861110-27861762&amp;db=hg19&amp;org=human"><Data ss:Type="String">chr6:27861110-27861762 (+)</Data></Cell><Cell><Data ss:Type="String">chr6</Data></Cell><Cell><Data ss:Type="String">+</Data></Cell><Cell><Data ss:Type="Number">2.7861203e7</Data></Cell><Cell><Data ss:Type="Number">2.7861669e7</Data></Cell><Cell><Data ss:Type="Number">2.7856203e7</Data></Cell><Cell><Data ss:Type="Number">2.7862202e7</Data></Cell><Cell><Data ss:Type="Number">4.0</Data></Cell><Cell><Data ss:Type="Number">0.0</Data></Cell><Cell><Data ss:Type="Number">0.0</Data></Cell><Cell><Data ss:Type="Number">0.0</Data></Cell><Cell><Data ss:Type="Number">0.0</Data></Cell><Cell><Data ss:Type="Number">0.0</Data></Cell><Cell><Data ss:Type="Number">0.0</Data></Cell><Cell><Data ss:Type="Number">0.0</Data></Cell><Cell><Data ss:Type="Number">0.0</Data></Cell><Cell><Data ss:Type="Number">0.0</Data></Cell><Cell><Data ss:Type="Number">0.0</Data></Cell><Cell><Data ss:Type="Number">0.0</Data></Cell><Cell><Data ss:Type="Number">0.0</Data></Cell><Cell><Data ss:Type="Number">0.0</Data></Cell><Cell><Data ss:Type="Number">0.0</Data></Cell><Cell><Data ss:Type="Number">0.0</Data></Cell><Cell><Data ss:Type="Number">1.0</Data></Cell><Cell><Data ss:Type="Number">0.0</Data></Cell><Cell><Data ss:Type="Number">0.0</Data></Cell><Cell><Data ss:Type="Number">0.0</Data></Cell><Cell><Data ss:Type="Number">0.0</Data></Cell><Cell><Data ss:Type="Number">0.0</Data></Cell><Cell><Data ss:Type="Number">0.0</Data></Cell><Cell><Data ss:Type="Number">0.0</Data></Cell><Cell><Data ss:Type="Number">0.0</Data></Cell><Cell><Data ss:Type="Number">0.0</Data></Cell><Cell><Data ss:Type="Number">0.0</Data></Cell><Cell><Data ss:Type="Number">1.0</Data></Cell><Cell><Data ss:Type="Number">0.0</Data></Cell><Cell><Data ss:Type="Number">0.0</Data></Cell><Cell><Data ss:Type="Number">0.0</Data></Cell><Cell><Data ss:Type="Number">0.0</Data></Cell><Cell><Data ss:Type="Number">0.0</Data></Cell><Cell><Data ss:Type="Number">0.0</Data></Cell><Cell><Data ss:Type="Number">1.0</Data></Cell><Cell><Data ss:Type="Number">0.0</Data></Cell><Cell><Data ss:Type="Number">0.0</Data></Cell><Cell><Data ss:Type="Number">1.0</Data></Cell></Row><Row ss:Index="149"><Cell ss:StyleID="ref" ss:HRef="http://www.ncbi.nlm.nih.gov/nuccore/?term=NM_017570"><Data ss:Type="String">NM_017570</Data></Cell><Cell ss:StyleID="ref" ss:HRef="http://www.genecards.org/cgi-bin/carddisp.pl?gene=TACSTD2"><Data ss:Type="String">TACSTD2</Data></Cell><Cell /><Cell ss:StyleID="ref" ss:HRef="http://www.proteinatlas.org/ENSG00000184292"><Data ss:Type="String">ENSG00000184292</Data></Cell><Cell ss:StyleID="ref" ss:HRef="http://genome.ucsc.edu/cgi-bin/hgTracks?position=chr8:145104284-145117467&amp;db=hg19&amp;org=human"><Data ss:Type="String">chr8:145104284-145117467 (-)</Data></Cell><Cell><Data ss:Type="String">chr8</Data></Cell><Cell><Data ss:Type="String">-</Data></Cell><Cell><Data ss:Type="Number">1.45106167e8</Data></Cell><Cell><Data ss:Type="Number">1.45115584e8</Data></Cell><Cell><Data ss:Type="Number">1.45114585e8</Data></Cell><Cell><Data ss:Type="Number">1.45120584e8</Data></Cell><Cell><Data ss:Type="Number">4.0</Data></Cell><Cell><Data ss:Type="Number">0.0</Data></Cell><Cell><Data ss:Type="Number">0.0</Data></Cell><Cell><Data ss:Type="Number">0.0</Data></Cell><Cell><Data ss:Type="Number">0.0</Data></Cell><Cell><Data ss:Type="Number">0.0</Data></Cell><Cell><Data ss:Type="Number">0.0</Data></Cell><Cell><Data ss:Type="Number">0.0</Data></Cell><Cell><Data ss:Type="Number">0.0</Data></Cell><Cell><Data ss:Type="Number">0.0</Data></Cell><Cell><Data ss:Type="Number">0.0</Data></Cell><Cell><Data ss:Type="Number">0.0</Data></Cell><Cell><Data ss:Type="Number">0.0</Data></Cell><Cell><Data ss:Type="Number">0.0</Data></Cell><Cell><Data ss:Type="Number">0.0</Data></Cell><Cell><Data ss:Type="Number">0.0</Data></Cell><Cell><Data ss:Type="Number">0.0</Data></Cell><Cell><Data ss:Type="Number">0.0</Data></Cell><Cell><Data ss:Type="Number">0.0</Data></Cell><Cell><Data ss:Type="Number">0.0</Data></Cell><Cell><Data ss:Type="Number">1.0</Data></Cell><Cell><Data ss:Type="Number">0.0</Data></Cell><Cell><Data ss:Type="Number">0.0</Data></Cell><Cell><Data ss:Type="Number">0.0</Data></Cell><Cell><Data ss:Type="Number">0.0</Data></Cell><Cell><Data ss:Type="Number">0.0</Data></Cell><Cell><Data ss:Type="Number">0.0</Data></Cell><Cell><Data ss:Type="Number">2.0</Data></Cell><Cell><Data ss:Type="Number">0.0</Data></Cell><Cell><Data ss:Type="Number">0.0</Data></Cell><Cell><Data ss:Type="Number">0.0</Data></Cell><Cell><Data ss:Type="Number">1.0</Data></Cell><Cell><Data ss:Type="Number">0.0</Data></Cell><Cell><Data ss:Type="Number">0.0</Data></Cell><Cell><Data ss:Type="Number">0.0</Data></Cell><Cell><Data ss:Type="Number">0.0</Data></Cell><Cell><Data ss:Type="Number">0.0</Data></Cell><Cell><Data ss:Type="Number">0.0</Data></Cell></Row><Row ss:Index="150"><Cell ss:StyleID="ref" ss:HRef="http://www.ncbi.nlm.nih.gov/nuccore/?term=NM_005118"><Data ss:Type="String">NM_005118</Data></Cell><Cell ss:StyleID="ref" ss:HRef="http://www.genecards.org/cgi-bin/carddisp.pl?gene=TSTD1"><Data ss:Type="String">TSTD1</Data></Cell><Cell /><Cell ss:StyleID="ref" ss:HRef="http://www.proteinatlas.org/ENSG00000215845"><Data ss:Type="String">ENSG00000215845</Data></Cell><Cell ss:StyleID="ref" ss:HRef="http://genome.ucsc.edu/cgi-bin/hgTracks?position=chr9:117542616-117572707&amp;db=hg19&amp;org=human"><Data ss:Type="String">chr9:117542616-117572707 (-)</Data></Cell><Cell><Data ss:Type="String">chr9</Data></Cell><Cell><Data ss:Type="String">-</Data></Cell><Cell><Data ss:Type="Number">1.17546915e8</Data></Cell><Cell><Data ss:Type="Number">1.17568408e8</Data></Cell><Cell><Data ss:Type="Number">1.17567409e8</Data></Cell><Cell><Data ss:Type="Number">1.17573408e8</Data></Cell><Cell><Data ss:Type="Number">4.0</Data></Cell><Cell><Data ss:Type="Number">0.0</Data></Cell><Cell><Data ss:Type="Number">0.0</Data></Cell><Cell><Data ss:Type="Number">0.0</Data></Cell><Cell><Data ss:Type="Number">0.0</Data></Cell><Cell><Data ss:Type="Number">0.0</Data></Cell><Cell><Data ss:Type="Number">0.0</Data></Cell><Cell><Data ss:Type="Number">0.0</Data></Cell><Cell><Data ss:Type="Number">0.0</Data></Cell><Cell><Data ss:Type="Number">0.0</Data></Cell><Cell><Data ss:Type="Number">0.0</Data></Cell><Cell><Data ss:Type="Number">0.0</Data></Cell><Cell><Data ss:Type="Number">0.0</Data></Cell><Cell><Data ss:Type="Number">0.0</Data></Cell><Cell><Data ss:Type="Number">0.0</Data></Cell><Cell><Data ss:Type="Number">0.0</Data></Cell><Cell><Data ss:Type="Number">0.0</Data></Cell><Cell><Data ss:Type="Number">1.0</Data></Cell><Cell><Data ss:Type="Number">0.0</Data></Cell><Cell><Data ss:Type="Number">1.0</Data></Cell><Cell><Data ss:Type="Number">0.0</Data></Cell><Cell><Data ss:Type="Number">0.0</Data></Cell><Cell><Data ss:Type="Number">0.0</Data></Cell><Cell><Data ss:Type="Number">0.0</Data></Cell><Cell><Data ss:Type="Number">0.0</Data></Cell><Cell><Data ss:Type="Number">1.0</Data></Cell><Cell><Data ss:Type="Number">0.0</Data></Cell><Cell><Data ss:Type="Number">0.0</Data></Cell><Cell><Data ss:Type="Number">0.0</Data></Cell><Cell><Data ss:Type="Number">0.0</Data></Cell><Cell><Data ss:Type="Number">0.0</Data></Cell><Cell><Data ss:Type="Number">0.0</Data></Cell><Cell><Data ss:Type="Number">0.0</Data></Cell><Cell><Data ss:Type="Number">0.0</Data></Cell><Cell><Data ss:Type="Number">0.0</Data></Cell><Cell><Data ss:Type="Number">1.0</Data></Cell><Cell><Data ss:Type="Number">0.0</Data></Cell><Cell><Data ss:Type="Number">0.0</Data></Cell></Row><Row ss:Index="151"><Cell ss:StyleID="ref" ss:HRef="http://www.ncbi.nlm.nih.gov/nuccore/?term=NR_029637"><Data ss:Type="String">NR_029637</Data></Cell><Cell ss:StyleID="ref" ss:HRef="http://www.genecards.org/cgi-bin/carddisp.pl?gene=CHI3L1"><Data ss:Type="String">CHI3L1</Data></Cell><Cell ss:StyleID="ref" ss:HRef="http://www.kegg.jp/kegg-bin/show_pathway?map=hsa00520&amp;multi_query=1116+cyan%2Cblack"><Data ss:Type="String">Amino sugar and nucleotide sugar metabolism</Data></Cell><Cell ss:StyleID="ref" ss:HRef="http://www.proteinatlas.org/ENSG00000133048"><Data ss:Type="String">ENSG00000133048</Data></Cell><Cell ss:StyleID="ref" ss:HRef="http://genome.ucsc.edu/cgi-bin/hgTracks?position=chrX:65238690-65238843&amp;db=hg19&amp;org=human"><Data ss:Type="String">chrX:65238690-65238843 (+)</Data></Cell><Cell><Data ss:Type="String">chrX</Data></Cell><Cell><Data ss:Type="String">+</Data></Cell><Cell><Data ss:Type="Number">6.5238712e7</Data></Cell><Cell><Data ss:Type="Number">6.5238821e7</Data></Cell><Cell><Data ss:Type="Number">6.5233712e7</Data></Cell><Cell><Data ss:Type="Number">6.5239711e7</Data></Cell><Cell><Data ss:Type="Number">4.0</Data></Cell><Cell><Data ss:Type="Number">0.0</Data></Cell><Cell><Data ss:Type="Number">0.0</Data></Cell><Cell><Data ss:Type="Number">0.0</Data></Cell><Cell><Data ss:Type="Number">0.0</Data></Cell><Cell><Data ss:Type="Number">0.0</Data></Cell><Cell><Data ss:Type="Number">0.0</Data></Cell><Cell><Data ss:Type="Number">0.0</Data></Cell><Cell><Data ss:Type="Number">0.0</Data></Cell><Cell><Data ss:Type="Number">0.0</Data></Cell><Cell><Data ss:Type="Number">0.0</Data></Cell><Cell><Data ss:Type="Number">0.0</Data></Cell><Cell><Data ss:Type="Number">0.0</Data></Cell><Cell><Data ss:Type="Number">1.0</Data></Cell><Cell><Data ss:Type="Number">0.0</Data></Cell><Cell><Data ss:Type="Number">0.0</Data></Cell><Cell><Data ss:Type="Number">0.0</Data></Cell><Cell><Data ss:Type="Number">0.0</Data></Cell><Cell><Data ss:Type="Number">0.0</Data></Cell><Cell><Data ss:Type="Number">0.0</Data></Cell><Cell><Data ss:Type="Number">0.0</Data></Cell><Cell><Data ss:Type="Number">0.0</Data></Cell><Cell><Data ss:Type="Number">0.0</Data></Cell><Cell><Data ss:Type="Number">0.0</Data></Cell><Cell><Data ss:Type="Number">1.0</Data></Cell><Cell><Data ss:Type="Number">0.0</Data></Cell><Cell><Data ss:Type="Number">0.0</Data></Cell><Cell><Data ss:Type="Number">0.0</Data></Cell><Cell><Data ss:Type="Number">0.0</Data></Cell><Cell><Data ss:Type="Number">0.0</Data></Cell><Cell><Data ss:Type="Number">0.0</Data></Cell><Cell><Data ss:Type="Number">2.0</Data></Cell><Cell><Data ss:Type="Number">0.0</Data></Cell><Cell><Data ss:Type="Number">0.0</Data></Cell><Cell><Data ss:Type="Number">0.0</Data></Cell><Cell><Data ss:Type="Number">0.0</Data></Cell><Cell><Data ss:Type="Number">0.0</Data></Cell><Cell><Data ss:Type="Number">0.0</Data></Cell></Row><Row ss:Index="152"><Cell ss:StyleID="ref" ss:HRef="http://www.ncbi.nlm.nih.gov/nuccore/?term=NM_017514"><Data ss:Type="String">NM_017514</Data></Cell><Cell ss:StyleID="ref" ss:HRef="http://www.genecards.org/cgi-bin/carddisp.pl?gene=GOLT1A"><Data ss:Type="String">GOLT1A</Data></Cell><Cell /><Cell ss:StyleID="ref" ss:HRef="http://www.proteinatlas.org/ENSG00000174567"><Data ss:Type="String">ENSG00000174567</Data></Cell><Cell ss:StyleID="ref" ss:HRef="http://genome.ucsc.edu/cgi-bin/hgTracks?position=chrX:153683551-153705057&amp;db=hg19&amp;org=human"><Data ss:Type="String">chrX:153683551-153705057 (+)</Data></Cell><Cell><Data ss:Type="String">chrX</Data></Cell><Cell><Data ss:Type="String">+</Data></Cell><Cell><Data ss:Type="Number">1.53686623e8</Data></Cell><Cell><Data ss:Type="Number">1.53701985e8</Data></Cell><Cell><Data ss:Type="Number">1.53681623e8</Data></Cell><Cell><Data ss:Type="Number">1.53687622e8</Data></Cell><Cell><Data ss:Type="Number">4.0</Data></Cell><Cell><Data ss:Type="Number">0.0</Data></Cell><Cell><Data ss:Type="Number">0.0</Data></Cell><Cell><Data ss:Type="Number">0.0</Data></Cell><Cell><Data ss:Type="Number">0.0</Data></Cell><Cell><Data ss:Type="Number">0.0</Data></Cell><Cell><Data ss:Type="Number">0.0</Data></Cell><Cell><Data ss:Type="Number">0.0</Data></Cell><Cell><Data ss:Type="Number">0.0</Data></Cell><Cell><Data ss:Type="Number">0.0</Data></Cell><Cell><Data ss:Type="Number">0.0</Data></Cell><Cell><Data ss:Type="Number">0.0</Data></Cell><Cell><Data ss:Type="Number">0.0</Data></Cell><Cell><Data ss:Type="Number">0.0</Data></Cell><Cell><Data ss:Type="Number">0.0</Data></Cell><Cell><Data ss:Type="Number">0.0</Data></Cell><Cell><Data ss:Type="Number">0.0</Data></Cell><Cell><Data ss:Type="Number">1.0</Data></Cell><Cell><Data ss:Type="Number">0.0</Data></Cell><Cell><Data ss:Type="Number">1.0</Data></Cell><Cell><Data ss:Type="Number">0.0</Data></Cell><Cell><Data ss:Type="Number">0.0</Data></Cell><Cell><Data ss:Type="Number">0.0</Data></Cell><Cell><Data ss:Type="Number">0.0</Data></Cell><Cell><Data ss:Type="Number">0.0</Data></Cell><Cell><Data ss:Type="Number">1.0</Data></Cell><Cell><Data ss:Type="Number">0.0</Data></Cell><Cell><Data ss:Type="Number">0.0</Data></Cell><Cell><Data ss:Type="Number">0.0</Data></Cell><Cell><Data ss:Type="Number">0.0</Data></Cell><Cell><Data ss:Type="Number">0.0</Data></Cell><Cell><Data ss:Type="Number">0.0</Data></Cell><Cell><Data ss:Type="Number">0.0</Data></Cell><Cell><Data ss:Type="Number">1.0</Data></Cell><Cell><Data ss:Type="Number">0.0</Data></Cell><Cell><Data ss:Type="Number">0.0</Data></Cell><Cell><Data ss:Type="Number">0.0</Data></Cell><Cell><Data ss:Type="Number">0.0</Data></Cell></Row><Row ss:Index="153"><Cell ss:StyleID="ref" ss:HRef="http://www.ncbi.nlm.nih.gov/nuccore/?term=NM_020125"><Data ss:Type="String">NM_020125</Data></Cell><Cell ss:StyleID="ref" ss:HRef="http://www.genecards.org/cgi-bin/carddisp.pl?gene=SLAMF8"><Data ss:Type="String">SLAMF8</Data></Cell><Cell /><Cell ss:StyleID="ref" ss:HRef="http://www.proteinatlas.org/ENSG00000158714"><Data ss:Type="String">ENSG00000158714</Data></Cell><Cell ss:StyleID="ref" ss:HRef="http://genome.ucsc.edu/cgi-bin/hgTracks?position=chr1:159794318-159809443&amp;db=hg19&amp;org=human"><Data ss:Type="String">chr1:159794318-159809443 (+)</Data></Cell><Cell><Data ss:Type="String">chr1</Data></Cell><Cell><Data ss:Type="String">+</Data></Cell><Cell><Data ss:Type="Number">1.59796479e8</Data></Cell><Cell><Data ss:Type="Number">1.59807282e8</Data></Cell><Cell><Data ss:Type="Number">1.59791479e8</Data></Cell><Cell><Data ss:Type="Number">1.59797478e8</Data></Cell><Cell><Data ss:Type="Number">3.0</Data></Cell><Cell><Data ss:Type="Number">0.0</Data></Cell><Cell><Data ss:Type="Number">0.0</Data></Cell><Cell><Data ss:Type="Number">0.0</Data></Cell><Cell><Data ss:Type="Number">0.0</Data></Cell><Cell><Data ss:Type="Number">0.0</Data></Cell><Cell><Data ss:Type="Number">0.0</Data></Cell><Cell><Data ss:Type="Number">0.0</Data></Cell><Cell><Data ss:Type="Number">0.0</Data></Cell><Cell><Data ss:Type="Number">0.0</Data></Cell><Cell><Data ss:Type="Number">0.0</Data></Cell><Cell><Data ss:Type="Number">0.0</Data></Cell><Cell><Data ss:Type="Number">0.0</Data></Cell><Cell><Data ss:Type="Number">0.0</Data></Cell><Cell><Data ss:Type="Number">0.0</Data></Cell><Cell><Data ss:Type="Number">0.0</Data></Cell><Cell><Data ss:Type="Number">0.0</Data></Cell><Cell><Data ss:Type="Number">0.0</Data></Cell><Cell><Data ss:Type="Number">0.0</Data></Cell><Cell><Data ss:Type="Number">0.0</Data></Cell><Cell><Data ss:Type="Number">0.0</Data></Cell><Cell><Data ss:Type="Number">0.0</Data></Cell><Cell><Data ss:Type="Number">1.0</Data></Cell><Cell><Data ss:Type="Number">0.0</Data></Cell><Cell><Data ss:Type="Number">0.0</Data></Cell><Cell><Data ss:Type="Number">0.0</Data></Cell><Cell><Data ss:Type="Number">0.0</Data></Cell><Cell><Data ss:Type="Number">0.0</Data></Cell><Cell><Data ss:Type="Number">0.0</Data></Cell><Cell><Data ss:Type="Number">0.0</Data></Cell><Cell><Data ss:Type="Number">0.0</Data></Cell><Cell><Data ss:Type="Number">0.0</Data></Cell><Cell><Data ss:Type="Number">0.0</Data></Cell><Cell><Data ss:Type="Number">0.0</Data></Cell><Cell><Data ss:Type="Number">1.0</Data></Cell><Cell><Data ss:Type="Number">0.0</Data></Cell><Cell><Data ss:Type="Number">0.0</Data></Cell><Cell><Data ss:Type="Number">1.0</Data></Cell></Row><Row ss:Index="154"><Cell ss:StyleID="ref" ss:HRef="http://www.ncbi.nlm.nih.gov/nuccore/?term=NM_000567"><Data ss:Type="String">NM_000567</Data></Cell><Cell ss:StyleID="ref" ss:HRef="http://www.genecards.org/cgi-bin/carddisp.pl?gene=CRP"><Data ss:Type="String">CRP</Data></Cell><Cell /><Cell ss:StyleID="ref" ss:HRef="http://www.proteinatlas.org/ENSG00000132693"><Data ss:Type="String">ENSG00000132693</Data></Cell><Cell ss:StyleID="ref" ss:HRef="http://genome.ucsc.edu/cgi-bin/hgTracks?position=chr1:159681619-159684839&amp;db=hg19&amp;org=human"><Data ss:Type="String">chr1:159681619-159684839 (-)</Data></Cell><Cell><Data ss:Type="String">chr1</Data></Cell><Cell><Data ss:Type="String">-</Data></Cell><Cell><Data ss:Type="Number">1.59682079e8</Data></Cell><Cell><Data ss:Type="Number">1.59684379e8</Data></Cell><Cell><Data ss:Type="Number">1.5968338e8</Data></Cell><Cell><Data ss:Type="Number">1.59689379e8</Data></Cell><Cell><Data ss:Type="Number">3.0</Data></Cell><Cell><Data ss:Type="Number">0.0</Data></Cell><Cell><Data ss:Type="Number">0.0</Data></Cell><Cell><Data ss:Type="Number">0.0</Data></Cell><Cell><Data ss:Type="Number">0.0</Data></Cell><Cell><Data ss:Type="Number">0.0</Data></Cell><Cell><Data ss:Type="Number">0.0</Data></Cell><Cell><Data ss:Type="Number">0.0</Data></Cell><Cell><Data ss:Type="Number">0.0</Data></Cell><Cell><Data ss:Type="Number">0.0</Data></Cell><Cell><Data ss:Type="Number">0.0</Data></Cell><Cell><Data ss:Type="Number">0.0</Data></Cell><Cell><Data ss:Type="Number">0.0</Data></Cell><Cell><Data ss:Type="Number">1.0</Data></Cell><Cell><Data ss:Type="Number">0.0</Data></Cell><Cell><Data ss:Type="Number">0.0</Data></Cell><Cell><Data ss:Type="Number">0.0</Data></Cell><Cell><Data ss:Type="Number">0.0</Data></Cell><Cell><Data ss:Type="Number">0.0</Data></Cell><Cell><Data ss:Type="Number">0.0</Data></Cell><Cell><Data ss:Type="Number">0.0</Data></Cell><Cell><Data ss:Type="Number">0.0</Data></Cell><Cell><Data ss:Type="Number">0.0</Data></Cell><Cell><Data ss:Type="Number">0.0</Data></Cell><Cell><Data ss:Type="Number">0.0</Data></Cell><Cell><Data ss:Type="Number">0.0</Data></Cell><Cell><Data ss:Type="Number">0.0</Data></Cell><Cell><Data ss:Type="Number">0.0</Data></Cell><Cell><Data ss:Type="Number">0.0</Data></Cell><Cell><Data ss:Type="Number">1.0</Data></Cell><Cell><Data ss:Type="Number">1.0</Data></Cell><Cell><Data ss:Type="Number">0.0</Data></Cell><Cell><Data ss:Type="Number">0.0</Data></Cell><Cell><Data ss:Type="Number">0.0</Data></Cell><Cell><Data ss:Type="Number">0.0</Data></Cell><Cell><Data ss:Type="Number">0.0</Data></Cell><Cell><Data ss:Type="Number">0.0</Data></Cell><Cell><Data ss:Type="Number">0.0</Data></Cell></Row><Row ss:Index="155"><Cell ss:StyleID="ref" ss:HRef="http://www.ncbi.nlm.nih.gov/nuccore/?term=NM_002426"><Data ss:Type="String">NM_002426</Data></Cell><Cell ss:StyleID="ref" ss:HRef="http://www.genecards.org/cgi-bin/carddisp.pl?gene=KRT7"><Data ss:Type="String">KRT7</Data></Cell><Cell /><Cell ss:StyleID="ref" ss:HRef="http://www.proteinatlas.org/ENSG00000135480"><Data ss:Type="String">ENSG00000135480</Data></Cell><Cell ss:StyleID="ref" ss:HRef="http://genome.ucsc.edu/cgi-bin/hgTracks?position=chr11:102731004-102748224&amp;db=hg19&amp;org=human"><Data ss:Type="String">chr11:102731004-102748224 (-)</Data></Cell><Cell><Data ss:Type="String">chr11</Data></Cell><Cell><Data ss:Type="String">-</Data></Cell><Cell><Data ss:Type="Number">1.02733464e8</Data></Cell><Cell><Data ss:Type="Number">1.02745764e8</Data></Cell><Cell><Data ss:Type="Number">1.02744765e8</Data></Cell><Cell><Data ss:Type="Number">1.02750764e8</Data></Cell><Cell><Data ss:Type="Number">3.0</Data></Cell><Cell><Data ss:Type="Number">1.0</Data></Cell><Cell><Data ss:Type="Number">0.0</Data></Cell><Cell><Data ss:Type="Number">0.0</Data></Cell><Cell><Data ss:Type="Number">0.0</Data></Cell><Cell><Data ss:Type="Number">0.0</Data></Cell><Cell><Data ss:Type="Number">0.0</Data></Cell><Cell><Data ss:Type="Number">0.0</Data></Cell><Cell><Data ss:Type="Number">0.0</Data></Cell><Cell><Data ss:Type="Number">0.0</Data></Cell><Cell><Data ss:Type="Number">0.0</Data></Cell><Cell><Data ss:Type="Number">0.0</Data></Cell><Cell><Data ss:Type="Number">0.0</Data></Cell><Cell><Data ss:Type="Number">0.0</Data></Cell><Cell><Data ss:Type="Number">0.0</Data></Cell><Cell><Data ss:Type="Number">0.0</Data></Cell><Cell><Data ss:Type="Number">0.0</Data></Cell><Cell><Data ss:Type="Number">0.0</Data></Cell><Cell><Data ss:Type="Number">1.0</Data></Cell><Cell><Data ss:Type="Number">0.0</Data></Cell><Cell><Data ss:Type="Number">1.0</Data></Cell><Cell><Data ss:Type="Number">0.0</Data></Cell><Cell><Data ss:Type="Number">0.0</Data></Cell><Cell><Data ss:Type="Number">0.0</Data></Cell><Cell><Data ss:Type="Number">0.0</Data></Cell><Cell><Data ss:Type="Number">0.0</Data></Cell><Cell><Data ss:Type="Number">0.0</Data></Cell><Cell><Data ss:Type="Number">0.0</Data></Cell><Cell><Data ss:Type="Number">0.0</Data></Cell><Cell><Data ss:Type="Number">0.0</Data></Cell><Cell><Data ss:Type="Number">0.0</Data></Cell><Cell><Data ss:Type="Number">0.0</Data></Cell><Cell><Data ss:Type="Number">0.0</Data></Cell><Cell><Data ss:Type="Number">0.0</Data></Cell><Cell><Data ss:Type="Number">0.0</Data></Cell><Cell><Data ss:Type="Number">0.0</Data></Cell><Cell><Data ss:Type="Number">0.0</Data></Cell><Cell><Data ss:Type="Number">0.0</Data></Cell></Row><Row ss:Index="156"><Cell ss:StyleID="ref" ss:HRef="http://www.ncbi.nlm.nih.gov/nuccore/?term=NM_001145199"><Data ss:Type="String">NM_001145199</Data></Cell><Cell ss:StyleID="ref" ss:HRef="http://www.genecards.org/cgi-bin/carddisp.pl?gene=SNORA49"><Data ss:Type="String">SNORA49</Data></Cell><Cell /><Cell ss:StyleID="ref" ss:HRef="http://www.proteinatlas.org/ENSG00000208892"><Data ss:Type="String">ENSG00000208892</Data></Cell><Cell ss:StyleID="ref" ss:HRef="http://genome.ucsc.edu/cgi-bin/hgTracks?position=chr12:105716238-105773472&amp;db=hg19&amp;org=human"><Data ss:Type="String">chr12:105716238-105773472 (+)</Data></Cell><Cell><Data ss:Type="String">chr12</Data></Cell><Cell><Data ss:Type="String">+</Data></Cell><Cell><Data ss:Type="Number">1.05724414e8</Data></Cell><Cell><Data ss:Type="Number">1.05765296e8</Data></Cell><Cell><Data ss:Type="Number">1.05719414e8</Data></Cell><Cell><Data ss:Type="Number">1.05725413e8</Data></Cell><Cell><Data ss:Type="Number">3.0</Data></Cell><Cell><Data ss:Type="Number">0.0</Data></Cell><Cell><Data ss:Type="Number">0.0</Data></Cell><Cell><Data ss:Type="Number">0.0</Data></Cell><Cell><Data ss:Type="Number">0.0</Data></Cell><Cell><Data ss:Type="Number">0.0</Data></Cell><Cell><Data ss:Type="Number">0.0</Data></Cell><Cell><Data ss:Type="Number">0.0</Data></Cell><Cell><Data ss:Type="Number">0.0</Data></Cell><Cell><Data ss:Type="Number">0.0</Data></Cell><Cell><Data ss:Type="Number">0.0</Data></Cell><Cell><Data ss:Type="Number">0.0</Data></Cell><Cell><Data ss:Type="Number">0.0</Data></Cell><Cell><Data ss:Type="Number">0.0</Data></Cell><Cell><Data ss:Type="Number">1.0</Data></Cell><Cell><Data ss:Type="Number">0.0</Data></Cell><Cell><Data ss:Type="Number">0.0</Data></Cell><Cell><Data ss:Type="Number">0.0</Data></Cell><Cell><Data ss:Type="Number">0.0</Data></Cell><Cell><Data ss:Type="Number">0.0</Data></Cell><Cell><Data ss:Type="Number">0.0</Data></Cell><Cell><Data ss:Type="Number">0.0</Data></Cell><Cell><Data ss:Type="Number">0.0</Data></Cell><Cell><Data ss:Type="Number">1.0</Data></Cell><Cell><Data ss:Type="Number">0.0</Data></Cell><Cell><Data ss:Type="Number">0.0</Data></Cell><Cell><Data ss:Type="Number">0.0</Data></Cell><Cell><Data ss:Type="Number">0.0</Data></Cell><Cell><Data ss:Type="Number">1.0</Data></Cell><Cell><Data ss:Type="Number">0.0</Data></Cell><Cell><Data ss:Type="Number">0.0</Data></Cell><Cell><Data ss:Type="Number">0.0</Data></Cell><Cell><Data ss:Type="Number">0.0</Data></Cell><Cell><Data ss:Type="Number">0.0</Data></Cell><Cell><Data ss:Type="Number">0.0</Data></Cell><Cell><Data ss:Type="Number">0.0</Data></Cell><Cell><Data ss:Type="Number">0.0</Data></Cell><Cell><Data ss:Type="Number">0.0</Data></Cell></Row><Row ss:Index="157"><Cell ss:StyleID="ref" ss:HRef="http://www.ncbi.nlm.nih.gov/nuccore/?term=NM_006799"><Data ss:Type="String">NM_006799</Data></Cell><Cell ss:StyleID="ref" ss:HRef="http://www.genecards.org/cgi-bin/carddisp.pl?gene=LOC653786"><Data ss:Type="String">LOC653786</Data></Cell><Cell /><Cell ss:StyleID="ref" ss:HRef="http://www.proteinatlas.org/ENSG00000257838"><Data ss:Type="String">ENSG00000257838</Data></Cell><Cell ss:StyleID="ref" ss:HRef="http://genome.ucsc.edu/cgi-bin/hgTracks?position=chr16:2866252-2872635&amp;db=hg19&amp;org=human"><Data ss:Type="String">chr16:2866252-2872635 (+)</Data></Cell><Cell><Data ss:Type="String">chr16</Data></Cell><Cell><Data ss:Type="String">+</Data></Cell><Cell><Data ss:Type="Number">2867164.0</Data></Cell><Cell><Data ss:Type="Number">2871723.0</Data></Cell><Cell><Data ss:Type="Number">2862164.0</Data></Cell><Cell><Data ss:Type="Number">2868163.0</Data></Cell><Cell><Data ss:Type="Number">3.0</Data></Cell><Cell><Data ss:Type="Number">0.0</Data></Cell><Cell><Data ss:Type="Number">0.0</Data></Cell><Cell><Data ss:Type="Number">0.0</Data></Cell><Cell><Data ss:Type="Number">0.0</Data></Cell><Cell><Data ss:Type="Number">0.0</Data></Cell><Cell><Data ss:Type="Number">0.0</Data></Cell><Cell><Data ss:Type="Number">0.0</Data></Cell><Cell><Data ss:Type="Number">0.0</Data></Cell><Cell><Data ss:Type="Number">0.0</Data></Cell><Cell><Data ss:Type="Number">0.0</Data></Cell><Cell><Data ss:Type="Number">0.0</Data></Cell><Cell><Data ss:Type="Number">0.0</Data></Cell><Cell><Data ss:Type="Number">0.0</Data></Cell><Cell><Data ss:Type="Number">0.0</Data></Cell><Cell><Data ss:Type="Number">0.0</Data></Cell><Cell><Data ss:Type="Number">0.0</Data></Cell><Cell><Data ss:Type="Number">0.0</Data></Cell><Cell><Data ss:Type="Number">0.0</Data></Cell><Cell><Data ss:Type="Number">1.0</Data></Cell><Cell><Data ss:Type="Number">0.0</Data></Cell><Cell><Data ss:Type="Number">0.0</Data></Cell><Cell><Data ss:Type="Number">0.0</Data></Cell><Cell><Data ss:Type="Number">0.0</Data></Cell><Cell><Data ss:Type="Number">0.0</Data></Cell><Cell><Data ss:Type="Number">1.0</Data></Cell><Cell><Data ss:Type="Number">0.0</Data></Cell><Cell><Data ss:Type="Number">0.0</Data></Cell><Cell><Data ss:Type="Number">0.0</Data></Cell><Cell><Data ss:Type="Number">0.0</Data></Cell><Cell><Data ss:Type="Number">0.0</Data></Cell><Cell><Data ss:Type="Number">0.0</Data></Cell><Cell><Data ss:Type="Number">0.0</Data></Cell><Cell><Data ss:Type="Number">1.0</Data></Cell><Cell><Data ss:Type="Number">0.0</Data></Cell><Cell><Data ss:Type="Number">0.0</Data></Cell><Cell><Data ss:Type="Number">0.0</Data></Cell><Cell><Data ss:Type="Number">0.0</Data></Cell></Row><Row ss:Index="158"><Cell ss:StyleID="ref" ss:HRef="http://www.ncbi.nlm.nih.gov/nuccore/?term=NM_001793"><Data ss:Type="String">NM_001793</Data></Cell><Cell ss:StyleID="ref" ss:HRef="http://www.genecards.org/cgi-bin/carddisp.pl?gene=SNORD111"><Data ss:Type="String">SNORD111</Data></Cell><Cell /><Cell ss:StyleID="ref" ss:HRef="http://www.proteinatlas.org/ENSG00000221066"><Data ss:Type="String">ENSG00000221066</Data></Cell><Cell ss:StyleID="ref" ss:HRef="http://genome.ucsc.edu/cgi-bin/hgTracks?position=chr16:68667190-68743918&amp;db=hg19&amp;org=human"><Data ss:Type="String">chr16:68667190-68743918 (+)</Data></Cell><Cell><Data ss:Type="String">chr16</Data></Cell><Cell><Data ss:Type="String">+</Data></Cell><Cell><Data ss:Type="Number">6.8678151e7</Data></Cell><Cell><Data ss:Type="Number">6.8732957e7</Data></Cell><Cell><Data ss:Type="Number">6.8673151e7</Data></Cell><Cell><Data ss:Type="Number">6.867915e7</Data></Cell><Cell><Data ss:Type="Number">3.0</Data></Cell><Cell><Data ss:Type="Number">0.0</Data></Cell><Cell><Data ss:Type="Number">0.0</Data></Cell><Cell><Data ss:Type="Number">0.0</Data></Cell><Cell><Data ss:Type="Number">0.0</Data></Cell><Cell><Data ss:Type="Number">0.0</Data></Cell><Cell><Data ss:Type="Number">0.0</Data></Cell><Cell><Data ss:Type="Number">0.0</Data></Cell><Cell><Data ss:Type="Number">0.0</Data></Cell><Cell><Data ss:Type="Number">0.0</Data></Cell><Cell><Data ss:Type="Number">0.0</Data></Cell><Cell><Data ss:Type="Number">0.0</Data></Cell><Cell><Data ss:Type="Number">0.0</Data></Cell><Cell><Data ss:Type="Number">0.0</Data></Cell><Cell><Data ss:Type="Number">0.0</Data></Cell><Cell><Data ss:Type="Number">0.0</Data></Cell><Cell><Data ss:Type="Number">1.0</Data></Cell><Cell><Data ss:Type="Number">0.0</Data></Cell><Cell><Data ss:Type="Number">0.0</Data></Cell><Cell><Data ss:Type="Number">0.0</Data></Cell><Cell><Data ss:Type="Number">0.0</Data></Cell><Cell><Data ss:Type="Number">0.0</Data></Cell><Cell><Data ss:Type="Number">0.0</Data></Cell><Cell><Data ss:Type="Number">0.0</Data></Cell><Cell><Data ss:Type="Number">0.0</Data></Cell><Cell><Data ss:Type="Number">0.0</Data></Cell><Cell><Data ss:Type="Number">0.0</Data></Cell><Cell><Data ss:Type="Number">0.0</Data></Cell><Cell><Data ss:Type="Number">0.0</Data></Cell><Cell><Data ss:Type="Number">1.0</Data></Cell><Cell><Data ss:Type="Number">1.0</Data></Cell><Cell><Data ss:Type="Number">0.0</Data></Cell><Cell><Data ss:Type="Number">0.0</Data></Cell><Cell><Data ss:Type="Number">0.0</Data></Cell><Cell><Data ss:Type="Number">0.0</Data></Cell><Cell><Data ss:Type="Number">0.0</Data></Cell><Cell><Data ss:Type="Number">0.0</Data></Cell><Cell><Data ss:Type="Number">0.0</Data></Cell></Row><Row ss:Index="159"><Cell ss:StyleID="ref" ss:HRef="http://www.ncbi.nlm.nih.gov/nuccore/?term=NR_003079"><Data ss:Type="String">NR_003079</Data></Cell><Cell ss:StyleID="ref" ss:HRef="http://www.genecards.org/cgi-bin/carddisp.pl?gene=HP"><Data ss:Type="String">HP</Data></Cell><Cell /><Cell ss:StyleID="ref" ss:HRef="http://www.proteinatlas.org/ENSG00000257017"><Data ss:Type="String">ENSG00000257017</Data></Cell><Cell ss:StyleID="ref" ss:HRef="http://genome.ucsc.edu/cgi-bin/hgTracks?position=chr16:70571889-70572020&amp;db=hg19&amp;org=human"><Data ss:Type="String">chr16:70571889-70572020 (+)</Data></Cell><Cell><Data ss:Type="String">chr16</Data></Cell><Cell><Data ss:Type="String">+</Data></Cell><Cell><Data ss:Type="Number">7.0571908e7</Data></Cell><Cell><Data ss:Type="Number">7.0572001e7</Data></Cell><Cell><Data ss:Type="Number">7.0566908e7</Data></Cell><Cell><Data ss:Type="Number">7.0572907e7</Data></Cell><Cell><Data ss:Type="Number">3.0</Data></Cell><Cell><Data ss:Type="Number">0.0</Data></Cell><Cell><Data ss:Type="Number">1.0</Data></Cell><Cell><Data ss:Type="Number">1.0</Data></Cell><Cell><Data ss:Type="Number">0.0</Data></Cell><Cell><Data ss:Type="Number">0.0</Data></Cell><Cell><Data ss:Type="Number">0.0</Data></Cell><Cell><Data ss:Type="Number">0.0</Data></Cell><Cell><Data ss:Type="Number">0.0</Data></Cell><Cell><Data ss:Type="Number">0.0</Data></Cell><Cell><Data ss:Type="Number">0.0</Data></Cell><Cell><Data ss:Type="Number">0.0</Data></Cell><Cell><Data ss:Type="Number">0.0</Data></Cell><Cell><Data ss:Type="Number">0.0</Data></Cell><Cell><Data ss:Type="Number">0.0</Data></Cell><Cell><Data ss:Type="Number">0.0</Data></Cell><Cell><Data ss:Type="Number">0.0</Data></Cell><Cell><Data ss:Type="Number">0.0</Data></Cell><Cell><Data ss:Type="Number">0.0</Data></Cell><Cell><Data ss:Type="Number">0.0</Data></Cell><Cell><Data ss:Type="Number">0.0</Data></Cell><Cell><Data ss:Type="Number">0.0</Data></Cell><Cell><Data ss:Type="Number">0.0</Data></Cell><Cell><Data ss:Type="Number">0.0</Data></Cell><Cell><Data ss:Type="Number">1.0</Data></Cell><Cell><Data ss:Type="Number">0.0</Data></Cell><Cell><Data ss:Type="Number">0.0</Data></Cell><Cell><Data ss:Type="Number">0.0</Data></Cell><Cell><Data ss:Type="Number">0.0</Data></Cell><Cell><Data ss:Type="Number">0.0</Data></Cell><Cell><Data ss:Type="Number">0.0</Data></Cell><Cell><Data ss:Type="Number">0.0</Data></Cell><Cell><Data ss:Type="Number">0.0</Data></Cell><Cell><Data ss:Type="Number">0.0</Data></Cell><Cell><Data ss:Type="Number">0.0</Data></Cell><Cell><Data ss:Type="Number">0.0</Data></Cell><Cell><Data ss:Type="Number">0.0</Data></Cell><Cell><Data ss:Type="Number">0.0</Data></Cell></Row><Row ss:Index="160"><Cell ss:StyleID="ref" ss:HRef="http://www.ncbi.nlm.nih.gov/nuccore/?term=NM_001123391"><Data ss:Type="String">NM_001123391</Data></Cell><Cell ss:StyleID="ref" ss:HRef="http://www.genecards.org/cgi-bin/carddisp.pl?gene=KRT23"><Data ss:Type="String">KRT23</Data></Cell><Cell /><Cell ss:StyleID="ref" ss:HRef="http://www.proteinatlas.org/ENSG00000108244"><Data ss:Type="String">ENSG00000108244</Data></Cell><Cell ss:StyleID="ref" ss:HRef="http://genome.ucsc.edu/cgi-bin/hgTracks?position=chr17:36335300-36350894&amp;db=hg19&amp;org=human"><Data ss:Type="String">chr17:36335300-36350894 (-)</Data></Cell><Cell><Data ss:Type="String">chr17</Data></Cell><Cell><Data ss:Type="String">-</Data></Cell><Cell><Data ss:Type="Number">3.6337528e7</Data></Cell><Cell><Data ss:Type="Number">3.6348666e7</Data></Cell><Cell><Data ss:Type="Number">3.6347667e7</Data></Cell><Cell><Data ss:Type="Number">3.6353666e7</Data></Cell><Cell><Data ss:Type="Number">3.0</Data></Cell><Cell><Data ss:Type="Number">0.0</Data></Cell><Cell><Data ss:Type="Number">0.0</Data></Cell><Cell><Data ss:Type="Number">0.0</Data></Cell><Cell><Data ss:Type="Number">0.0</Data></Cell><Cell><Data ss:Type="Number">0.0</Data></Cell><Cell><Data ss:Type="Number">0.0</Data></Cell><Cell><Data ss:Type="Number">0.0</Data></Cell><Cell><Data ss:Type="Number">0.0</Data></Cell><Cell><Data ss:Type="Number">0.0</Data></Cell><Cell><Data ss:Type="Number">0.0</Data></Cell><Cell><Data ss:Type="Number">0.0</Data></Cell><Cell><Data ss:Type="Number">0.0</Data></Cell><Cell><Data ss:Type="Number">0.0</Data></Cell><Cell><Data ss:Type="Number">0.0</Data></Cell><Cell><Data ss:Type="Number">0.0</Data></Cell><Cell><Data ss:Type="Number">0.0</Data></Cell><Cell><Data ss:Type="Number">0.0</Data></Cell><Cell><Data ss:Type="Number">0.0</Data></Cell><Cell><Data ss:Type="Number">0.0</Data></Cell><Cell><Data ss:Type="Number">0.0</Data></Cell><Cell><Data ss:Type="Number">0.0</Data></Cell><Cell><Data ss:Type="Number">0.0</Data></Cell><Cell><Data ss:Type="Number">0.0</Data></Cell><Cell><Data ss:Type="Number">0.0</Data></Cell><Cell><Data ss:Type="Number">0.0</Data></Cell><Cell><Data ss:Type="Number">0.0</Data></Cell><Cell><Data ss:Type="Number">0.0</Data></Cell><Cell><Data ss:Type="Number">0.0</Data></Cell><Cell><Data ss:Type="Number">0.0</Data></Cell><Cell><Data ss:Type="Number">0.0</Data></Cell><Cell><Data ss:Type="Number">1.0</Data></Cell><Cell><Data ss:Type="Number">0.0</Data></Cell><Cell><Data ss:Type="Number">0.0</Data></Cell><Cell><Data ss:Type="Number">0.0</Data></Cell><Cell><Data ss:Type="Number">1.0</Data></Cell><Cell><Data ss:Type="Number">1.0</Data></Cell><Cell><Data ss:Type="Number">0.0</Data></Cell></Row><Row ss:Index="161"><Cell ss:StyleID="ref" ss:HRef="http://www.ncbi.nlm.nih.gov/nuccore/?term=NM_032258"><Data ss:Type="String">NM_032258</Data></Cell><Cell ss:StyleID="ref" ss:HRef="http://www.genecards.org/cgi-bin/carddisp.pl?gene=JUP"><Data ss:Type="String">JUP</Data></Cell><Cell ss:StyleID="ref" ss:HRef="http://www.kegg.jp/kegg-bin/show_pathway?map=hsa05412&amp;multi_query=3728+cyan%2Cblack"><Data ss:Type="String">Arrhythmogenic right ventricular cardiomyopathy (ARVC)</Data></Cell><Cell ss:StyleID="ref" ss:HRef="http://www.proteinatlas.org/ENSG00000173801"><Data ss:Type="String">ENSG00000173801</Data></Cell><Cell ss:StyleID="ref" ss:HRef="http://genome.ucsc.edu/cgi-bin/hgTracks?position=chr17:36335520-36350857&amp;db=hg19&amp;org=human"><Data ss:Type="String">chr17:36335520-36350857 (-)</Data></Cell><Cell><Data ss:Type="String">chr17</Data></Cell><Cell><Data ss:Type="String">-</Data></Cell><Cell><Data ss:Type="Number">3.6337711e7</Data></Cell><Cell><Data ss:Type="Number">3.6348666e7</Data></Cell><Cell><Data ss:Type="Number">3.6347667e7</Data></Cell><Cell><Data ss:Type="Number">3.6353666e7</Data></Cell><Cell><Data ss:Type="Number">3.0</Data></Cell><Cell><Data ss:Type="Number">0.0</Data></Cell><Cell><Data ss:Type="Number">0.0</Data></Cell><Cell><Data ss:Type="Number">0.0</Data></Cell><Cell><Data ss:Type="Number">0.0</Data></Cell><Cell><Data ss:Type="Number">0.0</Data></Cell><Cell><Data ss:Type="Number">0.0</Data></Cell><Cell><Data ss:Type="Number">0.0</Data></Cell><Cell><Data ss:Type="Number">0.0</Data></Cell><Cell><Data ss:Type="Number">0.0</Data></Cell><Cell><Data ss:Type="Number">0.0</Data></Cell><Cell><Data ss:Type="Number">0.0</Data></Cell><Cell><Data ss:Type="Number">0.0</Data></Cell><Cell><Data ss:Type="Number">0.0</Data></Cell><Cell><Data ss:Type="Number">0.0</Data></Cell><Cell><Data ss:Type="Number">0.0</Data></Cell><Cell><Data ss:Type="Number">0.0</Data></Cell><Cell><Data ss:Type="Number">0.0</Data></Cell><Cell><Data ss:Type="Number">0.0</Data></Cell><Cell><Data ss:Type="Number">0.0</Data></Cell><Cell><Data ss:Type="Number">0.0</Data></Cell><Cell><Data ss:Type="Number">0.0</Data></Cell><Cell><Data ss:Type="Number">0.0</Data></Cell><Cell><Data ss:Type="Number">0.0</Data></Cell><Cell><Data ss:Type="Number">0.0</Data></Cell><Cell><Data ss:Type="Number">0.0</Data></Cell><Cell><Data ss:Type="Number">0.0</Data></Cell><Cell><Data ss:Type="Number">0.0</Data></Cell><Cell><Data ss:Type="Number">0.0</Data></Cell><Cell><Data ss:Type="Number">0.0</Data></Cell><Cell><Data ss:Type="Number">0.0</Data></Cell><Cell><Data ss:Type="Number">1.0</Data></Cell><Cell><Data ss:Type="Number">0.0</Data></Cell><Cell><Data ss:Type="Number">0.0</Data></Cell><Cell><Data ss:Type="Number">0.0</Data></Cell><Cell><Data ss:Type="Number">1.0</Data></Cell><Cell><Data ss:Type="Number">1.0</Data></Cell><Cell><Data ss:Type="Number">0.0</Data></Cell></Row><Row ss:Index="162"><Cell ss:StyleID="ref" ss:HRef="http://www.ncbi.nlm.nih.gov/nuccore/?term=NR_002576"><Data ss:Type="String">NR_002576</Data></Cell><Cell ss:StyleID="ref" ss:HRef="http://www.genecards.org/cgi-bin/carddisp.pl?gene=OSBPL7"><Data ss:Type="String">OSBPL7</Data></Cell><Cell /><Cell ss:StyleID="ref" ss:HRef="http://www.proteinatlas.org/ENSG00000006025"><Data ss:Type="String">ENSG00000006025</Data></Cell><Cell ss:StyleID="ref" ss:HRef="http://genome.ucsc.edu/cgi-bin/hgTracks?position=chr17:37009090-37009274&amp;db=hg19&amp;org=human"><Data ss:Type="String">chr17:37009090-37009274 (-)</Data></Cell><Cell><Data ss:Type="String">chr17</Data></Cell><Cell><Data ss:Type="String">-</Data></Cell><Cell><Data ss:Type="Number">3.7009116e7</Data></Cell><Cell><Data ss:Type="Number">3.7009248e7</Data></Cell><Cell><Data ss:Type="Number">3.7008249e7</Data></Cell><Cell><Data ss:Type="Number">3.7014248e7</Data></Cell><Cell><Data ss:Type="Number">3.0</Data></Cell><Cell><Data ss:Type="Number">0.0</Data></Cell><Cell><Data ss:Type="Number">0.0</Data></Cell><Cell><Data ss:Type="Number">0.0</Data></Cell><Cell><Data ss:Type="Number">0.0</Data></Cell><Cell><Data ss:Type="Number">0.0</Data></Cell><Cell><Data ss:Type="Number">0.0</Data></Cell><Cell><Data ss:Type="Number">0.0</Data></Cell><Cell><Data ss:Type="Number">0.0</Data></Cell><Cell><Data ss:Type="Number">0.0</Data></Cell><Cell><Data ss:Type="Number">0.0</Data></Cell><Cell><Data ss:Type="Number">0.0</Da
[truncated: 197,965 more chars]
