# Supplementary material for: Downregulation of miR-181b-5p Inhibits the Viability, Migration, and Glycolysis of Gallbladder Cancer by Upregulating PDHX Under Hypoxia
Source: Front Oncol. 2021 Aug 16;11:683725. doi: 10.3389/fonc.2021.683725 (PMC8415503; doi:10.3389/fonc.2021.683725)
Supplement: Supplementary file 3 [file DataSheet_1.zip › RNA seq raw data/HuGene 2.0 ST Data/Pathway Analysis/A vs B_up/hsa_pathwayResult.xls]

## Sheet: hsa
#Column "PathwayID" stands for Pathway identifiers used in KEGG
#Column "Definition" stands for the definition of the PathwayID
#Column "OriginalWebSite"stands for The map's website,the nodes with red frame and red symbol are associated with the DE genes, green nodes have no significance
#Column "p-value"
"EASE-score" stands for the enrichment p-value of the PathwayID used EASE method, EASE Score is modified Fisher's exact probability by penalizing (subtract) the count of positive agreement by 1
"Fisher-Pvalue" stands for the enrichment p-value of the PathwayID used Fisher's exact test
"Hypergeometric-Pvalue" stands for the enrichment p-value of the PathwayID used Hypergeometric test
#Column "SelectionCounts" stands for the Count of the DE genes' entities directly associated with the listed PathwayID
#Column "SelectionSize" stands for the total number of the DE genes' entities
#Column "Count" stands for the count of the chosen background population genes' entities associated with the listed PathwayID
#Column "Size" stands for the total number of chosen background population genes' entities
#Column "FDR" stands for the false discovery rate of the PathwayID
#Column "Enrichment_Score" stands for the Enrichment Score value of the PathwayID, it equals "-log10(Pvalue)"
#Column "GENES" stands for the DE genes associated with the PathwayID
PathwayID	Definition	OriginalWebSite	Fisher-Pvalue	SelectionCounts	SelectionSize	Count	Size	FDR	Enrichment_Score	Genes
hsa05322	Systemic lupus erythematosus - Homo sapiens (human)	http://www.genome.jp/kegg-bin/show_pathway?hsa05322+733+8334+8330+3018+8347+8339+8348+8357+8354+8356+8363+8368+723790+440689+653604+554313	5.3656e-09	16	124	137	6462	1.41115e-06	8.27038	C8G//HIST1H2AC//HIST1H2AK//HIST1H2BB//HIST1H2BC//HIST1H2BG//HIST1H2BO//HIST1H3H//HIST1H3I//HIST1H3J//HIST1H4J//HIST1H4L//HIST2H2AA4//HIST2H2BF//HIST2H3D//HIST2H4B
hsa05034	Alcoholism - Homo sapiens (human)	http://www.genome.jp/kegg-bin/show_pathway?hsa05034+8334+8330+3018+8347+8339+8348+8357+8354+8356+8363+8368+723790+440689+653604+554313	1.37797e-06	15	124	179	6462	0.000181203	5.86076	HIST1H2AC//HIST1H2AK//HIST1H2BB//HIST1H2BC//HIST1H2BG//HIST1H2BO//HIST1H3H//HIST1H3I//HIST1H3J//HIST1H4J//HIST1H4L//HIST2H2AA4//HIST2H2BF//HIST2H3D//HIST2H4B
hsa05203	Viral carcinogenesis - Homo sapiens (human)	http://www.genome.jp/kegg-bin/show_pathway?hsa05203+898+1029+3018+8347+8339+8348+8363+8368+440689+554313+27044	0.00198333	11	124	207	6462	0.173872	2.70261	CCNE1//CDKN2A//HIST1H2BB//HIST1H2BC//HIST1H2BG//HIST1H2BO//HIST1H4J//HIST1H4L//HIST2H2BF//HIST2H4B//SND1
hsa04976	Bile secretion - Homo sapiens (human)	http://www.genome.jp/kegg-bin/show_pathway?hsa04976+366+6344+10998+6513+6822	0.0120577	5	124	72	6462	0.792795	1.91873	AQP9//SCTR//SLC27A5//SLC2A1//SULT2A1
hsa05202	Transcriptional misregulation in cancer - Homo sapiens (human)	http://www.genome.jp/kegg-bin/show_pathway?hsa05202+1050+8357+8354+8356+653604+3486+7850+3728	0.0219951	8	124	180	6462	1	1.65768	CEBPA//HIST1H3H//HIST1H3I//HIST1H3J//HIST2H3D//IGFBP3//IL1R2//JUP
hsa04060	Cytokine-cytokine receptor interaction - Homo sapiens (human)	http://www.genome.jp/kegg-bin/show_pathway?hsa04060+6369+414062+6374+6372+55540+7850+8794+4982+8764+9966	0.0348151	10	124	271	6462	1	1.45823	CCL24//CCL3L3//CXCL5//CXCL6//IL17RB//IL1R2//TNFRSF10C//TNFRSF11B//TNFRSF14//TNFSF15
hsa04115	p53 signaling pathway - Homo sapiens (human)	http://www.genome.jp/kegg-bin/show_pathway?hsa04115+898+1029+3486+55240	0.0410437	4	124	68	6462	1	1.38675	CCNE1//CDKN2A//IGFBP3//STEAP3
hsa00120	Primary bile acid biosynthesis - Homo sapiens (human)	http://www.genome.jp/kegg-bin/show_pathway?hsa00120+80270+10998	0.0411653	2	124	17	6462	1	1.38547	HSD3B7//SLC27A5
hsa04610	Complement and coagulation cascades - Homo sapiens (human)	http://www.genome.jp/kegg-bin/show_pathway?hsa04610+733+2243+2244+2266	0.0429458	4	124	69	6462	1	1.36708	C8G//FGA//FGB//FGG
hsa05200	Pathways in cancer - Homo sapiens (human)	http://www.genome.jp/kegg-bin/show_pathway?hsa05200+23624+898+1029+1050+7855+3728+3909+2122+6513+9618+7474	0.0486319	11	124	327	6462	1	1.31308	CBLC//CCNE1//CDKN2A//CEBPA//FZD5//JUP//LAMA3//MECOM//SLC2A1//TRAF4//WNT5A
