# Supplementary material for: Downregulation of miR-181b-5p Inhibits the Viability, Migration, and Glycolysis of Gallbladder Cancer by Upregulating PDHX Under Hypoxia
Source: Front Oncol. 2021 Aug 16;11:683725. doi: 10.3389/fonc.2021.683725 (PMC8415503; doi:10.3389/fonc.2021.683725)
Supplement: Supplementary file 3 [file DataSheet_1.zip › RNA seq raw data/HuGene 2.0 ST Data/Pathway Analysis/A vs B_down/hsa_pathwayResult.xls]

## Sheet: hsa
#Column "PathwayID" stands for Pathway identifiers used in KEGG
#Column "Definition" stands for the definition of the PathwayID
#Column "OriginalWebSite"stands for The map's website,the nodes with red frame and red symbol are associated with the DE genes, green nodes have no significance
#Column "p-value"
"EASE-score" stands for the enrichment p-value of the PathwayID used EASE method, EASE Score is modified Fisher's exact probability by penalizing (subtract) the count of positive agreement by 1
"Fisher-Pvalue" stands for the enrichment p-value of the PathwayID used Fisher's exact test
"Hypergeometric-Pvalue" stands for the enrichment p-value of the PathwayID used Hypergeometric test
#Column "SelectionCounts" stands for the Count of the DE genes' entities directly associated with the listed PathwayID
#Column "SelectionSize" stands for the total number of the DE genes' entities
#Column "Count" stands for the count of the chosen background population genes' entities associated with the listed PathwayID
#Column "Size" stands for the total number of chosen background population genes' entities
#Column "FDR" stands for the false discovery rate of the PathwayID
#Column "Enrichment_Score" stands for the Enrichment Score value of the PathwayID, it equals "-log10(Pvalue)"
#Column "GENES" stands for the DE genes associated with the PathwayID
PathwayID	Definition	OriginalWebSite	Fisher-Pvalue	SelectionCounts	SelectionSize	Count	Size	FDR	Enrichment_Score	Genes
hsa05414	Dilated cardiomyopathy - Homo sapiens (human)	http://www.genome.jp/kegg-bin/show_pathway?hsa05414+70+55799+785+1674+1756+3479+8516+3680+3908+5350+6444+7169+7273	1.95057e-06	13	191	90	6462	0.000513	5.70984	ACTC1//CACNA2D3//CACNB4//DES//DMD//IGF1//ITGA8//ITGA9//LAMA2//PLN//SGCD//TPM2//TTN
hsa05410	Hypertrophic cardiomyopathy (HCM) - Homo sapiens (human)	http://www.genome.jp/kegg-bin/show_pathway?hsa05410+70+55799+785+1674+1756+3479+8516+3680+3908+6444+7169+7273	6.25906e-06	12	191	85	6462	0.000823067	5.20349	ACTC1//CACNA2D3//CACNB4//DES//DMD//IGF1//ITGA8//ITGA9//LAMA2//SGCD//TPM2//TTN
hsa04514	Cell adhesion molecules (CAMs) - Homo sapiens (human)	http://www.genome.jp/kegg-bin/show_pathway?hsa04514+57863+947+1003+1272+8516+3680+58494+4685+257194+22871+6403+7412	0.00114177	12	191	145	6462	0.0794588	2.94242	CADM3//CD34//CDH5//CNTN1//ITGA8//ITGA9//JAM2//NCAM2//NEGR1//NLGN1//SELP//VCAM1
hsa05412	Arrhythmogenic right ventricular cardiomyopathy (ARVC) - Homo sapiens (human)	http://www.genome.jp/kegg-bin/show_pathway?hsa05412+55799+785+1674+1756+8516+3680+3908+6444	0.00142709	8	191	74	6462	0.0794588	2.84555	CACNA2D3//CACNB4//DES//DMD//ITGA8//ITGA9//LAMA2//SGCD
hsa04810	Regulation of actin cytoskeleton - Homo sapiens (human)	http://www.genome.jp/kegg-bin/show_pathway?hsa04810+623+1073+1129+2255+2247+2252+2260+10788+8516+3680+4628+10398+80310+5295+4659	0.00151062	15	191	213	6462	0.0794588	2.82084	BDKRB1//CFL2//CHRM2//FGF10//FGF2//FGF7//FGFR1//IQGAP2//ITGA8//ITGA9//MYH10//MYL9//PDGFD//PIK3R1//PPP1R12A
hsa05205	Proteoglycans in cancer - Homo sapiens (human)	http://www.genome.jp/kegg-bin/show_pathway?hsa05205+287+857+960+2255+2247+2252+2260+2318+8322+2719+3479+3791+5295+4659+7078	0.00270207	15	191	226	6462	0.102563	2.5683	ANK2//CAV1//CD44//FGF10//FGF2//FGF7//FGFR1//FLNC//FZD4//GPC3//IGF1//KDR//PIK3R1//PPP1R12A//TIMP3
hsa04151	PI3K-Akt signaling pathway - Homo sapiens (human)	http://www.genome.jp/kegg-bin/show_pathway?hsa04151+284+1129+2255+2247+2252+2260+2690+2791+2788+3479+8516+3680+3791+3815+3908+1902+80310+5295+7010+7148	0.00272981	20	191	344	6462	0.102563	2.56387	ANGPT1//CHRM2//FGF10//FGF2//FGF7//FGFR1//GHR//GNG11//GNG7//IGF1//ITGA8//ITGA9//KDR//KIT//LAMA2//LPAR1//PDGFD//PIK3R1//TEK//TNXB
hsa04610	Complement and coagulation cascades - Homo sapiens (human)	http://www.genome.jp/kegg-bin/show_pathway?hsa04610+2+623+718+730+1675+3075+2162	0.0040478	7	191	69	6462	0.13014	2.39278	A2M//BDKRB1//C3//C7//CFD//CFH//F13A1
hsa05218	Melanoma - Homo sapiens (human)	http://www.genome.jp/kegg-bin/show_pathway?hsa05218+2255+2247+2252+2260+3479+80310+5295	0.00474883	7	191	71	6462	0.13014	2.32341	FGF10//FGF2//FGF7//FGFR1//IGF1//PDGFD//PIK3R1
hsa04270	Vascular smooth muscle contraction - Homo sapiens (human)	http://www.genome.jp/kegg-bin/show_pathway?hsa04270+59+72+10203+3778+27345+4629+10398+5320+5332+4659	0.00494828	10	191	130	6462	0.13014	2.30555	ACTA2//ACTG2//CALCRL//KCNMA1//KCNMB4//MYH11//MYL9//PLA2G2A//PLCB4//PPP1R12A
hsa04510	Focal adhesion - Homo sapiens (human)	http://www.genome.jp/kegg-bin/show_pathway?hsa04510+857+2318+3479+8516+3680+3791+3908+10398+55742+80310+5295+4659+7148	0.00747227	13	191	205	6462	0.178655	2.12655	CAV1//FLNC//IGF1//ITGA8//ITGA9//KDR//LAMA2//MYL9//PARVA//PDGFD//PIK3R1//PPP1R12A//TNXB
hsa05144	Malaria - Homo sapiens (human)	http://www.genome.jp/kegg-bin/show_pathway?hsa05144+948+2532+3820+6403+7412	0.0142379	5	191	49	6462	0.312048	1.84655	CD36//DARC//KLRB1//SELP//VCAM1
hsa05416	Viral myocarditis - Homo sapiens (human)	http://www.genome.jp/kegg-bin/show_pathway?hsa05416+857+1756+3908+4628+4629+6444	0.0203696	6	191	73	6462	0.412093	1.69102	CAV1//DMD//LAMA2//MYH10//MYH11//SGCD
hsa04975	Fat digestion and absorption - Homo sapiens (human)	http://www.genome.jp/kegg-bin/show_pathway?hsa04975+948+5320+8611+8613	0.0319569	4	191	41	6462	0.600333	1.49544	CD36//PLA2G2A//PPAP2A//PPAP2B
hsa04512	ECM-receptor interaction - Homo sapiens (human)	http://www.genome.jp/kegg-bin/show_pathway?hsa04512+948+960+8516+3680+3908+7148	0.0412094	6	191	86	6462	0.722539	1.385	CD36//CD44//ITGA8//ITGA9//LAMA2//TNXB
hsa04020	Calcium signaling pathway - Homo sapiens (human)	http://www.genome.jp/kegg-bin/show_pathway?hsa04020+623+1129+1910+2774+5136+5332+5350+5733+5737+7417	0.0441332	10	191	183	6462	0.725439	1.35523	BDKRB1//CHRM2//EDNRB//GNAL//PDE1A//PLCB4//PLN//PTGER3//PTGFR//VDAC2
