# Supplementary material for: Downregulation of miR-181b-5p Inhibits the Viability, Migration, and Glycolysis of Gallbladder Cancer by Upregulating PDHX Under Hypoxia
Source: Front Oncol. 2021 Aug 16;11:683725. doi: 10.3389/fonc.2021.683725 (PMC8415503; doi:10.3389/fonc.2021.683725)
Supplement: Supplementary file 3 [file DataSheet_1.zip › RNA seq raw data/HuGene 2.0 ST Data/Pathway Analysis/A vs B_down/hsa_pathwayResult.txt]

PathwayID	Definition	OriginalWebSite	Fisher-Pvalue	SelectionCounts	SelectionSize	Count	Size	FDR	Enrichment_Score	Genes
hsa05414	Dilated cardiomyopathy - Homo sapiens (human)	http://www.genome.jp/kegg-bin/show_pathway?hsa05414+70+55799+785+1674+1756+3479+8516+3680+3908+5350+6444+7169+7273	1.950572e-006	13	191	90	6462	5.130003e-004	5.709838e+000	ACTC1//CACNA2D3//CACNB4//DES//DMD//IGF1//ITGA8//ITGA9//LAMA2//PLN//SGCD//TPM2//TTN
hsa05410	Hypertrophic cardiomyopathy (HCM) - Homo sapiens (human)	http://www.genome.jp/kegg-bin/show_pathway?hsa05410+70+55799+785+1674+1756+3479+8516+3680+3908+6444+7169+7273	6.259064e-006	12	191	85	6462	8.230669e-004	5.203491e+000	ACTC1//CACNA2D3//CACNB4//DES//DMD//IGF1//ITGA8//ITGA9//LAMA2//SGCD//TPM2//TTN
hsa04514	Cell adhesion molecules (CAMs) - Homo sapiens (human)	http://www.genome.jp/kegg-bin/show_pathway?hsa04514+57863+947+1003+1272+8516+3680+58494+4685+257194+22871+6403+7412	1.141774e-003	12	191	145	6462	7.945877e-002	2.942420e+000	CADM3//CD34//CDH5//CNTN1//ITGA8//ITGA9//JAM2//NCAM2//NEGR1//NLGN1//SELP//VCAM1
hsa05412	Arrhythmogenic right ventricular cardiomyopathy (ARVC) - Homo sapiens (human)	http://www.genome.jp/kegg-bin/show_pathway?hsa05412+55799+785+1674+1756+8516+3680+3908+6444	1.427095e-003	8	191	74	6462	7.945877e-002	2.845547e+000	CACNA2D3//CACNB4//DES//DMD//ITGA8//ITGA9//LAMA2//SGCD
hsa04810	Regulation of actin cytoskeleton - Homo sapiens (human)	http://www.genome.jp/kegg-bin/show_pathway?hsa04810+623+1073+1129+2255+2247+2252+2260+10788+8516+3680+4628+10398+80310+5295+4659	1.510623e-003	15	191	213	6462	7.945877e-002	2.820844e+000	BDKRB1//CFL2//CHRM2//FGF10//FGF2//FGF7//FGFR1//IQGAP2//ITGA8//ITGA9//MYH10//MYL9//PDGFD//PIK3R1//PPP1R12A
hsa05205	Proteoglycans in cancer - Homo sapiens (human)	http://www.genome.jp/kegg-bin/show_pathway?hsa05205+287+857+960+2255+2247+2252+2260+2318+8322+2719+3479+3791+5295+4659+7078	2.702073e-003	15	191	226	6462	1.025627e-001	2.568303e+000	ANK2//CAV1//CD44//FGF10//FGF2//FGF7//FGFR1//FLNC//FZD4//GPC3//IGF1//KDR//PIK3R1//PPP1R12A//TIMP3
hsa04151	PI3K-Akt signaling pathway - Homo sapiens (human)	http://www.genome.jp/kegg-bin/show_pathway?hsa04151+284+1129+2255+2247+2252+2260+2690+2791+2788+3479+8516+3680+3791+3815+3908+1902+80310+5295+7010+7148	2.729805e-003	20	191	344	6462	1.025627e-001	2.563868e+000	ANGPT1//CHRM2//FGF10//FGF2//FGF7//FGFR1//GHR//GNG11//GNG7//IGF1//ITGA8//ITGA9//KDR//KIT//LAMA2//LPAR1//PDGFD//PIK3R1//TEK//TNXB
hsa04610	Complement and coagulation cascades - Homo sapiens (human)	http://www.genome.jp/kegg-bin/show_pathway?hsa04610+2+623+718+730+1675+3075+2162	4.047803e-003	7	191	69	6462	1.301398e-001	2.392781e+000	A2M//BDKRB1//C3//C7//CFD//CFH//F13A1
hsa05218	Melanoma - Homo sapiens (human)	http://www.genome.jp/kegg-bin/show_pathway?hsa05218+2255+2247+2252+2260+3479+80310+5295	4.748826e-003	7	191	71	6462	1.301398e-001	2.323414e+000	FGF10//FGF2//FGF7//FGFR1//IGF1//PDGFD//PIK3R1
hsa04270	Vascular smooth muscle contraction - Homo sapiens (human)	http://www.genome.jp/kegg-bin/show_pathway?hsa04270+59+72+10203+3778+27345+4629+10398+5320+5332+4659	4.948282e-003	10	191	130	6462	1.301398e-001	2.305546e+000	ACTA2//ACTG2//CALCRL//KCNMA1//KCNMB4//MYH11//MYL9//PLA2G2A//PLCB4//PPP1R12A
hsa04510	Focal adhesion - Homo sapiens (human)	http://www.genome.jp/kegg-bin/show_pathway?hsa04510+857+2318+3479+8516+3680+3791+3908+10398+55742+80310+5295+4659+7148	7.472265e-003	13	191	205	6462	1.786551e-001	2.126548e+000	CAV1//FLNC//IGF1//ITGA8//ITGA9//KDR//LAMA2//MYL9//PARVA//PDGFD//PIK3R1//PPP1R12A//TNXB
hsa05144	Malaria - Homo sapiens (human)	http://www.genome.jp/kegg-bin/show_pathway?hsa05144+948+2532+3820+6403+7412	1.423792e-002	5	191	49	6462	3.120479e-001	1.846553e+000	CD36//DARC//KLRB1//SELP//VCAM1
hsa05416	Viral myocarditis - Homo sapiens (human)	http://www.genome.jp/kegg-bin/show_pathway?hsa05416+857+1756+3908+4628+4629+6444	2.036964e-002	6	191	73	6462	4.120934e-001	1.691017e+000	CAV1//DMD//LAMA2//MYH10//MYH11//SGCD
hsa04975	Fat digestion and absorption - Homo sapiens (human)	http://www.genome.jp/kegg-bin/show_pathway?hsa04975+948+5320+8611+8613	3.195688e-002	4	191	41	6462	6.003328e-001	1.495436e+000	CD36//PLA2G2A//PPAP2A//PPAP2B
hsa04512	ECM-receptor interaction - Homo sapiens (human)	http://www.genome.jp/kegg-bin/show_pathway?hsa04512+948+960+8516+3680+3908+7148	4.120944e-002	6	191	86	6462	7.225389e-001	1.385003e+000	CD36//CD44//ITGA8//ITGA9//LAMA2//TNXB
hsa04020	Calcium signaling pathway - Homo sapiens (human)	http://www.genome.jp/kegg-bin/show_pathway?hsa04020+623+1129+1910+2774+5136+5332+5350+5733+5737+7417	4.413317e-002	10	191	183	6462	7.254389e-001	1.355235e+000	BDKRB1//CHRM2//EDNRB//GNAL//PDE1A//PLCB4//PLN//PTGER3//PTGFR//VDAC2
