# Supplementary material for: Downregulation of miR-181b-5p Inhibits the Viability, Migration, and Glycolysis of Gallbladder Cancer by Upregulating PDHX Under Hypoxia
Source: Front Oncol. 2021 Aug 16;11:683725. doi: 10.3389/fonc.2021.683725 (PMC8415503; doi:10.3389/fonc.2021.683725)
Supplement: Supplementary file 3 [file DataSheet_1.zip › RNA seq raw data/HuGene 2.0 ST Data/All Targets Value.xls]

## Sheet: All Targets Value
All Targets Value # Column A: The probe id. # Column B: The fold change between Group A and Group B. # Column C: The average expression of the gene. # Column D: Indicate the gene is up or down regulated. # Column E: The moderated paired t-test p-value (two-tailed) calculated by limma package. # Column F: The BH corrected p-value. # Column G ~ S: The annotations for each transcript. # Column T ~ A…
	A vs B					Annotations													Normalized Intensities
ProbeID	FC	Regulation	AvgExp	P-value	Q-value	GeneSymbol	Chromosome	Strand	Start	End	Type	Seqname	Source	Description	Pathway	ProteinDomain	SwissProt	Unigene	22A	23A	40A	41A	42A	22B	23B	40B	41B	42B
16842266	0.264996	down	9.85174	4.44e-06	0.111193	MFAP4	chr17	-	19286755	19290553	Coding	NM_001198695	RefSeq	Homo sapiens microfibrillar-associated protein 4 (MFAP4), transcript variant 1, mRNA.		IPR002181:Fibrinogen, alpha/beta/gamma chain, C-terminal globular	B4E317	Hs.296049	9.13292	8.66104	8.99438	8.58376	9.0967	11.4917	10.4467	10.7657	10.2128	11.1317
17095882	0.228326	down	7.68219	6.38e-06	0.111193	OMD	chr9	-	95176527	95186836	Coding	NM_005014	RefSeq	Homo sapiens osteomodulin (OMD), mRNA.		IPR000372:Leucine-rich repeat-containing N-terminal;IPR001611:Leucine-rich repeat	B2R7N9;Q99983	Hs.94070	6.4699	5.5512	6.86061	6.97226	7.22989	9.2962	7.73414	8.72944	9.0096	8.96866
16871467	0.115032	down	8.95405	7.66e-06	0.111193	HSPB6	chr19	-	36245467	36247930	Coding	NM_144617	RefSeq	Homo sapiens heat shock protein, alpha-crystallin-related, B6 (HSPB6), mRNA.		IPR002068:Alpha crystallin/Hsp20 domain;IPR003090:Alpha-crystallin, N-terminal	Q8IVN0;O14558;B4DNC2	Hs.534538	6.13055	6.96923	7.67883	7.14328	9.04865	10.3713	10.1441	10.7901	10.2207	11.0438
17095870	0.0601182	down	8.79856	1.15e-05	0.125006	OGN	chr9	-	95146249	95166978	Coding	NM_033014	RefSeq	Homo sapiens osteoglycin (OGN), transcript variant 1, mRNA.		IPR001611:Leucine-rich repeat	A8K0R3;P20774;Q7Z4E0	Hs.109439	6.61608	5.41301	7.1511	7.51983	7.15265	11.2847	10.6762	11.389	9.69244	11.0906
17014798	0.359021	down	8.00623	1.476e-05	0.12856	SMOC2	chr6	+	168841831	169074629	Coding	NM_022138	RefSeq	Homo sapiens SPARC related modular calcium binding 2 (SMOC2), transcript variant 1, mRNA.		IPR000716:Thyroglobulin type-1;IPR002350:Proteinase inhibitor I1, Kazal;IPR011497:Kazal-type serine protease inhibitor domain;IPR019577:SPARC/Testican, calcium-binding domain	Q9H3U7;Q7Z4C9	Hs.487200	7.41371	7.3906	6.90343	7.15176	7.47702	8.84629	8.66366	8.6833	8.69562	8.83695
16970118	0.147927	down	8.63505	1.81e-05	0.131681	SYNPO2	chr4	+	119809996	119982402	Coding	NM_001128933	RefSeq	Homo sapiens synaptopodin 2 (SYNPO2), transcript variant 2, mRNA.		IPR001478:PDZ domain	Q9UMS6;C6H0M7	Hs.655519	6.9219	6.77566	8.03072	6.31558	8.2388	10.5405	10.1457	10.8565	8.61393	9.91122
16844046	3.92685	up	9.3693	3.79e-05	0.172248	SNORA21	chr17	-	37009116	37009248	snoRNA	NR_002576	RefSeq	Homo sapiens small nucleolar RNA, H/ACA box 21 (SNORA21), small nucleolar RNA.				Hs.738742	9.37564	9.92847	11.2624	10.7756	10.4378	7.05051	7.44183	10.2491	8.81343	8.35818
16956792	0.238242	down	9.34422	3.86e-05	0.172248	ABI3BP	chr3	-	100468000	100712359	Coding	NM_015429	RefSeq	Homo sapiens ABI family, member 3 (NESH) binding protein (ABI3BP), mRNA.		IPR003961:Fibronectin, type III	B4DSV9;Q7Z7G0;Q9H717;Q5JPC9	Hs.477015	8.49591	7.55636	8.28135	8.55989	8.65383	11.2017	10.0416	10.2487	9.65565	10.7472
17113346	0.149933	down	7.71424	3.95e-05	0.172248	CHRDL1	chrX	-	109917084	110039286	Coding	NM_001143981	RefSeq	Homo sapiens chordin-like 1 (CHRDL1), transcript variant 1, mRNA.		IPR001007:von Willebrand factor, type C	B3KRU6;Q9BU40;Q59FB2	Hs.496587	5.5287	5.57604	6.64641	7.48054	6.49551	9.0501	7.42934	10.4825	9.99907	8.45423
17110071	0.226442	down	8.54595	3.99e-05	0.172248	SRPX	chrX	-	38008588	38080696	Coding	NM_006307	RefSeq	Homo sapiens sushi-repeat containing protein, X-linked (SRPX), transcript variant 1, mRNA.		IPR000436:Sushi/SCR/CCP;IPR003410:Hyalin	B3KWP8;P78539	Hs.15154	7.06808	6.47066	7.46789	7.63575	8.73042	9.76434	8.31115	10.3589	9.64294	10.0094
17097072	0.332301	down	7.61116	4.52e-05	0.172248	SVEP1	chr9	-	113127528	113342160	Coding	NM_153366	RefSeq	Homo sapiens sushi, von Willebrand factor type A, EGF and pentraxin domain containing 1 (SVEP1), mRNA.		IPR000436:Sushi/SCR/CCP;IPR001759:Pentaxin;IPR001881:EGF-like calcium-binding;IPR002035:von Willebrand factor, type A;IPR003410:Hyalin;IPR006209:EGF-like domain;IPR011641:Tyrosine-protein kinase ephrin type A/B receptor-like;IPR013111:EGF, extracellular	Q4LDE5;B3KQM1;B3KQM9	Hs.606771	6.4901	6.32322	7.39643	6.60002	7.27243	8.72737	7.95268	8.89692	8.06824	8.38418
17002612	0.24767	down	8.68766	4.9e-05	0.172248	SLIT3	chr5	-	168088745	168728133	Coding	ENST00000519560	ENSEMBL	cdna:known chromosome:GRCh37:5:168088745:168728133:-1 gene:ENSG00000184347 gene_biotype:protein_coding transcript_biotype:protein_coding		IPR000372:Leucine-rich repeat-containing N-terminal;IPR000483:Cysteine-rich flanking region, C-terminal;IPR001611:Leucine-rich repeat;IPR001791:Laminin G domain;IPR006209:EGF-like domain	O75094	Hs.604116	7.5219	7.29869	7.50958	7.94553	8.12882	10.3861	8.82215	10.0142	9.53001	9.71961
17078592	0.114023	down	7.59788	5.14e-05	0.172248	FABP4	chr8	-	82390654	82395498	Coding	ENST00000256104	ENSEMBL	cdna:known chromosome:GRCh37:8:82390654:82395498:-1 gene:ENSG00000170323 gene_biotype:protein_coding transcript_biotype:protein_coding		IPR000566:Lipocalin/cytosolic fatty-acid binding protein domain	P15090	Hs.391561	5.44391	5.17505	5.86676	8.23226	5.43995	9.02286	8.01269	10.6237	10.0305	8.13117
16795965	0.264679	down	8.94604	7.06e-05	0.219723	FBLN5	chr14	-	92335755	92414331	Coding	NM_006329	RefSeq	Homo sapiens fibulin 5 (FBLN5), mRNA.		IPR001881:EGF-like calcium-binding	Q9UBX5;B3KQA8;Q6IAL4;Q86TV4	Hs.332708	7.83514	7.76787	8.1077	7.28052	8.94474	10.4489	9.9133	9.98656	9.32975	9.84589
16977378	0.37308	down	8.51709	8.11e-05	0.234304	TMEM150C	chr4	-	83405604	83483510	Coding	ENST00000515780	ENSEMBL	cdna:known chromosome:GRCh37:4:83405967:83483510:-1 gene:ENSG00000249242 gene_biotype:protein_coding transcript_biotype:protein_coding		IPR019402:Frag1/DRAM/Sfk1	B9EJG8	Hs.507676	8.60366	7.52603	7.14299	7.38172	8.37496	10.1847	9.09163	8.63876	9.10647	9.12002
16820463	3.57749	up	7.96944	8.61e-05	0.234304	CDH3	chr16	+	68678151	68732971	Coding	NM_001793	RefSeq	Homo sapiens cadherin 3, type 1, P-cadherin (placental) (CDH3), mRNA.		IPR000233:Cadherin, cytoplasmic domain;IPR002126:Cadherin	P22223;B4DLF0	Hs.191842	9.19473	8.95037	9.02909	8.92532	8.34506	8.07843	7.05118	6.35969	6.78313	6.97741
16735751	0.240723	down	9.37628	0.000106045	0.26306	LYVE1	chr11	-	10578513	10633236	Coding	NM_006691	RefSeq	Homo sapiens lymphatic vessel endothelial hyaluronan receptor 1 (LYVE1), mRNA.		IPR000538:Link	B2R672;Q9Y5Y7	Hs.655332	9.32185	7.27468	8.46946	9.20307	7.47596	11.1762	8.39112	11.6519	11.4563	9.34228
16762154	0.443478	down	8.33478	0.000113907	0.26306	ABCC9	chr12	-	21950323	22094336	Coding	NM_020297	RefSeq	Homo sapiens ATP-binding cassette, sub-family C (CFTR/MRP), member 9 (ABCC9), transcript variant SUR2B, mRNA.		IPR001140:ABC transporter, transmembrane domain;IPR003439:ABC transporter-like	Q8N9N1	Hs.732701	8.45252	6.75307	7.96649	7.64624	7.9229	9.64424	8.19755	9.38019	8.5622	8.82237
16824258	0.113029	down	9.14616	0.000114768	0.26306	MYH11	chr16	-	15796992	15950890	Coding	NM_002474	RefSeq	Homo sapiens myosin, heavy chain 11, smooth muscle (MYH11), transcript variant SM1A, mRNA.		IPR001609:Myosin head, motor domain;IPR002928:Myosin tail;IPR004009:Myosin, N-terminal, SH3-like	P35749;O14729;O14794;Q66K75;Q7Z7R0;Q16085;Q16086;B1PS43	Hs.460109	7.20745	7.03428	7.86367	6.87663	8.88569	11.3034	11.3462	11.5415	8.25502	11.1478
16995500	0.330279	down	7.14284	0.000161065	0.350002	LIFR	chr5	-	38475065	38608456	Coding	NM_001127671	RefSeq	Homo sapiens leukemia inhibitory factor receptor alpha (LIFR), transcript variant 1, mRNA.		IPR003961:Fibronectin, type III	P42702;A8K1Z4	Hs.133421	6.16152	6.72866	6.95378	5.84353	6.0311	8.63093	7.82889	8.02641	7.3917	7.83188
16664828	0.352886	down	8.81002	0.000168773	0.350002	PODN	chr1	+	53527724	53551174	Coding	NM_001199080	RefSeq	Homo sapiens podocan (PODN), transcript variant 2, mRNA.		IPR001611:Leucine-rich repeat	B2RA94;Q7Z5L7;B4DUY6	Hs.740631	7.42447	7.92017	7.79909	8.07533	9.07421	9.71523	9.46666	9.29668	9.4387	9.88963
17016503	2.88737	up	9.5228	0.000187917	0.371991	HIST1H3I	chr6	-	27839623	27840099	Coding	NM_003533	RefSeq	Homo sapiens histone cluster 1, H3i (HIST1H3I), mRNA.		IPR007125:Histone core	P68431	Hs.132854	11.4497	10.6036	8.0482	10.534	10.8029	10.4816	8.50331	6.84545	9.31723	8.64204
17086386	0.363978	down	6.46575	0.000218915	0.401187	NTRK2	chr9	+	87283466	87638505	Coding	NM_006180	RefSeq	Homo sapiens neurotrophic tyrosine kinase, receptor, type 2 (NTRK2), transcript variant a, mRNA.		IPR000372:Leucine-rich repeat-containing N-terminal;IPR000719:Protein kinase, catalytic domain;IPR001245:Serine-threonine/tyrosine-protein kinase catalytic domain;IPR013098:Immunoglobulin I-set	Q16620;Q8WXJ8	Hs.494312	5.4607	5.25954	5.55425	6.00754	6.40153	7.55773	6.73259	7.41505	7.03694	7.23163
16919225	2.78433	up	10.7016	0.000226225	0.401187	SNORA71A	chr20	-	37055949	37056086	snoRNA	NR_002911	RefSeq	Homo sapiens small nucleolar RNA, H/ACA box 71A (SNORA71A), small nucleolar RNA.				Hs.681779	10.4389	11.5401	11.405	12.2176	11.5997	9.18559	9.27381	10.3188	11.2614	9.77504
16948063	0.531211	down	6.40225	0.000230302	0.401187	NLGN1	chr3	+	173114074	174004434	Coding	ENST00000457714	ENSEMBL	cdna:known chromosome:GRCh37:3:173116238:174004434:1 gene:ENSG00000169760 gene_biotype:protein_coding transcript_biotype:protein_coding		IPR002018:Carboxylesterase, type B;IPR013094:Alpha/beta hydrolase fold-3	Q8N2Q7;D2X2H5	Hs.478289	5.89853	5.81179	5.74145	6.00303	6.27484	6.76161	6.68061	6.75788	6.8525	7.24026
16897834	0.416399	down	10.2636	0.00029294	0.470267	EFEMP1	chr2	-	56093097	56151298	Coding	NM_001039348	RefSeq	Homo sapiens EGF containing fibulin-like extracellular matrix protein 1 (EFEMP1), transcript variant 2, mRNA.		IPR001881:EGF-like calcium-binding;IPR006209:EGF-like domain	B3KS53;Q59G97;B2R6M6;A8KAJ3;Q12805;B4DW75;B4DWH0	Hs.76224	9.89427	8.15632	9.9882	10.0424	10.0771	11.0434	9.81109	11.4815	11.5377	10.6044
17075731	0.405751	down	8.24047	0.000297551	0.470267	CLU	chr8	-	27454434	27472548	Coding	ENST00000316403	ENSEMBL	cdna:known chromosome:GRCh37:8:27454434:27472548:-1 gene:ENSG00000120885 gene_biotype:protein_coding transcript_biotype:protein_coding		IPR000753:Clusterin-like	Q6LDQ3;P10909	Hs.436657	7.97703	8.48216	7.73194	6.42327	7.33461	9.26261	9.17877	8.91139	7.73629	9.36662
16722278	0.278996	down	9.18649	0.000302353	0.470267	SPON1	chr11	+	13984184	14289679	Coding	NM_006108	RefSeq	Homo sapiens spondin 1, extracellular matrix protein (SPON1), mRNA.		IPR000884:Thrombospondin, type 1 repeat;IPR002861:Reeler domain;IPR009465:Spondin, N-terminal	Q9HCB6;B3KMD1;Q3ZCT3	Hs.643864	8.6156	7.06657	7.57166	8.89443	9.17996	10.3299	9.98904	9.9323	10.1335	10.1519
16696811	0.239637	down	8.08177	0.000323031	0.485103	ANGPTL1	chr1	-	178818670	178840215	Coding	NM_004673	RefSeq	Homo sapiens angiopoietin-like 1 (ANGPTL1), mRNA.		IPR002181:Fibrinogen, alpha/beta/gamma chain, C-terminal globular	Q53F22;O95841	Hs.591474	6.70624	7.03578	7.18764	7.11143	7.21506	10.1071	8.80043	9.7512	8.11651	8.78631
17013851	0.409229	down	7.48553	0.000337447	0.489861	MYCT1	chr6	+	153019030	153045717	Coding	NM_025107	RefSeq	Homo sapiens myc target 1 (MYCT1), mRNA.			Q8N699	Hs.18160	7.74529	6.74732	6.81306	5.76666	7.13277	8.91929	7.26542	8.48581	7.48945	8.49022
17072162	0.379487	down	8.48865	0.000383136	0.538244	COL14A1	chr8	+	121072019	121384275	Coding	NM_021110	RefSeq	Homo sapiens collagen, type XIV, alpha 1 (COL14A1), mRNA.		IPR002035:von Willebrand factor, type A;IPR003961:Fibronectin, type III;IPR008160:Collagen triple helix repeat	Q05707;A8KAL5;Q4G0W3	Hs.409662	7.79341	7.20506	8.08276	7.45513	8.4122	9.95385	8.37282	9.71376	8.88183	9.01568
16829728	0.29378	down	6.91941	0.000419011	0.543772	ASPA	chr17	+	3377404	3406713	Coding	ENST00000263080	ENSEMBL	cdna:known chromosome:GRCh37:17:3379296:3406713:1 gene:ENSG00000108381 gene_biotype:protein_coding transcript_biotype:protein_coding		IPR007036:Succinylglutamate desuccinylase/aspartoacylase	P45381	Hs.171142	5.97745	5.93448	6.35121	6.39257	5.52334	8.27644	7.18541	8.38635	7.02447	8.14235
16968878	0.298152	down	7.32058	0.000424067	0.543772	MMRN1	chr4	+	90800683	90875780	Coding	ENST00000394980	ENSEMBL	cdna:known chromosome:GRCh37:4:90800683:90875780:1 gene:ENSG00000138722 gene_biotype:protein_coding transcript_biotype:protein_coding		IPR001073:Complement C1q protein;IPR006209:EGF-like domain;IPR011489:EMI domain	Q13201	Hs.268107	7.30363	6.29663	6.49216	5.99299	6.15277	8.94714	7.05284	9.39145	7.358	8.21816
16858496	0.28848	down	8.77847	0.00042453	0.543772	CNN1	chr19	+	11649579	11661138	Coding	NM_001299	RefSeq	Homo sapiens calponin 1, basic, smooth muscle (CNN1), mRNA.	Smooth_muscle_contraction	IPR000557:Calponin repeat;IPR001715:Calponin homology domain	P51911;Q53FP8;B7Z7E1	Hs.465929	8.1242	7.65131	7.71683	7.49703	8.41935	10.5931	9.86683	9.94593	7.91115	10.059
16825264	0.502828	down	10.4966	0.000475774	0.591999		chr16	-	28009616	28009722	snRNA	ENST00000384536	ENSEMBL	ncrna:snRNA chromosome:GRCh37:16:28009616:28009722:-1 gene:ENSG00000207266 gene_biotype:snRNA transcript_biotype:snRNA					9.53614	9.38946	10.8255	10.5194	9.73279	10.8106	10.3578	11.5298	11.8532	10.4112
16848123	0.412383	down	7.63211	0.000507275	0.613662	ABCA8	chr17	-	66863430	66951533	Coding	NM_007168	RefSeq	Homo sapiens ATP-binding cassette, sub-family A (ABC1), member 8 (ABCA8), mRNA.		IPR003439:ABC transporter-like;IPR004881:Ribosome biogenesis GTPase RsgA, putative	O94911;A1L3U3	Hs.58351	7.01012	6.47372	7.7822	6.74333	6.95631	9.12629	7.6129	9.06274	7.37531	8.17815
16855761	0.240056	down	6.50857	0.000531757	0.622261	CDH19	chr18	-	64168320	64271409	Coding	ENST00000262150	ENSEMBL	cdna:known chromosome:GRCh37:18:64168320:64271371:-1 gene:ENSG00000071991 gene_biotype:protein_coding transcript_biotype:protein_coding		IPR000233:Cadherin, cytoplasmic domain;IPR002126:Cadherin	O60574;Q9H159	Hs.42771	5.52457	5.28248	5.90331	5.40653	5.27957	6.94094	6.34075	8.0376	9.12687	7.24308
16945768	0.556826	down	6.43175	0.00054296	0.622261	CCRL1	chr3	+	132316081	132337811	Coding	NM_178445	RefSeq	Homo sapiens chemokine (C-C motif) receptor-like 1 (CCRL1), transcript variant 1, mRNA.	GPCRDB_Class_A_Rhodopsin-like	IPR000276:GPCR, rhodopsin-like, 7TM;IPR019424:7TM GPCR, olfactory receptor/chemoreceptor Srsx	Q4VBN4;Q9NPB9;B4E2W5	Hs.310512	6.26595	5.67785	6.20247	5.98052	5.92021	7.35865	6.56187	6.84046	6.80528	6.70425
16985518	0.493819	down	9.29397	0.000621123	0.686528	PIK3R1	chr5	+	67511548	67597649	Coding	NM_181523	RefSeq	Homo sapiens phosphoinositide-3-kinase, regulatory subunit 1 (alpha) (PIK3R1), transcript variant 1, mRNA.		IPR000198:Rho GTPase-activating protein domain;IPR000980:SH2 domain;IPR011511:Variant SH3	P27986;B7Z629;B7Z2N8;B3KT19;B3KWZ7	Hs.132225	8.96686	8.96575	9.10645	8.09017	8.79577	10.1211	9.9148	9.53825	9.50498	9.9356
16957396	0.292431	down	9.26372	0.000630566	0.686528	CCDC80	chr3	-	112323407	112368458	Coding	ENST00000206423	ENSEMBL	cdna:known chromosome:GRCh37:3:112323407:112360116:-1 gene:ENSG00000091986 gene_biotype:protein_coding transcript_biotype:protein_coding			Q76M96;A3KC71	Hs.477128	8.16848	6.67753	8.58983	9.20635	9.24182	10.5554	8.96751	11.0622	10.4707	9.69736
16914171	2.38799	up	9.15742	0.000680675	0.711731	PI3	chr20	+	43803517	43805185	Coding	ENST00000243924	ENSEMBL	cdna:known chromosome:GRCh37:20:43803517:43805185:1 gene:ENSG00000124102 gene_biotype:protein_coding transcript_biotype:protein_coding		IPR008197:Whey acidic protein, 4-disulphide core;IPR019541:Trappin protein transglutaminase-binding repeat	P19957	Hs.112341	11.9625	11.1045	8.30972	9.06359	8.48631	10.4307	9.48589	7.92207	7.3276	7.48137
16668397	0.433254	down	7.62469	0.0006864	0.711731	GSTM5	chr1	+	110254864	110260890	Coding	NM_000851	RefSeq	Homo sapiens glutathione S-transferase mu 5 (GSTM5), mRNA.		IPR004045:Glutathione S-transferase, N-terminal;IPR004046:Glutathione S-transferase, C-terminal	Q5T8R2;P46439;Q6ZSP8	Hs.75652	7.11924	6.58619	6.69048	7.01069	7.70005	9.22302	7.67338	7.7054	7.72329	8.81513
16938527	0.474841	down	7.80043	0.000718993	0.715476	RBMS3	chr3	+	29322473	30051886	Coding	NM_001003793	RefSeq	Homo sapiens RNA binding motif, single stranded interacting protein 3 (RBMS3), transcript variant 1, mRNA.		IPR000504:RNA recognition motif domain	Q6XE24;A8K9S4	Hs.221436	6.96187	6.63409	7.92672	7.01979	7.77348	8.64491	7.98219	8.75108	7.92549	8.3847
17059355	0.448076	down	6.09525	0.000722869	0.715476	SEMA3D	chr7	-	84624869	84816171	Coding	NM_152754	RefSeq	Homo sapiens sema domain, immunoglobulin domain (Ig), short basic domain, secreted, (semaphorin) 3D (SEMA3D), mRNA.		IPR001627:Semaphorin/CD100 antigen;IPR013106:Immunoglobulin V-set	O95025	Hs.201340	5.50424	5.17202	5.82412	5.55566	5.52473	7.03496	6.01867	7.3479	5.98486	6.98531
16743751	9.38124	up	8.60165	0.000810806	0.77639	MMP12	chr11	-	102733464	102745764	Coding	NM_002426	RefSeq	Homo sapiens matrix metallopeptidase 12 (macrophage elastase) (MMP12), mRNA.	Matrix_Metalloproteinases	IPR001818:Peptidase M10, metallopeptidase;IPR002477:Peptidoglycan binding-like;IPR018487:Hemopexin/matrixin, repeat	P39900	Hs.1695	11.8384	10.1543	6.06252	11.5213	11.5062	7.39194	6.2225	6.0123	8.00827	7.29882
16689546	0.404749	down	8.07984	0.000830933	0.77639	TGFBR3	chr1	-	92145900	92371892	Coding	NM_003243	RefSeq	Homo sapiens transforming growth factor, beta receptor III (TGFBR3), transcript variant 1, mRNA.	TGF_Beta_Signaling_Pathway	IPR001507:Zona pellucida domain	Q03167	Hs.482390	7.51052	7.14633	7.54712	7.48381	7.44919	9.40104	8.60045	8.8331	7.74778	9.0791
17016506	2.10788	up	7.26644	0.000850228	0.77639	HIST1H4L	chr6	-	27840926	27841289	Coding	NM_003546	RefSeq	Homo sapiens histone cluster 1, H4l (HIST1H4L), mRNA.		IPR004823:TATA box binding protein associated factor (TAF);IPR007125:Histone core	B2R4R0;P62805	Hs.533295	8.95368	7.76106	5.98795	8.16699	8.15202	7.73905	6.44872	5.3439	7.59856	6.51252
16891261	0.219899	down	8.60375	0.000855723	0.77639	DES	chr2	+	220283099	220291461	Coding	NM_001927	RefSeq	Homo sapiens desmin (DES), mRNA.	Striated_muscle_contraction	IPR006821:Intermediate filament head, DNA-binding domain;IPR016044:Filament	P17661	Hs.594952	7.55516	7.55506	7.44541	7.69962	7.30079	10.3578	10.1553	10.3431	7.75905	9.86621
16984304	0.122874	down	10.5271	0.000915762	0.785603	C7	chr5	+	40909354	40983041	Coding	NM_000587	RefSeq	Homo sapiens complement component 7 (C7), mRNA.	Complement_Activation_Classical	IPR000436:Sushi/SCR/CCP;IPR000884:Thrombospondin, type 1 repeat;IPR002172:Low-density lipoprotein (LDL) receptor class A repeat;IPR020864:Membrane attack complex component/perforin (MACPF) domain	Q8TCS7;B2R6W1;P10643;A8K2T4;B4E3S6;Q05CI3	Hs.78065	7.21363	7.03825	10.6637	10.1114	10.0469	12.627	11.1536	12.5083	11.2876	12.6211
16921832	0.482711	down	7.54851	0.00095143	0.785603	JAM2	chr21	+	27011584	27089874	Coding	NM_021219	RefSeq	Homo sapiens junctional adhesion molecule 2 (JAM2), transcript variant 1, mRNA.		IPR013098:Immunoglobulin I-set;IPR013106:Immunoglobulin V-set;IPR013151:Immunoglobulin	P57087	Hs.517227	7.6455	6.75713	6.74263	6.72282	7.24755	8.55426	7.42781	8.57954	7.68173	8.12613
16977833	0.388975	down	9.93944	0.000952019	0.785603	SPARCL1	chr4	-	88394487	88452213	Coding	NM_001128310	RefSeq	Homo sapiens SPARC-like 1 (hevin) (SPARCL1), transcript variant 1, mRNA.		IPR002350:Proteinase inhibitor I1, Kazal;IPR011497:Kazal-type serine protease inhibitor domain;IPR015369:Follistatin/Osteonectin EGF domain;IPR019577:SPARC/Testican, calcium-binding domain	Q14515;Q8N4S1;B7ZB68;B4DNS6;B4E2Z0;B4DV72;B4E397;B4DFZ4	Hs.62886	9.86985	8.43102	9.21106	8.83454	9.94512	10.7071	10.5343	11.3305	9.69864	10.8323
16718670	0.419474	down	7.13317	0.000963501	0.785603	GFRA1	chr10	-	117816436	118033126	Coding	NM_005264	RefSeq	Homo sapiens GDNF family receptor alpha 1 (GFRA1), transcript variant 1, mRNA.	Circadian_Exercise	IPR016017:GDNF/GAS1	P56159	Hs.388347	6.33159	6.5763	6.31354	6.96242	6.34864	8.09945	7.27524	7.96851	7.45031	8.00572
16791419	0.430382	down	6.55799	0.000979878	0.785603	CMA1	chr14	-	24974559	24977471	Coding	ENST00000250378	ENSEMBL	cdna:known chromosome:GRCh37:14:24974559:24977471:-1 gene:ENSG00000092009 gene_biotype:protein_coding transcript_biotype:protein_coding		IPR001254:Peptidase S1/S6, chymotrypsin/Hap	Q4FEB5;Q4FEB3;P23946	Hs.135626	6.6058	5.79784	5.82419	6.31462	5.20672	8.31413	6.05925	6.89207	7.8003	6.76497
17007910	1.81285	up	7.80263	0.000990402	0.785603	MAPK13	chr6	+	36095586	36107842	Coding	NM_002754	RefSeq	Homo sapiens mitogen-activated protein kinase 13 (MAPK13), transcript variant 1, mRNA.		IPR000719:Protein kinase, catalytic domain;IPR001245:Serine-threonine/tyrosine-protein kinase catalytic domain	Q53GK9;B5BTY5;O15264;Q5U4A5;Q6FHR4;Q59F75	Hs.178695	8.53183	8.89995	7.8682	7.65778	8.20103	7.5068	7.94374	6.73548	7.24597	7.43551
17012100	0.146143	down	8.18325	0.00100588	0.785603	PLN	chr6	+	118869442	118881893	Coding	ENST00000357525	ENSEMBL	cdna:known chromosome:GRCh37:6:118869461:118881893:1 gene:ENSG00000198523 gene_biotype:protein_coding transcript_biotype:protein_coding	Calcium_regulation_in_cardiac_cells	IPR005984:Phospholamban	Q5R352;P26678	Hs.170839	6.65043	5.62005	6.71569	7.10417	7.88955	10.1897	10.22	10.2	7.79789	9.44502
17076609	0.510399	down	7.7336	0.00101661	0.785603	SFRP1	chr8	-	41119476	41167016	Coding	NM_003012	RefSeq	Homo sapiens secreted frizzled-related protein 1 (SFRP1), mRNA.		IPR018933:Netrin module, non-TIMP type;IPR020067:Frizzled domain	Q05DS5;Q8N474	Hs.213424	7.1421	6.78392	7.495	7.62109	7.20013	8.44187	7.91487	8.62783	7.91251	8.19667
16993743	0.536397	down	9.73327	0.00102995	0.785603		chr5	-	654144	654462	Noncoding	TCONS_00010868	Rinn lincRNA	linc-SLC9A3-2 chr5:-:654143-654462					8.94216	8.9147	10.1313	9.72535	8.70626	10.1381	9.67096	10.5766	10.9697	9.55755
17050154	0.333246	down	7.24336	0.00106101	0.785603	PRKAR2B	chr7	+	106685094	106802256	Coding	NM_002736	RefSeq	Homo sapiens protein kinase, cAMP-dependent, regulatory, type II, beta (PRKAR2B), mRNA.		IPR000595:Cyclic nucleotide-binding domain;IPR003117:cAMP-dependent protein kinase, regulatory subunit, type I/II alpha/beta	B3KY43;Q6DHZ2	Hs.433068	6.96712	6.07713	5.70658	6.10992	7.3927	8.27404	7.53998	8.15262	8.4603	7.75322
16967875	0.39646	down	9.59637	0.00106431	0.785603	PARM1	chr4	+	75858285	75975325	Coding	NM_015393	RefSeq	Homo sapiens prostate androgen-regulated mucin-like protein 1 (PARM1), mRNA.			Q6UWI2	Hs.105460	9.57591	9.63364	9.37533	6.86866	9.19143	11.4094	11.0633	9.71182	8.91812	10.2161
16729126	1.81199	up	11.337	0.00110473	0.788123	SNORD15B	chr11	+	75115465	75115610	snoRNA	NR_000025	RefSeq	Homo sapiens small nucleolar RNA, C/D box 15B (SNORD15B), small nucleolar RNA.				Hs.689080	11.0597	11.4108	12.2965	11.9764	12.0854	9.87272	10.8821	11.325	11.422	11.0391
17091502	0.48553	down	8.31028	0.00114418	0.788123	PTGDS	chr9	+	139871956	139876194	Coding	ENST00000371625	ENSEMBL	cdna:known chromosome:GRCh37:9:139871957:139876190:1 gene:ENSG00000107317 gene_biotype:protein_coding transcript_biotype:protein_coding	Eicosanoid_Synthesis;Prostaglandin_synthesis_regulation	IPR000566:Lipocalin/cytosolic fatty-acid binding protein domain	P41222	Hs.446429	8.03179	7.25028	7.99174	7.91351	7.75817	9.05443	8.67515	9.01566	8.19847	9.21362
16856299	0.356303	down	8.52509	0.00116639	0.788123	CFD	chr19	+	859665	863624	Coding	NM_001928	RefSeq	Homo sapiens complement factor D (adipsin) (CFD), mRNA.		IPR001254:Peptidase S1/S6, chymotrypsin/Hap;IPR015420:Peptidase S1A, nudel	P00746;A6XNE2	Hs.155597	7.84526	7.59378	7.42766	7.93744	8.09927	9.42684	8.649	10.2829	8.94066	9.04812
16800921	0.369204	down	7.84233	0.00116833	0.788123	FGF7	chr15	+	49715293	50149346	Coding	ENST00000267843	ENSEMBL	cdna:known chromosome:GRCh37:15:49715293:49780972:1 gene:ENSG00000140285 gene_biotype:protein_coding transcript_biotype:protein_coding		IPR002348:Interleukin 1/heparin-binding growth factor	P21781;Q6FGV5;Q96FG5	Hs.567268	7.62998	6.12538	7.68411	6.63889	7.5395	8.38598	8.49428	8.24154	8.21366	9.46994
16978354	0.49037	down	7.43329	0.00118183	0.788123	EMCN	chr4	-	101316498	101801283	Coding	NM_016242	RefSeq	Homo sapiens endomucin (EMCN), transcript variant 1, mRNA.		IPR010740:Endomucin	Q53H40;Q4W5J1;Q9ULC0	Hs.152913	7.21517	6.49281	7.4969	6.71285	6.6786	8.30177	7.39403	8.22873	7.33555	8.47653
17048450	0.357781	down	8.68131	0.00118581	0.788123	GNG11	chr7	+	93551011	93555831	Coding	NM_004126	RefSeq	Homo sapiens guanine nucleotide binding protein (G protein), gamma 11 (GNG11), mRNA.		IPR015898:G-protein gamma-like domain	Q53Y01;P61952	Hs.83381	8.38973	7.15473	7.97433	6.98809	9.19254	9.84731	8.8313	9.23995	9.61249	9.58262
17105862	0.537232	down	6.20262	0.0011944	0.788123	NRK	chrX	+	105066536	105202602	Coding	NM_198465	RefSeq	Homo sapiens Nik related kinase (NRK), mRNA.		IPR000719:Protein kinase, catalytic domain;IPR001180:Citron-like;IPR001245:Serine-threonine/tyrosine-protein kinase catalytic domain	Q7Z2Y5	Hs.209527	5.71877	5.28966	5.95747	5.90045	5.90581	7.03527	6.15798	6.62722	7.06463	6.36897
17084130	0.591582	down	7.26916	0.00124317	0.804502	TEK	chr9	+	27109139	27230173	Coding	NM_000459	RefSeq	Homo sapiens TEK tyrosine kinase, endothelial (TEK), mRNA.		IPR000719:Protein kinase, catalytic domain;IPR001245:Serine-threonine/tyrosine-protein kinase catalytic domain;IPR003961:Fibronectin, type III;IPR018941:Tyrosine-protein kinase, receptor Tie-2, Ig-like domain 1, N-terminal	Q59HG2;Q8IXB8;Q02763	Hs.89640	7.27131	6.77095	7.15666	6.14615	7.10733	8.1683	7.1894	7.96282	7.02939	7.88924
16914745	2.48986	up	9.66268	0.00125617	0.804502	SNORD12	chr20	+	47897220	47897309	snoRNA	NR_003030	RefSeq	Homo sapiens small nucleolar RNA, C/D box 12 (SNORD12), small nucleolar RNA.					8.84545	10.0199	11.4516	10.6984	10.5882	7.84191	9.02902	9.11341	10.1265	8.91239
17059955	0.309871	down	9.21637	0.00128029	0.806108	PDK4	chr7	-	95212809	95225925	Coding	NM_002612	RefSeq	Homo sapiens pyruvate dehydrogenase kinase, isozyme 4 (PDK4), nuclear gene encoding mitochondrial protein, mRNA.	Krebs-TCA_Cycle	IPR003594:ATPase-like, ATP-binding domain;IPR018955:Branched-chain alpha-ketoacid dehydrogenase kinase/Pyruvate dehydrogenase kinase, N-terminal	Q53FG1;B3KU25;A4D1H4;Q16654	Hs.8364	7.77082	9.1601	8.92483	8.61314	7.38729	9.24721	10.9249	9.30177	10.3771	10.4565
16851749	2.68325	up	7.25591	0.00130725	0.806108	DSG3	chr18	+	29027732	29058665	Coding	NM_001944	RefSeq	Homo sapiens desmoglein 3 (DSG3), mRNA.		IPR000233:Cadherin, cytoplasmic domain;IPR002126:Cadherin	P32926	Hs.1925	7.03198	8.56824	7.27553	8.56069	8.40305	6.39633	7.00579	6.6536	6.2008	6.46306
16865910	0.483636	down	8.17657	0.0013142	0.806108	LOC100128252	chr19	+	56989243	57006806	Noncoding	NR_036521	RefSeq	Homo sapiens uncharacterized LOC100128252 (LOC100128252), transcript variant 1, non-coding RNA.			Q96HF5;B4DZL6	Hs.23133	7.03722	8.85565	7.23513	6.62425	8.51059	8.49591	9.08594	8.66827	7.68205	9.5707
17114288	0.39969	down	7.13954	0.00140461	0.849596	GPC3	chrX	-	132669773	133119922	Coding	NM_001164617	RefSeq	Homo sapiens glypican 3 (GPC3), transcript variant 1, mRNA.		IPR001863:Glypican	P51654;Q53H15	Hs.644108	6.57531	5.70522	6.7154	6.84219	6.55195	7.89257	7.3337	8.78116	6.98314	8.01474
16688469	0.521034	down	6.52452	0.00145255	0.866555	PTGER3	chr1	-	71318036	71513491	Noncoding	NR_028294	RefSeq	Homo sapiens prostaglandin E receptor 3 (subtype EP3) (PTGER3), transcript variant 1, non-coding RNA.		IPR000276:GPCR, rhodopsin-like, 7TM;IPR019420:7TM GPCR, serpentine receptor class bc (Srbc);IPR019430:7TM GPCR, serpentine receptor class x (Srx)	P43115;B2KKV4;Q9UBW3;O00325;A8K3L9;Q6TTN3	Hs.445000	5.64011	5.64579	5.86465	6.65737	6.46332	6.7472	6.51011	7.4392	7.27254	7.00494
17007982	0.461575	down	7.57135	0.00154428	0.908832	PI16	chr6	+	36555311	36932613	Coding	NM_001199159	RefSeq	Homo sapiens peptidase inhibitor 16 (PI16), transcript variant 2, mRNA.		IPR014044:CAP domain	B2R701;Q6UXB8	Hs.25391	7.11295	7.06678	6.8541	7.5195	6.515	8.21692	7.50368	8.60474	8.18516	8.13465
16850958	0.535242	down	8.67197	0.00160332	0.930993	APCDD1	chr18	+	10454625	10488698	Coding	NM_153000	RefSeq	Homo sapiens adenomatosis polyposis coli down-regulated 1 (APCDD1), mRNA.			Q8J025	Hs.293274	8.98451	8.62493	6.94882	7.40976	9.13748	9.66828	10.0676	8.15473	8.01567	9.70791
17034528	0.494357	down	7.44199	0.00166712	0.94629	TNXB	chr6_mann_hap4	-	3375419	3408826	Coding	NM_019105	RefSeq	Homo sapiens tenascin XB (TNXB), transcript variant XB, mRNA.		IPR002181:Fibrinogen, alpha/beta/gamma chain, C-terminal globular;IPR003961:Fibronectin, type III;IPR013111:EGF, extracellular	P22105;O95680;Q9Y464;O95681	Hs.485104	6.84855	7.1718	7.12626	7.07727	6.44511	8.21599	7.86234	8.38647	7.37023	7.91584
16837226	1.79092	up	11.2315	0.00167312	0.94629	SNORA38B	chr17	+	65736785	65736917	snoRNA	NR_003706	RefSeq	Homo sapiens small nucleolar RNA, H/ACA box 38B (SNORA38B), small nucleolar RNA.				Hs.693446	10.4819	11.4382	12.6691	11.1188	12.5512	10.174	10.3547	11.6	10.4387	11.4883
17026952	0.41084	down	7.4328	0.00172817	0.964895	TNXB	chr6_apd_hap1	-	3356184	3368634	Coding	NM_019105	RefSeq	Homo sapiens tenascin XB (TNXB), transcript variant XB, mRNA.		IPR002181:Fibrinogen, alpha/beta/gamma chain, C-terminal globular;IPR003961:Fibronectin, type III;IPR013111:EGF, extracellular	P22105;O95680;Q9Y464;O95681	Hs.485104	6.5845	7.03913	6.96344	6.97609	6.39244	8.50962	7.87461	8.47732	7.23109	8.27972
17084838	0.55061	down	7.67615	0.00177049	0.967874	RECK	chr9	+	36036430	36124452	Coding	ENST00000377966	ENSEMBL	cdna:known chromosome:GRCh37:9:36036430:36124448:1 gene:ENSG00000122707 gene_biotype:protein_coding transcript_biotype:protein_coding		IPR002350:Proteinase inhibitor I1, Kazal;IPR011497:Kazal-type serine protease inhibitor domain	B2RCE6;O95980	Hs.388918	7.29498	6.45016	7.38159	7.26317	7.83863	8.39092	7.50973	8.32144	8.26785	8.04308
16790115	0.507298	down	7.71273	0.00178623	0.967874	RNASE1	chr14	-	21269387	21271437	Coding	ENST00000397967	ENSEMBL	cdna:known chromosome:GRCh37:14:21269387:21271437:-1 gene:ENSG00000129538 gene_biotype:protein_coding transcript_biotype:protein_coding		IPR023412:Ribonuclease A, domain	P07998	Hs.78224	7.30904	7.03456	6.92535	7.61158	7.2354	8.83607	7.5527	8.39138	8.21088	8.02037
16716795	0.343248	down	8.27974	0.00180018	0.967874	SORBS1	chr10	-	97071528	97321171	Coding	ENST00000371247	ENSEMBL	cdna:known chromosome:GRCh37:10:97071531:97321135:-1 gene:ENSG00000095637 gene_biotype:protein_coding transcript_biotype:protein_coding		IPR001452:Src homology-3 domain;IPR003127:Sorbin-like;IPR011511:Variant SH3	Q9BX66;B7Z9B7;B4DTX5;B4E264;B4DH45;Q6MZY5	Hs.740371	6.71165	7.27996	8.07418	7.37468	8.10153	9.53839	9.21584	9.3892	7.69779	9.41417
16887589	0.440206	down	10.03	0.00186374	0.989828	CYBRD1	chr2	+	172378757	172414643	Coding	ENST00000321348	ENSEMBL	cdna:known chromosome:GRCh37:2:172378858:172414643:1 gene:ENSG00000071967 gene_biotype:protein_coding transcript_biotype:protein_coding		IPR004877:Cytochrome b561, eukaryote	Q53TN4;B4DWD7	Hs.221941	9.60048	8.86013	9.06828	9.20796	10.454	10.645	10.4324	10.8846	10.572	10.5756
17013773	0.393536	down	7.27664	0.00190197	0.99428	AKAP12	chr6	+	151561134	151679694	Coding	NM_005100	RefSeq	Homo sapiens A kinase (PRKA) anchor protein 12 (AKAP12), transcript variant 1, mRNA.	G_Protein_Signaling	IPR001573:Protein kinase A anchoring, WSK motif;IPR018459:RII binding domain	Q02952;Q86TJ9;Q5CZB5	Hs.371240	6.74204	5.95166	6.32733	6.61834	7.38027	7.6451	7.72288	8.77844	7.79128	7.8091
16745507	0.39647	down	5.00998	0.00192495	0.99428	MIRLET7A2	chr11	-	122017229	122017301	miRNA	NR_029477	RefSeq	Homo sapiens microRNA let-7a-2 (MIRLET7A2), microRNA.					3.71325	3.80153	5.14541	4.80595	4.24696	5.29434	4.88342	5.50997	5.96223	6.73672
16831224	0.483247	down	6.31292	0.00194372	0.99428	MYOCD	chr17	+	12569207	12672266	Coding	NM_001146312	RefSeq	Homo sapiens myocardin (MYOCD), transcript variant 1, mRNA.		IPR003034:DNA-binding SAP;IPR004018:RPEL repeat	Q6N065;Q8IZQ8	Hs.567641	5.75895	5.67382	5.82435	5.6849	5.99966	7.51755	6.81705	7.06678	5.93016	6.85597
16867432	0.512175	down	8.48691	0.00197658	0.99428	PTPRS	chr19	-	5173977	5340814	Coding	NM_002850	RefSeq	Homo sapiens protein tyrosine phosphatase, receptor type, S (PTPRS), transcript variant 1, mRNA.		IPR000242:Protein-tyrosine phosphatase, receptor/non-receptor type;IPR003961:Fibronectin, type III;IPR013098:Immunoglobulin I-set	A8E4L7;Q13332;Q16343;Q9UM81;Q8NHS7;Q59FX6	Hs.740466	7.93203	8.88125	8.06757	7.25335	7.88713	9.31443	9.17418	8.75973	8.7088	8.89065
16687847	2.29843	up	7.99354	0.00198628	0.99428	TACSTD2	chr1	-	59041095	59043166	Coding	NM_002353	RefSeq	Homo sapiens tumor-associated calcium signal transducer 2 (TACSTD2), mRNA.		IPR000716:Thyroglobulin type-1	P09758	Hs.23582	8.29774	10.1184	8.45828	7.38963	8.70527	7.32528	8.35536	6.56143	6.2175	8.50651
16931237	0.553854	down	8.54991	0.00201326	0.996334	FBLN1	chr22	+	45898118	45997015	Coding	ENST00000348697	ENSEMBL	cdna:known chromosome:GRCh37:22:45898719:45997014:1 gene:ENSG00000077942 gene_biotype:protein_coding transcript_biotype:protein_coding		IPR000020:Anaphylatoxin/fibulin;IPR001881:EGF-like calcium-binding	P23142;Q8NBH6;B4DUV1	Hs.24601	8.16407	8.03046	7.90435	8.01578	8.50381	9.07329	8.43254	9.31421	8.95029	9.11025
16914972	0.470855	down	6.52799	0.00204391	0.999954	DOK5	chr20	+	53092136	53267710	Coding	NM_018431	RefSeq	Homo sapiens docking protein 5 (DOK5), mRNA.		IPR001849:Pleckstrin homology domain;IPR002404:Insulin receptor substrate-1, PTB	Q9P104	Hs.656582	5.90945	5.59897	6.155	5.56238	6.69754	7.58532	7.32809	6.61611	6.54206	7.28499
17051441	1.88416	up	6.5738	0.00213683	0.999954	FAM40B	chr7	+	129074274	129128240	Coding	NM_020704	RefSeq	Homo sapiens family with sequence similarity 40, member B (FAM40B), transcript variant 1, mRNA.		IPR012486:N1221-like;IPR021819:Protein of unknown function DUF3402	Q9ULQ0;A8K2A0	Hs.489988	7.17071	7.28462	6.40795	6.6481	7.64241	5.97633	6.32658	6.13669	5.94015	6.20444
17080082	0.522207	down	6.67098	0.0021427	0.999954	ANGPT1	chr8	-	108261710	108510283	Coding	ENST00000297450	ENSEMBL	cdna:novel chromosome:GRCh37:8:108261721:108510283:-1 gene:ENSG00000154188 gene_biotype:protein_coding transcript_biotype:protein_coding		IPR002181:Fibrinogen, alpha/beta/gamma chain, C-terminal globular	Q5HYA0	Hs.369675	6.28755	6.74293	5.96229	5.7732	6.24564	7.76516	7.13619	7.34911	6.52189	6.92579
16666416	0.388392	down	6.90451	0.00215187	0.999954	NEXN	chr1	+	78354198	78409580	Coding	NM_144573	RefSeq	Homo sapiens nexilin (F actin binding protein) (NEXN), transcript variant 1, mRNA.		IPR013098:Immunoglobulin I-set	Q0ZGT2;B4DUN9;B4DDI0;Q86WF6;Q7Z4C7	Hs.612385	5.94723	5.54171	6.52351	5.96246	7.13661	8.12584	7.23227	8.10704	7.34065	7.1278
16906646	0.52102	down	6.13811	0.00215411	0.999954		chr2	-	195528831	195528898	snoRNA	ENST00000516708	ENSEMBL	ncrna:snoRNA chromosome:GRCh37:2:195528831:195528898:-1 gene:ENSG00000252517 gene_biotype:snoRNA transcript_biotype:snoRNA					6.06358	5.55095	6.01853	6.00519	4.70084	6.81746	6.94132	6.87936	6.28593	6.11797
17019698	0.49674	down	8.40818	0.00218269	0.999954	RCAN2	chr6	-	46188467	46459804	Coding	NM_001251973	RefSeq	Homo sapiens regulator of calcineurin 2 (RCAN2), transcript variant 3, mRNA.		IPR006931:Calcipressin	B2R612;Q14206	Hs.440168	8.17066	7.91606	7.67672	7.38469	8.36916	9.84435	9.31236	8.63509	7.70939	9.06329
16805541	0.560526	down	7.04586	0.00222114	0.999954	SYNM	chr15	+	99637426	99675800	Coding	NM_145728	RefSeq	Homo sapiens synemin, intermediate filament protein (SYNM), transcript variant A, mRNA.		IPR016044:Filament	O15061	Hs.207106	6.74591	6.66276	6.44817	6.6439	6.64068	7.75524	7.79114	7.62305	6.98168	7.16605
16996234	0.459372	down	10.6061	0.00223345	0.999954	PPAP2A	chr5	-	54720682	54830878	Coding	NM_003711	RefSeq	Homo sapiens phosphatidic acid phosphatase type 2A (PPAP2A), transcript variant 1, mRNA.		IPR000326:Phosphatidic acid phosphatase type 2/haloperoxidase	O14494	Hs.696231	10.0103	10.3912	10.6449	8.66177	10.5167	11.9351	11.0917	11.1538	10.3476	11.308
17083091	0.617228	down	4.84563	0.0022619	0.999954		chr9	+	558826	558930	snRNA	ENST00000365302	ENSEMBL	ncrna:snRNA chromosome:GRCh37:9:558826:558930:1 gene:ENSG00000202172 gene_biotype:snRNA transcript_biotype:snRNA					4.01612	4.49343	5.191	4.32781	4.45947	4.88697	5.22218	5.53208	5.00792	5.3193
16769250	0.340797	down	8.52378	0.00228548	0.999954	IGF1	chr12	-	102789645	102874423	Coding	NM_001111283	RefSeq	Homo sapiens insulin-like growth factor 1 (somatomedin C) (IGF1), transcript variant 1, mRNA.		IPR016179:Insulin-like	Q59GC5;Q13429;P05019	Hs.160562	7.29758	7.45416	7.38952	8.75359	7.84151	9.77495	7.86714	9.7029	10.7159	8.44054
16972198	0.547361	down	7.29269	0.00231118	0.999954	TLL1	chr4	+	166794410	167025609	Coding	NM_012464	RefSeq	Homo sapiens tolloid-like 1 (TLL1), transcript variant 1, mRNA.		IPR000859:CUB;IPR001506:Peptidase M12A, astacin;IPR001881:EGF-like calcium-binding	O43897	Hs.106513	7.37764	6.44335	6.98948	7.00229	6.47711	7.98224	7.39536	8.0692	7.31832	7.87193
16695151	3.93114	up	8.729	0.0023256	0.999954	CRP	chr1	-	159682079	159684379	Coding	NM_000567	RefSeq	Homo sapiens C-reactive protein, pentraxin-related (CRP), mRNA.		IPR001759:Pentaxin	P02741	Hs.76452	9.56011	10.042	11.0563	6.77764	11.1463	8.39975	8.52722	7.21574	6.12808	8.43683
17047758	0.638449	down	4.26426	0.00238719	0.999954		chr7	+	78659556	78659661	snRNA	ENST00000391243	ENSEMBL	ncrna:snRNA chromosome:GRCh37:7:78659556:78659661:1 gene:ENSG00000212545 gene_biotype:snRNA transcript_biotype:snRNA					4.22901	3.50164	4.42919	3.92518	3.6179	5.07237	4.15937	4.89686	4.50542	4.30568
17055447	0.41294	down	7.66413	0.0024148	0.999954	MEOX2	chr7	-	15650837	15726437	Coding	ENST00000262041	ENSEMBL	cdna:known chromosome:GRCh37:7:15650837:15726437:-1 gene:ENSG00000106511 gene_biotype:protein_coding transcript_biotype:protein_coding		IPR001356:Homeodomain	B2R8I7;P50222	Hs.170355	7.18619	6.58906	6.8455	7.39156	7.11835	9.01133	7.3322	8.89065	8.94976	7.3267
16688506	0.393857	down	8.2044	0.00243372	0.999954	NEGR1	chr1	-	71868625	72748417	Coding	ENST00000357731	ENSEMBL	cdna:known chromosome:GRCh37:1:71868625:72748417:-1 gene:ENSG00000172260 gene_biotype:protein_coding transcript_biotype:protein_coding		IPR013098:Immunoglobulin I-set;IPR013106:Immunoglobulin V-set;IPR013151:Immunoglobulin	Q7Z3B1;Q68DZ8;Q8N440;B4DI94	Hs.146542	7.37524	8.25588	7.05443	7.54569	7.43014	9.30692	8.50625	9.27645	8.27552	9.01752
16872594	0.615458	down	7.37782	0.00248161	0.999954	ATP5SL	chr19	-	41960074	42006554	Coding	ENST00000507129	ENSEMBL	cdna:known chromosome:GRCh37:19:41937932:42006550:-1 gene:ENSG00000105341 gene_biotype:protein_coding transcript_biotype:protein_coding				Hs.740416	7.87084	6.70946	7.03395	6.50614	7.01804	8.36493	7.11327	7.86387	7.46024	7.83746
16773453	0.590124	down	7.37796	0.00248723	0.999954	WASF3	chr13	+	27131840	27263085	Coding	NM_006646	RefSeq	Homo sapiens WAS protein family, member 3 (WASF3), mRNA.		IPR003124:WH2 domain	Q9UPY6;Q86VQ2	Hs.618732	7.4522	6.1203	6.85445	7.42705	7.13352	7.99915	6.91065	8.14884	8.06819	7.66524
16884956	2.43508	up	7.60655	0.0025569	0.999954	STEAP3	chr2	+	119981384	120023228	Coding	NM_182915	RefSeq	Homo sapiens STEAP family member 3, metalloreductase (STEAP3), transcript variant 1, mRNA.		IPR004455:NADP oxidoreductase, coenzyme F420-dependent;IPR013130:Ferric reductase transmembrane component-like domain	Q658P3;Q9H7Y1	Hs.647822	8.20707	9.00594	8.44098	7.15869	8.43001	7.0937	6.87475	6.61491	7.08259	7.1569
16963113	0.237983	down	9.408	0.00259625	0.999954	APOD	chr3	-	195295573	195311076	Coding	NM_001647	RefSeq	Homo sapiens apolipoprotein D (APOD), mRNA.		IPR000566:Lipocalin/cytosolic fatty-acid binding protein domain;IPR005657:Triabin, pallidipin/procalin	P05090;B4DGC3	Hs.522555	7.98788	7.35581	8.56466	7.20499	10.749	10.6421	10.0799	10.9615	10.1706	10.3636
17021092	0.640383	down	7.0096	0.00261545	0.999954	FAM46A	chr6	-	82201156	82462491	Coding	ENST00000369754	ENSEMBL	cdna:known chromosome:GRCh37:6:82455447:82462425:-1 gene:ENSG00000112773 gene_biotype:protein_coding transcript_biotype:protein_coding		IPR012937:Domain of unknown function DUF1693	Q96IP4	Hs.10784	6.71545	6.93766	6.70947	6.27381	6.80412	7.39096	7.34369	7.31176	7.0784	7.53067
16919227	2.19559	up	10.0997	0.00264368	0.999954	SNORA71C	chr20	-	37058310	37058447	snoRNA	NR_003017	RefSeq	Homo sapiens small nucleolar RNA, H/ACA box 71C (SNORA71C), small nucleolar RNA.				Hs.711516	10.0515	10.876	9.77247	11.5789	11.0562	8.95714	9.06584	9.60652	10.7087	9.32383
16779958	0.487538	down	8.20969	0.00265273	0.999954	EDNRB	chr13	-	78469616	78549664	Coding	ENST00000377211	ENSEMBL	cdna:putative chromosome:GRCh37:13:78469616:78493903:-1 gene:ENSG00000136160 gene_biotype:protein_coding transcript_biotype:protein_coding	Prostaglandin_synthesis_regulation;GPCRDB_Class_A_Rhodopsin-like;Peptide_GPCRs	IPR000276:GPCR, rhodopsin-like, 7TM;IPR019424:7TM GPCR, olfactory receptor/chemoreceptor Srsx;IPR019430:7TM GPCR, serpentine receptor class x (Srx)	P24530	Hs.82002	8.32813	7.09642	8.00339	7.44056	7.58892	8.69263	8.23387	8.73449	8.43253	9.54597
16697971	0.355066	down	7.51041	0.00274092	0.999954	LMOD1	chr1	-	201865580	201915716	Coding	ENST00000367288	ENSEMBL	cdna:known chromosome:GRCh37:1:201865580:201915715:-1 gene:ENSG00000163431 gene_biotype:protein_coding transcript_biotype:protein_coding		IPR003124:WH2 domain;IPR004934:Tropomodulin	P29536;B3KX20	Hs.519075	6.39013	6.08474	6.7544	6.79779	7.7904	8.55791	8.55345	8.64452	7.05104	8.47974
16780317	3.23297	up	6.47654	0.00274971	0.999954	CLDN10-AS1	chr13	-	96131698	96186164	Noncoding	NR_046533	RefSeq	Homo sapiens CLDN10 antisense RNA 1 (non-protein coding) (CLDN10-AS1), non-coding RNA.					6.09065	8.39672	9.20843	6.04363	6.87543	5.35842	6.05404	5.85437	5.09127	5.79246
16745470	0.632589	down	7.06904	0.00293939	0.999954	MIR100HG	chr11	-	121899033	122293579	miRNA	NR_024430	RefSeq	Homo sapiens mir-100-let-7a-2 cluster host gene (non-protein coding) (MIR100HG), non-coding RNA.				Hs.44098	6.4889	6.37994	6.74041	7.09666	6.98762	7.44262	7.15916	7.19671	7.58106	7.61728
17004208	0.561382	down	7.99158	0.00294222	0.999954	FOXC1	chr6	+	1610679	1614132	Coding	NM_001453	RefSeq	Homo sapiens forkhead box C1 (FOXC1), mRNA.		IPR001766:Transcription factor, fork head	Q12948;A3KPE3	Hs.348883	7.67298	7.02329	8.3626	6.91968	7.89696	8.11041	8.46395	8.88045	7.99432	8.59111
16687737	0.55204	down	8.63951	0.00297087	0.999954	PPAP2B	chr1	-	56960419	57110974	Coding	NM_003713	RefSeq	Homo sapiens phosphatidic acid phosphatase type 2B (PPAP2B), mRNA.		IPR000326:Phosphatidic acid phosphatase type 2/haloperoxidase	O14495;Q5U0F7	Hs.405156	8.95622	8.05206	8.13877	7.36026	8.54733	9.11274	8.8466	9.51224	8.34892	9.51992
17023150	0.533022	down	10.3715	0.00308098	0.999954	MAN1A1	chr6	-	119498374	119670926	Coding	NM_005907	RefSeq	Homo sapiens mannosidase, alpha, class 1A, member 1 (MAN1A1), mRNA.		IPR001382:Glycoside hydrolase, family 47	Q6P052	Hs.102788	10.3429	10.1317	9.82977	8.76966	10.5142	11.3676	10.8538	10.4864	10.4838	10.9353
16788618	0.450215	down	5.18785	0.00315826	0.999954	SNORD114-2	chr14	+	101418193	101418270	snoRNA	NR_003194	RefSeq	Homo sapiens small nucleolar RNA, C/D box 114-2 (SNORD114-2), small nucleolar RNA.					4.66862	4.47289	5.04294	4.14397	4.73253	4.97069	6.50619	5.68226	5.2231	6.43528
16713530	0.599946	down	8.85509	0.00316302	0.999954	CXCL12	chr10	-	44793038	44881941	Coding	NM_199168	RefSeq	Homo sapiens chemokine (C-X-C motif) ligand 12 (CXCL12), transcript variant 1, mRNA.		IPR001811:Chemokine interleukin-8-like domain	P48061	Hs.522891	9.19943	7.6638	9.04044	8.41569	8.11334	9.51729	8.40789	9.72229	9.12701	9.3437
16673227	0.631565	down	6.80568	0.00316621	0.999954		chr1	+	164608802	164608908	snRNA	ENST00000384354	ENSEMBL	ncrna:snRNA chromosome:GRCh37:1:164608802:164608908:1 gene:ENSG00000207082 gene_biotype:snRNA transcript_biotype:snRNA					6.65752	6.10268	6.42122	6.49509	6.69439	7.22246	7.00185	7.33508	6.97875	7.14775
16844509	2.36435	up	8.82264	0.00316995	0.999954	KRT23	chr17	-	39078948	39093836	Coding	NM_015515	RefSeq	Homo sapiens keratin 23 (histone deacetylase inducible) (KRT23), mRNA.		IPR016044:Filament	B2RBC7;Q9C075;B7Z7J2;Q8TC04;Q9UFN7	Hs.9029	8.76395	10.0588	8.91139	7.52174	11.9609	7.97747	9.0512	7.77831	6.86613	9.33646
16959386	0.355745	down	8.80691	0.00318913	0.999954	SLCO2A1	chr3	-	133651540	133771028	Coding	NM_005630	RefSeq	Homo sapiens solute carrier organic anion transporter family, member 2A1 (SLCO2A1), mRNA.		IPR004156:Organic anion transporter polypeptide OATP;IPR011497:Kazal-type serine protease inhibitor domain;IPR011701:Major facilitator superfamily	Q92959;B7Z8J8	Hs.518270	8.55771	8.6475	7.00979	7.44045	8.6514	9.45819	8.99836	9.17436	10.2718	9.85956
17096904	0.38643	down	7.17549	0.00321184	0.999954	CTNNAL1	chr9	-	111704851	111775809	Coding	NM_003798	RefSeq	Homo sapiens catenin (cadherin-associated protein), alpha-like 1 (CTNNAL1), mRNA.		IPR006077:Vinculin/alpha-catenin	B3KMX6;Q9UBT7;B2RBI4	Hs.58488	6.80707	6.35438	6.68127	5.88922	6.71622	7.43994	7.17878	8.21953	8.76056	7.70796
16782054	0.5411	down	9.17037	0.00322008	0.999954	TRAJ35	chr14	+	22975629	22975687	Coding	ENST00000390502	ENSEMBL	cdna:known chromosome:GRCh37:14:22975629:22975687:1 gene:ENSG00000211854 gene_biotype:TR_J_gene transcript_biotype:TR_J_gene					9.88792	8.39594	7.47185	8.41117	9.46987	10.7464	9.62143	7.60815	9.80703	10.2839
17082362	1.99169	up	6.8956	0.00325279	0.999954	EPPK1	chr8	-	144939497	144952632	Coding	ENST00000525985	ENSEMBL	cdna:known chromosome:GRCh37:8:144939497:144952632:-1 gene:ENSG00000227184 gene_biotype:protein_coding transcript_biotype:protein_coding		IPR001101:Plectin repeat		Hs.734276	6.62295	8.37271	7.6787	7.35718	6.93142	6.17644	6.59404	6.43461	6.22946	6.55844
16909520	2.22842	up	9.5433	0.00328297	0.999954	SNORA75	chr2	-	232320511	232320647	snoRNA	NR_002921	RefSeq	Homo sapiens small nucleolar RNA, H/ACA box 75 (SNORA75), small nucleolar RNA.				Hs.674388	8.77193	9.03408	12.3834	9.38705	11.0301	7.55464	8.12504	10.2844	9.27759	9.58479
16735323	0.643395	down	3.99539	0.00334937	0.999954		chr11	-	7910729	7910826	snRNA	ENST00000516960	ENSEMBL	ncrna:snRNA chromosome:GRCh37:11:7910729:7910826:-1 gene:ENSG00000252769 gene_biotype:snRNA transcript_biotype:snRNA					3.71208	3.28667	3.72195	3.55316	4.11254	4.43861	3.88619	4.62498	4.12006	4.49768
16761820	0.472573	down	10.829	0.00340429	0.999954	MGP	chr12	-	15034115	15038860	Coding	NM_001190839	RefSeq	Homo sapiens matrix Gla protein (MGP), transcript variant 1, mRNA.		IPR000294:Gamma-carboxyglutamic acid-rich (GLA) domain	P08493	Hs.365706	9.79436	9.44708	10.6227	10.1179	11.4593	11.6366	10.592	11.6559	11.4904	11.4734
16793024	1.55157	up	9.01816	0.00347441	0.999954	ERO1L	chr14	-	53106634	53162618	Coding	ENST00000395686	ENSEMBL	cdna:known chromosome:GRCh37:14:53106634:53162423:-1 gene:ENSG00000197930 gene_biotype:protein_coding transcript_biotype:protein_coding		IPR007266:Endoplasmic reticulum oxidoreductin 1	Q96HE7	Hs.592304	9.79924	9.72957	8.60694	9.2363	9.3031	8.94641	8.93381	7.96235	8.76644	8.89748
16825792	1.71482	up	6.76724	0.00364694	0.999954		chr16	-	30430946	30431080	snoRNA	ENST00000362917	ENSEMBL	ncrna:snoRNA chromosome:GRCh37:16:30430946:30431080:-1 gene:ENSG00000199787 gene_biotype:snoRNA transcript_biotype:snoRNA					6.39039	6.74045	7.64353	7.35449	7.65247	5.78729	6.25273	6.37311	6.95289	6.52502
17013002	0.640421	down	9.90378	0.00366398	0.999954	HEBP2	chr6	+	138724668	138734582	Coding	NM_014320	RefSeq	Homo sapiens heme binding protein 2 (HEBP2), mRNA.		IPR006917:SOUL haem-binding protein	Q9Y5Z4;Q05DB4	Hs.486589	9.78713	9.84737	9.03176	9.7922	9.45317	10.4494	10.4454	9.80747	10.0894	10.3345
16995301	0.610209	down	5.93337	0.00366941	0.999954	RANBP3L	chr5	-	36248536	36302216	Coding	NM_001161429	RefSeq	Homo sapiens RAN binding protein 3-like (RANBP3L), transcript variant 1, mRNA.		IPR000156:Ran binding domain	B7Z866	Hs.729817	5.50403	5.06795	5.78306	5.7015	5.82873	6.60333	6.01692	6.14221	6.42161	6.26432
17022139	0.520097	down	7.67593	0.00370869	0.999954	BVES	chr6	-	105544697	105585049	Coding	NM_147147	RefSeq	Homo sapiens blood vessel epicardial substance (BVES), transcript variant B, mRNA.		IPR006916:Popeye protein	Q8NE79	Hs.221660	7.70861	6.81158	6.52227	6.91334	8.06597	9.05033	7.5219	7.9454	8.08683	8.13305
17039714	0.557641	down	7.42239	0.00373775	0.999954	TNXB	chr6_qbl_hap6	-	3269985	3314918	Coding	NM_019105	RefSeq	Homo sapiens tenascin XB (TNXB), transcript variant XB, mRNA.		IPR002181:Fibrinogen, alpha/beta/gamma chain, C-terminal globular;IPR003961:Fibronectin, type III;IPR013111:EGF, extracellular	P22105;O95680;Q9Y464;O95681	Hs.485104	6.84334	7.06938	7.17114	7.19964	6.72197	7.92348	7.79039	8.30237	7.27819	7.924
17050578	0.528454	down	8.31221	0.00380413	0.999954	CAV1	chr7	+	116164839	116201239	Coding	NM_001172895	RefSeq	Homo sapiens caveolin 1, caveolae protein, 22kDa (CAV1), transcript variant 2, mRNA.	Integrin-mediated_cell_adhesion_KEGG	IPR001612:Caveolin	Q03135;Q59E85;A9XTE5;Q7Z4F3;Q2TNI1	Hs.74034	7.78734	7.64681	7.94766	7.67115	8.20773	9.15973	8.42332	9.0043	9.01802	8.25607
17085951	0.523044	down	6.88117	0.00382987	0.999954	RORB	chr9	+	77112252	77302117	Coding	NM_006914	RefSeq	Homo sapiens RAR-related orphan receptor B (RORB), mRNA.		IPR000536:Nuclear hormone receptor, ligand-binding, core;IPR001628:Zinc finger, nuclear hormone receptor-type	Q92753;Q58EY0	Hs.494178	6.22242	6.51102	6.31244	6.48853	6.53396	7.82967	7.23034	6.80106	7.94527	6.93701
16904700	0.394472	down	6.6133	0.00388946	0.999954	SCN7A	chr2	-	167260083	167350757	Noncoding	NR_045628	RefSeq	Homo sapiens sodium channel, voltage-gated, type VII, alpha subunit (SCN7A), transcript variant 2, non-coding RNA.		IPR005821:Ion transport domain;IPR010526:Sodium ion transport-associated	Q16278;Q01118	Hs.596087	5.94792	5.5133	6.54827	5.90877	5.79323	7.52652	6.62254	8.55299	5.7776	7.94187
16788669	0.520734	down	6.82795	0.00389815	0.999954	SNORD114-17	chr14	+	101441143	101441217	snoRNA	NR_003210	RefSeq	Homo sapiens small nucleolar RNA, C/D box 114-17 (SNORD114-17), small nucleolar RNA.					5.78508	5.74192	6.56232	6.65357	7.04341	7.00416	7.49447	7.19631	6.92314	7.87513
17028007	2.07366	up	10.7432	0.0039166	0.999954	HSPA1B	chr6_cox_hap2	+	3305094	3307617	Coding	NM_005346	RefSeq	Homo sapiens heat shock 70kDa protein 1B (HSPA1B), mRNA.		IPR004753:Cell shape determining protein MreB/Mrl;IPR013126:Heat shock protein 70 family	B3KTT5;Q59EJ3;P08107	Hs.719966	11.2835	11.4748	10.9292	11.4042	11.2547	9.4142	10.3461	10.9289	10.3329	10.0634
16664897	1.72725	up	5.53286	0.00403435	0.999954	DIO1	chr1	+	54356912	54376759	Coding	NM_000792	RefSeq	Homo sapiens deiodinase, iodothyronine, type I (DIO1), transcript variant 1, mRNA.		IPR000643:Iodothyronine deiodinase	P49895;A8K415;C6ZRB8;C6ZRB7;C6ZRB9;C6ZRC1;C6ZRC2	Hs.251415	5.4639	5.34222	6.41264	5.92992	6.48682	4.91804	5.15717	5.39417	4.98115	5.2426
16956316	0.569102	down	6.40229	0.00404812	0.999954	CNTN3	chr3	-	74311719	74570343	Coding	NM_020872	RefSeq	Homo sapiens contactin 3 (plasmacytoma associated) (CNTN3), mRNA.		IPR003961:Fibronectin, type III;IPR013098:Immunoglobulin I-set;IPR013106:Immunoglobulin V-set;IPR013151:Immunoglobulin	Q9P232	Hs.12723	6.13354	5.84513	6.00126	6.1224	5.87603	7.0226	7.20763	6.30794	6.53616	6.97024
17112339	0.456714	down	9.8645	0.00405116	0.999954	TAF9B	chrX	-	77385245	77395203	Coding	NM_015975	RefSeq	Homo sapiens TAF9B RNA polymerase II, TATA box binding protein (TBP)-associated factor, 31kDa (TAF9B), mRNA.		IPR003162:Transcription factor TAFII-31	B2R6H6;Q9HBM6	Hs.592248	9.42691	9.76387	9.17621	8.36413	9.7648	10.8955	10.0279	10.2104	10.5677	10.4476
16938269	1.81503	up	5.52925	0.00406916	0.999954		chr3	+	20038295	20038417	snRNA	ENST00000364675	ENSEMBL	ncrna:snRNA chromosome:GRCh37:3:20038295:20038417:1 gene:ENSG00000201545 gene_biotype:snRNA transcript_biotype:snRNA					6.17685	5.29476	6.30811	5.6424	6.37412	4.55382	4.88887	5.59569	5.14857	5.30932
17067314	0.489222	down	7.0556	0.00412283	0.999954	SCARA3	chr8	+	27491385	27534286	Coding	NM_016240	RefSeq	Homo sapiens scavenger receptor class A, member 3 (SCARA3), transcript variant 1, mRNA.		IPR008160:Collagen triple helix repeat	Q6AZY7	Hs.128856	6.57886	6.61779	5.78229	6.60593	7.11451	8.31173	7.08087	7.52312	7.02343	7.91743
16965377	0.398601	down	7.95014	0.00415657	0.999954	SLIT2	chr4	+	20254821	20622184	Coding	ENST00000504154	ENSEMBL	cdna:known chromosome:GRCh37:4:20255187:20622180:1 gene:ENSG00000145147 gene_biotype:protein_coding transcript_biotype:protein_coding		IPR000372:Leucine-rich repeat-containing N-terminal;IPR000483:Cysteine-rich flanking region, C-terminal;IPR001611:Leucine-rich repeat;IPR001791:Laminin G domain;IPR006209:EGF-like domain;IPR013111:EGF, extracellular	B3KNE2;O94813	Hs.29802	6.62079	6.51943	8.13485	6.74382	8.41436	8.79751	8.55611	8.4274	8.49549	8.79165
17022614	0.606232	down	6.52085	0.00417767	0.999954	GSTM2P1	chr6	-	111367622	111368757	Noncoding	NR_002932	RefSeq	Homo sapiens glutathione S-transferase mu 2 (muscle) pseudogene 1 (GSTM2P1), non-coding RNA.				Hs.551627	6.25556	5.92956	6.28804	6.1546	6.17135	6.52898	6.90075	7.08335	6.61034	7.28598
16859655	1.76786	up	11.7768	0.00417858	0.999954	SNORA68	chr19	+	17973397	17973529	snoRNA	NR_000012	RefSeq	Homo sapiens small nucleolar RNA, H/ACA box 68 (SNORA68), small nucleolar RNA.				Hs.684118	11.6962	12.1803	12.8868	12.2984	11.8771	10.3258	11.1289	11.9463	12.1305	11.2973
16775761	0.607379	down	3.43814	0.00420321	0.999954		chr13	+	90489424	90489491	snoRNA	ENST00000363863	ENSEMBL	ncrna:snoRNA chromosome:GRCh37:13:90489424:90489491:1 gene:ENSG00000200733 gene_biotype:snoRNA transcript_biotype:snoRNA					3.0053	3.00913	3.18294	2.98147	3.21352	3.92152	3.95048	3.45892	3.39492	4.26317
16944010	0.574945	down	7.22765	0.00423064	0.999954	BOC	chr3	+	112929850	113006306	Coding	NM_033254	RefSeq	Homo sapiens Boc homolog (mouse) (BOC), mRNA.		IPR003961:Fibronectin, type III;IPR013098:Immunoglobulin I-set;IPR013106:Immunoglobulin V-set;IPR013151:Immunoglobulin	Q9BWV1;Q96DN7	Hs.591318	6.40396	6.6016	6.55703	7.00247	7.57693	7.38572	6.90953	7.93261	7.91932	7.98733
16682771	0.43001	down	8.28528	0.00423965	0.999954	PLA2G2A	chr1	-	20301924	20306932	Coding	NM_000300	RefSeq	Homo sapiens phospholipase A2, group IIA (platelets, synovial fluid) (PLA2G2A), transcript variant 1, mRNA.	Eicosanoid_Synthesis	IPR001211:Phospholipase A2, eukaryotic	P14555;Q6DN23	Hs.466804	7.4685	6.87029	8.03578	9.11224	6.89572	9.40368	7.14989	9.48427	9.51616	8.91632
17026331	2.1352	up	10.4163	0.00426882	0.999954	HSPA1B	chr6_apd_hap1	+	3110276	3112790	Coding	ENST00000450744	ENSEMBL	cdna:known chromosome:GRCh37:HSCHR6_MHC_APD:31806879:31809393:1 gene:ENSG00000232804 gene_biotype:protein_coding transcript_biotype:protein_coding		IPR004753:Cell shape determining protein MreB/Mrl;IPR013126:Heat shock protein 70 family	B3KTT5;Q59EJ3;P08107	Hs.274402	11.0023	11.2014	10.5713	10.9638	11.0788	9.02949	10.0769	10.5754	9.99443	9.66951
16667702	0.523701	down	8.08437	0.00427856	0.999954	VCAM1	chr1	+	101185196	101204601	Coding	NM_001078	RefSeq	Homo sapiens vascular cell adhesion molecule 1 (VCAM1), transcript variant 1, mRNA.		IPR008424:Immunoglobulin C2-set;IPR013098:Immunoglobulin I-set;IPR013151:Immunoglobulin;IPR013768:Intercellular adhesion molecule, N-terminal	Q53FL7;P19320	Hs.109225	8.08205	7.96339	7.71591	7.00337	7.32414	8.59928	8.12317	8.84759	8.31881	8.86594
17047795	0.506867	down	6.75829	0.00429835	0.999954	CD36	chr7	+	79998891	80308593	Coding	ENST00000435819	ENSEMBL	cdna:known chromosome:GRCh37:7:79998891:80303725:1 gene:ENSG00000135218 gene_biotype:protein_coding transcript_biotype:protein_coding		IPR002159:CD36 antigen	A4D1B1;P16671;D9IX63;D9IX64;D9IX68;D9IX65;D9IX67;D9IX69;B7Z6C3;D9IX66;B3KUB8	Hs.120949	6.33603	5.82803	6.02962	6.9571	6.18987	7.64564	6.63729	7.89992	7.23424	6.82516
16986937	0.421855	down	10.0486	0.00431397	0.999954		chr5	+	82999267	82999362	snRNA	ENST00000384017	ENSEMBL	ncrna:snRNA chromosome:GRCh37:5:82999267:82999362:1 gene:ENSG00000206744 gene_biotype:snRNA transcript_biotype:snRNA					8.94886	8.96531	10.662	9.22867	9.32519	10.7259	9.8336	11.2934	11.711	9.79203
16822904	1.92774	up	8.74245	0.00433136	0.999954	SNORA10	chr16	-	2012062	2014366	snoRNA	NR_002327	RefSeq	Homo sapiens small nucleolar RNA, H/ACA box 10 (SNORA10), small nucleolar RNA.				Hs.679928	9.01117	9.06211	9.55282	8.82668	9.62676	7.52885	8.04908	9.11187	8.57788	8.0773
16919229	1.49892	up	12.925	0.00434031	0.999954	SNORA71D	chr20	-	37062505	37062642	snoRNA	NR_003018	RefSeq	Homo sapiens small nucleolar RNA, H/ACA box 71D (SNORA71D), small nucleolar RNA.				Hs.653086	12.589	13.1337	13.5171	13.4803	13.3649	12.0906	12.4489	12.8048	13.1094	12.7117
16873645	0.573514	down	8.99501	0.00441991	0.999954	SNAR-E	chr19	-	47333842	47333961	Noncoding	NR_024258	RefSeq	Homo sapiens small ILF3/NF90-associated RNA E (SNAR-E), small nuclear RNA.				Hs.541243	8.45986	7.83619	8.41185	10.2937	7.96818	8.63739	9.02485	9.21634	11.562	8.5397
16943973	0.628827	down	7.38954	0.00447366	0.999954		chr3	+	112315410	112322287	Noncoding	TCONS_00006930	Rinn lincRNA	linc-GTPBP8 chr3:+:112315409-112322287					6.86781	6.50997	7.51046	7.81007	6.57625	7.94856	7.17838	7.95289	8.15128	7.38977
16761012	0.655926	down	10.9572	0.00447419	0.999954	A2M	chr12	-	9220260	9268825	Coding	ENST00000318602	ENSEMBL	cdna:known chromosome:GRCh37:12:9220308:9268753:-1 gene:ENSG00000175899 gene_biotype:protein_coding transcript_biotype:protein_coding		IPR001599:Alpha-2-macroglobulin;IPR002890:Alpha-2-macroglobulin, N-terminal;IPR009048:Alpha-macroglobulin, receptor-binding;IPR011625:Alpha-2-macroglobulin, N-terminal 2;IPR011626:A-macroglobulin complement component;IPR019565:Alpha-2-macroglobulin, thiol-ester bond-forming;IPR007990:Seminal vesicle autoantigen	P01023	Hs.212838	10.8181	10.3981	11.0467	9.89122	11.1111	11.5714	11.1856	11.425	10.615	11.5102
16970404	0.367227	down	7.74107	0.00448995	0.999954	FGF2	chr4	+	123747863	123819391	Coding	NM_002006	RefSeq	Homo sapiens fibroblast growth factor 2 (basic) (FGF2), mRNA.		IPR002348:Interleukin 1/heparin-binding growth factor	P09038	Hs.284244	8.1021	6.37354	6.11822	6.71656	7.78178	8.25509	7.62957	9.16643	8.09836	9.16902
17051286	0.436323	down	8.35407	0.00451506	0.999954	FLNC	chr7	+	128470431	128499328	Coding	NM_001458	RefSeq	Homo sapiens filamin C, gamma (FLNC), transcript variant 1, mRNA.		IPR001715:Calponin homology domain;IPR017868:Filamin/ABP280 repeat-like	B3KM41;Q59H94;Q14315	Hs.58414	7.4609	7.63787	7.62475	7.77149	8.28403	9.27746	8.95149	9.76521	8.04657	8.72097
16858118	1.73835	up	11.2516	0.00454238	0.999954	SNORD105	chr19	+	10218327	10218411	snoRNA	NR_004381	RefSeq	Homo sapiens small nucleolar RNA, C/D box 105 (SNORD105), small nucleolar RNA.					11.4683	11.4823	12.0593	11.7393	11.5031	9.90499	10.8724	11.4133	11.3465	10.7265
16913341	0.337637	down	10.7556	0.00454735	0.999954	MYL9	chr20	+	35169887	35178228	Coding	ENST00000279022	ENSEMBL	cdna:known chromosome:GRCh37:20:35169887:35178228:1 gene:ENSG00000101335 gene_biotype:protein_coding transcript_biotype:protein_coding	Striated_muscle_contraction	IPR018248:EF-hand	P24844	Hs.504687	9.61055	8.6819	9.94317	10.3442	11.2819	11.6239	11.6803	11.9606	10.8396	11.5896
17020988	0.570629	down	5.82795	0.0045771	0.999954		chr6	-	77267370	77267471	snRNA	ENST00000459338	ENSEMBL	ncrna:snRNA chromosome:GRCh37:6:77267370:77267471:-1 gene:ENSG00000238353 gene_biotype:snRNA transcript_biotype:snRNA					4.93481	5.6843	5.74886	5.4052	5.34315	6.28188	6.05381	6.10427	6.16212	6.56111
16970465	0.564278	down	8.09922	0.00461084	0.999954	FAT4	chr4	+	126237554	126414087	Coding	NM_024582	RefSeq	Homo sapiens FAT tumor suppressor homolog 4 (Drosophila) (FAT4), mRNA.		IPR001791:Laminin G domain;IPR001881:EGF-like calcium-binding;IPR002126:Cadherin;IPR006209:EGF-like domain	Q6V0I7;B3KRB4;B3KU84	Hs.563205	7.7671	6.99551	8.16119	7.37664	8.13183	9.10432	8.25843	8.35209	8.14802	8.69702
16969911	0.483186	down	7.48085	0.00468514	0.999954	ANK2	chr4	+	113739239	114309884	Coding	NM_001148	RefSeq	Homo sapiens ankyrin 2, neuronal (ANK2), transcript variant 1, mRNA.		IPR000488:Death;IPR000906:ZU5;IPR002110:Ankyrin repeat	B7Z636;Q01484;B7Z651;B7Z2H4;B7Z678;Q7Z307;Q7Z344	Hs.620557	6.89632	6.54321	6.67685	7.10783	7.55668	8.29358	7.33735	8.5996	8.19492	7.60218
16792894	0.64406	down	6.58702	0.00470514	0.999954	TRIM9	chr14	-	51441979	51562779	Coding	ENST00000298355	ENSEMBL	cdna:known chromosome:GRCh37:14:51441980:51562779:-1 gene:ENSG00000100505 gene_biotype:protein_coding transcript_biotype:protein_coding		IPR000315:Zinc finger, B-box;IPR003877:SPla/RYanodine receptor SPRY;IPR003961:Fibronectin, type III;IPR018957:Zinc finger, C3HC4 RING-type	Q9C026	Hs.654750	5.73306	7.13834	5.60532	6.27657	6.59499	6.72224	7.76705	6.23986	6.92883	6.86397
16855973	0.573246	down	11.3133	0.00473445	0.999954	CYB5A	chr18	-	71920527	71959251	Coding	NM_148923	RefSeq	Homo sapiens cytochrome b5 type A (microsomal) (CYB5A), transcript variant 1, mRNA.		IPR001199:Cytochrome b5	Q59F44	Hs.465413	11.1744	12.3652	10.7433	9.30203	10.9748	12.5123	12.9681	10.8649	10.3117	11.9166
17093743	0.596193	down	7.63647	0.00475705	0.999954	TPM2	chr9	-	35681989	35691017	Coding	ENST00000378292	ENSEMBL	cdna:known chromosome:GRCh37:9:35681989:35691017:-1 gene:ENSG00000198467 gene_biotype:protein_coding transcript_biotype:protein_coding	Striated_muscle_contraction	IPR000533:Tropomyosin	P07951;B4E3P1;B4DTK3;A7XZE4;B4DGC2	Hs.300772	7.37721	6.99696	7.43266	6.78332	7.72685	7.98116	8.09681	8.31336	7.81316	7.84325
16819233	0.231477	down	7.0294	0.00480272	0.999954	MT1A	chr16	+	56672578	56673999	Coding	ENST00000290705	ENSEMBL	cdna:known chromosome:GRCh37:16:56672578:56673999:1 gene:ENSG00000205362 gene_biotype:protein_coding transcript_biotype:protein_coding		IPR003019:Metallothionein superfamily, eukaryotic		Hs.655199	5.9442	5.11698	6.91946	6.05006	5.83864	5.87565	7.92763	9.39558	7.26371	9.96208
16821541	0.435374	down	9.35055	0.00491905	0.999954	CRISPLD2	chr16	+	84853537	84943116	Coding	NM_031476	RefSeq	Homo sapiens cysteine-rich secretory protein LCCL domain containing 2 (CRISPLD2), mRNA.		IPR004043:LCCL;IPR014044:CAP domain	Q9H0B8	Hs.513779	9.50462	7.59938	8.68568	8.57614	9.38772	9.35216	9.55272	9.75121	9.85652	11.2393
17114489	0.549155	down	7.93952	0.00493639	0.999954	MAP7D3	chrX	-	135295379	135338641	Coding	NM_024597	RefSeq	Homo sapiens MAP7 domain containing 3 (MAP7D3), transcript variant 1, mRNA.		IPR008604:E-MAP-115	Q8IWC1;B4DWD2	Hs.446275	7.83055	6.59168	7.42961	7.42343	8.26055	8.87689	7.75398	8.51898	8.5337	8.17584
16671642	1.64314	up	8.2149	0.0050182	0.999954	EFNA1	chr1	+	155099936	155107386	Coding	ENST00000368407	ENSEMBL	cdna:known chromosome:GRCh37:1:155099936:155107333:1 gene:ENSG00000169242 gene_biotype:protein_coding transcript_biotype:protein_coding		IPR001799:Ephrin	P20827;B2R7U1;A8K0M4	Hs.516664	8.18844	9.60434	8.46422	7.53296	9.07568	7.60296	8.26492	7.71158	7.16298	8.54093
16831063	0.496426	down	6.66788	0.00512301	0.999954	GLP2R	chr17	+	9728868	9795419	Coding	ENST00000262441	ENSEMBL	cdna:known chromosome:GRCh37:17:9728868:9795419:1 gene:ENSG00000065325 gene_biotype:protein_coding transcript_biotype:protein_coding		IPR000832:GPCR, family 2, secretin-like;IPR001879:GPCR, family 2, extracellular hormone receptor domain	B2RAN4;Q4VAT4;Q4VAT2;Q4VAT1;B4DIS8	Hs.248202	6.28512	5.75523	6.03441	6.53678	6.20198	7.90811	7.18678	7.03064	6.41498	7.32476
17017641	0.596394	down	7.41683	0.00521742	0.999954	TNXB	chr6	-	32008931	32083111	Coding	NM_019105	RefSeq	Homo sapiens tenascin XB (TNXB), transcript variant XB, mRNA.		IPR002181:Fibrinogen, alpha/beta/gamma chain, C-terminal globular;IPR003961:Fibronectin, type III;IPR013111:EGF, extracellular	P22105;O95680;Q9Y464;O95681;B6RHJ5;Q6IPK3	Hs.485104	6.92765	7.08829	7.18468	7.26066	6.75872	7.8183	7.77372	8.20793	7.3155	7.83286
16670383	2.72863	up	9.87239	0.00524013	0.999954	HIST2H2AA4	chr1	+	149822628	149823191	Coding	ENST00000369161	ENSEMBL	cdna:known chromosome:GRCh37:1:149813505:149814478:-1 gene:ENSG00000183558 gene_biotype:protein_coding transcript_biotype:protein_coding		IPR003958:Transcription factor CBF/NF-Y/archaeal histone;IPR007125:Histone core	Q6FI13	Hs.530461	11.2254	10.7436	10.0119	9.87549	11.126	9.31483	8.77808	8.7842	10.1825	8.6819
16843549	0.442525	down	6.51949	0.00529775	0.999954	CCL14-CCL15	chr17	-	34310327	34329100	Noncoding	NR_027921	RefSeq	Homo sapiens CCL14-CCL15 readthrough (CCL14-CCL15), transcript variant 1, non-coding RNA.		IPR001811:Chemokine interleukin-8-like domain	Q16627;Q16663	Hs.740501	5.99225	6.22721	5.88788	6.05832	5.49136	8.18072	6.15858	7.47925	6.99958	6.71974
16931000	2.36517	up	6.1592	0.00530829	0.999954	PNPLA3	chr22	+	44319619	44343448	Coding	NM_025225	RefSeq	Homo sapiens patatin-like phospholipase domain containing 3 (PNPLA3), mRNA.		IPR002641:Patatin/Phospholipase A2-related	Q9NST1	Hs.654800	5.6076	8.17865	6.99617	5.75077	7.36768	5.33165	5.8276	5.78744	5.28581	5.45864
16892523	2.05703	up	8.63312	0.00540643	0.999954	SCARNA6	chr2	+	234197322	234197587	Noncoding	NR_003006	RefSeq	Homo sapiens small Cajal body-specific RNA 6 (SCARNA6), guide RNA.				Hs.689637	8.50442	9.11196	9.88653	8.69696	9.56714	7.30209	7.84001	8.23609	8.90113	8.28488
17082976	0.558058	down	7.03075	0.00544421	0.999954	PGM5-AS1	chr9	+	72701	88826	Noncoding	TCONS_l2_00029669	Broad TUCP	linc-DOCK8-1 chr9:+:72700-88826				Hs.9015	6.58983	6.48524	6.66475	6.97761	6.33251	7.93463	6.85701	7.83872	7.16167	7.46548
17030833	1.90325	up	10.5412	0.00544743	0.999954	HSPA1B	chr6_dbb_hap3	+	3081099	3083619	Coding	ENST00000450744	ENSEMBL	cdna:known chromosome:GRCh37:HSCHR6_MHC_APD:31806879:31809393:1 gene:ENSG00000232804 gene_biotype:protein_coding transcript_biotype:protein_coding		IPR004753:Cell shape determining protein MreB/Mrl;IPR013126:Heat shock protein 70 family	B3KTT5;Q59EJ3;P08107	Hs.274402	11.0498	11.283	10.6482	11.0726	10.9737	9.41711	10.1735	10.6948	10.1863	9.91328
16976827	3.8238	up	8.22861	0.00546546	0.999954	CXCL5	chr4	-	74861359	74864496	Coding	NM_002994	RefSeq	Homo sapiens chemokine (C-X-C motif) ligand 5 (CXCL5), mRNA.		IPR001811:Chemokine interleukin-8-like domain	Q6I9S7;P42830	Hs.89714	11.8402	10.2195	6.81849	6.36198	10.7404	8.63995	7.20732	6.31206	6.24738	7.89883
17056813	0.485373	down	7.99022	0.00554469	0.999954	TARP	chr7	-	38292981	38293030	Coding	Y00790	GenBank	Human mRNA for T-cell receptor gamma-chain.				Hs.534032	8.45867	7.50423	7.01416	6.74392	7.62305	9.67356	8.02748	7.09007	8.45212	9.31497
17056823	0.485373	down	7.99022	0.00554469	0.999954	TARP	chr7	-	38309092	38309141	Coding	BC105589	GenBank	Homo sapiens TCR gamma alternate reading frame protein, mRNA (cDNA clone MGC:104493 IMAGE:4272944), complete cds.			Q0VGM3	Hs.534032	8.45867	7.50423	7.01416	6.74392	7.62305	9.67356	8.02748	7.09007	8.45212	9.31497
17076415	0.66197	down	7.12137	0.00569139	0.999954	FGFR1	chr8	-	38268656	38326352	Coding	NM_001174064	RefSeq	Homo sapiens fibroblast growth factor receptor 1 (FGFR1), transcript variant 11, mRNA.		IPR000719:Protein kinase, catalytic domain;IPR001245:Serine-threonine/tyrosine-protein kinase catalytic domain;IPR013098:Immunoglobulin I-set;IPR013151:Immunoglobulin	P11362;C1KBH7;B5A959;B5A958;Q53G05	Hs.264887	6.79003	6.73122	6.56732	6.69178	7.33858	7.54303	7.46375	7.34438	6.96254	7.78104
16972167	0.612045	down	6.59404	0.0057448	0.999954	CPE	chr4	+	166282346	166419482	Coding	NM_001873	RefSeq	Homo sapiens carboxypeptidase E (CPE), mRNA.		IPR000834:Peptidase M14, carboxypeptidase A	P16870;B3KXD3	Hs.75360	6.33085	6.27352	6.01184	6.18581	6.39744	6.85708	6.81892	7.39724	6.62041	7.04726
16788570	0.564263	down	4.87191	0.00576242	0.999954	SNORD113-1	chr14	+	101391158	101391229	snoRNA	NR_003229	RefSeq	Homo sapiens small nucleolar RNA, C/D box 113-1 (SNORD113-1), small nucleolar RNA.					4.213	4.39354	4.66724	4.42549	4.59636	5.11673	5.72421	5.03017	4.64804	5.90428
16714534	0.64599	down	3.79819	0.00594259	0.999954	MIR3924	chr10	-	59064239	59064319	miRNA	NR_037490	RefSeq	Homo sapiens microRNA 3924 (MIR3924), microRNA.					3.33519	3.14269	3.68619	3.76292	3.48793	4.23851	3.94869	4.20924	3.93908	4.23148
17056830	0.523033	down	7.35302	0.00595405	0.999954	TRGV10	chr7	-	38339412	38339923	Coding	ENST00000390341	ENSEMBL	cdna:known chromosome:GRCh37:7:38339412:38339923:-1 gene:ENSG00000211694 gene_biotype:TR_V_gene transcript_biotype:TR_V_gene		IPR013106:Immunoglobulin V-set			7.79134	7.08966	6.28456	6.41437	6.84763	8.79299	8.1576	6.13209	7.72646	8.29355
17069728	0.668066	down	7.17144	0.00601027	0.999954	PREX2	chr8	+	68864353	69149265	Coding	ENST00000396539	ENSEMBL	cdna:known chromosome:GRCh37:8:68864353:69143897:1 gene:ENSG00000046889 gene_biotype:protein_coding transcript_biotype:protein_coding		IPR000219:Dbl homology (DH) domain;IPR000591:DEP domain;IPR001478:PDZ domain	Q56UR8;Q70Z35;B4DFX0	Hs.591867	7.36234	6.7113	7.03671	6.45054	6.84147	7.71574	7.54963	7.58118	6.85849	7.60701
17094893	0.591858	down	9.20151	0.00606541	0.999954	ALDH1A1	chr9	-	75515578	75695358	Coding	NM_000689	RefSeq	Homo sapiens aldehyde dehydrogenase 1 family, member A1 (ALDH1A1), mRNA.		IPR008670:Acyl-CoA reductase, LuxC;IPR015590:Aldehyde dehydrogenase domain	Q59EJ0;P00352;B4DDF8;B4DXX3	Hs.76392	9.05268	9.90953	9.21326	6.68292	9.25748	10.0272	10.6391	9.33558	8.02578	9.87159
17066625	0.464768	down	9.2075	0.00610893	0.999954		chr8	+	22291904	22292010	snRNA	ENST00000364891	ENSEMBL	ncrna:snRNA chromosome:GRCh37:8:22291904:22292010:1 gene:ENSG00000201761 gene_biotype:snRNA transcript_biotype:snRNA					8.18962	8.15372	9.61302	8.75648	8.56112	9.78995	8.95019	10.3717	10.9654	8.72381
16943944	0.54284	down	8.40702	0.00615718	0.999954	CD200	chr3	+	112051915	112082056	Coding	NM_001004196	RefSeq	Homo sapiens CD200 molecule (CD200), transcript variant 2, mRNA.		IPR013106:Immunoglobulin V-set;IPR013151:Immunoglobulin	P41217	Hs.79015	9.01854	7.96748	7.81389	6.77531	8.25636	9.15551	8.40177	8.83066	8.33479	9.51586
17095056	0.517052	down	6.22975	0.00617857	0.999954	PRUNE2	chr9	-	79226292	79521003	Coding	NM_015225	RefSeq	Homo sapiens prune homolog 2 (Drosophila) (PRUNE2), mRNA.		IPR001251:CRAL-TRIO domain;IPR004097:DHHA2;IPR022181:Bcl2-/adenovirus E1B 19kDa-interacting protein 2	Q8WUY3;G8XWS8;G8XWS9;D6RTK6;B9EK61;B4DJW7;B4DSQ3	Hs.262857	5.58593	5.65754	5.59601	6.1501	5.78013	7.04119	7.04907	6.84603	6.02328	6.56823
16785127	0.53941	down	7.85952	0.00630232	0.999954	RHOJ	chr14	+	63670832	63760230	Coding	NM_020663	RefSeq	Homo sapiens ras homolog family member J (RHOJ), mRNA.		IPR001806:Small GTPase superfamily;IPR006689:Small GTPase superfamily, ARF/SAR type;IPR013684:Mitochondrial Rho-like	Q9H4E5;Q59G91	Hs.656339	8.05859	7.11471	7.214	6.66967	8.01425	8.81145	7.53646	8.30974	8.49465	8.37165
16722162	0.530112	down	9.68639	0.00632923	0.999954	PARVA	chr11	+	12398732	12556903	Coding	NM_018222	RefSeq	Homo sapiens parvin, alpha (PARVA), mRNA.		IPR001715:Calponin homology domain	Q9NVD7;B7Z952	Hs.432914	9.24449	9.0155	8.93493	8.80967	10.1383	10.4363	10.0463	9.86005	10.3602	10.0182
17104201	1.71678	up	6.18914	0.00634992	0.999954	FAAH2	chrX	+	57313110	57515629	Coding	NM_174912	RefSeq	Homo sapiens fatty acid amide hydrolase 2 (FAAH2), mRNA.		IPR000120:Amidase	Q6GMR7	Hs.496205	6.26664	7.01181	7.19643	5.96694	6.45313	6.08208	6.11524	5.6854	5.35799	5.75572
16778067	0.589433	down	7.0445	0.00645099	0.999954	DCLK1	chr13	-	36342789	36705514	Coding	NM_004734	RefSeq	Homo sapiens doublecortin-like kinase 1 (DCLK1), transcript variant 1, mRNA.		IPR000719:Protein kinase, catalytic domain;IPR001245:Serine-threonine/tyrosine-protein kinase catalytic domain;IPR003533:Doublecortin domain	O15075	Hs.507755	6.49833	6.30097	6.85055	6.94322	6.72292	7.81125	7.02425	8.00514	7.32686	6.96149
16997721	0.601508	down	7.96603	0.00645916	0.999954	SSBP2	chr5	-	80708840	81047616	Coding	ENST00000320672	ENSEMBL	cdna:known chromosome:GRCh37:5:80708840:81047072:-1 gene:ENSG00000145687 gene_biotype:protein_coding transcript_biotype:protein_coding		IPR007591:Single-stranded DNA-binding protein, SSDP	P81877;Q9P038;B7Z665;B7Z1J2;B7Z2L9;B7Z4K7	Hs.102735	7.70732	7.61196	7.19613	7.16606	8.31531	8.91853	8.42755	8.1148	7.85023	8.35239
16788677	0.467529	down	7.46799	0.0064715	0.999954		chr14	+	101445339	101445427	snoRNA	ENST00000364166	ENSEMBL	ncrna:snoRNA chromosome:GRCh37:14:101445339:101445427:1 gene:ENSG00000201036 gene_biotype:snoRNA transcript_biotype:snoRNA					7.0296	6.55846	7.48403	6.69838	6.82729	7.52208	8.61379	7.95931	7.26448	8.72246
16728227	1.78544	up	6.16593	0.00650829	0.999954	MYEOV	chr11	+	69061605	69182494	Coding	NM_138768	RefSeq	Homo sapiens myeloma overexpressed (in a subset of t(11;14) positive multiple myelomas) (MYEOV), mRNA.			Q96EZ4;A8K256	Hs.523848	6.32402	7.28684	6.74158	6.09351	6.47437	5.42303	5.8499	5.74044	6.15709	5.56848
16864565	0.514269	down	7.45324	0.00650948	0.999954	SNAR-F	chr19	+	51108220	51108342	Noncoding	NR_004384	RefSeq	Homo sapiens small ILF3/NF90-associated RNA F (SNAR-F), small nuclear RNA.				Hs.707968	6.87304	6.49332	6.98836	7.76768	6.7453	7.82224	8.43167	7.35284	9.00638	7.0516
16788578	0.548033	down	6.15718	0.00653383	0.999954	SNORD113-4	chr14	+	101402828	101426536	snoRNA	NR_003232	RefSeq	Homo sapiens small nucleolar RNA, C/D box 113-4 (SNORD113-4), small nucleolar RNA.					5.83544	5.14544	6.14012	5.66141	5.83432	6.14808	6.74753	6.47718	6.41587	7.1664
16924602	0.38447	down	7.51876	0.00655106	0.999954	ADAMTS1	chr21	-	28208606	28217728	Coding	NM_006988	RefSeq	Homo sapiens ADAM metallopeptidase with thrombospondin type 1 motif, 1 (ADAMTS1), mRNA.		IPR000884:Thrombospondin, type 1 repeat;IPR001590:Peptidase M12B, ADAM/reprolysin;IPR002870:Peptidase M12B, propeptide;IPR010294:ADAM-TS Spacer 1	Q6ZP79;Q9UHI8;Q5HYL0;B2RB33;Q8NE26	Hs.643357	7.0869	6.13548	7.39526	5.97766	7.55087	6.77797	8.69242	9.32083	7.31173	8.93851
16691333	0.289494	down	6.4628	0.0065815	0.999954	CASQ2	chr1	-	116242624	116311435	Coding	NM_001232	RefSeq	Homo sapiens calsequestrin 2 (cardiac muscle) (CASQ2), nuclear gene encoding mitochondrial protein, mRNA.	Calcium_regulation_in_cardiac_cells	IPR001393:Calsequestrin	O14958	Hs.57975	5.01403	5.35377	5.58559	5.80502	6.0846	8.84845	7.09341	7.94667	5.90805	6.9884
16854114	0.63484	down	6.85869	0.00659357	0.999954	CXADRP3	chr18	-	14477951	14498705	Noncoding	NR_024076	RefSeq	Homo sapiens coxsackie virus and adenovirus receptor pseudogene 3 (CXADRP3), non-coding RNA.					6.59887	6.52673	7.02405	6.51089	5.99407	7.44011	7.51931	7.55815	6.62997	6.78475
16955800	0.670876	down	7.5791	0.00661265	0.999954	PRICKLE2	chr3	-	64079526	64253655	Coding	NM_198859	RefSeq	Homo sapiens prickle homolog 2 (Drosophila) (PRICKLE2), mRNA.		IPR001781:Zinc finger, LIM-type;IPR010442:PET domain	Q7Z3G6	Hs.708851	7.55338	6.98132	6.96509	7.10378	7.85221	7.90761	7.84892	7.67641	7.68701	8.21524
16868847	0.592356	down	8.53407	0.0066135	0.999954	KANK2	chr19	-	11274943	11308243	Coding	NM_001136191	RefSeq	Homo sapiens KN motif and ankyrin repeat domains 2 (KANK2), transcript variant 2, mRNA.		IPR002110:Ankyrin repeat;IPR021939:Kank N-terminal motif	Q63ZY3;Q9UFS0	Hs.284208	7.79856	8.14032	8.29525	7.73402	8.81353	9.15279	8.87988	8.85618	8.73673	8.93342
16980126	0.658841	down	6.63013	0.00663221	0.999954	RNF150	chr4	-	141786725	142134031	Coding	NM_020724	RefSeq	Homo sapiens ring finger protein 150 (RNF150), mRNA.		IPR003137:Protease-associated domain, PA;IPR018957:Zinc finger, C3HC4 RING-type	Q9ULK6	Hs.659104	6.27738	5.91124	6.49614	6.50444	6.45647	6.9907	6.73379	7.33101	6.75426	6.8459
16850724	0.610242	down	6.84173	0.00672846	0.999954	ARHGAP28	chr18	+	6729821	6915715	Coding	NM_001010000	RefSeq	Homo sapiens Rho GTPase activating protein 28 (ARHGAP28), mRNA.		IPR000198:Rho GTPase-activating protein domain	Q9P2N2;B4DXL2;A8K176	Hs.183114	6.90469	5.99127	6.37544	6.82663	6.32925	7.50131	7.04513	7.00014	6.9464	7.49703
16775785	0.545866	down	6.2902	0.00674014	0.999954	GPC5	chr13	+	92050929	93519490	Coding	NM_004466	RefSeq	Homo sapiens glypican 5 (GPC5), mRNA.		IPR001863:Glypican	P78333	Hs.655675	5.8971	5.5454	5.80947	6.28358	5.73198	7.57297	6.37753	6.42881	6.3687	6.88643
16840982	0.464119	down	7.56209	0.006755	0.999954	MYH10	chr17	-	8377523	8534079	Coding	NM_001256012	RefSeq	Homo sapiens myosin, heavy chain 10, non-muscle (MYH10), transcript variant 1, mRNA.		IPR000048:IQ motif, EF-hand binding site;IPR001609:Myosin head, motor domain;IPR002928:Myosin tail;IPR004009:Myosin, N-terminal, SH3-like	Q4LE45;G1UI33;Q9BWG0;P35580;Q9UE82;B2RWP9	Hs.16355	7.12148	6.15309	7.69703	6.28385	7.78642	8.58858	7.76552	8.1013	8.264	7.85963
16696120	0.219757	down	8.84285	0.00678563	0.999954	DPT	chr1	-	168664695	168698502	Coding	ENST00000367817	ENSEMBL	cdna:known chromosome:GRCh37:1:168664697:168698502:-1 gene:ENSG00000143196 gene_biotype:protein_coding transcript_biotype:protein_coding			Q07507	Hs.80552	7.74935	8.27073	7.04605	8.84346	6.83959	10.4702	9.75229	10.7685	8.27248	10.4158
16837709	1.59426	up	7.23089	0.00681322	0.999954	SLC16A5	chr17	+	73084055	73102698	Coding	ENST00000450736	ENSEMBL	cdna:known chromosome:GRCh37:17:73085033:73102246:1 gene:ENSG00000170190 gene_biotype:protein_coding transcript_biotype:protein_coding		IPR011701:Major facilitator superfamily		Hs.592095	7.04304	8.10227	8.02708	7.06442	7.59989	6.59799	7.28729	6.76373	6.66391	7.15933
16834091	0.606265	down	11.0678	0.006825	0.999954	IGFBP4	chr17	+	38599676	38613983	Coding	NM_001552	RefSeq	Homo sapiens insulin-like growth factor binding protein 4 (IGFBP4), mRNA.	Smooth_muscle_contraction	IPR000716:Thyroglobulin type-1;IPR000867:Insulin-like growth factor-binding protein, IGFBP	P22692	Hs.462998	10.6085	10.7058	10.3453	10.6494	11.2252	11.449	10.8419	11.4764	11.729	11.6478
17085610	0.57268	down	6.39586	0.00684085	0.999954	PGM5	chr9	+	70971815	71145977	Coding	NM_021965	RefSeq	Homo sapiens phosphoglucomutase 5 (PGM5), mRNA.		IPR005844:Alpha-D-phosphohexomutase, alpha/beta/alpha domain I;IPR005845:Alpha-D-phosphohexomutase, alpha/beta/alpha domain II;IPR005846:Alpha-D-phosphohexomutase, alpha/beta/alpha domain III	Q15124	Hs.307835	5.91994	5.96558	5.83631	6.16769	6.07929	7.20899	6.5514	7.25125	6.36602	6.61214
16826634	1.53605	up	7.02117	0.00684655	0.999954		chr16	-	55461463	55478095	Noncoding	TCONS_00024668	Rinn lincRNA	linc-IRX3-4 chr16:-:55463351-55478095					7.9221	7.07955	7.27825	6.87472	7.4993	7.18469	6.54121	6.33266	6.72288	6.77634
16689907	0.581162	down	8.56255	0.00692591	0.999954	CNN3	chr1	-	95362507	95392834	Coding	ENST00000370206	ENSEMBL	cdna:known chromosome:GRCh37:1:95362507:95392834:-1 gene:ENSG00000117519 gene_biotype:protein_coding transcript_biotype:protein_coding		IPR000557:Calponin repeat;IPR001715:Calponin homology domain	Q15417;Q6FHA7;B4DFK6	Hs.483454	8.17592	8.00286	8.11635	7.59528	8.96486	8.56682	8.89955	9.29328	8.90427	9.10629
16696685	1.83063	up	6.99787	0.00693151	0.999954	SCARNA3	chr1	-	175937533	175937676	Noncoding	NR_002998	RefSeq	Homo sapiens small Cajal body-specific RNA 3 (SCARNA3), guide RNA.					7.39622	7.06235	7.85821	7.22312	7.63028	5.57499	6.24193	7.47467	6.87388	6.64301
16667530	0.516782	down	8.23411	0.00700379	0.999954	PALMD	chr1	+	100111431	100160097	Coding	NM_017734	RefSeq	Homo sapiens palmdelphin (PALMD), mRNA.		IPR004965:Paralemmin	Q9NP74	Hs.483993	7.97607	7.36039	7.61651	7.40682	8.42982	9.28641	7.75845	9.38347	8.58021	8.54293
16821467	0.498977	down	7.59344	0.00701422	0.999954	WFDC1	chr16	+	84328252	84363457	Coding	ENST00000219454	ENSEMBL	cdna:known chromosome:GRCh37:16:84328252:84363450:1 gene:ENSG00000103175 gene_biotype:protein_coding transcript_biotype:protein_coding		IPR008197:Whey acidic protein, 4-disulphide core	Q9HC57	Hs.36688	7.04155	7.092	7.24072	6.76314	7.32239	8.6309	8.8615	7.9321	6.71444	8.33564
17112364	0.569008	down	8.08027	0.00702955	0.999954	ITM2A	chrX	-	78615881	78623164	Coding	NM_004867	RefSeq	Homo sapiens integral membrane protein 2A (ITM2A), transcript variant 1, mRNA.		IPR007084:BRICHOS domain	Q53FG2;O43736	Hs.17109	8.15135	7.40596	7.28213	7.65251	7.8757	8.88947	7.85128	9.03894	8.25222	8.40314
16783927	0.597238	down	7.57167	0.0070747	0.999954	KLHDC1	chr14	+	50159823	50220352	Coding	ENST00000359332	ENSEMBL	cdna:known chromosome:GRCh37:14:50159823:50219870:1 gene:ENSG00000197776 gene_biotype:protein_coding transcript_biotype:protein_coding		IPR006652:Kelch repeat type 1;IPR011498:Kelch repeat type 2	Q8N7A1	Hs.509258	7.14662	6.92195	7.80133	6.56578	7.5636	8.08156	7.86101	7.81623	7.7878	8.17079
17038309	2.13124	up	10.3573	0.00714258	0.999954	HSPA1B	chr6_qbl_hap6	+	3089163	3091687	Coding	ENST00000391555	ENSEMBL	cdna:known chromosome:GRCh37:HSCHR6_MHC_QBL:31785766:31788290:1 gene:ENSG00000212866 gene_biotype:protein_coding transcript_biotype:protein_coding		IPR004753:Cell shape determining protein MreB/Mrl;IPR013126:Heat shock protein 70 family	B3KTT5;Q59EJ3;P08107	Hs.274402	11.0407	11.1965	10.4483	10.8711	10.959	8.93482	9.97609	10.5842	9.99299	9.56903
17085901	0.600793	down	11.9523	0.00721988	0.999954	ANXA1	chr9	+	75766673	75785309	Coding	ENST00000376911	ENSEMBL	cdna:known chromosome:GRCh37:9:75772570:75785309:1 gene:ENSG00000135046 gene_biotype:protein_coding transcript_biotype:protein_coding	Prostaglandin_synthesis_regulation	IPR018502:Annexin repeat	P04083;B5BU38;Q5TZZ9;B4DL19;Q05BR2	Hs.494173	11.8505	10.8239	11.4998	11.6122	12.1376	12.0806	11.8635	12.6301	12.6414	12.3837
16905600	0.684094	down	6.69413	0.00727351	0.999954	TTN	chr2	-	179390716	179695529	Coding	NM_001256850	RefSeq	Homo sapiens titin (TTN), transcript variant 1, mRNA.		IPR000719:Protein kinase, catalytic domain;IPR001245:Serine-threonine/tyrosine-protein kinase catalytic domain;IPR003961:Fibronectin, type III;IPR004168:PPAK motif;IPR013098:Immunoglobulin I-set;IPR013106:Immunoglobulin V-set;IPR013151:Immunoglobulin;IPR015129:Titin Z	Q71S18;Q8WZ42;A2TKE3;A2TKE4;A2TKE5;A2TKE6;B1A7R7;Q8N237;Q7Z3B7	Hs.134602	6.50458	6.29963	6.67533	6.59061	6.03116	7.08047	6.9293	6.96805	7.03953	6.82263
16775083	2.30848	up	10.2055	0.00745333	0.999954	OLFM4	chr13	+	53602830	53626196	Coding	NM_006418	RefSeq	Homo sapiens olfactomedin 4 (OLFM4), mRNA.		IPR003112:Olfactomedin-like	Q6UX06	Hs.508113	12.0345	12.4889	9.85557	6.79568	12.8704	10.2148	12.173	7.38547	6.44515	11.7919
16778713	1.97051	up	8.56038	0.00747615	0.999954		chr13	-	45910449	45910582	snoRNA	ENST00000517242	ENSEMBL	ncrna:snoRNA chromosome:GRCh37:13:45910449:45910582:-1 gene:ENSG00000253051 gene_biotype:snoRNA transcript_biotype:snoRNA					8.76709	9.04125	9.28933	8.42326	9.72739	7.34304	8.00048	8.50438	8.54438	7.96318
17095899	0.491774	down	7.66685	0.00749551	0.999954	ECM2	chr9	-	95255829	95298937	Coding	NM_001393	RefSeq	Homo sapiens extracellular matrix protein 2, female organ and adipocyte specific (ECM2), transcript variant 1, mRNA.		IPR001007:von Willebrand factor, type C;IPR001611:Leucine-rich repeat	O94769	Hs.117060	7.193	6.38882	7.10959	6.69269	8.39032	8.56861	7.66979	8.33831	8.251	8.06637
17065513	1.58374	up	7.08661	0.00749714	0.999954	CLDN23	chr8	+	8559448	8561617	Coding	ENST00000519106	ENSEMBL	cdna:known chromosome:GRCh37:8:8559448:8561616:1 gene:ENSG00000253958 gene_biotype:protein_coding transcript_biotype:protein_coding		IPR004031:PMP-22/EMP/MP20/Claudin	Q6ZW63;Q96B33	Hs.183617	7.56368	8.2411	7.13371	6.77832	7.37459	6.71746	7.05714	6.50444	6.57333	6.92234
16999421	0.6399	down	7.82799	0.00752472	0.999954	2013-03-03	chr5	-	126203406	126366500	Coding	ENST00000308660	ENSEMBL	cdna:known chromosome:GRCh37:5:126203406:126366500:-1 gene:ENSG00000173926 gene_biotype:protein_coding transcript_biotype:protein_coding		IPR018957:Zinc finger, C3HC4 RING-type	Q86UD3	Hs.132441	7.57822	8.09407	7.42189	6.87426	7.56129	8.02374	8.40568	7.86171	7.77061	8.6884
17013856	0.478814	down	5.54572	0.00754378	0.999954	VIP	chr6	+	153071933	153080900	Coding	NM_003381	RefSeq	Homo sapiens vasoactive intestinal peptide (VIP), transcript variant 1, mRNA.		IPR000532:Glucagon/GIP/secretin/VIP	P01282	Hs.53973	5.24654	4.80794	5.26233	4.84066	4.91496	6.18944	6.49	5.85161	4.90119	6.95251
17047918	0.664228	down	7.05427	0.00755491	0.999954	CROT	chr7	+	86974951	87029112	Coding	NM_001143935	RefSeq	Homo sapiens carnitine O-octanoyltransferase (CROT), transcript variant 1, mRNA.		IPR000542:Acyltransferase ChoActase/COT/CPT	Q9UKG9;Q86V17;B4DT97	Hs.125039	6.8368	6.86963	7.06639	6.12256	6.90036	7.66487	7.66092	7.2166	6.7664	7.4382
17080486	1.7792	up	6.58266	0.00756985	0.999954	TNFRSF11B	chr8	-	119935796	119964439	Coding	NM_002546	RefSeq	Homo sapiens tumor necrosis factor receptor superfamily, member 11b (TNFRSF11B), mRNA.		IPR000488:Death;IPR001368:TNFR/NGFR cysteine-rich region	O00300	Hs.81791	6.40767	7.5041	7.32515	6.41388	7.34054	6.29561	5.90809	6.42681	5.94451	6.26019
16665621	0.548498	down	7.1407	0.00761271	0.999954	CACHD1	chr1	+	64936428	65158741	Coding	NM_020925	RefSeq	Homo sapiens cache domain containing 1 (CACHD1), mRNA.		IPR004010:Cache domain;IPR013608:VWA N-terminal	Q5VU97	Hs.443891	7.02794	6.30679	6.81047	6.50083	6.89135	8.07782	6.80651	7.17562	8.35211	7.45753
17022980	0.659963	down	7.81797	0.00763613	0.999954	FAM162B	chr6	-	117073360	117086886	Coding	NM_001085480	RefSeq	Homo sapiens family with sequence similarity 162, member B (FAM162B), mRNA.		IPR009432:Protein of unknown function DUF1075	Q5T6X4	Hs.126712	7.5801	7.83553	7.42587	7.0446	7.70489	8.55735	8.15802	8.19153	7.35198	8.32983
16837063	4.03783	up	5.83591	0.00763782	0.999954	SNORA76	chr17	+	62223697	62223831	snoRNA	NR_002995	RefSeq	Homo sapiens small nucleolar RNA, H/ACA box 76 (SNORA76), small nucleolar RNA.				Hs.405444	6.08621	6.92506	8.1567	5.15666	7.88888	3.98603	4.68594	4.9165	5.96666	4.59048
16906140	0.528846	down	6.97323	0.00767333	0.999954	PDE1A	chr2	-	183004763	183387919	Coding	NM_005019	RefSeq	Homo sapiens phosphodiesterase 1A, calmodulin-dependent (PDE1A), transcript variant 1, mRNA.	G_Protein_Signaling	IPR002073:3'5'-cyclic nucleotide phosphodiesterase, catalytic domain;IPR013706:3'5'-cyclic nucleotide phosphodiesterase N-terminal	Q9Y246;Q9Y633;P54750;Q9Y634;Q9H3Q8;B7Z226;B7Z7A2;B7Z3A7	Hs.191046	6.38347	5.90341	7.08089	5.9611	7.23959	7.67592	7.21813	7.26601	7.54373	7.46007
16789101	1.54175	up	3.99867	0.00770502	0.999954		chr14	+	103345958	103346075	miRNA	ENST00000390701	ENSEMBL	ncrna:miRNA chromosome:GRCh37:14:103345958:103346075:1 gene:ENSG00000211990 gene_biotype:miRNA transcript_biotype:miRNA					4.54726	3.96261	4.61236	4.21443	4.21811	3.39532	3.50006	3.91613	3.91343	3.70698
16698947	2.81042	up	10.2539	0.00770615	0.999954	RNU5A-8P	chr1	-	210547498	210547611	snRNA	ENST00000364102	ENSEMBL	ncrna:snRNA chromosome:GRCh37:1:210547498:210547611:-1 gene:ENSG00000200972 gene_biotype:snRNA transcript_biotype:snRNA					9.67368	11.5267	9.95202	12.0764	11.7677	7.92881	8.60944	9.2092	12.2212	9.57393
16788624	0.613989	down	4.36937	0.00777883	0.999954	SNORD114-5	chr14	+	101421707	101421776	snoRNA	NR_003197	RefSeq	Homo sapiens small nucleolar RNA, C/D box 114-5 (SNORD114-5), small nucleolar RNA.					4.30988	3.71657	4.06875	3.92363	4.06875	4.99723	4.36892	4.23458	4.56489	5.44054
17092490	0.488311	down	9.45293	0.00779362	0.999954	NFIB	chr9	-	14081842	14398982	Coding	NM_001190737	RefSeq	Homo sapiens nuclear factor I/B (NFIB), transcript variant 1, mRNA.		IPR000647:CTF transcription factor/nuclear factor 1;IPR003619:MAD homology 1, Dwarfin-type;IPR019548:CTF transcription factor/nuclear factor 1, N-terminal	O00712;Q6ZNF9;B4DS74;Q5VW28;Q63HM5	Hs.644095	8.59065	9.50308	9.62281	7.64966	9.31314	10.3712	9.91309	10.1118	9.64033	9.81356
16719171	0.61128	down	7.22762	0.0078998	0.999954	CPXM2	chr10	-	125465729	125699783	Coding	NM_198148	RefSeq	Homo sapiens carboxypeptidase X (M14 family), member 2 (CPXM2), mRNA.		IPR000421:Coagulation factor 5/8 C-terminal type domain;IPR000834:Peptidase M14, carboxypeptidase A	Q658N0;Q49AT5	Hs.656887	7.26004	6.65312	6.93283	6.44434	7.07253	7.60042	7.2801	7.92581	7.75913	7.34787
16773662	1.89847	up	8.80737	0.00791807	0.999954	ALOX5AP	chr13	+	31287615	31338565	Coding	NM_001204406	RefSeq	Homo sapiens arachidonate 5-lipoxygenase-activating protein (ALOX5AP), transcript variant 2, mRNA.	Eicosanoid_Synthesis	IPR001129:Membrane-associated, eicosanoid/glutathione metabolism (MAPEG) protein	P20292	Hs.507658	10.2625	8.58446	8.40668	8.78071	10.3146	9.39828	8.33822	7.79463	7.92585	8.26779
16844408	0.552575	down	6.41882	0.00810877	0.999954	KRT222	chr17	-	38810917	38821416	Coding	NM_152349	RefSeq	Homo sapiens keratin 222 (KRT222), mRNA.		IPR016044:Filament	Q8N1A0	Hs.6920	6.02781	5.8045	6.15642	5.92317	6.04278	7.74701	7.02288	6.43129	6.2869	6.74539
16839443	1.84232	up	6.75003	0.00812211	0.999954		chr17	-	1519486	1519589	snoRNA	ENST00000459614	ENSEMBL	ncrna:snoRNA chromosome:GRCh37:17:1519486:1519589:-1 gene:ENSG00000238946 gene_biotype:snoRNA transcript_biotype:snoRNA					7.9097	6.75275	6.55845	6.97542	7.75765	6.23233	6.36502	6.41281	6.10429	6.4319
16858805	0.555257	down	8.41838	0.00813748	0.999954	NFIX	chr19	+	13106584	13209610	Coding	NM_002501	RefSeq	Homo sapiens nuclear factor I/X (CCAAT-binding transcription factor) (NFIX), mRNA.		IPR000647:CTF transcription factor/nuclear factor 1;IPR003619:MAD homology 1, Dwarfin-type;IPR019548:CTF transcription factor/nuclear factor 1, N-terminal	Q14938;B4DHW2;Q13051;Q7Z3K7;D2DXM9	Hs.257970	7.69998	8.00325	7.74462	7.88462	8.63749	9.20557	8.43506	8.83628	9.06928	8.66763
16906615	0.526656	down	7.23696	0.00817114	0.999954	SDPR	chr2	-	192699028	192712006	Coding	NM_004657	RefSeq	Homo sapiens serum deprivation response (SDPR), mRNA.			A8K2W3	Hs.26530	6.42731	7.17027	6.93403	6.7215	6.61902	8.4691	8.27268	7.33434	7.1937	7.22764
17077191	0.548352	down	7.25746	0.00822424	0.999954	LOC100507516	chr8	-	54427731	54436491	Coding	AK295906	GenBank	Homo sapiens cDNA FLJ52638 complete cds.			B4DJ34	Hs.597483	6.88527	5.86342	7.21608	6.71101	7.44447	8.43178	7.14574	8.12127	7.37957	7.37602
16855340	1.83637	up	10.3053	0.00823713	0.999954	SNORA37	chr18	-	51748654	51748782	snoRNA	NR_002970	RefSeq	Homo sapiens small nucleolar RNA, H/ACA box 37 (SNORA37), small nucleolar RNA.				Hs.655869	10.5702	10.4682	11.577	10.1141	10.9894	8.95655	9.75685	10.3003	10.1716	10.1493
17093543	0.297104	down	9.64703	0.00825537	0.999954	CCL21	chr9	-	34709002	34710147	Coding	NM_002989	RefSeq	Homo sapiens chemokine (C-C motif) ligand 21 (CCL21), mRNA.		IPR001811:Chemokine interleukin-8-like domain	Q6ICR7;O00585	Hs.57907	9.13607	6.95664	10.9356	7.72197	9.10748	11.8782	10.0703	10.3174	9.71787	10.6288
16975773	0.701437	down	5.91655	0.00826555	0.999954		chr4	-	48108098	48108205	snRNA	ENST00000363399	ENSEMBL	ncrna:snRNA chromosome:GRCh37:4:48108098:48108205:-1 gene:ENSG00000200269 gene_biotype:snRNA transcript_biotype:snRNA					5.55216	5.81955	6.03149	5.78445	5.11604	5.95024	6.35356	6.61373	6.14499	5.79924
16825055	1.4112	up	6.37756	0.00827858	0.999954		chr16	-	23424905	23425197	misc_RNA	ENST00000517029	ENSEMBL	ncrna:misc_RNA chromosome:GRCh37:16:23424905:23425197:-1 gene:ENSG00000252838 gene_biotype:misc_RNA transcript_biotype:misc_RNA					6.31596	6.26839	6.65398	7.06142	6.83039	5.90106	5.85429	6.14995	6.47734	6.26287
17081829	1.8491	up	7.53741	0.00829586	0.999954	SLC45A4	chr8	-	142217265	142318404	Coding	NM_001080431	RefSeq	Homo sapiens solute carrier family 45, member 4 (SLC45A4), mRNA.		IPR011701:Major facilitator superfamily	Q5BKX6;B2RXG1	Hs.372492	8.07399	8.62635	7.89605	7.33092	7.97677	7.17149	7.15283	6.45315	7.43548	7.25703
16791427	0.615686	down	6.62125	0.00840078	0.999954	CTSG	chr14	-	25042724	25045466	Coding	NM_001911	RefSeq	Homo sapiens cathepsin G (CTSG), mRNA.		IPR001254:Peptidase S1/S6, chymotrypsin/Hap		Hs.421724	7.09364	5.9746	6.05516	6.55069	5.68284	7.70732	6.26065	6.7303	7.03595	7.12138
17074848	0.657193	down	6.63901	0.00840779	0.999954	DLC1	chr8	-	12940870	13373167	Coding	NM_182643	RefSeq	Homo sapiens deleted in liver cancer 1 (DLC1), transcript variant 1, mRNA.		IPR000198:Rho GTPase-activating protein domain;IPR002913:Lipid-binding START;IPR011510:Sterile alpha motif, type 2	Q96QB1;Q45XF9;A8K119;A8K6L7;B4DR10;Q86UC6;B8PTI0	Hs.134296	6.32501	5.82303	6.78563	6.12218	6.62515	6.43342	6.80256	7.44977	6.8049	7.21841
16958786	1.63123	up	7.86011	0.0084443	0.999954	MGLL	chr3	-	127407909	127558019	Coding	ENST00000434178	ENSEMBL	cdna:known chromosome:GRCh37:3:127407909:127542028:-1 gene:ENSG00000074416 gene_biotype:protein_coding transcript_biotype:protein_coding		IPR000073:Alpha/beta hydrolase fold-1;IPR000801:Putative esterase;IPR002921:Lipase, class 3;IPR013094:Alpha/beta hydrolase fold-3;IPR022742:Alpha/beta hydrolase, N-terminal	Q99685;B3KRC2	Hs.277035	7.8895	8.67266	8.8866	7.54259	8.07408	7.36066	8.04209	7.41212	6.95319	7.76757
16904270	0.478899	down	9.57076	0.00845512	0.999954		chr2	-	162196011	162197865	Coding	BC073897	GenBank	Homo sapiens cDNA clone IMAGE:4357349, partial cds.					8.91787	8.8536	8.40241	8.73751	10.2869	10.314	9.75447	10.14	10.3178	9.98306
17091465	1.50089	up	7.35792	0.00849116	0.999954	C8G	chr9	+	139839698	139841426	Coding	NM_000606	RefSeq	Homo sapiens complement component 8, gamma polypeptide (C8G), mRNA.		IPR000566:Lipocalin/cytosolic fatty-acid binding protein domain	P07360	Hs.1285	7.10675	8.74246	7.68275	7.53402	7.18816	6.62066	7.6701	7.19578	6.96806	6.87046
16925602	0.678971	down	7.67346	0.00849729	0.999954	ERG	chr21	-	39739183	40033704	Coding	NM_001243428	RefSeq	Homo sapiens v-ets erythroblastosis virus E26 oncogene homolog (avian) (ERG), transcript variant 5, mRNA.		IPR000418:Ets;IPR003118:Pointed domain	Q16031;P11308;B4DN83;Q7LDT7;B4E3C5;B4DVX5;B2Y833	Hs.473819	7.6261	7.04521	7.36917	7.39162	7.53875	7.89013	7.40264	8.21869	8.07088	8.1814
17087109	0.676313	down	5.91675	0.00851148	0.999954	MIR27B	chr9	+	97847727	97847823	miRNA	NR_029665	RefSeq	Homo sapiens microRNA 27b (MIR27B), microRNA.				Hs.434253	5.97067	5.99345	5.14294	5.651	5.41512	6.5408	6.60183	5.97626	5.80238	6.0731
16931333	1.58771	up	6.27295	0.0085195	0.999954		chr22	+	46501289	46501903	Coding	BC036832	GenBank	Homo sapiens, clone IMAGE:3890870, mRNA.					6.26266	6.5091	6.97777	6.54751	6.73509	5.90559	6.10143	5.65349	6.0708	5.96607
16961172	0.696658	down	5.64749	0.00856533	0.999954	BCHE	chr3	-	165490692	165555260	Coding	ENST00000264381	ENSEMBL	cdna:known chromosome:GRCh37:3:165490692:165555260:-1 gene:ENSG00000114200 gene_biotype:protein_coding transcript_biotype:protein_coding	Irinotecan_pathway_PharmGKB	IPR002018:Carboxylesterase, type B;IPR013094:Alpha/beta hydrolase fold-3;IPR014788:Acetylcholinesterase, tetramerisation	P06276	Hs.420483	5.40076	5.00521	5.76344	5.08832	5.67602	5.98005	5.34417	6.36663	5.81719	6.0331
16788572	0.610824	down	3.94591	0.0085711	0.999954		chr14	+	101392317	101392388	snoRNA	ENST00000516140	ENSEMBL	ncrna:snoRNA chromosome:GRCh37:14:101392317:101392388:1 gene:ENSG00000251949 gene_biotype:snoRNA transcript_biotype:snoRNA					3.58716	3.79557	3.82294	3.19246	3.55349	3.96762	4.99575	3.99668	3.84474	4.70269
16700911	0.552574	down	6.65439	0.00863757	0.999954	ERO1LB	chr1	-	236378422	236445339	Coding	NM_019891	RefSeq	Homo sapiens ERO1-like beta (S. cerevisiae) (ERO1LB), mRNA.		IPR007266:Endoplasmic reticulum oxidoreductin 1	B2RD00;Q86YB8;B4DF57	Hs.558519	6.63189	6.0494	6.16035	5.25761	7.0333	7.48105	6.92834	6.36474	7.10532	7.5319
16920156	0.399557	down	9.24206	0.0087116	0.999954	PTGIS	chr20	-	48120411	48184707	Coding	NM_000961	RefSeq	Homo sapiens prostaglandin I2 (prostacyclin) synthase (PTGIS), mRNA.	Eicosanoid_Synthesis;Prostaglandin_synthesis_regulation	IPR001128:Cytochrome P450	Q16647	Hs.302085	7.33772	8.01459	8.67866	9.34052	9.52999	10.3094	9.52625	9.99538	10.1196	9.56848
16984968	1.52031	up	6.37763	0.00871444	0.999954		chr5	+	56152975	56153078	snoRNA	ENST00000459264	ENSEMBL	ncrna:snoRNA chromosome:GRCh37:5:56152975:56153078:1 gene:ENSG00000238717 gene_biotype:snoRNA transcript_biotype:snoRNA					6.4121	5.85131	7.46671	6.46117	7.20775	5.90968	5.69484	6.87484	5.71494	6.18291
17088067	0.670948	down	5.82536	0.00883487	0.999954	ZNF483	chr9	+	114287439	114340124	Coding	NM_133464	RefSeq	Homo sapiens zinc finger protein 483 (ZNF483), transcript variant 1, mRNA.		IPR001909:Krueppel-associated box;IPR003309:Transcription regulator SCAN;IPR007087:Zinc finger, C2H2	Q8TF39;A7MD06	Hs.660784	5.35163	5.61421	5.46375	5.34716	5.91073	5.98184	6.08287	5.76759	6.37508	6.35874
16725908	1.64816	up	9.88574	0.00900004	0.999954	SNORA57	chr11	+	62432894	62433042	snoRNA	NR_004390	RefSeq	Homo sapiens small nucleolar RNA, H/ACA box 57 (SNORA57), small nucleolar RNA.				Hs.687390	9.67731	9.51023	11.48	10.3456	10.2177	8.92542	9.49145	10.1924	9.36459	9.6527
17006863	1.94693	up	10.6698	0.00904226	0.999954	HSPA1A	chr6	+	31783291	31785723	Coding	NM_005345	RefSeq	Homo sapiens heat shock 70kDa protein 1A (HSPA1A), mRNA.		IPR004753:Cell shape determining protein MreB/Mrl;IPR013126:Heat shock protein 70 family	B3KTT5;Q59EJ3;A8K5I0;P08107;B4DNT8;B4DWK5;B4DFN9;B4E3B6;B4E388;B4DI39;B4DVU9;B4E1T6;B4DNX1;B4DNV4	Hs.274402	11.2023	11.5632	10.5793	11.2404	11.1669	9.56085	10.2794	10.8526	10.3406	9.91265
16967202	0.542633	down	6.45241	0.00906318	0.999954	LPHN3	chr4	+	62066976	62938184	Coding	ENST00000514591	ENSEMBL	cdna:known chromosome:GRCh37:4:62067860:62938184:1 gene:ENSG00000150471 gene_biotype:protein_coding transcript_biotype:protein_coding	GPCRDB_Class_B_Secretin-like;GPCRDB_Other	IPR000203:GPS domain;IPR000832:GPCR, family 2, secretin-like;IPR000922:D-galactoside/L-rhamnose binding SUEL lectin domain;IPR001879:GPCR, family 2, extracellular hormone receptor domain;IPR003112:Olfactomedin-like;IPR003334:GPCR, family 2, latrophilin, C-terminal;IPR022624:Domain of unknown function DUF3497	Q9HAR2;B7Z603;B7Z2G2	Hs.28391	5.88444	6.07136	6.07319	6.12787	5.90032	6.45646	6.12033	7.30391	7.90532	6.68091
16846887	0.652235	down	6.64593	0.00922118	0.999954	TMEM100	chr17	-	53796988	53809482	Coding	NM_001099640	RefSeq	Homo sapiens transmembrane protein 100 (TMEM100), transcript variant 1, mRNA.			B3KT87;Q9NV29	Hs.173233	6.03973	5.99603	6.30491	6.11186	7.2358	7.03197	6.94936	6.59507	6.68632	7.50829
16690704	0.423634	down	8.34999	0.00923414	0.999954	SLC16A4	chr1	-	110905470	110933704	Coding	NM_004696	RefSeq	Homo sapiens solute carrier family 16, member 4 (monocarboxylic acid transporter 5) (SLC16A4), transcript variant 1, mRNA.		IPR011701:Major facilitator superfamily	Q53FH9;O15374;Q8WU09	Hs.351306	8.90841	6.38878	6.5287	7.86014	8.96616	9.65049	9.41625	7.61984	8.42205	9.73911
16992836	1.74365	up	7.74032	0.00925113	0.999954	CDHR2	chr5	+	175969512	176022975	Coding	ENST00000510636	ENSEMBL	cdna:known chromosome:GRCh37:5:175969512:176022975:1 gene:ENSG00000074276 gene_biotype:protein_coding transcript_biotype:protein_coding		IPR002126:Cadherin	Q9BYE9;A1L3U4	Hs.4205	7.87577	9.64676	6.84284	7.31743	9.02408	7.966	8.32504	6.10629	6.57107	7.72793
16750154	0.460881	down	6.56322	0.00926837	0.999954	CNTN1	chr12	+	41086244	41466217	Coding	NM_001843	RefSeq	Homo sapiens contactin 1 (CNTN1), transcript variant 1, mRNA.		IPR003961:Fibronectin, type III;IPR013098:Immunoglobulin I-set;IPR013106:Immunoglobulin V-set;IPR013151:Immunoglobulin	Q12860	Hs.143434	5.81474	6.37244	5.9719	5.77032	6.09284	7.96008	7.30689	6.95398	5.56336	7.8256
16877404	1.47136	up	4.13427	0.00928515	0.999954	RNU5E-7P	chr2	+	16005059	16005175	snRNA	ENST00000365290	ENSEMBL	ncrna:snRNA chromosome:GRCh37:2:16005059:16005175:1 gene:ENSG00000202160 gene_biotype:snRNA transcript_biotype:snRNA					4.32548	4.47505	4.563	4.33227	4.3684	3.91264	4.14113	3.57521	3.85732	3.79217
16751601	0.673102	down	7.56982	0.00935835	0.999954	TENC1	chr12	+	53440753	53458163	Coding	ENST00000314250	ENSEMBL	cdna:known chromosome:GRCh37:12:53443680:53458156:1 gene:ENSG00000111077 gene_biotype:protein_coding transcript_biotype:protein_coding		IPR000980:SH2 domain;IPR013625:Tensin phosphotyrosine-binding domain;IPR014020:Tensin phosphatase, C2 domain;IPR002219:Protein kinase C-like, phorbol ester/diacylglycerol binding	B3KYA3;Q63HR2;A7E2A6;Q6ZMJ1	Hs.6147	7.36559	6.97254	7.38249	6.846	7.85472	7.64031	7.52037	8.16263	7.77103	8.18251
16905963	0.702231	down	6.08786	0.00936598	0.999954	CCDC141	chr2	-	179694484	179914813	Coding	NM_173648	RefSeq	Homo sapiens coiled-coil domain containing 141 (CCDC141), mRNA.		IPR002017:Spectrin repeat;IPR013098:Immunoglobulin I-set	Q6ZP82;Q2VPJ5	Hs.324341	5.93309	5.73264	6.13585	5.86631	5.49645	6.34873	6.30601	6.46826	6.33897	6.25228
17110048	0.564233	down	5.73257	0.00937879	0.999954		chrX	-	36040056	36040162	snRNA	ENST00000384006	ENSEMBL	ncrna:snRNA chromosome:GRCh37:X:36040056:36040162:-1 gene:ENSG00000206733 gene_biotype:snRNA transcript_biotype:snRNA					5.80195	5.2565	5.6941	5.18789	4.6583	6.73483	6.35631	6.45561	5.04552	6.13466
16843372	1.4322	up	3.77918	0.00958164	0.999954		chr17	-	33381407	33381513	snoRNA	ENST00000459539	ENSEMBL	ncrna:snoRNA chromosome:GRCh37:17:33381407:33381513:-1 gene:ENSG00000238858 gene_biotype:snoRNA transcript_biotype:snoRNA					3.87651	4.20559	3.57652	3.96796	4.5649	3.6105	3.547	3.20368	3.27789	3.96126
16878585	1.56261	up	11.1483	0.00958988	0.999954	SNORD53	chr2	+	29149933	29150010	snoRNA	NR_002741	RefSeq	Homo sapiens small nucleolar RNA, C/D box 53 (SNORD53), small nucleolar RNA.					10.5535	11.1979	11.8201	11.8295	11.9506	10.2418	10.7788	11.468	10.7096	10.9336
17006881	1.94244	up	10.487	0.00959394	0.999954	HSPA1B	chr6	+	31795512	31798031	Coding	ENST00000542758	ENSEMBL	cdna:known chromosome:GRCh37:6:31795512:31798031:1 gene:ENSG00000204388 gene_biotype:protein_coding transcript_biotype:protein_coding		IPR004753:Cell shape determining protein MreB/Mrl;IPR013126:Heat shock protein 70 family	P08107;B4DI39;B4E3B6;B3KTT5;Q59EJ3;B4E1S9;B4E388;B4DNV4	Hs.274402	11.0271	11.3254	10.3816	11.0843	11.0111	9.35386	10.0364	10.6679	10.1718	9.8102
17050797	0.528886	down	8.69446	0.00962529	0.999954	CPED1	chr7	+	120628731	120937498	Coding	NM_024913	RefSeq	Homo sapiens cadherin-like and PC-esterase domain containing 1 (CPED1), transcript variant 1, mRNA.			A4D0V7;Q86SV3;Q5MJQ4;Q9H6Q5	Hs.189652	7.8346	7.74066	8.5983	8.02346	8.97785	9.48427	9.3852	9.35944	8.10498	9.43583
17042222	0.613466	down	7.48199	0.00966068	0.999954	TNXB	chr6_ssto_hap7	-	3341639	3368486	Coding	ENST00000383159	ENSEMBL	cdna:known chromosome:GRCh37:HSCHR6_MHC_COX:31957379:32025609:-1 gene:ENSG00000233323 gene_biotype:protein_coding transcript_biotype:protein_coding		IPR002181:Fibrinogen, alpha/beta/gamma chain, C-terminal globular;IPR003961:Fibronectin, type III;IPR013111:EGF, extracellular	P22105	Hs.485104	6.9773	7.05547	7.25537	7.43868	6.92079	7.91328	7.74605	8.26015	7.33561	7.91724
17049700	1.54916	up	5.74646	0.00974956	0.999954	MIR4653	chr7	+	100802754	100802836	miRNA	NR_039797	RefSeq	Homo sapiens microRNA 4653 (MIR4653), microRNA.					5.26983	6.21509	6.54188	6.13397	6.15025	5.15593	5.52856	5.42119	5.34451	5.7034
16823704	0.643374	down	6.56096	0.00978868	0.999954	C16orf89	chr16	-	5094123	5116146	Coding	NM_152459	RefSeq	Homo sapiens chromosome 16 open reading frame 89 (C16orf89), transcript variant 1, mRNA.			Q6UX73	Hs.11782	6.35409	5.89501	5.8551	6.80054	6.30937	7.04163	6.61524	6.96895	6.84269	6.92695
16800642	1.67819	up	6.17951	0.00983216	0.999954	HMGN2P46	chr15	+	45742316	45848928	Noncoding	TCONS_00023224	Rinn lincRNA	linc-PLDN chr15:+:45742462-45771942				Hs.574240	7.25751	6.60572	6.31609	6.13468	6.45082	5.65332	5.7478	6.03604	5.64294	5.95019
16977396	0.688334	down	7.62444	0.00984335	0.999954	SCD5	chr4	-	83550690	83720010	Coding	NM_001037582	RefSeq	Homo sapiens stearoyl-CoA desaturase 5 (SCD5), transcript variant 1, mRNA.		IPR005804:Fatty acid desaturase, type 1	Q86SK9;Q86UC8	Hs.379191	7.60512	6.94687	7.42496	7.27943	7.51878	8.23811	7.84168	7.74292	7.77762	7.86893
16774510	1.4754	up	5.09938	0.00985502	0.999954	RN7SKP4	chr13	+	45697228	45697549	misc_RNA	ENST00000364191	ENSEMBL	ncrna:misc_RNA chromosome:GRCh37:13:45697228:45697549:1 gene:ENSG00000201061 gene_biotype:misc_RNA transcript_biotype:misc_RNA					5.28525	5.25361	5.32125	5.15159	5.88798	4.53021	4.78956	4.94845	4.87278	4.95317
16772702	0.667066	down	5.23219	0.00989559	0.999954	RN5S379	chr12	-	133300531	133300643	rRNA	ENST00000364599	ENSEMBL	ncrna:rRNA chromosome:GRCh37:12:133300531:133300643:-1 gene:ENSG00000201469 gene_biotype:rRNA transcript_biotype:rRNA					4.58775	5.27345	5.07252	4.93274	4.83427	5.23558	5.34714	5.76618	5.51807	5.75425
16960344	0.597305	down	7.6452	0.00999238	0.999954	TM4SF18	chr3	-	149036285	149052201	Coding	NM_138786	RefSeq	Homo sapiens transmembrane 4 L six family member 18 (TM4SF18), transcript variant 1, mRNA.		IPR008661:L6 membrane	Q96CE8	Hs.22026	7.67385	7.06827	7.01202	6.97695	7.63627	8.24436	7.22143	8.05669	8.45659	8.10559
16967321	0.554134	down	4.91067	0.0100118	0.999954		chr4	+	68869613	68869719	snRNA	ENST00000384697	ENSEMBL	ncrna:snRNA chromosome:GRCh37:4:68869613:68869719:1 gene:ENSG00000207428 gene_biotype:snRNA transcript_biotype:snRNA					4.29992	4.29252	5.65027	4.07846	4.10295	5.57669	5.34857	5.36178	5.19576	5.19979
16698801	0.557305	down	9.5086	0.010012	0.999954	CD34	chr1	-	208057594	208084747	Coding	NM_001773	RefSeq	Homo sapiens CD34 molecule (CD34), transcript variant 2, mRNA.		IPR013836:CD34/Podocalyxin	Q9UH97;Q8IUM0;P28906	Hs.374990	9.59254	8.70486	8.76799	9.16418	9.20476	10.7453	9.14168	10.5757	9.7171	9.47185
17094389	0.641089	down	8.22681	0.0100406	0.999954	CNTNAP3	chr9	-	47295855	47314322	Noncoding	TCONS_l2_00028740	Broad TUCP	linc-FAM75A3-1 chr9:+:40332916-40337603		IPR001791:Laminin G domain		Hs.128474	8.03881	7.53321	8.45913	8.14052	7.35889	8.26798	8.35831	8.94045	8.57529	8.59555
16991192	0.666144	down	7.4069	0.0100528	0.999954	GPX3	chr5	+	150399999	150408554	Coding	NM_002084	RefSeq	Homo sapiens glutathione peroxidase 3 (plasma) (GPX3), mRNA.		IPR000889:Glutathione peroxidase	P22352;Q6NXQ3	Hs.730658	6.74028	6.69699	7.24536	7.78701	7.09964	7.43789	7.44768	8.15311	7.87098	7.59009
16855710	5.84607	up	6.73561	0.0101316	0.999954	SERPINB4	chr18	-	61304493	61311532	Coding	NM_002974	RefSeq	Homo sapiens serpin peptidase inhibitor, clade B (ovalbumin), member 4 (SERPINB4), mRNA.		IPR023796:Serpin domain	P48594;Q86W03;Q5K634;P29508	Hs.123035	10.1305	5.79588	7.25971	5.96264	10.898	5.45985	5.41575	5.5868	5.21901	5.62798
17001349	2.38643	up	9.30642	0.0101393	0.999954	SPINK1	chr5	-	147204131	147211349	Coding	NM_003122	RefSeq	Homo sapiens serine peptidase inhibitor, Kazal type 1 (SPINK1), mRNA.		IPR002350:Proteinase inhibitor I1, Kazal;IPR011497:Kazal-type serine protease inhibitor domain	P00995	Hs.407856	10.9665	11.5819	10.0846	6.56964	10.4666	9.95127	9.91523	7.20894	6.21803	10.1015
16872600	1.39676	up	5.96199	0.0102187	0.999954		chr19	-	42070529	42070613	miRNA	ENST00000516023	ENSEMBL	ncrna:miRNA chromosome:GRCh37:19:42070529:42070613:-1 gene:ENSG00000251832 gene_biotype:miRNA transcript_biotype:miRNA					6.09906	6.12929	6.23843	6.55406	5.99435	5.71302	5.71083	5.77292	5.89485	5.51314
17078578	0.464928	down	6.19725	0.0102237	0.999954	PMP2	chr8	-	82352561	82359758	Coding	ENST00000256103	ENSEMBL	cdna:known chromosome:GRCh37:8:82352561:82359758:-1 gene:ENSG00000147588 gene_biotype:protein_coding transcript_biotype:protein_coding		IPR000566:Lipocalin/cytosolic fatty-acid binding protein domain	P02689	Hs.571512	5.66048	5.48418	5.80428	5.93312	5.34191	6.60464	6.35233	7.89474	5.72317	7.17369
16843156	0.486104	down	5.83826	0.0102536	0.999954	LOC100506582	chr17	-	29599026	29600640	Noncoding	XR_111677	RefSeq	PREDICTED: Homo sapiens hypothetical LOC100506582 (LOC100506582), miscRNA.					4.97577	4.95038	5.37442	5.63662	5.65246	7.45833	5.30901	6.1185	6.69034	6.21679
17081027	1.93912	up	7.01031	0.0103383	0.999954		chr8	-	128128656	128215467	Noncoding	TCONS_00015168	Rinn lincRNA	linc-FAM84B-8 chr8:-:128153590-128197980					6.72211	8.10815	7.05647	7.1338	8.41952	6.20278	6.63185	7.15645	6.05387	6.61808
16858590	1.5031	up	4.36992	0.0104664	0.999954	RN5S464	chr19	+	12107624	12107731	rRNA	ENST00000516251	ENSEMBL	ncrna:rRNA chromosome:GRCh37:19:12107624:12107731:1 gene:ENSG00000252060 gene_biotype:rRNA transcript_biotype:rRNA					4.94347	4.16241	4.31525	4.80375	5.09457	4.01689	3.89446	4.01857	4.29314	4.15667
17085760	0.492149	down	7.03199	0.0105082	0.999954	MAMDC2	chr9	+	72658497	72841888	Coding	NM_153267	RefSeq	Homo sapiens MAM domain containing 2 (MAMDC2), mRNA.		IPR000998:MAM domain	Q7Z304	Hs.547172	6.35983	5.90695	6.65804	7.02537	6.65267	7.92736	7.71194	7.58956	6.6913	7.79687
16791898	0.409938	down	7.51933	0.010546	0.999954	CFL2	chr14	-	35179588	35184029	Coding	NM_021914	RefSeq	Homo sapiens cofilin 2 (muscle) (CFL2), transcript variant 1, mRNA.	G13_Signaling_Pathway	IPR002108:Actin-binding, cofilin/tropomyosin type	Q549N0;Q9Y281	Hs.180141	7.19268	6.53426	7.52605	5.56753	7.55981	8.2818	7.95748	8.04611	8.65116	7.8764
16810543	1.55423	up	6.90019	0.0106027	0.999954	KIAA0101	chr15	-	64657193	64679886	Coding	NM_014736	RefSeq	Homo sapiens KIAA0101 (KIAA0101), transcript variant 1, mRNA.			Q15004	Hs.81892	7.15011	7.51379	6.93125	7.019	7.47732	6.95568	6.57754	6.57272	6.47674	6.32779
17044382	0.451676	down	8.06578	0.0106726	0.999954	MPP6	chr7	+	24612887	24729159	Coding	ENST00000222644	ENSEMBL	cdna:known chromosome:GRCh37:7:24612965:24729159:1 gene:ENSG00000105926 gene_biotype:protein_coding transcript_biotype:protein_coding		IPR001452:Src homology-3 domain;IPR001478:PDZ domain;IPR008144:Guanylate kinase;IPR011511:Variant SH3;IPR014775:L27, C-terminal	Q9NZW5	Hs.533355	6.66354	8.29699	7.5674	6.5083	8.42605	8.81178	9.9538	7.46479	8.17168	8.79343
16947148	0.493768	down	6.7982	0.0107479	0.999954	ARHGEF26	chr3	+	153838792	153975616	Coding	NM_001251962	RefSeq	Homo sapiens Rho guanine nucleotide exchange factor (GEF) 26 (ARHGEF26), transcript variant 1, mRNA.		IPR000219:Dbl homology (DH) domain;IPR001452:Src homology-3 domain;IPR001849:Pleckstrin homology domain;IPR011511:Variant SH3	B3KVP8;Q96DR7;B3KXG0	Hs.240845	5.89625	6.34617	6.39528	6.40542	6.40266	7.99598	7.67551	7.09611	6.24271	7.52594
17021585	0.676794	down	10.9352	0.0108285	0.999954	UBE2J1	chr6	-	90036344	90062619	Coding	NM_016021	RefSeq	Homo sapiens ubiquitin-conjugating enzyme E2, J1 (UBE2J1), mRNA.		IPR000608:Ubiquitin-conjugating enzyme, E2	Q9Y385	Hs.163776	11.2608	10.9539	9.98864	10.0317	11.0327	11.5486	11.4335	10.666	11.0524	11.3833
16742594	0.677454	down	7.94287	0.0108792	0.999954	NDUFC2-KCTD14	chr11	-	77726761	77791265	Coding	NM_001203260	RefSeq	Homo sapiens NDUFC2-KCTD14 readthrough (NDUFC2-KCTD14), transcript variant 1, mRNA.	Electron_Transport_Chain	IPR003131:Potassium channel tetramerisation-type BTB domain;IPR009423:NADH:ubiquinone oxidoreductase, subunit b14.5b	O95298;Q9BQ13	Hs.709780	8.0687	8.10311	6.71597	7.50684	7.91523	8.83906	8.29105	7.3945	7.81998	8.77429
16698185	3.18834	up	8.04615	0.01089	0.999954	CHI3L1	chr1	-	203148059	203155922	Coding	NM_001276	RefSeq	Homo sapiens chitinase 3-like 1 (cartilage glycoprotein-39) (CHI3L1), mRNA.		IPR001223:Glycoside hydrolase, family 18, catalytic domain	P36222;Q59FK1;B3KTE6	Hs.382202	11.5281	7.50136	8.73672	8.30444	8.34214	7.30352	7.00538	7.36478	7.48634	6.88872
16862548	3.93194	up	10.1414	0.0109448	0.999954	CEACAM5	chr19	+	42212504	42234437	Coding	NM_004363	RefSeq	Homo sapiens carcinoembryonic antigen-related cell adhesion molecule 5 (CEACAM5), mRNA.		IPR013098:Immunoglobulin I-set;IPR013106:Immunoglobulin V-set;IPR013151:Immunoglobulin	Q53G30;P06731;Q68DM9	Hs.709196	11.4431	12.0128	12.1669	11.0822	8.94012	9.68091	8.88454	9.61652	7.66442	9.92253
16697471	0.348269	down	7.67455	0.0109534	0.999954	B3GALT2	chr1	-	193147860	193155784	Coding	ENST00000367434	ENSEMBL	cdna:known chromosome:GRCh37:1:193148175:193155784:-1 gene:ENSG00000162630 gene_biotype:protein_coding transcript_biotype:protein_coding		IPR002659:Glycosyl transferase, family 31	O43825	Hs.518834	7.45516	8.71424	6.71899	6.02304	5.65698	9.24398	9.29567	6.47088	8.96131	8.20521
17036971	0.703456	down	7.92178	0.0112076	0.999954	TNXB	chr6_mcf_hap5	-	3388773	3475858	Coding	NM_019105	RefSeq	Homo sapiens tenascin XB (TNXB), transcript variant XB, mRNA.		IPR002181:Fibrinogen, alpha/beta/gamma chain, C-terminal globular;IPR003961:Fibronectin, type III;IPR013111:EGF, extracellular	P22105;O95680;Q9Y464;O95681	Hs.485104	7.7571	7.74253	7.66539	7.67149	7.50374	8.38538	8.16293	8.39689	7.8836	8.04879
16970435	0.585524	down	7.94144	0.0112526	0.999954	SPRY1	chr4	+	124317950	124324910	Coding	NM_001258038	RefSeq	Homo sapiens sprouty homolog 1, antagonist of FGF signaling (Drosophila) (SPRY1), transcript variant 1, mRNA.		IPR007875:Sprouty	O43609	Hs.436944	7.95361	7.4969	7.53062	7.09334	7.70223	7.87391	8.38086	8.14085	8.03769	9.20439
17085996	0.616754	down	5.35482	0.0113122	0.999954		chr9	+	78291823	78291928	snoRNA	ENST00000459310	ENSEMBL	ncrna:snoRNA chromosome:GRCh37:9:78291823:78291928:1 gene:ENSG00000238598 gene_biotype:snoRNA transcript_biotype:snoRNA					5.23391	4.973	5.458	4.41587	4.95024	6.25005	5.55352	5.55995	4.85963	6.29403
16779667	0.588881	down	6.73345	0.0113176	0.999954	PCDH9	chr13	-	66876966	67804468	Coding	NM_203487	RefSeq	Homo sapiens protocadherin 9 (PCDH9), transcript variant 1, mRNA.		IPR002126:Cadherin;IPR013164:Cadherin, N-terminal;IPR013585:Protocadherin	Q9HC56	Hs.654709	6.29021	5.72487	6.36468	6.44507	6.93254	7.34552	6.47536	7.22628	7.77061	6.75936
16952878	1.55974	up	6.56919	0.0113203	0.999954		chr3	-	46406446	46448550	Coding	ENST00000451485	ENSEMBL	cdna:known chromosome:GRCh37:3:46406446:46448550:-1 gene:ENSG00000223552 gene_biotype:antisense transcript_biotype:antisense					7.41825	6.7942	6.45266	6.89099	6.89312	6.09635	6.24159	6.26055	6.39685	6.24733
16885685	0.631935	down	5.4162	0.0114354	0.999954	POTEE	chr2	+	131975882	132022965	Coding	ENST00000356920	ENSEMBL	cdna:known chromosome:GRCh37:2:131975882:132022965:1 gene:ENSG00000188219 gene_biotype:protein_coding transcript_biotype:protein_coding		IPR002110:Ankyrin repeat;IPR004000:Actin-like	G8FSY7;Q6S8J3	Hs.686146	5.23431	5.35045	4.98247	5.04878	4.80962	5.29896	5.78228	5.63572	5.99825	6.02118
16844872	2.01348	up	9.14859	0.0114686	0.999954	JUP	chr17	-	39910856	39943183	Coding	NM_002230	RefSeq	Homo sapiens junction plakoglobin (JUP), transcript variant 1, mRNA.		IPR000225:Armadillo;IPR000357:HEAT;IPR016044:Filament	P14923;B4DE59	Hs.514174	8.97203	10.9332	9.9773	8.93164	9.45302	8.96864	9.30997	7.90955	8.05511	8.97546
16895627	1.41534	up	6.34119	0.0114689	0.999954	CGREF1	chr2	-	27321757	27341995	Coding	NM_001166239	RefSeq	Homo sapiens cell growth regulator with EF-hand domain 1 (CGREF1), transcript variant 2, mRNA.			Q99674	Hs.159525	6.29102	6.80777	6.39121	6.72654	6.74226	6.0722	6.33972	5.83413	6.21785	5.98917
17093463	0.549866	down	7.33675	0.0114962	0.999954	CNTFR	chr9	-	34551430	34590138	Coding	NM_001207011	RefSeq	Homo sapiens ciliary neurotrophic factor receptor (CNTFR), transcript variant 3, mRNA.		IPR003961:Fibronectin, type III;IPR013151:Immunoglobulin	P26992	Hs.129966	6.65281	7.77707	6.61026	7.0463	6.44018	7.18073	8.28577	8.45384	7.20771	7.71281
16669278	0.705495	down	9.27107	0.011614	0.999954	FAM46C	chr1	+	118148556	118171011	Coding	NM_017709	RefSeq	Homo sapiens family with sequence similarity 46, member C (FAM46C), mRNA.		IPR012937:Domain of unknown function DUF1693	Q5VWP2	Hs.356216	9.87875	9.89498	8.18078	7.91499	9.22763	10.5677	10.5242	8.35725	8.45983	9.70461
16829570	0.543669	down	11.7167	0.0117415	0.999954	SERPINF1	chr17	+	1665253	1680859	Coding	NM_002615	RefSeq	Homo sapiens serpin peptidase inhibitor, clade F (alpha-2 antiplasmin, pigment epithelium derived factor), member 1 (SERPINF1), mRNA.		IPR023796:Serpin domain	P36955;F1T092	Hs.532768	11.5637	10.5235	10.7654	11.7286	11.8041	12.6845	11.0021	12.7504	12.349	11.9953
17068093	0.684485	down	8.52434	0.0118567	0.999954	TACC1	chr8	+	38585704	38710546	Coding	NM_006283	RefSeq	Homo sapiens transforming, acidic coiled-coil containing protein 1 (TACC1), transcript variant 1, mRNA.		IPR007707:Transforming acidic coiled-coil	O75410;Q5HYH0;Q8IUJ5;B4E302;B4DH49;B4DHF7;B4E3L7;B4E0Z9;B7Z3G3;B4E3H6	Hs.279245	8.40704	8.16144	8.06637	7.92325	8.69632	8.94104	8.75601	8.91576	8.59936	8.7768
16838330	1.93556	up	9.56503	0.0119909	0.999954	SYNGR2	chr17	+	76164671	76169009	Coding	NM_004710	RefSeq	Homo sapiens synaptogyrin 2 (SYNGR2), mRNA.		IPR021128:MARVEL-like domain	O43760	Hs.464210	9.73413	10.3605	10.2514	9.43122	10.4298	9.27891	9.53266	8.13221	9.34624	9.15328
17053100	1.43376	up	7.17424	0.0120293	0.999954	ZNF783	chr7	+	148975223	148975339	Coding	ENST00000481519	ENSEMBL	cdna:known chromosome:GRCh37:7:148975223:148994393:1 gene:ENSG00000204946 gene_biotype:protein_coding transcript_biotype:nonsense_mediated_decay					6.94267	7.55123	7.26132	7.6316	7.78391	6.77464	6.96975	6.60149	7.22907	6.99675
16833581	1.3886	up	7.52688	0.0120885	0.999954	TBC1D3F	chr17	+	36283960	36294915	Coding	NM_032258	RefSeq	Homo sapiens TBC1 domain family, member 3F (TBC1D3F), mRNA.		IPR000195:Rab-GTPase-TBC domain	B2R8D7;B4DXP2;B4E079;Q6IPX1;Q8IZP1;Q6DCB4;B9A6J9;A8K8E3;Q6DHY5;A6NDS4;B4DX57;B3KTC5;B3KVD9	Hs.454716	7.43657	7.77068	7.73521	7.80466	8.07139	6.89128	7.38197	7.13654	7.52416	7.51638
16776280	0.685703	down	5.24394	0.0121321	0.999954		chr13	+	104077550	104080035	Noncoding	TCONS_l2_00006986	Broad TUCP	linc-DAOA-3 chr13:+:104073591-104080432					5.11487	4.90718	5.08431	4.99775	4.75472	5.63056	5.55247	5.58669	5.12993	5.6809
16969805	0.669239	down	4.30768	0.0122255	0.999954		chr4	+	112252568	112252674	snRNA	ENST00000364093	ENSEMBL	ncrna:snRNA chromosome:GRCh37:4:112252568:112252674:1 gene:ENSG00000200963 gene_biotype:snRNA transcript_biotype:snRNA					3.96803	3.80456	4.63762	3.81665	3.86303	4.69713	4.32434	4.81442	4.89524	4.25579
16670547	1.41288	up	6.99343	0.012253	0.999954	TARS2	chr1	+	150459887	150480078	Coding	NM_025150	RefSeq	Homo sapiens threonyl-tRNA synthetase 2, mitochondrial (putative) (TARS2), nuclear gene encoding mitochondrial protein, mRNA.		IPR002314:Aminoacyl-tRNA synthetase, class II (G/ H/ P/ S), conserved domain;IPR004095:TGS;IPR004154:Anticodon-binding;IPR012947:Threonyl/alanyl tRNA synthetase, SAD	Q9BW92;Q9H045;Q6ST48;B4DQF3;Q9H9V2	Hs.288974	6.97343	7.40177	6.96083	7.32037	7.55735	6.68189	6.83392	6.50798	6.94943	6.74736
16830041	0.628742	down	7.39036	0.0122657	0.999954	ZFP3	chr17	+	4981754	4999669	Coding	NM_153018	RefSeq	Homo sapiens zinc finger protein 3 homolog (mouse) (ZFP3), mRNA.		IPR007087:Zinc finger, C2H2	Q96NJ6;Q6ZUG2	Hs.48832	7.56589	6.62701	6.68555	6.79312	7.60657	8.37017	7.61442	7.07428	7.95174	7.61483
16713562	1.60801	up	7.31902	0.0122867	0.999954	C10orf10	chr10	-	45466429	45474330	Coding	NM_007021	RefSeq	Homo sapiens chromosome 10 open reading frame 10 (C10orf10), mRNA.			Q9NTK1;B2R6A1	Hs.93675	7.25009	7.87546	7.27522	7.74251	8.16503	6.5606	7.03748	6.85574	7.65556	6.77256
16985950	0.551017	down	8.73767	0.0123306	0.999954	MAP1B	chr5	+	71403061	71505851	Coding	ENST00000296755	ENSEMBL	cdna:known chromosome:GRCh37:5:71403061:71505395:1 gene:ENSG00000131711 gene_biotype:protein_coding transcript_biotype:protein_coding		IPR000102:Neuraxin/MAP1B repeat	Q4VBY4;Q32NB7;A5D6X1;Q6PJD3;Q86X89;Q5H9P1;Q05BW8	Hs.335079	8.64228	7.36917	8.14569	8.08923	9.29241	9.15628	8.93459	9.57594	9.00479	9.16633
16987992	1.51041	up	7.22809	0.0123932	0.999954	SNORA13	chr5	+	111497182	111497314	snoRNA	NR_002922	RefSeq	Homo sapiens small nucleolar RNA, H/ACA box 13 (SNORA13), small nucleolar RNA.				Hs.689709	6.85962	7.18473	8.40816	7.33661	7.83869	6.24579	6.42201	7.38802	7.31942	7.27788
17079434	1.98217	up	8.67631	0.01242	0.999954	SNORA72	chr8	-	99054314	99054445	snoRNA	NR_002581	RefSeq	Homo sapiens small nucleolar RNA, H/ACA box 72 (SNORA72), small nucleolar RNA.				Hs.684855	8.36559	8.35503	11.0679	8.39631	9.66444	6.38165	7.02893	10.3003	8.67029	8.53271
17068134	0.561943	down	6.75532	0.0124775	0.999954		chr8	+	38601538	38601649	misc_RNA	ENST00000384528	ENSEMBL	ncrna:misc_RNA chromosome:GRCh37:8:38601538:38601649:1 gene:ENSG00000207258 gene_biotype:misc_RNA transcript_biotype:misc_RNA					6.19291	5.95898	6.54009	7.21656	5.78931	6.66902	7.61933	6.48033	8.07765	7.00904
16974317	0.678924	down	7.72723	0.0124891	0.999954	ZNF518B	chr4	-	10441498	10459034	Coding	NM_053042	RefSeq	Homo sapiens zinc finger protein 518B (ZNF518B), mRNA.			Q9C0D4	Hs.455089	7.87206	6.80944	7.16493	7.61621	7.7768	8.44049	7.6464	7.53745	8.49865	7.90984
16917939	0.713933	down	10.9662	0.0124949	0.999954	CST3	chr20	-	23608534	23619110	Coding	ENST00000376925	ENSEMBL	cdna:known chromosome:GRCh37:20:23614285:23618663:-1 gene:ENSG00000101439 gene_biotype:protein_coding transcript_biotype:protein_coding		IPR000010:Proteinase inhibitor I25, cystatin	E9RH26;P01034	Hs.304682	10.7744	10.8769	10.6509	10.3329	10.9805	11.455	11.4513	11.1127	10.8425	11.1848
17072723	1.67994	up	7.63439	0.0125043	0.999954		chr8	+	129011377	129011540	snRNA	ENST00000384382	ENSEMBL	ncrna:snRNA chromosome:GRCh37:8:129011377:129011540:1 gene:ENSG00000207110 gene_biotype:snRNA transcript_biotype:snRNA					7.14843	8.06048	7.24746	8.9918	8.5948	6.59064	6.41761	7.14082	8.41519	7.73664
16873389	1.3912	up	4.04182	0.0125246	0.999954	MIR642B	chr19	-	46178190	46178266	miRNA	NR_037512	RefSeq	Homo sapiens microRNA 642b (MIR642B), microRNA.					4.96745	4.31237	3.78824	4.19757	4.13428	4.34593	3.72816	3.52771	3.65898	3.7575
17026318	1.87024	up	10.791	0.0126186	0.999954	HSPA1B	chr6_apd_hap1	+	3098002	3100484	Coding	ENST00000430065	ENSEMBL	cdna:known chromosome:GRCh37:HSCHR6_MHC_APD:31794605:31797087:1 gene:ENSG00000235941 gene_biotype:protein_coding transcript_biotype:protein_coding		IPR004753:Cell shape determining protein MreB/Mrl;IPR013126:Heat shock protein 70 family	B3KTT5;Q59EJ3;A8K5I0;P08107	Hs.274402	11.341	11.6549	10.6108	11.4531	11.1532	9.7756	10.425	10.9853	10.3929	10.1181
17027994	1.87024	up	10.791	0.0126186	0.999954	HSPA1B	chr6_cox_hap2	+	3292821	3295303	Coding	ENST00000430065	ENSEMBL	cdna:known chromosome:GRCh37:HSCHR6_MHC_APD:31794605:31797087:1 gene:ENSG00000235941 gene_biotype:protein_coding transcript_biotype:protein_coding		IPR004753:Cell shape determining protein MreB/Mrl;IPR013126:Heat shock protein 70 family	B3KTT5;Q59EJ3;A8K5I0;P08107	Hs.274402	11.341	11.6549	10.6108	11.4531	11.1532	9.7756	10.425	10.9853	10.3929	10.1181
17030820	1.87024	up	10.791	0.0126186	0.999954	HSPA1B	chr6_dbb_hap3	+	3068828	3071310	Coding	ENST00000430065	ENSEMBL	cdna:known chromosome:GRCh37:HSCHR6_MHC_APD:31794605:31797087:1 gene:ENSG00000235941 gene_biotype:protein_coding transcript_biotype:protein_coding		IPR004753:Cell shape determining protein MreB/Mrl;IPR013126:Heat shock protein 70 family	B3KTT5;Q59EJ3;A8K5I0;P08107	Hs.274402	11.341	11.6549	10.6108	11.4531	11.1532	9.7756	10.425	10.9853	10.3929	10.1181
16843608	1.41681	up	7.33598	0.0127367	0.999954	TBC1D3H	chr17	-	34580902	34592032	Coding	NM_001123392	RefSeq	Homo sapiens TBC1 domain family, member 3H (TBC1D3H), mRNA.		IPR000195:Rab-GTPase-TBC domain	B2R8D7;Q6IPX1;Q8IZP1;Q6DHY5;A8K8E3;A6NDS4;B4E079;Q6DCB4;B4DX57;B9A6J9;B4DXP2;B3KVD9;B3KTC5	Hs.569742	7.21866	7.62276	7.44717	7.56605	8.08189	6.60177	7.21611	6.97424	7.34835	7.28285
16860175	0.706638	down	8.0897	0.0127478	0.999954	ZNF738	chr19	+	21541732	21571384	Noncoding	NR_027130	RefSeq	Homo sapiens zinc finger protein 738 (ZNF738), non-coding RNA.			B3KNJ0;Q8NE65	Hs.124384	8.00738	7.45584	7.62331	8.11247	7.99712	8.22356	8.06469	8.41441	8.59595	8.40229
17112918	0.692259	down	5.68407	0.0128207	0.999954	BEX1	chrX	-	102317579	102319168	Coding	NM_018476	RefSeq	Homo sapiens brain expressed, X-linked 1 (BEX1), mRNA.		IPR021156:Transcription elongation factor A-like/Brain expressed X-linked-like	Q9HBH7	Hs.334370	5.37033	5.12411	5.05128	6.06947	5.47862	5.56484	5.77096	5.52622	6.99493	5.88994
17025347	1.4616	up	5.40221	0.0128627	0.999954	LPAL2	chr6	-	160887587	160932156	Noncoding	NR_028092	RefSeq	Homo sapiens lipoprotein, Lp(a)-like 2, pseudogene (LPAL2), transcript variant 1, non-coding RNA.			Q16609	Hs.654503	5.51467	5.25703	6.25203	5.81054	5.54566	5.1305	5.15159	5.37843	5.12218	4.85951
17000342	0.64844	down	5.71484	0.0128889	0.999954	NME5	chr5	-	137450421	137475132	Coding	NM_003551	RefSeq	Homo sapiens NME/NM23 family member 5 (NME5), mRNA.		IPR001564:Nucleoside diphosphate kinase;IPR007858:Dpy-30 motif	P56597	Hs.730856	5.7356	5.03093	5.16372	5.1034	5.97816	6.64405	6.14533	5.49081	5.78855	6.06785
17096086	1.40268	up	6.95113	0.0129025	0.999954		chr9	-	97934777	97934880	snoRNA	ENST00000459065	ENSEMBL	ncrna:snoRNA chromosome:GRCh37:9:97934777:97934880:-1 gene:ENSG00000238746 gene_biotype:snoRNA transcript_biotype:snoRNA					6.74503	7.20599	7.22955	7.54437	7.25115	6.47795	6.85701	6.59386	7.07708	6.52928
16681304	0.533751	down	9.86049	0.0129052	0.999954	ERRFI1	chr1	-	8062789	8086393	Coding	NM_018948	RefSeq	Homo sapiens ERBB receptor feedback inhibitor 1 (ERRFI1), mRNA.		IPR015116:GTPase binding;IPR021619:EGFR receptor inhibitor Mig-6	Q9UJM3;B3KTV8	Hs.605445	9.29717	9.59317	9.4538	8.94807	9.74581	9.30643	10.2435	10.5206	11.0122	10.4841
16666326	0.68069	down	6.33945	0.013004	0.999954	ST6GALNAC3	chr1	+	76540389	77100286	Coding	ENST00000328299	ENSEMBL	cdna:known chromosome:GRCh37:1:76540404:77100286:1 gene:ENSG00000184005 gene_biotype:protein_coding transcript_biotype:protein_coding		IPR001675:Glycosyl transferase, family 29	Q8NDV1	Hs.337040	6.58187	5.70597	6.12106	5.88616	6.01485	7.12422	6.04005	7.01042	6.04675	6.86312
16870828	0.661373	down	7.49626	0.013005	0.999954	ZNF43	chr19	-	21987752	22034830	Coding	NM_001256648	RefSeq	Homo sapiens zinc finger protein 43 (ZNF43), transcript variant 1, mRNA.		IPR001909:Krueppel-associated box;IPR007087:Zinc finger, C2H2	P17038	Hs.534365	7.72045	6.46311	7.05755	7.2586	7.49043	8.1033	7.61104	7.441	8.08774	7.72938
16698949	0.696943	down	6.02617	0.0130871	0.999954	KCNH1	chr1	-	210851657	211307457	Coding	NM_172362	RefSeq	Homo sapiens potassium voltage-gated channel, subfamily H (eag-related), member 1 (KCNH1), transcript variant 1, mRNA.		IPR000595:Cyclic nucleotide-binding domain;IPR005821:Ion transport domain;IPR013099:Ion transport 2;IPR013767:PAS fold	O95259	Hs.553187	5.88775	5.84119	5.79797	6.03441	5.26731	6.2883	6.02309	6.47945	6.51569	6.12654
16936097	1.67198	up	6.28182	0.0132231	0.999954	CELSR1	chr22	-	46756731	46933067	Coding	NM_014246	RefSeq	Homo sapiens cadherin, EGF LAG seven-pass G-type receptor 1 (flamingo homolog, Drosophila) (CELSR1), mRNA.	GPCRDB_Other	IPR000203:GPS domain;IPR000832:GPCR, family 2, secretin-like;IPR001791:Laminin G domain;IPR002049:EGF-like, laminin;IPR002126:Cadherin;IPR006209:EGF-like domain;IPR022624:Domain of unknown function DUF3497	Q9NYQ6	Hs.252387	6.6159	6.81617	6.91898	5.86679	7.04515	6.06381	6.21798	5.86957	5.87073	5.5331
17079210	0.522023	down	8.34349	0.0132791	0.999954	GEM	chr8	-	95261481	95274578	Coding	NM_005261	RefSeq	Homo sapiens GTP binding protein overexpressed in skeletal muscle (GEM), transcript variant 1, mRNA.		IPR001806:Small GTPase superfamily;IPR011619:Ferrous iron transport protein B, N-terminal;IPR013684:Mitochondrial Rho-like	P55040	Hs.654463	7.64999	7.39745	8.55666	6.3775	9.3913	7.4175	8.89496	9.79829	8.05903	9.8922
17052767	1.54246	up	6.63818	0.0133016	0.999954	TMEM139	chr7	+	142977050	142985141	Coding	ENST00000359333	ENSEMBL	cdna:known chromosome:GRCh37:7:142982043:142985141:1 gene:ENSG00000178826 gene_biotype:protein_coding transcript_biotype:protein_coding			Q8IV31	Hs.731832	6.93299	7.88805	6.53923	6.84504	6.54865	6.91754	7.00388	6.04815	5.70825	5.94999
16976615	2.84437	up	6.86899	0.0133538	0.999954	SULT1E1	chr4	-	70676498	70725870	Coding	NM_005420	RefSeq	Homo sapiens sulfotransferase family 1E, estrogen-preferring, member 1 (SULT1E1), mRNA.		IPR000863:Sulfotransferase domain	P49888;Q53X91	Hs.479898	6.97304	9.86945	6.45984	5.93104	8.88184	6.33819	6.146	6.18433	4.97028	6.93586
16925589	1.58966	up	9.09058	0.0133718	0.999954		chr21	-	39559551	39559656	snoRNA	ENST00000459411	ENSEMBL	ncrna:snoRNA chromosome:GRCh37:21:39559551:39559656:-1 gene:ENSG00000238581 gene_biotype:snoRNA transcript_biotype:snoRNA					8.71469	9.65209	9.58716	9.82331	9.34748	8.46987	8.52095	8.52729	9.75136	8.51165
16911132	0.567472	down	9.34315	0.0136243	0.999954	PRNP	chr20	+	4666797	4682236	Coding	NM_000311	RefSeq	Homo sapiens prion protein (PRNP), transcript variant 1, mRNA.		IPR022416:Prion/Doppel protein, beta-ribbon domain	B3KQX7;B2R5Q9;P04156;Q53YK7;B2NI04;B4DJ65;Q6FGR8;Q6FGN5;Q5U0K3;B4DDS1;B4DI53;B2NI05	Hs.472010	9.09463	8.33806	9.11096	8.63987	9.4888	9.46474	9.33231	9.65899	10.5388	9.76437
17104283	1.47292	up	7.68081	0.0137029	0.999954	HEPH	chrX	+	65382391	65488709	Coding	ENST00000519389	ENSEMBL	cdna:known chromosome:GRCh37:X:65382391:65488709:1 gene:ENSG00000089472 gene_biotype:protein_coding transcript_biotype:protein_coding		IPR011706:Multicopper oxidase, type 2;IPR011707:Multicopper oxidase, type 3;IPR001117:Multicopper oxidase, type 1	Q9BQS7;B4DI78;B4DFV3	Hs.31720	7.76703	8.33698	8.01069	7.50156	8.18448	7.74722	7.57518	7.22242	7.05322	7.40931
16999243	0.695707	down	4.00375	0.0137335	0.999954		chr5	-	122345237	122345335	snoRNA	ENST00000459089	ENSEMBL	ncrna:snoRNA chromosome:GRCh37:5:122345237:122345335:-1 gene:ENSG00000239103 gene_biotype:snoRNA transcript_biotype:snoRNA					3.57442	3.21233	3.96595	4.31287	3.64458	4.14968	4.15667	4.48528	4.68047	3.85529
16750190	0.655623	down	5.53425	0.0137936	0.999954	PDZRN4	chr12	+	41582250	41968392	Coding	NM_001164595	RefSeq	Homo sapiens PDZ domain containing ring finger 4 (PDZRN4), transcript variant 1, mRNA.		IPR001478:PDZ domain	B3KT02;Q6ZMN7	Hs.380044	5.33013	5.2302	5.51639	5.34859	4.72329	5.96667	5.89409	5.9933	5.41483	5.92502
16748590	0.441622	down	9.73344	0.0137952	0.999954	EMP1	chr12	+	13349602	13369708	Coding	NM_001423	RefSeq	Homo sapiens epithelial membrane protein 1 (EMP1), mRNA.		IPR004031:PMP-22/EMP/MP20/Claudin	P54849;B4DRR1	Hs.719042	9.10322	8.78323	9.95754	8.85668	9.01873	8.68344	9.63504	11.6775	11.2627	10.3563
16963127	2.50271	up	6.95893	0.0138065	0.999954	MUC4	chr3	-	195473636	195539148	Coding	NM_018406	RefSeq	Homo sapiens mucin 4, cell surface associated (MUC4), transcript variant 1, mRNA.		IPR001846:von Willebrand factor, type D domain;IPR003886:Nidogen, extracellular domain;IPR005533:AMOP	Q9UP82;O75456;Q9UK75;Q99102;A0T3F4	Hs.369646	7.34009	8.4193	9.38503	6.86079	6.09816	6.21439	6.56112	6.31392	6.19824	6.19824
17057462	1.44826	up	7.58068	0.0138084	0.999954	SNORA5C	chr7	-	45144505	45144641	snoRNA	NR_002991	RefSeq	Homo sapiens small nucleolar RNA, H/ACA box 5C (SNORA5C), small nucleolar RNA.				Hs.692718	7.4651	7.43836	8.32347	7.64275	8.36952	6.94493	7.12241	7.67553	7.42287	7.40187
16798248	0.52842	down	8.56497	0.0138223	0.999954	SNRPN	chr15	+	25354702	25354862	Coding	BC080646	GenBank	Homo sapiens cDNA clone IMAGE:6577956.				Hs.555970	7.91823	9.20673	7.79796	7.04348	8.55782	9.70811	9.60331	7.81338	8.71622	9.28442
17029478	0.718571	down	7.99786	0.0139383	0.999954	TNXB	chr6_cox_hap2	-	3479583	3566690	Coding	ENST00000549232	ENSEMBL	cdna:known chromosome:GRCh37:HSCHR6_MHC_COX:31957379:32025609:-1 gene:ENSG00000233323 gene_biotype:protein_coding transcript_biotype:protein_coding		IPR002181:Fibrinogen, alpha/beta/gamma chain, C-terminal globular;IPR003961:Fibronectin, type III;IPR013111:EGF, extracellular	P22105;O95680;Q9Y464;O95681	Hs.485104	7.81939	7.90716	7.74727	7.70768	7.6158	8.411	8.23286	8.43696	7.9621	8.13837
16875323	1.4917	up	7.59609	0.0139852	0.999954	MBOAT7	chr19	-	54677106	54693733	Coding	NM_024298	RefSeq	Homo sapiens membrane bound O-acyltransferase domain containing 7 (MBOAT7), transcript variant 1, mRNA.		IPR004299:Membrane bound O-acyl transferase, MBOAT	Q96N66;B4DDH8	Hs.467279	8.34303	8.05777	7.4529	7.37237	8.19677	7.43043	7.557	6.7938	7.38356	7.37324
16916483	0.690818	down	5.11972	0.0139974	0.999954		chr20	-	1509702	1509805	snRNA	ENST00000516294	ENSEMBL	ncrna:snRNA chromosome:GRCh37:20:1509702:1509805:-1 gene:ENSG00000252103 gene_biotype:snRNA transcript_biotype:snRNA					5.29373	4.43521	4.97595	4.89268	4.66697	5.8858	5.10888	5.47219	4.94982	5.51596
17118058	1.54033	up	8.13002	0.0140356	0.999954	LOC728093	chr5	+	68928828	68932785	Coding	AK296222	GenBank	Homo sapiens cDNA FLJ54498 complete cds, weakly similar to Mucin-like protein 1 precursor.			B4DJT3;A6NNC1	Hs.685195	8.77287	7.82682	7.95017	8.45117	9.20716	7.9069	7.78211	7.58444	7.76322	8.05532
17118066	1.54033	up	8.13002	0.0140356	0.999954	LOC728093	chr5	+	69785076	69787063	Coding	AK296222	GenBank	Homo sapiens cDNA FLJ54498 complete cds, weakly similar to Mucin-like protein 1 precursor.			B4DJT3;A6NNC1	Hs.685195	8.77287	7.82682	7.95017	8.45117	9.20716	7.9069	7.78211	7.58444	7.76322	8.05532
17118104	1.54033	up	8.13002	0.0140356	0.999954	LOC728093	chr5	-	69194037	69198189	Coding	AK296222	GenBank	Homo sapiens cDNA FLJ54498 complete cds, weakly similar to Mucin-like protein 1 precursor.			B4DJT3;A6NNC1	Hs.685195	8.77287	7.82682	7.95017	8.45117	9.20716	7.9069	7.78211	7.58444	7.76322	8.05532
17118127	1.54033	up	8.13002	0.0140356	0.999954	LOC728093	chr5	-	70070470	70073255	Coding	AK296222	GenBank	Homo sapiens cDNA FLJ54498 complete cds, weakly similar to Mucin-like protein 1 precursor.			B4DJT3;A6NNC1	Hs.685195	8.77287	7.82682	7.95017	8.45117	9.20716	7.9069	7.78211	7.58444	7.76322	8.05532
17087329	0.587196	down	7.78735	0.0140631	0.999954	TMOD1	chr9	+	100263462	100364025	Coding	NM_001166116	RefSeq	Homo sapiens tropomodulin 1 (TMOD1), transcript variant 2, mRNA.	Striated_muscle_contraction	IPR004934:Tropomodulin	P28289	Hs.404289	7.1993	7.69681	7.73452	7.04834	7.33758	8.40642	8.03689	8.29167	7.18641	8.93559
16826966	2.30604	up	8.57978	0.0140722	0.999954	SNORA46	chr16	-	58582403	58582537	snoRNA	NR_002978	RefSeq	Homo sapiens small nucleolar RNA, H/ACA box 46 (SNORA46), small nucleolar RNA.				Hs.688592	8.80477	8.5527	10.6251	8.82499	9.1049	7.14155	8.05813	7.72106	8.59058	8.37406
16932914	0.653984	down	7.51847	0.014083	0.999954	ZNF280B	chr22	-	22838767	22863505	Coding	NM_080764	RefSeq	Homo sapiens zinc finger protein 280B (ZNF280B), mRNA.			B3KUN2;Q86YH2	Hs.43834	7.26668	6.71772	7.56401	7.70774	6.80452	7.87281	7.295	7.55044	8.85398	7.5518
16835513	1.54383	up	5.09761	0.0141066	0.999954		chr17	+	47009153	47014462	Coding	ENST00000435491	ENSEMBL	cdna:known chromosome:GRCh37:17:47009153:47014462:1 gene:ENSG00000230532 gene_biotype:antisense transcript_biotype:antisense					5.18834	5.2746	5.45814	5.28071	5.85253	4.71532	4.83574	4.51347	5.19131	4.66593
16904425	1.53248	up	6.60721	0.0141172	0.999954	GRB14	chr2	-	165349322	165478360	Coding	NM_004490	RefSeq	Homo sapiens growth factor receptor-bound protein 14 (GRB14), mRNA.		IPR000159:Ras-association;IPR000980:SH2 domain;IPR001849:Pleckstrin homology domain;IPR015042:BPS (Between PH and SH2) domain	B2R7X4;Q14449;B7Z7F9;B7Z7J6	Hs.411881	6.1988	6.51189	8.14661	6.69701	7.02143	6.15931	5.96997	6.93258	5.96616	6.46837
16790493	1.56279	up	6.64906	0.0141347	0.999954	SLC7A7	chr14	-	23242431	23299029	Noncoding	NR_040448	RefSeq	Homo sapiens solute carrier family 7 (amino acid transporter light chain, y+L system), member 7 (SLC7A7), transcript variant 1, non-coding RNA.		IPR004841:Amino acid permease domain;IPR018227:Tryptophan/tyrosine permease	Q9UM01;Q59F70;B4DVT0	Hs.513147	7.27173	7.3418	6.63472	6.63898	6.96836	6.40004	6.32506	6.33771	6.62391	5.94827
16692614	1.92115	up	4.99214	0.0141815	0.999954	HIST2H3D	chr1	-	149784780	149785236	Coding	NM_001123375	RefSeq	Homo sapiens histone cluster 2, H3d (HIST2H3D), mRNA.				Hs.712062	5.20165	5.57086	4.66792	4.98041	6.89477	4.90767	4.19269	4.17059	4.60976	4.72505
17027880	1.4655	up	7.60205	0.014205	0.999954	SNORA38	chr6_cox_hap2	+	3100470	3100601	snoRNA	NR_002971	RefSeq	Homo sapiens small nucleolar RNA, H/ACA box 38 (SNORA38), small nucleolar RNA.				Hs.689700	7.48408	7.16126	8.26396	8.37392	8.10552	7.03616	7.09496	7.6899	7.64973	7.16101
17033410	1.4655	up	7.60205	0.014205	0.999954	SNORA38	chr6_mann_hap4	+	2933737	2933868	snoRNA	NR_002971	RefSeq	Homo sapiens small nucleolar RNA, H/ACA box 38 (SNORA38), small nucleolar RNA.				Hs.689700	7.48408	7.16126	8.26396	8.37392	8.10552	7.03616	7.09496	7.6899	7.64973	7.16101
17038203	1.4655	up	7.60205	0.014205	0.999954	SNORA38	chr6_qbl_hap6	+	2884494	2884625	snoRNA	NR_002971	RefSeq	Homo sapiens small nucleolar RNA, H/ACA box 38 (SNORA38), small nucleolar RNA.				Hs.689700	7.48408	7.16126	8.26396	8.37392	8.10552	7.03616	7.09496	7.6899	7.64973	7.16101
17040798	1.4655	up	7.60205	0.014205	0.999954	SNORA38	chr6_ssto_hap7	+	2921656	2921787	snoRNA	NR_002971	RefSeq	Homo sapiens small nucleolar RNA, H/ACA box 38 (SNORA38), small nucleolar RNA.				Hs.689700	7.48408	7.16126	8.26396	8.37392	8.10552	7.03616	7.09496	7.6899	7.64973	7.16101
16906285	0.636654	down	8.88072	0.0142399	0.999954	CALCRL	chr2	-	188207817	188313187	Coding	ENST00000409998	ENSEMBL	cdna:known chromosome:GRCh37:2:188207856:188313187:-1 gene:ENSG00000064989 gene_biotype:protein_coding transcript_biotype:protein_coding	GPCRDB_Class_B_Secretin-like	IPR000832:GPCR, family 2, secretin-like;IPR001879:GPCR, family 2, extracellular hormone receptor domain	Q16602;Q2PZS6	Hs.470882	9.39825	8.21721	9.06174	7.32168	8.77615	9.7727	8.44381	9.4616	8.68876	9.66525
16867344	1.47076	up	8.32896	0.0143156	0.999954	LRG1	chr19	-	4537227	4540048	Coding	NM_052972	RefSeq	Homo sapiens leucine-rich alpha-2-glycoprotein 1 (LRG1), mRNA.		IPR001611:Leucine-rich repeat	Q68CL7;Q68CK4;P02750	Hs.655559	9.18431	8.39086	9.25965	7.78822	8.41319	8.63507	8.19688	8.18719	7.14928	8.08499
16674973	0.585151	down	7.77738	0.0143265	0.999954	C1orf21	chr1	+	184356150	184598155	Coding	ENST00000235307	ENSEMBL	cdna:known chromosome:GRCh37:1:184356192:184598154:1 gene:ENSG00000116667 gene_biotype:protein_coding transcript_biotype:protein_coding			Q9H246	Hs.497159	7.18261	8.2099	7.3242	6.76104	7.47636	8.64621	8.00808	7.96065	7.84211	8.36265
16885516	1.37568	up	6.61242	0.0143621	0.999954	MZT2B	chr2	+	130939310	130948302	Coding	NM_025029	RefSeq	Homo sapiens mitotic spindle organizing protein 2B (MZT2B), mRNA.			Q6NZ67;Q6P582	Hs.469925	6.78355	6.98824	6.61081	7.28042	6.54943	6.29981	6.55381	6.31129	6.59012	6.15669
16675398	0.476323	down	9.5359	0.0143797	0.999954	CFH	chr1	+	196621008	196716634	Coding	NM_000186	RefSeq	Homo sapiens complement factor H (CFH), nuclear gene encoding mitochondrial protein, transcript variant 1, mRNA.		IPR000436:Sushi/SCR/CCP	P08603	Hs.363396	9.62788	8.44104	10.0723	7.44378	9.41954	10.1722	10.0955	9.94028	9.7666	10.3799
16712086	0.529788	down	6.90658	0.0144547	0.999954	ITGA8	chr10	-	15555948	15762124	Coding	ENST00000378076	ENSEMBL	cdna:known chromosome:GRCh37:10:15555948:15762124:-1 gene:ENSG00000077943 gene_biotype:protein_coding transcript_biotype:protein_coding	Integrin-mediated_cell_adhesion_KEGG	IPR013517:FG-GAP repeat;IPR013649:Integrin alpha-2;IPR018184:Integrin alpha chain, C-terminal cytoplasmic region, conserved site	B4DN28;P53708	Hs.171311	6.28446	6.58833	6.31227	6.39385	6.6627	7.98253	7.51126	7.92375	6.18467	7.22197
16915815	1.40372	up	7.50043	0.0144715	0.999954	SLC17A9	chr20	+	61583999	61599949	Coding	ENST00000370351	ENSEMBL	cdna:known chromosome:GRCh37:20:61584052:61599949:1 gene:ENSG00000101194 gene_biotype:protein_coding transcript_biotype:protein_coding		IPR011701:Major facilitator superfamily	Q9BYT1;Q9H5I2	Hs.512686	7.49681	8.21687	7.49142	7.8228	7.69741	7.13138	7.4614	7.25209	7.1411	7.29305
16751491	1.57893	up	6.54956	0.0144717	0.999954	KRT7	chr12	+	52626304	52662180	Coding	NM_005556	RefSeq	Homo sapiens keratin 7 (KRT7), mRNA.		IPR016044:Filament	P08729;B3KY79;Q96GE1	Hs.411501	6.7304	7.51087	6.67583	6.6909	6.78719	5.61677	7.29142	5.87264	5.60929	6.71033
17016369	1.64174	up	6.3651	0.0145964	0.999954	HIST1H2BB	chr6	-	26043455	26043885	Coding	NM_021062	RefSeq	Homo sapiens histone cluster 1, H2bb (HIST1H2BB), mRNA.		IPR003958:Transcription factor CBF/NF-Y/archaeal histone;IPR007125:Histone core	P33778	Hs.553494	7.53678	6.44088	6.10838	6.16259	7.36493	6.37652	6.2014	5.53439	5.98675	5.93837
16719562	0.663126	down	6.13804	0.0146197	0.999954	EBF3	chr10	-	131633496	131762538	Coding	NM_001005463	RefSeq	Homo sapiens early B-cell factor 3 (EBF3), mRNA.		IPR002909:Cell surface receptor IPT/TIG	Q658Y5;Q9H4W6	Hs.591374	5.96772	5.43766	5.82089	6.05372	5.92862	6.31868	6.13463	6.88557	6.85225	5.98071
16724087	0.718492	down	6.72446	0.0146443	0.999954	TSPAN18	chr11	+	44748015	44953978	Coding	NM_130783	RefSeq	Homo sapiens tetraspanin 18 (TSPAN18), mRNA.		IPR018499:Tetraspanin/Peripherin	Q96SJ8;Q8WUV1	Hs.385634	6.92708	6.15195	6.53046	6.37267	6.44773	7.14686	6.71421	7.27804	6.78604	6.88952
16826968	1.38985	up	10.0173	0.0146853	0.999954	SNORA50	chr16	-	58593700	58593835	snoRNA	NR_002980	RefSeq	Homo sapiens small nucleolar RNA, H/ACA box 50 (SNORA50), small nucleolar RNA.				Hs.677515	10.2119	10.0301	10.3919	10.3218	10.3183	9.46188	9.64823	9.94796	9.76609	10.0752
17109927	0.543387	down	7.58235	0.0147069	0.999954	DMD	chrX	-	31132808	33357726	Coding	NM_000109	RefSeq	Homo sapiens dystrophin (DMD), transcript variant Dp427c, mRNA.	Striated_muscle_contraction	IPR000433:Zinc finger, ZZ-type;IPR001202:WW/Rsp5/WWP;IPR001715:Calponin homology domain;IPR002017:Spectrin repeat;IPR015153:EF-hand domain, type 1;IPR015154:EF-hand domain, type 2;IPR022613:Calmodulin-regulated spectrin-associated protein, CH domain	Q59HC3;Q14174;O95578;Q16427;Q16428;P11532;Q7KYP7;A7E212;A1L0U9;Q4G0X0;Q6PK12;Q15945;Q16484;Q6NSJ9;B4DSV7	Hs.495912	7.0623	6.85736	7.73755	7.24065	6.81402	8.32756	8.29143	8.26124	6.96087	8.27052
16843585	1.48649	up	7.2586	0.0147098	0.999954	TBC1D3B	chr17	-	34493061	34503988	Coding	NM_001001417	RefSeq	Homo sapiens TBC1 domain family, member 3B (TBC1D3B), mRNA.		IPR000195:Rab-GTPase-TBC domain	B2R8D7;A6NDS4;Q8IZP1;Q6DHY5;Q6IPX1;A8K8E3;B4DXP2;B4DX57;B4E079;Q6DCB4;B9A6J9;B3KTC5;B3KVD9	Hs.617010	7.18475	7.60891	7.58759	7.30135	8.04016	6.54506	7.06451	6.71065	7.33756	7.20544
16905115	1.37318	up	9.65817	0.014772	0.999954		chr2	-	173020757	173020848	snoRNA	ENST00000458880	ENSEMBL	ncrna:snoRNA chromosome:GRCh37:2:173020757:173020848:-1 gene:ENSG00000238572 gene_biotype:snoRNA transcript_biotype:snoRNA					9.34453	9.87389	10.129	10.5335	9.55375	8.88941	9.45427	9.74994	9.82883	9.2246
16908977	0.489699	down	5.95441	0.0148085	0.999954	SCG2	chr2	-	224461658	224467221	Coding	NM_003469	RefSeq	Homo sapiens secretogranin II (SCG2), mRNA.		IPR001990:Chromogranin/secretogranin	P13521;B4DQJ6	Hs.516726	5.53237	4.90119	5.71313	5.4147	5.63556	6.03623	5.76501	6.03198	8.0356	6.47829
16703854	0.715244	down	6.36656	0.0148407	0.999954		chr10	+	35215703	35215810	snRNA	ENST00000411115	ENSEMBL	ncrna:snRNA chromosome:GRCh37:10:35215703:35215810:1 gene:ENSG00000223047 gene_biotype:snRNA transcript_biotype:snRNA					6.01397	6.23043	6.39843	6.01218	5.96904	6.72828	6.40813	7.00467	6.37615	6.52428
17011121	0.375105	down	7.11125	0.0148531	0.999954	FHL5	chr6	+	97010424	97064512	Coding	NM_020482	RefSeq	Homo sapiens four and a half LIM domains 5 (FHL5), transcript variant 1, mRNA.		IPR001781:Zinc finger, LIM-type	Q5TD97	Hs.632608	6.55637	6.50595	5.94361	5.87843	7.13529	8.12519	7.41435	9.39798	7.20884	6.94646
17082453	1.37531	up	6.82323	0.0149058	0.999954	OPLAH	chr8	-	145106167	145115606	Coding	NM_017570	RefSeq	Homo sapiens 5-oxoprolinase (ATP-hydrolysing) (OPLAH), mRNA.			O14841;A7E261	Hs.305882	6.67453	7.04111	7.24185	7.04672	7.26132	6.26058	6.76639	6.768	6.6132	6.55859
17114461	0.51727	down	7.50531	0.0149144	0.999954	CT45A3	chrX	-	134944381	134953994	Coding	ENST00000443882	ENSEMBL	cdna:known chromosome:GRCh37:X:134887233:134891519:1 gene:ENSG00000232417 gene_biotype:protein_coding transcript_biotype:protein_coding				Hs.535080	7.30518	6.44885	7.36247	7.8274	6.20513	7.15685	6.74753	8.75957	9.65133	7.5888
16976029	0.729106	down	8.72191	0.0149368	0.999954	KDR	chr4	-	55944426	55991762	Coding	NM_002253	RefSeq	Homo sapiens kinase insert domain receptor (a type III receptor tyrosine kinase) (KDR), mRNA.		IPR000719:Protein kinase, catalytic domain;IPR001245:Serine-threonine/tyrosine-protein kinase catalytic domain;IPR013098:Immunoglobulin I-set;IPR013106:Immunoglobulin V-set;IPR013151:Immunoglobulin;IPR013162:CD80-like, immunoglobulin C2-set	P35968;Q59EB0	Hs.479756	9.24791	8.3608	8.53907	7.53614	8.78615	9.70051	8.76046	8.96096	8.23131	9.09583
16839524	0.627084	down	7.35312	0.0149515	0.999954	MIR22HG	chr17	-	1614798	1619566	miRNA	NR_028502	RefSeq	Homo sapiens MIR22 host gene (non-protein coding) (MIR22HG), transcript variant 1, non-coding RNA.				Hs.597755	7.38441	7.06574	6.94067	6.56746	7.12413	7.21101	7.70175	7.71332	7.63018	8.1925
16818272	2.09403	up	8.30353	0.0149637	0.999954	ITGAX	chr16	+	31366509	31394318	Coding	NM_000887	RefSeq	Homo sapiens integrin, alpha X (complement component 3 receptor 4 subunit) (ITGAX), mRNA.	Integrin-mediated_cell_adhesion_KEGG	IPR002035:von Willebrand factor, type A;IPR013517:FG-GAP repeat;IPR013649:Integrin alpha-2;IPR018184:Integrin alpha chain, C-terminal cytoplasmic region, conserved site	P20702;B4DKQ1;Q8TES5	Hs.248472	10.57	8.12187	7.96643	8.11832	9.40673	8.02471	7.43791	7.41147	8.02419	7.95366
16881136	1.55349	up	3.95313	0.0150566	0.999954		chr2	+	70139827	70139931	snoRNA	ENST00000458983	ENSEMBL	ncrna:snoRNA chromosome:GRCh37:2:70139827:70139931:1 gene:ENSG00000238465 gene_biotype:snoRNA transcript_biotype:snoRNA					4.0782	3.45486	5.00456	4.79313	4.02368	3.0877	3.48569	4.13849	3.78368	3.68132
16820883	1.64188	up	6.5449	0.0150775	0.999954	MARVELD3	chr16	+	71660070	71675868	Coding	ENST00000268485	ENSEMBL	cdna:known chromosome:GRCh37:16:71660089:71670368:1 gene:ENSG00000140832 gene_biotype:protein_coding transcript_biotype:protein_coding			Q96A59	Hs.513706	6.71404	8.62946	6.72436	6.1829	6.26213	6.44304	7.06322	5.70529	5.77845	5.94614
16841561	0.45794	down	8.40233	0.0150833	0.999954	PMP22	chr17	-	15133095	15168644	Coding	NM_000304	RefSeq	Homo sapiens peripheral myelin protein 22 (PMP22), transcript variant 1, mRNA.		IPR004031:PMP-22/EMP/MP20/Claudin	Q01453	Hs.372031	8.33253	6.77094	7.71856	7.58167	8.79104	9.02504	8.33918	9.05604	9.97245	8.43588
16721835	0.468335	down	8.62852	0.0151629	0.999954	WEE1	chr11	+	9595228	9615004	Coding	NM_003390	RefSeq	Homo sapiens WEE1 homolog (S. pombe) (WEE1), transcript variant 1, mRNA.	Cell_cycle_KEGG;G1_to_S_cell_cycle_Reactome	IPR000719:Protein kinase, catalytic domain;IPR001245:Serine-threonine/tyrosine-protein kinase catalytic domain	P30291;B3KVE1;Q86V29;Q6NSL2;Q6MZL0	Hs.249441	7.78291	9.37922	8.07932	6.77271	8.39245	8.45104	9.94683	8.42019	9.57746	9.48303
16971643	2.3527	up	6.9275	0.0151692	0.999954	FGB	chr4	+	155484108	155493915	Coding	NM_005141	RefSeq	Homo sapiens fibrinogen beta chain (FGB), transcript variant 1, mRNA.	Blood_Clotting_Cascade	IPR002181:Fibrinogen, alpha/beta/gamma chain, C-terminal globular;IPR012290:Fibrinogen, alpha/beta/gamma chain, coiled coil domain	P02675;B4E1D3;Q32Q65;A0JLR9	Hs.300774	6.33414	6.68699	10.9486	5.95373	7.79982	5.85067	5.83659	7.76392	5.56175	6.53877
17011771	0.643343	down	6.82054	0.0152417	0.999954	C6orf225	chr6	+	112408674	112423993	Coding	NM_001033564	RefSeq	Homo sapiens chromosome 6 open reading frame 225 (C6orf225), mRNA.			Q4G0N7	Hs.591340	6.46114	6.40919	5.98167	6.349	7.31083	7.28225	7.10513	6.79015	7.37182	7.14418
16955668	0.682606	down	6.57029	0.0152863	0.999954		chr3	-	62103974	62104184	snRNA	ENST00000516375	ENSEMBL	ncrna:snRNA chromosome:GRCh37:3:62103974:62104184:-1 gene:ENSG00000252184 gene_biotype:snRNA transcript_biotype:snRNA					6.29653	5.83291	6.31637	6.58978	6.43868	6.64753	6.54063	7.39788	6.87408	6.76852
16705199	0.622284	down	8.48578	0.015356	0.999954	ARID5B	chr10	+	63661013	63856707	Coding	NM_032199	RefSeq	Homo sapiens AT rich interactive domain 5B (MRF1-like) (ARID5B), transcript variant 1, mRNA.		IPR001606:ARID/BRIGHT DNA-binding domain	Q14865	Hs.535297	8.80333	7.98997	8.17354	7.38598	8.3652	8.65205	8.54614	9.36435	8.44	9.13725
16855723	7.91882	up	7.74124	0.0153773	0.999954	SERPINB3	chr18	-	61322431	61329197	Coding	NM_006919	RefSeq	Homo sapiens serpin peptidase inhibitor, clade B (ovalbumin), member 3 (SERPINB3), mRNA.		IPR023796:Serpin domain	P29508	Hs.227948	11.7683	6.38742	9.3442	8.04909	10.6204	5.7069	8.05529	6.21717	5.37415	5.88947
16999169	0.656951	down	4.90619	0.0154441	0.999954		chr5	-	118804654	118804750	snoRNA	ENST00000459203	ENSEMBL	ncrna:snoRNA chromosome:GRCh37:5:118804654:118804750:-1 gene:ENSG00000239084 gene_biotype:snoRNA transcript_biotype:snoRNA					4.73168	4.45601	5.03066	4.08262	4.71463	5.84475	5.25233	5.67142	4.03921	5.2386
16782040	0.691177	down	5.83808	0.0154565	0.999954	TRAJ42	chr14	+	22965872	22965937	Coding	ENST00000390495	ENSEMBL	cdna:known chromosome:GRCh37:14:22965872:22965937:1 gene:ENSG00000211847 gene_biotype:TR_J_gene transcript_biotype:TR_J_gene					6.16018	5.60445	5.18521	5.27548	5.63289	6.38613	5.89292	5.61807	6.2314	6.39405
16778355	0.520272	down	9.94641	0.0155557	0.999954	LHFP	chr13	-	39917029	40177665	Coding	NM_005780	RefSeq	Homo sapiens lipoma HMGIC fusion partner (LHFP), mRNA.		IPR019372:Lipoma HMGIC fusion partner-like protein	Q9Y693	Hs.507798	9.55878	9.07748	9.09842	8.99793	10.6428	10.6326	9.66042	11.0105	10.414	10.3712
16847565	1.54902	up	6.49908	0.0155683	0.999954	CYB561	chr17	-	61509665	61523722	Coding	NM_001017916	RefSeq	Homo sapiens cytochrome b-561 (CYB561), transcript variant 2, mRNA.		IPR004877:Cytochrome b561, eukaryote	P49447;B3KTA1	Hs.355264	6.60594	7.29044	6.72495	6.36142	7.09105	6.03858	6.35158	5.78132	6.5083	6.23723
16660736	1.41653	up	4.16137	0.0155765	0.999954	PNRC2	chr1	+	24285599	24289952	Coding	NM_017761	RefSeq	Homo sapiens proline-rich nuclear receptor coactivator 2 (PNRC2), mRNA.			Q9NPJ4;Q96QB1	Hs.7862	4.53755	4.49682	4.01133	4.61487	4.40219	3.94657	3.68711	3.89801	4.01502	4.00423
16995848	0.62623	down	7.87927	0.0156399	0.999954	SEPP1	chr5	-	42799982	42887494	Coding	NM_001093726	RefSeq	Homo sapiens selenoprotein P, plasma, 1 (SEPP1), transcript variant 3, mRNA.	Integrin-mediated_cell_adhesion_KEGG	IPR007671:Selenoprotein P, N-terminal;IPR007672:Selenoprotein P, C-terminal	P49908	Hs.275775	7.23022	7.55755	7.80961	7.56959	7.54129	8.79793	7.78662	8.44401	8.01145	8.04443
16748095	0.716762	down	6.31463	0.0156649	0.999954	KLRG1	chr12	+	9102640	9163356	Coding	NM_005810	RefSeq	Homo sapiens killer cell lectin-like receptor subfamily G, member 1 (KLRG1), mRNA.		IPR001304:C-type lectin	B4DW47	Hs.558446	6.45619	5.98075	6.0609	5.93749	5.93672	6.95259	6.28991	6.34444	6.76843	6.41885
16996298	0.506673	down	10.3717	0.0157824	0.999954	IL6ST	chr5	-	55230923	55290821	Coding	NM_002184	RefSeq	Homo sapiens interleukin 6 signal transducer (gp130, oncostatin M receptor) (IL6ST), transcript variant 1, mRNA.		IPR003961:Fibronectin, type III;IPR010457:Immunoglobulin C2-set-like, ligand-binding;IPR015152:Growth hormone/erythropoietin receptor, ligand binding;IPR015321:Interleukin-6 receptor alpha chain, binding	Q13514;P40189;Q17RA0;Q5FC05;Q5FC03;Q5FC07;Q5FC02	Hs.532082	10.386	10.2799	10.1217	8.19213	10.4264	11.1049	10.5902	11.1195	10.6704	10.8255
16899476	0.65724	down	6.74432	0.0158001	0.999954	SNAR-H	chr2	-	78182033	78182152	Noncoding	NR_024342	RefSeq	Homo sapiens small ILF3/NF90-associated RNA H (SNAR-H), small nuclear RNA.				Hs.717311	6.35062	6.07958	6.07803	7.76897	5.93062	6.44386	7.01829	7.21815	8.11916	6.4359
16848953	1.52282	up	7.91649	0.0158497	0.999954	TRIM47	chr17	-	73870245	73874656	Coding	NM_033452	RefSeq	Homo sapiens tripartite motif containing 47 (TRIM47), mRNA.		IPR000315:Zinc finger, B-box;IPR003877:SPla/RYanodine receptor SPRY;IPR018957:Zinc finger, C3HC4 RING-type	Q96LD4	Hs.293660	7.84066	8.68922	8.32223	7.68952	8.55769	7.55403	7.50251	7.51966	7.59474	7.89466
16695504	1.7902	up	7.13609	0.015882	0.999954	F11R	chr1	-	160991178	160991277	Coding	ENST00000335772	ENSEMBL	cdna:known chromosome:GRCh37:1:160967606:161008711:-1 gene:ENSG00000158769 gene_biotype:protein_coding transcript_biotype:protein_coding		IPR013098:Immunoglobulin I-set;IPR013106:Immunoglobulin V-set;IPR013151:Immunoglobulin		Hs.517293	6.871	7.48209	8.08787	7.22024	8.11956	7.07552	6.82	6.36122	6.46048	6.86292
16958403	0.644621	down	9.29261	0.0159393	0.999954	HEG1	chr3	-	124684554	124774802	Coding	NM_020733	RefSeq	Homo sapiens HEG homolog 1 (zebrafish) (HEG1), mRNA.		IPR001881:EGF-like calcium-binding;IPR006209:EGF-like domain	Q9ULI3;Q7Z2S9	Hs.477420	9.45894	8.78746	8.60462	8.24219	9.78616	10.0763	9.17268	9.47682	9.5046	9.81636
16947357	0.373976	down	6.63943	0.0159701	0.999954	PTX3	chr3	+	157154578	157161417	Coding	NM_002852	RefSeq	Homo sapiens pentraxin 3, long (PTX3), mRNA.		IPR001759:Pentaxin	P26022	Hs.591286	5.72306	5.75609	5.71122	6.37775	6.08158	5.55826	6.90211	8.59768	6.87212	8.81444
16781266	1.51009	up	7.8787	0.016136	0.999954	RNU1-16P	chr13	-	114133230	114133393	snRNA	ENST00000365477	ENSEMBL	ncrna:snRNA chromosome:GRCh37:13:114133230:114133393:-1 gene:ENSG00000202347 gene_biotype:snRNA transcript_biotype:snRNA					8.32279	7.67193	8.32115	7.84461	8.71958	7.10563	7.15145	7.96102	7.72187	7.96693
16853399	0.444005	down	8.03582	0.0162085	0.999954	COLEC12	chr18	-	319355	500729	Coding	NM_130386	RefSeq	Homo sapiens collectin sub-family member 12 (COLEC12), mRNA.		IPR001304:C-type lectin;IPR008160:Collagen triple helix repeat	Q5KU26	Hs.464422	7.465	6.6391	6.86981	7.45636	8.82045	9.13815	7.10629	8.93411	9.50892	8.42001
16864983	0.663875	down	7.43621	0.0162166	0.999954	ZNF331	chr19	+	54024177	54083523	Coding	NM_018555	RefSeq	Homo sapiens zinc finger protein 331 (ZNF331), transcript variant 1, mRNA.		IPR001909:Krueppel-associated box;IPR007087:Zinc finger, C2H2	Q68D63;Q71QC3;Q6PK05;Q71QC6;Q71QC5;Q8NBU2;Q9NQX6;Q71QC8;Q71QC9;Q71QC4	Hs.185674	7.06961	7.08949	7.21005	6.72783	7.60652	7.18051	8.09795	7.44739	7.34669	8.58604
17092421	0.604045	down	7.78303	0.0162982	0.999954	MPDZ	chr9	-	13105703	13279589	Coding	NM_001261406	RefSeq	Homo sapiens multiple PDZ domain protein (MPDZ), transcript variant 2, mRNA.		IPR001478:PDZ domain;IPR015132:L27-2	O75970;B7ZMI4;B4DH86;B7ZB24;B4DGX5;B3KRN5;B3KQC9	Hs.169378	7.33257	6.5783	7.86753	6.82723	8.49133	8.49786	7.93708	8.42253	7.54493	8.33092
16921786	0.662989	down	3.77562	0.0163232	0.999954		chr21	+	25227798	25231436	Noncoding	TCONS_00028976	Rinn lincRNA	linc-JAM2-6 chr21:+:25227797-25231436					3.6135	3.68131	3.453	3.44954	3.19839	4.393	4.00838	4.03314	3.54774	4.3782
16812738	0.525923	down	8.63602	0.0163339	0.999954	HDGFRP3	chr15	-	83806816	83876321	Coding	NM_016073	RefSeq	Homo sapiens hepatoma-derived growth factor, related protein 3 (HDGFRP3), mRNA.		IPR000313:PWWP	Q9Y3E1;Q9UMB4	Hs.513954	8.48295	7.40097	8.55325	6.86127	9.56396	9.1064	8.90976	8.87702	8.92464	9.67996
16852322	0.530456	down	6.04516	0.0163456	0.999954	MAPK4	chr18	+	48086484	48258196	Coding	NM_002747	RefSeq	Homo sapiens mitogen-activated protein kinase 4 (MAPK4), mRNA.	Integrin-mediated_cell_adhesion_KEGG;S1P_Signaling	IPR000719:Protein kinase, catalytic domain;IPR001245:Serine-threonine/tyrosine-protein kinase catalytic domain	P31152;A1A4C4;Q0VG04;B4E104;B4DEW2	Hs.433728	5.74708	5.73644	4.93068	5.83933	5.68551	7.43423	6.87613	6.12897	5.3704	6.70279
16781870	0.716814	down	7.00992	0.0163553	0.999954	TRAV13-1	chr14	+	22337020	22337546	Coding	ENST00000390436	ENSEMBL	cdna:known chromosome:GRCh37:14:22337020:22337546:1 gene:ENSG00000211788 gene_biotype:TR_V_gene transcript_biotype:TR_V_gene		IPR013098:Immunoglobulin I-set;IPR013106:Immunoglobulin V-set;IPR013151:Immunoglobulin			7.39622	6.06023	6.51381	6.84284	7.03567	7.83372	6.57981	6.71666	7.25338	7.86685
16728778	1.36469	up	7.66101	0.0164107	0.999954	P2RY2	chr11	+	72929343	72947397	Coding	NM_176072	RefSeq	Homo sapiens purinergic receptor P2Y, G-protein coupled, 2 (P2RY2), transcript variant 1, mRNA.	GPCRDB_Class_A_Rhodopsin-like;Nucleotide_GPCRs	IPR000276:GPCR, rhodopsin-like, 7TM	C6G7W1;C6G7W2;P41231	Hs.339	8.04502	8.39554	7.63608	7.48029	7.86953	7.36852	7.92449	7.25632	7.03075	7.60351
17089113	0.595945	down	6.75739	0.0164247	0.999954		chr9	+	128329858	128335302	Coding	ENST00000437097	ENSEMBL	cdna:putative chromosome:GRCh37:9:128329858:128335302:1 gene:ENSG00000227068 gene_biotype:antisense transcript_biotype:antisense					6.387	6.07434	6.27437	7.16003	6.02435	6.57613	6.52876	7.12206	8.93116	6.49572
17001299	0.537803	down	8.37621	0.0164365	0.999954	DPYSL3	chr5	-	146770371	146889619	Coding	ENST00000398514	ENSEMBL	cdna:known chromosome:GRCh37:5:146770374:146833522:-1 gene:ENSG00000113657 gene_biotype:protein_coding transcript_biotype:protein_coding		IPR006680:Amidohydrolase 1	Q6DEN2;Q14195;Q8IXW6;B4DLZ4	Hs.519659	7.82711	7.11736	7.63756	7.85203	9.20985	9.05011	8.51952	8.64558	9.19124	8.71171
16906991	0.570681	down	7.34273	0.0164782	0.999954	RFTN2	chr2	-	198435524	198540769	Coding	ENST00000295049	ENSEMBL	cdna:known chromosome:GRCh37:2:198435524:198540719:-1 gene:ENSG00000162944 gene_biotype:protein_coding transcript_biotype:protein_coding			Q52LD8	Hs.591615	7.51752	6.25309	6.7856	6.48434	7.65	8.80614	6.99371	8.19068	7.4355	7.31074
16930947	1.40101	up	5.91777	0.0165295	0.999954	BIK	chr22	+	43506754	43525718	Coding	NM_001197	RefSeq	Homo sapiens BCL2-interacting killer (apoptosis-inducing) (BIK), mRNA.		IPR024579:Bcl-2-interacting killer	Q13323	Hs.475055	6.14097	6.4909	6.3033	5.88679	5.98304	5.59451	6.34686	5.48681	5.47832	5.46615
16779059	0.690877	down	5.89371	0.0165492	0.999954	CAB39L	chr13	-	49882786	50020554	Coding	ENST00000347776	ENSEMBL	cdna:known chromosome:GRCh37:13:49882789:50018221:-1 gene:ENSG00000102547 gene_biotype:protein_coding transcript_biotype:protein_coding		IPR013878:Mo25-like	Q9H9S4;Q86WE6	Hs.87159	5.75828	5.53581	5.82242	4.99009	6.02821	6.32759	6.02361	6.31892	6.00857	6.12362
16668997	0.509737	down	7.84032	0.0165532	0.999954	OLFML3	chr1	+	114522030	114524876	Coding	NM_020190	RefSeq	Homo sapiens olfactomedin-like 3 (OLFML3), mRNA.		IPR003112:Olfactomedin-like	Q9NRN5	Hs.9315	6.98104	7.12836	7.01931	7.44411	8.19834	8.98855	7.68518	8.67351	8.29177	7.99303
16871235	1.68983	up	6.76135	0.0165558	0.999954	CEBPA	chr19	-	33790840	33793470	Coding	NM_004364	RefSeq	Homo sapiens CCAAT/enhancer binding protein (C/EBP), alpha (CEBPA), mRNA.		IPR011616:bZIP transcription factor, bZIP-1;IPR011700:Basic leucine zipper	P49715;Q6P3S4	Hs.740432	7.00406	7.3867	7.23867	6.69867	7.37086	6.6148	6.07292	6.65944	6.69748	5.86994
17092531	0.652109	down	6.47716	0.016639	0.999954	FREM1	chr9	-	14734664	14910993	Coding	NM_144966	RefSeq	Homo sapiens FRAS1 related extracellular matrix 1 (FREM1), transcript variant 1, mRNA.		IPR001304:C-type lectin;IPR003644:Na-Ca exchanger/integrin-beta4	Q5H8C1	Hs.50850	6.06678	5.80847	6.18745	6.26249	6.51855	7.22734	6.75818	6.82372	6.34182	6.77676
16732880	0.650334	down	7.94658	0.0166591	0.999954	SPA17	chr11	+	124543694	124567414	Coding	ENST00000532692	ENSEMBL	cdna:putative chromosome:GRCh37:11:124543740:124567414:1 gene:ENSG00000064199 gene_biotype:protein_coding transcript_biotype:protein_coding		IPR000048:IQ motif, EF-hand binding site;IPR003117:cAMP-dependent protein kinase, regulatory subunit, type I/II alpha/beta	Q15506	Hs.286233	7.55294	7.59354	7.41059	7.90637	7.7176	8.71239	8.62201	7.80184	7.97007	8.17847
17038297	1.84313	up	10.7263	0.0166884	0.999954	HSPA1B	chr6_qbl_hap6	+	3076888	3079370	Coding	ENST00000430065	ENSEMBL	cdna:known chromosome:GRCh37:HSCHR6_MHC_APD:31794605:31797087:1 gene:ENSG00000235941 gene_biotype:protein_coding transcript_biotype:protein_coding		IPR004753:Cell shape determining protein MreB/Mrl;IPR013126:Heat shock protein 70 family	B3KTT5;Q59EJ3;A8K5I0;P08107	Hs.274402	11.302	11.6031	10.4599	11.3514	11.1205	9.73741	10.3796	10.922	10.3599	10.0272
16671738	1.67471	up	6.45544	0.0167676	0.999954	FDPS	chr1	+	155278539	155290457	Coding	NM_002004	RefSeq	Homo sapiens farnesyl diphosphate synthase (FDPS), transcript variant 1, mRNA.	Cholesterol_Biosynthesis	IPR000092:Polyprenyl synthetase	P14324;P0C6T2;B3KMW3	Hs.335918	6.35558	7.80143	6.81931	6.3079	6.85278	5.93516	6.13149	6.05975	6.30998	5.98106
16716327	0.570324	down	7.67299	0.0168836	0.999954	RNLS	chr10	-	90033621	90344287	Coding	ENST00000371947	ENSEMBL	cdna:known chromosome:GRCh37:10:90033621:90344287:-1 gene:ENSG00000184719 gene_biotype:protein_coding transcript_biotype:protein_coding		IPR002937:Amine oxidase	Q5VYX0	Hs.149849	7.25486	7.79485	6.72503	6.72003	7.84482	9.29476	8.26225	7.16484	7.44939	8.21908
16695558	1.4366	up	6.69692	0.0168845	0.999954	PVRL4	chr1	-	161040781	161059389	Coding	NM_030916	RefSeq	Homo sapiens poliovirus receptor-related 4 (PVRL4), mRNA.		IPR013098:Immunoglobulin I-set;IPR013106:Immunoglobulin V-set;IPR013151:Immunoglobulin;IPR013162:CD80-like, immunoglobulin C2-set	Q96NY8;Q9HBN2	Hs.492490	6.6901	7.66575	7.08083	6.62906	6.72549	6.23612	6.92471	6.22124	6.11417	6.68171
17046911	1.66024	up	6.09722	0.0169215	0.999954	NCF1B	chr7	+	72634674	72649979	Noncoding	NR_003186	RefSeq	Homo sapiens neutrophil cytosolic factor 1B pseudogene (NCF1B), non-coding RNA.		IPR001452:Src homology-3 domain;IPR001683:Phox homologous domain;IPR011511:Variant SH3;IPR015039:NADPH oxidase subunit p47Phox, C-terminal	P14598	Hs.655201	6.91643	5.94366	6.3042	6.3171	6.83319	6.06335	6.17126	5.46456	5.57952	5.37891
17057478	1.89104	up	7.64891	0.0169573	0.999954	IGFBP3	chr7	-	45951844	45961473	Coding	NM_001013398	RefSeq	Homo sapiens insulin-like growth factor binding protein 3 (IGFBP3), transcript variant 1, mRNA.	Smooth_muscle_contraction	IPR000716:Thyroglobulin type-1;IPR000867:Insulin-like growth factor-binding protein, IGFBP	B3KPF0;B3KRJ8;B3KRZ1;B3KTQ0;B3KTS0;B3KTS7;B3KVF9;B3KVY6;B3KWK7;Q6ZSD0;P17936;A6XNC9;A6XND0;A6XND1;B4DP07;B4DN53	Hs.450230	8.23898	7.33713	8.7246	7.74639	8.49539	6.71087	6.97124	7.42011	8.00142	6.84295
16984365	0.683454	down	6.68052	0.0169621	0.999954	GHR	chr5	+	42423877	42721980	Coding	NM_000163	RefSeq	Homo sapiens growth hormone receptor (GHR), transcript variant 1, mRNA.		IPR003961:Fibronectin, type III;IPR015152:Growth hormone/erythropoietin receptor, ligand binding	P10912;B9EGJ3	Hs.125180	6.14343	5.72705	7.00695	6.80462	6.34784	7.09941	6.43263	7.31614	6.86498	7.06215
17059828	0.477211	down	6.93746	0.0169629	0.999954	TFPI2	chr7	-	93514709	93520303	Coding	ENST00000222543	ENSEMBL	cdna:known chromosome:GRCh37:7:93514709:93520303:-1 gene:ENSG00000105825 gene_biotype:protein_coding transcript_biotype:protein_coding		IPR002223:Proteinase inhibitor I2, Kunitz metazoa	Q8NAK6;A4ZVU7;P48307	Hs.438231	6.76909	5.37225	6.46437	6.20918	7.20417	6.77784	6.98513	8.16813	6.18562	9.23885
17032267	0.728832	down	8.01889	0.0169945	0.999954	TNXB	chr6_dbb_hap3	-	3288148	3375202	Coding	NM_019105	RefSeq	Homo sapiens tenascin XB (TNXB), transcript variant XB, mRNA.		IPR002181:Fibrinogen, alpha/beta/gamma chain, C-terminal globular;IPR003961:Fibronectin, type III;IPR013111:EGF, extracellular	P22105;O95680;Q9Y464;O95681	Hs.485104	7.83303	7.92411	7.82855	7.7336	7.63428	8.42118	8.24058	8.49668	7.96656	8.11028
16761176	0.624129	down	7.52047	0.0170028	0.999954	KLRB1	chr12	-	9747147	9760497	Coding	ENST00000229402	ENSEMBL	cdna:known chromosome:GRCh37:12:9747147:9760482:-1 gene:ENSG00000111796 gene_biotype:protein_coding transcript_biotype:protein_coding		IPR001304:C-type lectin	Q12918;A8K7K7	Hs.169824	8.21748	7.36755	6.64465	6.78833	6.88415	9.21551	7.65692	6.64486	7.54731	8.23798
16929442	0.586604	down	10.2461	0.0170361	0.999954	TIMP3	chr22	+	33196802	33259030	Coding	NM_000362	RefSeq	Homo sapiens TIMP metallopeptidase inhibitor 3 (TIMP3), mRNA.	Matrix_Metalloproteinases	IPR001820:Proteinase inhibitor I35, tissue inhibitor of metalloproteinase	Q6LEP5;P35625	Hs.644633	9.38637	9.09896	9.91566	10.0523	10.8532	10.7214	10.3427	10.8853	10.6247	10.5801
16766281	2.39871	up	7.94093	0.0172619	0.999954	SNORD59A	chr12	-	57038811	57038885	snoRNA	NR_002737	RefSeq	Homo sapiens small nucleolar RNA, C/D box 59A (SNORD59A), small nuclear RNA.					7.72689	9.28191	9.70645	7.24163	8.90342	6.75029	7.64965	7.07015	7.8689	7.21002
17113362	0.545436	down	8.62062	0.0173149	0.999954	CAPN6	chrX	-	110488327	110513774	Coding	NM_014289	RefSeq	Homo sapiens calpain 6 (CAPN6), mRNA.	Integrin-mediated_cell_adhesion_KEGG	IPR000008:C2 calcium-dependent membrane targeting;IPR001300:Peptidase C2, calpain, catalytic domain;IPR022682:Peptidase C2, calpain, large subunit, domain III	Q9Y6Q1;B2R6T2	Hs.496593	8.1469	10.0487	6.91381	7.2772	8.53018	9.92687	9.91902	8.37667	7.63455	9.43227
16960149	0.52745	down	8.49509	0.0173205	0.999954	PLSCR4	chr3	-	145910122	145968966	Coding	NM_001128304	RefSeq	Homo sapiens phospholipid scramblase 4 (PLSCR4), transcript variant 1, mRNA.		IPR005552:Scramblase	B2R720;Q9NRQ2;A8K9V0	Hs.477869	7.8165	8.44735	8.34149	6.91664	8.64622	9.37575	8.88967	8.84399	8.96062	8.71264
16854594	1.73	up	7.54127	0.0173539	0.999954	FAM59A	chr18	-	29843202	30050447	Coding	NM_001242409	RefSeq	Homo sapiens family with sequence similarity 59, member A (FAM59A), transcript variant 1, mRNA.			Q9H706	Hs.444314	7.3486	8.60811	7.82568	7.06237	8.83853	7.57412	6.95518	6.92249	6.44866	7.82898
16818973	1.38041	up	11.5465	0.0174506	0.999954		chr16	+	53368474	53368576	snoRNA	ENST00000459097	ENSEMBL	ncrna:snoRNA chromosome:GRCh37:16:53368474:53368576:1 gene:ENSG00000238645 gene_biotype:snoRNA transcript_biotype:snoRNA					11.1768	11.5147	12.222	12.3117	11.6703	10.7436	11.3853	11.7026	11.6192	11.1193
16916858	1.42079	up	5.6686	0.0175912	0.999954		chr20	-	3868886	3869515	Coding	ENST00000451507	ENSEMBL	cdna:putative chromosome:GRCh37:20:3868886:3869515:-1 gene:ENSG00000229539 gene_biotype:antisense transcript_biotype:antisense					5.98459	5.74363	5.86027	6.01637	6.00485	5.45289	5.35874	5.06193	5.94471	5.25797
17010005	0.669676	down	6.1249	0.0178547	0.999954	BAI3	chr6	+	69345259	70099403	Coding	ENST00000370598	ENSEMBL	cdna:known chromosome:GRCh37:6:69345259:70099403:1 gene:ENSG00000135298 gene_biotype:protein_coding transcript_biotype:protein_coding		IPR000203:GPS domain;IPR000832:GPCR, family 2, secretin-like;IPR000884:Thrombospondin, type 1 repeat;IPR022624:Domain of unknown function DUF3497	O60242	Hs.13261	6.07561	5.67271	5.85984	6.01284	5.55736	6.65942	6.39603	6.77002	5.88438	6.36083
16716371	0.443669	down	7.27147	0.0178631	0.999954	CH25H	chr10	-	90965694	90967071	Coding	NM_003956	RefSeq	Homo sapiens cholesterol 25-hydroxylase (CH25H), mRNA.		IPR006694:Fatty acid hydroxylase	O95992	Hs.47357	6.59283	6.15851	6.2307	6.68781	7.75637	6.46891	7.91932	7.3075	7.10281	10.4899
17114701	0.494412	down	8.09404	0.017873	0.999954	CDR1	chrX	-	139865425	139866723	Coding	NM_004065	RefSeq	Homo sapiens cerebellar degeneration-related protein 1, 34kDa (CDR1), mRNA.	Ribosomal_Proteins		P51861	Hs.446675	7.83825	6.42064	7.14906	8.3434	8.17829	8.96567	7.1103	9.75111	8.53368	8.64995
16798208	0.417524	down	7.64865	0.0178844	0.999954	SNORD116-21	chr15	+	25333950	25334043	snoRNA	NR_003335	RefSeq	Homo sapiens small nucleolar RNA, C/D box 116-21 (SNORD116-21), small nucleolar RNA.					4.95485	9.09126	6.89265	5.89178	8.26252	5.97983	8.97065	7.81467	9.11876	9.50949
16902233	1.53774	up	6.49253	0.0179052	0.999954	SCTR	chr2	-	120197419	120282070	Coding	ENST00000019103	ENSEMBL	cdna:known chromosome:GRCh37:2:120197419:120282070:-1 gene:ENSG00000080293 gene_biotype:protein_coding transcript_biotype:protein_coding	GPCRDB_Class_B_Secretin-like	IPR000832:GPCR, family 2, secretin-like;IPR001879:GPCR, family 2, extracellular hormone receptor domain	B2RBF3;P47872	Hs.42091	6.76692	6.19484	6.91475	6.71519	7.42295	6.19365	6.14398	6.59018	5.81676	6.16604
16938562	0.555718	down	10.2604	0.0179518	0.999954	TGFBR2	chr3	+	30647994	30735634	Coding	NM_001024847	RefSeq	Homo sapiens transforming growth factor, beta receptor II (70/80kDa) (TGFBR2), transcript variant 1, mRNA.	TGF_Beta_Signaling_Pathway	IPR000719:Protein kinase, catalytic domain;IPR001245:Serine-threonine/tyrosine-protein kinase catalytic domain;IPR015013:Transforming growth factor beta receptor 2 ectodomain	P37173;A3QNQ0	Hs.82028	10.4398	9.61292	9.80479	9.24691	10.0787	10.6029	10.1194	10.845	11.3265	10.5272
16987287	0.588608	down	7.97629	0.0179681	0.999954	NR2F1	chr5	+	92919043	92930321	Coding	ENST00000327111	ENSEMBL	cdna:known chromosome:GRCh37:5:92919043:92930321:1 gene:ENSG00000175745 gene_biotype:protein_coding transcript_biotype:protein_coding	Nuclear_Receptors	IPR000536:Nuclear hormone receptor, ligand-binding, core;IPR001628:Zinc finger, nuclear hormone receptor-type	P10589;F1DAL7	Hs.347991	7.11825	7.50598	7.77831	7.55132	8.01601	8.92262	8.08815	7.77996	8.40405	8.5982
16792300	0.666599	down	6.34117	0.0179785	0.999954		chr14	-	42057064	42074059	Noncoding	TCONS_l2_00008040	Broad TUCP	linc-FBXO33-3 chr14:-:42052847-42075914					6.16894	5.95683	5.92569	6.03329	6.15832	7.32829	6.24203	6.58642	6.10307	6.90881
17046337	1.38768	up	7.08092	0.0180324	0.999954	MIR3147	chr7	+	57472731	57472796	miRNA	NR_036102	RefSeq	Homo sapiens microRNA 3147 (MIR3147), microRNA.					7.53159	7.51409	7.00337	7.41873	7.1185	6.79273	6.97174	6.87004	7.06289	6.52551
16924852	0.732981	down	6.12505	0.0180409	0.999954	KRTAP6-2	chr21	-	31970909	31971219	Coding	ENST00000334897	ENSEMBL	cdna:known chromosome:GRCh37:21:31970909:31971219:-1 gene:ENSG00000186930 gene_biotype:protein_coding transcript_biotype:protein_coding			Q3LI66	Hs.553690	5.94528	6.09134	6.0358	5.62884	5.80362	6.5175	6.58077	6.31264	5.88308	6.45165
16958972	1.55092	up	10.4856	0.0181618	0.999954	SNORA7B	chr3	-	129116053	129116191	snoRNA	NR_002992	RefSeq	Homo sapiens small nucleolar RNA, H/ACA box 7B (SNORA7B), small nucleolar RNA.				Hs.711399	10.2131	10.0124	11.7746	10.5643	11.4464	8.95261	9.78345	11.2536	10.432	10.4235
17015324	0.48112	down	7.5779	0.0182696	0.999954	NRN1	chr6	-	5998232	6007633	Coding	NM_016588	RefSeq	Homo sapiens neuritin 1 (NRN1), mRNA.			Q9NPD7	Hs.103291	7.51016	6.55065	6.57092	7.07913	7.53983	7.98327	7.338	9.38282	7.89942	7.92483
16980601	0.555252	down	8.06463	0.0183641	0.999954	SH3D19	chr4	-	152041431	152149182	Coding	NM_001009555	RefSeq	Homo sapiens SH3 domain containing 19 (SH3D19), transcript variant 1, mRNA.		IPR001452:Src homology-3 domain;IPR011511:Variant SH3	Q5HYK7;B3KS04;Q6PJX8	Hs.567725	7.20678	8.2868	7.77061	7.25817	7.67883	9.06288	8.25199	8.47946	8.62678	8.02401
16890817	1.84905	up	5.44916	0.0183857	0.999954		chr2	+	219193303	219193403	snoRNA	ENST00000458869	ENSEMBL	ncrna:snoRNA chromosome:GRCh37:2:219193303:219193403:1 gene:ENSG00000238736 gene_biotype:snoRNA transcript_biotype:snoRNA					5.75533	5.53332	5.3897	6.97564	5.80875	4.42576	4.78091	5.70771	5.1146	4.99983
16692603	1.44566	up	6.27433	0.018401	0.999954	HIST2H2BF	chr1	-	149754245	149783928	Coding	NM_001024599	RefSeq	Homo sapiens histone cluster 2, H2bf (HIST2H2BF), transcript variant 1, mRNA.		IPR003958:Transcription factor CBF/NF-Y/archaeal histone;IPR007125:Histone core	Q5QNW6	Hs.632451	6.87524	6.22834	5.96414	6.69146	6.94179	6.43492	5.67165	5.94997	5.99525	5.99052
16774405	0.705074	down	10.1989	0.0184148	0.999954	DNAJC15	chr13	+	43597339	43683306	Coding	NM_013238	RefSeq	Homo sapiens DnaJ (Hsp40) homolog, subfamily C, member 15 (DNAJC15), mRNA.		IPR001623:Heat shock protein DnaJ, N-terminal	Q9Y5T4	Hs.438830	10.0937	10.4778	9.82083	9.33103	10.0107	10.8354	10.7674	9.95403	10.1797	10.5183
16737019	0.735481	down	5.38634	0.018437	0.999954	DCDC1	chr11	-	31284171	31391357	Coding	NM_181807	RefSeq	Homo sapiens doublecortin domain containing 1 (DCDC1), mRNA.			P59894	Hs.592000	5.17253	4.90096	5.36988	5.10988	5.27033	5.72414	5.29693	5.98777	5.57914	5.4518
17103327	1.48088	up	6.95988	0.0185267	0.999954	EBP	chrX	+	48379546	48387104	Coding	ENST00000495186	ENSEMBL	cdna:known chromosome:GRCh37:X:48379546:48387104:1 gene:ENSG00000147155 gene_biotype:protein_coding transcript_biotype:protein_coding		IPR007905:Emopamil-binding	Q15125	Hs.30619	6.83246	7.67767	7.16511	7.20623	7.33407	6.80137	6.64168	6.52257	6.90316	6.51447
16797607	0.584997	down	6.80088	0.0186033	0.999954	IGHV3-74	chr14	-	107218676	107219365	Noncoding	TCONS_l2_00009699	Broad TUCP	linc-ORC6-11 chr16:+:33629697-33630084		IPR013106:Immunoglobulin V-set			6.49797	7.33166	6.73161	5.21874	6.2907	7.5188	8.28726	6.32657	6.555	7.25054
16814504	1.48483	up	5.61817	0.0186114	0.999954	FAM173A	chr16	+	771158	772590	Coding	BC001181	GenBank	Homo sapiens family with sequence similarity 173, member A, mRNA (cDNA clone MGC:2494 IMAGE:3355322), complete cds.			Q9BQD7	Hs.166244	5.845	5.91357	5.7089	5.66485	6.38426	5.49983	5.64075	5.14124	5.27391	5.10938
17047367	1.47503	up	5.32232	0.018615	0.999954		chr7	+	75010915	75011015	Coding	AK130448	GenBank	Homo sapiens cDNA FLJ26938 fis, clone RCT07169.					5.10639	5.11212	5.94686	5.68818	6.1599	4.48738	4.69895	4.83681	5.66487	5.5217
17058392	1.47503	up	5.32232	0.018615	0.999954		chr7	-	72453891	72453991	Coding	AK130448	GenBank	Homo sapiens cDNA FLJ26938 fis, clone RCT07169.					5.10639	5.11212	5.94686	5.68818	6.1599	4.48738	4.69895	4.83681	5.66487	5.5217
16921926	0.672044	down	6.47605	0.0188079	0.999954	LOC284825	chr21	+	29420733	29509930	Noncoding	TCONS_00028984	Rinn lincRNA	linc-USP16-5 chr21:+:29473452-29475565				Hs.651964	6.15555	6.48211	6.19607	6.15914	5.95395	7.40693	7.10395	6.66065	6.31212	6.33003
16870193	0.640233	down	9.1464	0.0188899	0.999954	PLVAP	chr19	-	17462264	17488148	Coding	NM_031310	RefSeq	Homo sapiens plasmalemma vesicle associated protein (PLVAP), mRNA.		IPR009538:PV-1	Q9BX97	Hs.107125	9.46577	8.78412	8.21552	8.12883	9.52941	9.5702	9.28692	9.58418	9.08191	9.8171
17092870	1.58889	up	6.21694	0.0190061	0.999954	MIR31HG	chr9	-	21454267	21559697	miRNA	NR_027054	RefSeq	Homo sapiens MIR31 host gene (non-protein coding) (MIR31HG), non-coding RNA.			Q8WTY6	Hs.458096	6.63609	5.58863	6.69728	6.04872	7.78401	5.7521	5.89074	5.8768	5.00458	6.8904
16686060	1.57035	up	9.70472	0.0190344	0.999954	SLC2A1	chr1	-	43391046	43424847	Coding	NM_006516	RefSeq	Homo sapiens solute carrier family 2 (facilitated glucose transporter), member 1 (SLC2A1), mRNA.		IPR005828:General substrate transporter;IPR011701:Major facilitator superfamily	P11166;B3KVN0;Q59GX2	Hs.473721	10.3014	10.419	8.7057	10.6615	10.0637	8.9141	10.2379	8.36378	9.63624	9.74385
16695508	1.42855	up	6.928	0.0190863	0.999954	TSTD1	chr1	-	161007421	161008784	Coding	NM_001113205	RefSeq	Homo sapiens thiosulfate sulfurtransferase (rhodanese)-like domain containing 1 (TSTD1), transcript variant 3, mRNA.		IPR001763:Rhodanese-like domain;IPR013098:Immunoglobulin I-set;IPR013106:Immunoglobulin V-set;IPR013151:Immunoglobulin	Q8NFU3;B7Z5W1;Q9Y624	Hs.720030	7.24134	7.87049	6.89101	6.56638	7.35718	6.77196	7.02584	6.35022	6.56945	6.63617
17005582	2.37502	up	7.69326	0.0190947	0.999954	HIST1H2BC	chr6	+	26199748	26200942	Coding	ENST00000359985	ENSEMBL	cdna:known chromosome:GRCh37:6:26199748:26200942:1 gene:ENSG00000197846 gene_biotype:protein_coding transcript_biotype:protein_coding		IPR003958:Transcription factor CBF/NF-Y/archaeal histone;IPR007125:Histone core		Hs.182137	8.29246	8.05714	9.11417	7.38345	8.73891	7.36537	6.76165	6.76087	8.02464	6.4339
16705216	0.686573	down	5.01089	0.0191113	0.999954		chr10	+	64049280	64063792	Noncoding	ENST00000442753	ENSEMBL	havana:lincRNA chromosome:GRCh37:10:64049280:64063792:1 gene:ENSG00000234756 gene_biotype:lincRNA transcript_biotype:lincRNA					4.69168	3.8483	4.98117	5.16704	5.00997	5.38398	4.9433	5.21218	5.67194	5.19934
16743091	0.67346	down	7.65623	0.0191451	0.999954	FZD4	chr11	-	86656717	86666440	Coding	NM_012193	RefSeq	Homo sapiens frizzled family receptor 4 (FZD4), mRNA.		IPR000539:Frizzled protein;IPR020067:Frizzled domain	Q9ULV1	Hs.591968	7.5397	7.04548	7.55993	7.14026	7.56993	8.3822	7.73915	8.27749	7.90167	7.40647
16843635	1.38178	up	7.76639	0.0191572	0.999954	TBC1D3H	chr17	-	34745936	34757050	Coding	NM_001123392	RefSeq	Homo sapiens TBC1 domain family, member 3H (TBC1D3H), mRNA.		IPR000195:Rab-GTPase-TBC domain	B2R8D7;Q6IPX1;Q8IZP1;B4DXP2;A6NDS4;Q6DHY5;A8K8E3;Q6DCB4;B9A6J9;B4DX57;B4E079;B3KTC5;B3KVD9	Hs.569742	7.72616	8.09936	7.91323	7.88898	8.37056	7.09477	7.63251	7.41992	7.8132	7.70525
16981582	0.597646	down	5.57524	0.0192286	0.999954		chr4	-	175056206	175075788	Noncoding	TCONS_l2_00022056	Broad TUCP	linc-MORF4-4 chr4:-:175056205-175075788					4.97776	4.97578	5.63638	5.05464	5.37507	6.61337	5.9934	5.82357	5.10296	6.19951
16889149	0.594653	down	5.07936	0.019357	0.999954		chr2	+	198557830	198639547	Coding	BC021693	GenBank HTC	Homo sapiens, clone IMAGE:3961600, mRNA.					4.88225	4.74081	4.96194	4.42093	4.51615	5.39363	4.51622	5.80239	5.93207	5.62717
16965519	0.6884	down	9.00268	0.0194402	0.999954	SOD3	chr4	+	24797085	24802467	Coding	NM_003102	RefSeq	Homo sapiens superoxide dismutase 3, extracellular (SOD3), mRNA.		IPR001424:Superoxide dismutase, copper/zinc binding domain	B2R9V7;P08294	Hs.2420	8.36327	8.68754	8.46931	8.49913	9.64747	9.22214	8.75478	9.37164	9.10923	9.90233
16872978	1.79261	up	6.56994	0.0195027	0.999954		chr19	-	43879660	43883276	Noncoding	TCONS_l2_00013129	Broad TUCP	linc-PSG9-3 chr19:-:43882722-43883356					8.45309	7.51199	6.07708	6.39986	6.51285	6.4516	6.47201	6.16798	5.89236	5.7606
16788626	0.510281	down	6.54994	0.0195269	0.999954		chr14	+	101422577	101422649	snoRNA	ENST00000363280	ENSEMBL	ncrna:snoRNA chromosome:GRCh37:14:101422577:101422649:1 gene:ENSG00000200150 gene_biotype:snoRNA transcript_biotype:snoRNA					5.93087	5.56462	6.57266	4.68402	7.57093	6.33083	6.90536	6.32252	5.90115	9.71642
17101723	0.725623	down	6.03694	0.0195297	0.999954		chrX	+	15620999	15639607	Noncoding	TCONS_00016970	Rinn lincRNA	linc-CA5B chrX:+:15621003-15639607					5.86255	5.7955	6.11431	5.81644	5.43911	6.26729	5.90993	6.72325	6.28063	6.16035
16698766	1.55633	up	6.42824	0.019549	0.999954	YOD1	chr1	-	207217194	207226325	Coding	NM_018566	RefSeq	Homo sapiens YOD1 OTU deubiquinating enzyme 1 homolog (S. cerevisiae) (YOD1), mRNA.		IPR003323:Ovarian tumour, otubain	Q5VVQ6	Hs.567533	6.522	7.67518	7.05056	6.05577	6.43306	6.35696	6.37523	5.97702	5.80557	6.03105
16980849	2.37538	up	6.46342	0.0195642	0.999954	FGG	chr4	-	155525286	155534119	Coding	NM_021870	RefSeq	Homo sapiens fibrinogen gamma chain (FGG), transcript variant gamma-B, mRNA.	Blood_Clotting_Cascade	IPR002181:Fibrinogen, alpha/beta/gamma chain, C-terminal globular;IPR012290:Fibrinogen, alpha/beta/gamma chain, coiled coil domain	P02679;Q7Z664	Hs.546255	6.12707	6.10865	10.1289	5.58896	7.4839	6.14379	4.79013	6.88122	5.02927	6.35227
16793674	2.33704	up	6.08973	0.0197083	0.999954		chr14	-	62182276	62217815	Noncoding	ENST00000554254	ENSEMBL	havana:lincRNA chromosome:GRCh37:14:62182276:62217815:-1 gene:ENSG00000258667 gene_biotype:lincRNA transcript_biotype:lincRNA					8.41125	5.95912	5.80848	6.01466	7.31684	5.21604	5.77081	5.49733	4.98308	5.91968
16691434	1.36908	up	7.00541	0.0197204	0.999954	RN5S55	chr1	-	117504969	117505093	rRNA	ENST00000516701	ENSEMBL	ncrna:rRNA chromosome:GRCh37:1:117504969:117505093:-1 gene:ENSG00000252510 gene_biotype:rRNA transcript_biotype:rRNA					7.18747	7.59418	7.34111	7.08764	6.94965	6.76311	7.05349	6.6166	6.65394	6.80688
17017625	0.687451	down	7.46892	0.0197331	0.999954	TNXA	chr6	-	31976197	31980800	Noncoding	NR_001284	RefSeq	Homo sapiens tenascin XA (pseudogene) (TNXA), non-coding RNA.				Hs.485104	7.20527	7.30503	7.18138	7.33838	6.96285	7.76075	7.74098	8.14837	7.31635	7.72982
16934836	0.552478	down	7.1229	0.0197854	0.999954	LGALS2	chr22	-	37966253	37978623	Coding	ENST00000215886	ENSEMBL	cdna:known chromosome:GRCh37:22:37966255:37976087:-1 gene:ENSG00000100079 gene_biotype:protein_coding transcript_biotype:protein_coding		IPR001079:Galectin, carbohydrate recognition domain	P05162	Hs.531776	7.28718	7.91999	5.82531	6.22078	6.22121	8.75379	8.7864	6.23259	6.01361	7.96813
16737841	1.4185	up	8.00028	0.0197869	0.999954	SNORD67	chr11	-	46783939	46784049	snoRNA	NR_003056	RefSeq	Homo sapiens small nucleolar RNA, C/D box 67 (SNORD67), small nucleolar RNA.				Hs.693252	7.82025	8.08424	9.03974	7.97623	8.34185	7.39248	7.86114	8.10945	7.75776	7.61967
16881594	0.620919	down	5.90188	0.0198408	0.999954	ACTG2	chr2	+	74119441	74146992	Coding	ENST00000409624	ENSEMBL	cdna:known chromosome:GRCh37:2:74120135:74146992:1 gene:ENSG00000163017 gene_biotype:protein_coding transcript_biotype:protein_coding		IPR004000:Actin-like	P63267;B3KW67	Hs.516105	5.47553	5.5214	5.39367	5.89098	5.50901	6.26894	6.28749	6.492	5.57571	6.60406
16919223	1.69418	up	9.90156	0.0198428	0.999954	SNORA71B	chr20	-	37053843	37053979	snoRNA	NR_002910	RefSeq	Homo sapiens small nucleolar RNA, H/ACA box 71B (SNORA71B), small nucleolar RNA.				Hs.737698	9.37007	9.93218	10.9389	10.4163	10.7518	7.76702	8.85259	10.0779	10.6075	10.3013
16808665	0.54456	down	7.93366	0.019858	0.999954	GATM	chr15	-	45653322	45694525	Coding	NM_001482	RefSeq	Homo sapiens glycine amidinotransferase (L-arginine:glycine amidinotransferase) (GATM), nuclear gene encoding mitochondrial protein, mRNA.			P50440	Hs.75335	7.25623	7.79779	8.07792	6.56269	7.78157	9.25116	9.0548	7.86715	7.25416	8.43311
16843658	1.4305	up	7.23986	0.0199303	0.999954	TBC1D3G	chr17	-	34797172	34808103	Coding	NM_001040282	RefSeq	Homo sapiens TBC1 domain family, member 3G (TBC1D3G), mRNA.		IPR000195:Rab-GTPase-TBC domain	B2R8D7;Q6DHY5;Q6IPX1;Q8IZP1;B4DXP2;A6NDS4;A8K8E3;B4E079;B9A6J9;B4DX57;Q6DCB4;B3KTC5;B3KVD9	Hs.617010	7.19525	7.58715	7.47576	7.2861	7.94636	6.44839	7.07615	6.90713	7.33223	7.14411
16933931	1.48282	up	6.48156	0.0199345	0.999954	PES1	chr22	-	30972612	31003070	Noncoding	NR_036550	RefSeq	Homo sapiens pescadillo ribosomal biogenesis factor 1 (PES1), transcript variant 2, non-coding RNA.		IPR001357:BRCT domain;IPR010613:Pescadillo	B3KTZ6;B3KXD6;B2RDF2;O00541;Q6ZUE0	Hs.517543	6.46927	7.11227	6.54838	6.59054	7.10818	6.01173	6.14008	5.7	6.68563	6.4495
16960585	0.5161	down	6.63721	0.0200062	0.999954	IGSF10	chr3	-	151143172	151176497	Coding	ENST00000282466	ENSEMBL	cdna:known chromosome:GRCh37:3:151151282:151176497:-1 gene:ENSG00000152580 gene_biotype:protein_coding transcript_biotype:protein_coding		IPR013098:Immunoglobulin I-set;IPR013106:Immunoglobulin V-set;IPR013151:Immunoglobulin	Q6WRI0;Q6ZRK5	Hs.58561	6.15861	5.91586	6.22883	6.48164	6.0154	8.30088	7.04454	6.96939	6.10211	7.15481
17103951	0.563438	down	6.54498	0.0200312	0.999954	TSPYL2	chrX	+	53111542	53118162	Coding	NM_022117	RefSeq	Homo sapiens TSPY-like 2 (TSPYL2), mRNA.		IPR002164:Nucleosome assembly protein (NAP)	Q9H2G4;Q59GC7	Hs.136164	6.11428	6.1766	6.03119	5.59103	6.74265	6.58817	6.75927	6.55447	7.77028	7.12191
16742124	0.590321	down	7.37674	0.020177	0.999954	CHRDL2	chr11	-	74407474	74442430	Coding	ENST00000263671	ENSEMBL	cdna:known chromosome:GRCh37:11:74407474:74442220:-1 gene:ENSG00000054938 gene_biotype:protein_coding transcript_biotype:protein_coding		IPR001007:von Willebrand factor, type C	Q6WN34;Q9UG17;G9I6H4;Q9BZ90	Hs.432379	7.35634	6.79394	6.75677	7.11519	6.96038	8.59313	8.1986	6.7527	7.17207	8.06826
16908251	0.643687	down	8.18997	0.0201911	0.999954	TNS1	chr2	-	218664512	218867718	Coding	ENST00000171887	ENSEMBL	cdna:known chromosome:GRCh37:2:218664512:218808851:-1 gene:ENSG00000079308 gene_biotype:protein_coding transcript_biotype:protein_coding	Integrin-mediated_cell_adhesion_KEGG	IPR000980:SH2 domain;IPR013625:Tensin phosphotyrosine-binding domain;IPR014020:Tensin phosphatase, C2 domain	Q6PJM3;B7Z6H8;Q59G71;A1L0S7;E2PSI9;Q9UFN8;B2RU35;Q0VG55;Q0VG54;Q86VB0;Q6IPI5;Q9HBL0;Q9NV48	Hs.471381	7.88941	7.38175	7.92279	7.69833	8.46864	8.6042	8.56933	8.9697	7.9641	8.43143
16862427	2.18782	up	8.59723	0.020255	0.999954	CYP2S1	chr19	+	41699115	41713444	Coding	NM_030622	RefSeq	Homo sapiens cytochrome P450, family 2, subfamily S, polypeptide 1 (CYP2S1), mRNA.		IPR001128:Cytochrome P450	Q96SQ9	Hs.98370	8.7145	11.5211	7.72038	9.00365	8.85027	7.5294	8.73967	7.39681	7.56408	8.93248
16736773	0.705911	down	7.18872	0.0203298	0.999954	SLC5A12	chr11	-	26688566	26744974	Coding	NM_178498	RefSeq	Homo sapiens solute carrier family 5 (sodium/glucose cotransporter), member 12 (SLC5A12), mRNA.		IPR001734:Sodium/solute symporter	Q1EHB4	Hs.148907	6.87871	6.64138	6.96779	7.85174	6.34786	7.01687	6.99076	7.66379	8.23777	7.2905
16860902	0.69953	down	6.98938	0.0203414	0.999954	FXYD1	chr19	+	35629728	35634013	Coding	ENST00000351325	ENSEMBL	cdna:known chromosome:GRCh37:19:35629728:35634013:1 gene:ENSG00000221857 gene_biotype:protein_coding transcript_biotype:protein_coding		IPR000272:Ion-transport regulator, FXYD motif	O00168;C7E9P5	Hs.442498	6.60293	6.61482	6.78727	6.87918	6.77383	7.54824	7.12455	7.37414	6.87495	7.31386
16736798	0.732991	down	6.00425	0.0204266	0.999954		chr11	-	27068733	27241660	Noncoding	TCONS_00019596	Rinn lincRNA	linc-SLC5A12 chr11:-:27238616-27240219					5.88687	5.42389	5.89619	6.3038	5.39015	6.05615	6.09138	6.23456	6.73446	6.02501
16666112	0.659716	down	4.96386	0.0205354	0.999954		chr1	+	73020893	73023568	Noncoding	TCONS_00000982	Rinn lincRNA	linc-FPGT-5 chr1:+:73020892-73023568					4.82771	4.55481	4.91135	4.55687	4.46836	5.18693	5.38959	5.61372	4.49273	5.63654
16951594	0.705426	down	5.79488	0.0206004	0.999954	RN5S126	chr3	-	25393775	25393883	rRNA	ENST00000365092	ENSEMBL	ncrna:rRNA chromosome:GRCh37:3:25393775:25393883:-1 gene:ENSG00000201962 gene_biotype:rRNA transcript_biotype:rRNA					5.59488	5.95469	5.72544	5.15778	5.28305	6.44869	6.35072	5.73305	5.77941	5.92114
16753746	1.46184	up	6.00383	0.0206083	0.999954	LOC100507175	chr12	+	67913609	67961557	Noncoding	TCONS_00020188	Rinn lincRNA	linc-DYRK2-1 chr12:+:67913861-67960906				Hs.621118	5.9515	5.92058	6.5677	6.40292	6.5459	5.66296	5.926	5.80462	5.66464	5.59145
17110040	0.528754	down	9.70951	0.0206149	0.999954	TMEM47	chrX	-	34645181	34675405	Coding	NM_031442	RefSeq	Homo sapiens transmembrane protein 47 (TMEM47), mRNA.		IPR019372:Lipoma HMGIC fusion partner-like protein	Q9BQJ4	Hs.8769	9.01844	8.40104	9.96122	8.86967	9.99883	10.7523	10.3842	10.4581	9.18296	10.0683
16832835	1.44045	up	8.10567	0.0206428	0.999954		chr17	+	29036626	29097068	Noncoding	TCONS_00025888	Rinn lincRNA	linc-ATAD5-2 chr17:+:29059535-29070252					8.05033	7.97267	8.9286	8.32572	8.56735	7.28458	7.99095	8.02912	7.94354	7.96388
16860946	1.4943	up	8.59786	0.0206459	0.999954	LSR	chr19	+	35739559	35758867	Coding	NM_205834	RefSeq	Homo sapiens lipolysis stimulated lipoprotein receptor (LSR), transcript variant 2, mRNA.		IPR008664:LISCH7	Q8NBM0;Q9BWS2;Q9BT33;Q86X29	Hs.466507	8.31788	9.86834	8.91527	8.32145	9.01505	8.25565	8.76433	7.98735	7.75383	8.77947
17117724	1.37682	up	6.76393	0.0207135	0.999954	LOC100505620	chr17	+	38137050	38154213	Coding	AK303556	GenBank	Homo sapiens cDNA FLJ61745 complete cds.			B4E0W8	Hs.715212	6.49222	7.07964	6.81335	7.23601	7.35179	6.36957	6.46659	6.52422	6.61635	6.68957
17088037	0.583141	down	6.03873	0.0207435	0.999954	MUSK	chr9	+	113431051	113563859	Coding	NM_001166280	RefSeq	Homo sapiens muscle, skeletal, receptor tyrosine kinase (MUSK), transcript variant 2, mRNA.		IPR000719:Protein kinase, catalytic domain;IPR001245:Serine-threonine/tyrosine-protein kinase catalytic domain;IPR013098:Immunoglobulin I-set;IPR013106:Immunoglobulin V-set;IPR013151:Immunoglobulin;IPR020067:Frizzled domain	O15146	Hs.521653	5.76885	5.40901	5.53789	6.01812	5.51455	7.59309	6.29336	6.14694	5.86909	6.23636
16866974	0.686923	down	8.25441	0.0207611	0.999954	GNG7	chr19	-	2511218	2702746	Coding	NM_052847	RefSeq	Homo sapiens guanine nucleotide binding protein (G protein), gamma 7 (GNG7), mRNA.	G_Protein_Signaling;Calcium_regulation_in_cardiac_cells;Smooth_muscle_contraction	IPR015898:G-protein gamma-like domain	O60262	Hs.515544	8.61412	8.18557	7.47992	7.50385	8.13414	9.68642	8.4566	7.56802	8.05025	8.86521
17050455	0.60836	down	6.81612	0.020795	0.999954	FOXP2	chr7	+	113726365	114333827	Noncoding	NR_033766	RefSeq	Homo sapiens forkhead box P2 (FOXP2), transcript variant 7, non-coding RNA.		IPR001766:Transcription factor, fork head	O15409;Q8N6B5;B7ZLK5;Q0PRL4;Q8NFT3;Q8N6B6;Q68DX8	Hs.282787	6.16212	6.0596	6.74885	6.24613	7.07139	7.75615	6.86265	6.98665	7.20396	7.06369
16738329	0.625317	down	6.53625	0.0208369	0.999954	OR4A5	chr11	-	51411378	51412448	Coding	NM_001005272	RefSeq	Homo sapiens olfactory receptor, family 4, subfamily A, member 5 (OR4A5), mRNA.		IPR000276:GPCR, rhodopsin-like, 7TM	B9EIN5	Hs.554531	6.07381	5.44591	6.34517	6.85863	6.26438	6.86831	6.34311	7.70689	6.64413	6.81216
16912267	0.702645	down	7.36805	0.0208446	0.999954	FRG1B	chr20	+	29611857	29653666	Noncoding	NR_003579	RefSeq	Homo sapiens FSHD region gene 1 family, member B (FRG1B), non-coding RNA.		IPR010414:FRG1-like		Hs.653099	7.19751	6.85702	7.0841	7.42143	7.00734	7.55797	7.78707	7.25229	7.71339	7.80234
16906175	0.540809	down	8.4907	0.0209076	0.999954	FRZB	chr2	-	183698002	183731890	Coding	ENST00000295113	ENSEMBL	cdna:known chromosome:GRCh37:2:183698002:183731890:-1 gene:ENSG00000162998 gene_biotype:protein_coding transcript_biotype:protein_coding		IPR018933:Netrin module, non-TIMP type;IPR020067:Frizzled domain	B2R6W4;Q92765	Hs.128453	8.10679	8.70427	7.86801	6.18724	9.37019	9.92029	9.07585	9.13776	7.46318	9.07346
16670377	1.88429	up	7.65834	0.0209472	0.999954	HIST2H4B	chr1	+	149804221	149811339	Coding	ENST00000392939	ENSEMBL	cdna:known chromosome:GRCh37:1:149804232:149806048:1 gene:ENSG00000183941 gene_biotype:protein_coding transcript_biotype:protein_coding		IPR004823:TATA box binding protein associated factor (TAF);IPR007125:Histone core		Hs.46423	8.03761	8.34624	7.58517	7.58711	9.02064	7.52907	7.08342	6.40962	7.93133	7.05321
16692626	1.88429	up	7.65834	0.0209472	0.999954	HIST2H4B	chr1	-	149825607	149832725	Coding	ENST00000392939	ENSEMBL	cdna:known chromosome:GRCh37:1:149804232:149806048:1 gene:ENSG00000183941 gene_biotype:protein_coding transcript_biotype:protein_coding		IPR004823:TATA box binding protein associated factor (TAF);IPR007125:Histone core		Hs.46423	8.03761	8.34624	7.58517	7.58711	9.02064	7.52907	7.08342	6.40962	7.93133	7.05321
16909293	0.694153	down	5.3657	0.020956	0.999954		chr2	-	229347977	229476111	Noncoding	ENST00000432481	ENSEMBL	havana:lincRNA chromosome:GRCh37:2:229347977:229476111:-1 gene:ENSG00000232023 gene_biotype:lincRNA transcript_biotype:lincRNA					5.14724	4.62241	5.3296	5.59946	4.8131	5.5886	5.00244	6.16176	5.63966	5.75272
16688332	0.678826	down	5.68501	0.020978	0.999954	DIRAS3	chr1	-	68511645	68517314	Coding	ENST00000370981	ENSEMBL	cdna:known chromosome:GRCh37:1:68511645:68517314:-1 gene:ENSG00000162595 gene_biotype:protein_coding transcript_biotype:protein_coding		IPR001806:Small GTPase superfamily;IPR006689:Small GTPase superfamily, ARF/SAR type;IPR013684:Mitochondrial Rho-like		Hs.194695	5.37713	5.50211	5.49789	5.49759	5.15312	6.23169	5.87275	5.62575	5.81405	6.27803
16997953	0.685666	down	7.36337	0.0210152	0.999954	MEF2C	chr5	-	88013975	88199922	Coding	NM_001131005	RefSeq	Homo sapiens myocyte enhancer factor 2C (MEF2C), transcript variant 2, mRNA.		IPR002100:Transcription factor, MADS-box;IPR022102:Holliday junction regulator protein family C-terminal	B2R681;Q06413;D8L7E9	Hs.649965	7.38464	7.08689	7.31295	6.31303	7.35828	8.11928	7.47476	7.62337	7.44819	7.5123
16797378	1.47725	up	6.94684	0.0211931	0.999954	IGHG1	chr14	-	106202680	106209408	Coding	BC019046	GenBank	Homo sapiens immunoglobulin heavy constant gamma 1 (G1m marker), mRNA (cDNA clone IMAGE:4766140).		IPR003597:Immunoglobulin C1-set;IPR013162:CD80-like, immunoglobulin C2-set		Hs.510635	7.46837	7.23881	6.78131	7.1628	7.49018	7.18819	6.65094	6.33845	6.93471	6.21459
16779839	0.601057	down	9.26648	0.0212362	0.999954	KCTD12	chr13	-	77454304	77460540	Coding	NM_138444	RefSeq	Homo sapiens potassium channel tetramerisation domain containing 12 (KCTD12), mRNA.		IPR003131:Potassium channel tetramerisation-type BTB domain	B3KY04;Q96CX2	Hs.644125	9.34966	8.28377	8.83648	8.3077	9.71873	9.99298	9.19286	9.66344	9.8662	9.45299
16728245	1.36466	up	5.92522	0.0212495	0.999954		chr11	+	69184377	69187267	Noncoding	TCONS_00019368	Rinn lincRNA	linc-CCND1-4 chr11:+:69184376-69187267					5.8868	6.22325	6.34717	6.08604	6.20422	5.43702	5.6025	5.97333	5.96176	5.53016
17093031	1.51731	up	8.12295	0.0212974	0.999954	MOB3B	chr9	-	27325207	27529850	Coding	NM_024761	RefSeq	Homo sapiens MOB kinase activator 3B (MOB3B), mRNA.		IPR005301:Mob1/phocein	Q86TA1	Hs.369022	8.68964	8.91945	8.44881	7.42154	8.63908	8.48141	8.45019	7.00975	6.96329	8.2063
17031373	1.94211	up	8.75293	0.0213005	0.999954	UBD	chr6_dbb_hap3	-	826740	831053	Coding	NM_006398	RefSeq	Homo sapiens ubiquitin D (UBD), mRNA.		IPR000626:Ubiquitin;IPR001828:Extracellular ligand-binding receptor;IPR017978:GPCR, family 3, C-terminal	O15205;B2R4Q8	Hs.44532	9.50741	10.0384	9.74015	8.45509	8.41764	9.35823	8.05072	7.79338	7.99861	8.16963
16801473	3.66929	up	8.59056	0.0214408	0.999954	AQP9	chr15	+	58430368	58478110	Coding	NM_020980	RefSeq	Homo sapiens aquaporin 9 (AQP9), mRNA.		IPR000425:Major intrinsic protein	Q6FGT0;O43315	Hs.104624	12.1204	7.92957	8.86392	9.71861	9.00908	7.36713	6.24375	9.63356	7.92481	7.09482
16843271	1.71108	up	7.60137	0.0214768	0.999954		chr17	-	31157237	31157347	misc_RNA	ENST00000364308	ENSEMBL	ncrna:misc_RNA chromosome:GRCh37:17:31157237:31157347:-1 gene:ENSG00000201178 gene_biotype:misc_RNA transcript_biotype:misc_RNA					7.12498	7.45185	9.01689	8.59185	7.75856	6.71271	7.10934	8.08663	6.6394	7.52153
17015130	0.60294	down	6.14623	0.0214864	0.999954	DKFZP686I15217	chr6	-	2989960	2999368	Noncoding	NR_026855	RefSeq	Homo sapiens uncharacterized LOC401232 (DKFZP686I15217), transcript variant 1, non-coding RNA.			Q96NM8;Q6N042	Hs.720158	5.97598	4.99061	6.03899	6.3948	5.50598	5.81467	6.63854	6.98006	7.00122	6.12144
16960844	0.677314	down	7.11556	0.0215336	0.999954	VEPH1	chr3	-	156977531	157251408	Coding	NM_024621	RefSeq	Homo sapiens ventricular zone expressed PH domain homolog 1 (zebrafish) (VEPH1), transcript variant 1, mRNA.		IPR001849:Pleckstrin homology domain	Q14D04	Hs.658046	6.90771	6.61969	6.81637	6.97094	6.85785	7.7455	6.79262	6.97317	8.10482	7.36697
17012859	0.715812	down	7.03993	0.0215954	0.999954	PDE7B	chr6	+	136172834	136516712	Coding	NM_018945	RefSeq	Homo sapiens phosphodiesterase 7B (PDE7B), mRNA.	G_Protein_Signaling	IPR002073:3'5'-cyclic nucleotide phosphodiesterase, catalytic domain	Q9NP56;A8K3G7	Hs.594417	7.03135	6.48237	6.69888	6.94004	6.84114	7.39732	7.18798	6.88635	7.22132	7.71255
17005113	0.582954	down	5.80316	0.0216462	0.999954	FLJ23152	chr6	+	17102489	17131603	Coding	ENST00000536551	ENSEMBL	cdna:known chromosome:GRCh37:6:17102489:17131603:1 gene:ENSG00000230873 gene_biotype:protein_coding transcript_biotype:protein_coding		IPR000956:Stathmin		Hs.677399	5.687	5.8341	5.04792	5.65548	4.84492	6.49043	6.84112	6.08521	5.22835	6.31704
17015331	0.401351	down	8.71976	0.0217016	0.999954	F13A1	chr6	-	6144311	6321246	Coding	ENST00000264870	ENSEMBL	cdna:known chromosome:GRCh37:6:6144318:6321067:-1 gene:ENSG00000124491 gene_biotype:protein_coding transcript_biotype:protein_coding		IPR001102:Transglutaminase, N-terminal;IPR002931:Transglutaminase-like;IPR008958:Transglutaminase, C-terminal	P00488;B2R6V9;B4E2L8	Hs.335513	7.01939	7.72494	7.86559	8.7135	8.98273	9.84915	7.80697	10.2617	10.1696	8.80404
16715793	0.647274	down	7.49309	0.0217251	0.999954	KCNMA1	chr10	-	78629359	79398353	Coding	NM_001161353	RefSeq	Homo sapiens potassium large conductance calcium-activated channel, subfamily M, alpha member 1 (KCNMA1), transcript variant 4, mRNA.		IPR003148:Regulator of K+ conductance, N-terminal;IPR003929:Potassium channel, calcium-activated, BK, alpha subunit;IPR005821:Ion transport domain;IPR013099:Ion transport 2	Q59FH2;Q12791;B7ZMF5;D5MRH1;Q6JJ72;Q6AI34	Hs.144795	7.41982	7.07885	6.83782	7.45777	7.10233	8.21001	7.80566	8.10805	7.29666	7.61397
16911338	0.645612	down	7.3152	0.021733	0.999954	PLCB4	chr20	+	9049410	9461889	Coding	NM_001172646	RefSeq	Homo sapiens phospholipase C, beta 4 (PLCB4), transcript variant 3, mRNA.		IPR000008:C2 calcium-dependent membrane targeting;IPR000909:Phospholipase C, phosphatidylinositol-specific , X domain;IPR001711:Phospholipase C, phosphatidylinositol-specific, Y domain;IPR009535:Phosphatidylinositol-4, 5-bisphosphate phosphodiesterase beta, conserved site;IPR015359:Phospholipase C, phosphoinositol-specific, EF-hand-like	Q15147	Hs.472101	6.94813	6.58721	7.36401	6.66628	7.43221	8.24251	7.65127	7.52228	6.81042	7.92766
16909524	1.35217	up	11.054	0.0217509	0.999954	SNORD20	chr2	-	232325079	232325153	snoRNA	ENST00000365530	ENSEMBL	ncrna:snoRNA chromosome:GRCh37:2:232325082:232325151:-1 gene:ENSG00000202400 gene_biotype:snoRNA transcript_biotype:snoRNA					10.7833	11.0114	11.7888	11.3597	11.4148	10.0729	10.7311	11.3026	11.1333	10.9417
16992465	2.41641	up	7.42869	0.0217721	0.999954	SNORA74B	chr5	+	172447729	172447932	snoRNA	NR_002988	RefSeq	Homo sapiens small nucleolar RNA, H/ACA box 74B (SNORA74B), small nucleolar RNA.				Hs.692720	7.26639	6.86867	10.9058	6.96131	8.32346	6.57384	6.30513	7.44657	6.72777	6.908
16713399	0.583541	down	6.53683	0.021777	0.999954	LOC441666	chr10	-	42827314	42863493	Noncoding	NR_024380	RefSeq	Homo sapiens zinc finger protein 91 pseudogene (LOC441666), non-coding RNA.				Hs.255729	6.27455	5.58057	6.55936	6.63757	5.68938	6.50495	6.55066	8.17134	6.50215	6.8978
16666471	0.717883	down	7.11069	0.0217856	0.999954	PTGFR	chr1	+	78769568	79006386	Coding	ENST00000370758	ENSEMBL	cdna:known chromosome:GRCh37:1:78769568:79005434:1 gene:ENSG00000122420 gene_biotype:protein_coding transcript_biotype:protein_coding	Prostaglandin_synthesis_regulation;GPCRDB_Class_A_Rhodopsin-like;GPCRDB_Other;Small_ligand_GPCRs	IPR000276:GPCR, rhodopsin-like, 7TM;IPR019426:7TM GPCR, serpentine receptor class v (Srv);IPR005047:7TM GPCR, serpentine receptor class xa (Srxa);IPR019430:7TM GPCR, serpentine receptor class x (Srx)	P43088	Hs.654365	7.2598	6.55387	6.89608	7.0195	6.62875	7.67353	7.19737	7.44793	7.03896	7.39111
16822892	2.61937	up	8.89359	0.0219185	0.999954	SNORA64	chr16	-	2012062	2014806	snoRNA	NR_002326	RefSeq	Homo sapiens small nucleolar RNA, H/ACA box 64 (SNORA64), small nucleolar RNA.				Hs.356366	8.98337	9.50755	10.869	8.29539	10.2857	7.78867	7.39511	8.35172	9.31023	8.14919
16698923	1.59817	up	7.59146	0.0219904	0.999954	IRF6	chr1	-	209958968	209979520	Coding	NM_006147	RefSeq	Homo sapiens interferon regulatory factor 6 (IRF6), transcript variant 1, mRNA.	Apoptosis	IPR001346:Interferon regulatory factor DNA-binding domain;IPR019471:Interferon regulatory factor-3	B2R762;O14896	Hs.591415	7.53019	9.65881	7.5087	6.92206	8.02858	7.55274	8.21762	6.4195	6.36079	7.71557
17056807	0.371752	down	4.96925	0.0220493	0.999954	TRGC2	chr7	-	38279181	38289173	Coding	BC039116	GenBank	Homo sapiens T cell receptor gamma constant 2, mRNA (cDNA clone IMAGE:4829750).		IPR003597:Immunoglobulin C1-set		Hs.534032	5.16504	4.33293	3.82464	3.3358	4.61888	7.33292	4.57934	3.37449	6.44154	6.68694
17058002	0.716503	down	5.2655	0.0221489	0.999954	LOC650226	chr7	-	56491397	56516068	Noncoding	NR_029420	RefSeq	Homo sapiens ankyrin repeat domain 26 pseudogene (LOC650226), non-coding RNA.					5.21179	4.77651	5.45756	4.77741	4.90184	5.28982	5.306	6.0443	5.11644	5.77333
17020059	0.251589	down	7.57689	0.0222986	0.999954	GSTA2	chr6	-	52614885	52628367	Coding	NM_000846	RefSeq	Homo sapiens glutathione S-transferase alpha 2 (GSTA2), mRNA.		IPR004045:Glutathione S-transferase, N-terminal;IPR004046:Glutathione S-transferase, C-terminal	B2R920;P09210	Hs.94107	5.92757	10.0616	5.70611	4.90961	6.3024	9.56795	12.0226	5.54063	4.9133	10.8171
16867784	0.66334	down	11.8104	0.0223105	0.999954	C3	chr19	-	6677846	6730573	Coding	NM_000064	RefSeq	Homo sapiens complement component 3 (C3), mRNA.	Complement_Activation_Classical	IPR000020:Anaphylatoxin/fibulin;IPR001599:Alpha-2-macroglobulin;IPR002890:Alpha-2-macroglobulin, N-terminal;IPR009048:Alpha-macroglobulin, receptor-binding;IPR011625:Alpha-2-macroglobulin, N-terminal 2;IPR011626:A-macroglobulin complement component;IPR018933:Netrin module, non-TIMP type;IPR019565:Alpha-2-macroglobulin, thiol-ester bond-forming	P01024;B4E216	Hs.529053	11.7153	10.3962	12.123	11.3439	11.9932	12.6345	11.6326	12.3627	11.8127	12.09
17104908	0.68171	down	8.17927	0.0223874	0.999954	CHIC1	chrX	+	72782984	72906937	Coding	NM_001039840	RefSeq	Homo sapiens cysteine-rich hydrophobic domain 1 (CHIC1), mRNA.		IPR019383:Golgin subfamily A member 7/ERF4	Q5VXU3	Hs.496323	7.90307	8.20418	7.55429	7.44755	8.40534	8.95522	8.40927	8.06763	8.34501	8.50115
17076170	0.654403	down	7.25176	0.0224324	0.999954	RNF122	chr8	-	33405273	33424643	Coding	NM_024787	RefSeq	Homo sapiens ring finger protein 122 (RNF122), mRNA.		IPR018957:Zinc finger, C3HC4 RING-type	Q9H9V4	Hs.151237	7.0458	6.92558	7.22222	6.33	7.20581	6.83543	7.59501	7.89547	7.08027	8.38197
16924291	0.612329	down	5.48427	0.0224447	0.999954		chr21	-	18126838	18188007	Noncoding	TCONS_00028872	Rinn lincRNA	linc-NRIP1-5 chr21:-:18126837-18188007					4.97311	5.18882	5.66719	5.01946	4.80373	6.23253	5.83725	6.10693	4.83831	6.1754
16842237	1.62871	up	10.2791	0.0224476	0.999954	SNORD3C	chr17	-	19093342	19093558	snoRNA	NR_006881	RefSeq	Homo sapiens small nucleolar RNA, C/D box 3C (SNORD3C), small nucleolar RNA.					9.49524	9.80842	11.2865	10.9423	11.6224	8.26292	9.79707	10.7288	10.6989	10.1485
16862790	1.57501	up	7.1018	0.0225526	0.999954	CD177	chr19	+	43857825	43867480	Coding	NM_020406	RefSeq	Homo sapiens CD177 molecule (CD177), mRNA.		IPR001526:CD59 antigen	Q8N6Q3	Hs.232165	8.48604	7.67744	6.77564	7.13835	7.06994	6.938	6.91893	6.75916	6.6177	6.6368
17104958	0.692361	down	4.57268	0.0225765	0.999954		chrX	+	74422538	74422644	snRNA	ENST00000362731	ENSEMBL	ncrna:snRNA chromosome:GRCh37:X:74422538:74422644:1 gene:ENSG00000199601 gene_biotype:snRNA transcript_biotype:snRNA					4.10881	3.78663	4.34861	4.86878	4.42456	4.04812	4.62107	5.24862	5.28718	4.98442
16801122	0.594041	down	7.347	0.0226149	0.999954	TMOD2	chr15	+	52043758	52108565	Coding	NM_014548	RefSeq	Homo sapiens tropomodulin 2 (neuronal) (TMOD2), transcript variant 1, mRNA.		IPR004934:Tropomodulin	Q9NZR1	Hs.513734	7.55599	6.99561	6.85464	5.93071	7.51962	8.24257	7.2619	8.3138	7.36613	7.429
16976644	0.532468	down	10.7985	0.0226567	0.999954	IGJ	chr4	-	71521258	71547534	Coding	ENST00000254801	ENSEMBL	cdna:known chromosome:GRCh37:4:71521258:71532377:-1 gene:ENSG00000132465 gene_biotype:protein_coding transcript_biotype:protein_coding				Hs.643431	11.4535	12.462	8.77583	8.51897	10.5093	12.7105	13.1549	8.23496	10.03	12.1354
16921724	0.695599	down	6.73892	0.0226809	0.999954	NCAM2	chr21	+	22370633	22915650	Coding	ENST00000400546	ENSEMBL	cdna:known chromosome:GRCh37:21:22370633:22915650:1 gene:ENSG00000154654 gene_biotype:protein_coding transcript_biotype:protein_coding		IPR003961:Fibronectin, type III;IPR013098:Immunoglobulin I-set;IPR013106:Immunoglobulin V-set;IPR013151:Immunoglobulin	O15394;B7Z5K2;B7Z841	Hs.473450	6.58524	6.48562	6.66567	6.17264	6.47627	7.41065	6.6253	7.24924	6.30803	7.41058
16980836	2.12982	up	7.56159	0.0227491	0.999954	FGA	chr4	-	155504278	155511918	Coding	ENST00000302053	ENSEMBL	cdna:known chromosome:GRCh37:4:155504278:155511918:-1 gene:ENSG00000171560 gene_biotype:protein_coding transcript_biotype:protein_coding	Blood_Clotting_Cascade	IPR002181:Fibrinogen, alpha/beta/gamma chain, C-terminal globular;IPR012290:Fibrinogen, alpha/beta/gamma chain, coiled coil domain;IPR021996:Fibrinogen alpha C domain	P02671	Hs.351593	6.93906	7.29913	11.5639	6.34221	8.39048	6.31488	5.90802	8.71516	6.35623	7.78682
17058870	1.73165	up	6.21345	0.0227601	0.999954	CCL24	chr7	-	75440983	75452674	Coding	ENST00000222902	ENSEMBL	cdna:known chromosome:GRCh37:7:75440983:75443124:-1 gene:ENSG00000106178 gene_biotype:protein_coding transcript_biotype:protein_coding		IPR001811:Chemokine interleukin-8-like domain	O00175	Hs.247838	7.35107	7.35166	6.01542	6.05958	6.26988	5.88831	5.68888	5.68164	6.1378	5.69024
16785923	0.677484	down	4.7077	0.0227601	0.999954		chr14	+	70742013	70758576	Noncoding	ENST00000553791	ENSEMBL	havana:lincRNA chromosome:GRCh37:14:70742013:70758576:1 gene:ENSG00000259033 gene_biotype:lincRNA transcript_biotype:lincRNA					4.42954	4.1672	4.75235	4.75265	4.03242	4.71128	4.35671	5.48958	5.1078	5.2775
16716782	0.685026	down	9.77775	0.0227637	0.999954	PDLIM1	chr10	-	96997329	97050781	Coding	NM_020992	RefSeq	Homo sapiens PDZ and LIM domain 1 (PDLIM1), mRNA.		IPR001478:PDZ domain;IPR001781:Zinc finger, LIM-type	O00151	Hs.368525	10.1557	9.46623	9.44131	9.04605	9.41503	10.0409	10.1789	10.1348	9.51117	10.3874
16798218	0.49765	down	7.72105	0.0228664	0.999954	SNRPN	chr15	+	25340774	25340875	Coding	AF400487	GenBank	Homo sapiens clone kid12 SNURF-SNRPN mRNA, downstream untranslated exons, alternatively spliced.				Hs.555970	7.08527	8.4547	6.78169	5.77625	7.99035	8.68784	8.55857	7.14974	8.26012	8.46598
16753543	1.33696	up	4.33156	0.0229217	0.999954	MIR548C	chr12	+	65016289	65016385	miRNA	NR_030347	RefSeq	Homo sapiens microRNA 548c (MIR548C), microRNA.					4.62625	3.96544	5.02456	4.434	4.65496	4.31565	3.61494	4.65175	3.73045	4.29762
17022623	0.645002	down	8.07447	0.0230435	0.999954	REV3L	chr6	-	111620234	111804918	Coding	ENST00000358835	ENSEMBL	cdna:known chromosome:GRCh37:6:111620278:111804915:-1 gene:ENSG00000009413 gene_biotype:protein_coding transcript_biotype:protein_coding		IPR006133:DNA-directed DNA polymerase, family B, exonuclease domain;IPR006134:DNA-directed DNA polymerase, family B, multifunctional domain	Q8IWK0;O60673;Q59G53;Q9UID5;Q9UG47	Hs.232021	8.00615	7.71812	8.04114	6.98838	8.03699	8.86546	8.1929	7.99062	8.39385	8.51107
16820841	1.43662	up	4.41601	0.0230923	0.999954		chr16	+	70886601	70886717	snRNA	ENST00000408798	ENSEMBL	ncrna:snRNA chromosome:GRCh37:16:70886601:70886717:1 gene:ENSG00000221725 gene_biotype:snRNA transcript_biotype:snRNA					4.25099	4.73077	5.17846	4.45858	4.76793	3.61006	4.0627	4.38477	3.80577	4.91004
17109423	0.660121	down	3.72024	0.0232976	0.999954	RNU4-6P	chrX	-	16893269	16893390	snRNA	ENST00000410804	ENSEMBL	ncrna:snRNA chromosome:GRCh37:X:16893269:16893390:-1 gene:ENSG00000222736 gene_biotype:snRNA transcript_biotype:snRNA					3.48711	3.41459	3.71339	3.36701	3.12112	4.50658	3.98867	4.00792	3.32693	4.26911
17046982	1.39726	up	7.73189	0.0234364	0.999954	CLDN4	chr7	+	73213872	73247017	Coding	ENST00000435050	ENSEMBL	cdna:known chromosome:GRCh37:7:73242074:73247014:1 gene:ENSG00000189143 gene_biotype:protein_coding transcript_biotype:protein_coding		IPR004031:PMP-22/EMP/MP20/Claudin	B3KW38;Q75L80;O14493;B3KX18	Hs.647036	7.61226	8.45815	7.83493	8.06868	7.89191	7.17661	8.15636	7.1563	7.17587	7.78781
17012447	0.555919	down	7.63409	0.0234663	0.999954	LAMA2	chr6	+	129204286	129837714	Coding	NM_000426	RefSeq	Homo sapiens laminin, alpha 2 (LAMA2), transcript variant 1, mRNA.		IPR000034:Laminin B type IV;IPR001791:Laminin G domain;IPR002049:EGF-like, laminin;IPR008211:Laminin, N-terminal;IPR009254:Laminin I;IPR010307:Laminin II	Q59H37;P24043	Hs.200841	7.32898	6.17518	8.04528	6.25326	8.25009	8.60165	7.72394	8.56772	7.59068	7.80407
16862656	0.65312	down	6.69295	0.0234679	0.999954	LOC100505639	chr19	+	42656721	42661675	Noncoding	TCONS_00026792	Rinn lincRNA	linc-ZNF526-1 chr19:+:42656720-42661675					6.44992	7.11919	6.00264	6.3034	6.05314	7.32572	7.89479	6.41932	6.129	7.23236
16665674	1.46585	up	7.96889	0.0235236	0.999954	AK4	chr1	+	65613232	65697828	Coding	NM_001005353	RefSeq	Homo sapiens adenylate kinase 4 (AK4), nuclear gene encoding mitochondrial protein, transcript variant 1, mRNA.		IPR000850:Adenylate kinase;IPR007862:Adenylate kinase, active site lid domain	P27144	Hs.10862	8.00932	8.64272	7.91025	8.07299	8.58849	7.82315	8.45488	7.55043	7.05275	7.58387
16879094	0.689265	down	6.22493	0.023594	0.999954	VIT	chr2	+	36923833	37041937	Coding	NM_053276	RefSeq	Homo sapiens vitrin (VIT), transcript variant 1, mRNA.		IPR002035:von Willebrand factor, type A;IPR004043:LCCL	Q6UXI7	Hs.137415	5.83948	5.95208	6.00483	6.33827	5.64783	6.8327	6.16247	6.86292	6.39215	6.2166
16974626	0.729861	down	7.31176	0.0236601	0.999954	LDB2	chr4	-	16503164	16900432	Coding	NM_001130834	RefSeq	Homo sapiens LIM domain binding 2 (LDB2), transcript variant 2, mRNA.		IPR002691:LIM-domain binding protein	O43679;B7Z6D0;B7Z2D3	Hs.714330	7.0525	7.11016	7.28729	7.01105	6.96203	7.8626	7.25051	7.68583	7.34029	7.55533
16911735	0.73864	down	4.52637	0.0237342	0.999954	RN5S476	chr20	+	18414486	18414588	rRNA	ENST00000516613	ENSEMBL	ncrna:rRNA chromosome:GRCh37:20:18414486:18414588:1 gene:ENSG00000252422 gene_biotype:rRNA transcript_biotype:rRNA					4.50087	4.43204	4.44056	4.13767	4.02805	4.70746	4.73802	5.154	4.47444	4.65055
16948967	1.37268	up	7.19764	0.0237441	0.999954	SNORD66	chr3	+	184043484	184043559	snoRNA	NR_003055	RefSeq	Homo sapiens small nucleolar RNA, C/D box 66 (SNORD66), small nucleolar RNA.					7.11202	7.41353	7.87722	7.10833	7.61961	6.73438	6.99704	7.14385	7.02963	6.94082
17070013	0.59055	down	9.90947	0.0237566	0.999954	RDH10	chr8	+	74206837	74237520	Coding	NM_172037	RefSeq	Homo sapiens retinol dehydrogenase 10 (all-trans) (RDH10), mRNA.		IPR002198:Short-chain dehydrogenase/reductase SDR;IPR013968:Polyketide synthase, KR	Q8IZV5	Hs.244940	9.73555	10.5286	9.49489	8.55233	9.33631	10.5373	10.582	9.7714	9.31722	11.2391
16949212	1.42083	up	5.73491	0.0237723	0.999954		chr3	+	185160007	185160107	snoRNA	ENST00000459417	ENSEMBL	ncrna:snoRNA chromosome:GRCh37:3:185160007:185160107:1 gene:ENSG00000239146 gene_biotype:snoRNA transcript_biotype:snoRNA					5.86624	5.71849	6.03199	6.07795	6.24671	5.83816	5.47623	5.37601	5.2073	5.51003
16797535	1.39151	up	6.70291	0.0238123	0.999954	LOC100653084	chr14	-	106881221	106926724	Coding	XM_003403666	RefSeq	PREDICTED: Homo sapiens hypothetical protein LOC100653084 (LOC100653084), mRNA.		IPR013106:Immunoglobulin V-set			7.00326	7.21271	6.0414	7.25862	7.19019	6.7454	6.78811	5.10138	7.08082	6.6072
16850025	1.38565	up	7.49414	0.0238487	0.999954	PYCR1	chr17	-	79890267	79895161	Coding	ENST00000329875	ENSEMBL	cdna:known chromosome:GRCh37:17:79890269:79894968:-1 gene:ENSG00000183010 gene_biotype:protein_coding transcript_biotype:protein_coding		IPR004455:NADP oxidoreductase, coenzyme F420-dependent;IPR011128:Glycerol-3-phosphate dehydrogenase, NAD-dependent, N-terminal	Q9HBQ4	Hs.163451	7.5293	7.96936	7.39766	8.11301	7.63778	7.00386	7.14	7.32217	7.49206	7.33623
17052060	0.537547	down	6.1291	0.0238711	0.999954	CHRM2	chr7	+	136553399	136705002	Coding	NM_001006630	RefSeq	Homo sapiens cholinergic receptor, muscarinic 2 (CHRM2), transcript variant 1, mRNA.	GPCRDB_Class_A_Rhodopsin-like;GPCRDB_Other;Monoamine_GPCRs;Calcium_regulation_in_cardiac_cells	IPR000276:GPCR, rhodopsin-like, 7TM	Q86SJ1;Q6SL56	Hs.733050	5.76676	5.77317	5.64089	5.80882	5.41703	7.72557	6.91897	6.08456	5.45017	6.70509
16789955	1.32018	up	7.69667	0.0238808	0.999954	RPPH1	chr14	-	20811207	20811844	Noncoding	NR_002312	RefSeq	Homo sapiens ribonuclease P RNA component H1 (RPPH1), RNase P RNA.				Hs.613102	7.59429	7.73458	8.30267	7.77289	8.08076	7.26181	7.446	7.74347	7.41215	7.61811
16699533	1.71107	up	8.36722	0.0239124	0.999954	DUSP10	chr1	-	221874762	221915518	Coding	NM_007207	RefSeq	Homo sapiens dual specificity phosphatase 10 (DUSP10), transcript variant 1, mRNA.		IPR000340:Dual specificity phosphatase, catalytic domain;IPR001763:Rhodanese-like domain;IPR000242:Protein-tyrosine phosphatase, receptor/non-receptor type	Q9Y6W6;B4DDQ0;Q6IAR2	Hs.497822	9.17048	8.61736	8.2984	7.91357	9.77354	8.38341	7.72772	7.51315	8.24105	8.03354
17016496	2.11853	up	6.23456	0.0240763	0.999954	HIST1H2AK	chr6	-	27805658	27806117	Coding	NM_003510	RefSeq	Homo sapiens histone cluster 1, H2ak (HIST1H2AK), mRNA.		IPR003958:Transcription factor CBF/NF-Y/archaeal histone;IPR007125:Histone core	A4FTV9;P0C0S8	Hs.734717	6.74686	7.10536	6.35365	6.15975	7.51483	5.85775	5.0363	5.29374	6.80672	5.47063
16863124	2.50219	up	7.88313	0.0241433	0.999954	APOC1	chr19	+	45417921	45422606	Coding	NM_001645	RefSeq	Homo sapiens apolipoprotein C-I (APOC1), mRNA.	Statin_Pathway_PharmGKB	IPR006781:Apolipoprotein C-I	P02654;B2R526	Hs.110675	9.6479	7.85085	9.37941	7.00685	8.83861	7.54309	6.76144	6.68761	7.93537	7.18016
16952912	0.599706	down	6.03961	0.0242256	0.999954	LRRC2	chr3	-	46556876	46621589	Coding	NM_024512	RefSeq	Homo sapiens leucine rich repeat containing 2 (LRRC2), mRNA.		IPR001611:Leucine-rich repeat	Q9BYS8;Q53F49;B2RBH0	Hs.657345	5.70732	5.5486	5.7382	6.2091	5.15064	7.0452	6.0918	6.6399	5.8499	6.41542
16960304	2.15634	up	7.65724	0.02423	0.999954	CP	chr3	-	148880197	148939842	Coding	NM_000096	RefSeq	Homo sapiens ceruloplasmin (ferroxidase) (CP), transcript variant 1, mRNA.		IPR001117:Multicopper oxidase, type 1;IPR011706:Multicopper oxidase, type 2;IPR011707:Multicopper oxidase, type 3	Q6NSB2;B3KTA8;P00450;A5PL27;B7Z5Q2;A8K5A4	Hs.558314	9.12963	6.36006	10.3347	6.98484	8.24842	8.42161	6.13222	7.67472	6.96916	6.31703
16997275	0.62531	down	6.10888	0.0243812	0.999954	GCNT4	chr5	-	74323289	74326724	Coding	NM_016591	RefSeq	Homo sapiens glucosaminyl (N-acetyl) transferase 4, core 2 (GCNT4), mRNA.		IPR003406:Glycosyl transferase, family 14	Q9P109	Hs.272404	5.74612	7.13032	5.30622	4.80346	5.86491	7.20289	6.95684	5.68915	5.75148	6.63745
16667516	0.655002	down	6.6892	0.0244554	0.999954	LPPR4	chr1	+	99729509	99775146	Coding	ENST00000370185	ENSEMBL	cdna:known chromosome:GRCh37:1:99729509:99775146:1 gene:ENSG00000117600 gene_biotype:protein_coding transcript_biotype:protein_coding		IPR000326:Phosphatidic acid phosphatase type 2/haloperoxidase	Q7Z2D5;Q3ZCT6;Q86XM6;B4DTT9;B4DMD8	Hs.13245	6.48377	6.56751	5.75715	6.5727	6.53882	7.34324	6.86059	7.11652	7.09789	6.55385
16809807	0.687255	down	3.82812	0.0246124	0.999954		chr15	-	57098558	57098620	Coding	BC036541	GenBank	Homo sapiens cDNA clone IMAGE:4829311.					3.41376	3.30032	3.77965	3.61118	3.68297	4.26209	3.95118	3.69432	3.9557	4.63
16797869	0.659426	down	6.63566	0.024661	0.999954	HERC2P7	chr15	+	23390722	23393943	Noncoding	NR_036470	RefSeq	Homo sapiens hect domain and RLD 2 pseudogene 7 (HERC2P7), non-coding RNA.				Hs.525680	5.91026	6.25745	6.72156	6.6185	6.16875	6.89236	6.57015	7.34398	6.52929	7.34433
16846093	1.53761	up	6.47444	0.0246701	0.999954	OSBPL7	chr17	-	45884733	45899200	Coding	NM_145798	RefSeq	Homo sapiens oxysterol binding protein-like 7 (OSBPL7), mRNA.		IPR000648:Oxysterol-binding protein;IPR001849:Pleckstrin homology domain	Q9BZF2	Hs.463320	6.38689	7.86394	6.41052	6.35635	6.90625	6.30061	6.58527	5.50399	6.30812	6.12249
16678114	0.69895	down	8.50512	0.0247075	0.999954	EPHX1	chr1	+	225997794	226033264	Coding	NM_000120	RefSeq	Homo sapiens epoxide hydrolase 1, microsomal (xenobiotic) (EPHX1), transcript variant 1, mRNA.		IPR000073:Alpha/beta hydrolase fold-1;IPR010497:Epoxide hydrolase, N-terminal	P07099;B2R8N0	Hs.89649	7.77388	8.75133	8.50317	7.72086	8.48451	8.88269	9.05025	8.75951	8.41202	8.71297
16809746	0.649743	down	5.48224	0.0247446	0.999954		chr15	-	56566728	56566834	snRNA	ENST00000362914	ENSEMBL	ncrna:snRNA chromosome:GRCh37:15:56566728:56566834:-1 gene:ENSG00000199784 gene_biotype:snRNA transcript_biotype:snRNA					5.5684	4.76344	6.00977	4.85525	4.65921	5.85401	5.7515	6.02534	5.32754	6.00798
17060677	1.54867	up	6.48464	0.0247626	0.999954	TFR2	chr7	-	100218039	100240402	Coding	ENST00000462107	ENSEMBL	cdna:known chromosome:GRCh37:7:100218043:100240344:-1 gene:ENSG00000106327 gene_biotype:protein_coding transcript_biotype:protein_coding		IPR003137:Protease-associated domain, PA;IPR007365:Transferrin receptor-like, dimerisation domain;IPR007484:Peptidase M28	Q9UP52;A7E248	Hs.544932	6.33722	8.02198	7.04739	6.38001	6.21419	6.2392	6.65749	5.97769	6.03468	5.93659
17013554	0.680715	down	7.89322	0.024795	0.999954	UST	chr6	+	149068271	149398308	Coding	NM_005715	RefSeq	Homo sapiens uronyl-2-sulfotransferase (UST), mRNA.		IPR005331:Sulfotransferase;IPR009729:Galactose-3-O-sulfotransferase	Q9Y2C2;A8KA57	Hs.657370	7.64613	8.60825	7.51596	7.02049	7.28806	8.31366	8.49318	7.88333	7.88814	8.27497
17105727	1.67658	up	4.49178	0.0248149	0.999954		chrX	+	102752451	102755245	Coding	ENST00000445990	ENSEMBL	cdna:known chromosome:GRCh37:X:102752451:102755245:1 gene:ENSG00000234405 gene_biotype:antisense transcript_biotype:antisense					4.45744	5.51895	4.37364	4.80593	5.16674	4.44203	3.73891	4.06504	4.30247	4.04664
16798434	0.655865	down	4.49661	0.0248921	0.999954	SNORD115-45	chr15	+	25509657	25509737	snoRNA	NR_003498	RefSeq	Homo sapiens small nucleolar RNA, C/D box 115-45 (SNORD115-45), small nucleolar RNA.					4.0742	5.30671	3.80027	3.82591	3.95464	4.78869	5.78307	3.96748	4.05312	5.41202
16754412	0.72059	down	4.70313	0.024899	0.999954		chr12	+	76956074	77009211	Noncoding	TCONS_l2_00005764	Broad TUCP	linc-OSBPL8-BP chr12:+:76953673-77009090					4.27349	4.3135	4.62519	4.81396	4.30765	4.76314	4.69889	5.35706	4.81938	5.05907
16695791	0.753305	down	7.05857	0.0250073	0.999954	RGS5	chr1	-	163080911	163291684	Coding	NM_001254748	RefSeq	Homo sapiens regulator of G-protein signaling 5 (RGS5), transcript variant 3, mRNA.	Calcium_regulation_in_cardiac_cells;Smooth_muscle_contraction	IPR000342:Regulator of G protein signalling	O15539;Q9H3F2;Q7LCP5;B2RD05	Hs.24950	7.18998	7.03469	6.52279	6.29523	7.22844	7.55312	7.24726	7.16779	6.7132	7.63323
16918631	1.35948	up	4.03113	0.0250738	0.999954		chr20	-	33618120	33618223	snRNA	ENST00000365280	ENSEMBL	ncrna:snRNA chromosome:GRCh37:20:33618120:33618223:-1 gene:ENSG00000202150 gene_biotype:snRNA transcript_biotype:snRNA					3.98852	4.21887	4.49199	4.15907	4.40484	3.59722	3.92913	3.98602	3.96195	3.57367
16807014	0.716914	down	4.96318	0.0250742	0.999954	ACTC1	chr15	-	35080297	35088340	Coding	ENST00000290378	ENSEMBL	cdna:known chromosome:GRCh37:15:35080297:35088340:-1 gene:ENSG00000159251 gene_biotype:protein_coding transcript_biotype:protein_coding		IPR004000:Actin-like	B3KPP5	Hs.118127	4.58675	4.73825	4.7386	5.07694	4.47504	5.10818	5.37574	5.48742	5.00603	5.03885
16883624	1.98806	up	6.95332	0.0250813	0.999954	IL1R2	chr2	+	102608306	102645006	Noncoding	NR_048564	RefSeq	Homo sapiens interleukin 1 receptor, type II (IL1R2), transcript variant 2, non-coding RNA.		IPR013151:Immunoglobulin	Q6PIW7;P27930	Hs.25333	8.6228	7.25974	6.56978	7.45892	7.33378	6.27281	6.66564	6.98918	6.17532	6.18527
16745563	0.522066	down	8.39859	0.0251759	0.999954	CLMP	chr11	-	122943020	123066007	Coding	ENST00000448775	ENSEMBL	cdna:known chromosome:GRCh37:11:122943035:123065989:-1 gene:ENSG00000166250 gene_biotype:protein_coding transcript_biotype:protein_coding		IPR013098:Immunoglobulin I-set;IPR013106:Immunoglobulin V-set;IPR013270:CD47 immunoglobulin-like	Q9H6B4	Hs.591949	9.06648	7.13835	6.77578	7.78342	8.88469	9.46781	8.7835	8.55824	9.10359	8.42406
16975671	0.650716	down	6.89831	0.0252423	0.999954	CORIN	chr4	-	47596015	47840123	Coding	NM_006587	RefSeq	Homo sapiens corin, serine peptidase (CORIN), mRNA.	Smooth_muscle_contraction	IPR001254:Peptidase S1/S6, chymotrypsin/Hap;IPR002172:Low-density lipoprotein (LDL) receptor class A repeat;IPR020067:Frizzled domain	Q9Y5Q5;B4E1Y7;B4E2W9;B4DZA3;B7Z4R1	Hs.518618	6.54663	6.48174	6.16918	6.34834	7.39593	7.9616	7.23634	6.8712	6.48859	7.48359
17016499	2.0498	up	5.57347	0.0252741	0.999954	HIST1H1B	chr6	-	27834570	27835359	Coding	NM_005322	RefSeq	Homo sapiens histone cluster 1, H1b (HIST1H1B), mRNA.		IPR005818:Histone H1/H5	P16401	Hs.131956	6.8962	6.71505	5.33986	4.93387	6.57106	5.3813	4.69435	4.97915	5.43236	4.79146
16875734	1.35909	up	5.65184	0.0252773	0.999954	COX6B2	chr19	-	55860652	55866182	Coding	NM_144613	RefSeq	Homo sapiens cytochrome c oxidase subunit VIb polypeptide 2 (testis) (COX6B2), mRNA.		IPR003213:Cytochrome c oxidase, subunit VIb	Q6YFQ2	Hs.550544	5.34687	6.29915	5.69307	6.13734	5.8894	5.1222	5.63211	5.52216	5.42737	5.44878
16903065	0.740395	down	4.20742	0.0253217	0.999954		chr2	-	136414047	136414149	snRNA	ENST00000364438	ENSEMBL	ncrna:snRNA chromosome:GRCh37:2:136414047:136414149:-1 gene:ENSG00000201308 gene_biotype:snRNA transcript_biotype:snRNA					4.08288	3.80394	4.47309	3.41717	4.17596	4.80761	4.36431	4.91888	3.71208	4.31832
17050000	0.595786	down	5.83868	0.0254489	0.999954		chr7	+	104611734	104611805	snoRNA	ENST00000516102	ENSEMBL	ncrna:snoRNA chromosome:GRCh37:7:104611734:104611805:1 gene:ENSG00000251911 gene_biotype:snoRNA transcript_biotype:snoRNA					5.95445	5.20334	5.56003	5.74799	4.85976	5.9463	6.59246	6.33836	5.81125	6.37287
17023551	0.594491	down	8.24797	0.025489	0.999954	EPB41L2	chr6	-	131160487	131384462	Coding	NM_001431	RefSeq	Homo sapiens erythrocyte membrane protein band 4.1-like 2 (EPB41L2), transcript variant 1, mRNA.		IPR007477:SAB;IPR008379:Band 4.1, C-terminal;IPR014847:FERM adjacent (FA);IPR018979:FERM, N-terminal;IPR018980:FERM, C-terminal PH-like domain;IPR019748:FERM central domain	O60642;Q59FD8;Q68DV2;O43491	Hs.486470	7.85667	7.40737	7.855	7.37681	8.86833	8.86874	8.13253	8.87028	8.82442	8.41958
16851486	1.43874	up	7.54019	0.0255014	0.999954	LAMA3	chr18	+	21269562	21535030	Coding	NM_198129	RefSeq	Homo sapiens laminin, alpha 3 (LAMA3), transcript variant 1, mRNA.		IPR000034:Laminin B type IV;IPR001791:Laminin G domain;IPR002049:EGF-like, laminin;IPR008211:Laminin, N-terminal;IPR009254:Laminin I;IPR010307:Laminin II	O14637;Q14732;Q59HA6;Q16787;Q99533	Hs.436367	7.93396	7.96224	8.16508	7.17106	7.78063	7.21402	7.31888	7.20629	6.77433	7.87542
17005138	0.586276	down	7.98923	0.0255304	0.999954	CAP2	chr6	+	17393447	17558023	Coding	ENST00000229922	ENSEMBL	cdna:known chromosome:GRCh37:6:17393447:17558023:1 gene:ENSG00000112186 gene_biotype:protein_coding transcript_biotype:protein_coding		IPR013912:Adenylate cyclase-associated CAP, C-terminal;IPR013992:Adenylate cyclase-associated CAP, N-terminal	Q5JPJ8;P40123	Hs.132902	7.17795	7.35656	7.8878	7.36986	8.22809	8.90243	8.46615	8.25115	8.2595	7.99277
16692158	0.747928	down	6.70183	0.0256419	0.999954	CD160	chr1	-	145695798	145715614	Coding	NM_007053	RefSeq	Homo sapiens CD160 molecule (CD160), mRNA.				Hs.740780	6.67509	6.37298	6.56551	6.65011	6.1979	7.11768	6.88346	6.84425	6.83691	6.87443
17087768	0.730326	down	6.09883	0.0257106	0.999954	NIPSNAP3B	chr9	+	107526438	107539738	Coding	NM_018376	RefSeq	Homo sapiens nipsnap homolog 3B (C. elegans) (NIPSNAP3B), mRNA.		IPR012577:NIPSNAP	Q9BS92	Hs.429294	6.09653	5.75199	5.80074	5.57859	6.13285	6.2874	6.34257	6.4011	6.32886	6.26771
17052111	0.697557	down	5.51639	0.0258479	0.999954		chr7	+	137860931	137861028	snoRNA	ENST00000458968	ENSEMBL	ncrna:snoRNA chromosome:GRCh37:7:137860931:137861028:1 gene:ENSG00000238984 gene_biotype:snoRNA transcript_biotype:snoRNA					4.91148	4.98953	5.24687	5.852	5.28302	5.65686	5.50486	6.23318	5.7856	5.70048
17009446	1.41879	up	6.36567	0.0258593	0.999954	GPR115	chr6	+	47666289	47689757	Coding	NM_153838	RefSeq	Homo sapiens G protein-coupled receptor 115 (GPR115), mRNA.		IPR000203:GPS domain;IPR000832:GPCR, family 2, secretin-like	Q8IZF3	Hs.150131	6.36893	6.5535	6.52682	6.15086	7.48991	6.25056	6.34137	6.11895	5.287	6.56883
16849238	1.67713	up	7.34542	0.0258662	0.999954	RHBDF2	chr17	-	74466975	74497509	Coding	NM_024599	RefSeq	Homo sapiens rhomboid 5 homolog 2 (Drosophila) (RHBDF2), transcript variant 1, mRNA.		IPR022241:Rhomboid serine protease;IPR022764:Peptidase S54, rhomboid domain	Q6ZWP8;Q6PJF5	Hs.464157	8.18988	7.92109	7.21655	7.24006	8.02449	6.87763	6.98883	6.48194	7.70756	6.80613
16843076	0.685499	down	5.47628	0.0259757	0.999954	MIR3184	chr17	-	28444104	28444178	miRNA	NR_036149	RefSeq	Homo sapiens microRNA 3184 (MIR3184), microRNA.					5.20436	4.99774	5.28606	5.3283	5.20301	5.61231	6.25301	5.69612	5.90014	5.28176
16987118	0.720706	down	5.40659	0.0260136	0.999954		chr5	+	89240727	89243390	Noncoding	TCONS_00009458	Rinn lincRNA	linc-POLR3G-2 chr5:+:89240726-89243390					5.17791	5.34304	5.20441	5.2929	4.83338	5.86558	6.01737	5.82222	5.23225	5.27681
16902809	0.726232	down	5.19576	0.0260157	0.999954	LOC100216479	chr2	-	131175322	131183103	Noncoding	NR_046258	RefSeq	Homo sapiens uncharacterized LOC100216479 (LOC100216479), transcript variant 1, non-coding RNA.				Hs.131740	4.96993	4.88455	4.90675	5.11576	4.94806	5.82108	5.23287	5.59378	5.31335	5.17146
16791371	1.39271	up	6.7113	0.0260333	0.999954	RIPK3	chr14	-	24805227	24809251	Coding	NM_006871	RefSeq	Homo sapiens receptor-interacting serine-threonine kinase 3 (RIPK3), mRNA.		IPR000719:Protein kinase, catalytic domain;IPR001245:Serine-threonine/tyrosine-protein kinase catalytic domain	Q9Y572;B4DJZ5	Hs.268551	6.86905	6.88059	6.97688	6.66028	7.36443	6.72398	6.6688	6.27615	6.23645	6.45638
17012761	0.601131	down	6.54864	0.0260417	0.999954	TCF21	chr6	+	134210259	134216691	Coding	ENST00000367882	ENSEMBL	cdna:known chromosome:GRCh37:6:134210276:134216691:1 gene:ENSG00000118526 gene_biotype:protein_coding transcript_biotype:protein_coding		IPR011598:Helix-loop-helix domain	O43680	Hs.78061	5.64082	5.55629	6.27294	6.3547	7.08281	7.47345	6.53193	6.63822	6.82846	7.10674
16743816	0.503845	down	8.24487	0.0260781	0.999954	PDGFD	chr11	-	103777914	104035107	Coding	NM_025208	RefSeq	Homo sapiens platelet derived growth factor D (PDGFD), transcript variant 1, mRNA.		IPR000072:Platelet-derived growth factor (PDGF);IPR000859:CUB	Q9GZP0	Hs.352298	7.04623	8.20993	7.69485	6.80587	8.99509	9.21641	8.85851	8.25186	8.68351	8.68642
17018406	1.3325	up	3.37659	0.0261458	0.999954		chr6	-	34438567	34438706	miRNA	ENST00000408708	ENSEMBL	ncrna:miRNA chromosome:GRCh37:6:34438567:34438706:-1 gene:ENSG00000221635 gene_biotype:miRNA transcript_biotype:miRNA					3.40807	3.55589	3.64298	3.92363	3.38772	3.2316	3.12735	3.27568	3.23085	2.98215
16719802	1.48771	up	7.39234	0.0261711	0.999954	ADAM8	chr10	-	135075907	135090407	Coding	NM_001109	RefSeq	Homo sapiens ADAM metallopeptidase domain 8 (ADAM8), transcript variant 1, mRNA.		IPR001590:Peptidase M12B, ADAM/reprolysin;IPR001762:Blood coagulation inhibitor, Disintegrin;IPR002870:Peptidase M12B, propeptide;IPR006586:ADAM, cysteine-rich	Q14C66;P78325;B4DVM6;B7Z923	Hs.501574	8.30373	7.45056	7.66769	7.39422	7.57821	6.91164	7.28453	7.15763	7.10121	7.07395
17009918	0.719523	down	10.1053	0.0261711	0.999954	PTP4A1	chr6	+	64231666	64293492	Coding	NM_003463	RefSeq	Homo sapiens protein tyrosine phosphatase type IVA, member 1 (PTP4A1), mRNA.		IPR000242:Protein-tyrosine phosphatase, receptor/non-receptor type;IPR000340:Dual specificity phosphatase, catalytic domain	B5BU78;Q93096	Hs.227777	10.0598	10.1175	9.6777	9.36317	10.1213	10.4704	10.5529	9.73251	10.3102	10.6479
16863138	1.38719	up	7.46535	0.0261832	0.999954	APOC4-APOC2	chr19	+	45445495	45452822	Noncoding	NR_037932	RefSeq	Homo sapiens APOC4-APOC2 readthrough (APOC4-APOC2), non-coding RNA.	Statin_Pathway_PharmGKB	IPR008019:Apolipoprotein C-II	P55056;P02655;A5YAK2	Hs.75615	7.58218	7.40768	8.59736	7.29146	7.62849	7.17525	7.29367	7.61669	6.84888	7.21186
16966721	1.43312	up	7.41611	0.0262305	0.999954	SNORA26	chr4	+	53579416	53579537	snoRNA	NR_003016	RefSeq	Homo sapiens small nucleolar RNA, H/ACA box 26 (SNORA26), small nucleolar RNA.				Hs.635034	6.99225	7.37533	8.70232	7.35774	7.95078	5.95391	7.26775	7.88822	6.93299	7.73977
16834516	0.568266	down	8.24883	0.0262932	0.999954	AOC3	chr17	+	41003201	41010141	Coding	NM_003734	RefSeq	Homo sapiens amine oxidase, copper containing 3 (vascular adhesion protein 1) (AOC3), mRNA.		IPR015798:Copper amine oxidase, C-terminal;IPR015800:Copper amine oxidase, N2-terminal;IPR015802:Copper amine oxidase, N3-terminal	Q9UEU7;Q16853	Hs.198241	7.78763	7.26741	7.57211	8.0805	8.4981	8.7659	8.50873	9.42153	8.1918	8.3946
16928098	1.58658	up	9.57628	0.0263774	0.999954	MIF	chr22	+	24236191	24237414	Coding	ENST00000215754	ENSEMBL	cdna:known chromosome:GRCh37:22:24236191:24237413:1 gene:ENSG00000240972 gene_biotype:protein_coding transcript_biotype:protein_coding		IPR001398:Macrophage migration inhibitory factor	P14174	Hs.407995	9.98366	10.0881	9.93256	9.4304	10.1115	8.8057	9.58993	9.17611	9.72873	8.91615
16810713	0.654243	down	7.02502	0.02641	0.999954	CILP	chr15	-	65488337	65503840	Coding	NM_003613	RefSeq	Homo sapiens cartilage intermediate layer protein, nucleotide pyrophosphohydrolase (CILP), mRNA.		IPR000884:Thrombospondin, type 1 repeat;IPR013098:Immunoglobulin I-set	O75339	Hs.442180	6.21157	6.59256	6.76018	7.77539	6.25513	7.23516	6.80987	8.11432	8.0082	6.48779
16981654	0.744906	down	4.62767	0.0264103	0.999954		chr4	-	176267509	176324261	Noncoding	TCONS_00007906	Rinn lincRNA	linc-GLRA3-1 chr4:-:176267508-176324261					4.47312	4.42155	4.73486	4.1412	4.30544	5.05885	4.8571	4.83523	4.49565	4.95369
16961372	2.98383	up	8.60884	0.026445	0.999954	TERC	chr3	-	169482398	169482848	Noncoding	NR_001566	RefSeq	Homo sapiens telomerase RNA component (TERC), telomerase RNA.				Hs.436182	7.8079	10.0048	10.1571	9.0096	10.0077	6.8831	7.51541	7.13149	10.1566	7.41467
16673191	0.673941	down	7.25685	0.0264612	0.999954	PBX1	chr1	+	164524821	164854300	Coding	NM_002585	RefSeq	Homo sapiens pre-B-cell leukemia homeobox 1 (PBX1), transcript variant 1, mRNA.		IPR001356:Homeodomain;IPR005542:PBX	A8K5V0	Hs.557097	6.90331	6.74992	7.06532	6.94013	7.20231	8.09291	7.69683	7.14559	7.16944	7.60275
16723148	0.677272	down	4.44033	0.0264777	0.999954		chr11	+	29298236	29298352	miRNA	ENST00000390165	ENSEMBL	ncrna:miRNA chromosome:GRCh37:11:29298236:29298352:1 gene:ENSG00000211499 gene_biotype:miRNA transcript_biotype:miRNA					4.45069	3.98239	4.74296	3.95441	3.6657	4.82509	4.43413	5.16198	4.14353	5.04238
16849139	1.38084	up	5.85939	0.0264815	0.999954		chr17	-	74116460	74117525	Noncoding	TCONS_00025770	Rinn lincRNA	linc-EXOC7 chr17:-:74116459-74117525					5.91924	6.61191	5.85686	6.17311	5.89968	5.55137	5.69446	5.78233	5.72504	5.37989
16863715	0.654831	down	8.00778	0.0264894	0.999954	SNAR-C1	chr19	+	48442798	48442917	Noncoding	NR_024220	RefSeq	Homo sapiens small ILF3/NF90-associated RNA C1 (SNAR-C1), small nuclear RNA.				Hs.717052	7.66506	7.02328	7.53053	9.21435	7.07866	7.53837	8.07881	7.76309	10.3164	7.86924
16863719	0.654831	down	8.00778	0.0264894	0.999954	SNAR-C1	chr19	+	48453553	48453671	Noncoding	NR_024220	RefSeq	Homo sapiens small ILF3/NF90-associated RNA C1 (SNAR-C1), small nuclear RNA.				Hs.717052	7.66506	7.02328	7.53053	9.21435	7.07866	7.53837	8.07881	7.76309	10.3164	7.86924
16924592	0.653915	down	7.95566	0.026503	0.999954	CYYR1	chr21	-	27838528	27945603	Coding	NM_052954	RefSeq	Homo sapiens cysteine/tyrosine-rich 1 (CYYR1), mRNA.		IPR022640:Cysteine and tyrosine-rich protein 1	Q96J86;B7Z8X4	Hs.37445	8.48025	7.64557	7.51968	6.81409	7.78665	8.44118	7.93104	8.66685	8.00623	8.26507
16976599	3.86474	up	7.17386	0.02653	0.999954	SULT1B1	chr4	-	70592566	70653679	Coding	ENST00000310613	ENSEMBL	cdna:known chromosome:GRCh37:4:70592566:70626430:-1 gene:ENSG00000173597 gene_biotype:protein_coding transcript_biotype:protein_coding		IPR000863:Sulfotransferase domain	O43704	Hs.129742	8.36039	10.8596	6.63525	6.43863	8.45135	6.22306	5.46341	6.50352	6.29234	6.51103
17008341	0.703993	down	6.36171	0.0265413	0.999954	DAAM2	chr6	+	39760142	39872653	Coding	NM_015345	RefSeq	Homo sapiens dishevelled associated activator of morphogenesis 2 (DAAM2), transcript variant 2, mRNA.		IPR010472:Diaphanous FH3;IPR010473:Diaphanous GTPase-binding;IPR015425:Actin-binding FH2	Q86T65;Q6DCB0	Hs.357128	6.14787	6.0338	6.0356	6.35387	5.97148	6.46399	6.50639	7.13372	6.43532	6.53503
17092992	0.416453	down	5.58079	0.0265899	0.999954	LRRC19	chr9	-	26993134	27005691	Coding	NM_022901	RefSeq	Homo sapiens leucine rich repeat containing 19 (LRRC19), mRNA.			Q53GE4;Q9H756	Hs.128071	5.51533	4.91901	4.81415	4.57848	4.91753	7.83742	7.43752	4.79207	4.2175	6.77886
16879721	0.551547	down	9.62135	0.0266421	0.999954	EPAS1	chr2	+	46520806	46613842	Coding	NM_001430	RefSeq	Homo sapiens endothelial PAS domain protein 1 (EPAS1), mRNA.		IPR013655:PAS fold-3;IPR013767:PAS fold;IPR014887:HIF-1 alpha, transactivation domain, C-terminal;IPR021537:Hypoxia-inducible factor, alpha subunit	Q99814;B3KW07	Hs.468410	10.0128	8.99204	9.07482	8.64043	9.24055	9.7055	9.47746	10.4052	10.6295	10.0352
16810572	0.736708	down	7.47573	0.0266473	0.999954	RBPMS2	chr15	-	65032091	65067786	Coding	NM_194272	RefSeq	Homo sapiens RNA binding protein with multiple splicing 2 (RBPMS2), mRNA.		IPR000504:RNA recognition motif domain	Q6ZRY4	Hs.436518	7.2074	7.12168	7.4707	7.12656	7.35024	7.93057	7.77886	7.57452	7.42821	7.7686
17116675	0.19688	down	8.94486	0.0267951	0.999954		chrY	+	58912269	58915039	Noncoding	TCONS_00017660	Rinn lincRNA	linc-SPRY3-2 chrY:+:58912304-58915039					7.41385	7.08614	6.36201	10.4641	7.5367	8.73545	11.4318	12.0849	9.85724	8.47645
16761982	0.545089	down	5.20297	0.0268612	0.999954	RERGL	chr12	-	18233803	18473041	Coding	ENST00000229002	ENSEMBL	cdna:known chromosome:GRCh37:12:18233803:18243127:-1 gene:ENSG00000111404 gene_biotype:protein_coding transcript_biotype:protein_coding		IPR001806:Small GTPase superfamily;IPR013684:Mitochondrial Rho-like	Q9H628	Hs.732831	4.64423	4.59488	5.29952	4.74231	4.5453	6.85448	5.43908	5.81584	4.50915	5.58487
16941871	2.15464	up	6.79211	0.0269573	0.999954	IL17RB	chr3	+	53880577	53899827	Coding	NM_018725	RefSeq	Homo sapiens interleukin 17 receptor B (IL17RB), mRNA.		IPR013568:SEFIR	Q9NRM6	Hs.654970	6.711	9.34061	6.78458	6.48862	7.40434	7.04764	6.40533	5.75314	5.66582	6.31997
16956749	0.721753	down	6.40626	0.0269594	0.999954	FILIP1L	chr3	-	99548985	99833357	Coding	NM_182909	RefSeq	Homo sapiens filamin A interacting protein 1-like (FILIP1L), transcript variant 1, mRNA.		IPR019131:Cortactin-binding protein-2, N-terminal	Q4L180	Hs.104672	6.45329	6.02978	6.2177	5.99778	6.1567	6.87373	6.382	7.17208	6.08438	6.69517
16790360	1.61262	up	6.30864	0.0269673	0.999954	SNORD9	chr14	-	21860309	21860412	snoRNA	NR_003029	RefSeq	Homo sapiens small nucleolar RNA, C/D box 9 (SNORD9), small nucleolar RNA.				Hs.675950	6.52264	6.517	7.16248	6.27542	6.78919	5.40798	6.22051	5.79616	6.51053	5.88453
16798206	0.62251	down	10.9957	0.0270976	0.999954	SNORD116-20	chr15	+	25332808	25332901	snoRNA	NR_003334	RefSeq	Homo sapiens small nucleolar RNA, C/D box 116-20 (SNORD116-20), small nucleolar RNA.					10.5576	10.8066	11.3852	9.68474	10.8346	11.3053	11.4948	11.108	11.2242	11.5556
16775811	0.570129	down	8.53099	0.0271166	0.999954	GPC6	chr13	+	93879078	95060274	Coding	NM_005708	RefSeq	Homo sapiens glypican 6 (GPC6), mRNA.		IPR001863:Glypican	Q9Y625	Hs.444329	8.6726	7.19998	7.84752	7.72979	9.17844	9.33375	8.79089	8.88358	9.00111	8.6722
16931647	1.36787	up	8.4981	0.0272507	0.999954	TRABD	chr22	+	50624344	50638027	Coding	NM_025204	RefSeq	Homo sapiens TraB domain containing (TRABD), mRNA.		IPR002816:Pheromone shutdown, TraB	Q6XYC5;Q9H4I3	Hs.517731	8.5673	8.84219	8.58234	8.70222	8.9263	8.05238	8.42797	7.85589	8.71296	8.3115
17005564	1.56866	up	9.14964	0.0272592	0.999954	HIST1H2AC	chr6	+	26124373	26139336	Coding	ENST00000314088	ENSEMBL	cdna:known chromosome:GRCh37:6:26124418:26139336:1 gene:ENSG00000180573 gene_biotype:protein_coding transcript_biotype:protein_coding		IPR003958:Transcription factor CBF/NF-Y/archaeal histone;IPR007125:Histone core	Q93077	Hs.484950	9.78324	9.15318	9.21986	9.61369	9.60206	9.4264	8.51582	8.6319	9.58016	7.9701
16888349	0.702168	down	6.56754	0.0273051	0.999954	PPP1R1C	chr2	+	182818968	182996125	Coding	NM_001080545	RefSeq	Homo sapiens protein phosphatase 1, regulatory (inhibitor) subunit 1C (PPP1R1C), transcript variant 3, mRNA.		IPR008466:Protein phosphatase inhibitor, 1DARPP-32	Q8WVI7	Hs.10941	6.41498	7.00133	6.17265	5.88642	6.08704	7.43927	7.2982	6.32465	6.13441	6.91645
17023049	0.734823	down	5.17427	0.0273331	0.999954		chr6	-	117778897	117779001	snRNA	ENST00000384730	ENSEMBL	ncrna:snRNA chromosome:GRCh37:6:117778897:117779001:-1 gene:ENSG00000207461 gene_biotype:snRNA transcript_biotype:snRNA					5.07291	4.91411	4.88422	5.07002	4.81874	5.80077	5.19711	5.60598	5.20082	5.17798
16961331	1.79442	up	7.17523	0.027513	0.999954	MECOM	chr3	-	168801287	169381563	Coding	NM_004991	RefSeq	Homo sapiens MDS1 and EVI1 complex locus (MECOM), transcript variant 4, mRNA.		IPR003656:Zinc finger, BED-type predicted;IPR007087:Zinc finger, C2H2	Q03112;Q8IU84;Q9UBK3;C7FEN9;Q13465;Q8IZU7	Hs.659873	6.83985	8.19997	8.10414	6.63556	8.20541	7.19601	6.55402	6.63982	6.37176	7.00573
16882258	0.677387	down	10.0905	0.0275839	0.999954	MAT2A	chr2	+	85766101	85772403	Coding	NM_005911	RefSeq	Homo sapiens methionine adenosyltransferase II, alpha (MAT2A), mRNA.		IPR022628:S-adenosylmethionine synthetase, N-terminal;IPR022629:S-adenosylmethionine synthetase, central domain;IPR022630:S-adenosylmethionine synthetase, C-terminal	P31153;B4DEX8;B4DN45;B4DN74;B4E1K2;B4DFQ8	Hs.516157	9.83764	10.3778	9.74869	9.08696	9.99673	9.96366	10.3603	10.527	10.1166	10.89
16921589	0.760905	down	3.99874	0.0277596	0.999954		chr21	+	17080978	17081077	snoRNA	ENST00000459376	ENSEMBL	ncrna:snoRNA chromosome:GRCh37:21:17080978:17081077:1 gene:ENSG00000238591 gene_biotype:snoRNA transcript_biotype:snoRNA					3.55775	3.92065	3.72628	3.91605	3.88743	3.92089	4.35678	4.24265	4.40563	4.05327
16722212	1.42914	up	5.7156	0.0279107	0.999954		chr11	+	12870342	12870980	Noncoding	ENST00000528792	ENSEMBL	havana:sense_intronic chromosome:GRCh37:11:12870342:12870980:1 gene:ENSG00000255067 gene_biotype:sense_intronic transcript_biotype:sense_intronic					5.21625	5.31266	6.34562	6.8043	6.18706	4.66461	5.38597	5.99175	6.03694	5.21086
16721304	0.707957	down	4.80187	0.0279436	0.999954	OR56B1	chr11	+	5757678	5758768	Coding	NM_001005180	RefSeq	Homo sapiens olfactory receptor, family 56, subfamily B, member 1 (OR56B1), mRNA.		IPR000276:GPCR, rhodopsin-like, 7TM;IPR019424:7TM GPCR, olfactory receptor/chemoreceptor Srsx	Q8NGI3	Hs.689609	4.89873	4.38793	4.42448	4.74588	4.30664	5.69234	4.9873	5.20007	4.6238	4.75148
17042997	1.32434	up	6.98654	0.0279621	0.999954	LFNG	chr7	+	2552163	2568811	Coding	NM_002304	RefSeq	Homo sapiens LFNG O-fucosylpeptide 3-beta-N-acetylglucosaminyltransferase (LFNG), transcript variant 4, mRNA.		IPR003378:Fringe-like	B3KTY6;Q8NES3	Hs.159142	7.44926	7.49559	6.85462	6.94666	7.19976	6.99919	6.87023	6.34873	6.73248	6.96891
17093722	1.49249	up	11.9339	0.0280464	0.999954	RMRP	chr9	-	35657748	35658015	Noncoding	NR_003051	RefSeq	Homo sapiens RNA component of mitochondrial RNA processing endoribonuclease (RMRP), RNase MRP RNA.					12.1698	11.6678	12.6101	12.2704	12.3956	11.0309	11.4701	12.27	12.1595	11.2946
16764923	1.4493	up	5.9483	0.0281027	0.999954	KRT6A	chr12	-	52880958	52887181	Coding	NM_005554	RefSeq	Homo sapiens keratin 6A (KRT6A), mRNA.		IPR016044:Filament	B2R853;P02538	Hs.700779	6.19747	5.96656	6.24687	6.58611	6.08286	5.61165	5.66651	6.11838	5.3271	5.67946
16688864	0.537086	down	7.90716	0.0281272	0.999954	TTLL7	chr1	-	84330711	84464833	Coding	NM_024686	RefSeq	Homo sapiens tubulin tyrosine ligase-like family, member 7 (TTLL7), mRNA.		IPR004344:Tubulin-tyrosine ligase	Q6ZT98;Q6ZR01;Q8TC09	Hs.445826	7.14194	8.44823	7.15575	6.47937	8.06859	9.59581	8.6142	8.11458	6.71381	8.73936
16692073	0.66141	down	7.26719	0.02813	0.999954	NUDT4P1	chr1	-	145136118	145139902	Noncoding	NR_002212	RefSeq	Homo sapiens nudix (nucleoside diphosphate linked moiety X)-type motif 4 pseudogene 1 (NUDT4P1), non-coding RNA.			Q9NZJ9;B2RE29	Hs.601274	6.74841	7.43188	6.36368	6.65403	7.64701	7.97003	8.16322	6.68893	7.51657	7.48818
16767886	0.694254	down	4.94883	0.0282571	0.999954		chr12	-	78720460	78753526	Noncoding	TCONS_00020216	Rinn lincRNA	linc-E2F7-2 chr12:-:78720459-78753526					5.03401	4.28786	4.98525	4.74783	4.37306	5.51438	4.94319	5.44763	4.67486	5.48027
16713762	1.63357	up	7.11547	0.0282575	0.999954	ANXA8L1	chr10	-	47157983	47174093	Coding	NM_001098845	RefSeq	Homo sapiens annexin A8-like 1 (ANXA8L1), mRNA.	Prostaglandin_synthesis_regulation	IPR018502:Annexin repeat	Q5VT79;P13928;B4DTB3;B4DQE1;B4DTC9;B4DKI1;B4DTF2;B4DLF6	Hs.524293	7.2584	6.76516	7.77487	7.09146	8.45753	6.75562	6.77956	6.72081	6.8112	6.7401
16967692	1.42348	up	9.44436	0.0282628	0.999954	ALB	chr4	+	74262831	74287129	Coding	NM_000477	RefSeq	Homo sapiens albumin (ALB), mRNA.		IPR014760:Serum albumin, N-terminal	P02768;F6KPG5;Q16885;Q7KYP4;Q14551;B2RBS8;B4DPP6;A8K9P0;Q56G89;Q8IUK7;B4DPR2	Hs.418167	7.98514	9.58822	11.9012	9.13023	9.89055	7.90447	9.16993	10.8694	8.33683	9.66759
16821972	1.49604	up	5.81565	0.028271	0.999954	SPG7	chr16	+	89557726	89565716	Noncoding	TCONS_00024522	Rinn lincRNA	linc-SPG7 chr16:+:89557733-89565716				Hs.185597	6.19874	5.98135	6.13373	5.76085	6.45646	5.66515	5.56832	5.26093	5.89464	5.23636
17044862	0.655974	down	9.08512	0.0283269	0.999954	AQP1	chr7	+	30951415	30965131	Coding	NM_198098	RefSeq	Homo sapiens aquaporin 1 (Colton blood group) (AQP1), transcript variant 1, mRNA.		IPR000425:Major intrinsic protein	P29972;Q6JSD8;Q6JSD7;B2R6P2;B4DVA2;B4DNW4;B4DPF5;B4E3E3;B4DW35;B4E220	Hs.76152	8.4361	9.37416	8.79911	7.94203	9.35345	9.74618	9.97002	9.56319	8.53444	9.13247
16998097	0.689269	down	6.39092	0.0283861	0.999954	FLJ42709	chr5	-	92745065	92921354	Noncoding	NR_021491	RefSeq	Homo sapiens uncharacterized LOC441094 (FLJ42709), non-coding RNA.				Hs.457407	5.60507	5.75309	6.48967	6.08525	6.67935	6.70088	6.43308	6.4754	6.80378	6.88359
17006614	1.49037	up	3.91707	0.0283868	0.999954	HCG26	chr6	+	31439006	31440185	Noncoding	NR_002812	RefSeq	Homo sapiens HLA complex group 26 (non-protein coding) (HCG26), non-coding RNA.				Hs.132807	4.88305	4.47993	3.79352	3.42865	4.43938	4.03587	3.41441	3.49448	3.59425	3.60715
16969817	0.652736	down	8.08942	0.0283903	0.999954	C4orf32	chr4	+	113066553	113110237	Coding	ENST00000309733	ENSEMBL	cdna:known chromosome:GRCh37:4:113066553:113110237:1 gene:ENSG00000174749 gene_biotype:protein_coding transcript_biotype:protein_coding			Q8N8J7	Hs.23439	7.83114	8.022	7.59742	7.5736	7.88437	8.44087	7.72213	8.7761	8.49732	8.54925
16968488	0.744347	down	6.06654	0.0284191	0.999954	WDFY3-AS2	chr4	+	85887538	85932430	Coding	AY250185	GenBank	Homo sapiens C4ORF12 protein (C4ORF12) mRNA, complete cds.				Hs.720920	5.80087	5.41418	5.99387	5.96848	6.09042	6.54586	5.91845	6.45644	6.07605	6.40078
16762759	0.630149	down	7.49115	0.0284743	0.999954	TMTC1	chr12	-	29653746	29937692	Coding	NM_001193451	RefSeq	Homo sapiens transmembrane and tetratricopeptide repeat containing 1 (TMTC1), transcript variant 1, mRNA.		IPR001440:Tetratricopeptide TPR-1;IPR003151:PIK-related kinase, FAT;IPR011716:Tetratricopeptide TPR-3;IPR013105:Tetratricopeptide TPR2;IPR013618:Domain of unknown function DUF1736	Q8IUR5	Hs.401954	7.56738	7.62239	6.74653	6.84259	7.01128	7.88124	7.67235	8.22441	7.12883	8.21451
16956139	0.617553	down	3.77911	0.0285221	0.999954		chr3	-	70300794	70300896	miRNA	ENST00000410683	ENSEMBL	ncrna:miRNA chromosome:GRCh37:3:70300794:70300896:-1 gene:ENSG00000222615 gene_biotype:miRNA transcript_biotype:miRNA					3.75767	3.41054	3.45394	3.49329	3.04167	4.53856	3.3219	4.69545	3.60419	4.47384
16902037	0.58951	down	6.70839	0.028539	0.999954		chr2	-	114285145	114300267	Noncoding	TCONS_l2_00014823	Broad TUCP	linc-PAX8-1 chr2:-:114286363-114293431					6.34238	5.68413	6.16532	7.6737	5.7704	7.39161	6.29148	7.67027	7.20002	6.89461
16793067	0.645241	down	8.49627	0.0286337	0.999954	FERMT2	chr14	-	53323986	53419221	Coding	NM_006832	RefSeq	Homo sapiens fermitin family member 2 (FERMT2), transcript variant 1, mRNA.		IPR001849:Pleckstrin homology domain;IPR018979:FERM, N-terminal;IPR019748:FERM central domain	Q96AC1;A8K6S3	Hs.509343	8.23588	7.2626	8.56114	8.008	8.8335	8.50184	8.4594	9.72551	8.70265	8.67217
16832031	1.53517	up	11.7699	0.0286778	0.999954	SNORD3A	chr17	+	19091329	19091545	snoRNA	NR_006880	RefSeq	Homo sapiens small nucleolar RNA, C/D box 3A (SNORD3A), small nucleolar RNA.					11.6832	11.3793	12.4264	12.51	12.3965	10.1715	11.2866	12.203	12.0373	11.605
16985217	0.656117	down	7.37172	0.0287003	0.999954	RNF180	chr5	+	63461671	63668696	Coding	NM_001113561	RefSeq	Homo sapiens ring finger protein 180 (RNF180), transcript variant 1, mRNA.		IPR018957:Zinc finger, C3HC4 RING-type	Q86T96	Hs.657843	7.15159	6.38526	7.53721	6.45853	7.80606	7.9224	7.86156	7.62814	6.9423	8.02412
16670164	1.46289	up	5.15308	0.0287704	0.999954		chr1	+	147494090	147498172	Noncoding	TCONS_00000299	Rinn lincRNA	linc-NBPF15-3 chr1:+:147496675-147498172					5.2431	6.19042	5.94374	4.81035	4.94986	4.86057	5.1636	4.95184	4.88502	4.53233
16934218	0.703585	down	5.24193	0.0287912	0.999954	RFPL3-AS1	chr22	-	32755893	32767063	Noncoding	NR_001450	RefSeq	Homo sapiens RFPL3 antisense RNA 1 (non-protein coding) (RFPL3-AS1), transcript variant 2, antisense RNA.			P0C7P2	Hs.274285	5.00556	4.52011	5.32852	5.5559	4.53154	5.30761	5.17676	6.22912	5.47473	5.28943
16965680	0.530031	down	7.99098	0.0287994	0.999954	TBC1D19	chr4	+	26578059	26757045	Coding	ENST00000264866	ENSEMBL	cdna:known chromosome:GRCh37:4:26585538:26756973:1 gene:ENSG00000109680 gene_biotype:protein_coding transcript_biotype:protein_coding		IPR000195:Rab-GTPase-TBC domain	Q8N5T2	Hs.479403	7.73274	7.38578	7.57537	6.3473	8.62408	8.95447	8.80464	7.53788	8.43462	8.51292
16828964	0.595107	down	6.48444	0.0288147	0.999954	FOXF1-AS1	chr16	-	86508051	86542466	Noncoding	NR_033925	RefSeq	Homo sapiens FOXF1 antisense RNA 1 (non-protein coding) (FOXF1-AS1), transcript variant 1, non-coding RNA.				Hs.448825	6.15819	6.51449	5.18263	5.56404	7.13093	7.9774	7.42207	5.35617	5.4824	8.05613
16938989	0.614627	down	7.91395	0.0288233	0.999954	ITGA9	chr3	+	37493606	37865005	Coding	ENST00000264741	ENSEMBL	cdna:known chromosome:GRCh37:3:37493610:37865005:1 gene:ENSG00000144668 gene_biotype:protein_coding transcript_biotype:protein_coding	Integrin-mediated_cell_adhesion_KEGG	IPR013517:FG-GAP repeat;IPR013649:Integrin alpha-2	Q13797	Hs.113157	7.46937	7.28072	8.0637	6.73408	8.26635	8.83313	8.31947	8.00517	7.9136	8.25394
16812790	1.55123	up	5.24463	0.0288681	0.999954	UBE2Q2P1	chr15	-	85070427	85114026	Noncoding	NR_003661	RefSeq	Homo sapiens ubiquitin-conjugating enzyme E2Q family member 2 pseudogene 1 (UBE2Q2P1), non-coding RNA.			Q6ZUW4	Hs.498348	5.2034	5.02174	5.68277	5.80057	6.09819	4.39429	4.93661	5.49336	5.27115	4.54418
16754808	0.716713	down	6.81822	0.0288883	0.999954	TMTC2	chr12	+	83080659	83528649	Coding	ENST00000321196	ENSEMBL	cdna:known chromosome:GRCh37:12:83080659:83528631:1 gene:ENSG00000179104 gene_biotype:protein_coding transcript_biotype:protein_coding		IPR001440:Tetratricopeptide TPR-1;IPR011717:Tetratricopeptide TPR-4;IPR013105:Tetratricopeptide TPR2;IPR013618:Domain of unknown function DUF1736	Q8N394	Hs.577775	6.66163	6.71386	6.77503	6.09261	6.64664	7.19244	7.23931	6.66731	6.91902	7.27435
17063336	1.33394	up	3.7429	0.0289229	0.999954		chr7	-	137872744	137872875	snoRNA	ENST00000364595	ENSEMBL	ncrna:snoRNA chromosome:GRCh37:7:137872744:137872875:-1 gene:ENSG00000201465 gene_biotype:snoRNA transcript_biotype:snoRNA					3.78753	3.89975	3.82815	3.98176	4.25653	3.60488	3.64967	3.34722	3.54967	3.52381
16830778	0.622813	down	7.64474	0.028967	0.999954	TMEM88	chr17	+	7758384	7759417	Coding	NM_203411	RefSeq	Homo sapiens transmembrane protein 88 (TMEM88), mRNA.			Q6PEY1	Hs.389669	7.80015	6.98024	7.22823	7.36026	7.147	7.67377	7.56641	8.81968	7.69214	8.17952
16928115	0.72013	down	5.74669	0.0289823	0.999954	GSTT2	chr22	+	24322314	24326106	Coding	NM_000854	RefSeq	Homo sapiens glutathione S-transferase theta 2 (GSTT2), mRNA.		IPR004045:Glutathione S-transferase, N-terminal;IPR004046:Glutathione S-transferase, C-terminal	B2R533;Q6IB75	Hs.654462	5.86766	5.3099	5.64503	5.59033	5.13637	6.77226	5.96612	5.70173	6.11926	5.35827
16832005	1.53656	up	11.7682	0.0290113	0.999954	SNORD3B-1	chr17	+	18965225	18965441	snoRNA	NR_003271	RefSeq	Homo sapiens small nucleolar RNA, C/D box 3B-1 (SNORD3B-1), small nucleolar RNA.					11.6825	11.3785	12.4237	12.51	12.3957	10.1613	11.2858	12.2044	12.0361	11.6043
17085627	0.714915	down	5.55578	0.0290336	0.999954		chr9	+	71041759	71044285	Noncoding	ENST00000434656	ENSEMBL	havana:sense_intronic chromosome:GRCh37:9:71041759:71044285:1 gene:ENSG00000229019 gene_biotype:sense_intronic transcript_biotype:sense_intronic					5.30666	5.31231	5.40221	5.32713	5.22022	6.3628	5.84597	5.73941	5.41667	5.62446
17101698	0.739782	down	5.76924	0.0290453	0.999954	BMX	chrX	+	15482369	15574652	Coding	NM_203281	RefSeq	Homo sapiens BMX non-receptor tyrosine kinase (BMX), transcript variant 1, mRNA.		IPR000719:Protein kinase, catalytic domain;IPR000980:SH2 domain;IPR001245:Serine-threonine/tyrosine-protein kinase catalytic domain;IPR001562:Zinc finger, Btk motif;IPR001849:Pleckstrin homology domain	B2R8Z4;P51813;A8K709	Hs.495731	6.02716	5.47317	5.53555	5.48104	5.24219	6.10437	5.7986	6.30864	5.90304	5.8186
17096698	0.650539	down	5.76903	0.0290725	0.999954		chr9	-	106124234	106192174	Noncoding	TCONS_00015858	Rinn lincRNA	linc-GRIN3A-2 chr9:-:106124233-106192174					5.75271	5.20006	5.88188	5.53684	4.92295	6.18332	5.89457	6.55929	5.39226	6.36646
16767932	0.653521	down	8.83704	0.0291996	0.999954	PPP1R12A	chr12	-	80167343	80329240	Coding	NM_002480	RefSeq	Homo sapiens protein phosphatase 1, regulatory subunit 12A (PPP1R12A), transcript variant 1, mRNA.		IPR002110:Ankyrin repeat	Q96L23;O14974;B2RAH5;B4DZ09	Hs.49582	8.98502	8.58236	8.61444	7.35918	9.10999	9.33819	9.08972	9.12183	8.93965	9.23007
16843881	1.30726	up	7.33938	0.0292555	0.999954	TBC1D3	chr17	-	36337528	36348666	Coding	NM_001123391	RefSeq	Homo sapiens TBC1 domain family, member 3 (TBC1D3), mRNA.		IPR000195:Rab-GTPase-TBC domain;IPR014782:Peptidase M1, membrane alanine aminopeptidase, N-terminal	B2R8D7;B4DXP2;B4E079;Q6IPX1;Q8IZP1;Q6DCB4;A8K8E3;Q6DHY5;B9A6J9;A6NDS4;B4DX57;A8K007;B4DGH6;B7Z6T6;B3KVD9;B3KTC5	Hs.735975	7.22637	7.48595	7.51067	7.61629	7.82397	6.68777	7.22207	7.16934	7.33975	7.31159
16763182	0.739882	down	6.04485	0.0293445	0.999954	ABCD2	chr12	-	39943835	40013843	Coding	NM_005164	RefSeq	Homo sapiens ATP-binding cassette, sub-family D (ALD), member 2 (ABCD2), mRNA.		IPR003439:ABC transporter-like;IPR010509:ABC transporter, N-terminal	Q9UBJ2	Hs.117852	6.2266	5.58218	5.95025	5.93036	5.44827	6.59054	5.97783	6.31455	6.10075	6.32715
17002278	0.614156	down	7.79917	0.0293503	0.999954	EBF1	chr5	-	158122923	158526788	Coding	NM_024007	RefSeq	Homo sapiens early B-cell factor 1 (EBF1), mRNA.		IPR002909:Cell surface receptor IPT/TIG	Q9UH73;A8K0Z7;B4E172;B4E2U8	Hs.573143	7.98629	7.09108	7.06701	7.09473	7.99844	8.48828	7.83438	8.62448	8.11798	7.68905
17011378	0.725809	down	7.03132	0.0293697	0.999954	SOBP	chr6	+	107811162	107982513	Coding	NM_018013	RefSeq	Homo sapiens sine oculis binding protein homolog (Drosophila) (SOBP), mRNA.			Q32LX5;Q9NWB3;A7XYQ1;Q24K27	Hs.445244	6.73652	6.50958	6.79318	6.93283	7.02864	7.51955	7.28693	7.15258	6.96106	7.39232
16680420	1.37675	up	7.85339	0.0293791	0.999954	SLC35E2B	chr1	-	1592939	1624243	Coding	NM_001110781	RefSeq	Homo sapiens solute carrier family 35, member E2B (SLC35E2B), mRNA.		IPR000620:Drug/metabolite transporter;IPR004853:Domain of unknown function DUF250;IPR013657:UAA transporter	P0CK96;B3KRW7	Hs.655255	8.15386	8.35016	8.00918	7.63354	8.27338	7.73338	7.74395	7.3029	7.70889	7.62465
16979587	0.698772	down	4.25972	0.0293816	0.999954	CETN4P	chr4	-	123651344	123653613	Noncoding	NR_024041	RefSeq	Homo sapiens centrin EF-hand protein 4, pseudogene (CETN4P), non-coding RNA.					3.94012	3.53136	4.35601	3.84254	4.33581	4.32271	3.83093	4.5507	5.08339	4.80364
17107460	0.671573	down	6.64412	0.029506	0.999954	RN5S516	chrX	+	141498839	141498957	rRNA	ENST00000364130	ENSEMBL	ncrna:rRNA chromosome:GRCh37:X:141498839:141498957:1 gene:ENSG00000201000 gene_biotype:rRNA transcript_biotype:rRNA					6.8475	5.83105	6.68953	6.42315	5.99341	6.87113	6.82455	7.65487	6.44044	6.86557
16989863	1.91151	up	10.9131	0.0295159	0.999954	SNORA74A	chr5	+	138614469	138614668	snoRNA	NR_002915	RefSeq	Homo sapiens small nucleolar RNA, H/ACA box 74A (SNORA74A), small nucleolar RNA.				Hs.684893	9.44523	11.2635	13.1334	10.6798	12.3805	9.24405	10.4692	10.8438	10.826	10.8458
16670364	1.42042	up	5.38549	0.0295286	0.999954	LOC644634	chr1	+	149675978	149676609	Coding	ENST00000369173	ENSEMBL	cdna:known chromosome:GRCh37:1:149675978:149676609:1 gene:ENSG00000203815 gene_biotype:protein_coding transcript_biotype:protein_coding				Hs.723057	5.11146	5.58436	6.13133	5.54906	5.81703	4.84515	5.13339	4.94001	5.36906	5.37405
16717102	1.47516	up	7.24773	0.0295768	0.999954	FRAT2	chr10	-	99092254	99094458	Coding	NM_012083	RefSeq	Homo sapiens frequently rearranged in advanced T-cell lymphomas 2 (FRAT2), mRNA.		IPR008014:Glycogen synthase kinase-3 binding protein	O75474	Hs.140720	7.8608	7.4587	7.62031	7.12857	7.57245	6.82484	7.01325	6.69846	7.32945	6.97049
17111982	0.707911	down	8.10687	0.0295909	0.999954	FLJ46446	chrX	-	70994970	71004546	Noncoding	NR_034005	RefSeq	Homo sapiens uncharacterized LOC441501 (FLJ46446), non-coding RNA.				Hs.641282	7.55675	7.70646	8.08833	8.02553	7.91137	8.6478	8.36256	8.48837	8.17765	8.10386
17074010	0.710177	down	6.33735	0.0297118	0.999954	LOC100653358	chr8	-	142091	150563	Coding	ENST00000523795	ENSEMBL	cdna:known chromosome:GRCh37:8:142091:150563:-1 gene:ENSG00000250210 gene_biotype:protein_coding transcript_biotype:protein_coding				Hs.684307	6.64076	5.61481	6.35558	6.00077	5.84047	7.02101	5.81253	6.83349	6.26771	6.9864
16914741	1.43071	up	8.09247	0.029717	0.999954	SNORD12C	chr20	+	47895477	47895565	snoRNA	NR_002433	RefSeq	Homo sapiens small nucleolar RNA, C/D box 12C (SNORD12C), small nucleolar RNA.					8.0192	8.05082	8.30881	8.43733	8.93801	7.17757	7.15879	7.77849	8.59389	8.46175
16833488	1.46614	up	6.8888	0.0297215	0.999954	MRM1	chr17	+	34958001	34965407	Coding	NM_024864	RefSeq	Homo sapiens mitochondrial rRNA methyltransferase 1 homolog (S. cerevisiae) (MRM1), nuclear gene encoding mitochondrial protein, mRNA.		IPR001537:tRNA/rRNA methyltransferase, SpoU;IPR013123:RNA 2-O ribose methyltransferase, substrate binding	Q6IN84	Hs.194864	6.84676	7.48663	6.74181	7.01296	7.73588	6.36326	6.87912	6.49197	6.91736	6.41224
16748490	0.632985	down	7.75966	0.0297884	0.999954	APOLD1	chr12	+	12878851	12944400	Coding	NM_001130415	RefSeq	Homo sapiens apolipoprotein L domain containing 1 (APOLD1), transcript variant 1, mRNA.		IPR008405:Apolipoprotein L	Q96LR9;A0AVN6	Hs.23388	7.49643	7.74802	7.24946	7.4261	7.2289	7.14441	8.21168	8.39399	8.3004	8.39721
16698234	0.571625	down	10.6209	0.0298189	0.999954	FMOD	chr1	-	203309752	203320617	Coding	ENST00000354955	ENSEMBL	cdna:known chromosome:GRCh37:1:203309756:203320617:-1 gene:ENSG00000122176 gene_biotype:protein_coding transcript_biotype:protein_coding		IPR000372:Leucine-rich repeat-containing N-terminal;IPR001611:Leucine-rich repeat	B3KS64;Q12833;Q06828	Hs.519168	10.6567	9.84338	9.41704	9.44668	11.7237	11.4181	11.0583	10.7621	10.7757	11.1076
16749873	0.649643	down	6.21685	0.0299294	0.999954		chr12	+	33729030	33729135	snRNA	ENST00000391173	ENSEMBL	ncrna:snRNA chromosome:GRCh37:12:33729030:33729135:1 gene:ENSG00000212475 gene_biotype:snRNA transcript_biotype:snRNA					6.03113	5.77821	6.3978	6.19986	5.12156	6.485	6.30364	7.02823	6.15094	6.67216
16882046	0.753597	down	4.8439	0.0299472	0.999954		chr2	+	83884859	83884966	snRNA	ENST00000362425	ENSEMBL	ncrna:snRNA chromosome:GRCh37:2:83884859:83884966:1 gene:ENSG00000199295 gene_biotype:snRNA transcript_biotype:snRNA					4.68808	4.63534	4.77266	4.38216	4.72094	5.43724	4.93274	5.06345	4.63258	5.17384
16948569	1.44167	up	4.91571	0.029977	0.999954	KLHL6-AS1	chr3	+	183266523	183270114	Coding	ENST00000491676	ENSEMBL	cdna:putative chromosome:GRCh37:3:183266523:183270114:1 gene:ENSG00000242522 gene_biotype:antisense transcript_biotype:antisense					4.92845	5.05395	5.13365	5.03767	5.74415	4.87965	4.50811	4.4716	4.83052	4.56931
17016509	1.59068	up	5.40939	0.0299963	0.999954	HIST1H3J	chr6	-	27858093	27858588	Coding	NM_003535	RefSeq	Homo sapiens histone cluster 1, H3j (HIST1H3J), mRNA.		IPR007125:Histone core		Hs.484990	6.18523	6.15866	5.14166	5.60891	5.6266	5.05036	4.79084	5.23447	5.53641	4.76075
17068782	1.48369	up	7.42746	0.0300223	0.999954	MCM4	chr8	+	48872745	48890720	Coding	NM_005914	RefSeq	Homo sapiens minichromosome maintenance complex component 4 (MCM4), transcript variant 1, mRNA.	Cell_cycle_KEGG;DNA_replication_Reactome;G1_to_S_cell_cycle_Reactome	IPR000523:Magnesium chelatase, ChlI subunit;IPR001208:Mini-chromosome maintenance, DNA-dependent ATPase;IPR011703:ATPase, AAA-3;IPR011704:ATPase, dynein-related, AAA domain	B3KMX0;A4FS09;P33991;B4DLA6	Hs.460184	7.68449	7.95391	7.05653	7.81754	8.0478	7.20444	7.03256	6.81143	7.84043	6.82544
17063254	0.706084	down	5.82805	0.0300379	0.999954	PTN	chr7	-	136912088	137028611	Coding	NM_002825	RefSeq	Homo sapiens pleiotrophin (PTN), mRNA.			P21246	Hs.371249	5.65844	5.31304	5.44219	5.14261	6.32877	6.24506	6.1488	6.29086	5.48376	6.22701
16706298	0.707627	down	7.89324	0.0300561	0.999954	VDAC2	chr10	+	76969912	76991206	Coding	NM_001184783	RefSeq	Homo sapiens voltage-dependent anion channel 2 (VDAC2), nuclear gene encoding mitochondrial protein, transcript variant 1, mRNA.		IPR001925:Porin, eukaryotic type	P45880;B4DKM5;Q6IBS0	Hs.355927	7.69669	7.83754	7.30945	7.46113	7.91407	7.89613	8.14817	7.757	8.64165	8.27062
16816601	1.43512	up	5.32014	0.0300785	0.999954	ACSM3	chr16	+	20685853	20693496	Coding	ENST00000501740	ENSEMBL	cdna:known chromosome:GRCh37:16:20685832:20766930:1 gene:ENSG00000005187 gene_biotype:protein_coding transcript_biotype:processed_transcript				Hs.706754	5.30787	5.22906	5.89527	5.32615	6.14528	5.41452	4.90235	5.29752	4.52947	5.1539
17045838	1.9481	up	6.62844	0.030097	0.999954	IGFBP1	chr7	+	45927956	45933267	Coding	ENST00000275525	ENSEMBL	cdna:known chromosome:GRCh37:7:45927956:45933267:1 gene:ENSG00000146678 gene_biotype:protein_coding transcript_biotype:protein_coding	Smooth_muscle_contraction	IPR000716:Thyroglobulin type-1;IPR000867:Insulin-like growth factor-binding protein, IGFBP	C1K3N3;P08833	Hs.642938	6.26418	6.43243	8.34791	6.24937	8.25347	6.04947	6.40554	6.60572	5.78388	5.89241
16820820	1.62548	up	6.28217	0.030102	0.999954	SNORD111	chr16	+	70571908	70572001	snoRNA	NR_003079	RefSeq	Homo sapiens small nucleolar RNA, C/D box 111 (SNORD111), small nucleolar RNA.					6.31322	6.46274	7.05934	6.18263	7.14507	5.9449	5.83902	5.66676	6.42259	5.78541
16707009	0.647818	down	8.98346	0.0301723	0.999954	PAPSS2	chr10	+	89419370	89507462	Coding	NM_004670	RefSeq	Homo sapiens 3'-phosphoadenosine 5'-phosphosulfate synthase 2 (PAPSS2), transcript variant 1, mRNA.		IPR002891:Adenylylsulphate kinase;IPR024951:Sulphate adenylyltransferase catalytic domain	Q5TB52;O95340;B4DWB5	Hs.524491	9.39031	8.44647	8.21895	7.85938	9.43636	9.41994	9.56066	8.97137	9.09983	9.43137
16967238	0.578489	down	4.2246	0.0301832	0.999954		chr4	+	62772031	62772126	misc_RNA	ENST00000365299	ENSEMBL	ncrna:misc_RNA chromosome:GRCh37:4:62772031:62772126:1 gene:ENSG00000202169 gene_biotype:misc_RNA transcript_biotype:misc_RNA					3.75225	3.86854	3.74285	4.56036	3.2249	3.88785	3.81332	5.65949	5.80808	3.92835
16888554	0.509206	down	8.46383	0.0302279	0.999954	FAM171B	chr2	+	187558698	187630685	Coding	ENST00000304698	ENSEMBL	cdna:known chromosome:GRCh37:2:187558698:187630685:1 gene:ENSG00000144369 gene_biotype:protein_coding transcript_biotype:protein_coding		IPR018890:Uncharacterised protein family FAM171	Q6P995;A8K122	Hs.28872	8.63933	7.91004	7.55627	6.54862	9.2307	9.72682	8.23313	8.91116	8.97548	8.90676
16886306	0.654677	down	3.99138	0.030288	0.999954		chr2	+	148165910	148166016	snRNA	ENST00000384496	ENSEMBL	ncrna:snRNA chromosome:GRCh37:2:148165910:148166016:1 gene:ENSG00000207225 gene_biotype:snRNA transcript_biotype:snRNA					3.7782	3.43033	4.03585	3.85657	3.32809	4.29965	3.95503	4.75171	3.70989	4.76848
16981574	0.660759	down	5.69447	0.0303179	0.999954		chr4	-	175015811	175141549	Noncoding	TCONS_l2_00022055	Broad TUCP	linc-MORF4-4 chr4:-:175018905-175041668					5.21443	5.13821	5.49289	5.55217	5.58015	6.39653	5.96973	6.16059	5.25467	6.18535
16986351	0.596135	down	9.05487	0.030324	0.999954	IQGAP2	chr5	+	75699074	76003957	Coding	NM_006633	RefSeq	Homo sapiens IQ motif containing GTPase activating protein 2 (IQGAP2), mRNA.	G13_Signaling_Pathway	IPR000048:IQ motif, EF-hand binding site;IPR000593:RasGAP protein, C-terminal;IPR001715:Calponin homology domain;IPR001936:Ras GTPase-activating protein	B7Z7U6;Q59HA3;Q13576;B7Z881;B7Z7X2	Hs.291030	9.29227	9.87553	8.61916	7.19626	8.42543	10.2192	10.2036	8.27751	8.66994	9.76985
16672435	0.377887	down	8.08273	0.0303803	0.999954	FCER1A	chr1	+	159259504	159278014	Coding	NM_002001	RefSeq	Homo sapiens Fc fragment of IgE, high affinity I, receptor for; alpha polypeptide (FCER1A), mRNA.		IPR013151:Immunoglobulin	P12319	Hs.897	7.17118	8.17489	7.16202	5.57131	8.82434	10.5479	9.64088	6.73073	8.02084	8.98326
17005760	0.664454	down	7.58863	0.0304093	0.999954		chr6	+	26673488	26688069	Noncoding	TCONS_00011750	Rinn lincRNA	linc-HIST1H2AG-4 chr6:+:26677159-26688056					7.34128	7.255	7.84821	7.68683	6.33742	8.06993	7.61898	8.09277	7.83267	7.80318
16698421	1.40068	up	5.6616	0.0304115	0.999954	TMEM81	chr1	-	205052257	205053645	Coding	ENST00000367167	ENSEMBL	cdna:known chromosome:GRCh37:1:205052258:205053645:-1 gene:ENSG00000174529 gene_biotype:protein_coding transcript_biotype:protein_coding			B4E0M0	Hs.146928	5.74148	5.83889	5.84012	5.86701	6.23582	5.53881	5.4539	5.27663	5.67927	5.14408
17118290	1.33163	up	6.0659	0.0304343	0.999954		chr7	-	55808486	55809263	Noncoding	TCONS_l2_00026575	Broad TUCP	linc-VOPP1-3 chr7:-:55807835-55811374					5.85283	6.35676	5.96717	7.02462	6.16112	5.55842	5.77704	5.60927	6.33024	6.02155
17079544	0.7565	down	5.68174	0.0304906	0.999954	RGS22	chr8	-	100973164	101143496	Coding	NM_015668	RefSeq	Homo sapiens regulator of G-protein signaling 22 (RGS22), mRNA.		IPR000342:Regulator of G protein signalling	B3KUK3;Q8NE09	Hs.120021	5.37771	5.37874	5.51157	5.56983	5.56437	5.99414	5.68323	5.98694	5.68514	6.06571
17013458	0.685409	down	4.252	0.0305446	0.999954		chr6	+	146960836	146960905	snRNA	ENST00000384734	ENSEMBL	ncrna:snRNA chromosome:GRCh37:6:146960836:146960905:1 gene:ENSG00000207465 gene_biotype:snRNA transcript_biotype:snRNA					3.97331	3.81809	4.26661	3.6323	4.20728	4.88195	3.62669	5.26261	4.17107	4.68008
17109545	0.690351	down	6.42347	0.0305498	0.999954	GPR64	chrX	-	19007425	19140755	Coding	NM_001079858	RefSeq	Homo sapiens G protein-coupled receptor 64 (GPR64), transcript variant 1, mRNA.	GPCRDB_Class_B_Secretin-like	IPR000203:GPS domain;IPR000832:GPCR, family 2, secretin-like	Q8IZP9;Q499H0	Hs.146978	6.29664	6.25778	6.03809	6.27266	5.91569	7.07894	6.7986	6.61286	6.06165	6.9018
16860418	1.43422	up	6.2658	0.0305509	0.999954	CCNE1	chr19	+	30302901	30315216	Coding	NM_001238	RefSeq	Homo sapiens cyclin E1 (CCNE1), mRNA.	Cell_cycle_KEGG;G1_to_S_cell_cycle_Reactome	IPR004367:Cyclin, C-terminal;IPR006671:Cyclin, N-terminal	P24864	Hs.244723	6.27814	6.54155	5.93608	7.13286	6.74105	5.68876	5.72759	5.93277	6.96617	5.71306
16712076	0.708764	down	7.40915	0.0305573	0.999954	FAM171A1	chr10	-	15253314	15413061	Coding	NM_001010924	RefSeq	Homo sapiens family with sequence similarity 171, member A1 (FAM171A1), mRNA.		IPR018890:Uncharacterised protein family FAM171	Q9Y438;Q5VUB5;B3KMX9	Hs.66762	7.41582	6.86695	7.30084	6.84463	7.37594	8.16418	7.20833	7.28322	7.8434	7.78816
16816938	1.34597	up	6.0259	0.0305858	0.999954	LOC653786	chr16	+	22557019	22588186	Noncoding	NR_003676	RefSeq	Homo sapiens otoancorin pseudogene (LOC653786), non-coding RNA.				Hs.564945	6.21658	6.32335	6.30251	6.45716	5.90152	5.45322	5.93562	6.24321	5.89458	5.53128
16843627	2.63791	up	7.32699	0.0307028	0.999954	CCL3L3	chr17	-	34623842	34625731	Coding	ENST00000492788	ENSEMBL	cdna:known chromosome:GRCh37:17:34623842:34625720:-1 gene:ENSG00000205021 gene_biotype:protein_coding transcript_biotype:retained_intron			P16619	Hs.454713	9.54621	6.90549	6.65522	8.49033	8.53621	6.08945	6.31263	7.30304	7.19383	6.23754
16818114	1.31441	up	7.3379	0.0307661	0.999954	HSD3B7	chr16	+	30996519	31000473	Coding	NM_001142777	RefSeq	Homo sapiens hydroxy-delta-5-steroid dehydrogenase, 3 beta- and steroid delta-isomerase 7 (HSD3B7), transcript variant 2, mRNA.		IPR001509:NAD-dependent epimerase/dehydratase;IPR002198:Short-chain dehydrogenase/reductase SDR;IPR002225:3-beta hydroxysteroid dehydrogenase/isomerase;IPR003869:Polysaccharide biosynthesis protein CapD-like;IPR005913:dTDP-4-dehydrorhamnose reductase;IPR008030:NmrA-like;IPR013120:Male sterility, NAD-binding;IPR013968:Polyketide synthase, KR	Q9H2F3	Hs.460618	7.51021	7.69495	7.471	7.38646	7.6129	7.15421	7.22327	6.99563	7.27594	7.05439
16698304	1.37366	up	6.30048	0.0308519	0.999954	GOLT1A	chr1	-	204167288	204183220	Coding	NM_198447	RefSeq	Homo sapiens golgi transport 1A (GOLT1A), mRNA.		IPR007305:Vesicle transport protein, Got1/SFT2-like	Q6ZVE7	Hs.532401	6.03965	6.67942	6.51233	6.78619	6.62988	5.94366	6.3191	6.24514	5.88306	5.96637
16987257	0.644839	down	6.74602	0.0308574	0.999954		chr5	+	91378414	91815133	Noncoding	TCONS_00009256	Rinn lincRNA	linc-NR2F1-6 chr5:+:91495353-91742351					6.65505	6.54458	6.5842	6.537	5.82678	7.69139	7.63145	6.62568	6.44509	6.91895
17025264	1.72523	up	5.97047	0.0308669	0.999954		chr6	-	160060339	160061133	Noncoding	TCONS_00011605	Rinn lincRNA	linc-TAGAP-2 chr6:-:160060338-160061133					7.3773	5.21873	6.01697	6.19227	7.01406	5.45707	5.40254	5.66166	5.58194	5.78217
16751190	0.488358	down	8.54406	0.0311173	0.999954	METTL7A	chr12	+	51317255	51326300	Coding	ENST00000548553	ENSEMBL	cdna:known chromosome:GRCh37:12:51317255:51326293:1 gene:ENSG00000185432 gene_biotype:protein_coding transcript_biotype:protein_coding		IPR004033:UbiE/COQ5 methyltransferase;IPR007823:Methyltransferase-related;IPR008715:SAM-dependent methyltransferase, NodS-related;IPR013216:Methyltransferase type 11;IPR013217:Methyltransferase type 12	Q9H8H3	Hs.655369	8.16579	9.2268	7.93241	6.12449	8.68583	9.56376	8.94357	8.92848	8.8271	9.04235
16884627	1.3673	up	5.60397	0.0311311	0.999954		chr2	+	113844382	113844488	snRNA	ENST00000364935	ENSEMBL	ncrna:snRNA chromosome:GRCh37:2:113844382:113844488:1 gene:ENSG00000201805 gene_biotype:snRNA transcript_biotype:snRNA					5.87581	6.00967	5.79527	5.91547	5.55197	5.78873	5.27201	5.58617	5.12419	5.12042
16965708	0.759485	down	6.04229	0.0312968	0.999954		chr4	+	26703931	26704010	snoRNA	ENST00000364129	ENSEMBL	ncrna:snoRNA chromosome:GRCh37:4:26703931:26704010:1 gene:ENSG00000200999 gene_biotype:snoRNA transcript_biotype:snoRNA					5.81026	5.70573	6.18325	5.83898	5.68098	6.43862	6.23209	6.54054	5.98566	6.00682
16903897	0.419988	down	8.25011	0.0313982	0.999954	NR4A2	chr2	-	157180944	157198860	Coding	NM_006186	RefSeq	Homo sapiens nuclear receptor subfamily 4, group A, member 2 (NR4A2), mRNA.	Nuclear_Receptors	IPR000536:Nuclear hormone receptor, ligand-binding, core;IPR001628:Zinc finger, nuclear hormone receptor-type	C0KWD1;C0KWD2;Q53EL4;P43354	Hs.563344	7.93304	8.24251	7.3531	7.32905	7.26391	7.36316	9.16817	9.57421	7.98477	10.2892
16830782	0.7482	down	7.15145	0.0316043	0.999954	CYB5D1	chr17	+	7761064	7780399	Coding	NM_144607	RefSeq	Homo sapiens cytochrome b5 domain containing 1 (CYB5D1), mRNA.		IPR001199:Cytochrome b5	Q6P9G0	Hs.27475	6.96483	6.69057	7.04358	6.8812	7.13083	7.36293	7.14461	7.82493	7.24469	7.22637
16790229	0.700353	down	6.45769	0.0316773	0.999954	LOC283624	chr14	-	21668238	21675059	Noncoding	NR_038971	RefSeq	Homo sapiens uncharacterized LOC283624 (LOC283624), transcript variant 2, non-coding RNA.				Hs.525210	6.54321	6.09425	6.76964	5.41678	6.17995	6.68677	6.54492	6.96688	6.62865	6.74584
16872621	2.10621	up	7.17689	0.0318276	0.999954	LOC100505535	chr19	-	42219580	42223939	Noncoding	XR_109535	RefSeq	PREDICTED: Homo sapiens hypothetical LOC100505535 (LOC100505535), miscRNA.					8.17204	8.80665	8.16689	7.11741	6.30805	7.03919	6.94658	6.1695	5.78136	7.26118
16850998	0.768411	down	5.61357	0.0320721	0.999954	GNAL	chr18	+	11689136	11885684	Coding	NM_001142339	RefSeq	Homo sapiens guanine nucleotide binding protein (G protein), alpha activating activity polypeptide, olfactory type (GNAL), transcript variant 3, mRNA.	G_Protein_Signaling	IPR001019:Guanine nucleotide binding protein (G-protein), alpha subunit;IPR006689:Small GTPase superfamily, ARF/SAR type	A8K1Y9;Q8N2B4;P38405	Hs.136295	5.45778	5.45153	5.21629	5.4722	5.51992	6.03852	5.6685	5.59958	5.90235	5.80902
16714086	0.685403	down	7.39489	0.0321952	0.999954	VSTM4	chr10	-	50222333	50323559	Coding	NM_001031746	RefSeq	Homo sapiens V-set and transmembrane domain containing 4 (VSTM4), transcript variant 1, mRNA.		IPR013106:Immunoglobulin V-set	Q8IW00	Hs.522928	7.09491	6.48222	6.91026	7.04743	8.07719	8.07495	7.09489	7.5727	7.79523	7.79912
16832852	1.56437	up	6.83605	0.0322262	0.999954	ATAD5	chr17	+	29158988	29222295	Coding	ENST00000321990	ENSEMBL	cdna:known chromosome:GRCh37:17:29158988:29222295:1 gene:ENSG00000176208 gene_biotype:protein_coding transcript_biotype:protein_coding		IPR003959:ATPase, AAA-type, core	Q96QE3	Hs.528902	6.96146	7.12286	7.49895	6.87415	7.33678	6.30137	6.32519	6.44607	7.30241	6.19123
16913537	1.5385	up	7.32702	0.0324327	0.999954	LBP	chr20	+	36974759	37005665	Coding	ENST00000217407	ENSEMBL	cdna:known chromosome:GRCh37:20:36974759:37005665:1 gene:ENSG00000129988 gene_biotype:protein_coding transcript_biotype:protein_coding		IPR001124:Lipid-binding serum glycoprotein, C-terminal;IPR017942:Lipid-binding serum glycoprotein, N-terminal	P18428;Q8TCF0	Hs.154078	8.03384	6.46733	8.82388	7.91783	6.94606	6.72123	6.79175	7.99675	7.18787	6.3837
16739746	1.5179	up	6.11346	0.0324342	0.999954	HRASLS2	chr11	-	63320242	63330855	Coding	NM_017878	RefSeq	Homo sapiens HRAS-like suppressor 2 (HRASLS2), mRNA.		IPR007053:LRAT-like domain	Q9NWW9	Hs.272805	6.07234	6.78725	6.67449	6.98544	5.55298	5.48867	6.02382	5.97843	5.71629	5.85489
16876164	1.3674	up	6.53767	0.0324732	0.999954	SLC27A5	chr19	-	59009700	59023432	Coding	NM_012254	RefSeq	Homo sapiens solute carrier family 27 (fatty acid transporter), member 5 (SLC27A5), mRNA.		IPR000873:AMP-dependent synthetase/ligase	Q9Y2P5	Hs.292177	6.40936	6.87746	7.32464	6.7124	6.49309	6.35159	6.44666	6.36914	6.29717	6.09522
17074029	0.662982	down	6.81877	0.0324889	0.999954	C8orf42	chr8	-	439790	495781	Coding	ENST00000324079	ENSEMBL	cdna:known chromosome:GRCh37:8:439803:494998:-1 gene:ENSG00000180190 gene_biotype:protein_coding transcript_biotype:protein_coding			Q86YL5	Hs.289293	6.70882	5.98622	7.08942	6.30987	6.51714	7.39213	7.03642	6.73368	7.24586	7.16817
16729323	1.54728	up	7.14936	0.0326318	0.999954	B3GNT6	chr11	+	76745385	76753096	Coding	NM_138706	RefSeq	Homo sapiens UDP-GlcNAc:betaGal beta-1,3-N-acetylglucosaminyltransferase 6 (core 3 synthase) (B3GNT6), mRNA.		IPR002659:Glycosyl transferase, family 31	Q6ZMB0;A8K9Q8	Hs.352622	7.4299	8.58897	7.43934	7.13578	6.72713	6.78784	6.98177	6.78524	6.9047	6.71292
17094667	0.581071	down	6.28617	0.0327317	0.999954	PGM5-AS1	chr9	-	70970105	70972768	Coding	AK098218	GenBank	Homo sapiens cDNA FLJ40899 fis, clone UTERU2003126.				Hs.9015	5.89879	5.94688	5.48334	6.60992	5.53386	6.7852	6.06524	7.22061	6.39956	6.91825
16747991	0.672067	down	7.55494	0.0327546	0.999954	RIMKLB	chr12	+	8834196	8935691	Coding	NM_020734	RefSeq	Homo sapiens ribosomal modification protein rimK-like family member B (RIMKLB), mRNA.		IPR003806:ATP-grasp fold, DUF201-type;IPR004218:Prokaryotic glutathione synthetase, ATP-binding;IPR013651:ATP-grasp fold, RimK-type	Q9ULI2	Hs.504670	7.35534	6.54372	7.58194	7.17699	7.68339	7.42516	7.89352	7.8325	8.05476	8.00205
16874508	0.695714	down	8.42675	0.032809	0.999954	SNAR-B1	chr19	-	50637002	50637121	Noncoding	NR_024231	RefSeq	Homo sapiens small ILF3/NF90-associated RNA B1 (SNAR-B1), small nuclear RNA.				Hs.446545	8.06872	7.51906	8.02368	9.71794	7.49575	7.94712	8.30551	8.35819	10.7809	8.0506
16874510	0.695714	down	8.42675	0.032809	0.999954	SNAR-B1	chr19	-	50642375	50642494	Noncoding	NR_024231	RefSeq	Homo sapiens small ILF3/NF90-associated RNA B1 (SNAR-B1), small nuclear RNA.				Hs.446545	8.06872	7.51906	8.02368	9.71794	7.49575	7.94712	8.30551	8.35819	10.7809	8.0506
16955197	1.78429	up	6.97401	0.0328139	0.999954	WNT5A	chr3	-	55499743	55523973	Coding	NM_003392	RefSeq	Homo sapiens wingless-type MMTV integration site family, member 5A (WNT5A), transcript variant 1, mRNA.	Wnt_signaling	IPR005817:Wnt	B3KQX9;Q6DK41;P41221	Hs.643085	8.65494	7.53662	6.39036	6.08098	8.29554	6.73609	6.99809	6.22092	6.16511	6.66148
16714547	0.695093	down	6.80083	0.03289	0.999954	FAM13C	chr10	-	61005889	61122939	Coding	NM_001166698	RefSeq	Homo sapiens family with sequence similarity 13, member C (FAM13C), transcript variant 4, mRNA.			B7ZB77;B7Z2K3;A8K181;B4DSU7;Q8NE31	Hs.607594	6.61137	6.30039	6.45112	6.76432	6.56516	7.80402	6.71573	7.18264	6.78642	6.82716
17005847	1.33552	up	5.97022	0.0329048	0.999954	LOC100131289	chr6	+	27725275	27731046	Noncoding	TCONS_00011759	Rinn lincRNA	linc-HIST1H2AI-1 chr6:+:27725274-27731008					5.90369	5.8877	6.49281	6.46783	6.14258	5.67968	5.77707	6.07202	5.78796	5.49085
17092331	0.725193	down	6.54231	0.0330196	0.999954	PTPRD	chr9	-	8314246	10612723	Coding	NM_002839	RefSeq	Homo sapiens protein tyrosine phosphatase, receptor type, D (PTPRD), transcript variant 1, mRNA.		IPR000242:Protein-tyrosine phosphatase, receptor/non-receptor type;IPR003961:Fibronectin, type III;IPR013098:Immunoglobulin I-set	Q59H90;P23468;Q2HXI4	Hs.446083	6.26953	5.66924	6.59377	6.44338	6.57674	7.17902	6.29795	7.15312	6.53631	6.70408
16960613	0.767077	down	6.75595	0.0330263	0.999954	LOC401093	chr3	-	151980405	151987415	Noncoding	NR_027038	RefSeq	Homo sapiens uncharacterized LOC401093 (LOC401093), transcript variant 1, non-coding RNA.			B4E3T3	Hs.725347	6.66993	6.47926	6.36828	6.6016	6.70431	7.15546	6.91667	6.92575	6.79781	6.94047
16885596	0.662799	down	7.39195	0.0330546	0.999954		chr2	+	131369054	131415664	Noncoding	TCONS_l2_00014900	Broad TUCP	linc-CCDC115-2 chr2:-:131223035-131258280					7.33822	6.76587	7.42749	7.65393	6.29086	7.50089	7.48062	8.14595	7.62337	7.69232
17067771	1.29053	up	13.3763	0.0331148	0.999954	SNORD13	chr8	+	33370993	33371096	snoRNA	NR_003041	RefSeq	Homo sapiens small nucleolar RNA, C/D box 13 (SNORD13), small nucleolar RNA.					13.1906	13.6276	13.6404	13.7796	13.5633	12.7902	13.2038	13.3233	13.5575	13.0869
16657445	0.655446	down	6.3927	0.0331614	0.999954	OR4F5	chr1	+	69091	70008	Coding	NM_001005484	RefSeq	Homo sapiens olfactory receptor, family 4, subfamily F, member 5 (OR4F5), mRNA.		IPR000276:GPCR, rhodopsin-like, 7TM;IPR019424:7TM GPCR, olfactory receptor/chemoreceptor Srsx		Hs.554500	6.24574	5.56315	6.65722	6.32901	5.64477	6.67966	6.23552	7.75867	6.03402	6.77928
17011939	1.48247	up	7.3528	0.0332459	0.999954	FAM26F	chr6	+	116782533	116784934	Coding	BC146842	GenBank	Homo sapiens family with sequence similarity 26, member F, mRNA (cDNA clone MGC:181945 IMAGE:9056770), complete cds.			B9EJB0	Hs.381220	8.28245	7.40366	7.27706	7.30331	7.91755	7.29644	6.77252	6.93713	7.50802	6.8299
16704614	1.64792	up	7.08243	0.0332508	0.999954	ANXA8	chr10	+	48255225	48279199	Coding	NM_001040084	RefSeq	Homo sapiens annexin A8 (ANXA8), mRNA.	Prostaglandin_synthesis_regulation	IPR018502:Annexin repeat	Q5VT79;P13928;B4DTB3;B4DQE1;B4DTC9;B4DKI1;B4DTF2;B4DLF6;Q8N8J2	Hs.535306	7.19009	6.76187	7.7498	7.13757	8.37446	6.82518	6.76069	6.61724	6.8515	6.55593
16941885	0.733269	down	5.8922	0.0332884	0.999954	CACNA2D3	chr3	+	54156574	55108584	Coding	NM_018398	RefSeq	Homo sapiens calcium channel, voltage-dependent, alpha 2/delta subunit 3 (CACNA2D3), mRNA.		IPR002035:von Willebrand factor, type A;IPR004010:Cache domain;IPR013608:VWA N-terminal	Q8IZS8	Hs.656687	5.72789	5.74643	5.45142	5.7966	5.61968	6.09348	6.73803	5.88346	5.96659	5.89839
17010544	0.618085	down	8.71273	0.0333232	0.999954	SH3BGRL2	chr6	+	80341000	80413372	Coding	NM_031469	RefSeq	Homo sapiens SH3 domain binding glutamic acid-rich protein like 2 (SH3BGRL2), mRNA.		IPR002109:Glutaredoxin;IPR006993:SH3-binding, glutamic acid-rich protein	Q9UJC5	Hs.740525	8.69128	9.27829	8.38672	7.53579	7.93628	9.8326	10.1281	8.30558	7.5548	9.47789
16658064	1.30634	up	7.66376	0.0334274	0.999954	TNFRSF14	chr1	+	2487078	2497061	Coding	NM_003820	RefSeq	Homo sapiens tumor necrosis factor receptor superfamily, member 14 (TNFRSF14), mRNA.		IPR001368:TNFR/NGFR cysteine-rich region	Q92956;Q8N634;B4DU65;Q59HF1;B3KW30	Hs.512898	8.19743	7.85632	7.62285	7.75246	7.85354	7.51943	7.56965	7.24309	7.40917	7.61363
16872276	0.451113	down	9.35552	0.0334424	0.999954	FCGBP	chr19	-	40353963	40440533	Coding	NM_003890	RefSeq	Homo sapiens Fc fragment of IgG binding protein (FCGBP), mRNA.		IPR001846:von Willebrand factor, type D domain;IPR002919:Trypsin Inhibitor-like, cysteine rich domain;IPR014853:Uncharacterised domain, cysteine-rich	Q9Y6R7	Hs.111732	10.4324	10.6648	7.65352	6.67705	8.47874	11.9678	11.9302	7.31062	6.92869	11.5114
16873800	1.35824	up	5.11069	0.0335024	0.999954	SULT2A1	chr19	-	48373723	48389654	Coding	NM_003167	RefSeq	Homo sapiens sulfotransferase family, cytosolic, 2A, dehydroepiandrosterone (DHEA)-preferring, member 1 (SULT2A1), mRNA.		IPR000863:Sulfotransferase domain	Q06520;A8K015	Hs.515835	4.94517	4.89927	6.35024	5.23775	5.22535	4.75124	4.71691	5.40447	4.79267	4.78378
17087395	0.706596	down	5.92204	0.0335216	0.999954		chr9	+	100794512	100794617	snRNA	ENST00000391219	ENSEMBL	ncrna:snRNA chromosome:GRCh37:9:100794512:100794617:1 gene:ENSG00000212521 gene_biotype:snRNA transcript_biotype:snRNA					6.03061	5.5711	6.01716	5.38646	5.35224	6.11089	6.05523	6.57147	5.60757	6.51762
16815237	1.4343	up	6.64054	0.0335571	0.999954	PRSS21	chr16	+	2867164	2871720	Coding	NM_006799	RefSeq	Homo sapiens protease, serine, 21 (testisin) (PRSS21), transcript variant 1, mRNA.		IPR001254:Peptidase S1/S6, chymotrypsin/Hap	Q9Y6M0	Hs.72026	6.45676	7.96003	6.6606	6.39199	7.03417	6.34863	6.70119	6.06827	5.99133	6.79241
17024578	0.563292	down	7.21859	0.0336007	0.999954	PPIL4	chr6	-	149825631	149867238	Coding	NM_139126	RefSeq	Homo sapiens peptidylprolyl isomerase (cyclophilin)-like 4 (PPIL4), mRNA.		IPR000504:RNA recognition motif domain;IPR002130:Cyclophilin-like peptidyl-prolyl cis-trans isomerase domain	Q9P1R3;Q9H287;Q6P392;Q32Q83;Q8WUA2	Hs.740616	7.46663	6.90715	6.7251	5.64196	7.282	7.74346	7.32913	7.05607	8.03203	8.00238
16702285	2.26774	up	7.62886	0.0336523	0.999954	ITIH2	chr10	+	7745232	7791483	Coding	NM_002216	RefSeq	Homo sapiens inter-alpha-trypsin inhibitor heavy chain 2 (ITIH2), mRNA.		IPR002035:von Willebrand factor, type A;IPR010600:Inter-alpha-trypsin inhibitor heavy chain, C-terminal;IPR013694:VIT domain	P19823;A2RTY6;B4DM79	Hs.75285	7.06992	6.66506	10.3691	7.03728	9.95606	6.80604	7.03985	8.10081	6.11004	7.13441
16761293	1.78982	up	7.92581	0.033673	0.999954	OLR1	chr12	-	10310899	10324790	Coding	ENST00000309539	ENSEMBL	cdna:known chromosome:GRCh37:12:10310902:10324737:-1 gene:ENSG00000173391 gene_biotype:protein_coding transcript_biotype:protein_coding		IPR001304:C-type lectin;IPR008646:Herpesvirus UL45-like;IPR013600:Ly49-like N-terminal	P78380	Hs.412484	9.19346	7.10524	8.44012	7.25527	9.73452	7.5704	7.02425	8.05303	7.14922	7.73262
16673731	0.639954	down	6.77417	0.0337522	0.999954	FMO1	chr1	+	171217638	171255117	Coding	NM_002021	RefSeq	Homo sapiens flavin containing monooxygenase 1 (FMO1), mRNA.		IPR020946:Flavin monooxygenase-like;IPR023753:Pyridine nucleotide-disulphide oxidoreductase, FAD/NAD(P)-binding domain	B2RCG5	Hs.1424	7.11223	5.88732	6.03325	6.87756	6.35058	7.3589	6.03554	7.39178	8.20457	6.48995
17112235	0.695213	down	6.39312	0.0337724	0.999954	ZDHHC15	chrX	-	74588262	74743337	Coding	NM_144969	RefSeq	Homo sapiens zinc finger, DHHC-type containing 15 (ZDHHC15), transcript variant 1, mRNA.		IPR001594:Zinc finger, DHHC-type, palmitoyltransferase	Q96MV8;B3KY34	Hs.253211	6.04976	5.69487	5.79912	6.19593	6.91472	7.22851	6.2667	6.48216	6.38117	6.91822
16948161	0.54277	down	6.12849	0.0337886	0.999954	LINC00578	chr3	+	177159709	177470492	Noncoding	NR_047568	RefSeq	Homo sapiens long intergenic non-protein coding RNA 578 (LINC00578), non-coding RNA.					5.67516	5.1933	5.53924	5.42673	6.60406	6.94581	6.36877	5.79447	7.51848	6.2189
16674618	1.60036	up	6.89954	0.0338361	0.999954	IER5	chr1	+	181057638	181060400	Coding	NM_016545	RefSeq	Homo sapiens immediate early response 5 (IER5), mRNA.		IPR008653:Immediate early response	Q5VY09;Q32P56	Hs.730689	7.92211	7.54924	6.92922	6.24831	7.54482	6.65613	6.77592	6.13454	6.74739	6.48773
16672412	0.705481	down	7.16855	0.0338562	0.999954	CADM3	chr1	+	159141377	159173103	Coding	NM_021189	RefSeq	Homo sapiens cell adhesion molecule 3 (CADM3), transcript variant 1, mRNA.		IPR003597:Immunoglobulin C1-set;IPR013098:Immunoglobulin I-set;IPR013106:Immunoglobulin V-set;IPR013151:Immunoglobulin;IPR013162:CD80-like, immunoglobulin C2-set	Q8N126	Hs.365689	7.17973	6.88079	6.65223	7.15581	6.71587	7.74148	7.00756	7.83589	7.32562	7.19048
16845246	0.746854	down	9.01318	0.0338593	0.999954	HMGN2P42	chr17	-	40904898	40905817	Coding	ENST00000397765	ENSEMBL	cdna:known chromosome:GRCh37:17:40904898:40905817:-1 gene:ENSG00000214578 gene_biotype:protein_coding transcript_biotype:protein_coding		IPR000079:High mobility group nucleosome-binding domain-containing family			8.94087	8.91517	8.8284	8.86426	8.46442	9.39327	9.13646	9.13316	9.11772	9.33802
16883074	1.44578	up	7.10479	0.0339858	0.999954	CNNM4	chr2	+	97426639	97477628	Coding	NM_020184	RefSeq	Homo sapiens cyclin M4 (CNNM4), mRNA.		IPR000644:Cystathionine beta-synthase, core;IPR002550:Domain of unknown function DUF21	Q6P4Q7;Q8NDH5;B7Z1U0	Hs.175043	6.96506	7.99523	7.44495	7.08713	7.36121	6.90617	6.9861	6.44303	7.02321	6.83583
17021978	0.569272	down	6.17315	0.0340194	0.999954	CCNC	chr6	-	99990256	100016849	Coding	ENST00000520429	ENSEMBL	cdna:known chromosome:GRCh37:6:99990256:100016849:-1 gene:ENSG00000112237 gene_biotype:protein_coding transcript_biotype:protein_coding		IPR006671:Cyclin, N-terminal	P24863;Q7Z4L3;A8K799;Q05CF7	Hs.430646	5.97029	5.91373	6.11328	4.75915	6.07728	6.4727	6.90579	5.99344	6.96557	6.56028
17022295	0.629237	down	8.29709	0.034024	0.999954	SEC63	chr6	-	108188960	108279482	Coding	NM_007214	RefSeq	Homo sapiens SEC63 homolog (S. cerevisiae) (SEC63), mRNA.		IPR001623:Heat shock protein DnaJ, N-terminal;IPR004179:Sec63 domain	Q9UGP8;B3KNE7;B3KQF0	Hs.26904	8.44278	8.04613	7.72798	6.95974	8.63802	8.88641	8.71364	8.03843	8.77966	8.73813
16925341	0.64118	down	7.20694	0.0340343	0.999954	RCAN1	chr21	-	35885440	35987441	Coding	ENST00000481448	ENSEMBL	cdna:putative chromosome:GRCh37:21:35888782:35899148:-1 gene:ENSG00000159200 gene_biotype:protein_coding transcript_biotype:protein_coding		IPR006931:Calcipressin	Q9H2A1;P53805;Q6FGP2;B7Z1F0;Q6ZMM3	Hs.282326	7.35466	6.5523	6.67069	7.04891	6.80516	7.15346	7.20314	8.10891	7.33412	7.83808
17107167	0.564072	down	7.67653	0.0340846	0.999954	CT45A2	chrX	+	134866214	134875839	Coding	ENST00000495729	ENSEMBL	cdna:known chromosome:GRCh37:X:134866399:134874235:1 gene:ENSG00000242185 gene_biotype:protein_coding transcript_biotype:protein_coding			Q6NSH3	Hs.632281	7.57499	6.59939	7.50852	8.0266	6.60803	7.10115	6.90152	9.18839	9.41913	7.83759
16936040	0.750579	down	6.15973	0.0341527	0.999954		chr22	-	46271879	46283628	Noncoding	TCONS_00029490	Rinn lincRNA	linc-SMC1B-4 chr22:-:46271878-46283628					5.96174	6.69964	5.29879	5.87086	5.93279	6.76444	7.20851	5.45054	6.12912	6.28083
16674449	0.709035	down	8.61093	0.0341852	0.999954	TOR1AIP1	chr1	+	179851177	179889211	Coding	NM_001267578	RefSeq	Homo sapiens torsin A interacting protein 1 (TOR1AIP1), transcript variant 1, mRNA.		IPR008662:Lamina-associated polypeptide 1C	Q5JTV8	Hs.496459	8.85766	8.5879	7.87616	7.66924	8.82353	9.28321	8.68978	8.50023	8.80926	9.01237
17084413	1.62709	up	6.47397	0.0341866	0.999954		chr9	+	33868538	33868663	snRNA	ENST00000515939	ENSEMBL	ncrna:snRNA chromosome:GRCh37:9:33868538:33868663:1 gene:ENSG00000251748 gene_biotype:snRNA transcript_biotype:snRNA					6.6861	6.00025	7.21561	6.40541	7.81823	5.43699	5.74001	6.0542	6.77123	6.61168
16832255	0.749069	down	7.9975	0.0342153	0.999954	DHRS7B	chr17	+	21030241	21095285	Coding	NM_015510	RefSeq	Homo sapiens dehydrogenase/reductase (SDR family) member 7B (DHRS7B), mRNA.		IPR002198:Short-chain dehydrogenase/reductase SDR;IPR013952:Protein of unknown function DUF1776, fungi;IPR013968:Polyketide synthase, KR	Q6IAN0	Hs.386989	7.9989	7.90491	7.61042	7.31014	8.12105	8.64196	8.33831	7.80267	8.00954	8.23709
16922327	0.675377	down	8.39491	0.0343378	0.999954	ITSN1	chr21	+	35014706	35272165	Coding	NM_003024	RefSeq	Homo sapiens intersectin 1 (SH3 domain protein) (ITSN1), transcript variant 1, mRNA.		IPR000008:C2 calcium-dependent membrane targeting;IPR000219:Dbl homology (DH) domain;IPR001452:Src homology-3 domain;IPR011511:Variant SH3;IPR001849:Pleckstrin homology domain	Q8IWU0;Q86VI9;Q6J334;Q6J1T2;Q6J1T1;Q6PD56;Q6GMY7;Q2LAE2;Q15811;Q8IWH9;Q7Z328;Q14BD3;A8CTX8;Q14BD4;A8CTY3;A7Y322;B4DTM2;A7XZY7;Q0PW94;A8W608;A8CTY7;A8DCP3;Q0PW95;A8D7D0;Q0PW97;Q0PW96;A8CTZ0;D6PAV9;D6PAW0;Q20BK3;Q7Z453;Q7Z452;D6PAW2	Hs.160324	8.01055	7.75449	8.52001	7.72774	8.54616	8.72969	8.34372	8.90102	9.02608	8.38962
16904942	0.699811	down	5.34468	0.0343518	0.999954	C2orf77	chr2	-	170501935	170550943	Coding	ENST00000447353	ENSEMBL	cdna:known chromosome:GRCh37:2:170501935:170550943:-1 gene:ENSG00000154479 gene_biotype:protein_coding transcript_biotype:protein_coding			B4DX81	Hs.370111	5.19579	5.07535	5.45769	5.33667	4.3705	5.75506	5.42533	6.19316	5.20334	5.43392
16773258	0.723333	down	8.15169	0.0343704	0.999954		chr13	+	25183217	25183313	miRNA	ENST00000390174	ENSEMBL	ncrna:miRNA chromosome:GRCh37:13:25183217:25183313:1 gene:ENSG00000211508 gene_biotype:miRNA transcript_biotype:miRNA					7.87514	7.65385	7.9597	8.33271	7.76886	8.42704	8.56988	8.39411	8.23702	8.29855
16948150	0.724069	down	3.48189	0.0344247	0.999954	RN5S147	chr3	+	176481021	176481129	rRNA	ENST00000516493	ENSEMBL	ncrna:rRNA chromosome:GRCh37:3:176481021:176481129:1 gene:ENSG00000252302 gene_biotype:rRNA transcript_biotype:rRNA					3.06906	2.95996	3.78995	3.36224	3.06376	3.51014	3.90721	4.05814	3.3679	3.73058
16718414	0.623974	down	7.81196	0.0344355	0.999954	GPAM	chr10	-	113909622	113975135	Coding	NM_020918	RefSeq	Homo sapiens glycerol-3-phosphate acyltransferase, mitochondrial (GPAM), nuclear gene encoding mitochondrial protein, transcript variant 2, mRNA.		IPR002123:Phospholipid/glycerol acyltransferase	Q9HCL2;Q6ZMF6;Q86T70;Q8N1G6;Q6ZMG4	Hs.42586	7.41416	7.03479	8.29022	7.26741	7.35212	8.14818	7.84257	9.94118	7.76795	7.06103
16957929	0.607497	down	9.35976	0.034445	0.999954	RABL3	chr3	-	120405528	120461840	Coding	NM_173825	RefSeq	Homo sapiens RAB, member of RAS oncogene family-like 3 (RABL3), mRNA.		IPR001806:Small GTPase superfamily;IPR006689:Small GTPase superfamily, ARF/SAR type;IPR006762:Gtr1/RagA G protein;IPR013684:Mitochondrial Rho-like	Q5HYI8	Hs.444360	9.37418	9.93542	8.56688	7.64955	9.47515	10.2598	9.88289	8.93836	9.56962	9.94576
16672478	1.75119	up	8.36242	0.0344577	0.999954	SLAMF8	chr1	+	159796479	159807282	Coding	NM_020125	RefSeq	Homo sapiens SLAM family member 8 (SLAMF8), mRNA.			Q9Y351;Q9P0V8	Hs.438683	10.2945	8.18316	7.87778	8.22988	9.24764	8.52258	7.56719	7.18813	8.70694	7.80643
16703715	0.599262	down	7.62048	0.0344932	0.999954	ZEB1	chr10	+	31607424	31821599	Coding	NM_030751	RefSeq	Homo sapiens zinc finger E-box binding homeobox 1 (ZEB1), transcript variant 2, mRNA.	Hypertrophy_model	IPR001356:Homeodomain;IPR007087:Zinc finger, C2H2	Q8NB68;B4DJV0;P37275;B2RBI8;Q2KJ05;B4DGU2;B4DUW9;B4DS26;B4DSB8;Q13088	Hs.124503	7.61594	6.64583	7.19076	6.40033	8.40269	8.21049	7.54778	7.91486	8.22491	8.05122
16790772	0.768627	down	4.66245	0.0344995	0.999954		chr14	-	23625518	23625623	snRNA	ENST00000365359	ENSEMBL	ncrna:snRNA chromosome:GRCh37:14:23625518:23625623:-1 gene:ENSG00000202229 gene_biotype:snRNA transcript_biotype:snRNA					4.64582	4.68622	4.24265	4.24908	4.53935	5.27677	4.94919	4.64469	4.6411	4.74959
16920315	0.665536	down	8.00903	0.0345817	0.999954	NFATC2	chr20	-	50003494	50179339	Coding	NM_012340	RefSeq	Homo sapiens nuclear factor of activated T-cells, cytoplasmic, calcineurin-dependent 2 (NFATC2), transcript variant 1, mRNA.		IPR002909:Cell surface receptor IPT/TIG;IPR011539:Rel homology	Q13469	Hs.713650	8.08113	7.25062	7.70352	7.26355	8.27779	8.32816	7.84643	8.90413	8.31552	8.11943
17096958	0.644577	down	7.34736	0.0346294	0.999954	FRRS1L	chr9	-	111899167	111929571	Coding	ENST00000374581	ENSEMBL	cdna:known chromosome:GRCh37:9:111899167:111929571:-1 gene:ENSG00000136805 gene_biotype:protein_coding transcript_biotype:protein_coding		IPR005018:DOMON domain	Q9P0K9	Hs.347537	7.1569	6.73263	6.82771	7.18389	7.25175	8.14423	8.08666	7.39489	6.84792	7.84706
16714720	1.39438	up	5.36802	0.0346741	0.999954		chr10	-	62672523	62672685	snRNA	ENST00000411175	ENSEMBL	ncrna:snRNA chromosome:GRCh37:10:62672523:62672685:-1 gene:ENSG00000223107 gene_biotype:snRNA transcript_biotype:snRNA					5.29752	5.4656	5.56142	6.15368	5.56094	5.02236	5.13269	5.52622	5.16175	4.79803
16979875	0.554022	down	8.61227	0.0346812	0.999954	PCDH18	chr4	-	138440072	138453648	Coding	NM_019035	RefSeq	Homo sapiens protocadherin 18 (PCDH18), mRNA.		IPR002126:Cadherin;IPR013164:Cadherin, N-terminal	Q9HCL0;Q5HYG2;Q9NT87	Hs.591691	8.51699	8.31543	7.85292	7.13766	9.1084	10.181	8.81688	9.06934	8.62705	8.49706
16920531	0.720336	down	5.61841	0.0347238	0.999954	CBLN4	chr20	-	54572496	54580528	Coding	ENST00000064571	ENSEMBL	cdna:known chromosome:GRCh37:20:54572496:54580528:-1 gene:ENSG00000054803 gene_biotype:protein_coding transcript_biotype:protein_coding		IPR001073:Complement C1q protein	Q9NTU7	Hs.126141	5.61495	5.40195	5.52625	5.28153	5.08424	5.60564	5.66782	6.01417	5.91156	6.07602
17115077	0.658011	down	8.10477	0.0347293	0.999954	CETN2	chrX	-	151995517	151999321	Coding	ENST00000370277	ENSEMBL	cdna:known chromosome:GRCh37:X:151995517:151999321:-1 gene:ENSG00000147400 gene_biotype:protein_coding transcript_biotype:protein_coding		IPR018248:EF-hand	P41208	Hs.82794	7.9089	8.31867	6.95153	7.41831	8.41691	8.65615	8.55242	8.04457	8.57992	8.20034
17057422	2.00812	up	8.95162	0.0347734	0.999954	SNORA9	chr7	-	45024977	45025109	snoRNA	NR_002952	RefSeq	Homo sapiens small nucleolar RNA, H/ACA box 9 (SNORA9), small nucleolar RNA.				Hs.741063	8.88519	9.62928	10.4716	8.37329	9.91335	6.6125	8.25027	9.45612	9.19573	8.72887
17072718	1.33441	up	6.58403	0.0347803	0.999954	PVT1	chr8	+	128938355	128943402	Noncoding	TCONS_00014546	Rinn lincRNA	linc-EFR3A-6 chr8:+:128938354-128943402				Hs.133107	6.19399	6.85842	6.69872	7.10477	7.10474	5.9821	6.28791	6.57557	6.70048	6.33356
16843680	1.60043	up	7.67929	0.0348111	0.999954	MYO19	chr17	-	34851482	34891305	Coding	NM_001163735	RefSeq	Homo sapiens myosin XIX (MYO19), transcript variant 2, mRNA.		IPR001609:Myosin head, motor domain	Q96H55;B7Z1T7;B4E218;B4DSL5	Hs.302051	7.49566	8.48628	7.98748	7.46469	8.65849	7.24031	7.37485	6.96742	7.7961	7.3216
16669481	1.57804	up	8.56439	0.0348172	0.999954		chr1	+	142653718	142653799	miRNA	ENST00000459390	ENSEMBL	ncrna:miRNA chromosome:GRCh37:1:142653718:142653799:1 gene:ENSG00000239012 gene_biotype:miRNA transcript_biotype:miRNA					8.13285	9.07384	9.13501	8.67125	9.4543	8.2574	8.88245	7.94563	8.10637	7.98475
16691852	1.57804	up	8.56439	0.0348172	0.999954		chr1	-	143438382	143438463	miRNA	ENST00000459390	ENSEMBL	ncrna:miRNA chromosome:GRCh37:1:142653718:142653799:1 gene:ENSG00000239012 gene_biotype:miRNA transcript_biotype:miRNA					8.13285	9.07384	9.13501	8.67125	9.4543	8.2574	8.88245	7.94563	8.10637	7.98475
17063571	1.63127	up	6.1518	0.0349408	0.999954		chr7	-	140075363	140075466	snoRNA	ENST00000459596	ENSEMBL	ncrna:snoRNA chromosome:GRCh37:7:140075363:140075466:-1 gene:ENSG00000238868 gene_biotype:snoRNA transcript_biotype:snoRNA					5.17178	5.68806	8.18537	7.14617	6.3326	4.9921	5.36703	6.23103	6.36185	6.04199
17060840	1.37704	up	6.2618	0.034972	0.999954	MOGAT3	chr7	-	100838288	100844302	Coding	ENST00000223114	ENSEMBL	cdna:known chromosome:GRCh37:7:100838288:100844302:-1 gene:ENSG00000106384 gene_biotype:protein_coding transcript_biotype:protein_coding		IPR007130:Diacylglycerol acyltransferase	Q86VF5	Hs.512217	6.08889	6.98149	6.55639	6.68889	6.14727	5.9335	6.11962	6.16359	5.88504	6.05332
17051105	1.31243	up	8.33764	0.0350283	0.999954	SND1	chr7	+	127292202	127732661	Coding	NM_014390	RefSeq	Homo sapiens staphylococcal nuclease and tudor domain containing 1 (SND1), mRNA.		IPR002999:Tudor domain;IPR006021:Staphylococcal nuclease (SNase-like)	Q86UF7;B3KU67;Q59FF0;B2R5U1;Q7KZF4;B4E299	Hs.122523	8.60316	8.56986	8.36564	8.35303	8.77711	8.35098	8.20975	7.76053	8.20716	8.17917
17076103	0.674344	down	6.19052	0.0350492	0.999954	TEX15	chr8	-	30689060	30748122	Coding	NM_031271	RefSeq	Homo sapiens testis expressed 15 (TEX15), mRNA.			A5D8W7	Hs.458316	5.79791	6.40686	5.70047	6.24629	5.37994	7.08956	6.70467	6.27415	6.11176	6.19355
16756286	1.31564	up	8.62786	0.0350559	0.999954	C12orf75	chr12	+	105629065	105806934	Coding	NM_001145199	RefSeq	Homo sapiens chromosome 12 open reading frame 75 (C12orf75), mRNA.			Q8TAD7	Hs.368938	8.56967	9.74157	8.45858	8.12422	9.23466	8.40424	9.42083	8.15168	7.38795	8.7852
17005578	1.4151	up	5.8336	0.0350726	0.999954	HIST1H2BC	chr6	+	26183958	26184458	Coding	ENST00000356530	ENSEMBL	cdna:known chromosome:GRCh37:6:26183958:26184454:1 gene:ENSG00000197697 gene_biotype:protein_coding transcript_biotype:protein_coding		IPR003958:Transcription factor CBF/NF-Y/archaeal histone;IPR007125:Histone core	P62807	Hs.182137	5.90281	5.78129	6.06541	6.4542	6.21656	5.49842	5.85302	4.99306	6.0831	5.48814
17024744	0.707326	down	5.18866	0.0350784	0.999954		chr6	-	151668162	151668247	snoRNA	ENST00000458767	ENSEMBL	ncrna:snoRNA chromosome:GRCh37:6:151668162:151668247:-1 gene:ENSG00000238939 gene_biotype:snoRNA transcript_biotype:snoRNA					5.32053	4.64046	4.94713	5.0242	4.76212	5.59304	5.09969	5.57981	5.02309	5.89657
16801428	0.745929	down	7.19934	0.0350858	0.999954	GCOM1	chr15	+	57884102	58074960	Coding	NM_001018090	RefSeq	Homo sapiens GRINL1A complex locus 1 (GCOM1), transcript variant 1, mRNA.			P0CAP2;Q53ER8;P0CAP1;H8Y6P7;Q6EEV4;Q6EES4	Hs.437256	6.96763	7.31814	7.07562	6.43352	7.14455	7.26611	7.49126	7.34547	7.31285	7.63822
16834165	1.34158	up	4.56213	0.0351033	0.999954	KRTAP9-7	chr17	+	39431911	39432949	Coding	ENST00000391354	ENSEMBL	cdna:known chromosome:GRCh37:17:39431911:39432949:1 gene:ENSG00000180386 gene_biotype:protein_coding transcript_biotype:protein_coding					4.27129	4.92392	4.85791	5.12255	4.69482	4.26353	4.652	4.32898	4.5191	3.9872
16692341	1.36313	up	7.46964	0.0351123	0.999954	ACP6	chr1	-	147119168	147142634	Coding	NM_016361	RefSeq	Homo sapiens acid phosphatase 6, lysophosphatidic (ACP6), mRNA.		IPR000560:Histidine phosphatase superfamily, clade-2	Q9NPH0	Hs.562154	7.58937	8.02841	7.44292	7.22141	8.18343	7.51247	7.18656	6.77802	7.07821	7.67565
16763926	0.527327	down	7.91402	0.0351517	0.999954		chr12	-	48876841	48876921	miRNA	ENST00000408244	ENSEMBL	ncrna:miRNA chromosome:GRCh37:12:48876841:48876921:-1 gene:ENSG00000221171 gene_biotype:miRNA transcript_biotype:miRNA					7.6866	7.17155	7.97323	8.08827	6.34238	7.66948	8.90109	9.29897	7.76066	8.24798
16995809	0.671904	down	6.71456	0.0351811	0.999954	OXCT1	chr5	-	41730167	41870791	Coding	NM_000436	RefSeq	Homo sapiens 3-oxoacid CoA transferase 1 (OXCT1), nuclear gene encoding mitochondrial protein, mRNA.	Synthesis_and_Degradation_of_Keton_Bodies_KEGG	IPR004165:Coenzyme A transferase family I	A1E286;B2R5V2;P55809	Hs.278277	6.95068	5.9427	6.19593	6.10072	6.94857	7.20726	6.81005	7.09269	7.17756	6.71941
17002610	0.702833	down	5.22133	0.0352026	0.999954	MIR103A1	chr5	-	167987897	167987982	miRNA	NR_029520	RefSeq	Homo sapiens microRNA 103a-1 (MIR103A1), microRNA.					4.97239	5.42155	4.88787	4.9636	4.58938	5.40839	5.23594	5.72076	5.48104	5.53239
16696217	0.623374	down	7.03561	0.0352121	0.999954	SELP	chr1	-	169558037	169599380	Coding	ENST00000367790	ENSEMBL	cdna:known chromosome:GRCh37:1:169558090:169599380:-1 gene:ENSG00000174175 gene_biotype:protein_coding transcript_biotype:protein_coding		IPR000436:Sushi/SCR/CCP;IPR001304:C-type lectin	Q6ULR6;B2R785;Q6NUL9;P16109;Q8N1E9	Hs.73800	8.24395	6.36137	6.31074	6.25815	6.29926	7.99769	6.93108	7.69848	6.58237	7.673
16991472	0.652094	down	6.56503	0.0352352	0.999954	SGCD	chr5	+	155297354	156194799	Coding	NM_000337	RefSeq	Homo sapiens sarcoglycan, delta (35kDa dystrophin-associated glycoprotein) (SGCD), transcript variant 1, mRNA.		IPR006875:Sarcoglycan complex subunit protein	Q92629	Hs.387207	6.02391	6.0977	6.10938	6.16852	6.88352	7.43013	6.69779	7.01218	6.59057	6.6366
17025564	0.692983	down	5.84053	0.0352612	0.999954	LINC00473	chr6	-	166315365	166401527	Noncoding	NR_026860	RefSeq	Homo sapiens long intergenic non-protein coding RNA 473 (LINC00473), transcript variant 1, non-coding RNA.			A8K010	Hs.31917	5.79815	5.59011	5.49286	5.53709	5.46167	5.88474	6.12306	5.98212	5.76075	6.77475
16837820	1.67442	up	7.72288	0.0352727	0.999954	LLGL2	chr17	+	73521783	73571290	Coding	NM_004524	RefSeq	Homo sapiens lethal giant larvae homolog 2 (Drosophila) (LLGL2), transcript variant 1, mRNA.		IPR001680:WD40 repeat;IPR013577:Lethal giant larvae homologue 2	A0PJJ0;Q6P1M3;B3KX47	Hs.514477	7.54526	9.92418	8.15283	7.17934	7.67192	7.49137	8.36519	6.60779	6.52397	7.76691
16841447	0.502101	down	7.21719	0.0352909	0.999954	LOC100289255	chr17	-	10698227	10707416	Noncoding	NR_036581	RefSeq	Homo sapiens uncharacterized LOC100289255 (LOC100289255), non-coding RNA.			A6NJY4	Hs.306721	7.22491	6.9714	6.05428	7.03834	6.31215	8.37125	8.60433	6.81782	6.27144	8.50599
16978791	0.735098	down	5.11167	0.0353038	0.999954		chr4	-	108038489	108038561	snoRNA	ENST00000516757	ENSEMBL	ncrna:snoRNA chromosome:GRCh37:4:108038489:108038561:-1 gene:ENSG00000252566 gene_biotype:snoRNA transcript_biotype:snoRNA					4.84918	4.85189	5.38918	4.93001	4.42812	5.57664	5.11837	5.8694	4.9149	5.18903
16986537	0.757456	down	5.03896	0.0353065	0.999954		chr5	+	77612860	77612961	misc_RNA	ENST00000383987	ENSEMBL	ncrna:misc_RNA chromosome:GRCh37:5:77612860:77612961:1 gene:ENSG00000206714 gene_biotype:misc_RNA transcript_biotype:misc_RNA					4.90429	4.50963	5.15293	4.75359	4.87245	5.50065	4.94656	5.75203	4.79691	5.20057
16987653	0.707955	down	7.69921	0.0354179	0.999954		chr5	+	100068762	100069090	misc_RNA	ENST00000384539	ENSEMBL	ncrna:misc_RNA chromosome:GRCh37:5:100068762:100069090:1 gene:ENSG00000207269 gene_biotype:misc_RNA transcript_biotype:misc_RNA					7.66244	7.08471	8.00136	7.31362	7.18824	8.09915	7.87966	8.58466	7.11604	8.06221
17092648	0.64515	down	7.45414	0.0354195	0.999954	BNC2	chr9	-	16409501	16870841	Coding	NM_017637	RefSeq	Homo sapiens basonuclin 2 (BNC2), mRNA.			Q6ZN30;Q5H9S4;B4DR27;B4E3J2;Q06HC1;Q06HC4;Q06HC3;Q06HB7;Q06HB9;Q06HC2;Q06HC7;Q06HB8;Q06HB6;Q06HB5;Q06HC6;Q06HC5	Hs.656581	7.12104	6.34077	6.82386	7.25219	8.15209	8.00145	7.33517	7.52948	8.3095	7.67582
16762661	0.69267	down	6.71107	0.035446	0.999954	PTHLH	chr12	-	28111017	28125638	Coding	ENST00000535992	ENSEMBL	cdna:known chromosome:GRCh37:12:28115261:28123282:-1 gene:ENSG00000087494 gene_biotype:protein_coding transcript_biotype:protein_coding		IPR001415:Parathyroid hormone/parathyroid hormone-related protein	Q53XY9;P12272	Hs.591159	6.79551	6.00593	6.18994	6.52419	6.7154	7.25859	7.15471	6.90297	6.353	7.2105
17097643	1.54624	up	7.07265	0.0354678	0.999954	TNFSF15	chr9	-	117546915	117568408	Coding	NM_005118	RefSeq	Homo sapiens tumor necrosis factor (ligand) superfamily, member 15 (TNFSF15), transcript variant 1, mRNA.		IPR006052:Tumour necrosis factor	O95150	Hs.23349	8.18045	7.89089	6.82484	6.80858	7.23039	7.01645	6.56276	7.05451	6.36808	6.78955
16709427	1.33403	up	6.2689	0.0354877	0.999954		chr10	+	115580218	115580349	snoRNA	ENST00000391287	ENSEMBL	ncrna:snoRNA chromosome:GRCh37:10:115580218:115580349:1 gene:ENSG00000212589 gene_biotype:snoRNA transcript_biotype:snoRNA					6.09476	6.59528	6.96171	6.60446	6.12776	5.95689	5.98297	6.41723	5.93618	6.01172
16986501	0.698279	down	5.94415	0.0355625	0.999954	PDE8B	chr5	+	76506274	76725632	Coding	ENST00000264917	ENSEMBL	cdna:known chromosome:GRCh37:5:76506706:76725632:1 gene:ENSG00000113231 gene_biotype:protein_coding transcript_biotype:protein_coding	G_Protein_Signaling	IPR001789:Signal transduction response regulator, receiver domain;IPR002073:3'5'-cyclic nucleotide phosphodiesterase, catalytic domain;IPR013655:PAS fold-3;IPR013656:PAS fold-4;IPR013767:PAS fold;IPR013938:3'5'-cyclic nucleotide phosphodiesterase PDE8	B3KMJ9;B3KN77;O95263;Q3ZCW6;Q3ZCR2	Hs.584830	5.69099	5.89254	5.46798	5.24858	6.12535	6.63961	6.86315	6.00255	5.47586	6.03489
16973771	1.41009	up	8.66635	0.0356101	0.999954	MFSD10	chr4	-	2932288	2936586	Coding	NM_001146069	RefSeq	Homo sapiens major facilitator superfamily domain containing 10 (MFSD10), transcript variant 2, mRNA.		IPR011701:Major facilitator superfamily;IPR005828:General substrate transporter	Q14728	Hs.632581	9.06478	9.08767	8.62577	8.56695	9.22607	8.26247	8.3145	8.38095	8.69845	8.43594
16767470	1.58541	up	6.45552	0.0356144	0.999954	PTPRR	chr12	-	71031853	71314623	Coding	NM_002849	RefSeq	Homo sapiens protein tyrosine phosphatase, receptor type, R (PTPRR), transcript variant 1, mRNA.		IPR000242:Protein-tyrosine phosphatase, receptor/non-receptor type	Q15256;Q569H9;B7Z3J1;Q2TAJ3;B7Z956;Q05B41;Q0VD90;Q7Z2V8;B7Z998;Q68CP6	Hs.506076	6.19213	6.90603	7.57785	6.07066	7.19309	6.24762	6.70959	5.98384	5.61199	6.06243
16676215	1.31827	up	5.6484	0.0356998	0.999954	SNORA77	chr1	+	203698709	203698833	snoRNA	NR_003019	RefSeq	Homo sapiens small nucleolar RNA, H/ACA box 77 (SNORA77), small nucleolar RNA.				Hs.676135	5.81719	5.89916	5.67633	5.9588	5.88714	5.5132	5.48254	5.60933	5.4047	5.23562
16820937	2.23793	up	7.73398	0.0357324	0.999954	HP	chr16	+	72088508	72094955	Coding	NM_005143	RefSeq	Homo sapiens haptoglobin (HP), transcript variant 1, mRNA.		IPR001254:Peptidase S1/S6, chymotrypsin/Hap	P00738;Q0VAC5;Q6PEJ8;Q6NSB4;B3KP77	Hs.513711	6.66421	5.66675	12.4068	7.37455	9.46303	6.18117	5.96815	9.16686	6.54261	7.90572
16716350	0.577732	down	7.75716	0.0357693	0.999954	ACTA2	chr10	-	90694831	90751147	Coding	NM_001141945	RefSeq	Homo sapiens actin, alpha 2, smooth muscle, aorta (ACTA2), transcript variant 1, mRNA.	Smooth_muscle_contraction;Striated_muscle_contraction	IPR004000:Actin-like	P62736;B4DUI8	Hs.500483	6.99336	6.38289	7.67807	7.54212	8.21056	8.37129	8.20225	8.45189	7.90458	7.83463
16921679	0.759827	down	6.36364	0.0357848	0.999954	CHODL	chr21	+	19165801	19639690	Coding	NM_024944	RefSeq	Homo sapiens chondrolectin (CHODL), transcript variant 1, mRNA.		IPR001304:C-type lectin	Q9H9P2	Hs.283725	6.11427	6.32603	6.2153	6.21554	5.95641	6.55772	6.41114	6.47585	6.80523	6.5589
16855560	1.34088	up	3.69632	0.0358029	0.999954		chr18	-	56486115	56486248	snoRNA	ENST00000362843	ENSEMBL	ncrna:snoRNA chromosome:GRCh37:18:56486115:56486248:-1 gene:ENSG00000199713 gene_biotype:snoRNA transcript_biotype:snoRNA					3.70106	3.66007	3.95488	4.36018	3.86335	3.49622	3.48437	3.5489	3.47069	3.42347
16722189	0.595783	down	8.07764	0.0358473	0.999954	TEAD1	chr11	+	12695969	12966298	Coding	NM_021961	RefSeq	Homo sapiens TEA domain family member 1 (SV40 transcriptional enhancer factor) (TEAD1), mRNA.		IPR000818:TEA/ATTS	A4FUP2	Hs.655331	7.57361	7.73382	7.48896	7.11725	8.60672	8.80432	8.40087	8.01192	8.83415	8.20481
16942450	0.608239	down	6.4184	0.0358626	0.999954	ADAMTS9-AS1	chr3	+	64547014	64575765	Coding	ENST00000493124	ENSEMBL	cdna:known chromosome:GRCh37:3:64547406:64569188:1 gene:ENSG00000241158 gene_biotype:processed_transcript transcript_biotype:antisense					5.93945	5.66604	6.41403	6.55372	5.72555	6.97478	6.75895	6.90271	6.06563	7.18317
17005603	1.54217	up	4.88509	0.0358894	0.999954	HIST1H2BC	chr6	+	26273144	26273640	Coding	ENST00000377733	ENSEMBL	cdna:known chromosome:GRCh37:6:26273144:26273622:1 gene:ENSG00000168242 gene_biotype:protein_coding transcript_biotype:protein_coding		IPR003958:Transcription factor CBF/NF-Y/archaeal histone;IPR007125:Histone core	P62807	Hs.182137	5.14069	5.64857	4.8968	4.59267	5.70912	4.57581	4.51859	4.29938	4.95836	4.5109
17108428	1.43966	up	7.33871	0.0359041	0.999954	PLXNA3	chrX	+	153686621	153701989	Coding	NM_017514	RefSeq	Homo sapiens plexin A3 (PLXNA3), mRNA.		IPR001627:Semaphorin/CD100 antigen;IPR002165:Plexin;IPR002909:Cell surface receptor IPT/TIG;IPR013548:Plexin, cytoplasmic RasGAP domain	P51805	Hs.632839	7.06537	7.86065	7.2267	7.24772	8.60741	6.87692	7.39188	6.84111	7.01169	7.25761
17109078	0.7383	down	7.03025	0.0359171	0.999954	ARHGAP6	chrX	-	11136239	11683821	Coding	NM_013423	RefSeq	Homo sapiens Rho GTPase activating protein 6 (ARHGAP6), transcript variant 4, mRNA.		IPR000198:Rho GTPase-activating protein domain	O43182;B4DN07;A8KAL3;B7Z8H7;B4DN35;Q59HG6	Hs.435291	6.61825	6.48279	6.83218	6.93775	7.18599	7.30195	7.1444	7.23209	6.84578	7.72134
16835481	1.40369	up	4.45642	0.0359178	0.999954		chr17	+	46958202	46958329	snoRNA	ENST00000391263	ENSEMBL	ncrna:snoRNA chromosome:GRCh37:17:46958202:46958329:1 gene:ENSG00000212565 gene_biotype:snoRNA transcript_biotype:snoRNA					4.32235	4.54777	4.63293	5.06089	4.94123	4.21235	4.3127	4.38591	4.26051	3.8876
16675036	1.87149	up	5.22057	0.0359455	0.999954		chr1	+	185339834	185344123	Noncoding	TCONS_00001221	Rinn lincRNA	linc-HMCN1-2 chr1:+:185339833-185344123					6.86525	4.91484	5.05274	4.7883	6.74218	4.89631	4.65631	4.89139	4.70312	4.69523
17069506	1.41694	up	5.92423	0.0359623	0.999954	DNAJC5B	chr8	+	66933791	67012755	Coding	NM_033105	RefSeq	Homo sapiens DnaJ (Hsp40) homolog, subfamily C, member 5 beta (DNAJC5B), mRNA.		IPR001623:Heat shock protein DnaJ, N-terminal	Q9UF47	Hs.491885	6.39355	5.62842	6.20444	5.84655	6.8051	5.78993	5.47126	5.55213	5.84653	5.70434
16661508	1.45099	up	7.2513	0.0360179	0.999954	SMPDL3B	chr1	+	28261504	28285668	Coding	ENST00000373894	ENSEMBL	cdna:known chromosome:GRCh37:1:28261504:28285668:1 gene:ENSG00000130768 gene_biotype:protein_coding transcript_biotype:protein_coding		IPR004843:Metallophosphoesterase domain	Q92485;B4DEC6	Hs.123659	7.62044	8.25887	6.77756	7.42407	7.51813	7.10567	7.23528	7.05523	6.63898	6.87872
16754111	0.662116	down	6.45649	0.0360212	0.999954	KCNMB4	chr12	+	70760056	70828072	Coding	NM_014505	RefSeq	Homo sapiens potassium large conductance calcium-activated channel, subfamily M, beta member 4 (KCNMB4), mRNA.		IPR003930:Potassium channel, calcium-activated, BK, beta subunit	Q86W47	Hs.525529	5.93049	6.13733	6.01313	6.11725	6.59714	6.80217	6.19072	6.87263	7.38954	6.5145
16788574	0.697485	down	3.75053	0.0360581	0.999954	SNORD113-2	chr14	+	101393679	101393750	snoRNA	NR_003230	RefSeq	Homo sapiens small nucleolar RNA, C/D box 113-2 (SNORD113-2), small nucleolar RNA.					3.49786	3.38115	3.49023	3.36456	3.71943	3.69893	4.67949	3.86471	3.51697	4.29196
16798146	0.63145	down	11.7805	0.0362317	0.999954	SNORD116-5	chr15	+	25307479	25307575	snoRNA	NR_003320	RefSeq	Homo sapiens small nucleolar RNA, C/D box 116-5 (SNORD116-5), small nucleolar RNA.					11.1829	11.7337	12.0727	10.3636	11.8916	11.8431	12.3346	11.8728	12.0792	12.4311
16798150	0.63145	down	11.7805	0.0362317	0.999954	SNORD116-5	chr15	+	25312934	25313030	snoRNA	NR_003320	RefSeq	Homo sapiens small nucleolar RNA, C/D box 116-5 (SNORD116-5), small nucleolar RNA.					11.1829	11.7337	12.0727	10.3636	11.8916	11.8431	12.3346	11.8728	12.0792	12.4311
16822619	1.29432	up	5.60915	0.0362365	0.999954	SSTR5-AS1	chr16	-	1114081	1128731	Noncoding	NR_027242	RefSeq	Homo sapiens SSTR5 antisense RNA 1 (non-protein coding) (SSTR5-AS1), non-coding RNA.			Q96MJ9	Hs.250557	5.75324	6.37304	5.64146	5.84259	5.3659	5.57146	5.77708	5.22582	5.46906	5.07185
16760953	0.342215	down	8.23146	0.0362503	0.999954	MFAP5	chr12	-	8789942	8815484	Coding	NM_003480	RefSeq	Homo sapiens microfibrillar associated protein 5 (MFAP5), mRNA.		IPR008673:Microfibril-associated glycoprotein	B3KW70;Q13361;Q7Z490;A8K3H0	Hs.512842	6.64841	6.63045	6.46741	9.00228	8.54119	9.31229	7.62404	10.3436	10.1597	7.58524
17107175	0.57378	down	7.86368	0.0363297	0.999954	CT45A3	chrX	+	134883488	134893393	Coding	ENST00000443882	ENSEMBL	cdna:known chromosome:GRCh37:X:134887233:134891519:1 gene:ENSG00000232417 gene_biotype:protein_coding transcript_biotype:protein_coding				Hs.535080	7.77301	6.80422	7.77303	8.15309	6.81147	7.2867	7.07779	9.26982	9.6209	8.06676
16863063	1.54364	up	6.49172	0.0363543	0.999954	CBLC	chr19	+	45281126	45303903	Coding	NM_012116	RefSeq	Homo sapiens Cbl proto-oncogene, E3 ubiquitin protein ligase C (CBLC), transcript variant 1, mRNA.		IPR003153:Adaptor protein Cbl, N-terminal helical;IPR014741:Adaptor protein Cbl, EF hand-like;IPR014742:Adaptor protein Cbl, SH2-like;IPR018957:Zinc finger, C3HC4 RING-type	Q9ULV8	Hs.466907	6.29021	7.93519	6.92545	6.33307	6.54051	6.16363	6.52025	5.71452	6.14904	6.34531
16852008	1.46589	up	6.87677	0.0363615	0.999954	MOCOS	chr18	+	33767480	33852120	Coding	ENST00000261326	ENSEMBL	cdna:known chromosome:GRCh37:18:33767482:33852120:1 gene:ENSG00000075643 gene_biotype:protein_coding transcript_biotype:protein_coding		IPR000192:Aminotransferase, class V/Cysteine desulfurase;IPR005302:Molybdenum cofactor sulfurase, C-terminal;IPR005303:MOSC, N-terminal beta barrel	Q96EN8	Hs.405028	6.64328	7.85647	6.94955	6.66252	7.65147	6.73936	6.92333	6.58021	6.32042	6.44107
16753607	0.703043	down	7.28623	0.0363913	0.999954	MSRB3	chr12	+	65672423	65882024	Coding	NM_001193460	RefSeq	Homo sapiens methionine sulfoxide reductase B3 (MSRB3), nuclear gene encoding mitochondrial protein, transcript variant 3, mRNA.		IPR002579:Methionine sulphoxide reductase B	Q6MZU8;Q8IXL7	Hs.339024	6.80699	6.53512	7.02709	7.09738	7.69376	7.53884	7.35296	7.89202	7.42153	7.49657
16833876	1.69026	up	6.96499	0.0364656	0.999954	GRB7	chr17	+	37894162	37903545	Coding	NM_005310	RefSeq	Homo sapiens growth factor receptor-bound protein 7 (GRB7), transcript variant 1, mRNA.		IPR000159:Ras-association;IPR000980:SH2 domain;IPR001849:Pleckstrin homology domain;IPR015042:BPS (Between PH and SH2) domain	Q14451	Hs.86859	6.45426	8.34734	7.68541	6.78474	7.4463	6.79329	6.99949	6.02565	6.5624	6.55098
17024394	0.74738	down	8.45635	0.036575	0.999954	PLAGL1	chr6	-	144261437	144385735	Coding	ENST00000354765	ENSEMBL	cdna:known chromosome:GRCh37:6:144261439:144306311:-1 gene:ENSG00000118495 gene_biotype:protein_coding transcript_biotype:protein_coding		IPR007087:Zinc finger, C2H2	A1YLA1;Q9UM63	Hs.444975	8.4057	7.78119	7.98798	8.16392	8.89273	8.57868	8.50516	8.44212	8.82535	8.98064
16805623	0.675375	down	6.87255	0.0365805	0.999954		chr15	+	100347228	100417353	Noncoding	TCONS_l2_00009476	Broad TUCP	linc-ASB7-7 chr15:+:100348034-100379278					7.03064	6.11462	6.48157	6.5468	6.77352	8.31568	7.1225	6.7218	6.62005	6.99832
16832588	1.34541	up	7.61562	0.0366012	0.999954	TRAF4	chr17	+	27071023	27077976	Coding	NM_004295	RefSeq	Homo sapiens TNF receptor-associated factor 4 (TRAF4), mRNA.		IPR002083:MATH;IPR018957:Zinc finger, C3HC4 RING-type	Q9BUZ4;B4DUU9;Q2KJU6;Q2KJU5;Q2KJU3	Hs.8375	7.2809	8.3362	8.21231	7.76635	7.55244	7.07021	7.65537	7.43826	7.35582	7.48829
17087900	0.704678	down	6.73763	0.0366414	0.999954	ZNF462	chr9	+	109625378	109775915	Coding	NM_021224	RefSeq	Homo sapiens zinc finger protein 462 (ZNF462), mRNA.			Q63HJ5;Q6ZS14;Q68CP0;Q96JM2;B4DXJ8;Q9NPX5	Hs.370379	6.73147	6.06768	6.39546	5.95141	7.27972	7.36566	7.01417	6.59361	6.79837	7.17875
17006743	1.40376	up	7.68971	0.0366986	0.999954	SNORA38	chr6	+	31590856	31590987	snoRNA	NR_002971	RefSeq	Homo sapiens small nucleolar RNA, H/ACA box 38 (SNORA38), small nucleolar RNA.				Hs.689700	7.53301	7.25724	8.21385	8.62265	8.04502	6.98284	7.37847	7.92422	7.73052	7.20924
17085073	0.37648	down	10.1035	0.0367011	0.999954		chr9	+	38147425	38147558	snoRNA	ENST00000363156	ENSEMBL	ncrna:snoRNA chromosome:GRCh37:9:38147425:38147558:1 gene:ENSG00000200026 gene_biotype:snoRNA transcript_biotype:snoRNA					9.78769	8.39582	9.53956	11.7256	7.54534	10.9971	12.3582	11.0313	11.0399	8.61429
16797498	2.2872	up	7.51358	0.0367459	0.999954	IGHG3	chr14	-	106733132	106733639	Coding	BC089421	GenBank	Homo sapiens cDNA clone MGC:105008 IMAGE:3055541, complete cds.			Q5EBM2	Hs.510635	7.66011	7.48565	7.43555	8.79719	9.17334	7.6988	6.9997	5.43242	8.52626	5.92676
16788695	0.627311	down	7.17201	0.0367626	0.999954	SNORD114-27	chr14	+	101454498	101454567	snoRNA	NR_003220	RefSeq	Homo sapiens small nucleolar RNA, C/D box 114-27 (SNORD114-27), small nucleolar RNA.					6.92435	6.81107	7.22318	6.8861	6.33347	7.65005	7.53219	7.55618	6.72473	8.07876
16750325	0.657112	down	10.963	0.036771	0.999954	ANO6	chr12	+	45609770	45834187	Coding	NM_001025356	RefSeq	Homo sapiens anoctamin 6 (ANO6), transcript variant 1, mRNA.		IPR007632:Anoctamin/TMEM 16	B4E1V1;Q4KMQ2	Hs.505339	10.873	11.1675	10.4557	9.78796	11.0166	11.5436	11.3853	11.0544	11.3491	10.9973
16670387	1.86767	up	8.4972	0.0367756	0.999954	HIST2H3D	chr1	+	149824181	149825836	Coding	ENST00000369158	ENSEMBL	cdna:known chromosome:GRCh37:1:149811110:149812765:-1 gene:ENSG00000203811 gene_biotype:protein_coding transcript_biotype:protein_coding		IPR007125:Histone core	Q71DI3	Hs.647745	9.12044	9.52769	7.93921	8.7942	9.35758	8.06644	7.69497	7.48769	9.39556	7.58827
16692616	1.86767	up	8.4972	0.0367756	0.999954	HIST2H3D	chr1	-	149811110	149812765	Coding	ENST00000369158	ENSEMBL	cdna:known chromosome:GRCh37:1:149811110:149812765:-1 gene:ENSG00000203811 gene_biotype:protein_coding transcript_biotype:protein_coding		IPR007125:Histone core	Q71DI3	Hs.647745	9.12044	9.52769	7.93921	8.7942	9.35758	8.06644	7.69497	7.48769	9.39556	7.58827
16694232	1.35041	up	5.75919	0.0368083	0.999954		chr1	-	155385349	155385453	snoRNA	ENST00000458873	ENSEMBL	ncrna:snoRNA chromosome:GRCh37:1:155385349:155385453:-1 gene:ENSG00000238805 gene_biotype:snoRNA transcript_biotype:snoRNA					5.80166	5.19803	6.39894	6.50786	5.97292	5.05812	5.08752	6.07462	5.71827	5.77391
16823215	1.31098	up	7.32241	0.0368205	0.999954	PRSS22	chr16	-	2902728	2908171	Coding	NM_022119	RefSeq	Homo sapiens protease, serine, 22 (PRSS22), mRNA.		IPR001254:Peptidase S1/S6, chymotrypsin/Hap;IPR015420:Peptidase S1A, nudel	Q9GZN4	Hs.459709	7.36037	7.79124	7.82189	7.24503	7.37014	6.85339	7.44477	7.33818	6.6658	7.33328
16768076	0.651129	down	7.83188	0.0368295	0.999954	CCDC59	chr12	-	82617460	82752584	Coding	ENST00000256151	ENSEMBL	cdna:known chromosome:GRCh37:12:82746085:82752567:-1 gene:ENSG00000133773 gene_biotype:protein_coding transcript_biotype:protein_coding		IPR013730:rRNA processing	Q9P031	Hs.582627	7.68692	7.91227	7.54818	6.70581	7.75876	8.36535	8.05411	7.40131	8.05445	8.83164
16927052	1.33963	up	6.22421	0.0368828	0.999954	CDC45	chr22	+	19466982	19508135	Coding	ENST00000407835	ENSEMBL	cdna:known chromosome:GRCh37:22:19466982:19508135:1 gene:ENSG00000093009 gene_biotype:protein_coding transcript_biotype:protein_coding	Cell_cycle_KEGG;DNA_replication_Reactome;G1_to_S_cell_cycle_Reactome	IPR003874:CDC45 family	O75419;B4DDU3;B4E092;B4DYT1	Hs.474217	6.22308	6.729	5.98296	6.69952	6.54111	5.73117	6.05475	5.93214	6.50743	5.84099
17114453	0.565929	down	7.72115	0.03691	0.999954	CT45A3	chrX	-	134926788	134936735	Coding	ENST00000443882	ENSEMBL	cdna:known chromosome:GRCh37:X:134887233:134891519:1 gene:ENSG00000232417 gene_biotype:protein_coding transcript_biotype:protein_coding				Hs.535080	7.63138	6.6805	7.55428	8.01873	6.66758	7.13747	6.93848	9.15512	9.5222	7.90573
16723400	0.686055	down	9.35515	0.0369153	0.999954	HIPK3	chr11	+	33278218	33378569	Coding	ENST00000303296	ENSEMBL	cdna:known chromosome:GRCh37:11:33279133:33378569:1 gene:ENSG00000110422 gene_biotype:protein_coding transcript_biotype:protein_coding		IPR000719:Protein kinase, catalytic domain;IPR001245:Serine-threonine/tyrosine-protein kinase catalytic domain;IPR010440:Lipopolysaccharide kinase	Q9H422	Hs.201918	9.64436	8.91342	9.22838	8.22836	9.4022	9.51545	9.36485	9.92655	9.50496	9.82293
16902118	1.63554	up	5.31262	0.0369578	0.999954		chr2	-	114763018	114763232	snoRNA	ENST00000390880	ENSEMBL	ncrna:snoRNA chromosome:GRCh37:2:114763018:114763232:-1 gene:ENSG00000212182 gene_biotype:snoRNA transcript_biotype:snoRNA					5.26374	5.47006	5.64686	5.18035	6.7765	4.53946	5.15406	4.61334	5.44718	5.03463
16769419	0.580175	down	8.3339	0.0369651	0.999954	GLT8D2	chr12	-	104382762	104457961	Coding	NM_031302	RefSeq	Homo sapiens glycosyltransferase 8 domain containing 2 (GLT8D2), mRNA.		IPR002495:Glycosyl transferase, family 8	Q9H1C3	Hs.631650	8.57993	7.24666	7.05243	7.59192	9.23498	9.49678	7.84104	8.82441	8.77908	8.69181
16798148	0.751102	down	12.6981	0.0370088	0.999954	SNORD116-6	chr15	+	25310172	25310269	snoRNA	NR_003321	RefSeq	Homo sapiens small nucleolar RNA, C/D box 116-6 (SNORD116-6), small nucleolar RNA.					12.1583	12.5899	12.9159	12.1486	12.6454	12.7004	13.0403	12.8738	12.8225	13.0857
16768948	0.65877	down	6.32992	0.0370218	0.999954	ANKS1B	chr12	-	99120235	100378432	Coding	NM_152788	RefSeq	Homo sapiens ankyrin repeat and sterile alpha motif domain containing 1B (ANKS1B), transcript variant 1, mRNA.		IPR002110:Ankyrin repeat;IPR006020:Phosphotyrosine interaction domain;IPR011510:Sterile alpha motif, type 2;IPR013625:Tensin phosphotyrosine-binding domain;IPR021129:Sterile alpha motif, type 1	Q7Z6G8;B1VKB5;Q6V0K8;B4DFP6;B4DJA1;B4DH98;B7Z9I9	Hs.506458	5.9272	5.74447	5.97898	6.37623	6.11735	7.05055	6.77192	6.60623	5.98533	6.74097
17102295	0.632302	down	5.27865	0.0370273	0.999954		chrX	+	26808259	26808403	snRNA	ENST00000516682	ENSEMBL	ncrna:snRNA chromosome:GRCh37:X:26808259:26808403:1 gene:ENSG00000252491 gene_biotype:snRNA transcript_biotype:snRNA					5.39906	4.63437	5.25648	4.84176	4.60828	5.64213	5.54572	5.89966	4.6933	6.26571
16977168	0.752446	down	10.7848	0.0370468	0.999954	CCNI	chr4	-	77968307	77997158	Coding	ENST00000237654	ENSEMBL	cdna:known chromosome:GRCh37:4:77968311:77997158:-1 gene:ENSG00000118816 gene_biotype:protein_coding transcript_biotype:protein_coding		IPR006671:Cyclin, N-terminal	Q53GK0;Q59EP5;Q14094;B7Z6X4;Q6FHH0	Hs.518827	10.9034	10.7632	10.1912	10.1919	10.8487	11.304	10.9272	10.7978	10.9328	10.9883
16998085	0.689362	down	6.10086	0.0371	0.999954		chr5	-	92011663	92023961	Noncoding	TCONS_00009728	Rinn lincRNA	linc-ARRDC3-2 chr5:-:92011662-92023961					5.87064	5.72922	6.17756	5.81511	5.57009	6.72087	6.27769	6.50114	5.64498	6.70127
16874878	1.62622	up	6.65394	0.0371505	0.999954	SIGLEC12	chr19	-	51994613	52005043	Coding	NM_053003	RefSeq	Homo sapiens sialic acid binding Ig-like lectin 12 (gene/pseudogene) (SIGLEC12), transcript variant 1, mRNA.		IPR013098:Immunoglobulin I-set;IPR013106:Immunoglobulin V-set;IPR013162:CD80-like, immunoglobulin C2-set	Q96PQ1	Hs.249741	6.72323	6.96226	6.80592	6.58088	7.95121	6.4107	6.1355	6.28785	6.63479	6.04705
16943107	0.693972	down	8.35206	0.0373109	0.999954	CRYBG3	chr3	+	97540884	97663826	Coding	NM_153605	RefSeq	Homo sapiens beta-gamma crystallin domain containing 3 (CRYBG3), mRNA.		IPR000772:Ricin B lectin domain;IPR001064:Beta/gamma crystallin	Q68DQ2;B4DLE8	Hs.733378	8.35862	8.17305	8.34482	7.1682	8.398	8.99344	8.40697	8.42275	8.48163	8.77315
16798138	0.753751	down	12.7226	0.0373175	0.999954	SNORD116-2	chr15	+	25299356	25299452	snoRNA	NR_003317	RefSeq	Homo sapiens small nucleolar RNA, C/D box 116-2 (SNORD116-2), small nucleolar RNA.					12.1949	12.6028	12.9419	12.1835	12.6704	12.7329	13.0729	12.9121	12.8385	13.0763
17051347	1.30548	up	6.31541	0.0373396	0.999954	IRF5	chr7	+	128577666	128590089	Coding	NM_032643	RefSeq	Homo sapiens interferon regulatory factor 5 (IRF5), transcript variant 2, mRNA.	Apoptosis	IPR001346:Interferon regulatory factor DNA-binding domain;IPR019471:Interferon regulatory factor-3	A9LSF3;A9LSF4;Q13568;Q1A7B4;B4DLN8;Q64GA9;Q64GB0;Q64GA8;B7Z1M2;A9LSF6	Hs.521181	6.49867	6.39746	6.66672	6.30734	6.66833	6.04786	6.08854	6.23064	6.21737	6.0312
17016263	0.685231	down	7.60399	0.0373862	0.999954	CMAHP	chr6	-	25081295	25218698	Noncoding	NR_002174	RefSeq	Homo sapiens cytidine monophospho-N-acetylneuraminic acid hydroxylase, pseudogene (CMAHP), transcript variant 1, non-coding RNA.			Q9Y471;B7Z8E8;C1K3L2	Hs.484918	7.58914	7.17993	7.70832	6.564	7.61524	7.96884	7.72875	7.66402	7.93374	8.08797
17012721	0.756393	down	5.47653	0.0373883	0.999954	EYA4	chr6	+	133561736	133853258	Coding	NM_004100	RefSeq	Homo sapiens eyes absent homolog 4 (Drosophila) (EYA4), transcript variant 1, mRNA.		IPR005834:Haloacid dehalogenase-like hydrolase	Q96CJ7;O95677;B4DRQ6;B4DIV6	Hs.596680	5.22869	4.98611	5.27208	5.7854	5.10337	5.57922	5.2906	6.11105	5.98855	5.42019
16818147	1.38231	up	6.16975	0.0374413	0.999954	STX4	chr16	+	31052374	31054276	Noncoding	TCONS_l2_00010403	Broad TUCP	linc-ZNF646 chr16:+:31052373-31054276				Hs.83734	6.78223	5.92064	6.62221	6.12015	6.5712	5.86785	5.90212	6.07212	5.98939	5.84956
16948173	0.653537	down	5.98467	0.0376279	0.999954		chr3	+	177483365	177484684	Noncoding	TCONS_00007046	Rinn lincRNA	linc-KCNMB2-3 chr3:+:177483364-177484684					5.15636	5.60063	5.81899	5.39339	6.41985	6.10041	6.60397	5.96219	6.59947	6.19148
16926768	1.32303	up	4.73639	0.0376484	0.999954		chr22	+	16373081	16377057	Noncoding	TCONS_00029329	Rinn lincRNA	linc-IL17RA-6 chr22:+:16373080-16377057					5.16365	4.8744	4.71307	4.73346	5.20696	4.81412	4.68948	4.09841	4.58236	4.48795
16967197	0.676101	down	5.34992	0.0376562	0.999954		chr4	+	62009374	62019680	Noncoding	TCONS_00007542	Rinn lincRNA	linc-LPHN3-1 chr4:+:62009373-62019447					5.26601	4.6083	5.48414	5.36729	4.61215	5.78878	5.31902	6.04326	5.1185	5.89178
17106795	0.705231	down	6.37483	0.0377108	0.999954	SH2D1A	chrX	+	123480132	123507010	Coding	NM_002351	RefSeq	Homo sapiens SH2 domain containing 1A (SH2D1A), transcript variant 1, mRNA.		IPR000980:SH2 domain	O60880	Hs.349094	6.73193	5.83532	6.39868	5.80411	5.84454	6.85343	6.38452	6.37449	6.78911	6.73219
16798144	0.724994	down	12.6769	0.0378465	0.999954	SNORD116-3	chr15	+	25302006	25302102	snoRNA	NR_003318	RefSeq	Homo sapiens small nucleolar RNA, C/D box 116-3 (SNORD116-3), small nucleolar RNA.					12.1741	12.5808	12.8936	11.8554	12.7205	12.6619	13.054	12.8324	12.8641	13.1318
16798154	0.724994	down	12.6769	0.0378465	0.999954	SNORD116-3	chr15	+	25318253	25318349	snoRNA	NR_003318	RefSeq	Homo sapiens small nucleolar RNA, C/D box 116-3 (SNORD116-3), small nucleolar RNA.					12.1741	12.5808	12.8936	11.8554	12.7205	12.6619	13.054	12.8324	12.8641	13.1318
16808691	2.23829	up	5.50046	0.0379242	0.999954		chr15	-	45722850	45734006	Coding	ENST00000559553	ENSEMBL	cdna:known chromosome:GRCh37:15:45722850:45734006:-1 gene:ENSG00000259342 gene_biotype:antisense transcript_biotype:antisense					6.25091	7.95409	4.85177	4.87055	6.48096	5.07232	4.7234	4.9465	4.90823	4.94586
16738657	0.230766	down	7.01338	0.0379416	0.999954	GLYATL2	chr11	-	58601538	58671688	Coding	ENST00000287275	ENSEMBL	cdna:known chromosome:GRCh37:11:58601542:58612257:-1 gene:ENSG00000156689 gene_biotype:protein_coding transcript_biotype:protein_coding		IPR013652:Glycine N-acyltransferase, C-terminal;IPR013653:FR47-like;IPR015938:Glycine N-acyltransferase, N-terminal	Q8WU03	Hs.254271	6.11546	5.92067	5.81122	6.25151	5.67929	10.1261	9.76409	6.05157	4.78277	9.63112
16792465	0.68696	down	4.64339	0.0379557	0.999954		chr14	-	48810429	48810535	snRNA	ENST00000384636	ENSEMBL	ncrna:snRNA chromosome:GRCh37:14:48810429:48810535:-1 gene:ENSG00000207366 gene_biotype:snRNA transcript_biotype:snRNA					4.84968	4.19687	4.83804	3.821	4.15712	5.1378	4.89872	4.72419	4.38356	5.42695
16872039	0.680379	down	9.92813	0.0380243	0.999954	ECH1	chr19	-	39306062	39322497	Coding	NM_001398	RefSeq	Homo sapiens enoyl CoA hydratase 1, peroxisomal (ECH1), mRNA.		IPR001753:Crotonase, core	Q13011	Hs.196176	9.99136	10.3625	8.96322	8.7246	10.21	10.4307	10.4481	9.60043	10.1553	10.3951
16658449	1.27927	up	7.82847	0.0380567	0.999954	PHF13	chr1	+	6673745	6684093	Coding	NM_153812	RefSeq	Homo sapiens PHD finger protein 13 (PHF13), mRNA.		IPR019787:Zinc finger, PHD-finger	Q86YI8	Hs.516079	7.82244	8.06378	7.99426	8.31089	7.83926	7.42553	7.64587	7.80279	7.86695	7.51291
17070242	1.42269	up	7.14474	0.0380995	0.999954		chr8	+	79854913	79855506	Noncoding	TCONS_00014779	Rinn lincRNA	linc-STMN2-1 chr8:+:79854912-79855506					7.93255	7.37409	7.59795	6.80826	7.28241	7.36828	6.51651	6.60688	6.95815	7.00232
17052100	1.3605	up	5.14247	0.0381527	0.999954		chr7	+	137776000	137776061	misc_RNA	ENST00000410582	ENSEMBL	ncrna:misc_RNA chromosome:GRCh37:7:137776000:137776061:1 gene:ENSG00000222514 gene_biotype:misc_RNA transcript_biotype:misc_RNA					5.30613	5.40023	5.26231	5.43741	5.41663	4.57376	4.50739	5.04794	5.30439	5.16852
16729611	0.748029	down	6.65177	0.0381692	0.999954	ANKRD42	chr11	+	82904754	82971736	Coding	NM_182603	RefSeq	Homo sapiens ankyrin repeat domain 42 (ANKRD42), mRNA.		IPR002110:Ankyrin repeat	Q8N9B4;A1DRY3;A1XPJ0	Hs.503438	6.58341	6.29497	6.29828	6.19391	6.84118	7.12284	7.06173	6.75705	6.55073	6.81357
17044793	0.74128	down	4.44908	0.0382148	0.999954	MIR550A1	chr7	+	30329410	30329506	miRNA	NR_030319	RefSeq	Homo sapiens microRNA 550a-1 (MIR550A1), microRNA.					4.30519	4.23796	3.76293	4.50515	4.3544	4.28013	4.87114	4.47419	5.12626	4.57346
16907720	0.676506	down	5.6731	0.0382442	0.999954	RN5S116	chr2	-	208918885	208918982	rRNA	ENST00000516132	ENSEMBL	ncrna:rRNA chromosome:GRCh37:2:208918885:208918982:-1 gene:ENSG00000251941 gene_biotype:rRNA transcript_biotype:rRNA					5.60203	4.86557	5.95923	5.61518	4.91392	5.77684	5.51927	6.98499	5.45742	6.03654
17118068	1.4228	up	7.95791	0.0382576	0.999954	LOC728093	chr5	+	69806366	69808344	Coding	AK296222	GenBank	Homo sapiens cDNA FLJ54498 complete cds, weakly similar to Mucin-like protein 1 precursor.			B4DJT3;A6NNC1	Hs.685195	8.50939	7.64214	7.84957	8.22452	8.83574	7.70471	7.64182	7.79578	7.57157	7.80382
16796919	1.27375	up	6.59504	0.0382998	0.999954	ANKRD9	chr14	-	102973179	102976136	Coding	NM_152326	RefSeq	Homo sapiens ankyrin repeat domain 9 (ANKRD9), mRNA.			Q96BM1	Hs.432945	6.50257	7.10511	6.74132	6.74218	6.75669	6.16997	6.66222	6.48079	6.39431	6.39519
16677808	0.499976	down	7.38778	0.0384093	0.999954	FAM177B	chr1	+	222910549	222924147	Coding	AK125494	GenBank	Homo sapiens cDNA FLJ43505 fis, clone PEBLM2007140.			A6PVY3	Hs.697608	7.68823	6.99665	6.58207	6.92396	6.24783	8.49228	9.01546	6.96626	6.42758	8.5375
16666115	0.655724	down	5.15049	0.038418	0.999954		chr1	+	73240864	73256963	Noncoding	TCONS_00000983	Rinn lincRNA	linc-FPGT-4 chr1:+:73240863-73249663					5.28015	4.26657	5.10701	5.02095	4.55569	5.62036	5.136	5.73189	4.79184	5.99448
16797353	1.95449	up	11.5331	0.0384582	0.999954	IGHG4	chr14	-	106090687	106092403	Coding	BX640824	GenBank	Homo sapiens mRNA; cDNA DKFZp686M24218 (from clone DKFZp686M24218).		IPR003597:Immunoglobulin C1-set;IPR013162:CD80-like, immunoglobulin C2-set	Q6MZX7		12.6113	11.933	11.5864	11.6941	12.2575	12.285	11.8925	9.37444	11.5896	10.1068
16708159	0.70729	down	4.16427	0.0384639	0.999954		chr10	+	101361537	101361637	snoRNA	ENST00000458776	ENSEMBL	ncrna:snoRNA chromosome:GRCh37:10:101361537:101361637:1 gene:ENSG00000238588 gene_biotype:snoRNA transcript_biotype:snoRNA					4.57099	3.69233	4.53051	3.34137	3.4371	4.53813	4.19363	4.89217	3.80801	4.63849
17053917	1.34277	up	6.21319	0.0384789	0.999954	EN2	chr7	+	155250824	155257526	Coding	NM_001427	RefSeq	Homo sapiens engrailed homeobox 2 (EN2), mRNA.		IPR001356:Homeodomain;IPR019549:Homeobox engrailed, C-terminal	P19622	Hs.134989	6.20789	6.71686	6.43641	6.24364	6.52418	5.57021	6.00166	6.16056	6.28112	5.98936
17105206	0.518641	down	6.23297	0.0385274	0.999954	KLHL4	chrX	+	86772715	86925050	Coding	NM_019117	RefSeq	Homo sapiens kelch-like 4 (Drosophila) (KLHL4), transcript variant 1, mRNA.		IPR006652:Kelch repeat type 1;IPR011498:Kelch repeat type 2;IPR011705:BTB/Kelch-associated;IPR013069:BTB/POZ	Q9C0H6;Q9H955;B3KPK3;Q8N3U5;A5PKX1	Hs.49075	5.67296	5.29069	5.86937	5.68099	6.28287	6.54385	6.00552	6.51573	8.41697	6.05077
16920287	0.622752	down	10.3669	0.038575	0.999954	DPM1	chr20	-	49551404	49575092	Coding	ENST00000371588	ENSEMBL	cdna:known chromosome:GRCh37:20:49551404:49575087:-1 gene:ENSG00000000419 gene_biotype:protein_coding transcript_biotype:protein_coding		IPR001173:Glycosyl transferase, family 2	O60762;Q96HK0	Hs.654951	10.1264	10.6118	9.58729	9.29187	10.5089	10.5877	10.6754	9.98051	11.2354	11.0636
16849992	1.53418	up	7.16104	0.0386404	0.999954	PCYT2	chr17	-	79860777	79869340	Noncoding	NR_033683	RefSeq	Homo sapiens phosphate cytidylyltransferase 2, ethanolamine (PCYT2), transcript variant 5, non-coding RNA.		IPR004820:Cytidylyltransferase	B3KSC8;Q99447;B7Z7A5;B7ZAS0;B7Z4W6	Hs.569843	6.92498	8.7303	7.53409	6.86887	7.29065	6.66553	7.14483	6.95462	6.96893	6.52765
16671023	1.56094	up	5.29225	0.0387238	0.999954	CRCT1	chr1	+	152486978	152488486	Coding	ENST00000368790	ENSEMBL	cdna:known chromosome:GRCh37:1:152486978:152488486:1 gene:ENSG00000169509 gene_biotype:protein_coding transcript_biotype:protein_coding			Q9UGL9	Hs.110196	5.12026	6.28702	5.11183	5.44098	6.10717	5.04063	4.98955	5.2415	4.79349	4.79003
16668286	1.37046	up	5.92375	0.0387931	0.999954	MIR197	chr1	+	110141513	110141593	miRNA	NR_029583	RefSeq	Homo sapiens microRNA 197 (MIR197), microRNA.					6.28226	6.19998	5.78664	6.69836	5.78815	6.2067	5.45153	5.51924	5.76209	5.54251
16804106	0.693497	down	6.93865	0.038871	0.999954	ADAMTSL3	chr15	+	84322838	84708594	Coding	NM_207517	RefSeq	Homo sapiens ADAMTS-like 3 (ADAMTSL3), mRNA.		IPR000884:Thrombospondin, type 1 repeat;IPR010909:PLAC;IPR013098:Immunoglobulin I-set;IPR013151:Immunoglobulin	P82987	Hs.459162	6.29139	6.36081	7.24633	6.8797	6.59495	7.54155	6.79046	7.58785	6.78806	7.30545
16913441	0.615623	down	6.83753	0.0388728	0.999954	NNAT	chr20	+	36149607	36152092	Coding	NM_005386	RefSeq	Homo sapiens neuronatin (NNAT), transcript variant 1, mRNA.			Q16517	Hs.504703	6.41567	6.71282	6.25138	6.52405	6.53404	7.98407	7.80564	7.12335	6.11445	6.90986
16699051	0.644266	down	8.95208	0.0388767	0.999954	RPL21P28	chr1	-	212224828	212225393	Noncoding	NR_026911	RefSeq	Homo sapiens ribosomal protein L21 pseudogene 28 (RPL21P28), non-coding RNA.	Ribosomal_Proteins		P46778		9.02319	9.15074	8.04187	8.10743	8.85147	9.34617	8.95971	8.8318	9.7094	9.49898
16723447	0.585643	down	7.54776	0.0388831	0.999954		chr11	+	33730981	33731568	Coding	ENST00000524444	ENSEMBL	cdna:known chromosome:GRCh37:11:33730981:33731568:1 gene:ENSG00000254549 gene_biotype:antisense transcript_biotype:antisense					7.97278	7.17429	6.02625	6.44096	8.19473	8.21155	7.84379	7.21287	8.42607	7.97426
16789146	1.2997	up	6.13903	0.0389892	0.999954		chr14	+	103585407	103586942	Noncoding	TCONS_00022640	Rinn lincRNA	linc-TNFAIP2 chr14:+:103585406-103586942					6.16268	6.19251	6.91189	6.34357	6.02995	5.91002	5.84994	6.212	5.94479	5.83293
16935581	1.36409	up	6.83373	0.0390097	0.999954	CYP2D7P1	chr22	-	42536214	42540575	Noncoding	NR_002570	RefSeq	Homo sapiens cytochrome P450, family 2, subfamily D, polypeptide 7 pseudogene 1 (CYP2D7P1), non-coding RNA.		IPR001128:Cytochrome P450	Q6XP50	Hs.333497	6.80243	6.82746	7.51774	7.18158	6.9593	6.53227	6.88639	6.66041	6.51462	6.45511
17014160	0.7357	down	7.33759	0.0390536	0.999954	GTF2H5	chr6	+	158589379	158620376	Coding	NM_207118	RefSeq	Homo sapiens general transcription factor IIH, polypeptide 5 (GTF2H5), mRNA.		IPR009400:Nucleotide excision repair, TFIIH, subunit TTDA	Q6ZYL4	Hs.356224	6.91642	6.76245	7.16692	7.36003	7.37512	7.66951	7.64473	7.3609	7.59216	7.52769
17104279	2.16804	up	7.43878	0.0390691	0.999954	MIR223	chrX	+	65235303	65240264	miRNA	NR_029637	RefSeq	Homo sapiens microRNA 223 (MIR223), microRNA.					9.53356	7.08263	6.46817	7.28197	9.61854	7.72285	6.47869	6.80441	6.80708	6.58988
16957675	0.729144	down	7.65934	0.0391304	0.999954	LSAMP	chr3	-	115521210	117716439	Coding	NM_002338	RefSeq	Homo sapiens limbic system-associated membrane protein (LSAMP), mRNA.		IPR013098:Immunoglobulin I-set;IPR013106:Immunoglobulin V-set;IPR013151:Immunoglobulin	B2RCU8;Q13449	Hs.26409	7.57238	7.17742	7.12335	7.19185	8.09241	8.23248	7.78654	7.90739	7.57285	7.93677
16799567	1.29007	up	7.0287	0.0391501	0.999954	BAHD1	chr15	+	40731920	40760441	Coding	NM_014952	RefSeq	Homo sapiens bromo adjacent homology domain containing 1 (BAHD1), mRNA.		IPR001025:Bromo adjacent homology (BAH) domain	Q8TBE0	Hs.22109	7.19155	7.30122	7.29564	7.29283	6.98087	6.59392	7.16154	6.92767	6.95566	6.58606
16744234	0.584531	down	6.55299	0.0391921	0.999954		chr11	-	110962786	110968063	Noncoding	TCONS_00019755	Rinn lincRNA	linc-ARHGAP20-2 chr11:-:110962785-110968063					6.04925	5.5917	6.17409	6.55623	6.45707	8.1317	6.40173	6.82881	7.2145	6.12484
16744125	0.677132	down	8.02124	0.0392055	0.999954	KDELC2	chr11	-	108342832	108369159	Coding	NM_153705	RefSeq	Homo sapiens KDEL (Lys-Asp-Glu-Leu) containing 2 (KDELC2), mRNA.		IPR006598:Lipopolysaccharide-modifying protein;IPR017868:Filamin/ABP280 repeat-like	B2R8W4;Q7Z4H8	Hs.83286	8.04734	7.26686	7.63161	7.30682	8.44734	8.22398	8.09743	8.14564	8.6542	8.39118
16721585	0.586115	down	7.48121	0.0392468	0.999954	OLFML1	chr11	+	7506600	7532608	Coding	NM_198474	RefSeq	Homo sapiens olfactomedin-like 1 (OLFML1), mRNA.		IPR003112:Olfactomedin-like	Q5HYE3;Q6UWY5	Hs.503500	7.24135	6.68747	6.42084	6.95913	8.17039	8.72377	6.97811	7.93717	8.00288	7.69097
17016494	1.79535	up	10.5152	0.0392516	0.999954	HIST1H4J	chr6	-	27798952	27799305	Coding	NM_021968	RefSeq	Homo sapiens histone cluster 1, H4j (HIST1H4J), mRNA.		IPR004823:TATA box binding protein associated factor (TAF);IPR007125:Histone core	B2R4R0	Hs.278483	11.0141	10.8936	10.9697	10.6564	11.1528	10.1261	10.1587	9.35082	11.3489	9.48074
16909891	1.31611	up	6.09743	0.0393511	0.999954	RAB17	chr2	-	238482965	238510257	Coding	NM_022449	RefSeq	Homo sapiens RAB17, member RAS oncogene family (RAB17), transcript variant 1, mRNA.		IPR001806:Small GTPase superfamily;IPR006689:Small GTPase superfamily, ARF/SAR type;IPR006762:Gtr1/RagA G protein;IPR013684:Mitochondrial Rho-like	Q9H0T7;Q6PJZ0;Q6FIH2	Hs.44278	5.88946	6.89227	6.075	6.27871	6.34242	5.87515	6.26369	5.73067	5.88522	5.74173
17111725	0.658372	down	6.93612	0.0393631	0.999954	EDA2R	chrX	-	65815479	65859140	Coding	ENST00000374719	ENSEMBL	cdna:known chromosome:GRCh37:X:65815479:65858883:-1 gene:ENSG00000131080 gene_biotype:protein_coding transcript_biotype:protein_coding		IPR001368:TNFR/NGFR cysteine-rich region	B2RBZ9;Q9HAV5	Hs.302017	6.66327	6.59996	6.25474	6.53067	7.12438	8.06649	6.92443	6.52516	7.61822	7.05385
16738363	0.701877	down	4.25155	0.0394039	0.999954	OR8J3	chr11	-	55904247	55905194	Coding	NM_001004064	RefSeq	Homo sapiens olfactory receptor, family 8, subfamily J, member 3 (OR8J3), mRNA.		IPR000276:GPCR, rhodopsin-like, 7TM		Hs.554523	4.32412	3.77914	4.06871	4.3033	3.50568	4.85707	4.12817	5.12347	4.12174	4.30405
16962911	1.93563	up	6.35102	0.0394378	0.999954	LRRC15	chr3	-	194075976	194090472	Coding	NM_001135057	RefSeq	Homo sapiens leucine rich repeat containing 15 (LRRC15), transcript variant 1, mRNA.		IPR001611:Leucine-rich repeat	B3KWI4;Q8TF66	Hs.288467	8.08722	5.90706	5.81515	6.86993	7.45776	5.86383	5.44225	5.97867	6.67759	5.41076
16667496	1.33828	up	3.30789	0.0394382	0.999954		chr1	+	98838941	98839055	miRNA	ENST00000408850	ENSEMBL	ncrna:miRNA chromosome:GRCh37:1:98838941:98839055:1 gene:ENSG00000221777 gene_biotype:miRNA transcript_biotype:miRNA					3.81502	3.05956	3.19528	3.96398	3.55654	3.46864	2.84351	3.00222	3.02613	3.14799
16707503	0.634578	down	7.72971	0.0394462	0.999954	EXOC6	chr10	+	94590935	94819251	Coding	NM_001013848	RefSeq	Homo sapiens exocyst complex component 6 (EXOC6), transcript variant 2, mRNA.		IPR007225:Exocyst complex subunit Sec15-like	Q9NTA6;B2RDH5;B7Z6G5	Hs.655657	7.71746	7.49305	7.83668	6.37659	7.58446	8.3658	8.298	7.38671	7.84723	8.39115
16964098	2.22357	up	8.89767	0.0394636	0.999954	SCARNA22	chr4	+	1976363	1976487	Noncoding	NR_003004	RefSeq	Homo sapiens small Cajal body-specific RNA 22 (SCARNA22), guide RNA.				Hs.676951	8.85085	9.7601	10.0007	8.86626	9.89263	7.64063	7.76244	8.36084	10.0746	7.76764
16713872	1.27678	up	6.27713	0.039622	0.999954	GDF2	chr10	-	48413092	48416853	Coding	NM_016204	RefSeq	Homo sapiens growth differentiation factor 2 (GDF2), mRNA.		IPR001111:Transforming growth factor-beta, N-terminal;IPR001839:Transforming growth factor-beta, C-terminal	Q9UK05;B2RC63	Hs.279463	6.31694	6.36957	6.69127	6.62986	6.25928	6.08239	6.07979	6.24713	6.1459	5.94915
16790803	0.74292	down	7.56492	0.0396224	0.999954	SLC22A17	chr14	-	23815515	23822121	Coding	ENST00000397267	ENSEMBL	cdna:known chromosome:GRCh37:14:23815539:23822080:-1 gene:ENSG00000092096 gene_biotype:protein_coding transcript_biotype:protein_coding		IPR005828:General substrate transporter;IPR011701:Major facilitator superfamily	Q8WUG5	Hs.373498	7.48043	7.10163	7.08963	7.43	7.65112	7.76119	7.83731	7.85119	7.43191	8.01482
17005868	1.73367	up	10.3855	0.0396745	0.999954	HIST1H4J	chr6	+	27791884	27792258	Coding	NM_021968	RefSeq	Homo sapiens histone cluster 1, H4j (HIST1H4J), mRNA.		IPR004823:TATA box binding protein associated factor (TAF);IPR007125:Histone core	B2R4R0	Hs.278483	10.8561	10.7276	10.8086	10.5365	10.9834	9.99948	10.0257	9.32774	11.1838	9.40632
16874911	1.60499	up	6.17357	0.0396831	0.999954	SIGLEC5	chr19	-	52114781	52133919	Coding	NM_003830	RefSeq	Homo sapiens sialic acid binding Ig-like lectin 5 (SIGLEC5), mRNA.		IPR013106:Immunoglobulin V-set;IPR013151:Immunoglobulin;IPR013162:CD80-like, immunoglobulin C2-set	O15389	Hs.310333	7.67354	5.99153	5.7354	6.25049	6.9233	6.03306	5.8726	5.705	5.92128	5.6295
17002709	1.67575	up	6.76703	0.0397319	0.999954	LOC100128059	chr5	-	169735702	169739720	Noncoding	TCONS_00009812	Rinn lincRNA	linc-LCP2 chr5:-:169735704-169739720				Hs.587351	8.31551	6.70741	6.48355	6.90754	7.28313	6.19964	6.62974	6.3463	6.28891	6.50853
17105694	0.556477	down	7.43346	0.0397417	0.999954	BEX4	chrX	+	102470020	102472174	Coding	NM_001127688	RefSeq	Homo sapiens brain expressed, X-linked 4 (BEX4), transcript variant 1, mRNA.		IPR021156:Transcription elongation factor A-like/Brain expressed X-linked-like	Q9NWD9	Hs.184736	7.34619	6.31286	7.25707	6.08581	8.05136	7.66855	7.44192	7.52088	8.4984	8.15157
16733883	1.44227	up	6.64559	0.0397703	0.999954	ANO9	chr11	-	417930	442011	Coding	NM_001012302	RefSeq	Homo sapiens anoctamin 9 (ANO9), mRNA.		IPR007632:Anoctamin/TMEM 16	A1A5B4	Hs.501622	6.72802	7.37394	7.08544	6.74361	6.61779	6.44903	6.93494	5.7232	6.22015	6.57976
16870776	0.60823	down	8.65914	0.0397783	0.999954	ZNF826P	chr19	-	20578626	20607771	Noncoding	NR_036455	RefSeq	Homo sapiens zinc finger protein 826, pseudogene (ZNF826P), non-coding RNA.				Hs.631635	8.38724	9.80445	7.5845	7.40808	8.31816	9.30693	9.91882	7.79278	9.41286	8.65759
17010042	0.780875	down	6.15061	0.0397894	0.999954	COL19A1	chr6	+	70576448	70922157	Coding	NM_001858	RefSeq	Homo sapiens collagen, type XIX, alpha 1 (COL19A1), mRNA.		IPR008160:Collagen triple helix repeat	Q14993	Hs.444842	6.19626	5.7829	5.98044	6.25988	5.64147	6.35754	6.10302	6.41363	6.62963	6.14131
16700713	2.43361	up	6.59806	0.0397898	0.999954	SNORA14B	chr1	-	235291118	235291252	snoRNA	NR_002956	RefSeq	Homo sapiens small nucleolar RNA, H/ACA box 14B (SNORA14B), small nucleolar RNA.					6.28135	7.57089	8.71138	5.65885	7.97557	5.55371	5.82367	5.62009	6.68467	6.10042
16922147	0.77061	down	7.25852	0.0397945	0.999954	FAM176C	chr21	+	33784314	33887707	Coding	NM_058187	RefSeq	Homo sapiens family with sequence similarity 176, member C (FAM176C), mRNA.		IPR000922:D-galactoside/L-rhamnose binding SUEL lectin domain	P58658;B3KWG0;Q6ZTF6	Hs.208358	6.98059	7.1285	7.20261	6.8187	7.22239	7.45294	7.35704	7.49632	7.03089	7.89524
16818068	1.3402	up	6.91575	0.0397946	0.999954	FBXL19	chr16	+	30934392	30960104	Coding	NM_001099784	RefSeq	Homo sapiens F-box and leucine-rich repeat protein 19 (FBXL19), mRNA.		IPR001810:F-box domain, cyclin-like;IPR002857:Zinc finger, CXXC-type	Q6PCT2;B7Z7Y9	Hs.152149	7.0312	7.36398	7.0101	6.93429	7.29532	6.73054	6.86577	6.51319	6.94814	6.46502
16859698	1.68134	up	7.84234	0.0398026	0.999954	ARRDC2	chr19	+	18111944	18124911	Coding	NM_001025604	RefSeq	Homo sapiens arrestin domain containing 2 (ARRDC2), transcript variant 2, mRNA.		IPR011021:Arrestin-like, N-terminal;IPR011022:Arrestin C-terminal-like domain	Q8TBH0	Hs.515249	8.38762	9.6792	7.77102	7.32302	7.92489	7.40018	7.82194	6.93408	7.75939	7.42211
16863296	1.4487	up	6.3444	0.0398379	0.999954	PPM1N	chr19	+	45992035	46005768	Coding	NM_001080401	RefSeq	Homo sapiens protein phosphatase, Mg2+/Mn2+ dependent, 1N (putative) (PPM1N), mRNA.	Integrin-mediated_cell_adhesion_KEGG	IPR001932:Protein phosphatase 2C-like;IPR012911:Protein serine/threonine phosphatase 2C, C-terminal	Q8N819	Hs.532872	6.36742	7.00573	6.47298	6.25493	6.95781	6.363	5.95296	6.16213	6.06149	5.84551
16960084	0.74446	down	7.71583	0.0398454	0.999954	SLC9A9	chr3	-	142984064	143567373	Coding	NM_173653	RefSeq	Homo sapiens solute carrier family 9, subfamily A (NHE9, cation proton antiporter 9), member 9 (SLC9A9), mRNA.		IPR006153:Cation/H+ exchanger	Q8IVB4;B2RCH0;B4DX51	Hs.302257	7.76355	7.10474	7.48675	7.51465	7.64515	8.29366	7.44906	8.06178	8.27031	7.5687
17066601	1.37642	up	8.20388	0.0399182	0.999954	SLC39A14	chr8	+	22224762	22291642	Coding	NM_001128431	RefSeq	Homo sapiens solute carrier family 39 (zinc transporter), member 14 (SLC39A14), transcript variant 1, mRNA.		IPR003689:Zinc/iron permease	Q15043	Hs.491232	8.30847	9.07835	8.20166	8.48999	8.09324	7.89558	8.12181	7.96731	7.77094	8.11148
16762630	0.593417	down	4.98936	0.0400046	0.999954		chr12	-	27258084	27314326	Noncoding	ENST00000538920	ENSEMBL	havana:lincRNA chromosome:GRCh37:12:27258084:27314326:-1 gene:ENSG00000256226 gene_biotype:lincRNA transcript_biotype:lincRNA					4.83029	4.52726	4.47649	5.27651	3.95403	4.71842	4.86969	5.02109	7.37877	4.84102
17099678	1.57551	up	7.6951	0.0401471	0.999954	RNU6ATAC	chr9	-	137029561	137029686	Noncoding	NR_023344	RefSeq	Homo sapiens RNA, U6atac small nuclear (U12-dependent splicing) (RNU6ATAC), small nuclear RNA.				Hs.545589	7.57211	7.16036	9.21641	7.64439	8.52177	6.68338	7.03092	7.90226	7.92028	7.29912
16674084	1.3632	up	4.60541	0.0401717	0.999954	RABGAP1L-IT1	chr1	+	174866095	174867133	Noncoding	ENST00000414890	ENSEMBL	havana:sense_intronic chromosome:GRCh37:1:174866095:174867133:1 gene:ENSG00000223525 gene_biotype:sense_intronic transcript_biotype:sense_intronic					4.53177	4.95027	5.31429	4.55853	4.78969	4.52183	4.28989	4.3734	4.293	4.43142
16691245	0.564186	down	6.74751	0.0402207	0.999954	AMPD1	chr1	-	115215719	115238239	Coding	NM_000036	RefSeq	Homo sapiens adenosine monophosphate deaminase 1 (AMPD1), transcript variant 1, mRNA.		IPR001365:Adenosine/AMP deaminase domain	P23109	Hs.89570	6.47011	7.16919	5.86141	6.1921	5.98036	8.55602	8.37218	6.16176	5.79081	6.92118
16906346	0.736151	down	6.49545	0.0402801	0.999954	DIRC1	chr2	-	189598465	189654831	Coding	NM_052952	RefSeq	Homo sapiens disrupted in renal carcinoma 1 (DIRC1), mRNA.			Q969H9	Hs.470892	6.04839	5.89366	6.33045	6.80982	6.29013	6.6074	6.32869	7.00808	6.65113	6.98678
16745870	0.670467	down	6.45636	0.0403879	0.999954	CDON	chr11	-	125825691	125933230	Coding	NM_001243597	RefSeq	Homo sapiens Cdon homolog (mouse) (CDON), transcript variant 1, mRNA.		IPR003961:Fibronectin, type III;IPR013098:Immunoglobulin I-set;IPR013151:Immunoglobulin	Q4KMG0	Hs.38034	5.7677	5.83389	6.31968	6.39888	6.51974	7.12312	6.52391	7.11101	6.61852	6.34714
17014955	0.687098	down	5.29864	0.0404348	0.999954		chr6	-	131910	144885	Noncoding	TCONS_l2_00025304	Broad TUCP	linc-PDCD2-1 chr6:-:131909-144885					5.5906	3.96704	5.43482	4.92787	5.21933	5.75134	5.38073	5.52765	5.46596	5.72104
16676498	0.527891	down	7.30523	0.0404474	0.999954	MFSD4	chr1	+	205538013	205572046	Coding	NM_181644	RefSeq	Homo sapiens major facilitator superfamily domain containing 4 (MFSD4), mRNA.		IPR011701:Major facilitator superfamily	Q8N468;Q96KX6;B7Z8X0;B7Z8X3;B7Z2V5;B7Z1R7	Hs.567714	7.24104	7.2626	6.96188	6.52389	6.2325	9.44534	8.54113	6.80383	6.30244	7.73761
16843340	1.47551	up	7.21122	0.040458	0.999954	RFFL	chr17	-	33333009	33448541	Coding	NM_001017368	RefSeq	Homo sapiens ring finger and FYVE-like domain containing E3 ubiquitin protein ligase (RFFL), transcript variant 2, mRNA.		IPR007694:DNA helicase, DnaB-like, C-terminal;IPR013632:DNA recombination and repair protein Rad51, C-terminal;IPR014774:Circadian clock protein KaiC/DNA repair protein RadA	Q8WZ73;O75771;Q7Z790;B4DYI4	Hs.13680	7.38143	7.95202	7.39581	6.89315	7.83672	7.17718	7.08058	6.18065	7.08829	7.12634
16924256	0.757852	down	6.80581	0.0404817	0.999954		chr21	-	16133802	16135509	Noncoding	TCONS_00029079	Rinn lincRNA	linc-SAMSN1-3 chr21:-:16133801-16135504					6.80859	6.39787	6.75089	6.36662	6.70506	7.0785	6.85861	6.9903	7.20156	6.90012
16935775	1.35071	up	8.64216	0.0405378	0.999954	TTLL12	chr22	-	43562628	43583139	Coding	NM_015140	RefSeq	Homo sapiens tubulin tyrosine ligase-like family, member 12 (TTLL12), mRNA.		IPR004344:Tubulin-tyrosine ligase	Q9BR23;Q14166;B4E2W8	Hs.517670	8.69808	9.75955	8.47951	8.23317	9.12478	8.33667	9.19354	7.69203	8.33846	8.56582
16963669	0.753606	down	4.834	0.04055	0.999954	ZNF876P	chr4	+	206389	249774	Noncoding	NR_027481	RefSeq	Homo sapiens zinc finger protein 876, pseudogene (ZNF876P), non-coding RNA.			Q49A33	Hs.673877	4.30664	4.71392	4.69257	4.67813	4.75844	4.95907	4.77376	5.40033	4.86687	5.19026
16917949	0.402839	down	8.58241	0.0406362	0.999954	CST4	chr20	-	23666277	23669677	Coding	NM_001899	RefSeq	Homo sapiens cystatin S (CST4), mRNA.		IPR000010:Proteinase inhibitor I25, cystatin	P01036	Hs.654549	7.98302	8.24932	7.3868	7.99385	8.01974	11.5588	10.2594	7.83457	7.39223	9.14636
16858210	0.779617	down	9.8835	0.0406888	0.999954	SLC44A2	chr19	+	10713121	10755235	Coding	NM_020428	RefSeq	Homo sapiens solute carrier family 44, member 2 (SLC44A2), transcript variant 1, mRNA.		IPR007603:Choline transporter-like	Q8IWA5;B3KX31	Hs.534560	10.2813	10.0393	9.30077	9.13638	9.76183	10.4064	10.3933	9.79963	9.60286	10.1132
16671856	1.37868	up	4.64843	0.0406991	0.999954	MSTO2P	chr1	+	155715609	155721369	Coding	AK293928	GenBank	Homo sapiens cDNA FLJ52644 complete cds, highly similar to Homo sapiens misato homolog 1 (MSTO1), mRNA.		IPR019605:Misato Segment II, myosin-like	B4DF47;Q9BUK6	Hs.720829	4.36412	5.05982	4.40386	4.74474	5.82785	4.26765	4.40219	4.23745	4.40194	4.77472
16951857	0.64584	down	5.78165	0.040745	0.999954		chr3	-	30345813	30346027	snoRNA	ENST00000363057	ENSEMBL	ncrna:snoRNA chromosome:GRCh37:3:30345813:30346027:-1 gene:ENSG00000199927 gene_biotype:snoRNA transcript_biotype:snoRNA					5.43712	5.27843	5.49718	6.35283	4.76581	6.34924	6.41373	6.06401	5.85626	5.80189
17005880	1.29692	up	7.59091	0.0407804	0.999954	HIST1H2BO	chr6	+	27861203	27861669	Coding	NM_003527	RefSeq	Homo sapiens histone cluster 1, H2bo (HIST1H2BO), mRNA.		IPR003958:Transcription factor CBF/NF-Y/archaeal histone;IPR007125:Histone core	P23527	Hs.484991	7.58613	7.75074	7.72869	8.24326	7.58344	7.22322	7.70883	7.31733	7.71059	7.05686
16835538	1.36643	up	5.24985	0.0408037	0.999954		chr17	+	47113714	47113817	snRNA	ENST00000516827	ENSEMBL	ncrna:snRNA chromosome:GRCh37:17:47113714:47113817:1 gene:ENSG00000252636 gene_biotype:snRNA transcript_biotype:snRNA					5.4062	5.28055	5.79712	5.47301	5.4184	4.58022	5.00262	4.929	5.41327	5.19812
17113031	0.765221	down	7.56941	0.0408422	0.999954	RAB9B	chrX	-	103077252	103087212	Coding	NM_016370	RefSeq	Homo sapiens RAB9B, member RAS oncogene family (RAB9B), mRNA.		IPR000795:Protein synthesis factor, GTP-binding;IPR001806:Small GTPase superfamily;IPR006689:Small GTPase superfamily, ARF/SAR type;IPR006762:Gtr1/RagA G protein;IPR013684:Mitochondrial Rho-like	Q9NP90	Hs.522736	7.56181	7.28431	7.33311	7.44752	7.25517	7.70351	7.68617	8.05333	7.64625	7.72292
16820249	1.29445	up	7.07538	0.0409012	0.999954	PARD6A	chr16	+	67694851	67696681	Coding	NM_016948	RefSeq	Homo sapiens par-6 partitioning defective 6 homolog alpha (C. elegans) (PARD6A), transcript variant 1, mRNA.		IPR000270:Phox/Bem1p;IPR001478:PDZ domain	Q9NPB6	Hs.112933	7.04181	7.53264	7.03139	7.23239	7.46954	6.84724	7.11411	6.7971	6.89787	6.78974
16669454	1.29158	up	7.51484	0.041005	0.999954	EMBP1	chr1	+	121260910	121313686	Noncoding	NR_003955	RefSeq	Homo sapiens embigin pseudogene 1 (EMBP1), non-coding RNA.				Hs.697682	7.68729	7.88524	7.74068	7.54711	7.63672	7.62088	7.35666	7.32937	7.20162	7.14284
16788673	0.590249	down	5.46346	0.0410246	0.999954	SNORD114-19	chr14	+	101442814	101442888	snoRNA	NR_003212	RefSeq	Homo sapiens small nucleolar RNA, C/D box 114-19 (SNORD114-19), small nucleolar RNA.					4.74001	4.7665	5.71795	4.78646	5.40489	5.305	6.78989	5.54319	5.03223	6.54852
16893992	0.692718	down	8.22634	0.0410604	0.999954	ADI1	chr2	-	3501690	3523507	Coding	ENST00000327435	ENSEMBL	cdna:known chromosome:GRCh37:2:3501693:3523507:-1 gene:ENSG00000182551 gene_biotype:protein_coding transcript_biotype:protein_coding		IPR003313:Transcription regulator HTH, AraC, arabinose-binding/dimerisation;IPR004313:Acireductone dioxygenase ARD family;IPR013096:Cupin 2, conserved barrel	Q9BV57	Hs.502773	7.84958	8.45491	7.65782	7.63095	8.2143	9.09309	8.5423	7.65694	8.40004	8.76349
16832350	0.747835	down	8.43395	0.0410685	0.999954	KSR1	chr17	+	25783670	25953461	Coding	NM_014238	RefSeq	Homo sapiens kinase suppressor of ras 1 (KSR1), mRNA.		IPR000719:Protein kinase, catalytic domain;IPR001245:Serine-threonine/tyrosine-protein kinase catalytic domain	Q8IVT5;Q6ZNT2	Hs.133534	8.55469	7.89668	8.23793	7.88258	8.54987	8.93144	8.55575	8.19105	8.24682	9.29273
16710228	0.778529	down	6.24981	0.0411273	0.999954	PSTK	chr10	+	124713897	124757029	Coding	NM_153336	RefSeq	Homo sapiens phosphoseryl-tRNA kinase (PSTK), mRNA.		IPR013641:Chromatin associated protein KTI12	Q8IV42;B3KSU1	Hs.281004	6.07925	6.08627	6.07389	6.16905	5.93763	6.56245	6.50614	6.32763	6.31037	6.44539
17061208	1.33508	up	5.71192	0.0411365	0.999954	RPL19P12	chr7	-	102781717	102782850	Noncoding	NR_026660	RefSeq	Homo sapiens ribosomal protein L19 pseudogene 12 (RPL19P12), non-coding RNA.					5.45447	5.92782	6.17449	5.90331	6.14184	5.56142	5.50477	5.51051	5.37495	5.56564
17043177	1.47372	up	7.19618	0.0411761	0.999954	SNORD13P2	chr7	+	4729111	4729214	snoRNA	X58060	GenBank	H.sapiens U13 snRNA pseudogene U13.32A.					6.92906	6.99866	8.27977	7.52999	7.64208	6.55813	6.96789	6.76889	7.04216	7.24516
16892815	1.32235	up	5.11526	0.0411891	0.999954		chr2	+	236945894	236945955	snRNA	ENST00000458845	ENSEMBL	ncrna:snRNA chromosome:GRCh37:2:236945894:236945955:1 gene:ENSG00000238812 gene_biotype:snRNA transcript_biotype:snRNA					5.25297	5.24717	5.11838	5.61386	5.35169	4.90965	5.15291	4.91375	4.88617	4.70609
16704516	1.43662	up	7.08888	0.0412108	0.999954	ANXA8L2	chr10	+	47740330	47770876	Coding	NM_001630	RefSeq	Homo sapiens annexin A8-like 2 (ANXA8L2), mRNA.	Prostaglandin_synthesis_regulation	IPR018502:Annexin repeat	Q5VT79;P13928;B4DQE1;B4DTB3;B4DTF2;B4DTC9;B4DKI1;B4DLF6	Hs.705389	7.0764	6.88983	7.73399	7.1989	7.85196	6.99528	6.81821	6.76092	6.84395	6.71933
17115050	0.762968	down	5.60371	0.041367	0.999954	MAGEA12	chrX	-	151895976	151903184	Coding	NM_001166386	RefSeq	Homo sapiens melanoma antigen family A, 12 (MAGEA12), transcript variant 1, mRNA.		IPR002190:MAGE protein;IPR021072:Melanoma associated antigen, MAGE, N-terminal	Q6FHH8;P43365	Hs.169246	5.39838	5.49276	5.37137	5.72977	5.05049	5.6736	5.84666	5.8013	5.84564	5.8271
16858464	1.33077	up	6.79955	0.0413824	0.999954	SWSAP1	chr19	+	11485383	11487627	Coding	NM_175871	RefSeq	Homo sapiens SWIM-type zinc finger 7 associated protein 1 (SWSAP1), mRNA.			Q6NVH7	Hs.631619	7.06082	7.21339	7.07479	6.8924	6.787	6.74704	6.61842	6.26549	6.5869	6.74922
16888252	0.765721	down	6.21355	0.041432	0.999954		chr2	+	181966659	182264286	Noncoding	TCONS_00002726	Rinn lincRNA	linc-ITGA4-1 chr2:+:181988563-182264280					6.24072	5.89585	6.29058	5.93405	5.74376	6.34364	6.41459	6.80053	6.10448	6.36727
17054034	1.29305	up	6.32762	0.0415605	0.999954	LOC645249	chr7	+	156803499	156809120	Noncoding	NR_038835	RefSeq	Homo sapiens uncharacterized LOC645249 (LOC645249), non-coding RNA.				Hs.224879	6.51922	6.74249	6.59516	6.34687	6.36129	6.00367	6.35368	6.17213	6.30915	5.87252
16992217	0.708186	down	6.36566	0.0415681	0.999954	KCNIP1	chr5	+	169780491	170163636	Coding	NM_001034837	RefSeq	Homo sapiens Kv channel interacting protein 1 (KCNIP1), transcript variant 1, mRNA.		IPR018248:EF-hand;IPR019577:SPARC/Testican, calcium-binding domain	Q9NZI2	Hs.484111	5.70516	5.84228	5.72898	6.37766	6.9297	6.89446	6.23442	6.31356	6.28875	7.34159
17016379	1.99206	up	6.49071	0.0416158	0.999954	HIST1H2BC	chr6	-	26115129	26124154	Coding	ENST00000314332	ENSEMBL	cdna:known chromosome:GRCh37:6:26115129:26124154:-1 gene:ENSG00000180596 gene_biotype:protein_coding transcript_biotype:protein_coding		IPR003958:Transcription factor CBF/NF-Y/archaeal histone;IPR007125:Histone core	Q0D2M2	Hs.182137	6.94976	8.04059	6.92803	5.74822	7.27263	6.62572	6.10278	6.06417	6.27149	4.90376
16973498	1.422	up	7.18717	0.0417121	0.999954	SPON2	chr4	-	1160720	1202750	Coding	NM_001199021	RefSeq	Homo sapiens spondin 2, extracellular matrix protein (SPON2), transcript variant 3, mRNA.		IPR009465:Spondin, N-terminal	Q9BUD6;Q9H7I1;Q8NAZ9	Hs.635350	7.22682	7.48222	7.28738	7.32467	7.88459	6.82543	7.07133	7.04868	7.17661	6.544
16875461	1.53211	up	4.91475	0.0417264	0.999954		chr19	-	54821575	54821813	Coding	ENST00000507363	ENSEMBL	cdna:known chromosome:GRCh37:19:54820182:54848439:-1 gene:ENSG00000248166 gene_biotype:processed_transcript transcript_biotype:processed_transcript					6.09969	4.83212	4.55389	5.21417	5.4127	4.54388	4.37762	4.71726	4.88832	4.50789
17079774	0.726887	down	6.1721	0.0417366	0.999954	NCALD	chr8	-	102698770	103137135	Coding	NM_001040624	RefSeq	Homo sapiens neurocalcin delta (NCALD), transcript variant 1, mRNA.		IPR018248:EF-hand	B2RB70;P61601;Q59GU4	Hs.492427	5.88346	5.4635	6.10721	6.31826	5.93758	6.38567	6.21911	6.92441	6.14368	6.33812
16933437	0.740189	down	7.36905	0.0417638	0.999954	MN1	chr22	-	28143944	28197486	Coding	NM_002430	RefSeq	Homo sapiens meningioma (disrupted in balanced translocation) 1 (MN1), mRNA.			Q10571	Hs.268515	6.71844	6.82046	7.16946	7.71264	7.33916	7.53247	7.56838	7.59025	7.80954	7.42969
17102607	0.738389	down	6.29576	0.0417901	0.999954	TSPAN7	chrX	+	38420623	38548172	Coding	NM_004615	RefSeq	Homo sapiens tetraspanin 7 (TSPAN7), mRNA.		IPR018499:Tetraspanin/Peripherin	P41732;B4DEA5;B4DEB8;Q7Z3Z6;B4DDG0	Hs.441664	6.22557	6.26222	6.17288	5.70683	6.01743	7.06103	6.27021	6.90376	5.88805	6.44962
16967398	0.707621	down	4.96624	0.0418471	0.999954	HTN3	chr4	+	70894130	70902255	Coding	NM_000200	RefSeq	Homo sapiens histatin 3 (HTN3), mRNA.			P15516	Hs.654442	4.77162	4.57956	4.99666	4.74051	4.49545	4.91586	4.61669	6.10422	5.08817	5.35362
16764461	0.73467	down	6.96867	0.0418544	0.999954	FAIM2	chr12	-	50260679	50298000	Coding	ENST00000550635	ENSEMBL	cdna:putative chromosome:GRCh37:12:50264216:50298000:-1 gene:ENSG00000135472 gene_biotype:protein_coding transcript_biotype:protein_coding		IPR006214:Bax inhibitor 1-related	Q9BWQ8	Hs.567424	6.86602	6.73337	6.44985	7.0525	6.62953	7.47794	7.04411	7.2811	6.9317	7.22058
16825583	1.33093	up	8.97582	0.0418548	0.999954	KCTD13	chr16	-	29917457	29937549	Coding	NM_178863	RefSeq	Homo sapiens potassium channel tetramerisation domain containing 13 (KCTD13), mRNA.		IPR003131:Potassium channel tetramerisation-type BTB domain	Q8WZ19	Hs.534590	8.70794	9.39169	9.11338	9.33729	9.35989	8.69193	8.78392	8.34221	9.11183	8.91811
17019029	1.69327	up	7.25908	0.0418559	0.999954	TREM2	chr6	-	41126245	41130924	Coding	NM_018965	RefSeq	Homo sapiens triggering receptor expressed on myeloid cells 2 (TREM2), mRNA.		IPR013106:Immunoglobulin V-set	Q5TCX1;Q9NZC2	Hs.435295	7.64956	7.381	7.53157	6.67	8.96278	7.00242	6.65925	6.70212	7.0798	6.95228
16832695	1.56663	up	6.79929	0.0418665	0.999954	ANKRD13B	chr17	+	27916801	27941779	Coding	NM_152345	RefSeq	Homo sapiens ankyrin repeat domain 13B (ANKRD13B), mRNA.		IPR002110:Ankyrin repeat;IPR021832:Ankyrin repeat domain-containing protein 13	B3KS27;Q8N7H6;Q86YJ7	Hs.662164	6.51471	7.7317	6.71601	7.00604	7.64713	6.47639	6.50947	6.55139	6.76214	6.07787
16744370	0.618585	down	6.73234	0.0418789	0.999954	CRYAB	chr11	-	111779289	111794446	Coding	ENST00000531198	ENSEMBL	cdna:known chromosome:GRCh37:11:111779370:111783921:-1 gene:ENSG00000109846 gene_biotype:protein_coding transcript_biotype:protein_coding		IPR002068:Alpha crystallin/Hsp20 domain;IPR003090:Alpha-crystallin, N-terminal	P02511;B4DIA6;C3VMY8	Hs.53454	6.24653	6.14623	6.1379	6.6418	6.75685	6.98959	6.87846	8.0463	6.70893	6.77081
16769347	0.719815	down	3.8555	0.04192	0.999954		chr12	-	103632176	103632253	miRNA	ENST00000459228	ENSEMBL	ncrna:miRNA chromosome:GRCh37:12:103632176:103632253:-1 gene:ENSG00000238909 gene_biotype:miRNA transcript_biotype:miRNA					3.68188	3.7805	3.68188	4.00115	2.94636	4.23027	3.89749	4.50261	3.96691	3.866
17052072	0.6905	down	4.73152	0.0419274	0.999954		chr7	+	136972434	136972509	snoRNA	ENST00000365153	ENSEMBL	ncrna:snoRNA chromosome:GRCh37:7:136972434:136972509:1 gene:ENSG00000202023 gene_biotype:snoRNA transcript_biotype:snoRNA					4.27623	4.28143	4.89477	4.76719	4.10227	4.77289	4.98321	5.55275	4.46101	5.22346
16986844	0.759554	down	5.11164	0.0419707	0.999954		chr5	+	81190738	81196638	Noncoding	TCONS_00010006	Rinn lincRNA	linc-ATG10 chr5:+:81190737-81196638					5.18224	4.90669	4.82981	4.9563	4.69124	5.55609	5.29103	5.43348	4.9338	5.33576
16665967	0.789601	down	4.7301	0.0419876	0.999954		chr1	+	69521581	69650686	Noncoding	TCONS_l2_00002068	Broad TUCP	linc-LRRC7-2 chr1:+:69521580-69650686					4.57865	4.42956	4.6058	4.85512	4.32937	4.81684	4.78728	4.93424	5.2139	4.75026
16846661	1.39893	up	6.80989	0.0422138	0.999954	MRPL27	chr17	-	48445218	48450575	Coding	ENST00000225969	ENSEMBL	cdna:known chromosome:GRCh37:17:48445228:48450575:-1 gene:ENSG00000108826 gene_biotype:protein_coding transcript_biotype:protein_coding		IPR001684:Ribosomal protein L27	Q9P0M9;B3KN43	Hs.7736	6.61923	7.42903	7.09957	6.9324	7.18001	6.38787	6.67082	6.36087	7.10308	6.31599
16884697	1.32356	up	6.3216	0.0422434	0.999954	LOC100130100	chr2	+	114163973	114164672	Coding	XM_003403503	RefSeq	PREDICTED: Homo sapiens ig kappa chain V-I region Walker-like (LOC100130100), mRNA.					6.09369	6.21286	6.89361	6.80429	6.61459	6.0886	5.98717	6.27904	6.11569	6.12642
17079407	0.693548	down	7.53036	0.0422946	0.999954	TSPYL5	chr8	-	98285714	98290176	Coding	NM_033512	RefSeq	Homo sapiens TSPY-like 5 (TSPYL5), mRNA.		IPR002164:Nucleosome assembly protein (NAP)	Q86VY4	Hs.173094	7.70558	7.05744	7.07412	6.91751	7.57733	7.71266	7.81993	7.31762	8.22623	7.8952
16908817	0.492887	down	7.69762	0.0423663	0.999954	DES	chr2	-	220289793	220290906	Coding	NM_001927	RefSeq	Homo sapiens desmin (DES), mRNA.	Striated_muscle_contraction	IPR006821:Intermediate filament head, DNA-binding domain;IPR016044:Filament	P17661	Hs.594952	6.89334	7.92631	6.59568	7.2766	7.24448	9.37538	8.70161	8.41702	6.5541	7.99166
16848873	1.30995	up	7.79645	0.0423802	0.999954	GALK1	chr17	-	73754018	73761307	Coding	NM_000154	RefSeq	Homo sapiens galactokinase 1 (GALK1), mRNA.		IPR006204:GHMP kinase N-terminal domain;IPR013750:GHMP kinase, C-terminal domain;IPR019539:Galactokinase galactose-binding domain	P51570	Hs.407966	7.85727	8.13587	7.86388	7.97128	8.12772	7.41235	7.83444	7.50074	7.89579	7.36516
17062679	1.48444	up	7.05615	0.042385	0.999954	IMPDH1	chr7	-	128032331	128050306	Coding	ENST00000338791	ENSEMBL	cdna:known chromosome:GRCh37:7:128032331:128050306:-1 gene:ENSG00000106348 gene_biotype:protein_coding transcript_biotype:protein_coding	Nucleotide_Metabolism	IPR000262:FMN-dependent dehydrogenase;IPR000644:Cystathionine beta-synthase, core;IPR001093:IMP dehydrogenase/GMP reductase;IPR004136:2-nitropropane dioxygenase, NPD	P20839;B3KRZ3;B3KVM8;Q6ZNB1	Hs.654401	7.87108	6.74047	6.89904	7.43228	7.76267	6.63015	6.83236	6.61046	7.14696	6.636
17064054	1.29165	up	6.86376	0.0424951	0.999954	TPK1	chr7	-	144149034	144533488	Coding	NM_022445	RefSeq	Homo sapiens thiamin pyrophosphokinase 1 (TPK1), transcript variant 1, mRNA.		IPR007371:Thiamin pyrophosphokinase, catalytic domain;IPR007373:Thiamin pyrophosphokinase, vitamin B1-binding domain	Q9H3S4;Q6ZQX6;B3KRJ6;Q68DW6	Hs.660232	7.13963	7.15866	7.03679	6.8427	7.06403	6.6539	6.62402	6.88159	6.68475	6.55149
16946513	0.664475	down	6.99741	0.0424987	0.999954	TRPC1	chr3	+	142442916	142526730	Coding	NM_001251845	RefSeq	Homo sapiens transient receptor potential cation channel, subfamily C, member 1 (TRPC1), transcript variant 1, mRNA.		IPR005821:Ion transport domain;IPR013555:Transient receptor ion channel domain	P48995;C7EWL4	Hs.250687	6.57808	6.22005	7.08508	6.09601	7.53354	7.47098	6.90838	7.40071	7.43541	7.24585
16736226	0.605631	down	9.87258	0.0425569	0.999954	PIK3C2A	chr11	-	17099277	17229530	Coding	NM_002645	RefSeq	Homo sapiens phosphoinositide-3-kinase, class 2, alpha polypeptide (PIK3C2A), mRNA.		IPR000008:C2 calcium-dependent membrane targeting;IPR000341:Phosphatidylinositol 3-kinase Ras-binding (PI3K RBD) domain;IPR000403:Phosphatidylinositol 3-/4-kinase, catalytic domain;IPR001263:Phosphoinositide 3-kinase, accessory (PIK) domain;IPR001683:Phox homologous domain;IPR002420:Phosphatidylinositol 3-kinase C2 (PI3K C2) domain	O00443	Hs.175343	9.74092	9.78194	9.76085	8.31311	9.95734	10.292	10.1948	9.8632	10.4595	10.3621
16901068	0.783385	down	6.70562	0.0426231	0.999954	AFF3	chr2	-	100163715	100759201	Coding	NM_002285	RefSeq	Homo sapiens AF4/FMR2 family, member 3 (AFF3), transcript variant 1, mRNA.		IPR007797:Transcription factor AF4/FMR2	A8K353;P51826;Q8NAP7;B7Z4I6	Hs.444414	6.81337	6.42555	6.28816	6.67588	6.44461	7.06597	6.76878	6.84045	7.08302	6.65038
16921793	0.747891	down	5.97584	0.0426898	0.999954	FLJ42200	chr21	+	25801054	25920256	Noncoding	TCONS_l2_00017341	Broad TUCP	linc-JAM2-4 chr21:+:25801053-25862621			Q6ZVR1	Hs.652040	6.14488	5.70531	5.78756	5.81482	5.3789	6.23384	5.79126	6.50894	6.29093	6.102
17008971	1.3235	up	7.46994	0.0427545	0.999954	ABCC10	chr6	+	43395104	43418168	Coding	NM_001198934	RefSeq	Homo sapiens ATP-binding cassette, sub-family C (CFTR/MRP), member 10 (ABCC10), transcript variant MRP7, mRNA.		IPR001140:ABC transporter, transmembrane domain;IPR003439:ABC transporter-like	Q5T3U5;Q9UFG1	Hs.55879	7.46082	7.8417	7.35785	7.71695	7.98328	7.38012	7.34916	6.97632	7.48625	7.14698
16890837	1.82652	up	6.94032	0.0427814	0.999954	SLC11A1	chr2	+	219246752	219261617	Coding	NM_000578	RefSeq	Homo sapiens solute carrier family 11 (proton-coupled divalent metal ion transporters), member 1 (SLC11A1), mRNA.		IPR001046:Natural resistance-associated macrophage protein	P49279;C0H5Y3;B4E0J2;B4DQ73;Q9HBK0;Q59F11	Hs.591607	8.49822	6.63866	6.86032	7.39016	7.48697	5.96778	6.57944	6.61984	7.02307	6.3387
16902690	0.684125	down	5.86915	0.0429781	0.999954	LOC440905	chr2	-	130783571	130808704	Coding	BC144438	GenBank	Homo sapiens cDNA clone MGC:177978 IMAGE:9052961, complete cds.			B7ZMD0;Q6ZU82	Hs.469918	6.09992	4.90134	5.66435	6.46497	4.84602	5.91156	5.64154	6.44472	6.65217	6.06495
16966855	0.619814	down	7.60666	0.0430104	0.999954	KIT	chr4	+	55524085	55606881	Coding	NM_000222	RefSeq	Homo sapiens v-kit Hardy-Zuckerman 4 feline sarcoma viral oncogene homolog (KIT), transcript variant 1, mRNA.		IPR000719:Protein kinase, catalytic domain;IPR001245:Serine-threonine/tyrosine-protein kinase catalytic domain;IPR013098:Immunoglobulin I-set;IPR013151:Immunoglobulin	P10721;Q8TCG9;D5MAV8;D5MAV9;E2I6G0	Hs.479754	8.49771	7.44008	6.87781	6.09286	7.39959	9.50995	8.05729	6.36579	6.8443	8.98118
16678899	1.28139	up	4.96468	0.0430192	0.999954		chr1	+	234397452	234410211	Noncoding	ENST00000456078	ENSEMBL	havana:sense_intronic chromosome:GRCh37:1:234397452:234410211:1 gene:ENSG00000231272 gene_biotype:sense_intronic transcript_biotype:sense_intronic					4.93209	4.70225	5.3852	5.30287	5.39527	4.50449	4.62406	4.95785	4.82016	5.02258
17046082	0.615445	down	5.28914	0.0430389	0.999954		chr7	+	52492897	52493547	Noncoding	TCONS_00013446	Rinn lincRNA	linc-POM121L12-3 chr7:+:52492896-52493547					4.97868	4.6091	5.52288	5.02783	4.55647	5.90968	5.76455	5.58986	4.75777	6.17459
16937152	0.707619	down	5.59058	0.0430943	0.999954	LINC00312	chr3	+	8613468	8616354	Noncoding	NR_024065	RefSeq	Homo sapiens long intergenic non-protein coding RNA 312 (LINC00312), non-coding RNA.			Q9Y6C7	Hs.591661	5.12231	4.84629	5.23693	5.76937	5.7306	5.6744	5.19123	6.45461	5.68304	6.197
16955822	0.466575	down	8.87454	0.0431323	0.999954	ADAMTS9	chr3	-	64501333	64673676	Coding	ENST00000498707	ENSEMBL	cdna:known chromosome:GRCh37:3:64501490:64673676:-1 gene:ENSG00000163638 gene_biotype:protein_coding transcript_biotype:protein_coding		IPR000884:Thrombospondin, type 1 repeat;IPR001590:Peptidase M12B, ADAM/reprolysin;IPR002870:Peptidase M12B, propeptide;IPR010294:ADAM-TS Spacer 1;IPR012314:Peptidase M12B, GON-ADAMTSs	Q9P2N4;B7ZVX9;B4E0E4;B4DTT6	Hs.656071	9.05252	7.68265	8.75866	7.54272	8.58661	7.95883	9.50809	10.6297	8.31073	10.7149
17092881	1.48673	up	5.9224	0.043197	0.999954	CDKN2A	chr9	-	21967751	21995300	Coding	NM_001195132	RefSeq	Homo sapiens cyclin-dependent kinase inhibitor 2A (CDKN2A), transcript variant 5, mRNA.	Cell_cycle_KEGG;G1_to_S_cell_cycle_Reactome	IPR010868:Cyclin-dependent kinase inhibitor 2A	Q8N726;P42771	Hs.512599	5.78836	6.25375	5.71008	6.09122	7.19892	5.45669	5.74962	5.71978	5.62113	5.63442
16688113	0.591836	down	5.24985	0.0432081	0.999954	RN5S49	chr1	-	63652007	63652121	rRNA	ENST00000516450	ENSEMBL	ncrna:rRNA chromosome:GRCh37:1:63652007:63652121:-1 gene:ENSG00000252259 gene_biotype:rRNA transcript_biotype:rRNA					5.06306	4.64589	5.26241	5.31454	4.07153	5.39594	6.30718	5.53293	5.13855	5.76648
17111501	1.46858	up	6.21663	0.0432919	0.999954	PFKFB1	chrX	-	54959394	55024967	Coding	ENST00000375006	ENSEMBL	cdna:known chromosome:GRCh37:X:54959394:55020511:-1 gene:ENSG00000158571 gene_biotype:protein_coding transcript_biotype:protein_coding		IPR010488:Zeta toxin domain;IPR013078:Histidine phosphatase superfamily, clade-1;IPR013079:6-phosphofructo-2-kinase	P16118	Hs.444304	6.11044	6.23772	7.79023	6.21288	6.11794	5.87115	6.04849	6.25329	5.69619	5.82797
17069816	1.78861	up	8.81065	0.043298	0.999954	SULF1	chr8	+	70378859	70573150	Coding	NM_001128205	RefSeq	Homo sapiens sulfatase 1 (SULF1), transcript variant 1, mRNA.		IPR000917:Sulfatase;IPR002591:Type I phosphodiesterase/nucleotide pyrophosphatase/phosphate transferase;IPR024609:Extracellular sulfatase, C-terminal	Q8IWU6;Q9NTJ8;Q96E28;Q7Z2W2;Q6NUJ9	Hs.409602	9.3314	8.23118	8.7195	9.24718	10.6211	8.41472	7.35221	9.00439	8.92074	8.26412
16798250	0.497139	down	10.003	0.0433223	0.999954	SNRPN	chr15	+	25356912	25357041	Noncoding	TCONS_00023883	Rinn lincRNA	linc-GABRA5-6 chr15:+:25355583-25361586				Hs.555970	9.05311	10.5673	10.047	7.92379	9.90307	11.1152	11.0448	9.38216	10.2196	10.7739
16947142	0.78975	down	5.92665	0.0433492	0.999954		chr3	+	153599315	153658625	Noncoding	TCONS_00005630	Rinn lincRNA	linc-ARHGEF26-1 chr3:+:153599314-153658625					5.64432	5.5609	5.57357	6.03239	5.97074	6.0795	5.90172	5.9545	6.37459	6.17427
16671632	1.4219	up	6.4983	0.0433597	0.999954	EFNA3	chr1	+	155051348	155060014	Coding	NM_004952	RefSeq	Homo sapiens ephrin-A3 (EFNA3), mRNA.		IPR001799:Ephrin	P52797;B7ZAD3;B4DJD6;B4DXG7	Hs.516656	6.53004	7.85347	6.34817	6.59203	6.43734	6.28097	6.52478	6.28421	6.19412	5.93789
17074007	0.785804	down	4.08074	0.0433742	0.999954	OR4F21	chr8	-	116049	117043	Coding	ENST00000320901	ENSEMBL	cdna:known chromosome:GRCh37:8:116049:117043:-1 gene:ENSG00000176269 gene_biotype:protein_coding transcript_biotype:protein_coding		IPR000276:GPCR, rhodopsin-like, 7TM;IPR019424:7TM GPCR, olfactory receptor/chemoreceptor Srsx		Hs.690459	3.37077	3.91119	4.21557	4.43988	3.59689	3.59972	4.16516	4.55306	4.81537	4.13978
17092187	0.773986	down	5.8606	0.0433941	0.999954	RLN1	chr9	-	5334969	5339873	Coding	NM_006911	RefSeq	Homo sapiens relaxin 1 (RLN1), mRNA.	Smooth_muscle_contraction	IPR016179:Insulin-like	P04808	Hs.368996	5.66465	5.68709	6.03228	5.62564	5.36931	6.08343	5.88205	6.21421	5.99916	6.04822
16878541	0.586815	down	6.38177	0.0434604	0.999954	SPDYA	chr2	+	29005383	29005729	Coding	ENST00000462832	ENSEMBL	cdna:known chromosome:GRCh37:2:29005383:29063667:1 gene:ENSG00000163806 gene_biotype:protein_coding transcript_biotype:processed_transcript				Hs.511956	6.03483	5.59949	6.535	5.24748	6.56952	6.54765	7.15381	5.87988	6.52294	7.72715
16888106	0.749129	down	6.33497	0.0434807	0.999954	OSBPL6	chr2	+	179059208	179264160	Coding	NM_001201480	RefSeq	Homo sapiens oxysterol binding protein-like 6 (OSBPL6), transcript variant 3, mRNA.		IPR000648:Oxysterol-binding protein	Q9BZF3;Q6PJ70	Hs.318775	6.1701	5.57538	6.14765	6.28065	6.45927	6.72814	6.33417	6.66808	6.61025	6.37598
16701092	1.52284	up	7.22462	0.0435155	0.999954	OPN3	chr1	-	241753404	241840678	Coding	NM_014322	RefSeq	Homo sapiens opsin 3 (OPN3), mRNA.	GPCRDB_Class_A_Rhodopsin-like	IPR000276:GPCR, rhodopsin-like, 7TM	Q9H1Y3;Q6P5W7;Q6GMT1	Hs.740514	7.3232	8.27219	7.15965	6.9066	7.97834	7.1586	6.8196	7.00938	6.79744	6.82116
16769108	0.691106	down	4.56916	0.0435248	0.999954		chr12	-	101752526	101752627	snoRNA	ENST00000458958	ENSEMBL	ncrna:snoRNA chromosome:GRCh37:12:101752526:101752627:-1 gene:ENSG00000238800 gene_biotype:snoRNA transcript_biotype:snoRNA					4.67584	4.8109	3.9339	3.95836	4.13424	4.79109	4.7637	5.20225	4.75967	4.66164
17094315	0.747348	down	4.71643	0.0435468	0.999954		chr9	-	44109390	44118705	Noncoding	TCONS_l2_00029294	Broad TUCP	linc-FAM75A6-2 chr9:-:44104419-44110582					4.47822	4.45084	5.19496	4.45205	3.95572	4.55336	4.98692	5.26823	5.10407	4.71995
16899509	1.6793	up	6.20543	0.0435932	0.999954	REG3A	chr2	-	79384132	79386880	Coding	NM_138938	RefSeq	Homo sapiens regenerating islet-derived 3 alpha (REG3A), transcript variant 2, mRNA.		IPR001304:C-type lectin	Q06141	Hs.567312	6.57734	8.02013	5.90479	5.7849	6.60965	5.99414	5.82347	5.88587	5.54257	5.91148
16731654	0.560313	down	8.93629	0.0436315	0.999954	TAGLN	chr11	+	117070037	117075508	Coding	NM_001001522	RefSeq	Homo sapiens transgelin (TAGLN), transcript variant 1, mRNA.		IPR000557:Calponin repeat;IPR001715:Calponin homology domain	Q5U0D2;Q59FA5	Hs.410977	8.34308	7.58161	8.30624	8.90744	9.45384	9.26694	9.44168	9.99152	9.00565	9.0649
17009424	1.72899	up	6.24357	0.0436823	0.999954		chr6	+	47456803	47456906	misc_RNA	ENST00000362892	ENSEMBL	ncrna:misc_RNA chromosome:GRCh37:6:47456803:47456906:1 gene:ENSG00000199762 gene_biotype:misc_RNA transcript_biotype:misc_RNA					5.95014	5.47706	8.74063	6.39841	6.62642	5.2048	5.60551	6.42418	5.83343	6.17508
16951535	1.28316	up	5.0954	0.0437207	0.999954	LOC100505877	chr3	-	23236301	23244446	Noncoding	TCONS_00007129	Rinn lincRNA	linc-ZNF385D-1 chr3:-:23236462-23244249					5.19476	5.3823	5.12534	5.25506	5.41881	4.7578	4.96117	4.93406	5.08269	4.84202
17096853	0.692195	down	4.67603	0.04374	0.999954		chr9	-	111121132	111121209	miRNA	ENST00000410580	ENSEMBL	ncrna:miRNA chromosome:GRCh37:9:111121132:111121209:-1 gene:ENSG00000222512 gene_biotype:miRNA transcript_biotype:miRNA					4.42768	3.86165	4.24925	4.23795	5.27677	5.07521	4.62896	4.02959	5.41532	5.55797
17106183	1.30541	up	8.17036	0.0437891	0.999954	TMEM164	chrX	+	109245859	109425962	Coding	ENST00000372073	ENSEMBL	cdna:known chromosome:GRCh37:X:109246323:109421016:1 gene:ENSG00000157600 gene_biotype:protein_coding transcript_biotype:protein_coding			Q9NXL7;Q9H617;Q5U3C3	Hs.496572	8.4128	8.67155	8.06475	8.27472	8.38927	7.90257	8.22909	7.83506	8.21917	7.70466
16863239	1.37998	up	7.89233	0.0438726	0.999954	BLOC1S3	chr19	+	45682003	45685058	Coding	NM_212550	RefSeq	Homo sapiens biogenesis of lysosomal organelles complex-1, subunit 3 (BLOC1S3), mRNA.			Q6ZP25;Q6QNY0	Hs.103902	8.18077	8.34085	7.82476	8.08625	8.19061	8.07502	7.46113	7.55662	7.96196	7.24529
16854437	1.70548	up	6.61205	0.0438923	0.999954	CDH2	chr18	-	25530930	25757445	Coding	ENST00000269141	ENSEMBL	cdna:known chromosome:GRCh37:18:25530930:25757410:-1 gene:ENSG00000170558 gene_biotype:protein_coding transcript_biotype:protein_coding		IPR000233:Cadherin, cytoplasmic domain;IPR002126:Cadherin;IPR014868:Cadherin prodomain	P19022	Hs.464829	6.32765	6.28958	7.69365	6.08585	8.58897	6.32568	6.07981	6.46113	5.79279	6.47541
16947287	0.64285	down	8.82915	0.0438976	0.999954	TIPARP	chr3	+	156391024	156424559	Coding	NM_001184717	RefSeq	Homo sapiens TCDD-inducible poly(ADP-ribose) polymerase (TIPARP), transcript variant 1, mRNA.		IPR012317:Poly(ADP-ribose) polymerase, catalytic domain	Q05BQ2;Q7Z3E1;A8K5E6	Hs.731699	8.73463	8.73192	8.483	8.32344	8.27914	8.20455	9.57571	9.68679	8.90713	9.36518
16812905	0.745809	down	4.33511	0.0439025	0.999954	MIR1276	chr15	-	86313727	86313809	miRNA	NR_031682	RefSeq	Homo sapiens microRNA 1276 (MIR1276), microRNA.					4.23549	4.05565	3.93066	4.61584	3.78008	4.8994	4.70043	4.56386	4.51693	4.05271
16993854	1.41444	up	6.21421	0.0439835	0.999954		chr5	-	1040858	1048427	Noncoding	TCONS_00010234	Rinn lincRNA	linc-BRD9-1 chr5:-:1042002-1043709					5.88238	6.31606	7.58201	6.51864	6.02254	5.70665	6.12608	6.28535	5.92022	5.78215
16668250	1.2748	up	6.41386	0.0440054	0.999954	CYB561D1	chr1	+	110036658	110045554	Coding	NM_001134404	RefSeq	Homo sapiens cytochrome b-561 domain containing 1 (CYB561D1), transcript variant 5, mRNA.		IPR004877:Cytochrome b561, eukaryote	Q8N8Q1;Q6ZQS1	Hs.514682	6.58878	6.46469	6.42564	6.80773	6.65813	6.4058	6.23482	6.05877	6.3246	6.16961
16766860	0.614577	down	5.66976	0.0440682	0.999954		chr12	-	59762832	59762932	snRNA	ENST00000391297	ENSEMBL	ncrna:snRNA chromosome:GRCh37:12:59762832:59762932:-1 gene:ENSG00000212599 gene_biotype:snRNA transcript_biotype:snRNA					5.5567	5.37801	5.97881	4.91555	4.76388	6.48611	5.7289	6.0079	5.13391	6.7478
16669783	1.56472	up	9.7092	0.044148	0.999954	NOTCH2NL	chr1	+	145291855	145291954	Coding	ENST00000479995	ENSEMBL	cdna:known chromosome:GRCh37:1:145290422:145291954:1 gene:ENSG00000213240 gene_biotype:protein_coding transcript_biotype:processed_transcript				Hs.655156	9.91996	9.16025	11.3793	10.3011	9.40014	9.41089	9.14265	9.68837	9.31285	9.37645
16889627	1.50914	up	5.09261	0.0441682	0.999954	SNORD70	chr2	+	203141154	203141241	snoRNA	NR_003058	RefSeq	Homo sapiens small nucleolar RNA, C/D box 70 (SNORD70), small nucleolar RNA.					4.22158	5.37078	5.36709	5.66122	6.32672	4.2162	4.25569	4.95074	5.61893	4.9372
16993235	1.39567	up	6.15794	0.0442648	0.999954	N4BP3	chr5	+	177540444	177553107	Coding	NM_015111	RefSeq	Homo sapiens NEDD4 binding protein 3 (N4BP3), mRNA.		IPR009638:Fez1	O15049	Hs.101761	6.32757	6.45774	6.76827	6.35818	6.08033	5.77477	6.41289	5.55841	6.03235	5.80889
16798284	1.35719	up	4.62439	0.0442669	0.999954	SNRPN	chr15	+	25430590	25430721	Coding	AF400493	GenBank	Homo sapiens clone Rt-9 SNURF-SNRPN mRNA, downstream untranslated exons, alternatively spliced.				Hs.555970	4.56075	4.9815	4.55443	4.83525	5.2916	4.14986	3.95563	4.45893	4.68177	4.77421
16672428	0.641175	down	8.42132	0.0443101	0.999954	DARC	chr1	+	159173097	159176290	Coding	NM_002036	RefSeq	Homo sapiens Duffy blood group, chemokine receptor (DARC), transcript variant 2, mRNA.			Q4VBN9;G0TQY8;Q5Y7A2	Hs.153381	8.41987	7.71963	8.10521	8.78554	7.47335	8.89769	8.24157	9.46486	8.39533	8.7102
16980122	1.43265	up	5.59057	0.0444117	0.999954		chr4	-	141621989	141622096	misc_RNA	ENST00000384426	ENSEMBL	ncrna:misc_RNA chromosome:GRCh37:4:141621989:141622096:-1 gene:ENSG00000207155 gene_biotype:misc_RNA transcript_biotype:misc_RNA					5.9219	5.20294	5.66046	6.06642	6.39787	5.50083	4.79881	5.56771	5.79327	4.99552
17015637	1.50429	up	6.56388	0.0444357	0.999954	ELOVL2	chr6	-	10980992	11044624	Coding	NM_017770	RefSeq	Homo sapiens ELOVL fatty acid elongase 2 (ELOVL2), mRNA.		IPR002076:GNS1/SUR4 membrane protein	Q9NXB9	Hs.656436	6.9291	6.62021	6.89328	6.48954	7.35996	6.47345	5.94305	6.45313	6.66694	5.81013
16842850	1.62049	up	6.48317	0.0444462	0.999954	DHRS13	chr17	-	27224799	27230089	Coding	NM_144683	RefSeq	Homo sapiens dehydrogenase/reductase (SDR family) member 13 (DHRS13), mRNA.		IPR001509:NAD-dependent epimerase/dehydratase;IPR002198:Short-chain dehydrogenase/reductase SDR;IPR013968:Polyketide synthase, KR	Q6UX07	Hs.631760	7.09481	7.16158	6.52039	5.98968	7.39047	6.1705	6.32012	5.75047	6.58598	5.84771
16778155	0.740169	down	7.08328	0.044462	0.999954	SMAD9	chr13	-	37418968	37494902	Coding	NM_001127217	RefSeq	Homo sapiens SMAD family member 9 (SMAD9), transcript variant a, mRNA.	TGF_Beta_Signaling_Pathway	IPR001132:SMAD domain, Dwarfin-type;IPR003619:MAD homology 1, Dwarfin-type;IPR019471:Interferon regulatory factor-3	O15198	Hs.123119	6.68761	6.96513	6.65291	6.76079	7.26477	7.68179	7.31602	7.17894	7.02294	7.30189
16693482	2.13672	up	8.16917	0.044492	0.999954	S100A14	chr1	-	153586731	153589462	Coding	ENST00000368702	ENSEMBL	cdna:known chromosome:GRCh37:1:153586731:153589462:-1 gene:ENSG00000189334 gene_biotype:protein_coding transcript_biotype:protein_coding		IPR013787:S100/CaBP-9k-type, calcium binding, subdomain	Q9HCY8	Hs.288998	8.54042	11.3056	8.7599	8.02727	6.95116	7.93988	8.28004	7.48593	6.77307	7.62843
16788679	0.708431	down	4.88784	0.0445317	0.999954		chr14	+	101446329	101446403	snoRNA	ENST00000364840	ENSEMBL	ncrna:snoRNA chromosome:GRCh37:14:101446329:101446403:1 gene:ENSG00000201710 gene_biotype:snoRNA transcript_biotype:snoRNA					4.4616	4.3778	5.5954	4.34325	4.41788	4.78379	5.23097	5.52506	4.61539	5.52722
16775546	2.22411	up	5.55789	0.044549	0.999954	SCEL	chr13	+	78109809	78219398	Coding	NM_144777	RefSeq	Homo sapiens sciellin (SCEL), transcript variant 1, mRNA.			O95171;B7Z797	Hs.534699	6.0631	6.11433	8.53617	5.6322	4.32671	4.7845	4.76858	5.55029	4.48014	5.32287
16915541	1.27315	up	6.1508	0.0445599	0.999954	CDH4	chr20	+	59827482	60515673	Coding	NM_001252338	RefSeq	Homo sapiens cadherin 4, type 1, R-cadherin (retinal) (CDH4), transcript variant 2, mRNA.		IPR000233:Cadherin, cytoplasmic domain;IPR002126:Cadherin;IPR014868:Cadherin prodomain	Q9H6K0;B2RCN5;B3KWB8;Q8NB64	Hs.473231	6.25257	6.75301	6.05392	6.56235	6.00314	5.75402	6.46359	5.87176	6.07657	5.71703
16995802	0.668992	down	6.71515	0.0446584	0.999954	PLCXD3	chr5	-	41307048	41510730	Coding	NM_001005473	RefSeq	Homo sapiens phosphatidylinositol-specific phospholipase C, X domain containing 3 (PLCXD3), mRNA.		IPR000909:Phospholipase C, phosphatidylinositol-specific , X domain	B3KXD1;Q63HM9	Hs.145404	5.96264	6.27533	6.89983	6.81449	6.17363	7.44083	6.74297	7.25287	6.63175	6.9572
17005862	2.46129	up	5.8769	0.0446804	0.999954	HIST1H3H	chr6	+	27777842	27778314	Coding	NM_003536	RefSeq	Homo sapiens histone cluster 1, H3h (HIST1H3H), mRNA.		IPR007125:Histone core	P68431	Hs.591778	5.99025	7.51583	6.98888	5.44739	6.69068	5.37133	4.5446	4.83633	6.60681	4.77688
16824907	2.0413	up	9.45163	0.0447133	0.999954	IGSF6	chr16	-	21652605	21663987	Coding	NM_005849	RefSeq	Homo sapiens immunoglobulin superfamily, member 6 (IGSF6), mRNA.		IPR013106:Immunoglobulin V-set	O95976	Hs.530902	11.7189	9.3419	8.82825	9.12443	10.8184	10.0865	7.48827	8.20219	10.1131	8.79439
16934045	1.36689	up	6.71736	0.0448302	0.999954	PIK3IP1	chr22	-	31677579	31688520	Coding	NM_052880	RefSeq	Homo sapiens phosphoinositide-3-kinase interacting protein 1 (PIK3IP1), transcript variant 1, mRNA.		IPR000001:Kringle	Q96FE7;B4DV97;D1MEI0	Hs.26670	6.85046	6.9261	7.00857	6.80749	7.1214	6.67689	6.42297	6.29431	6.86071	6.20466
16803134	1.43271	up	7.06096	0.044844	0.999954	C15orf39	chr15	+	75491233	75504510	Coding	ENST00000360639	ENSEMBL	cdna:known chromosome:GRCh37:15:75491233:75504510:1 gene:ENSG00000167173 gene_biotype:protein_coding transcript_biotype:protein_coding			Q6ZRI6;Q9NPN3;B4E3C6;Q2VPA3	Hs.17936	7.86634	7.27619	6.91271	6.78636	7.76008	6.61358	6.84453	6.61564	6.90982	7.02436
16940550	1.28925	up	5.50874	0.0449058	0.999954	PRKAR2A-AS1	chr3	+	48885005	48893739	Noncoding	TCONS_00005409	Rinn lincRNA	linc-ARIH2 chr3:+:48885389-48889414			Q6ZSR7		5.86678	5.53112	5.55432	5.91835	5.58945	5.55951	5.30605	5.40677	5.28755	5.06748
16697095	2.37843	up	8.08855	0.0449136	0.999954	NCF2	chr1	-	183524697	183560056	Coding	NM_000433	RefSeq	Homo sapiens neutrophil cytosolic factor 2 (NCF2), transcript variant 1, mRNA.		IPR000270:Phox/Bem1p;IPR001440:Tetratricopeptide TPR-1;IPR001452:Src homology-3 domain;IPR011511:Variant SH3	P19878	Hs.587558	10.7417	7.83273	7.72847	7.70351	9.56135	7.49092	6.88825	7.89434	7.90999	7.13422
17078132	0.669561	down	6.61644	0.0449167	0.999954		chr8	-	71693149	71693243	misc_RNA	ENST00000411288	ENSEMBL	ncrna:misc_RNA chromosome:GRCh37:8:71693149:71693243:-1 gene:ENSG00000223220 gene_biotype:misc_RNA transcript_biotype:misc_RNA					6.30631	6.13795	6.7698	6.43608	5.9853	7.04153	7.09295	6.5527	6.57285	7.26897
16855807	0.725948	down	5.547	0.0449262	0.999954	LOC100505756	chr18	-	66567018	66569492	Noncoding	XR_111794	RefSeq	PREDICTED: Homo sapiens hypothetical LOC100505756 (LOC100505756), miscRNA.					5.15859	5.27261	5.83609	5.4123	4.90024	5.70259	5.9653	5.83044	5.5056	5.88621
16775686	0.720027	down	5.64574	0.0449395	0.999954		chr13	+	81594776	81618584	Noncoding	TCONS_00021577	Rinn lincRNA	linc-SLITRK5-8 chr13:+:81617804-81618577					5.57172	5.28673	5.60072	5.5611	5.02371	5.953	5.97481	5.88936	5.48727	6.10893
17002052	0.630776	down	7.495	0.0450163	0.999954	C5orf4	chr5	-	154198051	154238812	Coding	ENST00000326080	ENSEMBL	cdna:known chromosome:GRCh37:5:154198051:154230466:-1 gene:ENSG00000170271 gene_biotype:protein_coding transcript_biotype:protein_coding		IPR006694:Fatty acid hydroxylase	Q96IV6;B4DIE1;B4DV55	Hs.519694	7.02886	7.53612	6.97193	6.86081	7.4153	8.89651	7.8742	7.80263	7.20335	7.36033
16982147	0.672249	down	6.0915	0.0450855	0.999954	CCDC110	chr4	-	186366336	186392913	Coding	NM_152775	RefSeq	Homo sapiens coiled-coil domain containing 110 (CCDC110), transcript variant 1, mRNA.			Q8TBZ0;B4DZA2	Hs.41101	5.50095	5.90791	6.01481	5.53988	6.06164	7.0267	6.03197	6.21944	6.35958	6.25216
16753743	1.65981	up	6.60744	0.0450863	0.999954		chr12	+	67788395	67815084	Noncoding	TCONS_00020459	Rinn lincRNA	linc-DYRK2-2 chr12:+:67788394-67815084					6.06434	6.40186	7.30394	6.9576	8.13699	6.11833	5.7795	6.34229	6.87406	6.09545
16841913	0.722293	down	7.71738	0.0450906	0.999954	PEMT	chr17	-	17408877	17495022	Coding	NM_148172	RefSeq	Homo sapiens phosphatidylethanolamine N-methyltransferase (PEMT), nuclear gene encoding mitochondrial protein, transcript variant 1, mRNA.	Acetylcholine_Synthesis	IPR007318:Phospholipid methyltransferase	Q9UBM1;Q71UY0;B4DY41	Hs.731773	7.5254	7.64296	7.16947	7.17644	7.89929	7.95323	7.83678	7.50327	8.39095	8.07605
17094064	0.727059	down	7.5182	0.0450985	0.999954	SHB	chr9	-	37915895	38069210	Coding	NM_003028	RefSeq	Homo sapiens Src homology 2 domain containing adaptor protein B (SHB), mRNA.		IPR000980:SH2 domain	Q15464	Hs.521482	7.47916	7.51162	7.33104	6.26832	7.85122	7.73784	7.9253	7.23445	7.17084	8.67221
16675922	1.32523	up	7.28015	0.0451479	0.999954	LOC100506636	chr1	+	201963425	201964692	Noncoding	XR_108328	RefSeq	PREDICTED: Homo sapiens hypothetical LOC100506636 (LOC100506636), miscRNA.					6.9945	7.01186	8.01481	7.73581	7.65937	6.90968	6.94244	7.41122	7.16858	6.9532
16658752	0.735749	down	5.80574	0.0451518	0.999954	RBP7	chr1	+	10057255	10076078	Coding	NM_052960	RefSeq	Homo sapiens retinol binding protein 7, cellular (RBP7), mRNA.		IPR000566:Lipocalin/cytosolic fatty-acid binding protein domain	Q96R05	Hs.422688	5.79201	5.69314	5.40173	5.39331	5.64174	6.20762	5.8206	6.33258	6.1007	5.674
16853613	0.767519	down	3.65388	0.0451933	0.999954		chr18	-	3894699	3894805	snRNA	ENST00000384548	ENSEMBL	ncrna:snRNA chromosome:GRCh37:18:3894699:3894805:-1 gene:ENSG00000207278 gene_biotype:snRNA transcript_biotype:snRNA					3.50888	3.61626	3.54485	3.0605	3.58461	3.69558	3.87866	3.72749	3.59823	4.32377
16981706	0.747148	down	5.71672	0.04521	0.999954	ASB5	chr4	-	177134824	177198722	Coding	NM_080874	RefSeq	Homo sapiens ankyrin repeat and SOCS box containing 5 (ASB5), mRNA.		IPR001496:SOCS protein, C-terminal;IPR002110:Ankyrin repeat	Q5HYF3;Q8N7B5	Hs.591712	5.55673	5.25161	5.72456	5.68113	5.31821	5.99736	5.90089	6.12733	5.5554	6.05393
17015240	0.713648	down	7.29653	0.0452821	0.999954	ECI2	chr6	-	4115923	4135831	Coding	ENST00000465828	ENSEMBL	cdna:known chromosome:GRCh37:6:4115941:4135791:-1 gene:ENSG00000198721 gene_biotype:protein_coding transcript_biotype:protein_coding		IPR000582:Acyl-CoA-binding protein, ACBP;IPR001753:Crotonase, core	Q9NYD2;Q53HG3;Q53GC8;O75521;Q6IBN4;B4DLL3;Q59E94	Hs.15250	7.3822	6.59002	7.09909	6.93852	7.25605	8.02309	7.67343	6.92843	7.50936	7.56515
16895014	1.93712	up	7.73984	0.0453917	0.999954	APOB	chr2	-	21224301	21266945	Coding	NM_000384	RefSeq	Homo sapiens apolipoprotein B (including Ag(x) antigen) (APOB), mRNA.		IPR001747:Lipid transport protein, N-terminal;IPR009454:Lipid transport, open beta-sheet;IPR015255:Vitellinogen, open beta-sheet;IPR022176:Apolipoprotein B100 C-terminal	P04114;A8K479;Q59HB3;P78482;Q13789	Hs.120759	6.11544	9.53567	10.887	6.61952	7.92634	6.68149	8.16098	8.3122	6.12379	7.03593
16676633	0.700142	down	6.54036	0.0454787	0.999954	DYRK3	chr1	+	206808881	206857764	Coding	NM_001004023	RefSeq	Homo sapiens dual-specificity tyrosine-(Y)-phosphorylation regulated kinase 3 (DYRK3), transcript variant 2, mRNA.		IPR000719:Protein kinase, catalytic domain;IPR001245:Serine-threonine/tyrosine-protein kinase catalytic domain	O43781;B2R859;A8K574	Hs.164267	6.48182	6.40065	5.72796	5.74663	7.05905	6.75652	6.52601	6.9835	6.57434	7.14714
16700683	1.27777	up	5.06326	0.0455538	0.999954		chr1	-	234852452	234855189	Noncoding	TCONS_00002622	Rinn lincRNA	linc-IRF2BP2-2 chr1:-:234852451-234855189					4.84661	5.68589	5.25213	5.33773	5.07802	4.73955	5.18445	4.93799	5.00663	4.56361
16739435	1.37098	up	6.76255	0.0456798	0.999954	C11orf48	chr11	-	62430287	62439727	Coding	ENST00000532208	ENSEMBL	cdna:known chromosome:GRCh37:11:62430320:62439012:-1 gene:ENSG00000162194 gene_biotype:protein_coding transcript_biotype:protein_coding			Q9BQE6	Hs.9061	7.03804	7.29056	6.89046	6.61246	7.11925	6.50861	6.50274	6.40984	6.84766	6.40588
16688799	0.607956	down	9.45181	0.0457247	0.999954	ELTD1	chr1	-	79355449	79472495	Coding	NM_022159	RefSeq	Homo sapiens EGF, latrophilin and seven transmembrane domain containing 1 (ELTD1), mRNA.	GPCRDB_Class_B_Secretin-like	IPR000203:GPS domain;IPR000832:GPCR, family 2, secretin-like;IPR001881:EGF-like calcium-binding;IPR022624:Domain of unknown function DUF3497	Q6ZMI9;B2R9D2;Q9HBW9	Hs.132314	10.2351	8.70259	9.01993	8.4061	9.1004	9.78873	8.93385	10.5448	9.79013	9.99642
16759469	1.38594	up	10.7549	0.0457597	0.999954	SNORA49	chr12	+	132515769	132515905	snoRNA	NR_002979	RefSeq	Homo sapiens small nucleolar RNA, H/ACA box 49 (SNORA49), small nucleolar RNA.					10.2653	10.8633	11.9339	10.4048	11.4845	9.97567	10.4567	10.9524	10.5277	10.685
16789953	1.92701	up	5.63179	0.0457803	0.999954	SNORD126	chr14	-	20794600	20794698	snoRNA	NR_003693	RefSeq	Homo sapiens small nucleolar RNA, C/D box 126 (SNORD126), small nucleolar RNA.					5.10002	7.3448	6.09048	5.17768	6.81188	4.6292	5.11176	5.09925	5.88631	5.06651
16788036	0.636281	down	6.35672	0.0458011	0.999954	BDKRB1	chr14	+	96708478	96735304	Coding	ENST00000216629	ENSEMBL	cdna:known chromosome:GRCh37:14:96722161:96731100:1 gene:ENSG00000100739 gene_biotype:protein_coding transcript_biotype:protein_coding	GPCRDB_Class_A_Rhodopsin-like;Peptide_GPCRs	IPR000276:GPCR, rhodopsin-like, 7TM	P46663	Hs.525572	6.22642	5.84938	5.90854	6.30138	5.86724	6.28988	6.87367	7.25783	5.99439	6.99851
16798152	0.726221	down	12.5996	0.0458511	0.999954	SNORD116-8	chr15	+	25315578	25315674	snoRNA	NR_003323	RefSeq	Homo sapiens small nucleolar RNA, C/D box 116-8 (SNORD116-8), small nucleolar RNA.					12.1026	12.5181	12.8345	11.7261	12.663	12.5903	12.9727	12.7247	12.7969	13.0673
17117445	1.38938	up	6.79907	0.0458839	0.999954		chr1	-	149816055	149817222	Coding	BX648801	GenBank	Homo sapiens mRNA; cDNA DKFZp686A01184 (from clone DKFZp686A01184).					6.77775	7.02587	7.4175	6.81892	7.14143	6.42357	6.0968	6.70189	7.04344	6.54357
16907691	1.28636	up	7.60468	0.0459199	0.999954	FZD5	chr2	-	208627310	208634287	Coding	NM_003468	RefSeq	Homo sapiens frizzled family receptor 5 (FZD5), mRNA.	Wnt_signaling	IPR000539:Frizzled protein;IPR020067:Frizzled domain	B2RCZ1;Q13467	Hs.17631	7.62698	8.07512	7.50566	7.61904	8.10481	7.39645	7.59642	7.35104	7.31674	7.45451
16697138	0.781552	down	6.12441	0.0459314	0.999954	GLT25D2	chr1	-	183898796	184006863	Coding	NM_015101	RefSeq	Homo sapiens glycosyltransferase 25 domain containing 2 (GLT25D2), mRNA.		IPR002654:Glycosyl transferase, family 25	Q8IYK4;B3KT92;Q8WUS1	Hs.387995	5.94769	5.80214	5.97352	6.12365	5.88606	6.16362	6.17998	6.42482	6.27301	6.46956
16939046	1.68734	up	7.08724	0.0459437	0.999954	VILL	chr3	+	38029550	38048679	Coding	NM_015873	RefSeq	Homo sapiens villin-like (VILL), mRNA.		IPR003128:Villin headpiece;IPR007123:Gelsolin domain	O15195;Q59F86	Hs.103665	7.3172	8.68189	8.01692	6.66518	6.64189	6.37661	7.63841	6.06726	6.47003	6.99703
17002969	1.29367	up	4.21616	0.0459596	0.999954		chr5	-	175333942	175385541	Coding	ENST00000502813	ENSEMBL	cdna:putative chromosome:GRCh37:5:175333942:175385541:-1 gene:ENSG00000250820 gene_biotype:processed_transcript transcript_biotype:processed_transcript					4.16142	4.14655	4.50268	4.79332	4.40551	3.85251	3.64874	4.44602	4.45564	3.74922
17097132	0.630117	down	7.6609	0.04596	0.999954	LPAR1	chr9	-	113635543	113800981	Coding	NM_057159	RefSeq	Homo sapiens lysophosphatidic acid receptor 1 (LPAR1), transcript variant 2, mRNA.	Small_ligand_GPCRs;Smooth_muscle_contraction	IPR000276:GPCR, rhodopsin-like, 7TM	Q5VZX0;Q92633	Hs.126667	8.22925	6.95631	6.76604	7.29843	7.38868	8.08547	7.37534	8.62071	8.13566	7.75307
17001757	0.788308	down	5.9042	0.0459646	0.999954	ZNF300P1	chr5	-	150309998	150326146	Noncoding	NR_026867	RefSeq	Homo sapiens zinc finger protein 300 pseudogene 1 (ZNF300P1), non-coding RNA.			Q17R26	Hs.661876	5.56629	5.88627	5.56884	5.7743	5.8674	5.9415	6.35272	5.69407	6.15843	6.23222
16983603	0.755642	down	4.38688	0.0459797	0.999954		chr5	+	25257427	25260833	Noncoding	TCONS_00010648	Rinn lincRNA	linc-CDH6-6 chr5:+:25257426-25260833					4.44408	3.76004	4.47617	4.50256	3.74099	4.38511	4.17009	5.03663	4.84843	4.50471
16729530	0.743307	down	4.86122	0.0460344	0.999954		chr11	+	79403423	79403573	miRNA	ENST00000408624	ENSEMBL	ncrna:miRNA chromosome:GRCh37:11:79403423:79403573:1 gene:ENSG00000221551 gene_biotype:miRNA transcript_biotype:miRNA					4.55597	4.29155	4.61567	4.92258	4.85041	4.9311	4.6618	5.50545	4.84049	5.43719
16700260	1.46609	up	5.57335	0.0460912	0.999954		chr1	-	229394028	229406775	Noncoding	TCONS_l2_00002790	Broad TUCP	linc-HIST3H2A-6 chr1:-:229394027-229406750					5.07195	6.27343	6.71483	5.42884	5.75765	5.21885	5.61203	5.32119	5.20285	5.13192
16694446	1.42839	up	7.30979	0.0461638	0.999954	MEX3A	chr1	-	156041804	156051789	Coding	NM_001093725	RefSeq	Homo sapiens mex-3 homolog A (C. elegans) (MEX3A), mRNA.		IPR004088:K Homology domain, type 1	A1L020	Hs.591496	7.39701	7.98961	7.17659	7.44799	7.82372	6.93914	7.03532	6.88797	7.64216	6.7584
16873329	0.710566	down	6.80654	0.0462464	0.999954	FOSB	chr19	-	45976341	45978414	Coding	NM_006732	RefSeq	Homo sapiens FBJ murine osteosarcoma viral oncogene homolog B (FOSB), transcript variant 1, mRNA.		IPR011616:bZIP transcription factor, bZIP-1;IPR011700:Basic leucine zipper	A1L186;P53539;Q49AD7;A8VJE1;A8VJE6;A8VJF0;A8VJF3;A8VJF7;A8VJG1;A8VJG5;A8VJG9	Hs.590958	6.70136	6.57539	6.59904	6.70389	6.22063	6.59872	7.13007	7.56679	6.82373	7.1458
16788628	0.681329	down	4.93241	0.0463652	0.999954	SNORD114-6	chr14	+	101423503	101423574	snoRNA	NR_003198	RefSeq	Homo sapiens small nucleolar RNA, C/D box 114-6 (SNORD114-6), small nucleolar RNA.					4.58853	4.26883	4.63014	4.30088	5.48974	5.14215	5.09829	4.52131	4.43551	6.84874
17066815	1.52618	up	7.47593	0.0464309	0.999954	TNFRSF10C	chr8	+	22941868	22990110	Coding	ENST00000356864	ENSEMBL	cdna:known chromosome:GRCh37:8:22960103:22974950:1 gene:ENSG00000173535 gene_biotype:protein_coding transcript_biotype:protein_coding		IPR001368:TNFR/NGFR cysteine-rich region	B2R831;O14798;B7Z5B7;B4DQ70;Q9BSH9;Q05D71	Hs.655801	9.10334	7.52469	7.54532	7.14839	7.58273	7.33827	7.35236	7.11139	7.0076	7.04524
16811286	0.739298	down	6.91143	0.046508	0.999954	LARP6	chr15	-	71121469	71146498	Coding	ENST00000299213	ENSEMBL	cdna:known chromosome:GRCh37:15:71121469:71146498:-1 gene:ENSG00000166173 gene_biotype:protein_coding transcript_biotype:protein_coding		IPR006630:RNA-binding protein Lupus La	Q9BRS8	Hs.416755	6.74214	6.36373	6.50722	6.58086	7.27376	7.07932	7.07596	7.25492	7.12792	7.10845
16791812	1.343	up	4.36279	0.0465993	0.999954		chr14	-	32669704	32671152	Noncoding	TCONS_00022700	Rinn lincRNA	linc-GPR33 chr14:-:32669703-32671152					4.39203	4.85442	4.60667	4.73564	4.28885	4.41757	4.02832	4.07956	4.08776	4.13708
16762692	0.76262	down	6.38519	0.0466364	0.999954	LOC100506606	chr12	-	29433348	29470781	Coding	AK090590	GenBank	Homo sapiens cDNA FLJ33271 fis, clone ASTRO2007666.				Hs.732560	6.40041	5.57522	6.55163	6.2907	6.13056	6.70116	6.09523	6.77708	6.39228	6.93759
17056007	0.723333	down	7.19696	0.046686	0.999954		chr7	-	25594360	25607592	Noncoding	TCONS_00013731	Rinn lincRNA	linc-NPVF-5 chr7:-:25594359-25607592					7.0969	6.95446	7.1342	7.10274	6.52831	7.6996	7.44166	7.86751	6.82376	7.32042
16665588	0.60479	down	7.46823	0.0467558	0.999954	ROR1	chr1	+	64239690	64647181	Coding	NM_005012	RefSeq	Homo sapiens receptor tyrosine kinase-like orphan receptor 1 (ROR1), transcript variant 1, mRNA.	Nuclear_Receptors	IPR000001:Kringle;IPR000719:Protein kinase, catalytic domain;IPR001245:Serine-threonine/tyrosine-protein kinase catalytic domain;IPR013098:Immunoglobulin I-set;IPR013106:Immunoglobulin V-set;IPR013151:Immunoglobulin;IPR020067:Frizzled domain	A2VCQ3;Q01973	Hs.654491	6.44849	7.34494	7.5654	6.43274	7.73584	8.20863	7.50614	7.63125	7.95753	7.85133
16665656	0.58075	down	9.07538	0.0467589	0.999954	RAVER2	chr1	+	65210778	65298915	Coding	NM_018211	RefSeq	Homo sapiens ribonucleoprotein, PTB-binding 2 (RAVER2), mRNA.		IPR000504:RNA recognition motif domain	Q9HCJ3	Hs.591443	8.76448	9.93245	8.9188	7.61995	8.1812	10.3838	9.52695	8.90124	9.04949	9.47546
16850009	1.32654	up	7.4115	0.0467802	0.999954	SIRT7	chr17	-	79869815	79876058	Coding	NM_016538	RefSeq	Homo sapiens sirtuin 7 (SIRT7), mRNA.		IPR003000:Sirtuin family	Q9NRC8;A8K2K0;B3KSU8	Hs.514636	7.42013	7.64425	7.55709	7.43213	8.02305	6.92661	7.27161	7.04681	7.53135	7.26194
16672373	0.744051	down	7.28174	0.0467864	0.999954	PYHIN1	chr1	+	158900586	158946849	Coding	NM_152501	RefSeq	Homo sapiens pyrin and HIN domain family, member 1 (PYHIN1), transcript variant 1, mRNA.		IPR004020:DAPIN domain;IPR004021:HIN-200/IF120x	Q6K0P9	Hs.734876	7.53675	6.97286	7.14311	6.79276	6.89691	8.00196	7.50737	6.9697	7.5717	7.42429
16921519	0.746694	down	5.55869	0.046835	0.999954		chr21	+	15399742	15516789	Coding	ENST00000428809	ENSEMBL	cdna:known chromosome:GRCh37:21:15399742:15516789:1 gene:ENSG00000224905 gene_biotype:processed_transcript transcript_biotype:processed_transcript					5.23002	5.07424	5.56838	5.46535	5.40195	5.84054	5.70849	5.63568	5.4946	6.16768
17052939	1.67044	up	6.12619	0.0468512	0.999954	ARHGEF5	chr7	+	144052381	144077725	Coding	NM_005435	RefSeq	Homo sapiens Rho guanine nucleotide exchange factor (GEF) 5 (ARHGEF5), mRNA.		IPR000219:Dbl homology (DH) domain;IPR001452:Src homology-3 domain;IPR011511:Variant SH3	B3KQX6;Q12774;B9EGR7	Hs.334	6.01608	7.04074	7.00699	5.40452	7.01316	5.83891	6.25086	5.06128	5.70782	5.9215
16814356	1.45726	up	7.02364	0.0468747	0.999954	FAM195A	chr16	+	691813	698474	Coding	BC001912	GenBank	Homo sapiens chromosome 16 open reading frame 14, mRNA (cDNA clone MGC:2670 IMAGE:3546959), complete cds.			Q9BUT9	Hs.732507	7.19111	7.59405	7.22827	6.64194	7.821	6.90941	6.70406	6.39539	6.96881	6.78241
16659684	1.31413	up	5.26523	0.0469803	0.999954		chr1	+	15868660	15868799	snoRNA	ENST00000516057	ENSEMBL	ncrna:snoRNA chromosome:GRCh37:1:15868660:15868799:1 gene:ENSG00000251866 gene_biotype:snoRNA transcript_biotype:snoRNA					5.4865	5.34214	5.43633	5.51887	5.52759	5.11224	5.26207	4.61025	5.03322	5.32312
16838103	1.57394	up	4.82563	0.0470238	0.999954	SNORD1A	chr17	+	74557715	74557788	snoRNA	NR_004395	RefSeq	Homo sapiens small nucleolar RNA, C/D box 1A (SNORD1A), small nucleolar RNA.					4.60746	5.04134	4.3681	6.0409	5.7063	4.33004	4.47802	4.69725	4.73034	4.25657
16796412	0.720532	down	6.31158	0.0470419	0.999954	LINC00341	chr14	-	95873603	95876427	Noncoding	NR_026779	RefSeq	Homo sapiens long intergenic non-protein coding RNA 341 (LINC00341), non-coding RNA.			Q9H761	Hs.41502	6.38793	5.79239	5.76036	6.39388	6.04119	7.11022	6.38836	6.77736	6.4194	6.04474
16848961	1.32761	up	7.57911	0.0471102	0.999954	TRIM65	chr17	-	73885041	73893084	Coding	NM_173547	RefSeq	Homo sapiens tripartite motif containing 65 (TRIM65), transcript variant 1, mRNA.		IPR000315:Zinc finger, B-box;IPR003877:SPla/RYanodine receptor SPRY;IPR018957:Zinc finger, C3HC4 RING-type	Q6PJ69;Q96DX1	Hs.189823	7.68278	7.96022	7.68403	7.60946	7.98115	7.55711	7.3824	7.46101	7.38497	7.08801
16734355	0.595084	down	9.22031	0.0471462	0.999954	H19	chr11	-	2016406	2022700	Noncoding	NR_002196	RefSeq	Homo sapiens H19, imprinted maternally expressed transcript (non-protein coding) (H19), non-coding RNA.			Q96MK8	Hs.533566	8.54937	8.99612	8.84104	9.82421	8.01875	8.872	8.67396	10.909	10.6467	8.872
17056065	0.772398	down	6.02955	0.0471514	0.999954		chr7	-	26584208	26590534	Noncoding	TCONS_00013748	Rinn lincRNA	linc-HNRNPA2B1-3 chr7:-:26584207-26590534					5.99786	6.16096	5.79726	5.6893	5.57091	6.3064	6.36413	6.17249	5.89394	6.34225
17021116	0.74942	down	6.06361	0.0471901	0.999954		chr6	-	82553501	82648138	Noncoding	TCONS_00011524	Rinn lincRNA	linc-FAM46A-2 chr6:-:82554901-82643197					5.70896	6.06707	5.87206	6.00418	5.62539	6.19728	6.52678	6.32241	5.87932	6.43264
16852858	1.66344	up	6.316	0.0472442	0.999954	SERPINB7	chr18	+	61420169	61472604	Coding	NM_003784	RefSeq	Homo sapiens serpin peptidase inhibitor, clade B (ovalbumin), member 7 (SERPINB7), transcript variant 1, mRNA.		IPR023796:Serpin domain	A8K3Q8	Hs.138202	8.54927	6.5238	7.00395	5.38764	5.95073	6.64719	6.45598	5.67322	5.49811	5.47006
17012711	2.90768	up	8.1092	0.0473358	0.999954	SNORA33	chr6	+	133138358	133138490	snoRNA	NR_002436	RefSeq	Homo sapiens small nucleolar RNA, H/ACA box 33 (SNORA33), small nucleolar RNA.	Ribosomal_Proteins		P25398	Hs.671378	7.37156	7.51766	12.3437	8.16782	8.99492	6.43649	6.71773	7.45099	8.42056	7.67055
[truncated: 32,175 more rows]
