# Supplementary material for: Downregulation of miR-181b-5p Inhibits the Viability, Migration, and Glycolysis of Gallbladder Cancer by Upregulating PDHX Under Hypoxia
Source: Front Oncol. 2021 Aug 16;11:683725. doi: 10.3389/fonc.2021.683725 (PMC8415503; doi:10.3389/fonc.2021.683725)
Supplement: Supplementary file 3 [file DataSheet_1.zip › RNA seq raw data/HuGene 2.0 ST Data/GO Analysis/A vs B_up/BP_result.txt]

GO.ID	Term	Ontology	Count	Pop.Hits	List.Total	Pop.Total	Fold.Enrichment	Pvalue	FDR	Enrichment.Score	GENES
GO:0031497	chromatin assembly	Biological process	12	120	208	14747	7.08990384615385	1.25264325399619e-07	0.000597385567830783	6.90217259610945	HIST1H1B//HIST1H2BB//HIST1H2AK//HIST1H2AC//HIST1H2BC//HIST1H2BO//HIST2H2BF//HIST2H4B//HIST2H3D//HIST2H2AA4//BAHD1//CDKN2A//
GO:0006323	DNA packaging	Biological process	13	154	208	14747	5.98498376623377	2.74264510220476e-07	0.000650298712379913	6.5618303863896	HIST1H1B//HIST1H2BB//HIST1H2AK//HIST1H2AC//HIST1H2BC//HIST1H2BO//HIST2H2BF//HIST2H4B//HIST2H3D//HIST2H2AA4//PHF13//BAHD1//CDKN2A//
GO:0071103	DNA conformation change	Biological process	14	190	208	14747	5.22413967611336	5.04755845411404e-07	0.000650298712379913	6.29691864293367	HIST1H1B//HIST1H2BB//HIST1H2AK//HIST1H2AC//HIST1H2BC//HIST1H2BO//HIST2H2BF//HIST2H4B//HIST2H3D//HIST2H2AA4//MCM4//PHF13//BAHD1//CDKN2A//
GO:0009611	response to wounding	Biological process	37	1096	208	14747	2.39348943711398	5.45438215458094e-07	0.000650298712379913	6.26325443701935	LBP//ADAM8//ALOX5AP//CEBPA//CRP//HP//REG3A//ALB//APOB//FGA//FGB//FGG//GRB7//GRB14//ITGAX//OLR1//STX4//SLC7A7//MGLL//F11R//CD177//ANXA8//HIST2H3D//CHI3L1//MECOM//MIF//CCL24//CXCL6//SLC11A1//CCL3L3//BLOC1S3//MMP12//WNT5A//CELSR1//IGFBP1//MAPK13//DUSP10//
GO:0006333	chromatin assembly or disassembly	Biological process	12	141	208	14747	6.03396072013093	7.30627813246237e-07	0.000696872808274261	6.13630379926146	HIST1H1B//HIST1H2BB//HIST1H2AK//HIST1H2AC//HIST1H2BC//HIST1H2BO//HIST2H2BF//HIST2H4B//HIST2H3D//HIST2H2AA4//BAHD1//CDKN2A//
GO:0006334	nucleosome assembly	Biological process	10	108	208	14747	6.56472578347578	2.92174485607654e-06	0.002052046085514	5.53435771189115	HIST2H4B//HIST1H1B//HIST1H2BB//HIST1H2AK//HIST1H2AC//HIST1H2BC//HIST1H2BO//HIST2H2BF//HIST2H3D//HIST2H2AA4//
GO:0006952	defense response	Biological process	36	1129	208	14747	2.26073107583294	3.01201983614971e-06	0.002052046085514	5.52114217234451	LBP//ADAM8//ALOX5AP//CEBPA//CRP//HP//REG3A//ANXA3//SLC11A1//HIST1H2BC//S100A14//CHI3L1//MECOM//MIF//OLR1//CCL24//CXCL6//MGLL//F11R//CCL3L3//C8G//NCF2//UBD//IGHG1//IGHG3//IGHG4//SPON2//RIPK3//AP1S1//MAPK13//WNT5A//IRF5//ITGAX//DUSP10//IRF6//IL17RB//
GO:0002376	immune system process	Biological process	49	1829	208	14747	1.89942749295538	5.57406858799792e-06	0.00332284163702026	5.25382769166761	MECOM//LBP//SLC11A1//ARHGEF5//RAB17//NCF2//ADAM8//WNT5A//DUSP10//MIF//IGHG1//IGHG3//IGHG4//AQP9//SERPINB4//CCL24//CXCL6//CXCL5//IL1R2//TNFRSF14//TNFSF15//IGSF6//CCL3L3//C8G//CRP//TREM2//AP1S1//EBP//CEBPA//CDKN2A//BLOC1S3//FZD5//S100A14//UBD//ANXA3//SPON2//RIPK3//HSPA1B//HIST2H4B//APOB//GRB7//GRB14//ITGAX//OLR1//SLC7A7//F11R//CD177//IRF5//IRF6//
GO:0022607	cellular component assembly	Biological process	43	1561	208	14747	1.95301643423841	1.23065041618659e-05	0.00639292412782814	4.90986529709527	JUP//HIST1H1B//HIST1H2BB//HIST1H2AK//HIST1H2AC//HIST1H2BC//HIST1H2BO//HIST2H2BF//HIST2H4B//HIST2H3D//HIST2H2AA4//SLC7A7//CCL24//BAHD1//LAMA3//BIK//GRB7//CDH2//CDH3//CDH4//F11R//PARD6A//PVRL4//CLDN23//APOB//APOC1//CDKN2A//RIPK3//KCTD13//RAB17//CRP//FGA//FGB//FGG//PCBD2//TACSTD2//VILL//WNT5A//ALOX5AP//MIF//UBD//ARHGEF5//HSPA1B//
GO:0034728	nucleosome organization	Biological process	10	128	208	14747	5.53898737980769	1.34051669696543e-05	0.00639292412782814	4.87272777224075	HIST1H1B//HIST1H2BB//HIST1H2AK//HIST1H2AC//HIST1H2BC//HIST1H2BO//HIST2H2BF//HIST2H4B//HIST2H3D//HIST2H2AA4//
GO:0050900	leukocyte migration	Biological process	14	258	208	14747	3.84723464519976	1.80058189074877e-05	0.00724612443107425	4.7445871220619	LBP//ARHGEF5//ADAM8//WNT5A//CCL24//S100A14//APOB//GRB7//GRB14//ITGAX//OLR1//SLC7A7//F11R//CD177//
GO:0042060	wound healing	Biological process	23	612	208	14747	2.66450634741076	1.82330662975238e-05	0.00724612443107425	4.73914028888136	ALB//APOB//FGA//FGB//FGG//GRB7//GRB14//ITGAX//OLR1//STX4//SLC7A7//MGLL//F11R//CD177//ANXA8//HIST2H3D//BLOC1S3//MMP12//IGFBP1//CRP//SLC11A1//WNT5A//CELSR1//
GO:0006954	inflammatory response	Biological process	20	493	208	14747	2.8762287408332	2.25530071213844e-05	0.00826992795470973	4.64679554295883	LBP//ADAM8//ALOX5AP//CEBPA//CRP//HP//REG3A//MGLL//MAPK13//CCL24//WNT5A//DUSP10//CHI3L1//MECOM//MIF//OLR1//CXCL6//SLC11A1//F11R//CCL3L3//
GO:0065004	protein-DNA complex assembly	Biological process	10	137	208	14747	5.17511229646266	2.42774148387369e-05	0.00826992795470973	4.61479756063819	HIST1H1B//HIST1H2BB//HIST1H2AK//HIST1H2AC//HIST1H2BC//HIST1H2BO//HIST2H2BF//HIST2H4B//HIST2H3D//HIST2H2AA4//
GO:0006950	response to stress	Biological process	66	2953	208	14747	1.58460431373571	3.98766206342255e-05	0.0126781069203081	4.39928165332163	SWSAP1//CRP//LBP//ADAM8//ALOX5AP//HSPA1B//HP//IL17RB//CEBPA//REG3A//ANXA3//SLC11A1//HIST1H2BC//S100A14//ALB//APOB//FGA//FGB//FGG//GRB7//GRB14//ITGAX//OLR1//STX4//SLC7A7//MGLL//F11R//CD177//ANXA8//HIST2H3D//CHI3L1//MECOM//MIF//CCL24//CXCL6//CCL3L3//C8G//NCF2//AQP9//MAPK13//SLC2A1//KIAA0101//ATAD5//IGFBP1//DUSP10//WNT5A//BLOC1S3//ERO1L//YOD1//UBD//PYCR1//MMP12//CELSR1//PFKFB1//FZD5//CDKN2A//IGHG1//…
GO:0044085	cellular component biogenesis	Biological process	44	1703	208	14747	1.83180134604092	4.62059905522086e-05	0.0131727998007675	4.33530171502593	PES1//JUP//HIST1H1B//HIST1H2BB//HIST1H2AK//HIST1H2AC//HIST1H2BC//HIST1H2BO//HIST2H2BF//HIST2H4B//HIST2H3D//HIST2H2AA4//CDKN2A//SLC7A7//CCL24//BAHD1//LAMA3//BIK//GRB7//CDH2//CDH3//CDH4//F11R//PARD6A//PVRL4//CLDN23//APOB//APOC1//RIPK3//KCTD13//RAB17//CRP//FGA//FGB//FGG//PCBD2//TACSTD2//VILL//WNT5A//ALOX5AP//MIF//UBD//ARHGEF5//HSPA1B//
GO:0006879	cellular iron ion homeostasis	Biological process	7	68	208	14747	7.29843042986425	4.69569294638387e-05	0.0131727998007675	4.32830030955665	CP//GDF2//HP//SLC11A1//TFR2//HEPH//STEAP3//
GO:0071824	protein-DNA complex subunit organization	Biological process	10	157	208	14747	4.51586232239099	7.76380795381676e-05	0.0205697778509734	4.10992521589434	HIST1H1B//HIST1H2BB//HIST1H2AK//HIST1H2AC//HIST1H2BC//HIST1H2BO//HIST2H2BF//HIST2H4B//HIST2H3D//HIST2H2AA4//
GO:0006955	immune response	Biological process	31	1087	208	14747	2.02195969853514	0.000132052015071361	0.0331450557829116	3.87925496721211	LBP//SLC11A1//RAB17//WNT5A//DUSP10//IGHG1//IGHG3//IGHG4//C8G//CRP//TREM2//S100A14//UBD//ADAM8//ANXA3//MIF//NCF2//SPON2//RIPK3//IRF5//IRF6//AQP9//SERPINB4//CCL24//CXCL6//CXCL5//IL1R2//TNFRSF14//TNFSF15//IGSF6//CCL3L3//
GO:0001819	positive regulation of cytokine production	Biological process	11	203	208	14747	3.84181981811292	0.000146110053718351	0.0348399423091408	3.8353198995744	SULF1//RIPK3//LBP//IRF5//SLC11A1//WNT5A//FZD5//MAPK13//GDF2//MIF//ADAM8//
GO:0016477	cell migration	Biological process	26	851	208	14747	2.16612808460635	0.000166102014953795	0.0377209766340309	3.77962509916807	WNT5A//CELSR1//LBP//ARHGEF5//ADAM8//ANXA3//GDF2//TACSTD2//IGFBP3//LAMA3//GRB7//CCL24//SULF1//MMP12//EFNA1//APOB//GRB14//ITGAX//OLR1//SLC7A7//F11R//CD177//S100A14//CDH2//JUP//KCTD13//
GO:0040011	locomotion	Biological process	34	1266	208	14747	1.90408160165269	0.00019161077242331	0.0415359897130348	3.71758007838646	WNT5A//CELSR1//LBP//ARHGEF5//ADAM8//CCL24//CXCL6//CXCL5//CCL3L3//CDH4//SPON2//TREM2//PLXNA3//ANXA3//GDF2//TACSTD2//IGFBP3//CDH2//EFNA1//JUP//KCTD13//APOB//LAMA3//GRB7//SULF1//MMP12//GRB14//ITGAX//OLR1//SLC7A7//F11R//CD177//MIF//S100A14//
GO:0055072	iron ion homeostasis	Biological process	7	88	208	14747	5.63969624125874	0.000242477339682156	0.0502771492584436	3.61532884143628	CP//GDF2//HP//SLC11A1//TFR2//HEPH//STEAP3//
GO:0045730	respiratory burst	Biological process	4	23	208	14747	12.3302675585284	0.000275867397436357	0.0548171507655828	3.55929962228315	LBP//DUSP10//NCF2//SLC11A1//
GO:0009617	response to bacterium	Biological process	14	344	208	14747	2.88542598389982	0.000383016452270219	0.073064218435067	3.4167825707397	ANXA3//HP//SLC11A1//HIST1H2BC//S100A14//LBP//MIF//IRF5//APOB//NCF2//DUSP10//FZD5//WNT5A//MECOM//
GO:0006953	acute-phase response	Biological process	5	45	208	14747	7.87767094017094	0.000410837571408314	0.0753570914633173	3.38632984669798	CEBPA//CRP//HP//LBP//REG3A//
GO:0050896	response to stimulus	Biological process	118	6642	208	14747	1.25957340235796	0.000429133927683482	0.0757977667082417	3.36740714842878	MAPK13//EFNA1//WNT5A//DUSP10//SWSAP1//CRP//LBP//SLC11A1//ARHGEF5//RAB17//ADAM8//ALOX5AP//JUP//HSPA1B//HP//IL17RB//CEBPA//REG3A//ANXA3//HIST1H2BC//S100A14//APOB//AP1S1//SERPINB3//ALB//FGA//FGB//FGG//GRB7//GRB14//ITGAX//OLR1//STX4//SLC7A7//MGLL//F11R//CD177//ANXA8//HIST2H3D//IGHG1//IGHG3//IGHG4//CCNE1//GRK6//FRAT2//IGFBP1//TNFRSF11B//CCL24//CXCL6//CXCL5//TNFRSF10C//TRAF4//TNFSF15//RIPK3//ARRDC2//CB…
GO:0050729	positive regulation of inflammatory response	Biological process	6	70	208	14747	6.07706043956044	0.000453265037042593	0.0771708819486032	3.34364777929799	ADAM8//ALOX5AP//LBP//MAPK13//CCL24//WNT5A//
GO:0007155	cell adhesion	Biological process	27	963	208	14747	1.98782350826743	0.000485831376927333	0.0771708819486032	3.31351444015593	CDH2//CDH4//REG3A//CDKN2A//CDH3//DSG3//CELSR1//CDHR2//OLR1//MUC4//ADAM8//JUP//CLDN4//CLDN23//LAMA3//EFNA1//TACSTD2//WNT5A//ITGAX//SIGLEC5//SPON2//OLFM4//CGREF1//F11R//PVRL4//SIGLEC10//SIGLEC12//
GO:0010035	response to inorganic substance	Biological process	13	312	208	14747	2.9541266025641	0.000495281257966263	0.0771708819486032	3.30514810592797	APOB//CRP//ALB//AQP9//TNFRSF11B//HP//OLR1//FGA//FGB//FGG//ALOX5AP//WNT5A//CEBPA//
GO:0022610	biological adhesion	Biological process	27	965	208	14747	1.98370366679952	0.000501635005327469	0.0771708819486032	3.29961216498016	CDH2//CDH4//REG3A//CDKN2A//CDH3//ITGAX//LAMA3//SIGLEC5//SPON2//OLFM4//CGREF1//F11R//CDHR2//PVRL4//SIGLEC10//SIGLEC12//DSG3//CELSR1//OLR1//MUC4//ADAM8//JUP//CLDN4//CLDN23//EFNA1//TACSTD2//WNT5A//
GO:0034330	cell junction organization	Biological process	10	199	208	14747	3.5627657518361	0.000530874886589876	0.0777868139292106	3.27500781877903	JUP//LAMA3//CDH2//CDH3//CDH4//F11R//PARD6A//PVRL4//CLDN23//MARVELD3//
GO:0042221	response to chemical stimulus	Biological process	59	2786	208	14747	1.50145128113093	0.000538260612217226	0.0777868139292106	3.26900739897415	LBP//ARHGEF5//HSPA1B//SULT1E1//SULT2A1//OPLAH//SULT1B1//CYP2S1//UGT1A9//EBP//CCL24//CXCL6//CXCL5//CCL3L3//IGFBP1//F11R//PARD6A//CDH4//WNT5A//SPON2//TREM2//PLXNA3//ALB//TNFRSF11B//AK4//NCF2//BLOC1S3//SNRPN//APOB//AQP9//UBD//CRP//MFSD10//CEBPA//IRF5//IRF6//IL17RB//ERO1L//YOD1//MIF//SLC11A1//DUSP10//S100A14//CLDN4//PFKFB1//TNFRSF14//PYCR1//CHI3L1//SULF1//HP//OLR1//ADAM8//FGA//FGB//FGG//FZD5//ALOX5AP…
GO:0065003	macromolecular complex assembly	Biological process	28	1023	208	14747	1.94054064215355	0.000555633179432309	0.0779357244915495	3.25521182842376	HIST1H1B//HIST1H2BB//HIST1H2AK//HIST1H2AC//HIST1H2BC//HIST1H2BO//HIST2H2BF//HIST2H4B//HIST2H3D//HIST2H2AA4//SLC7A7//CCL24//BIK//GRB7//APOB//APOC1//RIPK3//KCTD13//CRP//FGA//FGB//FGG//PCBD2//JUP//VILL//ALOX5AP//MIF//ARHGEF5//
GO:0048870	cell motility	Biological process	26	925	208	14747	1.99283783783784	0.000598909185119512	0.079338830662082	3.22263902634453	WNT5A//CELSR1//LBP//ARHGEF5//ADAM8//ANXA3//GDF2//TACSTD2//IGFBP3//CDH2//EFNA1//JUP//KCTD13//APOB//LAMA3//GRB7//CCL24//SULF1//MMP12//GRB14//ITGAX//OLR1//SLC7A7//F11R//CD177//S100A14//
GO:0051674	localization of cell	Biological process	26	925	208	14747	1.99283783783784	0.000598909185119512	0.079338830662082	3.22263902634453	WNT5A//CELSR1//LBP//ARHGEF5//ADAM8//ANXA3//GDF2//TACSTD2//IGFBP3//CDH2//EFNA1//JUP//KCTD13//APOB//LAMA3//GRB7//CCL24//SULF1//MMP12//GRB14//ITGAX//OLR1//SLC7A7//F11R//CD177//S100A14//
GO:0045216	cell-cell junction organization	Biological process	9	170	208	14747	3.75347850678733	0.000692269343365969	0.0881855653695224	3.1597249003715	JUP//CDH2//CDH3//CDH4//PVRL4//PARD6A//F11R//CLDN23//MARVELD3//
GO:0060601	lateral sprouting from an epithelium	Biological process	3	13	208	14747	16.3613165680473	0.000712611624146155	0.0881855653695224	3.14714709770019	CELSR1//WNT5A//SULF1//
GO:0006958	complement activation, classical pathway	Biological process	5	51	208	14747	6.95088612368024	0.000737700000454859	0.0881855653695224	3.13212021627384	C8G//CRP//IGHG1//IGHG3//IGHG4//
GO:0007596	blood coagulation	Biological process	17	500	208	14747	2.41056730769231	0.000739656660679576	0.0881855653695224	3.13096982753187	ALB//FGA//FGB//FGG//STX4//MGLL//BLOC1S3//APOB//GRB7//GRB14//ITGAX//OLR1//SLC7A7//F11R//CD177//ANXA8//HIST2H3D//
GO:0050817	coagulation	Biological process	17	503	208	14747	2.39619016669215	0.000790309205773873	0.0891921833914237	3.10220295923057	ALB//APOB//FGA//FGB//FGG//GRB7//GRB14//ITGAX//OLR1//STX4//SLC7A7//MGLL//F11R//CD177//ANXA8//HIST2H3D//BLOC1S3//
GO:0050878	regulation of body fluid levels	Biological process	19	596	208	14747	2.2602042462571	0.000790956761991236	0.0891921833914237	3.10184725675752	ALB//APOB//FGA//FGB//FGG//GRB7//GRB14//ITGAX//OLR1//STX4//SLC7A7//MGLL//F11R//CD177//ANXA8//HIST2H3D//BLOC1S3//ABCA12//P2RY2//
GO:0007599	hemostasis	Biological process	17	504	208	14747	2.39143582112332	0.000807840697282923	0.0891921833914237	3.09267427178971	ALB//APOB//FGA//FGB//FGG//GRB7//GRB14//ITGAX//OLR1//STX4//SLC7A7//MGLL//F11R//CD177//ANXA8//HIST2H3D//BLOC1S3//
GO:0034329	cell junction assembly	Biological process	9	175	208	14747	3.64623626373626	0.000851378233797243	0.0891921833914237	3.06987745712175	JUP//LAMA3//F11R//PARD6A//CLDN23//CDH2//CDH3//CDH4//PVRL4//
GO:0034035	purine ribonucleoside bisphosphate metabolic process	Biological process	3	14	208	14747	15.1926510989011	0.000897564598836957	0.0891921833914237	3.04693428491251	SULT1E1//SULT2A1//SULT1B1//
GO:0050427	3'-phosphoadenosine 5'-phosphosulfate metabolic process	Biological process	3	14	208	14747	15.1926510989011	0.000897564598836957	0.0891921833914237	3.04693428491251	SULT1E1//SULT2A1//SULT1B1//
GO:0051923	sulfation	Biological process	3	14	208	14747	15.1926510989011	0.000897564598836957	0.0891921833914237	3.04693428491251	SULT1E1//SULT2A1//SULT1B1//
GO:0002237	response to molecule of bacterial origin	Biological process	10	213	208	14747	3.32859335500181	0.000897719606372057	0.0891921833914237	3.04685928963642	LBP//MIF//IRF5//APOB//NCF2//SLC11A1//DUSP10//S100A14//FZD5//WNT5A//
GO:0002526	acute inflammatory response	Biological process	7	110	208	14747	4.51175699300699	0.0009368485129649	0.0911802154761144	3.0283306282181	ADAM8//ALOX5AP//CEBPA//CRP//HP//LBP//REG3A//
GO:0010038	response to metal ion	Biological process	10	217	208	14747	3.2672367954626	0.00103424502502051	0.0986462904864562	2.98537655949345	CRP//ALB//AQP9//TNFRSF11B//FGA//FGB//FGG//ALOX5AP//WNT5A//CEBPA//
GO:0046503	glycerolipid catabolic process	Biological process	4	34	208	14747	8.34106334841629	0.00127989086727583	0.119682344039969	2.89282705985252	APOC1//APOB//MGLL//PNPLA3//
GO:0051592	response to calcium ion	Biological process	6	86	208	14747	4.94644454382826	0.0013492287307232	0.121693644332156	2.86991441943829	ALOX5AP//CRP//WNT5A//FGA//FGB//FGG//
GO:2000108	positive regulation of leukocyte apoptotic process	Biological process	3	16	208	14747	13.2935697115385	0.00135243513306862	0.121693644332156	2.86888355581543	ADAM8//WNT5A//CDKN2A//
GO:0000041	transition metal ion transport	Biological process	6	90	208	14747	4.72660256410256	0.00170568970407962	0.150637670347328	2.76809997203301	CP//HEPH//SLC11A1//TFR2//STEAP3//SLC39A14//
GO:0008202	steroid metabolic process	Biological process	11	276	208	14747	2.8256863154961	0.00189482955521448	0.164298948160325	2.72242984984314	FDPS//EBP//SLC27A5//HSD3B7//APOB//CEBPA//ALB//SULT1E1//APOC1//SULT2A1//SULT1B1//
GO:0065008	regulation of biological quality	Biological process	53	2569	208	14747	1.46268938826841	0.00207062129099061	0.1761709907777	2.68389932470515	HIST2H4B//MECOM//MIF//ALB//APOB//FGA//FGB//FGG//GRB7//GRB14//ITGAX//OLR1//STX4//SLC7A7//MGLL//F11R//CD177//ANXA8//HIST2H3D//DIO1//P2RY2//SLC11A1//CP//GDF2//HP//TFR2//HEPH//STEAP3//SLC39A14//JUP//SLC2A1//SULT1E1//ACSM3//CCL24//CDKN2A//SWSAP1//ABCA12//AQP9//BLOC1S3//SULT1B1//UGT1A9//HSPA1B//CDH4//NCF2//TNFRSF11B//ADAM8//WNT5A//PLXNA3//ERO1L//VILL//RAB17//S100A14//CRP//
GO:0045087	innate immune response	Biological process	17	551	208	14747	2.18744764763367	0.00210562937184502	0.1761709907777	2.67661806996334	C8G//S100A14//SLC11A1//UBD//ADAM8//LBP//DUSP10//IRF5//IRF6//WNT5A//IGHG1//IGHG3//IGHG4//MIF//NCF2//SPON2//RIPK3//
GO:0034622	cellular macromolecular complex assembly	Biological process	17	555	208	14747	2.17168225918226	0.00227040608430328	0.185044400290277	2.64389645804948	HIST1H1B//HIST1H2BB//HIST1H2AK//HIST1H2AC//HIST1H2BC//HIST1H2BO//HIST2H2BF//HIST2H4B//HIST2H3D//HIST2H2AA4//CCL24//GRB7//CRP//FGA//FGB//FGG//VILL//
GO:0042116	macrophage activation	Biological process	4	40	208	14747	7.08990384615385	0.00236145755446854	0.185044400290277	2.62681985615366	LBP//MIF//WNT5A//SLC11A1//
GO:0002455	humoral immune response mediated by circulating immunoglobulin	Biological process	5	66	208	14747	5.37113927738928	0.00236689209849169	0.185044400290277	2.62582154016884	C8G//CRP//IGHG1//IGHG3//IGHG4//
GO:0006956	complement activation	Biological process	5	66	208	14747	5.37113927738928	0.00236689209849169	0.185044400290277	2.62582154016884	C8G//CRP//IGHG1//IGHG3//IGHG4//
GO:0044763	single-organism cellular process	Biological process	156	9709	208	14747	1.13917499227521	0.00261415642080473	0.199933280413075	2.58266842950991	SLC11A1//PHF13//CDKN2A//MCM4//CDC45//CCNE1//PES1//MAPK13//EFNA1//WNT5A//DUSP10//HIST2H4B//SWSAP1//ADAM8//JUP//IGFBP3//IL17RB//GDF2//CDH2//CDH4//REG3A//CELSR1//SULF1//LBP//ARHGEF5//ALB//FGA//FGB//FGG//MIF//MECOM//KIAA0101//HIST1H1B//HIST1H2BB//HIST1H2AK//HIST1H2AC//HIST1H2BC//HIST1H2BO//HIST2H2BF//HIST2H3D//HIST2H2AA4//KRT7//CCL24//VILL//BIK//DSG3//TNFRSF11B//FZD5//TNFRSF10C//TRAF4//MFSD10//STEAP3…
GO:0015721	bile acid and bile salt transport	Biological process	3	20	208	14747	10.6348557692308	0.00264118193877621	0.199933280413075	2.57820168122965	AQP9//ALB//SLC27A5//
GO:0051270	regulation of cellular component movement	Biological process	15	470	208	14747	2.2627352700491	0.00277599719358253	0.206855165878048	2.55658097727058	ANXA3//WNT5A//GDF2//TACSTD2//IGFBP3//LAMA3//GRB7//CCL24//SULF1//EFNA1//PLXNA3//S100A14//JUP//LBP//ADAM8//
GO:0009306	protein secretion	Biological process	8	172	208	14747	3.29762969588551	0.00306973783859896	0.225224303881207	2.51289871250699	WNT5A//BLOC1S3//RHBDF2//ADAM8//MIF//TNFSF15//CHI3L1//STEAP3//
GO:0008206	bile acid metabolic process	Biological process	4	44	208	14747	6.44536713286713	0.00335740068054043	0.238976773813393	2.47399682587629	SLC27A5//HSD3B7//SULT2A1//ALB//
GO:0032637	interleukin-8 production	Biological process	4	44	208	14747	6.44536713286713	0.00335740068054043	0.238976773813393	2.47399682587629	GDF2//LBP//CHI3L1//WNT5A//
GO:2000106	regulation of leukocyte apoptotic process	Biological process	4	45	208	14747	6.30213675213675	0.00364487025216308	0.255623326949496	2.43831792681721	MIF//ADAM8//WNT5A//CDKN2A//
GO:0006641	triglyceride metabolic process	Biological process	6	105	208	14747	4.05137362637363	0.00370593247479072	0.25613901409097	2.43110249815607	APOB//SLC27A5//ELOVL2//PNPLA3//MOGAT3//MGLL//
GO:0006928	cellular component movement	Biological process	29	1221	208	14747	1.68392474642475	0.003822328655461	0.26040979082705	2.41767197371307	WNT5A//CELSR1//LBP//ARHGEF5//ADAM8//SPG7//BLOC1S3//ANXA3//GDF2//TACSTD2//IGFBP3//CDH2//EFNA1//JUP//KCTD13//APOB//LAMA3//GRB7//CCL24//SULF1//MMP12//PLXNA3//GRB14//ITGAX//OLR1//SLC7A7//F11R//CD177//S100A14//
GO:0051707	response to other organism	Biological process	17	586	208	14747	2.05679804410606	0.00395187492737574	0.263459082268113	2.40319680882381	ANXA3//HP//SLC11A1//HIST1H2BC//S100A14//APOB//AP1S1//SERPINB3//LBP//MECOM//MIF//IRF5//NCF2//DUSP10//ITGAX//FZD5//WNT5A//
GO:0043030	regulation of macrophage activation	Biological process	3	23	208	14747	9.24770066889632	0.00397757473753494	0.263459082268113	2.40038165133089	LBP//WNT5A//MIF//
GO:0030334	regulation of cell migration	Biological process	13	398	208	14747	2.31579773869347	0.00431898909379881	0.282154232716802	2.36461789262047	ANXA3//WNT5A//GDF2//TACSTD2//IGFBP3//GRB7//CCL24//SULF1//EFNA1//S100A14//LBP//ADAM8//LAMA3//
GO:0019433	triglyceride catabolic process	Biological process	3	24	208	14747	8.86237980769231	0.00449902745681629	0.289944080291309	2.34688135639935	APOB//MGLL//PNPLA3//
GO:0006639	acylglycerol metabolic process	Biological process	6	110	208	14747	3.86722027972028	0.00465542487266505	0.296022949569862	2.33204067742514	APOB//SLC27A5//ELOVL2//PNPLA3//MOGAT3//MGLL//
GO:0006638	neutral lipid metabolic process	Biological process	6	111	208	14747	3.83238045738046	0.00486498245082713	0.305277648789402	2.31291872199844	APOB//SLC27A5//ELOVL2//PNPLA3//MOGAT3//MGLL//
GO:0002532	production of molecular mediator involved in inflammatory response	Biological process	3	25	208	14747	8.50788461538462	0.00505996431468445	0.305455314135825	2.29585254600413	ALOX5AP//LBP//DUSP10//
GO:0046461	neutral lipid catabolic process	Biological process	3	25	208	14747	8.50788461538462	0.00505996431468445	0.305455314135825	2.29585254600413	APOB//MGLL//PNPLA3//
GO:0046464	acylglycerol catabolic process	Biological process	3	25	208	14747	8.50788461538462	0.00505996431468445	0.305455314135825	2.29585254600413	APOB//MGLL//PNPLA3//
GO:0006805	xenobiotic metabolic process	Biological process	7	149	208	14747	3.33082731027362	0.00521709861382313	0.30866755034999	2.282570954147	AK4//UGT1A9//SULT1E1//SULT2A1//OPLAH//SULT1B1//CYP2S1//
GO:0040012	regulation of locomotion	Biological process	14	455	208	14747	2.18150887573964	0.00524262352240495	0.30866755034999	2.28045132825091	ANXA3//WNT5A//GDF2//TACSTD2//IGFBP3//LAMA3//GRB7//CCL24//SULF1//EFNA1//PLXNA3//S100A14//LBP//ADAM8//
GO:0071466	cellular response to xenobiotic stimulus	Biological process	7	150	208	14747	3.30862179487179	0.00540873465381573	0.310873268185501	2.26690432401371	SULT1E1//SULT2A1//OPLAH//SULT1B1//CYP2S1//UGT1A9//AK4//
GO:0016337	cell-cell adhesion	Biological process	13	409	208	14747	2.25351466992665	0.0054104594798483	0.310873268185501	2.26676585114313	CDH2//CDH4//REG3A//CDH3//DSG3//CELSR1//CDHR2//OLR1//CLDN4//CLDN23//ADAM8//JUP//WNT5A//
GO:0072330	monocarboxylic acid biosynthetic process	Biological process	8	190	208	14747	2.98522267206478	0.00558457260455298	0.317057461322776	2.25301005846364	MIF//ACSM3//MGLL//SLC27A5//HSD3B7//ALOX5AP//ELOVL2//APOC1//
GO:0009410	response to xenobiotic stimulus	Biological process	7	152	208	14747	3.26508729757085	0.00580780200672766	0.325851856118638	2.23598819755096	SULT1E1//SULT2A1//OPLAH//SULT1B1//CYP2S1//UGT1A9//AK4//
GO:0032103	positive regulation of response to external stimulus	Biological process	7	153	208	14747	3.24374685771745	0.0060154076122352	0.333575336078485	2.22073493893982	ADAM8//ALOX5AP//WNT5A//MAPK13//CCL24//LBP//S100A14//
GO:0050727	regulation of inflammatory response	Biological process	8	193	208	14747	2.9388202471104	0.00612353102811818	0.335668039920639	2.21299807723233	ADAM8//ALOX5AP//MAPK13//CCL24//WNT5A//LBP//DUSP10//MGLL//
GO:0009607	response to biotic stimulus	Biological process	17	614	208	14747	1.96300269356051	0.00625161084758241	0.338794683319551	2.20400806392343	ANXA3//HP//SLC11A1//HIST1H2BC//S100A14//APOB//AP1S1//SERPINB3//LBP//MECOM//MIF//IRF5//NCF2//DUSP10//ITGAX//FZD5//WNT5A//
GO:0002274	myeloid leukocyte activation	Biological process	6	118	208	14747	3.60503585397653	0.00653113280079909	0.349965981202369	2.18501148542193	LBP//SLC11A1//UBD//MIF//WNT5A//ANXA3//
GO:0072376	protein activation cascade	Biological process	5	84	208	14747	4.22018086080586	0.00667197403649201	0.353540490889227	2.17574565239283	IGHG1//IGHG3//IGHG4//C8G//CRP//
GO:2000145	regulation of cell motility	Biological process	13	421	208	14747	2.18928147268409	0.00684289163410534	0.357762155270314	2.16476033755487	ANXA3//WNT5A//GDF2//TACSTD2//IGFBP3//LAMA3//GRB7//CCL24//SULF1//EFNA1//S100A14//LBP//ADAM8//
GO:0045765	regulation of angiogenesis	Biological process	7	157	208	14747	3.16110362567369	0.00690168133463387	0.357762155270314	2.16104509688531	GDF2//SULF1//ANXA3//CHI3L1//CCL24//WNT5A//EFNA1//
GO:0034332	adherens junction organization	Biological process	5	86	208	14747	4.12203711985689	0.00735901890357929	0.361209925962263	2.1331800814727	CDH2//CDH3//CDH4//JUP//PVRL4//
GO:0002252	immune effector process	Biological process	14	475	208	14747	2.08965587044534	0.00755769490011352	0.361209925962263	2.12161064428876	LBP//SLC11A1//WNT5A//IGHG1//IGHG3//IGHG4//C8G//CRP//ANXA3//AP1S1//IRF5//ITGAX//DUSP10//MIF//
GO:0006270	DNA replication initiation	Biological process	3	29	208	14747	7.33438328912467	0.00771375080288374	0.361209925962263	2.11273439537413	CCNE1//MCM4//CDC45//
GO:0007157	heterophilic cell-cell adhesion	Biological process	3	29	208	14747	7.33438328912467	0.00771375080288374	0.361209925962263	2.11273439537413	CDH2//CDH4//REG3A//
GO:0001558	regulation of cell growth	Biological process	10	288	208	14747	2.46177216880342	0.0078408896067531	0.361209925962263	2.10563466060818	IGFBP1//CDKN2A//GDF2//HSPA1B//CDHR2//CDH4//WNT5A//PLXNA3//IGFBP3//IL17RB//
GO:0048584	positive regulation of response to stimulus	Biological process	27	1173	208	14747	1.63194717686406	0.00788027134811918	0.361209925962263	2.10345882781985	EFNA1//WNT5A//ADAM8//ALOX5AP//SLC11A1//IGHG1//IGHG3//IGHG4//C8G//CRP//MIF//GDF2//SULF1//S100A14//LBP//UBD//CDH2//IGFBP3//FZD5//CDKN2A//LFNG//ALB//TRAF4//MAPK13//CCL24//CHI3L1//JUP//
GO:0030595	leukocyte chemotaxis	Biological process	6	123	208	14747	3.45848968105066	0.00795154611084615	0.361209925962263	2.09954841824616	LBP//ARHGEF5//WNT5A//CCL24//ADAM8//S100A14//
GO:0032496	response to lipopolysaccharide	Biological process	8	202	208	14747	2.80788271134806	0.00797932039498979	0.361209925962263	2.09803409627765	LBP//MIF//WNT5A//APOB//NCF2//SLC11A1//DUSP10//S100A14//
GO:0043032	positive regulation of macrophage activation	Biological process	2	10	208	14747	14.1798076923077	0.00826962834526905	0.361209925962263	2.08251400812892	LBP//WNT5A//
GO:0046689	response to mercury ion	Biological process	2	10	208	14747	14.1798076923077	0.00826962834526905	0.361209925962263	2.08251400812892	ALB//AQP9//
GO:0060513	prostatic bud formation	Biological process	2	10	208	14747	14.1798076923077	0.00826962834526905	0.361209925962263	2.08251400812892	WNT5A//SULF1//
GO:0070841	inclusion body assembly	Biological process	2	10	208	14747	14.1798076923077	0.00826962834526905	0.361209925962263	2.08251400812892	UBD//HSPA1B//
GO:0072677	eosinophil migration	Biological process	2	10	208	14747	14.1798076923077	0.00826962834526905	0.361209925962263	2.08251400812892	CCL24//ADAM8//
GO:0071887	leukocyte apoptotic process	Biological process	4	57	208	14747	4.97537112010796	0.00847809228764603	0.361209925962263	2.07170186026163	MIF//ADAM8//WNT5A//CDKN2A//
GO:0045766	positive regulation of angiogenesis	Biological process	5	89	208	14747	3.98309204840104	0.00847985860190026	0.361209925962263	2.07161138936197	ANXA3//CHI3L1//GDF2//CCL24//WNT5A//
GO:0033865	nucleoside bisphosphate metabolic process	Biological process	3	30	208	14747	7.08990384615385	0.0084830177621668	0.361209925962263	2.07144962364988	SULT1E1//SULT2A1//SULT1B1//
GO:0033875	ribonucleoside bisphosphate metabolic process	Biological process	3	30	208	14747	7.08990384615385	0.0084830177621668	0.361209925962263	2.07144962364988	SULT1E1//SULT2A1//SULT1B1//
GO:0034032	purine nucleoside bisphosphate metabolic process	Biological process	3	30	208	14747	7.08990384615385	0.0084830177621668	0.361209925962263	2.07144962364988	SULT1E1//SULT2A1//SULT1B1//
GO:0050873	brown fat cell differentiation	Biological process	3	30	208	14747	7.08990384615385	0.0084830177621668	0.361209925962263	2.07144962364988	CEBPA//ERO1L//LRG1//
GO:0071277	cellular response to calcium ion	Biological process	3	30	208	14747	7.08990384615385	0.0084830177621668	0.361209925962263	2.07144962364988	ALOX5AP//CRP//WNT5A//
GO:0001816	cytokine production	Biological process	13	434	208	14747	2.12370391705069	0.00871937746973997	0.365996368020303	2.05951452092843	SLC11A1//WNT5A//SULF1//RIPK3//LBP//IRF5//FZD5//MAPK13//GDF2//MIF//TNFSF15//CHI3L1//ADAM8//
GO:0001817	regulation of cytokine production	Biological process	12	386	208	14747	2.2041151853328	0.0087628346125252	0.365996368020303	2.0573553849912	SLC11A1//WNT5A//SULF1//RIPK3//LBP//IRF5//FZD5//MAPK13//GDF2//MIF//TNFSF15//ADAM8//
GO:0043933	macromolecular complex subunit organization	Biological process	29	1298	208	14747	1.58403090553514	0.00882566205123397	0.365996368020303	2.05425270640324	HIST1H1B//HIST1H2BB//HIST1H2AK//HIST1H2AC//HIST1H2BC//HIST1H2BO//HIST2H2BF//HIST2H4B//HIST2H3D//HIST2H2AA4//SLC7A7//CCL24//BIK//GRB7//APOC1//APOB//RIPK3//KCTD13//CRP//FGA//FGB//FGG//PCBD2//JUP//TACSTD2//VILL//ALOX5AP//MIF//ARHGEF5//
GO:0006959	humoral immune response	Biological process	6	126	208	14747	3.37614468864469	0.0089036076696474	0.366045732556452	2.05043398509082	IGHG1//IGHG3//IGHG4//C8G//CRP//TREM2//
GO:0032729	positive regulation of interferon-gamma production	Biological process	3	31	208	14747	6.86119727047147	0.00929575148942458	0.373101164602977	2.0317154951317	SLC11A1//WNT5A//FZD5//
GO:0070228	regulation of lymphocyte apoptotic process	Biological process	3	31	208	14747	6.86119727047147	0.00929575148942458	0.373101164602977	2.0317154951317	MIF//ADAM8//WNT5A//
GO:0009605	response to external stimulus	Biological process	28	1247	208	14747	1.59195916353094	0.00942880370323623	0.373101164602977	2.02554340567635	LBP//ARHGEF5//ADAM8//ALOX5AP//CCL24//CXCL6//CXCL5//CCL3L3//CHI3L1//CDH4//WNT5A//SPON2//TREM2//PLXNA3//ALB//TNFRSF11B//OPN3//CEBPA//BLOC1S3//SLC2A1//PFKFB1//MGLL//MAPK13//MIF//JUP//DUSP10//S100A14//MECOM//
GO:0043549	regulation of kinase activity	Biological process	17	643	208	14747	1.874469135064	0.00967887803976036	0.373101164602977	2.01417498250371	CCNE1//EFNA1//WNT5A//DUSP10//CBLC//CDKN2A//IGFBP1//CHI3L1//TNFSF15//SLC11A1//RIPK3//PFKFB1//ADAM8//MIF//FZD5//PIK3IP1//TRAF4//
GO:0016053	organic acid biosynthetic process	Biological process	10	298	208	14747	2.37916236448116	0.00983396877117784	0.373101164602977	2.00727117519236	MIF//PYCR1//ACSM3//MGLL//SLC27A5//HSD3B7//ALOX5AP//OPLAH//ELOVL2//APOC1//
GO:0046394	carboxylic acid biosynthetic process	Biological process	10	298	208	14747	2.37916236448116	0.00983396877117784	0.373101164602977	2.00727117519236	MIF//PYCR1//ACSM3//MGLL//SLC27A5//HSD3B7//ALOX5AP//OPLAH//ELOVL2//APOC1//
GO:0003306	Wnt receptor signaling pathway involved in heart development	Biological process	2	11	208	14747	12.8907342657343	0.0100140383873309	0.373101164602977	1.99939074813044	JUP//WNT5A//
GO:0040037	negative regulation of fibroblast growth factor receptor signaling pathway	Biological process	2	11	208	14747	12.8907342657343	0.0100140383873309	0.373101164602977	1.99939074813044	WNT5A//SULF1//
GO:0048841	regulation of axon extension involved in axon guidance	Biological process	2	11	208	14747	12.8907342657343	0.0100140383873309	0.373101164602977	1.99939074813044	WNT5A//PLXNA3//
GO:0070230	positive regulation of lymphocyte apoptotic process	Biological process	2	11	208	14747	12.8907342657343	0.0100140383873309	0.373101164602977	1.99939074813044	ADAM8//WNT5A//
GO:0070243	regulation of thymocyte apoptotic process	Biological process	2	11	208	14747	12.8907342657343	0.0100140383873309	0.373101164602977	1.99939074813044	ADAM8//WNT5A//
GO:2000406	positive regulation of T cell migration	Biological process	2	11	208	14747	12.8907342657343	0.0100140383873309	0.373101164602977	1.99939074813044	WNT5A//ADAM8//
GO:0010951	negative regulation of endopeptidase activity	Biological process	6	130	208	14747	3.27226331360947	0.0102965169329813	0.380651854677425	1.98730966195587	ITIH2//PI3//SERPINB3//SERPINB4//SPINK1//SERPINB7//
GO:1901342	regulation of vasculature development	Biological process	7	170	208	14747	2.9193721719457	0.0104571694049103	0.383617237630902	1.98058585640477	GDF2//SULF1//EFNA1//ANXA3//CHI3L1//CCL24//WNT5A//
GO:0044699	single-organism process	Biological process	167	10796	208	14747	1.09671539672813	0.0107385629840538	0.390932876877501	1.96905383128555	SLC11A1//PHF13//CDKN2A//MCM4//CDC45//CCNE1//PES1//MAPK13//EFNA1//WNT5A//DUSP10//FZD5//HIST2H4B//SWSAP1//ADAM8//JUP//TNFRSF11B//EBP//GDF2//LFNG//IGFBP3//IL17RB//CDH2//CDH4//REG3A//BLOC1S3//APOB//MECOM//PTPRR//CELSR1//SULF1//AK4//CEBPA//LSR//CCL24//LBP//ARHGEF5//RAB17//ALOX5AP//ALB//FGA//FGB//FGG//MIF//KIAA0101//HIST1H1B//HIST1H2BB//HIST1H2AK//HIST1H2AC//HIST1H2BC//HIST1H2BO//HIST2H2BF//HIST2H3D//H…
GO:0032755	positive regulation of interleukin-6 production	Biological process	3	33	208	14747	6.44536713286713	0.0110534968193906	0.396791709707151	1.9565003093884	LBP//MAPK13//WNT5A//
GO:0015718	monocarboxylic acid transport	Biological process	5	95	208	14747	3.73152834008097	0.0110659042547811	0.396791709707151	1.95601309173981	ALB//SLC27A5//AQP9//MIF//SLC16A5//
GO:0010466	negative regulation of peptidase activity	Biological process	6	133	208	14747	3.19845286292655	0.0114381297268892	0.407077915429363	1.94164498215963	ITIH2//PI3//SERPINB3//SERPINB4//SPINK1//SERPINB7//
GO:0006633	fatty acid biosynthetic process	Biological process	6	134	208	14747	3.17458381171068	0.0118377747896926	0.408489384767883	1.9267299266149	MIF//ALOX5AP//ELOVL2//APOC1//ACSM3//MGLL//
GO:0009812	flavonoid metabolic process	Biological process	2	12	208	14747	11.8165064102564	0.011906065104369	0.408489384767883	1.92423174698241	UGT1A9//SULT1B1//
GO:0050919	negative chemotaxis	Biological process	2	12	208	14747	11.8165064102564	0.011906065104369	0.408489384767883	1.92423174698241	WNT5A//PLXNA3//
GO:0070242	thymocyte apoptotic process	Biological process	2	12	208	14747	11.8165064102564	0.011906065104369	0.408489384767883	1.92423174698241	ADAM8//WNT5A//
GO:0071425	hematopoietic stem cell proliferation	Biological process	2	12	208	14747	11.8165064102564	0.011906065104369	0.408489384767883	1.92423174698241	MECOM//WNT5A//
GO:0006629	lipid metabolic process	Biological process	26	1159	208	14747	1.59048748921484	0.012399117214586	0.422367071402576	1.90660923439275	SLC27A5//MIF//ACSM3//MGLL//APOB//PCYT2//MBOAT7//PNPLA3//SMPDL3B//FDPS//EBP//HSD3B7//SULT1E1//SULT2A1//SULT1B1//CEBPA//ALB//APOC1//HRASLS2//LSR//ALOX5AP//ELOVL2//MOGAT3//UGT1A9//PIK3IP1//ACP6//
GO:0043436	oxoacid metabolic process	Biological process	23	991	208	14747	1.6454872700458	0.0127101184222304	0.426704139527052	1.89585040303517	SLC27A5//MIF//TARS2//SLC7A7//YOD1//PYCR1//AFMID//DIO1//ACSM3//MGLL//HSD3B7//ALOX5AP//OPLAH//ALB//SLC2A1//SULF1//SULT2A1//AGMAT//ELOVL2//SULT1B1//UGT1A9//APOC1//SULT1E1//
GO:0006259	DNA metabolic process	Biological process	21	880	208	14747	1.69190887237762	0.0127907649996553	0.426704139527052	1.89310348013484	KRT7//MCM4//CDC45//KIAA0101//KCTD13//HIST2H4B//SWSAP1//HIST1H1B//HIST1H2BB//HIST1H2AK//HIST1H2AC//HIST1H2BC//HIST1H2BO//HIST2H2BF//HIST2H3D//HIST2H2AA4//CCNE1//CDKN2A//PHF13//GDF2//BAHD1//
GO:0044283	small molecule biosynthetic process	Biological process	13	456	208	14747	2.02124451754386	0.0127948609671563	0.426704139527052	1.89296442892685	MIF//PYCR1//ACSM3//MGLL//FDPS//EBP//SLC27A5//HSD3B7//ALOX5AP//OPLAH//ELOVL2//APOB//APOC1//
GO:0051338	regulation of transferase activity	Biological process	17	664	208	14747	1.81518622567192	0.0129925772382478	0.427762544106956	1.88630469270444	CCNE1//EFNA1//WNT5A//DUSP10//CBLC//CDKN2A//IGFBP1//CHI3L1//TNFSF15//SLC11A1//RIPK3//PFKFB1//ADAM8//MIF//FZD5//PIK3IP1//TRAF4//
GO:0019752	carboxylic acid metabolic process	Biological process	21	882	208	14747	1.68807234432234	0.0130942729428427	0.427762544106956	1.88291861069254	SLC27A5//MIF//TARS2//SLC7A7//YOD1//PYCR1//AFMID//DIO1//ACSM3//MGLL//HSD3B7//ALOX5AP//OPLAH//ALB//SLC2A1//SULT2A1//AGMAT//ELOVL2//SULT1B1//UGT1A9//APOC1//
GO:0030308	negative regulation of cell growth	Biological process	6	137	208	14747	3.1050673778776	0.0130956870286466	0.427762544106956	1.88287171259397	WNT5A//PLXNA3//CDKN2A//GDF2//HSPA1B//CDHR2//
GO:0002687	positive regulation of leukocyte migration	Biological process	4	65	208	14747	4.36301775147929	0.0133232165828882	0.432234148869346	1.87539091213603	WNT5A//S100A14//LBP//ADAM8//
GO:0010800	positive regulation of peptidyl-threonine phosphorylation	Biological process	2	13	208	14747	10.9075443786982	0.0139412384644096	0.441672586155232	1.8556986441456	CHI3L1//WNT5A//
GO:0070207	protein homotrimerization	Biological process	2	13	208	14747	10.9075443786982	0.0139412384644096	0.441672586155232	1.8556986441456	ALOX5AP//MIF//
GO:2000404	regulation of T cell migration	Biological process	2	13	208	14747	10.9075443786982	0.0139412384644096	0.441672586155232	1.8556986441456	WNT5A//ADAM8//
GO:0007156	homophilic cell adhesion	Biological process	6	139	208	14747	3.06039014941893	0.0139846006520109	0.441672586155232	1.85434993094453	CDH2//CDH3//CDH4//DSG3//CELSR1//CDHR2//
GO:0008610	lipid biosynthetic process	Biological process	15	566	208	14747	1.87894978254961	0.0144156886180922	0.452292230392643	1.8411646071159	MIF//ACSM3//MGLL//PCYT2//FDPS//EBP//SLC27A5//HSD3B7//ALOX5AP//ELOVL2//PNPLA3//MOGAT3//APOB//APOC1//MBOAT7//
GO:0003156	regulation of organ formation	Biological process	3	37	208	14747	5.74857068607069	0.0151086609431538	0.470935974103925	1.82077402479196	JUP//WNT5A//SULF1//
GO:0006082	organic acid metabolic process	Biological process	23	1008	208	14747	1.61773599664225	0.01528805822494	0.473433439446356	1.81564767192884	SLC27A5//MIF//TARS2//SLC7A7//YOD1//PYCR1//AFMID//DIO1//ACSM3//MGLL//HSD3B7//ALOX5AP//OPLAH//ALB//SLC2A1//SULF1//SULT2A1//AGMAT//ELOVL2//SULT1B1//UGT1A9//APOC1//SULT1E1//
GO:0044711	single-organism biosynthetic process	Biological process	13	468	208	14747	1.96941773504274	0.0155664571393313	0.478944736112716	1.80781021979667	MIF//PYCR1//ACSM3//MGLL//FDPS//EBP//SLC27A5//HSD3B7//ALOX5AP//OPLAH//ELOVL2//APOB//APOC1//
GO:0071900	regulation of protein serine/threonine kinase activity	Biological process	11	369	208	14747	2.11352147175318	0.0157769918601313	0.48231073192927	1.80197579853362	CCNE1//EFNA1//WNT5A//DUSP10//CHI3L1//TNFSF15//ADAM8//MIF//CBLC//FZD5//CDKN2A//
GO:0042742	defense response to bacterium	Biological process	6	143	208	14747	2.97478483055406	0.0158872247177744	0.482587099866663	1.79895196151031	LBP//SLC11A1//ANXA3//HP//HIST1H2BC//S100A14//
GO:0030516	regulation of axon extension	Biological process	3	38	208	14747	5.59729251012146	0.0162365787100341	0.490077492836409	1.78950547779726	CDH4//WNT5A//PLXNA3//
GO:0070887	cellular response to chemical stimulus	Biological process	35	1723	208	14747	1.4402010134381	0.0166220088121546	0.498555723428713	1.77931649178446	LBP//ARHGEF5//SULT1E1//SULT2A1//OPLAH//SULT1B1//CYP2S1//UGT1A9//IGFBP1//F11R//PARD6A//WNT5A//AK4//CEBPA//IRF5//IRF6//IL17RB//ERO1L//YOD1//MIF//NCF2//TNFRSF14//PYCR1//SULF1//CCL24//ADAM8//ALOX5AP//CRP//AQP9//APOB//CHI3L1//OSBPL7//S100A14//JUP//HP//
GO:0051716	cellular response to stimulus	Biological process	87	5102	208	14747	1.20898007568676	0.0173394621001957	0.516824342223958	1.7609643792093	MAPK13//EFNA1//WNT5A//DUSP10//SWSAP1//LBP//ARHGEF5//JUP//CCNE1//GRK6//FRAT2//FGA//FGB//FGG//GRB14//IGFBP1//TNFRSF11B//CCL24//CXCL6//CXCL5//TNFRSF10C//TRAF4//TNFSF15//RIPK3//ARRDC2//CBLC//SULT1E1//SULT2A1//OPLAH//SULT1B1//CYP2S1//UGT1A9//KIAA0101//ATAD5//TACSTD2//MIF//TNFRSF14//IGSF6//GRB7//F11R//PARD6A//SCTR//CELSR1//OPN3//GPR115//P2RY2//LFNG//NOTCH2NL//ITGAX//PFKFB1//CHI3L1//RAB17//CDKN2A//ALB//…
GO:2000027	regulation of organ morphogenesis	Biological process	6	147	208	14747	2.89383830455259	0.0179620454883472	0.517420682190718	1.74564420810755	JUP//TNFRSF11B//WNT5A//SULF1//CELSR1//TACSTD2//
GO:0006825	copper ion transport	Biological process	2	15	208	14747	9.45320512820513	0.0184236215632542	0.517420682190718	1.73462499572763	CP//HEPH//
GO:0007350	blastoderm segmentation	Biological process	2	15	208	14747	9.45320512820513	0.0184236215632542	0.517420682190718	1.73462499572763	WNT5A//FZD5//
GO:0007351	tripartite regional subdivision	Biological process	2	15	208	14747	9.45320512820513	0.0184236215632542	0.517420682190718	1.73462499572763	WNT5A//FZD5//
GO:0008595	anterior/posterior axis specification, embryo	Biological process	2	15	208	14747	9.45320512820513	0.0184236215632542	0.517420682190718	1.73462499572763	WNT5A//FZD5//
GO:0090178	regulation of establishment of planar polarity involved in neural tube closure	Biological process	2	15	208	14747	9.45320512820513	0.0184236215632542	0.517420682190718	1.73462499572763	WNT5A//CELSR1//
GO:0090179	planar cell polarity pathway involved in neural tube closure	Biological process	2	15	208	14747	9.45320512820513	0.0184236215632542	0.517420682190718	1.73462499572763	WNT5A//CELSR1//
GO:2000403	positive regulation of lymphocyte migration	Biological process	2	15	208	14747	9.45320512820513	0.0184236215632542	0.517420682190718	1.73462499572763	WNT5A//ADAM8//
GO:0051240	positive regulation of multicellular organismal process	Biological process	14	531	208	14747	1.86927785021005	0.018519912760207	0.517420682190718	1.73236106343432	SLC11A1//JUP//SULF1//RIPK3//LBP//IRF5//WNT5A//FZD5//MAPK13//GDF2//ADAM8//ALB//MIF//P2RY2//
GO:0070830	tight junction assembly	Biological process	3	40	208	14747	5.31742788461538	0.0186307633436992	0.517420682190718	1.72976935073098	F11R//PARD6A//CLDN23//
GO:0045926	negative regulation of growth	Biological process	7	191	208	14747	2.59839407974225	0.0187686013793245	0.517420682190718	1.72656808943902	CDKN2A//GDF2//HSPA1B//CDHR2//LBP//WNT5A//PLXNA3//
GO:0001936	regulation of endothelial cell proliferation	Biological process	4	72	208	14747	3.93883547008547	0.0187699261939598	0.517420682190718	1.72653743508345	GDF2//SULF1//CCL24//WNT5A//
GO:0007043	cell-cell junction assembly	Biological process	4	72	208	14747	3.93883547008547	0.0187699261939598	0.517420682190718	1.72653743508345	JUP//F11R//PARD6A//CLDN23//
GO:0040013	negative regulation of locomotion	Biological process	6	149	208	14747	2.85499483737739	0.019066122929724	0.522565173861228	1.71973761117075	GDF2//TACSTD2//IGFBP3//SULF1//WNT5A//PLXNA3//
GO:0060326	cell chemotaxis	Biological process	6	150	208	14747	2.83596153846154	0.0196351807745535	0.527226543555867	1.70696509597087	LBP//ARHGEF5//WNT5A//CCL24//ADAM8//S100A14//
GO:0010594	regulation of endothelial cell migration	Biological process	4	73	208	14747	3.88487881981033	0.0196449905347025	0.527226543555867	1.70674817610275	ANXA3//WNT5A//GDF2//EFNA1//
GO:0010876	lipid localization	Biological process	8	238	208	14747	2.38316095669037	0.0198054788817275	0.527226543555867	1.70321465221564	ABCA12//OSBPL7//APOB//CRP//SLC27A5//LBP//APOC1//MIF//
GO:0032677	regulation of interleukin-8 production	Biological process	3	41	208	14747	5.18773452157599	0.0198972787832971	0.527226543555867	1.70120631505806	GDF2//LBP//WNT5A//
GO:0070227	lymphocyte apoptotic process	Biological process	3	41	208	14747	5.18773452157599	0.0198972787832971	0.527226543555867	1.70120631505806	MIF//ADAM8//WNT5A//
GO:0006325	chromatin organization	Biological process	14	536	208	14747	1.85184055683123	0.0198995130719346	0.527226543555867	1.70115755036211	HIST1H1B//HIST1H2BB//HIST1H2AK//HIST1H2AC//HIST1H2BC//HIST1H2BO//HIST2H2BF//HIST2H4B//HIST2H3D//HIST2H2AA4//PHF13//BAHD1//CDKN2A//SIRT7//
GO:0030517	negative regulation of axon extension	Biological process	2	16	208	14747	8.86237980769231	0.0208623624818521	0.537797873924068	1.68063651303623	WNT5A//PLXNA3//
GO:0045922	negative regulation of fatty acid metabolic process	Biological process	2	16	208	14747	8.86237980769231	0.0208623624818521	0.537797873924068	1.68063651303623	APOC1//UGT1A9//
GO:0060039	pericardium development	Biological process	2	16	208	14747	8.86237980769231	0.0208623624818521	0.537797873924068	1.68063651303623	WNT5A//MECOM//
GO:0070232	regulation of T cell apoptotic process	Biological process	2	16	208	14747	8.86237980769231	0.0208623624818521	0.537797873924068	1.68063651303623	ADAM8//WNT5A//
GO:0090177	establishment of planar polarity involved in neural tube closure	Biological process	2	16	208	14747	8.86237980769231	0.0208623624818521	0.537797873924068	1.68063651303623	WNT5A//CELSR1//
GO:0034341	response to interferon-gamma	Biological process	5	112	208	14747	3.1651356456044	0.0211870960868008	0.540916384842502	1.67392856381311	IRF5//IRF6//WNT5A//SLC11A1//UBD//
GO:0019748	secondary metabolic process	Biological process	3	42	208	14747	5.06421703296703	0.0212101832597081	0.540916384842502	1.67345557908664	SULT1B1//AK4//UGT1A9//
GO:0033674	positive regulation of kinase activity	Biological process	12	437	208	14747	1.94688435134659	0.0213661623247833	0.541995894291976	1.67027347647145	EFNA1//WNT5A//IGFBP1//CHI3L1//TNFSF15//SLC11A1//RIPK3//PFKFB1//ADAM8//MIF//FZD5//TRAF4//
GO:0030323	respiratory tube development	Biological process	6	154	208	14747	2.7623001998002	0.0220271231992424	0.555806087498344	1.65704221915777	CEBPA//CHI3L1//WNT5A//ABCA12//CELSR1//TRAF4//
GO:0051704	multi-organism process	Biological process	29	1399	208	14747	1.46967270577885	0.0225902280018511	0.558624181173314	1.64607938574869	ANXA3//HP//SLC11A1//HIST1H2BC//S100A14//APOB//AP1S1//SERPINB3//CLDN4//SULT1E1//PI3//LBP//PARD6A//MECOM//ALB//CEBPA//FDPS//KRT7//TNFRSF14//SND1//F11R//PVRL4//MIF//IRF5//NCF2//DUSP10//ITGAX//FZD5//WNT5A//
GO:0042325	regulation of phosphorylation	Biological process	20	876	208	14747	1.6186995082543	0.0229312662282303	0.558624181173314	1.63957196355396	CCNE1//EFNA1//WNT5A//DUSP10//IGFBP3//CBLC//CDKN2A//IGFBP1//CHI3L1//TNFSF15//GDF2//SLC11A1//RIPK3//PFKFB1//MIF//ADAM8//FZD5//PIK3IP1//TRAF4//TNFRSF14//
GO:0007250	activation of NF-kappaB-inducing kinase activity	Biological process	2	17	208	14747	8.34106334841629	0.0234273089189899	0.558624181173314	1.63027759568625	CHI3L1//TNFSF15//
GO:0009698	phenylpropanoid metabolic process	Biological process	2	17	208	14747	8.34106334841629	0.0234273089189899	0.558624181173314	1.63027759568625	SULT1B1//UGT1A9//
GO:0032402	melanosome transport	Biological process	2	17	208	14747	8.34106334841629	0.0234273089189899	0.558624181173314	1.63027759568625	RAB17//BLOC1S3//
GO:0034377	plasma lipoprotein particle assembly	Biological process	2	17	208	14747	8.34106334841629	0.0234273089189899	0.558624181173314	1.63027759568625	APOB//APOC1//
GO:0042249	establishment of planar polarity of embryonic epithelium	Biological process	2	17	208	14747	8.34106334841629	0.0234273089189899	0.558624181173314	1.63027759568625	WNT5A//CELSR1//
GO:0060572	morphogenesis of an epithelial bud	Biological process	2	17	208	14747	8.34106334841629	0.0234273089189899	0.558624181173314	1.63027759568625	WNT5A//SULF1//
GO:0061082	myeloid leukocyte cytokine production	Biological process	2	17	208	14747	8.34106334841629	0.0234273089189899	0.558624181173314	1.63027759568625	WNT5A//MIF//
GO:0065005	protein-lipid complex assembly	Biological process	2	17	208	14747	8.34106334841629	0.0234273089189899	0.558624181173314	1.63027759568625	APOB//APOC1//
GO:1901222	regulation of NIK/NF-kappaB cascade	Biological process	2	17	208	14747	8.34106334841629	0.0234273089189899	0.558624181173314	1.63027759568625	CHI3L1//TNFSF15//
GO:0006695	cholesterol biosynthetic process	Biological process	3	44	208	14747	4.83402534965035	0.0239752792735539	0.568846302764072	1.62023632529361	APOB//FDPS//EBP//
GO:0016064	immunoglobulin mediated immune response	Biological process	5	116	208	14747	3.05599303713528	0.0242271859799026	0.571977474941364	1.61569702681885	C8G//CRP//IGHG1//IGHG3//IGHG4//
GO:0051258	protein polymerization	Biological process	6	159	208	14747	2.67543541364296	0.0252842677180825	0.59140317998679	1.59714961986815	CCL24//VILL//CRP//FGA//FGB//FGG//
GO:0051347	positive regulation of transferase activity	Biological process	12	448	208	14747	1.89908138736264	0.0253045816727724	0.59140317998679	1.59680083791292	EFNA1//WNT5A//IGFBP1//CHI3L1//TNFSF15//SLC11A1//RIPK3//PFKFB1//ADAM8//MIF//FZD5//TRAF4//
GO:0071248	cellular response to metal ion	Biological process	4	79	208	14747	3.5898247322298	0.0254220280765972	0.59140317998679	1.59478980597157	ALOX5AP//CRP//WNT5A//CEBPA//
GO:0052548	regulation of endopeptidase activity	Biological process	8	250	208	14747	2.26876923076923	0.0256477196793369	0.593757160926008	1.59095124165175	CDKN2A//TNFSF15//ITIH2//PI3//SERPINB3//SERPINB4//SPINK1//SERPINB7//
GO:0032401	establishment of melanosome localization	Biological process	2	18	208	14747	7.87767094017094	0.026114451633267	0.595884305450002	1.58311908930417	RAB17//BLOC1S3//
GO:0051904	pigment granule transport	Biological process	2	18	208	14747	7.87767094017094	0.026114451633267	0.595884305450002	1.58311908930417	RAB17//BLOC1S3//
GO:0090342	regulation of cell aging	Biological process	2	18	208	14747	7.87767094017094	0.026114451633267	0.595884305450002	1.58311908930417	MIF//CDKN2A//
GO:0031345	negative regulation of cell projection organization	Biological process	4	80	208	14747	3.54495192307692	0.0264739775251299	0.601211422939736	1.57718080416737	WNT5A//PLXNA3//EFNA1//TACSTD2//
GO:0019724	B cell mediated immunity	Biological process	5	119	208	14747	2.97895119586296	0.0266827327279543	0.602863751170054	1.57376969394982	C8G//CRP//IGHG1//IGHG3//IGHG4//
GO:0045859	regulation of protein kinase activity	Biological process	15	612	208	14747	1.73772153092006	0.0268919991106756	0.602863751170054	1.57037691177953	CCNE1//EFNA1//WNT5A//DUSP10//CBLC//CDKN2A//IGFBP1//CHI3L1//TNFSF15//SLC11A1//RIPK3//ADAM8//MIF//FZD5//TRAF4//
GO:0061387	regulation of extent of cell growth	Biological process	3	46	208	14747	4.62385033444816	0.0269259758857667	0.602863751170054	1.56982854748688	CDH4//WNT5A//PLXNA3//
GO:0016043	cellular component organization	Biological process	72	4176	208	14747	1.22239721485411	0.027055305984492	0.602928758131039	1.56774755000991	PES1//HIST2H4B//ADAM8//JUP//IGFBP3//IL17RB//WNT5A//EFNA1//HIST1H1B//HIST1H2BB//HIST1H2AK//HIST1H2AC//HIST1H2BC//HIST1H2BO//HIST2H2BF//HIST2H3D//HIST2H2AA4//ARHGEF5//KRT7//CCL24//VILL//CDKN2A//SLC7A7//DSG3//CEBPA//SPG7//PHF13//FZD5//CDH4//SPON2//TREM2//PLXNA3//AP1S1//STX4//BLOC1S3//TNFRSF11B//IGFBP1//GDF2//HSPA1B//CDHR2//BAHD1//LAMA3//BIK//SULF1//CELSR1//GRB7//CDH2//CDH3//F11R//PARD6A//PVRL4//CLDN…
GO:0006869	lipid transport	Biological process	7	208	208	14747	2.38602533284024	0.0282567167932196	0.625700908885642	1.54887830113652	SLC27A5//LBP//APOB//APOC1//ABCA12//MIF//OSBPL7//
GO:0002367	cytokine production involved in immune response	Biological process	3	47	208	14747	4.5254705400982	0.0284707689721502	0.625700908885642	1.5456008027564	SLC11A1//WNT5A//MIF//
GO:0043297	apical junction assembly	Biological process	3	47	208	14747	4.5254705400982	0.0284707689721502	0.625700908885642	1.5456008027564	F11R//PARD6A//CLDN23//
GO:0006750	glutathione biosynthetic process	Biological process	2	19	208	14747	7.46305668016194	0.0289198684201183	0.626903874979746	1.53880368733002	ALOX5AP//OPLAH//
GO:0051905	establishment of pigment granule localization	Biological process	2	19	208	14747	7.46305668016194	0.0289198684201183	0.626903874979746	1.53880368733002	RAB17//BLOC1S3//
GO:0072678	T cell migration	Biological process	2	19	208	14747	7.46305668016194	0.0289198684201183	0.626903874979746	1.53880368733002	WNT5A//ADAM8//
GO:0002576	platelet degranulation	Biological process	4	83	208	14747	3.41682113067655	0.0297849187785138	0.634324385231743	1.5260035798556	ALB//FGA//FGB//FGG//
GO:0033559	unsaturated fatty acid metabolic process	Biological process	4	83	208	14747	3.41682113067655	0.0297849187785138	0.634324385231743	1.5260035798556	MIF//MGLL//ALOX5AP//ELOVL2//
GO:0071241	cellular response to inorganic substance	Biological process	4	83	208	14747	3.41682113067655	0.0297849187785138	0.634324385231743	1.5260035798556	ALOX5AP//CRP//WNT5A//CEBPA//
GO:0016055	Wnt receptor signaling pathway	Biological process	9	306	208	14747	2.08526583710407	0.0297942256850305	0.634324385231743	1.52586789686743	JUP//WNT5A//SULF1//FZD5//CDH2//CELSR1//CCNE1//GRK6//FRAT2//
GO:0006826	iron ion transport	Biological process	3	48	208	14747	4.43118990384615	0.0300617190280764	0.634807236998564	1.52198618865058	STEAP3//SLC11A1//TFR2//
GO:0052547	regulation of peptidase activity	Biological process	8	258	208	14747	2.19841979725701	0.0301541224754764	0.634807236998564	1.52065330554831	CDKN2A//TNFSF15//SERPINB3//SERPINB4//ITIH2//PI3//SPINK1//SERPINB7//
GO:0002250	adaptive immune response	Biological process	7	211	208	14747	2.35210080204156	0.0302162387919216	0.634807236998564	1.51975959603848	SLC11A1//DUSP10//C8G//CRP//IGHG1//IGHG3//IGHG4//
GO:0001935	endothelial cell proliferation	Biological process	4	84	208	14747	3.37614468864469	0.0309405660156149	0.643405239307635	1.50947174573653	GDF2//SULF1//CCL24//WNT5A//
GO:0043408	regulation of MAPK cascade	Biological process	12	462	208	14747	1.84153346653347	0.0310578666651491	0.643405239307635	1.50782837885128	EFNA1//WNT5A//DUSP10//ADAM8//MIF//CBLC//CDH2//IGFBP3//FZD5//MECOM//TRAF4//CHI3L1//
GO:0032642	regulation of chemokine production	Biological process	3	49	208	14747	4.34075745682889	0.0316986878921346	0.643405239307635	1.49895871421755	LBP//WNT5A//MIF//
GO:0010799	regulation of peptidyl-threonine phosphorylation	Biological process	2	20	208	14747	7.08990384615385	0.0318397224736007	0.643405239307635	1.49703072638377	CHI3L1//WNT5A//
GO:0019184	nonribosomal peptide biosynthetic process	Biological process	2	20	208	14747	7.08990384615385	0.0318397224736007	0.643405239307635	1.49703072638377	ALOX5AP//OPLAH//
GO:0032757	positive regulation of interleukin-8 production	Biological process	2	20	208	14747	7.08990384615385	0.0318397224736007	0.643405239307635	1.49703072638377	GDF2//LBP//
GO:0033081	regulation of T cell differentiation in thymus	Biological process	2	20	208	14747	7.08990384615385	0.0318397224736007	0.643405239307635	1.49703072638377	CDKN2A//ADAM8//
GO:0042403	thyroid hormone metabolic process	Biological process	2	20	208	14747	7.08990384615385	0.0318397224736007	0.643405239307635	1.49703072638377	DIO1//SULT1B1//
GO:0050829	defense response to Gram-negative bacterium	Biological process	2	20	208	14747	7.08990384615385	0.0318397224736007	0.643405239307635	1.49703072638377	LBP//SLC11A1//
GO:0045995	regulation of embryonic development	Biological process	4	85	208	14747	3.33642533936652	0.0321223414979573	0.643661540351926	1.49319280515616	WNT5A//SULF1//CELSR1//LAMA3//
GO:0050714	positive regulation of protein secretion	Biological process	4	85	208	14747	3.33642533936652	0.0321223414979573	0.643661540351926	1.49319280515616	WNT5A//MIF//TNFSF15//ADAM8//
GO:0002685	regulation of leukocyte migration	Biological process	4	86	208	14747	3.29762969588551	0.0333303084537806	0.648990709363778	1.4771606671629	WNT5A//S100A14//LBP//ADAM8//
GO:0016126	sterol biosynthetic process	Biological process	3	50	208	14747	4.25394230769231	0.0333815118652805	0.648990709363778	1.47649399779818	FDPS//EBP//APOB//
GO:0045860	positive regulation of protein kinase activity	Biological process	11	415	208	14747	1.8792516218721	0.0336117309531722	0.648990709363778	1.47350912144739	EFNA1//WNT5A//IGFBP1//CHI3L1//TNFSF15//SLC11A1//RIPK3//ADAM8//MIF//FZD5//TRAF4//
GO:0006576	cellular biogenic amine metabolic process	Biological process	5	127	208	14747	2.79130072683222	0.0339880459469166	0.648990709363778	1.46867380331532	AFMID//AGMAT//SMPDL3B//APOC1//SULT1B1//
GO:0050708	regulation of protein secretion	Biological process	5	127	208	14747	2.79130072683222	0.0339880459469166	0.648990709363778	1.46867380331532	WNT5A//RHBDF2//ADAM8//MIF//TNFSF15//
GO:0046486	glycerolipid metabolic process	Biological process	9	314	208	14747	2.03213804507594	0.0343004812754139	0.648990709363778	1.46469978626072	APOB//SLC27A5//PCYT2//APOC1//ELOVL2//PNPLA3//MOGAT3//MGLL//MBOAT7//
GO:0015849	organic acid transport	Biological process	7	217	208	14747	2.28706575682382	0.0344059021378615	0.648990709363778	1.46336705027628	SLC7A7//SLC16A5//ALB//SLC27A5//AQP9//SLC11A1//MIF//
GO:0046942	carboxylic acid transport	Biological process	7	217	208	14747	2.28706575682382	0.0344059021378615	0.648990709363778	1.46336705027628	SLC7A7//SLC16A5//ALB//SLC27A5//AQP9//SLC11A1//MIF//
GO:0043086	negative regulation of catalytic activity	Biological process	13	523	208	14747	1.76230879541109	0.0344642227990692	0.648990709363778	1.46263151081208	DUSP10//CBLC//CDKN2A//SERPINB3//SERPINB4//ITIH2//PI3//SPINK1//SERPINB7//PIK3IP1//APOC1//HP//UGT1A9//
GO:0016049	cell growth	Biological process	10	365	208	14747	1.94243940990516	0.0345019316460408	0.648990709363778	1.46215658957216	IGFBP3//IL17RB//IGFBP1//CDKN2A//GDF2//HSPA1B//CDHR2//CDH4//WNT5A//PLXNA3//
GO:0002720	positive regulation of cytokine production involved in immune response	Biological process	2	21	208	14747	6.75228937728938	0.0348702607767259	0.648990709363778	1.45754480474706	WNT5A//MIF//
GO:0010771	negative regulation of cell morphogenesis involved in differentiation	Biological process	2	21	208	14747	6.75228937728938	0.0348702607767259	0.648990709363778	1.45754480474706	EFNA1//TACSTD2//
GO:0032400	melanosome localization	Biological process	2	21	208	14747	6.75228937728938	0.0348702607767259	0.648990709363778	1.45754480474706	RAB17//BLOC1S3//
GO:0046329	negative regulation of JNK cascade	Biological process	2	21	208	14747	6.75228937728938	0.0348702607767259	0.648990709363778	1.45754480474706	MECOM//DUSP10//
GO:2000401	regulation of lymphocyte migration	Biological process	2	21	208	14747	6.75228937728938	0.0348702607767259	0.648990709363778	1.45754480474706	WNT5A//ADAM8//
GO:0051239	regulation of multicellular organismal process	Biological process	35	1822	208	14747	1.36194640293844	0.034902178965933	0.648990709363778	1.45714745890498	SLC11A1//WNT5A//JUP//SULF1//TACSTD2//EFNA1//APOC1//GDF2//RIPK3//LBP//IRF5//FZD5//MAPK13//CDKN2A//ADAM8//TNFRSF11B//HSPA1B//HIST2H4B//IGFBP3//CEBPA//ANXA3//CHI3L1//CCL24//CDH4//LAMA3//ALB//PLXNA3//MIF//TNFSF15//RAB17//MGLL//DUSP10//P2RY2//CELSR1//CRP//
GO:0001938	positive regulation of endothelial cell proliferation	Biological process	3	51	208	14747	4.17053167420814	0.0351100027292629	0.648990709363778	1.45456913677493	GDF2//CCL24//WNT5A//
GO:0043588	skin development	Biological process	3	51	208	14747	4.17053167420814	0.0351100027292629	0.648990709363778	1.45456913677493	ABCA12//IRF6//JUP//
GO:0043604	amide biosynthetic process	Biological process	3	51	208	14747	4.17053167420814	0.0351100027292629	0.648990709363778	1.45456913677493	CEBPA//ALOX5AP//OPLAH//
GO:0060688	regulation of morphogenesis of a branching structure	Biological process	3	51	208	14747	4.17053167420814	0.0351100027292629	0.648990709363778	1.45456913677493	WNT5A//SULF1//TACSTD2//
GO:0048520	positive regulation of behavior	Biological process	4	88	208	14747	3.22268356643357	0.0358250248566522	0.659650747263994	1.44581349960185	WNT5A//ALB//S100A14//LBP//
GO:0030168	platelet activation	Biological process	7	220	208	14747	2.2558784965035	0.0366388624361355	0.672041288299731	1.43605801877544	ALB//FGA//FGB//FGG//STX4//MGLL//BLOC1S3//
GO:0002690	positive regulation of leukocyte chemotaxis	Biological process	3	52	208	14747	4.09032914201183	0.0368839487379066	0.673944641881519	1.43316259024091	WNT5A//S100A14//LBP//
GO:0002443	leukocyte mediated immunity	Biological process	7	221	208	14747	2.24567090149669	0.0374039698885554	0.676340514579216	1.42708230129695	SLC11A1//C8G//CRP//IGHG1//IGHG3//IGHG4//ANXA3//
GO:0043410	positive regulation of MAPK cascade	Biological process	9	320	208	14747	1.99403545673077	0.0379751619132489	0.676340514579216	1.42050036577642	EFNA1//WNT5A//ADAM8//MIF//FZD5//TRAF4//CHI3L1//CDH2//IGFBP3//
GO:0002675	positive regulation of acute inflammatory response	Biological process	2	22	208	14747	6.44536713286713	0.0380078125198637	0.676340514579216	1.42012712481653	ADAM8//ALOX5AP//
GO:0009950	dorsal/ventral axis specification	Biological process	2	22	208	14747	6.44536713286713	0.0380078125198637	0.676340514579216	1.42012712481653	FZD5//WNT5A//
GO:0048247	lymphocyte chemotaxis	Biological process	2	22	208	14747	6.44536713286713	0.0380078125198637	0.676340514579216	1.42012712481653	WNT5A//ADAM8//
GO:0050922	negative regulation of chemotaxis	Biological process	2	22	208	14747	6.44536713286713	0.0380078125198637	0.676340514579216	1.42012712481653	WNT5A//PLXNA3//
GO:0051875	pigment granule localization	Biological process	2	22	208	14747	6.44536713286713	0.0380078125198637	0.676340514579216	1.42012712481653	RAB17//BLOC1S3//
GO:0000165	MAPK cascade	Biological process	13	531	208	14747	1.73575800376648	0.0381971003068002	0.677182049677064	1.4179696048515	EFNA1//WNT5A//DUSP10//ADAM8//MIF//CBLC//CDH2//IGFBP3//FZD5//MECOM//TRAF4//CHI3L1//MAPK13//
GO:0032940	secretion by cell	Biological process	16	698	208	14747	1.62519285871721	0.0385098378063821	0.680197838883838	1.41442831051104	ALB//FGA//FGB//FGG//WNT5A//LLGL2//SLC17A9//SLC2A1//STEAP3//BLOC1S3//ANXA3//RHBDF2//ADAM8//MIF//TNFSF15//CHI3L1//
GO:0032602	chemokine production	Biological process	3	53	208	14747	4.01315312046444	0.0387031155818574	0.681089144685896	1.41225407308068	LBP//WNT5A//MIF//
GO:0046328	regulation of JNK cascade	Biological process	5	133	208	14747	2.66537738577212	0.0402086368589517	0.690901387906233	1.39568064996772	WNT5A//FZD5//DUSP10//MECOM//TRAF4//
GO:0034612	response to tumor necrosis factor	Biological process	4	92	208	14747	3.08256688963211	0.041130551859184	0.690901387906233	1.38583546341106	TNFRSF14//APOB//CHI3L1//UBD//
GO:0000083	regulation of transcription involved in G1/S phase of mitotic cell cycle	Biological process	2	23	208	14747	6.16513377926421	0.0412487875467521	0.690901387906233	1.38458881243512	CCNE1//CDC45//
GO:0007398	ectoderm development	Biological process	2	23	208	14747	6.16513377926421	0.0412487875467521	0.690901387906233	1.38458881243512	JUP//KRT6A//
GO:0008089	anterograde axon cargo transport	Biological process	2	23	208	14747	6.16513377926421	0.0412487875467521	0.690901387906233	1.38458881243512	SPG7//BLOC1S3//
GO:0016338	calcium-independent cell-cell adhesion	Biological process	2	23	208	14747	6.16513377926421	0.0412487875467521	0.690901387906233	1.38458881243512	CLDN4//CLDN23//
GO:0034367	macromolecular complex remodeling	Biological process	2	23	208	14747	6.16513377926421	0.0412487875467521	0.690901387906233	1.38458881243512	APOC1//APOB//
GO:0034368	protein-lipid complex remodeling	Biological process	2	23	208	14747	6.16513377926421	0.0412487875467521	0.690901387906233	1.38458881243512	APOC1//APOB//
GO:0034369	plasma lipoprotein particle remodeling	Biological process	2	23	208	14747	6.16513377926421	0.0412487875467521	0.690901387906233	1.38458881243512	APOB//APOC1//
GO:0038061	NIK/NF-kappaB cascade	Biological process	2	23	208	14747	6.16513377926421	0.0412487875467521	0.690901387906233	1.38458881243512	CHI3L1//TNFSF15//
GO:0048846	axon extension involved in axon guidance	Biological process	2	23	208	14747	6.16513377926421	0.0412487875467521	0.690901387906233	1.38458881243512	WNT5A//PLXNA3//
GO:0061311	cell surface receptor signaling pathway involved in heart development	Biological process	2	23	208	14747	6.16513377926421	0.0412487875467521	0.690901387906233	1.38458881243512	JUP//WNT5A//
GO:0070231	T cell apoptotic process	Biological process	2	23	208	14747	6.16513377926421	0.0412487875467521	0.690901387906233	1.38458881243512	ADAM8//WNT5A//
GO:0001932	regulation of protein phosphorylation	Biological process	18	819	208	14747	1.55822062552832	0.0414048044086255	0.690901387906233	1.38294926257246	CCNE1//EFNA1//WNT5A//DUSP10//IGFBP3//CBLC//CDKN2A//IGFBP1//CHI3L1//TNFSF15//GDF2//SLC11A1//RIPK3//MIF//ADAM8//FZD5//TRAF4//TNFRSF14//
GO:0002449	lymphocyte mediated immunity	Biological process	6	179	208	14747	2.37650408250967	0.0414710727185158	0.690901387906233	1.38225473073903	SLC11A1//C8G//CRP//IGHG1//IGHG3//IGHG4//
GO:1901700	response to oxygen-containing compound	Biological process	17	762	208	14747	1.58173707853826	0.0415786744242166	0.690901387906233	1.38112936058956	APOB//NCF2//LBP//MIF//IRF5//SLC11A1//DUSP10//S100A14//CLDN4//HP//OLR1//CRP//PFKFB1//WNT5A//AQP9//OSBPL7//JUP//
GO:0001775	cell activation	Biological process	17	763	208	14747	1.57966402863192	0.0420084260872126	0.695618694478878	1.3766635896937	LBP//SLC11A1//ALB//FGA//FGB//FGG//STX4//MGLL//BLOC1S3//CDKN2A//MIF//TNFRSF14//FZD5//ADAM8//UBD//WNT5A//ANXA3//
GO:0033993	response to lipid	Biological process	13	539	208	14747	1.70999536178108	0.0422101017687653	0.696111220260715	1.37458360075817	LBP//MIF//APOB//NCF2//SLC11A1//DUSP10//S100A14//CLDN4//TNFRSF11B//CEBPA//PFKFB1//WNT5A//OSBPL7//
GO:0006970	response to osmotic stress	Biological process	3	55	208	14747	3.86722027972028	0.0424760673298109	0.696111220260715	1.37185569946013	AQP9//MAPK13//SLC2A1//
GO:0045833	negative regulation of lipid metabolic process	Biological process	3	55	208	14747	3.86722027972028	0.0424760673298109	0.696111220260715	1.37185569946013	APOC1//PIK3IP1//UGT1A9//
GO:0030335	positive regulation of cell migration	Biological process	7	228	208	14747	2.17672486504723	0.0430552283959893	0.703186247330387	1.3659741026156	ANXA3//WNT5A//S100A14//LBP//ADAM8//GRB7//CCL24//
GO:0032787	monocarboxylic acid metabolic process	Biological process	11	433	208	14747	1.801130307337	0.0434722807843406	0.707574426827714	1.36178757384025	SLC27A5//MIF//ACSM3//MGLL//HSD3B7//ALB//ALOX5AP//SULT2A1//ELOVL2//UGT1A9//APOC1//
GO:0019432	triglyceride biosynthetic process	Biological process	3	56	208	14747	3.79816277472527	0.0444292791221798	0.709266786234182	1.35233073325472	ELOVL2//PNPLA3//MOGAT3//
GO:0000038	very long-chain fatty acid metabolic process	Biological process	2	24	208	14747	5.90825320512821	0.0445896748276554	0.709266786234182	1.35076569475221	ELOVL2//SLC27A5//
GO:0003179	heart valve morphogenesis	Biological process	2	24	208	14747	5.90825320512821	0.0445896748276554	0.709266786234182	1.35076569475221	EFNA1//JUP//
GO:0015893	drug transport	Biological process	2	24	208	14747	5.90825320512821	0.0445896748276554	0.709266786234182	1.35076569475221	EBP//MFSD10//
GO:0030104	water homeostasis	Biological process	2	24	208	14747	5.90825320512821	0.0445896748276554	0.709266786234182	1.35076569475221	ABCA12//AQP9//
GO:0032101	regulation of response to external stimulus	Biological process	10	382	208	14747	1.85599577124446	0.0446938929657931	0.709266786234182	1.34975181540167	ADAM8//ALOX5AP//WNT5A//PLXNA3//MGLL//MAPK13//CCL24//LBP//DUSP10//S100A14//
GO:0050795	regulation of behavior	Biological process	5	137	208	14747	2.58755614823133	0.0447159020357919	0.709266786234182	1.34953800397653	WNT5A//ALB//PLXNA3//S100A14//LBP//
GO:0031349	positive regulation of defense response	Biological process	7	230	208	14747	2.15779682274247	0.0447660521401738	0.709266786234182	1.3490512037925	ADAM8//ALOX5AP//S100A14//LBP//MAPK13//CCL24//WNT5A//
GO:0006935	chemotaxis	Biological process	14	600	208	14747	1.6543108974359	0.0451429949238584	0.709669264935123	1.345409631883	LBP//ARHGEF5//CDH4//WNT5A//SPON2//TREM2//PLXNA3//CCL24//ADAM8//MIF//S100A14//CXCL6//CXCL5//CCL3L3//
GO:0042330	taxis	Biological process	14	600	208	14747	1.6543108974359	0.0451429949238584	0.709669264935123	1.345409631883	LBP//ARHGEF5//CCL24//CXCL6//CXCL5//CCL3L3//CDH4//WNT5A//SPON2//TREM2//PLXNA3//ADAM8//MIF//S100A14//
GO:0044710	single-organism metabolic process	Biological process	54	3083	208	14747	1.24182551959879	0.0453168524393366	0.709669264935123	1.34374026243836	SLC27A5//CEBPA//MIF//MOGAT3//PFKFB1//SLC2A1//CYP2S1//CYB561//ERO1L//CYB561D1//IMPDH1//SWSAP1//TARS2//SLC7A7//YOD1//PYCR1//AFMID//DIO1//ALB//APOB//APOC1//MGLL//ACP6//ACSM3//PCYT2//MBOAT7//PNPLA3//SMPDL3B//FDPS//EBP//HSD3B7//ALOX5AP//OPLAH//TPK1//MOCOS//SULT1E1//SULT2A1//SULT1B1//AK4//HRASLS2//LSR//ELOVL2//SULF1//WNT5A//ARHGEF5//CCL24//AGMAT//UGT1A9//PIK3IP1//GALK1//NCF2//SLC11A1//LBP//DUSP10//
GO:0050663	cytokine secretion	Biological process	4	95	208	14747	2.98522267206478	0.0453866902506212	0.709669264935123	1.34307148630982	WNT5A//MIF//TNFSF15//CHI3L1//
GO:0071902	positive regulation of protein serine/threonine kinase activity	Biological process	7	231	208	14747	2.14845571095571	0.0456376761800191	0.711261691838271	1.34067647748538	EFNA1//WNT5A//CHI3L1//TNFSF15//ADAM8//MIF//FZD5//
GO:0050715	positive regulation of cytokine secretion	Biological process	3	57	208	14747	3.73152834008097	0.0464265672796539	0.713401160812229	1.33323342631912	WNT5A//MIF//TNFSF15//
GO:0006790	sulfur compound metabolic process	Biological process	7	232	208	14747	2.1391951259947	0.0465201524875784	0.713401160812229	1.33235887037512	ALOX5AP//OPLAH//TPK1//SULF1//SULT1E1//SULT2A1//SULT1B1//
GO:0048514	blood vessel morphogenesis	Biological process	11	438	208	14747	1.78056945907973	0.0465325795437044	0.713401160812229	1.33224287159	ADAM8//EFNA1//FZD5//GDF2//SULF1//ANXA3//CHI3L1//CCL24//WNT5A//APOB//CDH2//
GO:0006909	phagocytosis	Biological process	4	96	208	14747	2.9541266025641	0.0468581223034286	0.713401160812229	1.32921511841934	CRP//LBP//SLC11A1//ANXA3//
GO:0080135	regulation of cellular response to stress	Biological process	8	282	208	14747	2.01132024004364	0.0468662580563121	0.713401160812229	1.32913972047958	WNT5A//DUSP10//FZD5//CDKN2A//MIF//MECOM//TRAF4//HP//
GO:0006694	steroid biosynthetic process	Biological process	5	139	208	14747	2.55032512451577	0.0470785446456681	0.713401160812229	1.32717697110738	FDPS//EBP//SLC27A5//HSD3B7//APOB//
GO:0071840	cellular component organization or biogenesis	Biological process	72	4290	208	14747	1.18991393222162	0.0471827073986279	0.713401160812229	1.32621714241293	PES1//HIST2H4B//ADAM8//JUP//IGFBP3//IL17RB//WNT5A//EFNA1//HIST1H1B//HIST1H2BB//HIST1H2AK//HIST1H2AC//HIST1H2BC//HIST1H2BO//HIST2H2BF//HIST2H3D//HIST2H2AA4//ARHGEF5//KRT7//CCL24//VILL//CDKN2A//SLC7A7//DSG3//CEBPA//SPG7//PHF13//FZD5//CDH4//SPON2//TREM2//PLXNA3//AP1S1//STX4//BLOC1S3//TNFRSF11B//IGFBP1//GDF2//HSPA1B//CDHR2//BAHD1//LAMA3//BIK//SULF1//CELSR1//GRB7//CDH2//CDH3//F11R//PARD6A//PVRL4//CLDN…
GO:2000147	positive regulation of cell motility	Biological process	7	233	208	14747	2.13001403103334	0.0474135126310386	0.713401160812229	1.32409786877371	ANXA3//WNT5A//GRB7//CCL24//S100A14//LBP//ADAM8//
GO:0001937	negative regulation of endothelial cell proliferation	Biological process	2	25	208	14747	5.67192307692308	0.0480270409592181	0.713401160812229	1.31851417027695	GDF2//SULF1//
GO:0040036	regulation of fibroblast growth factor receptor signaling pathway	Biological process	2	25	208	14747	5.67192307692308	0.0480270409592181	0.713401160812229	1.31851417027695	WNT5A//SULF1//
GO:0043516	regulation of DNA damage response, signal transduction by p53 class mediator	Biological process	2	25	208	14747	5.67192307692308	0.0480270409592181	0.713401160812229	1.31851417027695	CDKN2A//MIF//
GO:0045124	regulation of bone resorption	Biological process	2	25	208	14747	5.67192307692308	0.0480270409592181	0.713401160812229	1.31851417027695	TNFRSF11B//ADAM8//
GO:1901796	regulation of signal transduction by p53 class mediator	Biological process	2	25	208	14747	5.67192307692308	0.0480270409592181	0.713401160812229	1.31851417027695	CDKN2A//MIF//
GO:1901615	organic hydroxy compound metabolic process	Biological process	10	387	208	14747	1.83201649771417	0.0480442835362968	0.713401160812229	1.31835827867872	MOGAT3//DIO1//SMPDL3B//FDPS//EBP//APOB//CEBPA//APOC1//SULT1B1//AK4//
GO:0050770	regulation of axonogenesis	Biological process	4	97	208	14747	2.92367168913561	0.048355870830428	0.713401160812229	1.3155507911885	CDH4//WNT5A//PLXNA3//EFNA1//
GO:0046460	neutral lipid biosynthetic process	Biological process	3	58	208	14747	3.66719164456233	0.0484675982602563	0.713401160812229	1.31454850056115	ELOVL2//PNPLA3//MOGAT3//
GO:0046463	acylglycerol biosynthetic process	Biological process	3	58	208	14747	3.66719164456233	0.0484675982602563	0.713401160812229	1.31454850056115	ELOVL2//PNPLA3//MOGAT3//
GO:0048645	organ formation	Biological process	3	58	208	14747	3.66719164456233	0.0484675982602563	0.713401160812229	1.31454850056115	WNT5A//SULF1//
GO:0032147	activation of protein kinase activity	Biological process	7	235	208	14747	2.11188625204583	0.0492330044675374	0.722437533248264	1.30774366039101	EFNA1//WNT5A//CHI3L1//TNFSF15//ADAM8//SLC11A1//RIPK3//
