# Supplementary material for: Downregulation of miR-181b-5p Inhibits the Viability, Migration, and Glycolysis of Gallbladder Cancer by Upregulating PDHX Under Hypoxia
Source: Front Oncol. 2021 Aug 16;11:683725. doi: 10.3389/fonc.2021.683725 (PMC8415503; doi:10.3389/fonc.2021.683725)
Supplement: Supplementary file 3 [file DataSheet_1.zip › RNA seq raw data/HuGene 2.0 ST Data/GO Analysis/A vs B_up/MF_result.txt]

GO.ID	Term	Ontology	Count	Pop.Hits	List.Total	Pop.Total	Fold.Enrichment	Pvalue	FDR	Enrichment.Score	GENES
GO:0043498	cell surface binding	Molecular function	7	52	217	15325	9.50682382133995	8.06951941188898e-06	0.00782743382953231	5.09315232933985	FGA//FGB//FGG//LBP//CRP//ALB//MIF//
GO:0016722	oxidoreductase activity, oxidizing metal ions	Molecular function	3	11	217	15325	19.2605781315459	0.000424832545047274	0.194652476326548	3.37178222075652	CYB561//STEAP3//CP//
GO:0046982	protein heterodimerization activity	Molecular function	14	360	217	15325	2.74641577060932	0.000629894757487656	0.194652476326548	3.20073200619792	ALOX5AP//APOB//BIK//CEBPA//HIST1H2BB//HIST1H2AK//HIST1H2AC//HIST1H2BC//HIST1H2BO//UGT1A9//HIST2H2BF//HIST2H4B//HIST2H3D//HIST2H2AA4//
GO:0005544	calcium-dependent phospholipid binding	Molecular function	4	30	217	15325	9.41628264208909	0.000802690624027003	0.194652476326548	3.09545180984884	ANXA8L2//ANXA3//ANXA8//ANXA8L1//
GO:0042379	chemokine receptor binding	Molecular function	5	55	217	15325	6.42019271051529	0.00106364666200175	0.206347452428339	2.97320261849602	CCL24//CXCL6//CXCL5//CCL3L3//S100A14//
GO:0004867	serine-type endopeptidase inhibitor activity	Molecular function	6	95	217	15325	4.46034440941062	0.00229516535423715	0.371051732268339	2.63918602043354	ITIH2//PI3//SERPINB3//SERPINB4//SPINK1//SERPINB7//
GO:0005125	cytokine activity	Molecular function	9	207	217	15325	3.07052694850731	0.00279482282365257	0.38728259127757	2.55364571877897	CCL24//CXCL6//CXCL5//CCL3L3//GDF2//MIF//TNFRSF11B//WNT5A//TNFSF15//
GO:0043499	eukaryotic cell surface binding	Molecular function	3	23	217	15325	9.21158084552194	0.00402317501425218	0.466889304913779	2.39543107454514	FGA//FGB//FGG//
GO:0008009	chemokine activity	Molecular function	4	47	217	15325	6.01039317580155	0.00433196262291135	0.466889304913779	2.36331529921509	CCL24//CXCL6//CXCL5//CCL3L3//
GO:0033293	monocarboxylic acid binding	Molecular function	4	50	217	15325	5.64976958525346	0.00541230246069143	0.515275474569496	2.26661794131705	UGT1A9//ALB//APOC1//ALOX5AP//
GO:0005509	calcium ion binding	Molecular function	18	662	217	15325	1.92023890737466	0.00623144337191001	0.515275474569496	2.20541134726496	ADAM8//ANXA8L2//ANXA3//CDH2//CDH3//CDH4//DSG3//MMP12//CELSR1//CGREF1//SULF1//CBLC//CDHR2//S100A14//MMP28//NOTCH2NL//ANXA8//ANXA8L1//
GO:0005504	fatty acid binding	Molecular function	3	27	217	15325	7.84690220174091	0.00637454195343706	0.515275474569496	2.19555101626524	ALOX5AP//ALB//APOC1//
GO:0005097	Rab GTPase activator activity	Molecular function	4	54	217	15325	5.23126813449394	0.00711382407341172	0.530800719323798	2.14789687922491	TBC1D3F//TBC1D3B//TBC1D3G//TBC1D3//
GO:0008289	lipid binding	Molecular function	19	731	217	15325	1.83559545348522	0.00796464078842486	0.551835826055151	2.0988338064445	LBP//UGT1A9//SULT1E1//ALB//APOC1//APOB//GRB14//ARHGEF5//OSBPL7//ANXA8L2//ANXA3//ANXA8//ANXA8L1//CRP//C8G//GRB7//NCF1B//ALOX5AP//MGLL//
GO:0004859	phospholipase inhibitor activity	Molecular function	2	12	217	15325	11.7703533026114	0.0119971793455317	0.775817597677717	1.92092084884102	ANXA3//APOC1//
GO:0016863	intramolecular oxidoreductase activity, transposing C=C bonds	Molecular function	2	13	217	15325	10.8649415101028	0.0140473727446083	0.851621972641878	1.85240489349644	EBP//MIF//
GO:0015645	fatty acid ligase activity	Molecular function	2	14	217	15325	10.0888742593812	0.0162372293205846	0.896297357633001	1.78948807567604	SLC27A5//ACSM3//
GO:0004857	enzyme inhibitor activity	Molecular function	10	322	217	15325	2.19323353464808	0.0166323221004062	0.896297357633001	1.77904711307807	APOC1//CDKN2A//ITIH2//PI3//SPINK1//SERPINB3//SERPINB4//SERPINB7//ANXA3//UGT1A9//
GO:0016411	acylglycerol O-acyltransferase activity	Molecular function	2	15	217	15325	9.41628264208909	0.018562420601831	0.947660420198741	1.7313653909689	MOGAT3//PNPLA3//
GO:0051635	bacterial cell surface binding	Molecular function	2	16	217	15325	8.82776497695852	0.0210187117087462	0.970864302737324	1.67739390652513	LBP//CRP//
GO:0055102	lipase inhibitor activity	Molecular function	2	16	217	15325	8.82776497695852	0.0210187117087462	0.970864302737324	1.67739390652513	APOC1//ANXA3//
GO:0051087	chaperone binding	Molecular function	3	45	217	15325	4.70814132104455	0.0256935514934242	1	1.5901758611913	ALB//CP//FGB//
GO:0090484	drug transporter activity	Molecular function	2	18	217	15325	7.84690220174091	0.0263081112966879	1	1.57991032952241	MFSD10//EBP//
GO:0019900	kinase binding	Molecular function	11	400	217	15325	1.94210829493088	0.0274468012059593	1	1.56150826321939	PARD6A//CCNE1//CDKN2A//GRB7//JUP//PTPRR//FZD5//TRAF4//PIK3IP1//PFKFB1//SLC2A1//
GO:0019200	carbohydrate kinase activity	Molecular function	2	19	217	15325	7.43390734901771	0.0291332022689433	1	1.53561177588398	PFKFB1//GALK1//
GO:0004866	endopeptidase inhibitor activity	Molecular function	6	164	217	15325	2.58373609081713	0.029359076184037	1	1.53225761409954	ITIH2//PI3//SERPINB3//SERPINB4//SPINK1//SERPINB7//
GO:0016538	cyclin-dependent protein kinase regulator activity	Molecular function	2	20	217	15325	7.06221198156682	0.0320733546760743	1	1.49385561315816	CDKN2A//CCNE1//
GO:0016878	acid-thiol ligase activity	Molecular function	2	20	217	15325	7.06221198156682	0.0320733546760743	1	1.49385561315816	SLC27A5//ACSM3//
GO:0061135	endopeptidase regulator activity	Molecular function	6	168	217	15325	2.52221856484529	0.0324854956835698	1	1.48831050211712	ITIH2//PI3//SPINK1//SERPINB3//SERPINB4//SERPINB7//
GO:0005126	cytokine receptor binding	Molecular function	7	216	217	15325	2.2886798088411	0.0343376189007945	1	1.46422982373827	TNFSF15//CCL24//CXCL6//CXCL5//CCL3L3//S100A14//MIF//
GO:0030414	peptidase inhibitor activity	Molecular function	6	171	217	15325	2.47796911633924	0.0349673940878667	1	1.45633673187232	ITIH2//PI3//SPINK1//SERPINB3//SERPINB4//SERPINB7//
GO:0008146	sulfotransferase activity	Molecular function	3	51	217	15325	4.15424234209813	0.0354681465610757	1	1.45016150561683	SULT1B1//SULT1E1//SULT2A1//
GO:0017048	Rho GTPase binding	Molecular function	3	51	217	15325	4.15424234209813	0.0354681465610757	1	1.45016150561683	KCTD13//NCF2//PARD6A//
GO:0046983	protein dimerization activity	Molecular function	20	918	217	15325	1.53860827485116	0.0366361186727035	1	1.43609054287304	ALOX5AP//CEBPA//CRP//MECOM//JUP//SLC11A1//MGLL//UGT1A9//APOB//BIK//HIST1H2BB//HIST1H2AK//HIST1H2AC//HIST1H2BC//HIST1H2BO//HIST2H2BF//HIST2H4B//HIST2H3D//HIST2H2AA4//CELSR1//
GO:0030674	protein binding, bridging	Molecular function	5	130	217	15325	2.7162353775257	0.0375739052485545	1	1.42511366413927	GRB7//GRB14//FGA//FGB//FGG//
GO:0050997	quaternary ammonium group binding	Molecular function	2	23	217	15325	6.14105389701463	0.0415466687634727	1	1.3814637924729	APOC1//CRP//
GO:0005520	insulin-like growth factor binding	Molecular function	2	25	217	15325	5.64976958525346	0.0483701802785642	1	1.31542229396694	IGFBP3//IGFBP1//
GO:0005507	copper ion binding	Molecular function	3	58	217	15325	3.65286826632767	0.0489472603139434	1	1.31027161160006	ALB//CP//HEPH//
