# Supplementary material for: Downregulation of miR-181b-5p Inhibits the Viability, Migration, and Glycolysis of Gallbladder Cancer by Upregulating PDHX Under Hypoxia
Source: Front Oncol. 2021 Aug 16;11:683725. doi: 10.3389/fonc.2021.683725 (PMC8415503; doi:10.3389/fonc.2021.683725)
Supplement: Supplementary file 3 [file DataSheet_1.zip › RNA seq raw data/HuGene 2.0 ST Data/GO Analysis/A vs B_up/CC_result.txt]

GO.ID	Term	Ontology	Count	Pop.Hits	List.Total	Pop.Total	Fold.Enrichment	Pvalue	FDR	Enrichment.Score	GENES
GO:0000786	nucleosome	Cellular component	10	67	233	17068	10.9333162513612	2.32667512772679e-08	1.34947157408154e-05	7.63326425276196	HIST1H1B//HIST1H2BB//HIST1H2AK//HIST1H2AC//HIST1H2BC//HIST1H2BO//HIST2H2BF//HIST2H4B//HIST2H3D//HIST2H2AA4//
GO:0005576	extracellular region	Cellular component	59	2164	233	17068	1.99719959064838	1.01050089962416e-07	2.93045260891006e-05	6.99546329550678	FGA//FGB//FGG//CHI3L1//MMP12//MUC4//TNFRSF11B//PI3//WNT5A//SPON2//MMP28//ALB//LAMA3//APOB//C8G//CP//CRP//GDF2//HP//IGFBP1//IGFBP3//LBP//MIF//REG3A//CCL24//CXCL6//CXCL5//TNFSF15//OLFM4//SULF1//SMPDL3B//LRG1//CCL3L3//APOC1//LSR//HPR//SERPINB3//EFNA1//IGHG1//IGHG3//IGHG4//ITIH2//LFNG//OLR1//SERPINB4//SPINK1//IL1R2//CGREF1//ACP6//TREM2//IL17RB//PRSS22//LPAL2//PVRL4//SIGLEC10//DHRS13//NOTCH2NL//HIST2H…
GO:0032993	protein-DNA complex	Cellular component	11	110	233	17068	7.32532188841202	3.15381078963511e-07	6.09736752662788e-05	6.5011643653769	HIST1H1B//HIST1H2BB//HIST1H2AK//HIST1H2AC//HIST1H2BC//HIST1H2BO//HIST2H2BF//HIST2H4B//HIST2H3D//HIST2H2AA4//JUP//
GO:0044421	extracellular region part	Cellular component	37	1130	233	17068	2.39855672452429	6.05102278038227e-07	8.77398303155429e-05	6.21817121206911	FGA//FGB//FGG//CHI3L1//MMP12//MUC4//TNFRSF11B//PI3//WNT5A//SPON2//MMP28//ALB//LAMA3//APOB//C8G//CP//CRP//GDF2//HP//IGFBP1//IGFBP3//LBP//MIF//REG3A//CCL24//CXCL6//CXCL5//TNFSF15//OLFM4//SULF1//SMPDL3B//LRG1//CCL3L3//APOC1//LSR//HPR//SERPINB3//
GO:0005615	extracellular space	Cellular component	30	848	233	17068	2.59150538505142	1.7002284620677e-06	0.000197226501599853	5.76949271794592	FGA//FGB//FGG//IGFBP3//APOB//APOC1//LSR//HPR//ALB//C8G//CHI3L1//CP//CRP//GDF2//HP//IGFBP1//LBP//MIF//TNFRSF11B//REG3A//CCL24//CXCL6//CXCL5//WNT5A//TNFSF15//OLFM4//SULF1//SMPDL3B//LRG1//CCL3L3//
GO:0016323	basolateral plasma membrane	Cellular component	10	158	233	17068	4.63627967621014	6.35554959135452e-05	0.00614369793830937	4.19684688819853	CLDN4//TACSTD2//SLC27A5//AQP9//CEACAM5//JUP//SLC2A1//STX4//SLC7A7//RAB17//
GO:0042581	specific granule	Cellular component	3	10	233	17068	21.9759656652361	0.000280761998525146	0.023263137020655	3.55166167484597	ADAM8//ANXA3//STX4//
GO:0042627	chylomicron	Cellular component	3	12	233	17068	18.31330472103	0.00050442613016639	0.0365708944370633	3.29720242429336	APOB//APOC1//LSR//
GO:0031983	vesicle lumen	Cellular component	5	55	233	17068	6.65938353492002	0.000906435245393535	0.0530559833690117	3.04266321591791	ALB//FGA//FGB//FGG//APOB//
GO:0000785	chromatin	Cellular component	12	301	233	17068	2.92039410833702	0.000914758333948478	0.0530559833690117	3.03869362516319	HIST1H1B//HIST1H2BB//HIST1H2AK//HIST1H2AC//HIST1H2BC//HIST1H2BO//HIST2H2BF//HIST2H4B//HIST2H3D//HIST2H2AA4//SIRT7//CDKN2A//
GO:0043296	apical junction complex	Cellular component	7	117	233	17068	4.38267121528924	0.00112280977324554	0.0592026971347648	2.94969381580235	JUP//CLDN4//TRAF4//F11R//PARD6A//MARVELD3//CLDN23//
GO:0034358	plasma lipoprotein particle	Cellular component	4	37	233	17068	7.91926690639137	0.00156957464947656	0.0758627747247004	2.80421802428711	APOB//APOC1//LSR//HPR//
GO:0032994	protein-lipid complex	Cellular component	4	38	233	17068	7.71086514569686	0.0017356594433023	0.0774371136242565	2.76053548446119	APOB//APOC1//LSR//HPR//
GO:0005911	cell-cell junction	Cellular component	11	292	233	17068	2.75953906755247	0.00231438311168493	0.0842824429910064	2.63556474844442	CDH2//CDH3//JUP//CLDN4//TRAF4//F11R//PARD6A//MARVELD3//CLDN23//DSG3//SLC2A1//
GO:0034361	very-low-density lipoprotein particle	Cellular component	3	20	233	17068	10.987982832618	0.00241138461570342	0.0842824429910064	2.61773351415354	APOB//APOC1//LSR//
GO:0034385	triglyceride-rich lipoprotein particle	Cellular component	3	20	233	17068	10.987982832618	0.00241138461570342	0.0842824429910064	2.61773351415354	APOB//APOC1//LSR//
GO:0005923	tight junction	Cellular component	6	101	233	17068	4.35167636935367	0.00261566202385882	0.0842824429910064	2.58241837298374	CLDN4//TRAF4//F11R//PARD6A//MARVELD3//CLDN23//
GO:0070160	occluding junction	Cellular component	6	101	233	17068	4.35167636935367	0.00261566202385882	0.0842824429910064	2.58241837298374	CLDN4//TRAF4//F11R//PARD6A//MARVELD3//CLDN23//
GO:0031093	platelet alpha granule lumen	Cellular component	4	47	233	17068	6.23431650077618	0.00381175366757058	0.116358796167944	2.41887517316265	ALB//FGA//FGB//FGG//
GO:0005887	integral to plasma membrane	Cellular component	28	1216	233	17068	1.68675175062119	0.00457140189619289	0.131680417714424	2.3399505959003	C8G//ITGAX//NCF2//ADAM8//AQP9//CDH4//CEACAM5//CLDN4//EFNA1//EFNA3//TACSTD2//MUC4//OLR1//P2RY2//SCTR//SLC11A1//TFR2//TNFRSF14//TNFRSF10C//SLC7A7//SLC16A5//CELSR1//TNFSF15//IGSF6//EBP//SLC39A14//OPN3//IL17RB//
GO:0034774	secretory granule lumen	Cellular component	4	50	233	17068	5.86025751072961	0.00476773926207396	0.131680417714424	2.32168750329693	ALB//FGA//FGB//FGG//
GO:0009925	basal plasma membrane	Cellular component	3	26	233	17068	8.45229448662925	0.00517842835847226	0.136522202177905	2.28580202766974	CLDN4//TACSTD2//SLC27A5//
GO:0060205	cytoplasmic membrane-bounded vesicle lumen	Cellular component	4	54	233	17068	5.42616436178668	0.00627603212701575	0.158265157985615	2.20231484192545	ALB//FGA//FGB//FGG//
GO:0031226	intrinsic to plasma membrane	Cellular component	28	1260	233	17068	1.627849308536	0.00733927886883437	0.176706344808778	2.13434661020267	EFNA1//ADAM8//AQP9//CDH4//CEACAM5//CLDN4//EFNA3//TACSTD2//MUC4//OLR1//P2RY2//SCTR//SLC11A1//TFR2//TNFRSF14//TNFRSF10C//SLC7A7//SLC16A5//CELSR1//TNFSF15//IGSF6//EBP//SLC39A14//OPN3//IL17RB//C8G//ITGAX//NCF2//
GO:0016327	apicolateral plasma membrane	Cellular component	2	10	233	17068	14.650643776824	0.00776862435428637	0.176706344808778	2.10965587801188	CLDN4//JUP//
GO:0030141	secretory granule	Cellular component	9	252	233	17068	2.61618638871858	0.00792131890522109	0.176706344808778	2.10120250205043	NCF2//FGA//FGB//FGG//ALB//ADAM8//ANXA3//STX4//SLC11A1//
GO:0031091	platelet alpha granule	Cellular component	4	60	233	17068	4.88354792560801	0.00908375947925299	0.195132611035805	2.04173437359542	ALB//FGA//FGB//FGG//
GO:0005886	plasma membrane	Cellular component	75	4312	233	17068	1.27411674775255	0.0100449540325574	0.202661560161544	1.99805204631766	EFNA1//ADAM8//AQP9//CDH4//CEACAM5//CLDN4//EFNA3//TACSTD2//MUC4//OLR1//P2RY2//SCTR//SLC11A1//TFR2//TNFRSF14//TNFRSF10C//SLC7A7//SLC16A5//CELSR1//TNFSF15//IGSF6//EBP//SLC39A14//OPN3//IL17RB//C8G//ITGAX//SLC2A1//FGA//FGB//FGG//JUP//SLC27A5//STX4//RAB17//CDHR2//CDH2//NCF2//ANXA3//APOB//CDH3//CRP//DIO1//DSG3//GRB7//GRB14//PTPRR//WNT5A//IL1R2//FZD5//ARHGEF5//SCEL//TRAF4//HEPH//PRSS21//RIPK3//MGLL//SULF…
GO:0016328	lateral plasma membrane	Cellular component	3	33	233	17068	6.65938353492002	0.0101330780080772	0.202661560161544	1.99425861398066	CLDN4//JUP//TACSTD2//
GO:0044459	plasma membrane part	Cellular component	38	1904	233	17068	1.46198651134273	0.0105522892392841	0.202840265451998	1.97665331324415	EFNA1//ADAM8//AQP9//CDH4//CEACAM5//CLDN4//EFNA3//TACSTD2//MUC4//OLR1//P2RY2//SCTR//SLC11A1//TFR2//TNFRSF14//TNFRSF10C//SLC7A7//SLC16A5//CELSR1//TNFSF15//IGSF6//EBP//SLC39A14//OPN3//IL17RB//C8G//ITGAX//SLC2A1//FGA//FGB//FGG//JUP//SLC27A5//STX4//RAB17//CDHR2//CDH2//NCF2//
GO:0045178	basal part of cell	Cellular component	3	34	233	17068	6.46351931330472	0.0110035765449537	0.202840265451998	1.95846613108938	CLDN4//TACSTD2//SLC27A5//
GO:0005916	fascia adherens	Cellular component	2	12	233	17068	12.20886981402	0.0111911870594206	0.202840265451998	1.95112384501646	CDH2//JUP//
GO:0034362	low-density lipoprotein particle	Cellular component	2	13	233	17068	11.2697259821723	0.0131079186029425	0.23038159968808	1.88246626414675	APOB//LSR//
GO:0044425	membrane part	Cellular component	101	6172	233	17068	1.19873219496049	0.0135700393190602	0.231122019595601	1.8674188939743	ALOX5AP//AQP9//BIK//CDH2//CDH3//CYB561//DIO1//DSG3//PTPRR//SLC2A1//SPG7//STX4//IL1R2//FZD5//SIGLEC5//SYNGR2//CELSR1//HEPH//TNFSF15//MFSD10//SLC39A14//OPN3//ABCA12//CNNM4//F11R//LSR//TREM2//UGT1A9//CDHR2//ELOVL2//HRASLS2//STEAP3//PLXNA3//SLAMF8//SLC45A4//SLC17A9//FAM173A//MBOAT7//RHBDF2//HSD3B7//PNPLA3//PVRL4//TMEM164//SIGLEC10//ABCC10//SIGLEC12//MARVELD3//PIK3IP1//GOLT1A//LRRC15//TMEM139//CLDN23/…
GO:0045335	phagocytic vesicle	Cellular component	4	68	233	17068	4.30901287553648	0.0139470184238725	0.231122019595601	1.85551862539818	ANXA3//SLC11A1//ADAM8//NCF2//
GO:0031225	anchored to membrane	Cellular component	6	146	233	17068	3.01040625551179	0.0151388524038315	0.243903733172841	1.81990704515122	EFNA1//CEACAM5//EFNA3//TNFRSF10C//PRSS21//CD177//
GO:0016020	membrane	Cellular component	124	7856	233	17068	1.15623716161289	0.0158604336870886	0.248166948897758	1.79968494152445	ADAM8//ANXA3//APOB//AQP9//CDH2//CDH3//CDH4//CLDN4//CRP//DIO1//DSG3//FGA//FGB//FGG//GRB7//GRB14//ITGAX//JUP//OLR1//P2RY2//PTPRR//SCTR//SLC2A1//SLC11A1//STX4//WNT5A//IL1R2//FZD5//ARHGEF5//TNFRSF14//SCEL//SLC7A7//TRAF4//HEPH//TNFSF15//PRSS21//RIPK3//MGLL//SULF1//SLC39A14//CNNM4//F11R//PARD6A//LSR//TREM2//STEAP3//PLXNA3//CD177//S100A14//RHBDF2//PVRL4//SIGLEC10//ABCC10//OSBPL7//CLDN23//GPR115//ANO9//A…
GO:0071944	cell periphery	Cellular component	75	4400	233	17068	1.2486344127975	0.0162592138933014	0.248166948897758	1.78890045567026	ADAM8//ANXA3//APOB//AQP9//CDH2//CDH3//CDH4//CLDN4//CRP//DIO1//DSG3//FGA//FGB//FGG//GRB7//GRB14//ITGAX//JUP//OLR1//P2RY2//PTPRR//SCTR//SLC2A1//SLC11A1//STX4//WNT5A//IL1R2//FZD5//ARHGEF5//TNFRSF14//SCEL//SLC7A7//TRAF4//HEPH//TNFSF15//PRSS21//RIPK3//MGLL//SULF1//SLC39A14//CNNM4//F11R//PARD6A//LSR//TREM2//STEAP3//PLXNA3//CD177//S100A14//RHBDF2//PVRL4//SIGLEC10//ABCC10//OSBPL7//CLDN23//GPR115//ANO9//E…
GO:0009986	cell surface	Cellular component	13	488	233	17068	1.95141771617533	0.0168710973401588	0.250903498904926	1.77285666884675	FGA//FGB//FGG//ITGAX//TNFRSF14//ADAM8//MIF//PTPRR//STX4//WNT5A//FZD5//SULF1//IL17RB//
GO:0005913	cell-cell adherens junction	Cellular component	3	43	233	17068	5.11068968958978	0.0207542749931973	0.300936987401361	1.68289243318179	JUP//CDH2//CDH3//
GO:0005578	proteinaceous extracellular matrix	Cellular component	10	362	233	17068	2.02356958243426	0.0273437380926452	0.386813855944737	1.56314211441941	ALB//LAMA3//CHI3L1//MMP12//MUC4//TNFRSF11B//PI3//WNT5A//SPON2//MMP28//
GO:0016235	aggresome	Cellular component	2	21	233	17068	6.97649703658287	0.0328604480129769	0.453787139226824	1.48332651977383	HSPA1B//UBD//
GO:0031224	intrinsic to membrane	Cellular component	88	5455	233	17068	1.18172012132036	0.0339288193738632	0.457644540391643	1.46943125230116	ALOX5AP//AQP9//BIK//CDH2//CDH3//CYB561//DIO1//DSG3//PTPRR//SLC2A1//SPG7//STX4//IL1R2//FZD5//SIGLEC5//SYNGR2//CELSR1//HEPH//TNFSF15//MFSD10//SLC39A14//OPN3//ABCA12//CNNM4//F11R//LSR//TREM2//UGT1A9//CDHR2//ELOVL2//HRASLS2//STEAP3//PLXNA3//SLAMF8//SLC45A4//SLC17A9//FAM173A//MBOAT7//RHBDF2//HSD3B7//PNPLA3//PVRL4//TMEM164//SIGLEC10//ABCC10//SIGLEC12//MARVELD3//PIK3IP1//GOLT1A//LRRC15//TMEM139//CLDN23/…
GO:0030057	desmosome	Cellular component	2	22	233	17068	6.65938353492002	0.035827222742306	0.472267936148579	1.44578685620562	DSG3//JUP//
GO:0016021	integral to membrane	Cellular component	86	5337	233	17068	1.18039663182206	0.0373872068378521	0.481879554798983	1.42727697935554	ADAM8//AQP9//CDH4//CEACAM5//CLDN4//EFNA1//EFNA3//TACSTD2//MUC4//OLR1//P2RY2//SCTR//SLC11A1//TFR2//TNFRSF14//TNFRSF10C//SLC7A7//SLC16A5//CELSR1//TNFSF15//IGSF6//EBP//SLC39A14//OPN3//IL17RB//C8G//ITGAX//LFNG//SLC27A5//NCF2//ALOX5AP//BIK//CDH2//CDH3//CYB561//DIO1//DSG3//PTPRR//SLC2A1//SPG7//STX4//IL1R2//FZD5//SIGLEC5//SYNGR2//HEPH//MFSD10//ABCA12//CNNM4//F11R//LSR//TREM2//UGT1A9//CDHR2//ELOVL2//HRAS…
GO:0034364	high-density lipoprotein particle	Cellular component	2	25	233	17068	5.86025751072961	0.0453096130878542	0.571295121542509	1.34380964637361	HPR//APOC1//
