# Supplementary material for: Downregulation of miR-181b-5p Inhibits the Viability, Migration, and Glycolysis of Gallbladder Cancer by Upregulating PDHX Under Hypoxia
Source: Front Oncol. 2021 Aug 16;11:683725. doi: 10.3389/fonc.2021.683725 (PMC8415503; doi:10.3389/fonc.2021.683725)
Supplement: Supplementary file 3 [file DataSheet_1.zip › RNA seq raw data/HuGene 2.0 ST Data/GO Analysis/A vs B_up/CC_result(Human).xls]

## Sheet: CC
#Column "GO.ID" stands for the ID of gene ontology term
#Column "Term" stands for the name of gene ontology term
#Column "Ontology" stands for the ontology of GOID belongs to
#Column "Count" stands for the number of DE genes associated with the listed GOID
#Column "Pop.Hits" stands for the number of background population genes associated with the listed GOID
#Column "List.Total" stands for the total number of DE genes
#Column "Pop.Total" stands for the total number of background population genes
#Column "Fold.Enrichment" stands for the Fold Enrichment value of the GOID, it equals (Count/Pop.Hits)/(List.Total/Pop.Total)
#Column "Pvalue" stands for the significance testing value of the GOID
#Column "FDR" stands for the false discovery rate of the GOID, using Benjamini & Hochberg (1995) method
#Column "Enrichment.Score" stands for the Enrichment Score value of the GOID, it equals (-log10(Pvalue))
#Column "GENES" stands for the DE genes associated with the GOID
GO.ID	Term	Ontology	Count	Pop.Hits	List.Total	Pop.Total	Fold.Enrichment	Pvalue	FDR	Enrichment.Score	GENES
GO:0000786	nucleosome	Cellular component	10	67	233	17068	10.9333	2.32668e-08	1.34947e-05	7.63326	HIST1H1B//HIST1H2BB//HIST1H2AK//HIST1H2AC//HIST1H2BC//HIST1H2BO//HIST2H2BF//HIST2H4B//HIST2H3D//HIST2H2AA4
GO:0005576	extracellular region	Cellular component	59	2164	233	17068	1.9972	1.0105e-07	2.93045e-05	6.99546	FGA//FGB//FGG//CHI3L1//MMP12//MUC4//TNFRSF11B//PI3//WNT5A//SPON2//MMP28//ALB//LAMA3//APOB//C8G//CP//CRP//GDF2//HP//IGFBP1//IGFBP3//LBP//MIF//REG3A//CCL24//CXCL6//CXCL5//TNFSF15//OLFM4//SULF1//SMPDL3B//LRG1//CCL3L3//APOC1//LSR//HPR//SERPINB3//EFNA1//IGHG1//IGHG3//IGHG4//ITIH2//LFNG//OLR1//SERPINB4//SPINK1//IL1R2//CGREF1//ACP6//TREM2//IL17RB//PRSS22//LPAL2//PVRL4//SIGLEC10//DHRS13//NOTCH2NL//HIST2H…
GO:0032993	protein-DNA complex	Cellular component	11	110	233	17068	7.32532	3.15381e-07	6.09737e-05	6.50116	HIST1H1B//HIST1H2BB//HIST1H2AK//HIST1H2AC//HIST1H2BC//HIST1H2BO//HIST2H2BF//HIST2H4B//HIST2H3D//HIST2H2AA4//JUP
GO:0044421	extracellular region part	Cellular component	37	1130	233	17068	2.39856	6.05102e-07	8.77398e-05	6.21817	FGA//FGB//FGG//CHI3L1//MMP12//MUC4//TNFRSF11B//PI3//WNT5A//SPON2//MMP28//ALB//LAMA3//APOB//C8G//CP//CRP//GDF2//HP//IGFBP1//IGFBP3//LBP//MIF//REG3A//CCL24//CXCL6//CXCL5//TNFSF15//OLFM4//SULF1//SMPDL3B//LRG1//CCL3L3//APOC1//LSR//HPR//SERPINB3
GO:0005615	extracellular space	Cellular component	30	848	233	17068	2.59151	1.70023e-06	0.000197227	5.76949	FGA//FGB//FGG//IGFBP3//APOB//APOC1//LSR//HPR//ALB//C8G//CHI3L1//CP//CRP//GDF2//HP//IGFBP1//LBP//MIF//TNFRSF11B//REG3A//CCL24//CXCL6//CXCL5//WNT5A//TNFSF15//OLFM4//SULF1//SMPDL3B//LRG1//CCL3L3
GO:0016323	basolateral plasma membrane	Cellular component	10	158	233	17068	4.63628	6.35555e-05	0.0061437	4.19685	CLDN4//TACSTD2//SLC27A5//AQP9//CEACAM5//JUP//SLC2A1//STX4//SLC7A7//RAB17
GO:0042581	specific granule	Cellular component	3	10	233	17068	21.976	0.000280762	0.0232631	3.55166	ADAM8//ANXA3//STX4
GO:0042627	chylomicron	Cellular component	3	12	233	17068	18.3133	0.000504426	0.0365709	3.2972	APOB//APOC1//LSR
GO:0031983	vesicle lumen	Cellular component	5	55	233	17068	6.65938	0.000906435	0.053056	3.04266	ALB//FGA//FGB//FGG//APOB
GO:0000785	chromatin	Cellular component	12	301	233	17068	2.92039	0.000914758	0.053056	3.03869	HIST1H1B//HIST1H2BB//HIST1H2AK//HIST1H2AC//HIST1H2BC//HIST1H2BO//HIST2H2BF//HIST2H4B//HIST2H3D//HIST2H2AA4//SIRT7//CDKN2A
GO:0043296	apical junction complex	Cellular component	7	117	233	17068	4.38267	0.00112281	0.0592027	2.94969	JUP//CLDN4//TRAF4//F11R//PARD6A//MARVELD3//CLDN23
GO:0034358	plasma lipoprotein particle	Cellular component	4	37	233	17068	7.91927	0.00156957	0.0758628	2.80422	APOB//APOC1//LSR//HPR
GO:0032994	protein-lipid complex	Cellular component	4	38	233	17068	7.71087	0.00173566	0.0774371	2.76054	APOB//APOC1//LSR//HPR
GO:0005911	cell-cell junction	Cellular component	11	292	233	17068	2.75954	0.00231438	0.0842824	2.63556	CDH2//CDH3//JUP//CLDN4//TRAF4//F11R//PARD6A//MARVELD3//CLDN23//DSG3//SLC2A1
GO:0034361	very-low-density lipoprotein particle	Cellular component	3	20	233	17068	10.988	0.00241138	0.0842824	2.61773	APOB//APOC1//LSR
GO:0034385	triglyceride-rich lipoprotein particle	Cellular component	3	20	233	17068	10.988	0.00241138	0.0842824	2.61773	APOB//APOC1//LSR
GO:0005923	tight junction	Cellular component	6	101	233	17068	4.35168	0.00261566	0.0842824	2.58242	CLDN4//TRAF4//F11R//PARD6A//MARVELD3//CLDN23
GO:0070160	occluding junction	Cellular component	6	101	233	17068	4.35168	0.00261566	0.0842824	2.58242	CLDN4//TRAF4//F11R//PARD6A//MARVELD3//CLDN23
GO:0031093	platelet alpha granule lumen	Cellular component	4	47	233	17068	6.23432	0.00381175	0.116359	2.41888	ALB//FGA//FGB//FGG
GO:0005887	integral to plasma membrane	Cellular component	28	1216	233	17068	1.68675	0.0045714	0.13168	2.33995	C8G//ITGAX//NCF2//ADAM8//AQP9//CDH4//CEACAM5//CLDN4//EFNA1//EFNA3//TACSTD2//MUC4//OLR1//P2RY2//SCTR//SLC11A1//TFR2//TNFRSF14//TNFRSF10C//SLC7A7//SLC16A5//CELSR1//TNFSF15//IGSF6//EBP//SLC39A14//OPN3//IL17RB
GO:0034774	secretory granule lumen	Cellular component	4	50	233	17068	5.86026	0.00476774	0.13168	2.32169	ALB//FGA//FGB//FGG
GO:0009925	basal plasma membrane	Cellular component	3	26	233	17068	8.45229	0.00517843	0.136522	2.2858	CLDN4//TACSTD2//SLC27A5
GO:0060205	cytoplasmic membrane-bounded vesicle lumen	Cellular component	4	54	233	17068	5.42616	0.00627603	0.158265	2.20231	ALB//FGA//FGB//FGG
GO:0031226	intrinsic to plasma membrane	Cellular component	28	1260	233	17068	1.62785	0.00733928	0.176706	2.13435	EFNA1//ADAM8//AQP9//CDH4//CEACAM5//CLDN4//EFNA3//TACSTD2//MUC4//OLR1//P2RY2//SCTR//SLC11A1//TFR2//TNFRSF14//TNFRSF10C//SLC7A7//SLC16A5//CELSR1//TNFSF15//IGSF6//EBP//SLC39A14//OPN3//IL17RB//C8G//ITGAX//NCF2
GO:0016327	apicolateral plasma membrane	Cellular component	2	10	233	17068	14.6506	0.00776862	0.176706	2.10966	CLDN4//JUP
GO:0030141	secretory granule	Cellular component	9	252	233	17068	2.61619	0.00792132	0.176706	2.1012	NCF2//FGA//FGB//FGG//ALB//ADAM8//ANXA3//STX4//SLC11A1
GO:0031091	platelet alpha granule	Cellular component	4	60	233	17068	4.88355	0.00908376	0.195133	2.04173	ALB//FGA//FGB//FGG
GO:0005886	plasma membrane	Cellular component	75	4312	233	17068	1.27412	0.010045	0.202662	1.99805	EFNA1//ADAM8//AQP9//CDH4//CEACAM5//CLDN4//EFNA3//TACSTD2//MUC4//OLR1//P2RY2//SCTR//SLC11A1//TFR2//TNFRSF14//TNFRSF10C//SLC7A7//SLC16A5//CELSR1//TNFSF15//IGSF6//EBP//SLC39A14//OPN3//IL17RB//C8G//ITGAX//SLC2A1//FGA//FGB//FGG//JUP//SLC27A5//STX4//RAB17//CDHR2//CDH2//NCF2//ANXA3//APOB//CDH3//CRP//DIO1//DSG3//GRB7//GRB14//PTPRR//WNT5A//IL1R2//FZD5//ARHGEF5//SCEL//TRAF4//HEPH//PRSS21//RIPK3//MGLL//SULF…
GO:0016328	lateral plasma membrane	Cellular component	3	33	233	17068	6.65938	0.0101331	0.202662	1.99426	CLDN4//JUP//TACSTD2
GO:0044459	plasma membrane part	Cellular component	38	1904	233	17068	1.46199	0.0105523	0.20284	1.97665	EFNA1//ADAM8//AQP9//CDH4//CEACAM5//CLDN4//EFNA3//TACSTD2//MUC4//OLR1//P2RY2//SCTR//SLC11A1//TFR2//TNFRSF14//TNFRSF10C//SLC7A7//SLC16A5//CELSR1//TNFSF15//IGSF6//EBP//SLC39A14//OPN3//IL17RB//C8G//ITGAX//SLC2A1//FGA//FGB//FGG//JUP//SLC27A5//STX4//RAB17//CDHR2//CDH2//NCF2
GO:0045178	basal part of cell	Cellular component	3	34	233	17068	6.46352	0.0110036	0.20284	1.95847	CLDN4//TACSTD2//SLC27A5
GO:0005916	fascia adherens	Cellular component	2	12	233	17068	12.2089	0.0111912	0.20284	1.95112	CDH2//JUP
GO:0034362	low-density lipoprotein particle	Cellular component	2	13	233	17068	11.2697	0.0131079	0.230382	1.88247	APOB//LSR
GO:0044425	membrane part	Cellular component	101	6172	233	17068	1.19873	0.01357	0.231122	1.86742	ALOX5AP//AQP9//BIK//CDH2//CDH3//CYB561//DIO1//DSG3//PTPRR//SLC2A1//SPG7//STX4//IL1R2//FZD5//SIGLEC5//SYNGR2//CELSR1//HEPH//TNFSF15//MFSD10//SLC39A14//OPN3//ABCA12//CNNM4//F11R//LSR//TREM2//UGT1A9//CDHR2//ELOVL2//HRASLS2//STEAP3//PLXNA3//SLAMF8//SLC45A4//SLC17A9//FAM173A//MBOAT7//RHBDF2//HSD3B7//PNPLA3//PVRL4//TMEM164//SIGLEC10//ABCC10//SIGLEC12//MARVELD3//PIK3IP1//GOLT1A//LRRC15//TMEM139//CLDN23/…
GO:0045335	phagocytic vesicle	Cellular component	4	68	233	17068	4.30901	0.013947	0.231122	1.85552	ANXA3//SLC11A1//ADAM8//NCF2
GO:0031225	anchored to membrane	Cellular component	6	146	233	17068	3.01041	0.0151389	0.243904	1.81991	EFNA1//CEACAM5//EFNA3//TNFRSF10C//PRSS21//CD177
GO:0016020	membrane	Cellular component	124	7856	233	17068	1.15624	0.0158604	0.248167	1.79968	ADAM8//ANXA3//APOB//AQP9//CDH2//CDH3//CDH4//CLDN4//CRP//DIO1//DSG3//FGA//FGB//FGG//GRB7//GRB14//ITGAX//JUP//OLR1//P2RY2//PTPRR//SCTR//SLC2A1//SLC11A1//STX4//WNT5A//IL1R2//FZD5//ARHGEF5//TNFRSF14//SCEL//SLC7A7//TRAF4//HEPH//TNFSF15//PRSS21//RIPK3//MGLL//SULF1//SLC39A14//CNNM4//F11R//PARD6A//LSR//TREM2//STEAP3//PLXNA3//CD177//S100A14//RHBDF2//PVRL4//SIGLEC10//ABCC10//OSBPL7//CLDN23//GPR115//ANO9//A…
GO:0071944	cell periphery	Cellular component	75	4400	233	17068	1.24863	0.0162592	0.248167	1.7889	ADAM8//ANXA3//APOB//AQP9//CDH2//CDH3//CDH4//CLDN4//CRP//DIO1//DSG3//FGA//FGB//FGG//GRB7//GRB14//ITGAX//JUP//OLR1//P2RY2//PTPRR//SCTR//SLC2A1//SLC11A1//STX4//WNT5A//IL1R2//FZD5//ARHGEF5//TNFRSF14//SCEL//SLC7A7//TRAF4//HEPH//TNFSF15//PRSS21//RIPK3//MGLL//SULF1//SLC39A14//CNNM4//F11R//PARD6A//LSR//TREM2//STEAP3//PLXNA3//CD177//S100A14//RHBDF2//PVRL4//SIGLEC10//ABCC10//OSBPL7//CLDN23//GPR115//ANO9//E…
GO:0009986	cell surface	Cellular component	13	488	233	17068	1.95142	0.0168711	0.250903	1.77286	FGA//FGB//FGG//ITGAX//TNFRSF14//ADAM8//MIF//PTPRR//STX4//WNT5A//FZD5//SULF1//IL17RB
GO:0005913	cell-cell adherens junction	Cellular component	3	43	233	17068	5.11069	0.0207543	0.300937	1.68289	JUP//CDH2//CDH3
GO:0005578	proteinaceous extracellular matrix	Cellular component	10	362	233	17068	2.02357	0.0273437	0.386814	1.56314	ALB//LAMA3//CHI3L1//MMP12//MUC4//TNFRSF11B//PI3//WNT5A//SPON2//MMP28
GO:0016235	aggresome	Cellular component	2	21	233	17068	6.9765	0.0328604	0.453787	1.48333	HSPA1B//UBD
GO:0031224	intrinsic to membrane	Cellular component	88	5455	233	17068	1.18172	0.0339288	0.457645	1.46943	ALOX5AP//AQP9//BIK//CDH2//CDH3//CYB561//DIO1//DSG3//PTPRR//SLC2A1//SPG7//STX4//IL1R2//FZD5//SIGLEC5//SYNGR2//CELSR1//HEPH//TNFSF15//MFSD10//SLC39A14//OPN3//ABCA12//CNNM4//F11R//LSR//TREM2//UGT1A9//CDHR2//ELOVL2//HRASLS2//STEAP3//PLXNA3//SLAMF8//SLC45A4//SLC17A9//FAM173A//MBOAT7//RHBDF2//HSD3B7//PNPLA3//PVRL4//TMEM164//SIGLEC10//ABCC10//SIGLEC12//MARVELD3//PIK3IP1//GOLT1A//LRRC15//TMEM139//CLDN23/…
GO:0030057	desmosome	Cellular component	2	22	233	17068	6.65938	0.0358272	0.472268	1.44579	DSG3//JUP
GO:0016021	integral to membrane	Cellular component	86	5337	233	17068	1.1804	0.0373872	0.48188	1.42728	ADAM8//AQP9//CDH4//CEACAM5//CLDN4//EFNA1//EFNA3//TACSTD2//MUC4//OLR1//P2RY2//SCTR//SLC11A1//TFR2//TNFRSF14//TNFRSF10C//SLC7A7//SLC16A5//CELSR1//TNFSF15//IGSF6//EBP//SLC39A14//OPN3//IL17RB//C8G//ITGAX//LFNG//SLC27A5//NCF2//ALOX5AP//BIK//CDH2//CDH3//CYB561//DIO1//DSG3//PTPRR//SLC2A1//SPG7//STX4//IL1R2//FZD5//SIGLEC5//SYNGR2//HEPH//MFSD10//ABCA12//CNNM4//F11R//LSR//TREM2//UGT1A9//CDHR2//ELOVL2//HRAS…
GO:0034364	high-density lipoprotein particle	Cellular component	2	25	233	17068	5.86026	0.0453096	0.571295	1.34381	HPR//APOC1
