# Supplementary material for: Downregulation of miR-181b-5p Inhibits the Viability, Migration, and Glycolysis of Gallbladder Cancer by Upregulating PDHX Under Hypoxia
Source: Front Oncol. 2021 Aug 16;11:683725. doi: 10.3389/fonc.2021.683725 (PMC8415503; doi:10.3389/fonc.2021.683725)
Supplement: Supplementary file 3 [file DataSheet_1.zip › RNA seq raw data/HuGene 2.0 ST Data/GO Analysis/A vs B_up/MF_result(Human).xls]

## Sheet: MF
#Column "GO.ID" stands for the ID of gene ontology term
#Column "Term" stands for the name of gene ontology term
#Column "Ontology" stands for the ontology of GOID belongs to
#Column "Count" stands for the number of DE genes associated with the listed GOID
#Column "Pop.Hits" stands for the number of background population genes associated with the listed GOID
#Column "List.Total" stands for the total number of DE genes
#Column "Pop.Total" stands for the total number of background population genes
#Column "Fold.Enrichment" stands for the Fold Enrichment value of the GOID, it equals (Count/Pop.Hits)/(List.Total/Pop.Total)
#Column "Pvalue" stands for the significance testing value of the GOID
#Column "FDR" stands for the false discovery rate of the GOID, using Benjamini & Hochberg (1995) method
#Column "Enrichment.Score" stands for the Enrichment Score value of the GOID, it equals (-log10(Pvalue))
#Column "GENES" stands for the DE genes associated with the GOID
GO.ID	Term	Ontology	Count	Pop.Hits	List.Total	Pop.Total	Fold.Enrichment	Pvalue	FDR	Enrichment.Score	GENES
GO:0043498	cell surface binding	Molecular function	7	52	217	15325	9.50682	8.06952e-06	0.00782743	5.09315	FGA//FGB//FGG//LBP//CRP//ALB//MIF
GO:0016722	oxidoreductase activity, oxidizing metal ions	Molecular function	3	11	217	15325	19.2606	0.000424833	0.194652	3.37178	CYB561//STEAP3//CP
GO:0046982	protein heterodimerization activity	Molecular function	14	360	217	15325	2.74642	0.000629895	0.194652	3.20073	ALOX5AP//APOB//BIK//CEBPA//HIST1H2BB//HIST1H2AK//HIST1H2AC//HIST1H2BC//HIST1H2BO//UGT1A9//HIST2H2BF//HIST2H4B//HIST2H3D//HIST2H2AA4
GO:0005544	calcium-dependent phospholipid binding	Molecular function	4	30	217	15325	9.41628	0.000802691	0.194652	3.09545	ANXA8L2//ANXA3//ANXA8//ANXA8L1
GO:0042379	chemokine receptor binding	Molecular function	5	55	217	15325	6.42019	0.00106365	0.206347	2.9732	CCL24//CXCL6//CXCL5//CCL3L3//S100A14
GO:0004867	serine-type endopeptidase inhibitor activity	Molecular function	6	95	217	15325	4.46034	0.00229517	0.371052	2.63919	ITIH2//PI3//SERPINB3//SERPINB4//SPINK1//SERPINB7
GO:0005125	cytokine activity	Molecular function	9	207	217	15325	3.07053	0.00279482	0.387283	2.55365	CCL24//CXCL6//CXCL5//CCL3L3//GDF2//MIF//TNFRSF11B//WNT5A//TNFSF15
GO:0043499	eukaryotic cell surface binding	Molecular function	3	23	217	15325	9.21158	0.00402318	0.466889	2.39543	FGA//FGB//FGG
GO:0008009	chemokine activity	Molecular function	4	47	217	15325	6.01039	0.00433196	0.466889	2.36332	CCL24//CXCL6//CXCL5//CCL3L3
GO:0033293	monocarboxylic acid binding	Molecular function	4	50	217	15325	5.64977	0.0054123	0.515275	2.26662	UGT1A9//ALB//APOC1//ALOX5AP
GO:0005509	calcium ion binding	Molecular function	18	662	217	15325	1.92024	0.00623144	0.515275	2.20541	ADAM8//ANXA8L2//ANXA3//CDH2//CDH3//CDH4//DSG3//MMP12//CELSR1//CGREF1//SULF1//CBLC//CDHR2//S100A14//MMP28//NOTCH2NL//ANXA8//ANXA8L1
GO:0005504	fatty acid binding	Molecular function	3	27	217	15325	7.8469	0.00637454	0.515275	2.19555	ALOX5AP//ALB//APOC1
GO:0005097	Rab GTPase activator activity	Molecular function	4	54	217	15325	5.23127	0.00711382	0.530801	2.1479	TBC1D3F//TBC1D3B//TBC1D3G//TBC1D3
GO:0008289	lipid binding	Molecular function	19	731	217	15325	1.8356	0.00796464	0.551836	2.09883	LBP//UGT1A9//SULT1E1//ALB//APOC1//APOB//GRB14//ARHGEF5//OSBPL7//ANXA8L2//ANXA3//ANXA8//ANXA8L1//CRP//C8G//GRB7//NCF1B//ALOX5AP//MGLL
GO:0004859	phospholipase inhibitor activity	Molecular function	2	12	217	15325	11.7704	0.0119972	0.775818	1.92092	ANXA3//APOC1
GO:0016863	intramolecular oxidoreductase activity, transposing C=C bonds	Molecular function	2	13	217	15325	10.8649	0.0140474	0.851622	1.8524	EBP//MIF
GO:0015645	fatty acid ligase activity	Molecular function	2	14	217	15325	10.0889	0.0162372	0.896297	1.78949	SLC27A5//ACSM3
GO:0004857	enzyme inhibitor activity	Molecular function	10	322	217	15325	2.19323	0.0166323	0.896297	1.77905	APOC1//CDKN2A//ITIH2//PI3//SPINK1//SERPINB3//SERPINB4//SERPINB7//ANXA3//UGT1A9
GO:0016411	acylglycerol O-acyltransferase activity	Molecular function	2	15	217	15325	9.41628	0.0185624	0.94766	1.73137	MOGAT3//PNPLA3
GO:0051635	bacterial cell surface binding	Molecular function	2	16	217	15325	8.82776	0.0210187	0.970864	1.67739	LBP//CRP
GO:0055102	lipase inhibitor activity	Molecular function	2	16	217	15325	8.82776	0.0210187	0.970864	1.67739	APOC1//ANXA3
GO:0051087	chaperone binding	Molecular function	3	45	217	15325	4.70814	0.0256936	1	1.59018	ALB//CP//FGB
GO:0090484	drug transporter activity	Molecular function	2	18	217	15325	7.8469	0.0263081	1	1.57991	MFSD10//EBP
GO:0019900	kinase binding	Molecular function	11	400	217	15325	1.94211	0.0274468	1	1.56151	PARD6A//CCNE1//CDKN2A//GRB7//JUP//PTPRR//FZD5//TRAF4//PIK3IP1//PFKFB1//SLC2A1
GO:0019200	carbohydrate kinase activity	Molecular function	2	19	217	15325	7.43391	0.0291332	1	1.53561	PFKFB1//GALK1
GO:0004866	endopeptidase inhibitor activity	Molecular function	6	164	217	15325	2.58374	0.0293591	1	1.53226	ITIH2//PI3//SERPINB3//SERPINB4//SPINK1//SERPINB7
GO:0016538	cyclin-dependent protein kinase regulator activity	Molecular function	2	20	217	15325	7.06221	0.0320734	1	1.49386	CDKN2A//CCNE1
GO:0016878	acid-thiol ligase activity	Molecular function	2	20	217	15325	7.06221	0.0320734	1	1.49386	SLC27A5//ACSM3
GO:0061135	endopeptidase regulator activity	Molecular function	6	168	217	15325	2.52222	0.0324855	1	1.48831	ITIH2//PI3//SPINK1//SERPINB3//SERPINB4//SERPINB7
GO:0005126	cytokine receptor binding	Molecular function	7	216	217	15325	2.28868	0.0343376	1	1.46423	TNFSF15//CCL24//CXCL6//CXCL5//CCL3L3//S100A14//MIF
GO:0030414	peptidase inhibitor activity	Molecular function	6	171	217	15325	2.47797	0.0349674	1	1.45634	ITIH2//PI3//SPINK1//SERPINB3//SERPINB4//SERPINB7
GO:0008146	sulfotransferase activity	Molecular function	3	51	217	15325	4.15424	0.0354681	1	1.45016	SULT1B1//SULT1E1//SULT2A1
GO:0017048	Rho GTPase binding	Molecular function	3	51	217	15325	4.15424	0.0354681	1	1.45016	KCTD13//NCF2//PARD6A
GO:0046983	protein dimerization activity	Molecular function	20	918	217	15325	1.53861	0.0366361	1	1.43609	ALOX5AP//CEBPA//CRP//MECOM//JUP//SLC11A1//MGLL//UGT1A9//APOB//BIK//HIST1H2BB//HIST1H2AK//HIST1H2AC//HIST1H2BC//HIST1H2BO//HIST2H2BF//HIST2H4B//HIST2H3D//HIST2H2AA4//CELSR1
GO:0030674	protein binding, bridging	Molecular function	5	130	217	15325	2.71624	0.0375739	1	1.42511	GRB7//GRB14//FGA//FGB//FGG
GO:0050997	quaternary ammonium group binding	Molecular function	2	23	217	15325	6.14105	0.0415467	1	1.38146	APOC1//CRP
GO:0005520	insulin-like growth factor binding	Molecular function	2	25	217	15325	5.64977	0.0483702	1	1.31542	IGFBP3//IGFBP1
GO:0005507	copper ion binding	Molecular function	3	58	217	15325	3.65287	0.0489473	1	1.31027	ALB//CP//HEPH
