# Supplementary material for: Downregulation of miR-181b-5p Inhibits the Viability, Migration, and Glycolysis of Gallbladder Cancer by Upregulating PDHX Under Hypoxia
Source: Front Oncol. 2021 Aug 16;11:683725. doi: 10.3389/fonc.2021.683725 (PMC8415503; doi:10.3389/fonc.2021.683725)
Supplement: Supplementary file 3 [file DataSheet_1.zip › RNA seq raw data/HuGene 2.0 ST Data/GO Analysis/A vs B_up/BP_result(Human).xls]

## Sheet: BP
#Column "GO.ID" stands for the ID of gene ontology term
#Column "Term" stands for the name of gene ontology term
#Column "Ontology" stands for the ontology of GOID belongs to
#Column "Count" stands for the number of DE genes associated with the listed GOID
#Column "Pop.Hits" stands for the number of background population genes associated with the listed GOID
#Column "List.Total" stands for the total number of DE genes
#Column "Pop.Total" stands for the total number of background population genes
#Column "Fold.Enrichment" stands for the Fold Enrichment value of the GOID, it equals (Count/Pop.Hits)/(List.Total/Pop.Total)
#Column "Pvalue" stands for the significance testing value of the GOID
#Column "FDR" stands for the false discovery rate of the GOID, using Benjamini & Hochberg (1995) method
#Column "Enrichment.Score" stands for the Enrichment Score value of the GOID, it equals (-log10(Pvalue))
#Column "GENES" stands for the DE genes associated with the GOID
GO.ID	Term	Ontology	Count	Pop.Hits	List.Total	Pop.Total	Fold.Enrichment	Pvalue	FDR	Enrichment.Score	GENES
GO:0031497	chromatin assembly	Biological process	12	120	208	14747	7.0899	1.25264e-07	0.000597386	6.90217	HIST1H1B//HIST1H2BB//HIST1H2AK//HIST1H2AC//HIST1H2BC//HIST1H2BO//HIST2H2BF//HIST2H4B//HIST2H3D//HIST2H2AA4//BAHD1//CDKN2A
GO:0006323	DNA packaging	Biological process	13	154	208	14747	5.98498	2.74265e-07	0.000650299	6.56183	HIST1H1B//HIST1H2BB//HIST1H2AK//HIST1H2AC//HIST1H2BC//HIST1H2BO//HIST2H2BF//HIST2H4B//HIST2H3D//HIST2H2AA4//PHF13//BAHD1//CDKN2A
GO:0071103	DNA conformation change	Biological process	14	190	208	14747	5.22414	5.04756e-07	0.000650299	6.29692	HIST1H1B//HIST1H2BB//HIST1H2AK//HIST1H2AC//HIST1H2BC//HIST1H2BO//HIST2H2BF//HIST2H4B//HIST2H3D//HIST2H2AA4//MCM4//PHF13//BAHD1//CDKN2A
GO:0009611	response to wounding	Biological process	37	1096	208	14747	2.39349	5.45438e-07	0.000650299	6.26325	LBP//ADAM8//ALOX5AP//CEBPA//CRP//HP//REG3A//ALB//APOB//FGA//FGB//FGG//GRB7//GRB14//ITGAX//OLR1//STX4//SLC7A7//MGLL//F11R//CD177//ANXA8//HIST2H3D//CHI3L1//MECOM//MIF//CCL24//CXCL6//SLC11A1//CCL3L3//BLOC1S3//MMP12//WNT5A//CELSR1//IGFBP1//MAPK13//DUSP10
GO:0006333	chromatin assembly or disassembly	Biological process	12	141	208	14747	6.03396	7.30628e-07	0.000696873	6.1363	HIST1H1B//HIST1H2BB//HIST1H2AK//HIST1H2AC//HIST1H2BC//HIST1H2BO//HIST2H2BF//HIST2H4B//HIST2H3D//HIST2H2AA4//BAHD1//CDKN2A
GO:0006334	nucleosome assembly	Biological process	10	108	208	14747	6.56473	2.92174e-06	0.00205205	5.53436	HIST2H4B//HIST1H1B//HIST1H2BB//HIST1H2AK//HIST1H2AC//HIST1H2BC//HIST1H2BO//HIST2H2BF//HIST2H3D//HIST2H2AA4
GO:0006952	defense response	Biological process	36	1129	208	14747	2.26073	3.01202e-06	0.00205205	5.52114	LBP//ADAM8//ALOX5AP//CEBPA//CRP//HP//REG3A//ANXA3//SLC11A1//HIST1H2BC//S100A14//CHI3L1//MECOM//MIF//OLR1//CCL24//CXCL6//MGLL//F11R//CCL3L3//C8G//NCF2//UBD//IGHG1//IGHG3//IGHG4//SPON2//RIPK3//AP1S1//MAPK13//WNT5A//IRF5//ITGAX//DUSP10//IRF6//IL17RB
GO:0002376	immune system process	Biological process	49	1829	208	14747	1.89943	5.57407e-06	0.00332284	5.25383	MECOM//LBP//SLC11A1//ARHGEF5//RAB17//NCF2//ADAM8//WNT5A//DUSP10//MIF//IGHG1//IGHG3//IGHG4//AQP9//SERPINB4//CCL24//CXCL6//CXCL5//IL1R2//TNFRSF14//TNFSF15//IGSF6//CCL3L3//C8G//CRP//TREM2//AP1S1//EBP//CEBPA//CDKN2A//BLOC1S3//FZD5//S100A14//UBD//ANXA3//SPON2//RIPK3//HSPA1B//HIST2H4B//APOB//GRB7//GRB14//ITGAX//OLR1//SLC7A7//F11R//CD177//IRF5//IRF6
GO:0022607	cellular component assembly	Biological process	43	1561	208	14747	1.95302	1.23065e-05	0.00639292	4.90987	JUP//HIST1H1B//HIST1H2BB//HIST1H2AK//HIST1H2AC//HIST1H2BC//HIST1H2BO//HIST2H2BF//HIST2H4B//HIST2H3D//HIST2H2AA4//SLC7A7//CCL24//BAHD1//LAMA3//BIK//GRB7//CDH2//CDH3//CDH4//F11R//PARD6A//PVRL4//CLDN23//APOB//APOC1//CDKN2A//RIPK3//KCTD13//RAB17//CRP//FGA//FGB//FGG//PCBD2//TACSTD2//VILL//WNT5A//ALOX5AP//MIF//UBD//ARHGEF5//HSPA1B
GO:0034728	nucleosome organization	Biological process	10	128	208	14747	5.53899	1.34052e-05	0.00639292	4.87273	HIST1H1B//HIST1H2BB//HIST1H2AK//HIST1H2AC//HIST1H2BC//HIST1H2BO//HIST2H2BF//HIST2H4B//HIST2H3D//HIST2H2AA4
GO:0050900	leukocyte migration	Biological process	14	258	208	14747	3.84723	1.80058e-05	0.00724612	4.74459	LBP//ARHGEF5//ADAM8//WNT5A//CCL24//S100A14//APOB//GRB7//GRB14//ITGAX//OLR1//SLC7A7//F11R//CD177
GO:0042060	wound healing	Biological process	23	612	208	14747	2.66451	1.82331e-05	0.00724612	4.73914	ALB//APOB//FGA//FGB//FGG//GRB7//GRB14//ITGAX//OLR1//STX4//SLC7A7//MGLL//F11R//CD177//ANXA8//HIST2H3D//BLOC1S3//MMP12//IGFBP1//CRP//SLC11A1//WNT5A//CELSR1
GO:0006954	inflammatory response	Biological process	20	493	208	14747	2.87623	2.2553e-05	0.00826993	4.6468	LBP//ADAM8//ALOX5AP//CEBPA//CRP//HP//REG3A//MGLL//MAPK13//CCL24//WNT5A//DUSP10//CHI3L1//MECOM//MIF//OLR1//CXCL6//SLC11A1//F11R//CCL3L3
GO:0065004	protein-DNA complex assembly	Biological process	10	137	208	14747	5.17511	2.42774e-05	0.00826993	4.6148	HIST1H1B//HIST1H2BB//HIST1H2AK//HIST1H2AC//HIST1H2BC//HIST1H2BO//HIST2H2BF//HIST2H4B//HIST2H3D//HIST2H2AA4
GO:0006950	response to stress	Biological process	66	2953	208	14747	1.5846	3.98766e-05	0.0126781	4.39928	SWSAP1//CRP//LBP//ADAM8//ALOX5AP//HSPA1B//HP//IL17RB//CEBPA//REG3A//ANXA3//SLC11A1//HIST1H2BC//S100A14//ALB//APOB//FGA//FGB//FGG//GRB7//GRB14//ITGAX//OLR1//STX4//SLC7A7//MGLL//F11R//CD177//ANXA8//HIST2H3D//CHI3L1//MECOM//MIF//CCL24//CXCL6//CCL3L3//C8G//NCF2//AQP9//MAPK13//SLC2A1//KIAA0101//ATAD5//IGFBP1//DUSP10//WNT5A//BLOC1S3//ERO1L//YOD1//UBD//PYCR1//MMP12//CELSR1//PFKFB1//FZD5//CDKN2A//IGHG1//…
GO:0044085	cellular component biogenesis	Biological process	44	1703	208	14747	1.8318	4.6206e-05	0.0131728	4.3353	PES1//JUP//HIST1H1B//HIST1H2BB//HIST1H2AK//HIST1H2AC//HIST1H2BC//HIST1H2BO//HIST2H2BF//HIST2H4B//HIST2H3D//HIST2H2AA4//CDKN2A//SLC7A7//CCL24//BAHD1//LAMA3//BIK//GRB7//CDH2//CDH3//CDH4//F11R//PARD6A//PVRL4//CLDN23//APOB//APOC1//RIPK3//KCTD13//RAB17//CRP//FGA//FGB//FGG//PCBD2//TACSTD2//VILL//WNT5A//ALOX5AP//MIF//UBD//ARHGEF5//HSPA1B
GO:0006879	cellular iron ion homeostasis	Biological process	7	68	208	14747	7.29843	4.69569e-05	0.0131728	4.3283	CP//GDF2//HP//SLC11A1//TFR2//HEPH//STEAP3
GO:0071824	protein-DNA complex subunit organization	Biological process	10	157	208	14747	4.51586	7.76381e-05	0.0205698	4.10993	HIST1H1B//HIST1H2BB//HIST1H2AK//HIST1H2AC//HIST1H2BC//HIST1H2BO//HIST2H2BF//HIST2H4B//HIST2H3D//HIST2H2AA4
GO:0006955	immune response	Biological process	31	1087	208	14747	2.02196	0.000132052	0.0331451	3.87925	LBP//SLC11A1//RAB17//WNT5A//DUSP10//IGHG1//IGHG3//IGHG4//C8G//CRP//TREM2//S100A14//UBD//ADAM8//ANXA3//MIF//NCF2//SPON2//RIPK3//IRF5//IRF6//AQP9//SERPINB4//CCL24//CXCL6//CXCL5//IL1R2//TNFRSF14//TNFSF15//IGSF6//CCL3L3
GO:0001819	positive regulation of cytokine production	Biological process	11	203	208	14747	3.84182	0.00014611	0.0348399	3.83532	SULF1//RIPK3//LBP//IRF5//SLC11A1//WNT5A//FZD5//MAPK13//GDF2//MIF//ADAM8
GO:0016477	cell migration	Biological process	26	851	208	14747	2.16613	0.000166102	0.037721	3.77963	WNT5A//CELSR1//LBP//ARHGEF5//ADAM8//ANXA3//GDF2//TACSTD2//IGFBP3//LAMA3//GRB7//CCL24//SULF1//MMP12//EFNA1//APOB//GRB14//ITGAX//OLR1//SLC7A7//F11R//CD177//S100A14//CDH2//JUP//KCTD13
GO:0040011	locomotion	Biological process	34	1266	208	14747	1.90408	0.000191611	0.041536	3.71758	WNT5A//CELSR1//LBP//ARHGEF5//ADAM8//CCL24//CXCL6//CXCL5//CCL3L3//CDH4//SPON2//TREM2//PLXNA3//ANXA3//GDF2//TACSTD2//IGFBP3//CDH2//EFNA1//JUP//KCTD13//APOB//LAMA3//GRB7//SULF1//MMP12//GRB14//ITGAX//OLR1//SLC7A7//F11R//CD177//MIF//S100A14
GO:0055072	iron ion homeostasis	Biological process	7	88	208	14747	5.6397	0.000242477	0.0502771	3.61533	CP//GDF2//HP//SLC11A1//TFR2//HEPH//STEAP3
GO:0045730	respiratory burst	Biological process	4	23	208	14747	12.3303	0.000275867	0.0548172	3.5593	LBP//DUSP10//NCF2//SLC11A1
GO:0009617	response to bacterium	Biological process	14	344	208	14747	2.88543	0.000383016	0.0730642	3.41678	ANXA3//HP//SLC11A1//HIST1H2BC//S100A14//LBP//MIF//IRF5//APOB//NCF2//DUSP10//FZD5//WNT5A//MECOM
GO:0006953	acute-phase response	Biological process	5	45	208	14747	7.87767	0.000410838	0.0753571	3.38633	CEBPA//CRP//HP//LBP//REG3A
GO:0050896	response to stimulus	Biological process	118	6642	208	14747	1.25957	0.000429134	0.0757978	3.36741	MAPK13//EFNA1//WNT5A//DUSP10//SWSAP1//CRP//LBP//SLC11A1//ARHGEF5//RAB17//ADAM8//ALOX5AP//JUP//HSPA1B//HP//IL17RB//CEBPA//REG3A//ANXA3//HIST1H2BC//S100A14//APOB//AP1S1//SERPINB3//ALB//FGA//FGB//FGG//GRB7//GRB14//ITGAX//OLR1//STX4//SLC7A7//MGLL//F11R//CD177//ANXA8//HIST2H3D//IGHG1//IGHG3//IGHG4//CCNE1//GRK6//FRAT2//IGFBP1//TNFRSF11B//CCL24//CXCL6//CXCL5//TNFRSF10C//TRAF4//TNFSF15//RIPK3//ARRDC2//CB…
GO:0050729	positive regulation of inflammatory response	Biological process	6	70	208	14747	6.07706	0.000453265	0.0771709	3.34365	ADAM8//ALOX5AP//LBP//MAPK13//CCL24//WNT5A
GO:0007155	cell adhesion	Biological process	27	963	208	14747	1.98782	0.000485831	0.0771709	3.31351	CDH2//CDH4//REG3A//CDKN2A//CDH3//DSG3//CELSR1//CDHR2//OLR1//MUC4//ADAM8//JUP//CLDN4//CLDN23//LAMA3//EFNA1//TACSTD2//WNT5A//ITGAX//SIGLEC5//SPON2//OLFM4//CGREF1//F11R//PVRL4//SIGLEC10//SIGLEC12
GO:0010035	response to inorganic substance	Biological process	13	312	208	14747	2.95413	0.000495281	0.0771709	3.30515	APOB//CRP//ALB//AQP9//TNFRSF11B//HP//OLR1//FGA//FGB//FGG//ALOX5AP//WNT5A//CEBPA
GO:0022610	biological adhesion	Biological process	27	965	208	14747	1.9837	0.000501635	0.0771709	3.29961	CDH2//CDH4//REG3A//CDKN2A//CDH3//ITGAX//LAMA3//SIGLEC5//SPON2//OLFM4//CGREF1//F11R//CDHR2//PVRL4//SIGLEC10//SIGLEC12//DSG3//CELSR1//OLR1//MUC4//ADAM8//JUP//CLDN4//CLDN23//EFNA1//TACSTD2//WNT5A
GO:0034330	cell junction organization	Biological process	10	199	208	14747	3.56277	0.000530875	0.0777868	3.27501	JUP//LAMA3//CDH2//CDH3//CDH4//F11R//PARD6A//PVRL4//CLDN23//MARVELD3
GO:0042221	response to chemical stimulus	Biological process	59	2786	208	14747	1.50145	0.000538261	0.0777868	3.26901	LBP//ARHGEF5//HSPA1B//SULT1E1//SULT2A1//OPLAH//SULT1B1//CYP2S1//UGT1A9//EBP//CCL24//CXCL6//CXCL5//CCL3L3//IGFBP1//F11R//PARD6A//CDH4//WNT5A//SPON2//TREM2//PLXNA3//ALB//TNFRSF11B//AK4//NCF2//BLOC1S3//SNRPN//APOB//AQP9//UBD//CRP//MFSD10//CEBPA//IRF5//IRF6//IL17RB//ERO1L//YOD1//MIF//SLC11A1//DUSP10//S100A14//CLDN4//PFKFB1//TNFRSF14//PYCR1//CHI3L1//SULF1//HP//OLR1//ADAM8//FGA//FGB//FGG//FZD5//ALOX5AP…
GO:0065003	macromolecular complex assembly	Biological process	28	1023	208	14747	1.94054	0.000555633	0.0779357	3.25521	HIST1H1B//HIST1H2BB//HIST1H2AK//HIST1H2AC//HIST1H2BC//HIST1H2BO//HIST2H2BF//HIST2H4B//HIST2H3D//HIST2H2AA4//SLC7A7//CCL24//BIK//GRB7//APOB//APOC1//RIPK3//KCTD13//CRP//FGA//FGB//FGG//PCBD2//JUP//VILL//ALOX5AP//MIF//ARHGEF5
GO:0048870	cell motility	Biological process	26	925	208	14747	1.99284	0.000598909	0.0793388	3.22264	WNT5A//CELSR1//LBP//ARHGEF5//ADAM8//ANXA3//GDF2//TACSTD2//IGFBP3//CDH2//EFNA1//JUP//KCTD13//APOB//LAMA3//GRB7//CCL24//SULF1//MMP12//GRB14//ITGAX//OLR1//SLC7A7//F11R//CD177//S100A14
GO:0051674	localization of cell	Biological process	26	925	208	14747	1.99284	0.000598909	0.0793388	3.22264	WNT5A//CELSR1//LBP//ARHGEF5//ADAM8//ANXA3//GDF2//TACSTD2//IGFBP3//CDH2//EFNA1//JUP//KCTD13//APOB//LAMA3//GRB7//CCL24//SULF1//MMP12//GRB14//ITGAX//OLR1//SLC7A7//F11R//CD177//S100A14
GO:0045216	cell-cell junction organization	Biological process	9	170	208	14747	3.75348	0.000692269	0.0881856	3.15972	JUP//CDH2//CDH3//CDH4//PVRL4//PARD6A//F11R//CLDN23//MARVELD3
GO:0060601	lateral sprouting from an epithelium	Biological process	3	13	208	14747	16.3613	0.000712612	0.0881856	3.14715	CELSR1//WNT5A//SULF1
GO:0006958	complement activation, classical pathway	Biological process	5	51	208	14747	6.95089	0.0007377	0.0881856	3.13212	C8G//CRP//IGHG1//IGHG3//IGHG4
GO:0007596	blood coagulation	Biological process	17	500	208	14747	2.41057	0.000739657	0.0881856	3.13097	ALB//FGA//FGB//FGG//STX4//MGLL//BLOC1S3//APOB//GRB7//GRB14//ITGAX//OLR1//SLC7A7//F11R//CD177//ANXA8//HIST2H3D
GO:0050817	coagulation	Biological process	17	503	208	14747	2.39619	0.000790309	0.0891922	3.1022	ALB//APOB//FGA//FGB//FGG//GRB7//GRB14//ITGAX//OLR1//STX4//SLC7A7//MGLL//F11R//CD177//ANXA8//HIST2H3D//BLOC1S3
GO:0050878	regulation of body fluid levels	Biological process	19	596	208	14747	2.2602	0.000790957	0.0891922	3.10185	ALB//APOB//FGA//FGB//FGG//GRB7//GRB14//ITGAX//OLR1//STX4//SLC7A7//MGLL//F11R//CD177//ANXA8//HIST2H3D//BLOC1S3//ABCA12//P2RY2
GO:0007599	hemostasis	Biological process	17	504	208	14747	2.39144	0.000807841	0.0891922	3.09267	ALB//APOB//FGA//FGB//FGG//GRB7//GRB14//ITGAX//OLR1//STX4//SLC7A7//MGLL//F11R//CD177//ANXA8//HIST2H3D//BLOC1S3
GO:0034329	cell junction assembly	Biological process	9	175	208	14747	3.64624	0.000851378	0.0891922	3.06988	JUP//LAMA3//F11R//PARD6A//CLDN23//CDH2//CDH3//CDH4//PVRL4
GO:0034035	purine ribonucleoside bisphosphate metabolic process	Biological process	3	14	208	14747	15.1927	0.000897565	0.0891922	3.04693	SULT1E1//SULT2A1//SULT1B1
GO:0050427	3'-phosphoadenosine 5'-phosphosulfate metabolic process	Biological process	3	14	208	14747	15.1927	0.000897565	0.0891922	3.04693	SULT1E1//SULT2A1//SULT1B1
GO:0051923	sulfation	Biological process	3	14	208	14747	15.1927	0.000897565	0.0891922	3.04693	SULT1E1//SULT2A1//SULT1B1
GO:0002237	response to molecule of bacterial origin	Biological process	10	213	208	14747	3.32859	0.00089772	0.0891922	3.04686	LBP//MIF//IRF5//APOB//NCF2//SLC11A1//DUSP10//S100A14//FZD5//WNT5A
GO:0002526	acute inflammatory response	Biological process	7	110	208	14747	4.51176	0.000936849	0.0911802	3.02833	ADAM8//ALOX5AP//CEBPA//CRP//HP//LBP//REG3A
GO:0010038	response to metal ion	Biological process	10	217	208	14747	3.26724	0.00103425	0.0986463	2.98538	CRP//ALB//AQP9//TNFRSF11B//FGA//FGB//FGG//ALOX5AP//WNT5A//CEBPA
GO:0046503	glycerolipid catabolic process	Biological process	4	34	208	14747	8.34106	0.00127989	0.119682	2.89283	APOC1//APOB//MGLL//PNPLA3
GO:0051592	response to calcium ion	Biological process	6	86	208	14747	4.94644	0.00134923	0.121694	2.86991	ALOX5AP//CRP//WNT5A//FGA//FGB//FGG
GO:2000108	positive regulation of leukocyte apoptotic process	Biological process	3	16	208	14747	13.2936	0.00135244	0.121694	2.86888	ADAM8//WNT5A//CDKN2A
GO:0000041	transition metal ion transport	Biological process	6	90	208	14747	4.7266	0.00170569	0.150638	2.7681	CP//HEPH//SLC11A1//TFR2//STEAP3//SLC39A14
GO:0008202	steroid metabolic process	Biological process	11	276	208	14747	2.82569	0.00189483	0.164299	2.72243	FDPS//EBP//SLC27A5//HSD3B7//APOB//CEBPA//ALB//SULT1E1//APOC1//SULT2A1//SULT1B1
GO:0065008	regulation of biological quality	Biological process	53	2569	208	14747	1.46269	0.00207062	0.176171	2.6839	HIST2H4B//MECOM//MIF//ALB//APOB//FGA//FGB//FGG//GRB7//GRB14//ITGAX//OLR1//STX4//SLC7A7//MGLL//F11R//CD177//ANXA8//HIST2H3D//DIO1//P2RY2//SLC11A1//CP//GDF2//HP//TFR2//HEPH//STEAP3//SLC39A14//JUP//SLC2A1//SULT1E1//ACSM3//CCL24//CDKN2A//SWSAP1//ABCA12//AQP9//BLOC1S3//SULT1B1//UGT1A9//HSPA1B//CDH4//NCF2//TNFRSF11B//ADAM8//WNT5A//PLXNA3//ERO1L//VILL//RAB17//S100A14//CRP
GO:0045087	innate immune response	Biological process	17	551	208	14747	2.18745	0.00210563	0.176171	2.67662	C8G//S100A14//SLC11A1//UBD//ADAM8//LBP//DUSP10//IRF5//IRF6//WNT5A//IGHG1//IGHG3//IGHG4//MIF//NCF2//SPON2//RIPK3
GO:0034622	cellular macromolecular complex assembly	Biological process	17	555	208	14747	2.17168	0.00227041	0.185044	2.6439	HIST1H1B//HIST1H2BB//HIST1H2AK//HIST1H2AC//HIST1H2BC//HIST1H2BO//HIST2H2BF//HIST2H4B//HIST2H3D//HIST2H2AA4//CCL24//GRB7//CRP//FGA//FGB//FGG//VILL
GO:0042116	macrophage activation	Biological process	4	40	208	14747	7.0899	0.00236146	0.185044	2.62682	LBP//MIF//WNT5A//SLC11A1
GO:0002455	humoral immune response mediated by circulating immunoglobulin	Biological process	5	66	208	14747	5.37114	0.00236689	0.185044	2.62582	C8G//CRP//IGHG1//IGHG3//IGHG4
GO:0006956	complement activation	Biological process	5	66	208	14747	5.37114	0.00236689	0.185044	2.62582	C8G//CRP//IGHG1//IGHG3//IGHG4
GO:0044763	single-organism cellular process	Biological process	156	9709	208	14747	1.13917	0.00261416	0.199933	2.58267	SLC11A1//PHF13//CDKN2A//MCM4//CDC45//CCNE1//PES1//MAPK13//EFNA1//WNT5A//DUSP10//HIST2H4B//SWSAP1//ADAM8//JUP//IGFBP3//IL17RB//GDF2//CDH2//CDH4//REG3A//CELSR1//SULF1//LBP//ARHGEF5//ALB//FGA//FGB//FGG//MIF//MECOM//KIAA0101//HIST1H1B//HIST1H2BB//HIST1H2AK//HIST1H2AC//HIST1H2BC//HIST1H2BO//HIST2H2BF//HIST2H3D//HIST2H2AA4//KRT7//CCL24//VILL//BIK//DSG3//TNFRSF11B//FZD5//TNFRSF10C//TRAF4//MFSD10//STEAP3…
GO:0015721	bile acid and bile salt transport	Biological process	3	20	208	14747	10.6349	0.00264118	0.199933	2.5782	AQP9//ALB//SLC27A5
GO:0051270	regulation of cellular component movement	Biological process	15	470	208	14747	2.26274	0.002776	0.206855	2.55658	ANXA3//WNT5A//GDF2//TACSTD2//IGFBP3//LAMA3//GRB7//CCL24//SULF1//EFNA1//PLXNA3//S100A14//JUP//LBP//ADAM8
GO:0009306	protein secretion	Biological process	8	172	208	14747	3.29763	0.00306974	0.225224	2.5129	WNT5A//BLOC1S3//RHBDF2//ADAM8//MIF//TNFSF15//CHI3L1//STEAP3
GO:0008206	bile acid metabolic process	Biological process	4	44	208	14747	6.44537	0.0033574	0.238977	2.474	SLC27A5//HSD3B7//SULT2A1//ALB
GO:0032637	interleukin-8 production	Biological process	4	44	208	14747	6.44537	0.0033574	0.238977	2.474	GDF2//LBP//CHI3L1//WNT5A
GO:2000106	regulation of leukocyte apoptotic process	Biological process	4	45	208	14747	6.30214	0.00364487	0.255623	2.43832	MIF//ADAM8//WNT5A//CDKN2A
GO:0006641	triglyceride metabolic process	Biological process	6	105	208	14747	4.05137	0.00370593	0.256139	2.4311	APOB//SLC27A5//ELOVL2//PNPLA3//MOGAT3//MGLL
GO:0006928	cellular component movement	Biological process	29	1221	208	14747	1.68392	0.00382233	0.26041	2.41767	WNT5A//CELSR1//LBP//ARHGEF5//ADAM8//SPG7//BLOC1S3//ANXA3//GDF2//TACSTD2//IGFBP3//CDH2//EFNA1//JUP//KCTD13//APOB//LAMA3//GRB7//CCL24//SULF1//MMP12//PLXNA3//GRB14//ITGAX//OLR1//SLC7A7//F11R//CD177//S100A14
GO:0051707	response to other organism	Biological process	17	586	208	14747	2.0568	0.00395187	0.263459	2.4032	ANXA3//HP//SLC11A1//HIST1H2BC//S100A14//APOB//AP1S1//SERPINB3//LBP//MECOM//MIF//IRF5//NCF2//DUSP10//ITGAX//FZD5//WNT5A
GO:0043030	regulation of macrophage activation	Biological process	3	23	208	14747	9.2477	0.00397757	0.263459	2.40038	LBP//WNT5A//MIF
GO:0030334	regulation of cell migration	Biological process	13	398	208	14747	2.3158	0.00431899	0.282154	2.36462	ANXA3//WNT5A//GDF2//TACSTD2//IGFBP3//GRB7//CCL24//SULF1//EFNA1//S100A14//LBP//ADAM8//LAMA3
GO:0019433	triglyceride catabolic process	Biological process	3	24	208	14747	8.86238	0.00449903	0.289944	2.34688	APOB//MGLL//PNPLA3
GO:0006639	acylglycerol metabolic process	Biological process	6	110	208	14747	3.86722	0.00465542	0.296023	2.33204	APOB//SLC27A5//ELOVL2//PNPLA3//MOGAT3//MGLL
GO:0006638	neutral lipid metabolic process	Biological process	6	111	208	14747	3.83238	0.00486498	0.305278	2.31292	APOB//SLC27A5//ELOVL2//PNPLA3//MOGAT3//MGLL
GO:0002532	production of molecular mediator involved in inflammatory response	Biological process	3	25	208	14747	8.50788	0.00505996	0.305455	2.29585	ALOX5AP//LBP//DUSP10
GO:0046461	neutral lipid catabolic process	Biological process	3	25	208	14747	8.50788	0.00505996	0.305455	2.29585	APOB//MGLL//PNPLA3
GO:0046464	acylglycerol catabolic process	Biological process	3	25	208	14747	8.50788	0.00505996	0.305455	2.29585	APOB//MGLL//PNPLA3
GO:0006805	xenobiotic metabolic process	Biological process	7	149	208	14747	3.33083	0.0052171	0.308668	2.28257	AK4//UGT1A9//SULT1E1//SULT2A1//OPLAH//SULT1B1//CYP2S1
GO:0040012	regulation of locomotion	Biological process	14	455	208	14747	2.18151	0.00524262	0.308668	2.28045	ANXA3//WNT5A//GDF2//TACSTD2//IGFBP3//LAMA3//GRB7//CCL24//SULF1//EFNA1//PLXNA3//S100A14//LBP//ADAM8
GO:0071466	cellular response to xenobiotic stimulus	Biological process	7	150	208	14747	3.30862	0.00540873	0.310873	2.2669	SULT1E1//SULT2A1//OPLAH//SULT1B1//CYP2S1//UGT1A9//AK4
GO:0016337	cell-cell adhesion	Biological process	13	409	208	14747	2.25351	0.00541046	0.310873	2.26677	CDH2//CDH4//REG3A//CDH3//DSG3//CELSR1//CDHR2//OLR1//CLDN4//CLDN23//ADAM8//JUP//WNT5A
GO:0072330	monocarboxylic acid biosynthetic process	Biological process	8	190	208	14747	2.98522	0.00558457	0.317057	2.25301	MIF//ACSM3//MGLL//SLC27A5//HSD3B7//ALOX5AP//ELOVL2//APOC1
GO:0009410	response to xenobiotic stimulus	Biological process	7	152	208	14747	3.26509	0.0058078	0.325852	2.23599	SULT1E1//SULT2A1//OPLAH//SULT1B1//CYP2S1//UGT1A9//AK4
GO:0032103	positive regulation of response to external stimulus	Biological process	7	153	208	14747	3.24375	0.00601541	0.333575	2.22073	ADAM8//ALOX5AP//WNT5A//MAPK13//CCL24//LBP//S100A14
GO:0050727	regulation of inflammatory response	Biological process	8	193	208	14747	2.93882	0.00612353	0.335668	2.213	ADAM8//ALOX5AP//MAPK13//CCL24//WNT5A//LBP//DUSP10//MGLL
GO:0009607	response to biotic stimulus	Biological process	17	614	208	14747	1.963	0.00625161	0.338795	2.20401	ANXA3//HP//SLC11A1//HIST1H2BC//S100A14//APOB//AP1S1//SERPINB3//LBP//MECOM//MIF//IRF5//NCF2//DUSP10//ITGAX//FZD5//WNT5A
GO:0002274	myeloid leukocyte activation	Biological process	6	118	208	14747	3.60504	0.00653113	0.349966	2.18501	LBP//SLC11A1//UBD//MIF//WNT5A//ANXA3
GO:0072376	protein activation cascade	Biological process	5	84	208	14747	4.22018	0.00667197	0.35354	2.17575	IGHG1//IGHG3//IGHG4//C8G//CRP
GO:2000145	regulation of cell motility	Biological process	13	421	208	14747	2.18928	0.00684289	0.357762	2.16476	ANXA3//WNT5A//GDF2//TACSTD2//IGFBP3//LAMA3//GRB7//CCL24//SULF1//EFNA1//S100A14//LBP//ADAM8
GO:0045765	regulation of angiogenesis	Biological process	7	157	208	14747	3.1611	0.00690168	0.357762	2.16105	GDF2//SULF1//ANXA3//CHI3L1//CCL24//WNT5A//EFNA1
GO:0034332	adherens junction organization	Biological process	5	86	208	14747	4.12204	0.00735902	0.36121	2.13318	CDH2//CDH3//CDH4//JUP//PVRL4
GO:0002252	immune effector process	Biological process	14	475	208	14747	2.08966	0.00755769	0.36121	2.12161	LBP//SLC11A1//WNT5A//IGHG1//IGHG3//IGHG4//C8G//CRP//ANXA3//AP1S1//IRF5//ITGAX//DUSP10//MIF
GO:0006270	DNA replication initiation	Biological process	3	29	208	14747	7.33438	0.00771375	0.36121	2.11273	CCNE1//MCM4//CDC45
GO:0007157	heterophilic cell-cell adhesion	Biological process	3	29	208	14747	7.33438	0.00771375	0.36121	2.11273	CDH2//CDH4//REG3A
GO:0001558	regulation of cell growth	Biological process	10	288	208	14747	2.46177	0.00784089	0.36121	2.10563	IGFBP1//CDKN2A//GDF2//HSPA1B//CDHR2//CDH4//WNT5A//PLXNA3//IGFBP3//IL17RB
GO:0048584	positive regulation of response to stimulus	Biological process	27	1173	208	14747	1.63195	0.00788027	0.36121	2.10346	EFNA1//WNT5A//ADAM8//ALOX5AP//SLC11A1//IGHG1//IGHG3//IGHG4//C8G//CRP//MIF//GDF2//SULF1//S100A14//LBP//UBD//CDH2//IGFBP3//FZD5//CDKN2A//LFNG//ALB//TRAF4//MAPK13//CCL24//CHI3L1//JUP
GO:0030595	leukocyte chemotaxis	Biological process	6	123	208	14747	3.45849	0.00795155	0.36121	2.09955	LBP//ARHGEF5//WNT5A//CCL24//ADAM8//S100A14
GO:0032496	response to lipopolysaccharide	Biological process	8	202	208	14747	2.80788	0.00797932	0.36121	2.09803	LBP//MIF//WNT5A//APOB//NCF2//SLC11A1//DUSP10//S100A14
GO:0043032	positive regulation of macrophage activation	Biological process	2	10	208	14747	14.1798	0.00826963	0.36121	2.08251	LBP//WNT5A
GO:0046689	response to mercury ion	Biological process	2	10	208	14747	14.1798	0.00826963	0.36121	2.08251	ALB//AQP9
GO:0060513	prostatic bud formation	Biological process	2	10	208	14747	14.1798	0.00826963	0.36121	2.08251	WNT5A//SULF1
GO:0070841	inclusion body assembly	Biological process	2	10	208	14747	14.1798	0.00826963	0.36121	2.08251	UBD//HSPA1B
GO:0072677	eosinophil migration	Biological process	2	10	208	14747	14.1798	0.00826963	0.36121	2.08251	CCL24//ADAM8
GO:0071887	leukocyte apoptotic process	Biological process	4	57	208	14747	4.97537	0.00847809	0.36121	2.0717	MIF//ADAM8//WNT5A//CDKN2A
GO:0045766	positive regulation of angiogenesis	Biological process	5	89	208	14747	3.98309	0.00847986	0.36121	2.07161	ANXA3//CHI3L1//GDF2//CCL24//WNT5A
GO:0033865	nucleoside bisphosphate metabolic process	Biological process	3	30	208	14747	7.0899	0.00848302	0.36121	2.07145	SULT1E1//SULT2A1//SULT1B1
GO:0033875	ribonucleoside bisphosphate metabolic process	Biological process	3	30	208	14747	7.0899	0.00848302	0.36121	2.07145	SULT1E1//SULT2A1//SULT1B1
GO:0034032	purine nucleoside bisphosphate metabolic process	Biological process	3	30	208	14747	7.0899	0.00848302	0.36121	2.07145	SULT1E1//SULT2A1//SULT1B1
GO:0050873	brown fat cell differentiation	Biological process	3	30	208	14747	7.0899	0.00848302	0.36121	2.07145	CEBPA//ERO1L//LRG1
GO:0071277	cellular response to calcium ion	Biological process	3	30	208	14747	7.0899	0.00848302	0.36121	2.07145	ALOX5AP//CRP//WNT5A
GO:0001816	cytokine production	Biological process	13	434	208	14747	2.1237	0.00871938	0.365996	2.05951	SLC11A1//WNT5A//SULF1//RIPK3//LBP//IRF5//FZD5//MAPK13//GDF2//MIF//TNFSF15//CHI3L1//ADAM8
GO:0001817	regulation of cytokine production	Biological process	12	386	208	14747	2.20412	0.00876283	0.365996	2.05736	SLC11A1//WNT5A//SULF1//RIPK3//LBP//IRF5//FZD5//MAPK13//GDF2//MIF//TNFSF15//ADAM8
GO:0043933	macromolecular complex subunit organization	Biological process	29	1298	208	14747	1.58403	0.00882566	0.365996	2.05425	HIST1H1B//HIST1H2BB//HIST1H2AK//HIST1H2AC//HIST1H2BC//HIST1H2BO//HIST2H2BF//HIST2H4B//HIST2H3D//HIST2H2AA4//SLC7A7//CCL24//BIK//GRB7//APOC1//APOB//RIPK3//KCTD13//CRP//FGA//FGB//FGG//PCBD2//JUP//TACSTD2//VILL//ALOX5AP//MIF//ARHGEF5
GO:0006959	humoral immune response	Biological process	6	126	208	14747	3.37614	0.00890361	0.366046	2.05043	IGHG1//IGHG3//IGHG4//C8G//CRP//TREM2
GO:0032729	positive regulation of interferon-gamma production	Biological process	3	31	208	14747	6.8612	0.00929575	0.373101	2.03172	SLC11A1//WNT5A//FZD5
GO:0070228	regulation of lymphocyte apoptotic process	Biological process	3	31	208	14747	6.8612	0.00929575	0.373101	2.03172	MIF//ADAM8//WNT5A
GO:0009605	response to external stimulus	Biological process	28	1247	208	14747	1.59196	0.0094288	0.373101	2.02554	LBP//ARHGEF5//ADAM8//ALOX5AP//CCL24//CXCL6//CXCL5//CCL3L3//CHI3L1//CDH4//WNT5A//SPON2//TREM2//PLXNA3//ALB//TNFRSF11B//OPN3//CEBPA//BLOC1S3//SLC2A1//PFKFB1//MGLL//MAPK13//MIF//JUP//DUSP10//S100A14//MECOM
GO:0043549	regulation of kinase activity	Biological process	17	643	208	14747	1.87447	0.00967888	0.373101	2.01417	CCNE1//EFNA1//WNT5A//DUSP10//CBLC//CDKN2A//IGFBP1//CHI3L1//TNFSF15//SLC11A1//RIPK3//PFKFB1//ADAM8//MIF//FZD5//PIK3IP1//TRAF4
GO:0016053	organic acid biosynthetic process	Biological process	10	298	208	14747	2.37916	0.00983397	0.373101	2.00727	MIF//PYCR1//ACSM3//MGLL//SLC27A5//HSD3B7//ALOX5AP//OPLAH//ELOVL2//APOC1
GO:0046394	carboxylic acid biosynthetic process	Biological process	10	298	208	14747	2.37916	0.00983397	0.373101	2.00727	MIF//PYCR1//ACSM3//MGLL//SLC27A5//HSD3B7//ALOX5AP//OPLAH//ELOVL2//APOC1
GO:0003306	Wnt receptor signaling pathway involved in heart development	Biological process	2	11	208	14747	12.8907	0.010014	0.373101	1.99939	JUP//WNT5A
GO:0040037	negative regulation of fibroblast growth factor receptor signaling pathway	Biological process	2	11	208	14747	12.8907	0.010014	0.373101	1.99939	WNT5A//SULF1
GO:0048841	regulation of axon extension involved in axon guidance	Biological process	2	11	208	14747	12.8907	0.010014	0.373101	1.99939	WNT5A//PLXNA3
GO:0070230	positive regulation of lymphocyte apoptotic process	Biological process	2	11	208	14747	12.8907	0.010014	0.373101	1.99939	ADAM8//WNT5A
GO:0070243	regulation of thymocyte apoptotic process	Biological process	2	11	208	14747	12.8907	0.010014	0.373101	1.99939	ADAM8//WNT5A
GO:2000406	positive regulation of T cell migration	Biological process	2	11	208	14747	12.8907	0.010014	0.373101	1.99939	WNT5A//ADAM8
GO:0010951	negative regulation of endopeptidase activity	Biological process	6	130	208	14747	3.27226	0.0102965	0.380652	1.98731	ITIH2//PI3//SERPINB3//SERPINB4//SPINK1//SERPINB7
GO:1901342	regulation of vasculature development	Biological process	7	170	208	14747	2.91937	0.0104572	0.383617	1.98059	GDF2//SULF1//EFNA1//ANXA3//CHI3L1//CCL24//WNT5A
GO:0044699	single-organism process	Biological process	167	10796	208	14747	1.09672	0.0107386	0.390933	1.96905	SLC11A1//PHF13//CDKN2A//MCM4//CDC45//CCNE1//PES1//MAPK13//EFNA1//WNT5A//DUSP10//FZD5//HIST2H4B//SWSAP1//ADAM8//JUP//TNFRSF11B//EBP//GDF2//LFNG//IGFBP3//IL17RB//CDH2//CDH4//REG3A//BLOC1S3//APOB//MECOM//PTPRR//CELSR1//SULF1//AK4//CEBPA//LSR//CCL24//LBP//ARHGEF5//RAB17//ALOX5AP//ALB//FGA//FGB//FGG//MIF//KIAA0101//HIST1H1B//HIST1H2BB//HIST1H2AK//HIST1H2AC//HIST1H2BC//HIST1H2BO//HIST2H2BF//HIST2H3D//H…
GO:0032755	positive regulation of interleukin-6 production	Biological process	3	33	208	14747	6.44537	0.0110535	0.396792	1.9565	LBP//MAPK13//WNT5A
GO:0015718	monocarboxylic acid transport	Biological process	5	95	208	14747	3.73153	0.0110659	0.396792	1.95601	ALB//SLC27A5//AQP9//MIF//SLC16A5
GO:0010466	negative regulation of peptidase activity	Biological process	6	133	208	14747	3.19845	0.0114381	0.407078	1.94164	ITIH2//PI3//SERPINB3//SERPINB4//SPINK1//SERPINB7
GO:0006633	fatty acid biosynthetic process	Biological process	6	134	208	14747	3.17458	0.0118378	0.408489	1.92673	MIF//ALOX5AP//ELOVL2//APOC1//ACSM3//MGLL
GO:0009812	flavonoid metabolic process	Biological process	2	12	208	14747	11.8165	0.0119061	0.408489	1.92423	UGT1A9//SULT1B1
GO:0050919	negative chemotaxis	Biological process	2	12	208	14747	11.8165	0.0119061	0.408489	1.92423	WNT5A//PLXNA3
GO:0070242	thymocyte apoptotic process	Biological process	2	12	208	14747	11.8165	0.0119061	0.408489	1.92423	ADAM8//WNT5A
GO:0071425	hematopoietic stem cell proliferation	Biological process	2	12	208	14747	11.8165	0.0119061	0.408489	1.92423	MECOM//WNT5A
GO:0006629	lipid metabolic process	Biological process	26	1159	208	14747	1.59049	0.0123991	0.422367	1.90661	SLC27A5//MIF//ACSM3//MGLL//APOB//PCYT2//MBOAT7//PNPLA3//SMPDL3B//FDPS//EBP//HSD3B7//SULT1E1//SULT2A1//SULT1B1//CEBPA//ALB//APOC1//HRASLS2//LSR//ALOX5AP//ELOVL2//MOGAT3//UGT1A9//PIK3IP1//ACP6
GO:0043436	oxoacid metabolic process	Biological process	23	991	208	14747	1.64549	0.0127101	0.426704	1.89585	SLC27A5//MIF//TARS2//SLC7A7//YOD1//PYCR1//AFMID//DIO1//ACSM3//MGLL//HSD3B7//ALOX5AP//OPLAH//ALB//SLC2A1//SULF1//SULT2A1//AGMAT//ELOVL2//SULT1B1//UGT1A9//APOC1//SULT1E1
GO:0006259	DNA metabolic process	Biological process	21	880	208	14747	1.69191	0.0127908	0.426704	1.8931	KRT7//MCM4//CDC45//KIAA0101//KCTD13//HIST2H4B//SWSAP1//HIST1H1B//HIST1H2BB//HIST1H2AK//HIST1H2AC//HIST1H2BC//HIST1H2BO//HIST2H2BF//HIST2H3D//HIST2H2AA4//CCNE1//CDKN2A//PHF13//GDF2//BAHD1
GO:0044283	small molecule biosynthetic process	Biological process	13	456	208	14747	2.02124	0.0127949	0.426704	1.89296	MIF//PYCR1//ACSM3//MGLL//FDPS//EBP//SLC27A5//HSD3B7//ALOX5AP//OPLAH//ELOVL2//APOB//APOC1
GO:0051338	regulation of transferase activity	Biological process	17	664	208	14747	1.81519	0.0129926	0.427763	1.8863	CCNE1//EFNA1//WNT5A//DUSP10//CBLC//CDKN2A//IGFBP1//CHI3L1//TNFSF15//SLC11A1//RIPK3//PFKFB1//ADAM8//MIF//FZD5//PIK3IP1//TRAF4
GO:0019752	carboxylic acid metabolic process	Biological process	21	882	208	14747	1.68807	0.0130943	0.427763	1.88292	SLC27A5//MIF//TARS2//SLC7A7//YOD1//PYCR1//AFMID//DIO1//ACSM3//MGLL//HSD3B7//ALOX5AP//OPLAH//ALB//SLC2A1//SULT2A1//AGMAT//ELOVL2//SULT1B1//UGT1A9//APOC1
GO:0030308	negative regulation of cell growth	Biological process	6	137	208	14747	3.10507	0.0130957	0.427763	1.88287	WNT5A//PLXNA3//CDKN2A//GDF2//HSPA1B//CDHR2
GO:0002687	positive regulation of leukocyte migration	Biological process	4	65	208	14747	4.36302	0.0133232	0.432234	1.87539	WNT5A//S100A14//LBP//ADAM8
GO:0010800	positive regulation of peptidyl-threonine phosphorylation	Biological process	2	13	208	14747	10.9075	0.0139412	0.441673	1.8557	CHI3L1//WNT5A
GO:0070207	protein homotrimerization	Biological process	2	13	208	14747	10.9075	0.0139412	0.441673	1.8557	ALOX5AP//MIF
GO:2000404	regulation of T cell migration	Biological process	2	13	208	14747	10.9075	0.0139412	0.441673	1.8557	WNT5A//ADAM8
GO:0007156	homophilic cell adhesion	Biological process	6	139	208	14747	3.06039	0.0139846	0.441673	1.85435	CDH2//CDH3//CDH4//DSG3//CELSR1//CDHR2
GO:0008610	lipid biosynthetic process	Biological process	15	566	208	14747	1.87895	0.0144157	0.452292	1.84116	MIF//ACSM3//MGLL//PCYT2//FDPS//EBP//SLC27A5//HSD3B7//ALOX5AP//ELOVL2//PNPLA3//MOGAT3//APOB//APOC1//MBOAT7
GO:0003156	regulation of organ formation	Biological process	3	37	208	14747	5.74857	0.0151087	0.470936	1.82077	JUP//WNT5A//SULF1
GO:0006082	organic acid metabolic process	Biological process	23	1008	208	14747	1.61774	0.0152881	0.473433	1.81565	SLC27A5//MIF//TARS2//SLC7A7//YOD1//PYCR1//AFMID//DIO1//ACSM3//MGLL//HSD3B7//ALOX5AP//OPLAH//ALB//SLC2A1//SULF1//SULT2A1//AGMAT//ELOVL2//SULT1B1//UGT1A9//APOC1//SULT1E1
GO:0044711	single-organism biosynthetic process	Biological process	13	468	208	14747	1.96942	0.0155665	0.478945	1.80781	MIF//PYCR1//ACSM3//MGLL//FDPS//EBP//SLC27A5//HSD3B7//ALOX5AP//OPLAH//ELOVL2//APOB//APOC1
GO:0071900	regulation of protein serine/threonine kinase activity	Biological process	11	369	208	14747	2.11352	0.015777	0.482311	1.80198	CCNE1//EFNA1//WNT5A//DUSP10//CHI3L1//TNFSF15//ADAM8//MIF//CBLC//FZD5//CDKN2A
GO:0042742	defense response to bacterium	Biological process	6	143	208	14747	2.97478	0.0158872	0.482587	1.79895	LBP//SLC11A1//ANXA3//HP//HIST1H2BC//S100A14
GO:0030516	regulation of axon extension	Biological process	3	38	208	14747	5.59729	0.0162366	0.490077	1.78951	CDH4//WNT5A//PLXNA3
GO:0070887	cellular response to chemical stimulus	Biological process	35	1723	208	14747	1.4402	0.016622	0.498556	1.77932	LBP//ARHGEF5//SULT1E1//SULT2A1//OPLAH//SULT1B1//CYP2S1//UGT1A9//IGFBP1//F11R//PARD6A//WNT5A//AK4//CEBPA//IRF5//IRF6//IL17RB//ERO1L//YOD1//MIF//NCF2//TNFRSF14//PYCR1//SULF1//CCL24//ADAM8//ALOX5AP//CRP//AQP9//APOB//CHI3L1//OSBPL7//S100A14//JUP//HP
GO:0051716	cellular response to stimulus	Biological process	87	5102	208	14747	1.20898	0.0173395	0.516824	1.76096	MAPK13//EFNA1//WNT5A//DUSP10//SWSAP1//LBP//ARHGEF5//JUP//CCNE1//GRK6//FRAT2//FGA//FGB//FGG//GRB14//IGFBP1//TNFRSF11B//CCL24//CXCL6//CXCL5//TNFRSF10C//TRAF4//TNFSF15//RIPK3//ARRDC2//CBLC//SULT1E1//SULT2A1//OPLAH//SULT1B1//CYP2S1//UGT1A9//KIAA0101//ATAD5//TACSTD2//MIF//TNFRSF14//IGSF6//GRB7//F11R//PARD6A//SCTR//CELSR1//OPN3//GPR115//P2RY2//LFNG//NOTCH2NL//ITGAX//PFKFB1//CHI3L1//RAB17//CDKN2A//ALB//…
GO:2000027	regulation of organ morphogenesis	Biological process	6	147	208	14747	2.89384	0.017962	0.517421	1.74564	JUP//TNFRSF11B//WNT5A//SULF1//CELSR1//TACSTD2
GO:0006825	copper ion transport	Biological process	2	15	208	14747	9.45321	0.0184236	0.517421	1.73462	CP//HEPH
GO:0007350	blastoderm segmentation	Biological process	2	15	208	14747	9.45321	0.0184236	0.517421	1.73462	WNT5A//FZD5
GO:0007351	tripartite regional subdivision	Biological process	2	15	208	14747	9.45321	0.0184236	0.517421	1.73462	WNT5A//FZD5
GO:0008595	anterior/posterior axis specification, embryo	Biological process	2	15	208	14747	9.45321	0.0184236	0.517421	1.73462	WNT5A//FZD5
GO:0090178	regulation of establishment of planar polarity involved in neural tube closure	Biological process	2	15	208	14747	9.45321	0.0184236	0.517421	1.73462	WNT5A//CELSR1
GO:0090179	planar cell polarity pathway involved in neural tube closure	Biological process	2	15	208	14747	9.45321	0.0184236	0.517421	1.73462	WNT5A//CELSR1
GO:2000403	positive regulation of lymphocyte migration	Biological process	2	15	208	14747	9.45321	0.0184236	0.517421	1.73462	WNT5A//ADAM8
GO:0051240	positive regulation of multicellular organismal process	Biological process	14	531	208	14747	1.86928	0.0185199	0.517421	1.73236	SLC11A1//JUP//SULF1//RIPK3//LBP//IRF5//WNT5A//FZD5//MAPK13//GDF2//ADAM8//ALB//MIF//P2RY2
GO:0070830	tight junction assembly	Biological process	3	40	208	14747	5.31743	0.0186308	0.517421	1.72977	F11R//PARD6A//CLDN23
GO:0045926	negative regulation of growth	Biological process	7	191	208	14747	2.59839	0.0187686	0.517421	1.72657	CDKN2A//GDF2//HSPA1B//CDHR2//LBP//WNT5A//PLXNA3
GO:0001936	regulation of endothelial cell proliferation	Biological process	4	72	208	14747	3.93884	0.0187699	0.517421	1.72654	GDF2//SULF1//CCL24//WNT5A
GO:0007043	cell-cell junction assembly	Biological process	4	72	208	14747	3.93884	0.0187699	0.517421	1.72654	JUP//F11R//PARD6A//CLDN23
GO:0040013	negative regulation of locomotion	Biological process	6	149	208	14747	2.85499	0.0190661	0.522565	1.71974	GDF2//TACSTD2//IGFBP3//SULF1//WNT5A//PLXNA3
GO:0060326	cell chemotaxis	Biological process	6	150	208	14747	2.83596	0.0196352	0.527227	1.70697	LBP//ARHGEF5//WNT5A//CCL24//ADAM8//S100A14
GO:0010594	regulation of endothelial cell migration	Biological process	4	73	208	14747	3.88488	0.019645	0.527227	1.70675	ANXA3//WNT5A//GDF2//EFNA1
GO:0010876	lipid localization	Biological process	8	238	208	14747	2.38316	0.0198055	0.527227	1.70321	ABCA12//OSBPL7//APOB//CRP//SLC27A5//LBP//APOC1//MIF
GO:0032677	regulation of interleukin-8 production	Biological process	3	41	208	14747	5.18773	0.0198973	0.527227	1.70121	GDF2//LBP//WNT5A
GO:0070227	lymphocyte apoptotic process	Biological process	3	41	208	14747	5.18773	0.0198973	0.527227	1.70121	MIF//ADAM8//WNT5A
GO:0006325	chromatin organization	Biological process	14	536	208	14747	1.85184	0.0198995	0.527227	1.70116	HIST1H1B//HIST1H2BB//HIST1H2AK//HIST1H2AC//HIST1H2BC//HIST1H2BO//HIST2H2BF//HIST2H4B//HIST2H3D//HIST2H2AA4//PHF13//BAHD1//CDKN2A//SIRT7
GO:0030517	negative regulation of axon extension	Biological process	2	16	208	14747	8.86238	0.0208624	0.537798	1.68064	WNT5A//PLXNA3
GO:0045922	negative regulation of fatty acid metabolic process	Biological process	2	16	208	14747	8.86238	0.0208624	0.537798	1.68064	APOC1//UGT1A9
GO:0060039	pericardium development	Biological process	2	16	208	14747	8.86238	0.0208624	0.537798	1.68064	WNT5A//MECOM
GO:0070232	regulation of T cell apoptotic process	Biological process	2	16	208	14747	8.86238	0.0208624	0.537798	1.68064	ADAM8//WNT5A
GO:0090177	establishment of planar polarity involved in neural tube closure	Biological process	2	16	208	14747	8.86238	0.0208624	0.537798	1.68064	WNT5A//CELSR1
GO:0034341	response to interferon-gamma	Biological process	5	112	208	14747	3.16514	0.0211871	0.540916	1.67393	IRF5//IRF6//WNT5A//SLC11A1//UBD
GO:0019748	secondary metabolic process	Biological process	3	42	208	14747	5.06422	0.0212102	0.540916	1.67346	SULT1B1//AK4//UGT1A9
GO:0033674	positive regulation of kinase activity	Biological process	12	437	208	14747	1.94688	0.0213662	0.541996	1.67027	EFNA1//WNT5A//IGFBP1//CHI3L1//TNFSF15//SLC11A1//RIPK3//PFKFB1//ADAM8//MIF//FZD5//TRAF4
GO:0030323	respiratory tube development	Biological process	6	154	208	14747	2.7623	0.0220271	0.555806	1.65704	CEBPA//CHI3L1//WNT5A//ABCA12//CELSR1//TRAF4
GO:0051704	multi-organism process	Biological process	29	1399	208	14747	1.46967	0.0225902	0.558624	1.64608	ANXA3//HP//SLC11A1//HIST1H2BC//S100A14//APOB//AP1S1//SERPINB3//CLDN4//SULT1E1//PI3//LBP//PARD6A//MECOM//ALB//CEBPA//FDPS//KRT7//TNFRSF14//SND1//F11R//PVRL4//MIF//IRF5//NCF2//DUSP10//ITGAX//FZD5//WNT5A
GO:0042325	regulation of phosphorylation	Biological process	20	876	208	14747	1.6187	0.0229313	0.558624	1.63957	CCNE1//EFNA1//WNT5A//DUSP10//IGFBP3//CBLC//CDKN2A//IGFBP1//CHI3L1//TNFSF15//GDF2//SLC11A1//RIPK3//PFKFB1//MIF//ADAM8//FZD5//PIK3IP1//TRAF4//TNFRSF14
GO:0007250	activation of NF-kappaB-inducing kinase activity	Biological process	2	17	208	14747	8.34106	0.0234273	0.558624	1.63028	CHI3L1//TNFSF15
GO:0009698	phenylpropanoid metabolic process	Biological process	2	17	208	14747	8.34106	0.0234273	0.558624	1.63028	SULT1B1//UGT1A9
GO:0032402	melanosome transport	Biological process	2	17	208	14747	8.34106	0.0234273	0.558624	1.63028	RAB17//BLOC1S3
GO:0034377	plasma lipoprotein particle assembly	Biological process	2	17	208	14747	8.34106	0.0234273	0.558624	1.63028	APOB//APOC1
GO:0042249	establishment of planar polarity of embryonic epithelium	Biological process	2	17	208	14747	8.34106	0.0234273	0.558624	1.63028	WNT5A//CELSR1
GO:0060572	morphogenesis of an epithelial bud	Biological process	2	17	208	14747	8.34106	0.0234273	0.558624	1.63028	WNT5A//SULF1
GO:0061082	myeloid leukocyte cytokine production	Biological process	2	17	208	14747	8.34106	0.0234273	0.558624	1.63028	WNT5A//MIF
GO:0065005	protein-lipid complex assembly	Biological process	2	17	208	14747	8.34106	0.0234273	0.558624	1.63028	APOB//APOC1
GO:1901222	regulation of NIK/NF-kappaB cascade	Biological process	2	17	208	14747	8.34106	0.0234273	0.558624	1.63028	CHI3L1//TNFSF15
GO:0006695	cholesterol biosynthetic process	Biological process	3	44	208	14747	4.83403	0.0239753	0.568846	1.62024	APOB//FDPS//EBP
GO:0016064	immunoglobulin mediated immune response	Biological process	5	116	208	14747	3.05599	0.0242272	0.571977	1.6157	C8G//CRP//IGHG1//IGHG3//IGHG4
GO:0051258	protein polymerization	Biological process	6	159	208	14747	2.67544	0.0252843	0.591403	1.59715	CCL24//VILL//CRP//FGA//FGB//FGG
GO:0051347	positive regulation of transferase activity	Biological process	12	448	208	14747	1.89908	0.0253046	0.591403	1.5968	EFNA1//WNT5A//IGFBP1//CHI3L1//TNFSF15//SLC11A1//RIPK3//PFKFB1//ADAM8//MIF//FZD5//TRAF4
GO:0071248	cellular response to metal ion	Biological process	4	79	208	14747	3.58982	0.025422	0.591403	1.59479	ALOX5AP//CRP//WNT5A//CEBPA
GO:0052548	regulation of endopeptidase activity	Biological process	8	250	208	14747	2.26877	0.0256477	0.593757	1.59095	CDKN2A//TNFSF15//ITIH2//PI3//SERPINB3//SERPINB4//SPINK1//SERPINB7
GO:0032401	establishment of melanosome localization	Biological process	2	18	208	14747	7.87767	0.0261145	0.595884	1.58312	RAB17//BLOC1S3
GO:0051904	pigment granule transport	Biological process	2	18	208	14747	7.87767	0.0261145	0.595884	1.58312	RAB17//BLOC1S3
GO:0090342	regulation of cell aging	Biological process	2	18	208	14747	7.87767	0.0261145	0.595884	1.58312	MIF//CDKN2A
GO:0031345	negative regulation of cell projection organization	Biological process	4	80	208	14747	3.54495	0.026474	0.601211	1.57718	WNT5A//PLXNA3//EFNA1//TACSTD2
GO:0019724	B cell mediated immunity	Biological process	5	119	208	14747	2.97895	0.0266827	0.602864	1.57377	C8G//CRP//IGHG1//IGHG3//IGHG4
GO:0045859	regulation of protein kinase activity	Biological process	15	612	208	14747	1.73772	0.026892	0.602864	1.57038	CCNE1//EFNA1//WNT5A//DUSP10//CBLC//CDKN2A//IGFBP1//CHI3L1//TNFSF15//SLC11A1//RIPK3//ADAM8//MIF//FZD5//TRAF4
GO:0061387	regulation of extent of cell growth	Biological process	3	46	208	14747	4.62385	0.026926	0.602864	1.56983	CDH4//WNT5A//PLXNA3
GO:0016043	cellular component organization	Biological process	72	4176	208	14747	1.2224	0.0270553	0.602929	1.56775	PES1//HIST2H4B//ADAM8//JUP//IGFBP3//IL17RB//WNT5A//EFNA1//HIST1H1B//HIST1H2BB//HIST1H2AK//HIST1H2AC//HIST1H2BC//HIST1H2BO//HIST2H2BF//HIST2H3D//HIST2H2AA4//ARHGEF5//KRT7//CCL24//VILL//CDKN2A//SLC7A7//DSG3//CEBPA//SPG7//PHF13//FZD5//CDH4//SPON2//TREM2//PLXNA3//AP1S1//STX4//BLOC1S3//TNFRSF11B//IGFBP1//GDF2//HSPA1B//CDHR2//BAHD1//LAMA3//BIK//SULF1//CELSR1//GRB7//CDH2//CDH3//F11R//PARD6A//PVRL4//CLDN…
GO:0006869	lipid transport	Biological process	7	208	208	14747	2.38603	0.0282567	0.625701	1.54888	SLC27A5//LBP//APOB//APOC1//ABCA12//MIF//OSBPL7
GO:0002367	cytokine production involved in immune response	Biological process	3	47	208	14747	4.52547	0.0284708	0.625701	1.5456	SLC11A1//WNT5A//MIF
GO:0043297	apical junction assembly	Biological process	3	47	208	14747	4.52547	0.0284708	0.625701	1.5456	F11R//PARD6A//CLDN23
GO:0006750	glutathione biosynthetic process	Biological process	2	19	208	14747	7.46306	0.0289199	0.626904	1.5388	ALOX5AP//OPLAH
GO:0051905	establishment of pigment granule localization	Biological process	2	19	208	14747	7.46306	0.0289199	0.626904	1.5388	RAB17//BLOC1S3
GO:0072678	T cell migration	Biological process	2	19	208	14747	7.46306	0.0289199	0.626904	1.5388	WNT5A//ADAM8
GO:0002576	platelet degranulation	Biological process	4	83	208	14747	3.41682	0.0297849	0.634324	1.526	ALB//FGA//FGB//FGG
GO:0033559	unsaturated fatty acid metabolic process	Biological process	4	83	208	14747	3.41682	0.0297849	0.634324	1.526	MIF//MGLL//ALOX5AP//ELOVL2
GO:0071241	cellular response to inorganic substance	Biological process	4	83	208	14747	3.41682	0.0297849	0.634324	1.526	ALOX5AP//CRP//WNT5A//CEBPA
GO:0016055	Wnt receptor signaling pathway	Biological process	9	306	208	14747	2.08527	0.0297942	0.634324	1.52587	JUP//WNT5A//SULF1//FZD5//CDH2//CELSR1//CCNE1//GRK6//FRAT2
GO:0006826	iron ion transport	Biological process	3	48	208	14747	4.43119	0.0300617	0.634807	1.52199	STEAP3//SLC11A1//TFR2
GO:0052547	regulation of peptidase activity	Biological process	8	258	208	14747	2.19842	0.0301541	0.634807	1.52065	CDKN2A//TNFSF15//SERPINB3//SERPINB4//ITIH2//PI3//SPINK1//SERPINB7
GO:0002250	adaptive immune response	Biological process	7	211	208	14747	2.3521	0.0302162	0.634807	1.51976	SLC11A1//DUSP10//C8G//CRP//IGHG1//IGHG3//IGHG4
GO:0001935	endothelial cell proliferation	Biological process	4	84	208	14747	3.37614	0.0309406	0.643405	1.50947	GDF2//SULF1//CCL24//WNT5A
GO:0043408	regulation of MAPK cascade	Biological process	12	462	208	14747	1.84153	0.0310579	0.643405	1.50783	EFNA1//WNT5A//DUSP10//ADAM8//MIF//CBLC//CDH2//IGFBP3//FZD5//MECOM//TRAF4//CHI3L1
GO:0032642	regulation of chemokine production	Biological process	3	49	208	14747	4.34076	0.0316987	0.643405	1.49896	LBP//WNT5A//MIF
GO:0010799	regulation of peptidyl-threonine phosphorylation	Biological process	2	20	208	14747	7.0899	0.0318397	0.643405	1.49703	CHI3L1//WNT5A
GO:0019184	nonribosomal peptide biosynthetic process	Biological process	2	20	208	14747	7.0899	0.0318397	0.643405	1.49703	ALOX5AP//OPLAH
GO:0032757	positive regulation of interleukin-8 production	Biological process	2	20	208	14747	7.0899	0.0318397	0.643405	1.49703	GDF2//LBP
GO:0033081	regulation of T cell differentiation in thymus	Biological process	2	20	208	14747	7.0899	0.0318397	0.643405	1.49703	CDKN2A//ADAM8
GO:0042403	thyroid hormone metabolic process	Biological process	2	20	208	14747	7.0899	0.0318397	0.643405	1.49703	DIO1//SULT1B1
GO:0050829	defense response to Gram-negative bacterium	Biological process	2	20	208	14747	7.0899	0.0318397	0.643405	1.49703	LBP//SLC11A1
GO:0045995	regulation of embryonic development	Biological process	4	85	208	14747	3.33643	0.0321223	0.643662	1.49319	WNT5A//SULF1//CELSR1//LAMA3
GO:0050714	positive regulation of protein secretion	Biological process	4	85	208	14747	3.33643	0.0321223	0.643662	1.49319	WNT5A//MIF//TNFSF15//ADAM8
GO:0002685	regulation of leukocyte migration	Biological process	4	86	208	14747	3.29763	0.0333303	0.648991	1.47716	WNT5A//S100A14//LBP//ADAM8
GO:0016126	sterol biosynthetic process	Biological process	3	50	208	14747	4.25394	0.0333815	0.648991	1.47649	FDPS//EBP//APOB
GO:0045860	positive regulation of protein kinase activity	Biological process	11	415	208	14747	1.87925	0.0336117	0.648991	1.47351	EFNA1//WNT5A//IGFBP1//CHI3L1//TNFSF15//SLC11A1//RIPK3//ADAM8//MIF//FZD5//TRAF4
GO:0006576	cellular biogenic amine metabolic process	Biological process	5	127	208	14747	2.7913	0.033988	0.648991	1.46867	AFMID//AGMAT//SMPDL3B//APOC1//SULT1B1
GO:0050708	regulation of protein secretion	Biological process	5	127	208	14747	2.7913	0.033988	0.648991	1.46867	WNT5A//RHBDF2//ADAM8//MIF//TNFSF15
GO:0046486	glycerolipid metabolic process	Biological process	9	314	208	14747	2.03214	0.0343005	0.648991	1.4647	APOB//SLC27A5//PCYT2//APOC1//ELOVL2//PNPLA3//MOGAT3//MGLL//MBOAT7
GO:0015849	organic acid transport	Biological process	7	217	208	14747	2.28707	0.0344059	0.648991	1.46337	SLC7A7//SLC16A5//ALB//SLC27A5//AQP9//SLC11A1//MIF
GO:0046942	carboxylic acid transport	Biological process	7	217	208	14747	2.28707	0.0344059	0.648991	1.46337	SLC7A7//SLC16A5//ALB//SLC27A5//AQP9//SLC11A1//MIF
GO:0043086	negative regulation of catalytic activity	Biological process	13	523	208	14747	1.76231	0.0344642	0.648991	1.46263	DUSP10//CBLC//CDKN2A//SERPINB3//SERPINB4//ITIH2//PI3//SPINK1//SERPINB7//PIK3IP1//APOC1//HP//UGT1A9
GO:0016049	cell growth	Biological process	10	365	208	14747	1.94244	0.0345019	0.648991	1.46216	IGFBP3//IL17RB//IGFBP1//CDKN2A//GDF2//HSPA1B//CDHR2//CDH4//WNT5A//PLXNA3
GO:0002720	positive regulation of cytokine production involved in immune response	Biological process	2	21	208	14747	6.75229	0.0348703	0.648991	1.45754	WNT5A//MIF
GO:0010771	negative regulation of cell morphogenesis involved in differentiation	Biological process	2	21	208	14747	6.75229	0.0348703	0.648991	1.45754	EFNA1//TACSTD2
GO:0032400	melanosome localization	Biological process	2	21	208	14747	6.75229	0.0348703	0.648991	1.45754	RAB17//BLOC1S3
GO:0046329	negative regulation of JNK cascade	Biological process	2	21	208	14747	6.75229	0.0348703	0.648991	1.45754	MECOM//DUSP10
GO:2000401	regulation of lymphocyte migration	Biological process	2	21	208	14747	6.75229	0.0348703	0.648991	1.45754	WNT5A//ADAM8
GO:0051239	regulation of multicellular organismal process	Biological process	35	1822	208	14747	1.36195	0.0349022	0.648991	1.45715	SLC11A1//WNT5A//JUP//SULF1//TACSTD2//EFNA1//APOC1//GDF2//RIPK3//LBP//IRF5//FZD5//MAPK13//CDKN2A//ADAM8//TNFRSF11B//HSPA1B//HIST2H4B//IGFBP3//CEBPA//ANXA3//CHI3L1//CCL24//CDH4//LAMA3//ALB//PLXNA3//MIF//TNFSF15//RAB17//MGLL//DUSP10//P2RY2//CELSR1//CRP
GO:0001938	positive regulation of endothelial cell proliferation	Biological process	3	51	208	14747	4.17053	0.03511	0.648991	1.45457	GDF2//CCL24//WNT5A
GO:0043588	skin development	Biological process	3	51	208	14747	4.17053	0.03511	0.648991	1.45457	ABCA12//IRF6//JUP
GO:0043604	amide biosynthetic process	Biological process	3	51	208	14747	4.17053	0.03511	0.648991	1.45457	CEBPA//ALOX5AP//OPLAH
GO:0060688	regulation of morphogenesis of a branching structure	Biological process	3	51	208	14747	4.17053	0.03511	0.648991	1.45457	WNT5A//SULF1//TACSTD2
GO:0048520	positive regulation of behavior	Biological process	4	88	208	14747	3.22268	0.035825	0.659651	1.44581	WNT5A//ALB//S100A14//LBP
GO:0030168	platelet activation	Biological process	7	220	208	14747	2.25588	0.0366389	0.672041	1.43606	ALB//FGA//FGB//FGG//STX4//MGLL//BLOC1S3
GO:0002690	positive regulation of leukocyte chemotaxis	Biological process	3	52	208	14747	4.09033	0.0368839	0.673945	1.43316	WNT5A//S100A14//LBP
GO:0002443	leukocyte mediated immunity	Biological process	7	221	208	14747	2.24567	0.037404	0.676341	1.42708	SLC11A1//C8G//CRP//IGHG1//IGHG3//IGHG4//ANXA3
GO:0043410	positive regulation of MAPK cascade	Biological process	9	320	208	14747	1.99404	0.0379752	0.676341	1.4205	EFNA1//WNT5A//ADAM8//MIF//FZD5//TRAF4//CHI3L1//CDH2//IGFBP3
GO:0002675	positive regulation of acute inflammatory response	Biological process	2	22	208	14747	6.44537	0.0380078	0.676341	1.42013	ADAM8//ALOX5AP
GO:0009950	dorsal/ventral axis specification	Biological process	2	22	208	14747	6.44537	0.0380078	0.676341	1.42013	FZD5//WNT5A
GO:0048247	lymphocyte chemotaxis	Biological process	2	22	208	14747	6.44537	0.0380078	0.676341	1.42013	WNT5A//ADAM8
GO:0050922	negative regulation of chemotaxis	Biological process	2	22	208	14747	6.44537	0.0380078	0.676341	1.42013	WNT5A//PLXNA3
GO:0051875	pigment granule localization	Biological process	2	22	208	14747	6.44537	0.0380078	0.676341	1.42013	RAB17//BLOC1S3
GO:0000165	MAPK cascade	Biological process	13	531	208	14747	1.73576	0.0381971	0.677182	1.41797	EFNA1//WNT5A//DUSP10//ADAM8//MIF//CBLC//CDH2//IGFBP3//FZD5//MECOM//TRAF4//CHI3L1//MAPK13
GO:0032940	secretion by cell	Biological process	16	698	208	14747	1.62519	0.0385098	0.680198	1.41443	ALB//FGA//FGB//FGG//WNT5A//LLGL2//SLC17A9//SLC2A1//STEAP3//BLOC1S3//ANXA3//RHBDF2//ADAM8//MIF//TNFSF15//CHI3L1
GO:0032602	chemokine production	Biological process	3	53	208	14747	4.01315	0.0387031	0.681089	1.41225	LBP//WNT5A//MIF
GO:0046328	regulation of JNK cascade	Biological process	5	133	208	14747	2.66538	0.0402086	0.690901	1.39568	WNT5A//FZD5//DUSP10//MECOM//TRAF4
GO:0034612	response to tumor necrosis factor	Biological process	4	92	208	14747	3.08257	0.0411306	0.690901	1.38584	TNFRSF14//APOB//CHI3L1//UBD
GO:0000083	regulation of transcription involved in G1/S phase of mitotic cell cycle	Biological process	2	23	208	14747	6.16513	0.0412488	0.690901	1.38459	CCNE1//CDC45
GO:0007398	ectoderm development	Biological process	2	23	208	14747	6.16513	0.0412488	0.690901	1.38459	JUP//KRT6A
GO:0008089	anterograde axon cargo transport	Biological process	2	23	208	14747	6.16513	0.0412488	0.690901	1.38459	SPG7//BLOC1S3
GO:0016338	calcium-independent cell-cell adhesion	Biological process	2	23	208	14747	6.16513	0.0412488	0.690901	1.38459	CLDN4//CLDN23
GO:0034367	macromolecular complex remodeling	Biological process	2	23	208	14747	6.16513	0.0412488	0.690901	1.38459	APOC1//APOB
GO:0034368	protein-lipid complex remodeling	Biological process	2	23	208	14747	6.16513	0.0412488	0.690901	1.38459	APOC1//APOB
GO:0034369	plasma lipoprotein particle remodeling	Biological process	2	23	208	14747	6.16513	0.0412488	0.690901	1.38459	APOB//APOC1
GO:0038061	NIK/NF-kappaB cascade	Biological process	2	23	208	14747	6.16513	0.0412488	0.690901	1.38459	CHI3L1//TNFSF15
GO:0048846	axon extension involved in axon guidance	Biological process	2	23	208	14747	6.16513	0.0412488	0.690901	1.38459	WNT5A//PLXNA3
GO:0061311	cell surface receptor signaling pathway involved in heart development	Biological process	2	23	208	14747	6.16513	0.0412488	0.690901	1.38459	JUP//WNT5A
GO:0070231	T cell apoptotic process	Biological process	2	23	208	14747	6.16513	0.0412488	0.690901	1.38459	ADAM8//WNT5A
GO:0001932	regulation of protein phosphorylation	Biological process	18	819	208	14747	1.55822	0.0414048	0.690901	1.38295	CCNE1//EFNA1//WNT5A//DUSP10//IGFBP3//CBLC//CDKN2A//IGFBP1//CHI3L1//TNFSF15//GDF2//SLC11A1//RIPK3//MIF//ADAM8//FZD5//TRAF4//TNFRSF14
GO:0002449	lymphocyte mediated immunity	Biological process	6	179	208	14747	2.3765	0.0414711	0.690901	1.38225	SLC11A1//C8G//CRP//IGHG1//IGHG3//IGHG4
GO:1901700	response to oxygen-containing compound	Biological process	17	762	208	14747	1.58174	0.0415787	0.690901	1.38113	APOB//NCF2//LBP//MIF//IRF5//SLC11A1//DUSP10//S100A14//CLDN4//HP//OLR1//CRP//PFKFB1//WNT5A//AQP9//OSBPL7//JUP
GO:0001775	cell activation	Biological process	17	763	208	14747	1.57966	0.0420084	0.695619	1.37666	LBP//SLC11A1//ALB//FGA//FGB//FGG//STX4//MGLL//BLOC1S3//CDKN2A//MIF//TNFRSF14//FZD5//ADAM8//UBD//WNT5A//ANXA3
GO:0033993	response to lipid	Biological process	13	539	208	14747	1.71	0.0422101	0.696111	1.37458	LBP//MIF//APOB//NCF2//SLC11A1//DUSP10//S100A14//CLDN4//TNFRSF11B//CEBPA//PFKFB1//WNT5A//OSBPL7
GO:0006970	response to osmotic stress	Biological process	3	55	208	14747	3.86722	0.0424761	0.696111	1.37186	AQP9//MAPK13//SLC2A1
GO:0045833	negative regulation of lipid metabolic process	Biological process	3	55	208	14747	3.86722	0.0424761	0.696111	1.37186	APOC1//PIK3IP1//UGT1A9
GO:0030335	positive regulation of cell migration	Biological process	7	228	208	14747	2.17672	0.0430552	0.703186	1.36597	ANXA3//WNT5A//S100A14//LBP//ADAM8//GRB7//CCL24
GO:0032787	monocarboxylic acid metabolic process	Biological process	11	433	208	14747	1.80113	0.0434723	0.707574	1.36179	SLC27A5//MIF//ACSM3//MGLL//HSD3B7//ALB//ALOX5AP//SULT2A1//ELOVL2//UGT1A9//APOC1
GO:0019432	triglyceride biosynthetic process	Biological process	3	56	208	14747	3.79816	0.0444293	0.709267	1.35233	ELOVL2//PNPLA3//MOGAT3
GO:0000038	very long-chain fatty acid metabolic process	Biological process	2	24	208	14747	5.90825	0.0445897	0.709267	1.35077	ELOVL2//SLC27A5
GO:0003179	heart valve morphogenesis	Biological process	2	24	208	14747	5.90825	0.0445897	0.709267	1.35077	EFNA1//JUP
GO:0015893	drug transport	Biological process	2	24	208	14747	5.90825	0.0445897	0.709267	1.35077	EBP//MFSD10
GO:0030104	water homeostasis	Biological process	2	24	208	14747	5.90825	0.0445897	0.709267	1.35077	ABCA12//AQP9
GO:0032101	regulation of response to external stimulus	Biological process	10	382	208	14747	1.856	0.0446939	0.709267	1.34975	ADAM8//ALOX5AP//WNT5A//PLXNA3//MGLL//MAPK13//CCL24//LBP//DUSP10//S100A14
GO:0050795	regulation of behavior	Biological process	5	137	208	14747	2.58756	0.0447159	0.709267	1.34954	WNT5A//ALB//PLXNA3//S100A14//LBP
GO:0031349	positive regulation of defense response	Biological process	7	230	208	14747	2.1578	0.0447661	0.709267	1.34905	ADAM8//ALOX5AP//S100A14//LBP//MAPK13//CCL24//WNT5A
GO:0006935	chemotaxis	Biological process	14	600	208	14747	1.65431	0.045143	0.709669	1.34541	LBP//ARHGEF5//CDH4//WNT5A//SPON2//TREM2//PLXNA3//CCL24//ADAM8//MIF//S100A14//CXCL6//CXCL5//CCL3L3
GO:0042330	taxis	Biological process	14	600	208	14747	1.65431	0.045143	0.709669	1.34541	LBP//ARHGEF5//CCL24//CXCL6//CXCL5//CCL3L3//CDH4//WNT5A//SPON2//TREM2//PLXNA3//ADAM8//MIF//S100A14
GO:0044710	single-organism metabolic process	Biological process	54	3083	208	14747	1.24183	0.0453169	0.709669	1.34374	SLC27A5//CEBPA//MIF//MOGAT3//PFKFB1//SLC2A1//CYP2S1//CYB561//ERO1L//CYB561D1//IMPDH1//SWSAP1//TARS2//SLC7A7//YOD1//PYCR1//AFMID//DIO1//ALB//APOB//APOC1//MGLL//ACP6//ACSM3//PCYT2//MBOAT7//PNPLA3//SMPDL3B//FDPS//EBP//HSD3B7//ALOX5AP//OPLAH//TPK1//MOCOS//SULT1E1//SULT2A1//SULT1B1//AK4//HRASLS2//LSR//ELOVL2//SULF1//WNT5A//ARHGEF5//CCL24//AGMAT//UGT1A9//PIK3IP1//GALK1//NCF2//SLC11A1//LBP//DUSP10
GO:0050663	cytokine secretion	Biological process	4	95	208	14747	2.98522	0.0453867	0.709669	1.34307	WNT5A//MIF//TNFSF15//CHI3L1
GO:0071902	positive regulation of protein serine/threonine kinase activity	Biological process	7	231	208	14747	2.14846	0.0456377	0.711262	1.34068	EFNA1//WNT5A//CHI3L1//TNFSF15//ADAM8//MIF//FZD5
GO:0050715	positive regulation of cytokine secretion	Biological process	3	57	208	14747	3.73153	0.0464266	0.713401	1.33323	WNT5A//MIF//TNFSF15
GO:0006790	sulfur compound metabolic process	Biological process	7	232	208	14747	2.1392	0.0465202	0.713401	1.33236	ALOX5AP//OPLAH//TPK1//SULF1//SULT1E1//SULT2A1//SULT1B1
GO:0048514	blood vessel morphogenesis	Biological process	11	438	208	14747	1.78057	0.0465326	0.713401	1.33224	ADAM8//EFNA1//FZD5//GDF2//SULF1//ANXA3//CHI3L1//CCL24//WNT5A//APOB//CDH2
GO:0006909	phagocytosis	Biological process	4	96	208	14747	2.95413	0.0468581	0.713401	1.32922	CRP//LBP//SLC11A1//ANXA3
GO:0080135	regulation of cellular response to stress	Biological process	8	282	208	14747	2.01132	0.0468663	0.713401	1.32914	WNT5A//DUSP10//FZD5//CDKN2A//MIF//MECOM//TRAF4//HP
GO:0006694	steroid biosynthetic process	Biological process	5	139	208	14747	2.55033	0.0470785	0.713401	1.32718	FDPS//EBP//SLC27A5//HSD3B7//APOB
GO:0071840	cellular component organization or biogenesis	Biological process	72	4290	208	14747	1.18991	0.0471827	0.713401	1.32622	PES1//HIST2H4B//ADAM8//JUP//IGFBP3//IL17RB//WNT5A//EFNA1//HIST1H1B//HIST1H2BB//HIST1H2AK//HIST1H2AC//HIST1H2BC//HIST1H2BO//HIST2H2BF//HIST2H3D//HIST2H2AA4//ARHGEF5//KRT7//CCL24//VILL//CDKN2A//SLC7A7//DSG3//CEBPA//SPG7//PHF13//FZD5//CDH4//SPON2//TREM2//PLXNA3//AP1S1//STX4//BLOC1S3//TNFRSF11B//IGFBP1//GDF2//HSPA1B//CDHR2//BAHD1//LAMA3//BIK//SULF1//CELSR1//GRB7//CDH2//CDH3//F11R//PARD6A//PVRL4//CLDN…
GO:2000147	positive regulation of cell motility	Biological process	7	233	208	14747	2.13001	0.0474135	0.713401	1.3241	ANXA3//WNT5A//GRB7//CCL24//S100A14//LBP//ADAM8
GO:0001937	negative regulation of endothelial cell proliferation	Biological process	2	25	208	14747	5.67192	0.048027	0.713401	1.31851	GDF2//SULF1
GO:0040036	regulation of fibroblast growth factor receptor signaling pathway	Biological process	2	25	208	14747	5.67192	0.048027	0.713401	1.31851	WNT5A//SULF1
GO:0043516	regulation of DNA damage response, signal transduction by p53 class mediator	Biological process	2	25	208	14747	5.67192	0.048027	0.713401	1.31851	CDKN2A//MIF
GO:0045124	regulation of bone resorption	Biological process	2	25	208	14747	5.67192	0.048027	0.713401	1.31851	TNFRSF11B//ADAM8
GO:1901796	regulation of signal transduction by p53 class mediator	Biological process	2	25	208	14747	5.67192	0.048027	0.713401	1.31851	CDKN2A//MIF
GO:1901615	organic hydroxy compound metabolic process	Biological process	10	387	208	14747	1.83202	0.0480443	0.713401	1.31836	MOGAT3//DIO1//SMPDL3B//FDPS//EBP//APOB//CEBPA//APOC1//SULT1B1//AK4
GO:0050770	regulation of axonogenesis	Biological process	4	97	208	14747	2.92367	0.0483559	0.713401	1.31555	CDH4//WNT5A//PLXNA3//EFNA1
GO:0046460	neutral lipid biosynthetic process	Biological process	3	58	208	14747	3.66719	0.0484676	0.713401	1.31455	ELOVL2//PNPLA3//MOGAT3
GO:0046463	acylglycerol biosynthetic process	Biological process	3	58	208	14747	3.66719	0.0484676	0.713401	1.31455	ELOVL2//PNPLA3//MOGAT3
GO:0048645	organ formation	Biological process	3	58	208	14747	3.66719	0.0484676	0.713401	1.31455	WNT5A//SULF1
GO:0032147	activation of protein kinase activity	Biological process	7	235	208	14747	2.11189	0.049233	0.722438	1.30774	EFNA1//WNT5A//CHI3L1//TNFSF15//ADAM8//SLC11A1//RIPK3
