# Supplementary material for: Downregulation of miR-181b-5p Inhibits the Viability, Migration, and Glycolysis of Gallbladder Cancer by Upregulating PDHX Under Hypoxia
Source: Front Oncol. 2021 Aug 16;11:683725. doi: 10.3389/fonc.2021.683725 (PMC8415503; doi:10.3389/fonc.2021.683725)
Supplement: Supplementary file 3 [file DataSheet_1.zip › RNA seq raw data/HuGene 2.0 ST Data/GO Analysis/A vs B_down/BP_result.txt]

GO.ID	Term	Ontology	Count	Pop.Hits	List.Total	Pop.Total	Fold.Enrichment	Pvalue	FDR	Enrichment.Score	GENES
GO:0007155	cell adhesion	Biological process	72	963	428	14747	2.57612018516901	7.14412534727563e-14	1.89013126725936e-10	13.1460509341373	MGP//PTPRD//SELP//VCAM1//NLGN1//CADM3//PIK3R1//CD36//CCL21//SFRP1//CDH5//PCDH9//CDH19//PCDH18//FAT4//NCAM2//CD44//ECM2//TEK//TNXB//ITGA8//FBLN5//SORBS1//LYVE1//FREM1//ANGPT1//JAM2//VIT//ABI3BP//SMOC2//CCDC80//FZD4//CD34//COL19A1//COL14A1//SLIT2//LAMA2//PPP1R12A//PPAP2B//PARVA//BVES//ARHGAP6//DLC1//KDR//APOD//KIT//BMX//CNTN1//DPT//ITGA9//LSAMP//MFAP4//OMD//CNTN3//PGM5//PTPRS//CXCL12//SRPX//AOC3//C…
GO:0022610	biological adhesion	Biological process	72	965	428	14747	2.57078107597695	7.92674047917533e-14	1.89013126725936e-10	13.1009053603391	MGP//PTPRD//SELP//VCAM1//NLGN1//CADM3//PIK3R1//CD36//CCL21//SFRP1//BMX//CNTN1//COL19A1//DPT//ITGA9//LAMA2//LSAMP//MFAP4//OMD//CNTN3//PGM5//PTPRS//CXCL12//TNXB//SRPX//AOC3//CTNNAL1//MPDZ//SPON1//FERMT2//MMRN1//SUSD5//CDON//CNTNAP3//SVEP1//BOC//CPXM2//CADM2//NEGR1//CDH5//PCDH9//CDH19//PCDH18//FAT4//NCAM2//CD44//ECM2//TEK//ITGA8//FBLN5//SORBS1//LYVE1//FREM1//ANGPT1//JAM2//VIT//ABI3BP//SMOC2//CCDC80/…
GO:0044707	single-multicellular organism process	Biological process	227	5432	428	14747	1.43987903114806	3.26863662753588e-12	5.19604269223954e-09	11.4856333570053	COL19A1//FGFR1//FOXC1//FRZB//IGF1//IGFBP4//PTHLH//TLL1//PAPSS2//MGP//CHRDL2//CHRDL1//IGSF10//APOD//CAV1//EPAS1//FGF10//KDR//MEOX2//SHB//TEK//SCG2//CALCRL//APOLD1//KIT//ADAMTS1//MEF2C//TGFBR2//TGFBR3//PPAP2B//CXCL12//NTRK2//FZD4//TIPARP//HEG1//MYOCD//SFRP1//CST3//OSR1//ITGA8//SLIT2//SPRY1//RDH10//SMAD9//TCF21//CD44//FGF2//PBX1//GNG7//ANGPT1//MYH10//TTN//EDNRB//NR4A2//NR2F1//DCLK1//CCL21//FABP4//NF…
GO:0032501	multicellular organismal process	Biological process	233	5645	428	14747	1.42217122091339	4.58532241261689e-12	5.46685064644249e-09	11.3386301219138	COL19A1//FGFR1//FOXC1//FRZB//IGF1//IGFBP4//PTHLH//TLL1//PAPSS2//MGP//CHRDL2//CHRDL1//IGSF10//APOD//CAV1//EPAS1//FGF10//KDR//MEOX2//SHB//TEK//SCG2//CALCRL//APOLD1//KIT//ADAMTS1//MEF2C//TGFBR2//TGFBR3//PPAP2B//CXCL12//NTRK2//FZD4//TIPARP//HEG1//MYOCD//SFRP1//CST3//OSR1//ITGA8//SLIT2//SPRY1//RDH10//SMAD9//TCF21//CD44//FGF2//PBX1//GNG7//ANGPT1//MYH10//TTN//EDNRB//NR4A2//NR2F1//DCLK1//CCL21//FABP4//NF…
GO:0048731	system development	Biological process	156	3407	428	14747	1.57765622728357	1.83449430504074e-10	1.74974066814786e-07	9.73648363211911	COL19A1//FGFR1//FOXC1//FRZB//IGF1//IGFBP4//PTHLH//TLL1//PAPSS2//MGP//APOD//CAV1//EPAS1//FGF10//KDR//MEOX2//SHB//TEK//SCG2//CALCRL//APOLD1//KIT//ADAMTS1//MEF2C//TGFBR2//TGFBR3//PPAP2B//CXCL12//NTRK2//FZD4//TIPARP//HEG1//MYOCD//CST3//CHRDL1//OSR1//ITGA8//SLIT2//SPRY1//RDH10//SMAD9//SFRP1//TCF21//CD44//FGF2//PBX1//EDNRB//MYH10//NR4A2//NR2F1//DCLK1//GFRA1//TENC1//ARID5B//DLC1//LDB2//APCDD1//CDH5//REC…
GO:0001944	vasculature development	Biological process	43	523	428	14747	2.83287021318418	7.08414979633905e-10	5.63071839645682e-07	9.14971226410595	APOD//CAV1//EPAS1//FGF10//FGFR1//KDR//MEOX2//SHB//TEK//SCG2//CALCRL//APOLD1//MEF2C//TGFBR2//TGFBR3//PPAP2B//CXCL12//FOXC1//NTRK2//FZD4//TIPARP//HEG1//MYOCD//CDH5//RECK//ANGPT1//PARVA//FGF2//SLIT2//BAI3//SERPINF1//SFRP1//AQP1//C3//CD34//CMA1//PTGIS//IGF1//TCF21//ERRFI1//ACTA2//OSR1//FRZB//
GO:0048646	anatomical structure formation involved in morphogenesis	Biological process	89	1615	428	14747	1.89879199097248	1.33587793255842e-09	6.69159692778938e-07	8.87423322422447	APOD//CAV1//EPAS1//FGF10//FGFR1//KDR//MEOX2//SHB//TEK//SCG2//CALCRL//APOLD1//CXCL12//TGFBR2//FOXC1//NTRK2//FZD4//TIPARP//HEG1//MYOCD//CD44//FGF2//PBX1//TCF21//SPRY1//SFRP1//DLC1//SMAD9//MEF2C//PTHLH//ANGPT1//PARVA//SLIT2//CPE//ANK2//CACNB4//CNTN1//DPYSL3//GFRA1//ITGA9//LAMA2//MYH10//MYH11//OPHN1//PRNP//SLIT3//TRPC1//MYL9//CAP2//BOC//KCNH1//CDON//IGF1//BAI3//SERPINF1//DMD//FAIM2//NR4A2//DCLK1//NFI…
GO:0072358	cardiovascular system development	Biological process	54	769	428	14747	2.41950949770913	1.38577545228195e-09	6.69159692778938e-07	8.85830713605566	APOD//CAV1//EPAS1//FGF10//FGFR1//KDR//MEOX2//SHB//TEK//SCG2//CALCRL//APOLD1//MEF2C//TGFBR2//TGFBR3//PPAP2B//CXCL12//FOXC1//NTRK2//FZD4//TIPARP//HEG1//MYOCD//FRZB//SFRP1//TCF21//CDH5//RECK//ANGPT1//PARVA//FGF2//SLIT2//DLC1//CPE//ANK2//OXCT1//VCAM1//OSR1//MYH10//TTN//BAI3//SERPINF1//AQP1//C3//CD34//CMA1//PTGIS//PLN//MYH11//ACTC1//ADAMTS1//IGF1//ERRFI1//ACTA2//
GO:0072359	circulatory system development	Biological process	54	769	428	14747	2.41950949770913	1.38577545228195e-09	6.69159692778938e-07	8.85830713605566	APOD//CAV1//EPAS1//FGF10//FGFR1//KDR//MEOX2//SHB//TEK//SCG2//CALCRL//APOLD1//MEF2C//TGFBR2//TGFBR3//PPAP2B//CXCL12//FOXC1//NTRK2//FZD4//TIPARP//HEG1//MYOCD//FRZB//SFRP1//TCF21//CDH5//RECK//ANGPT1//PARVA//FGF2//SLIT2//DLC1//CPE//ANK2//OXCT1//VCAM1//OSR1//MYH10//TTN//BAI3//SERPINF1//AQP1//C3//CD34//CMA1//PTGIS//PLN//MYH11//ACTC1//ADAMTS1//IGF1//ERRFI1//ACTA2//
GO:0031589	cell-substrate adhesion	Biological process	26	222	428	14747	4.03534141618254	1.47473311701456e-09	6.69159692778938e-07	8.83128656700447	PIK3R1//CD36//CCL21//SFRP1//CD44//ECM2//TEK//TNXB//ITGA8//FBLN5//SORBS1//LYVE1//FREM1//VIT//ABI3BP//SMOC2//CCDC80//FZD4//BVES//PARVA//CD34//ARHGAP6//DLC1//KDR//APOD//ANGPT1//
GO:0009653	anatomical structure morphogenesis	Biological process	106	2071	428	14747	1.76354147393692	1.5434591362064e-09	6.69159692778938e-07	8.8115048641767	MGP//APOD//CAV1//EPAS1//FGF10//FGFR1//KDR//MEOX2//SHB//TEK//SCG2//CALCRL//APOLD1//CXCL12//TGFBR2//FOXC1//NTRK2//FZD4//TIPARP//HEG1//MYOCD//CD44//FGF2//PBX1//TCF21//PPAP2B//SPRY1//TGFBR3//SFRP1//DLC1//SMAD9//MEF2C//PTHLH//ANGPT1//PARVA//SLIT2//CPE//SLIT3//ANK2//CACNB4//CNTN1//DPYSL3//GFRA1//ITGA9//LAMA2//MYH10//MYH11//OPHN1//PRNP//TRPC1//MYL9//CAP2//BOC//KCNH1//CDON//KIT//WASF3//FERMT2//BVES//PALM…
GO:0007275	multicellular organismal development	Biological process	171	3972	428	14747	1.48336074484005	2.06207403480152e-09	8.19502589330704e-07	8.68569574626464	COL19A1//FGFR1//FOXC1//FRZB//IGF1//IGFBP4//PTHLH//TLL1//PAPSS2//MGP//APOD//CAV1//EPAS1//FGF10//KDR//MEOX2//SHB//TEK//SCG2//CALCRL//APOLD1//KIT//ADAMTS1//MEF2C//TGFBR2//TGFBR3//PPAP2B//CXCL12//NTRK2//FZD4//TIPARP//HEG1//MYOCD//CST3//CHRDL1//OSR1//ITGA8//SLIT2//SPRY1//RDH10//SMAD9//SFRP1//TCF21//CD44//FGF2//PBX1//ANGPT1//MYH10//TTN//EDNRB//NR4A2//NR2F1//DCLK1//GFRA1//TENC1//ARID5B//DLC1//LDB2//APCD…
GO:0061061	muscle structure development	Biological process	39	464	428	14747	2.896053214631	2.47901156308823e-09	9.09415857259059e-07	8.6057214475066	CRYAB//DMD//IGF1//LAMA2//MEF2C//SGCD//TAGLN//BVES//CHODL//CAV1//COL19A1//MEOX2//FOXP2//KCNH1//CDON//CACNB4//MUSK//MYOCD//TCF21//TMOD1//ACTC1//TTN//MYH11//ANK2//EDNRB//BOC//FGF10//EPAS1//ARID5B//RCAN1//FLNC//MYH10//FOXC1//TGFBR3//TGFBR2//FGF2//FGFR1//CNTFR//ITGA8//
GO:0072001	renal system development	Biological process	27	246	428	14747	3.78171301572829	2.99671663382502e-09	1.02081011619368e-06	8.52335432151361	FGF10//FOXC1//ITGA8//SLIT2//SPRY1//RDH10//FGFR1//SMAD9//SFRP1//TCF21//OSR1//CD44//FGF2//PBX1//GFRA1//ADAMTS1//TENC1//TIPARP//ARID5B//MYOCD//GCNT4//MEF2C//CD34//ANGPT1//TEK//GPC3//ACTA2//
GO:0048856	anatomical structure development	Biological process	169	3934	428	14747	1.48017225814728	3.30748349728406e-09	1.05155925323651e-06	8.48050231405092	COL19A1//FGFR1//FOXC1//FRZB//IGF1//IGFBP4//PTHLH//TLL1//PAPSS2//MGP//APOD//CAV1//EPAS1//FGF10//KDR//MEOX2//SHB//TEK//SCG2//CALCRL//APOLD1//KIT//ADAMTS1//MEF2C//TGFBR2//TGFBR3//PPAP2B//CXCL12//NTRK2//FZD4//TIPARP//HEG1//MYOCD//CST3//CHRDL1//OSR1//ITGA8//SLIT2//SPRY1//RDH10//SMAD9//SFRP1//TCF21//CD44//FGF2//PBX1//ANGPT1//MYH10//TTN//EDNRB//NR4A2//NR2F1//DCLK1//GFRA1//TENC1//ARID5B//DLC1//LDB2//APCD…
GO:0001655	urogenital system development	Biological process	29	285	428	14747	3.50600918183309	4.46188227959993e-09	1.32991978696325e-06	8.35048189214151	FGF10//FOXC1//ITGA8//SLIT2//SPRY1//RDH10//FGFR1//SMAD9//SFRP1//TCF21//OSR1//CD44//FGF2//PBX1//GFRA1//ADAMTS1//TENC1//TIPARP//ARID5B//MYOCD//IGF1//SERPINF1//GCNT4//MEF2C//CD34//ANGPT1//TEK//GPC3//ACTA2//
GO:0001568	blood vessel development	Biological process	40	498	428	14747	2.76751867282213	5.63650170108319e-09	1.58120450661563e-06	8.24899035759342	APOD//CAV1//EPAS1//FGF10//FGFR1//KDR//MEOX2//SHB//TEK//SCG2//CALCRL//APOLD1//CXCL12//TGFBR2//FOXC1//NTRK2//FZD4//TIPARP//HEG1//MYOCD//CDH5//RECK//ANGPT1//PARVA//FGF2//SLIT2//BAI3//SERPINF1//SFRP1//AQP1//C3//CD34//CMA1//PTGIS//ACTA2//OSR1//TCF21//MEF2C//TGFBR3//PPAP2B//
GO:0032502	developmental process	Biological process	186	4496	428	14747	1.42543215984302	6.24193894187881e-09	1.65376704521222e-06	8.20468048388197	COL19A1//FGFR1//FOXC1//FRZB//IGF1//IGFBP4//PTHLH//TLL1//PAPSS2//MGP//APOD//CAV1//EPAS1//FGF10//KDR//MEOX2//SHB//TEK//SCG2//CALCRL//APOLD1//KIT//ADAMTS1//MEF2C//TGFBR2//TGFBR3//PPAP2B//CXCL12//NTRK2//FZD4//TIPARP//HEG1//MYOCD//SFRP1//CST3//CHRDL1//OSR1//ITGA8//SLIT2//SPRY1//RDH10//SMAD9//TCF21//CD44//FGF2//PBX1//ANGPT1//MYH10//TTN//CDON//EDNRB//NR4A2//NR2F1//DCLK1//GFRA1//TENC1//ARID5B//DLC1//LDB2…
GO:0044699	single-organism process	Biological process	362	10796	428	14747	1.1553288168342	9.27570272356774e-09	2.3282013836155e-06	8.03265317848844	WEE1//CCNC//DIRAS3//SPDYA//CETN2//PRKAR2B//CAV1//FGFR1//MEF2C//MAPK4//SCG2//DOK5//FGF2//LPAR1//FGF10//GHR//KIT//TACC1//MYH10//COL19A1//FOXC1//FRZB//IGF1//IGFBP4//PTHLH//TLL1//PAPSS2//MGP//CHRDL2//CHRDL1//IGSF10//KCNMB4//APOD//EPAS1//KDR//MEOX2//SHB//TEK//CALCRL//APOLD1//SPA17//ADAMTS1//EMP1//TGFBR3//FBLN5//MYOCD//TGFBR2//PPAP2B//CXCL12//NTRK2//FZD4//TIPARP//HEG1//PTPRD//SELP//VCAM1//NLGN1//CADM3/…
GO:0050896	response to stimulus	Biological process	250	6642	428	14747	1.29688375024976	1.21667027425834e-08	2.90115026896901e-06	7.91482710251949	CAV1//FGFR1//MEF2C//MAPK4//SCG2//DOK5//FGF2//LPAR1//FGF10//GHR//KIT//APOD//MYOCD//GNG7//CRYAB//CST3//EPAS1//KCNMA1//SMAD9//NR4A2//SOD3//TGFBR3//VCAM1//PDLIM1//APOLD1//MYH10//C3//FCER1A//CLU//A2M//PTX3//CNTFR//GNAL//GCNT4//COLEC12//CD44//CCL21//ANO6//ANXA1//IL6ST//SLIT2//DARC//HTN3//CTSG//ACTA2//CHRM2//CXCL12//DCLK1//ANGPT1//CD36//CFD//F13A1//IGF1//PDE1A//PIK3R1//PRKAR2B//SELP//TEK//TTN//WEE1//TFP…
GO:0048513	organ development	Biological process	114	2417	428	14747	1.62513001751611	3.44023005930196e-08	7.81259864419574e-06	7.46341251378181	MGP//FOXC1//KDR//KIT//ADAMTS1//CST3//CHRDL1//FGF10//ITGA8//SLIT2//SPRY1//RDH10//EDNRB//FGF2//FGFR1//GFRA1//TCF21//TENC1//TIPARP//ARID5B//OSR1//TGFBR3//EPAS1//LDB2//APCDD1//MEF2C//PTHLH//NFIB//CRYAB//TGFBR2//CDON//SFRP1//DLC1//PARVA//HEG1//CPE//MYOCD//ANK2//PBX1//SLIT3//APOD//CLN5//FRZB//NNAT//OXCT1//CXCL12//SEPP1//FZD4//PCDH18//CADM2//TEK//VCAM1//CALCRL//MYH10//TTN//DMD//IGF1//LAMA2//SGCD//TAGLN/…
GO:0003012	muscle system process	Biological process	28	295	428	14747	3.27036274354507	3.78048208612088e-08	8.19505412214113e-06	7.42245281550873	TTN//ACTA2//ACTG2//CRYAB//DES//MYH11//FXYD1//SCN7A//TPM2//MYL9//SORBS1//LMOD1//CALCRL//CNN3//CAV1//CNN1//CASQ2//MYOCD//IGF1//IL6ST//ANK2//DMD//PLN//EDNRB//PIK3C2A//ACTC1//TMOD1//KCNMA1//
GO:0006936	muscle contraction	Biological process	26	263	428	14747	3.4062577733556	5.16036409500146e-08	1.06999027691574e-05	7.28731965518062	CALCRL//MYL9//CNN3//MYH11//CAV1//CNN1//CASQ2//TTN//MYOCD//ANK2//DMD//PLN//EDNRB//ACTA2//PIK3C2A//ACTC1//DES//TMOD1//TPM2//KCNMA1//ACTG2//CRYAB//FXYD1//SCN7A//SORBS1//LMOD1//
GO:0007517	muscle organ development	Biological process	30	343	428	14747	3.0136099833792	7.72694467616957e-08	1.53540829836053e-05	7.11199219723087	CAV1//COL19A1//MEF2C//MEOX2//FOXP2//KCNH1//CDON//CACNB4//MUSK//MYOCD//TCF21//DMD//IGF1//BOC//ARID5B//RCAN1//ACTC1//TTN//FOXC1//TGFBR3//TGFBR2//FGF2//FGFR1//CNTFR//CRYAB//LAMA2//SGCD//TAGLN//BVES//CHODL//
GO:0009605	response to external stimulus	Biological process	69	1247	428	14747	1.9065251931739	1.19781533902831e-07	2.2849525407304e-05	6.92161012971174	MYOCD//C3//FCER1A//A2M//CCL21//ANO6//KIT//ANXA1//IL6ST//SLIT2//FGF2//CXCL12//CCRL1//RCAN1//TGFBR2//ANK2//CACNB4//CNTN1//DPYSL3//FGFR1//GFRA1//ITGA9//LAMA2//MYH10//MYH11//OPHN1//PRNP//SLIT3//TRPC1//MYL9//CAP2//BOC//GATM//OXCT1//VCAM1//LIPG//CAV1//PDK4//SFRP1//SELP//NTRK2//AQP1//CD36//CD34//CFH//PTGER3//CST3//NR4A2//GHR//TTN//FOXP2//SCG2//EDNRB//CMA1//PTGIS//TEK//CALCRL//FABP4//PLA2G2A//ANGPT1//FGF…
GO:0044767	single-organism developmental process	Biological process	147	3455	428	14747	1.46598387816655	1.38737818824449e-07	2.54477176143768e-05	6.85780513757147	MGP//APOD//CAV1//EPAS1//FGF10//FGFR1//KDR//MEOX2//SHB//TEK//SCG2//CALCRL//APOLD1//FOXC1//KIT//ADAMTS1//MEF2C//TGFBR2//TGFBR3//PPAP2B//CXCL12//NTRK2//FZD4//TIPARP//HEG1//MYOCD//CST3//CHRDL1//ITGA8//SLIT2//SPRY1//RDH10//CD44//FGF2//PBX1//TCF21//ANGPT1//MYH10//TTN//EDNRB//GFRA1//TENC1//ARID5B//OSR1//SFRP1//DLC1//SMAD9//CDH5//RECK//PTHLH//PARVA//CRYAB//CDON//CPE//ANK2//CNTFR//NME5//GATM//EDA2R//FOXP2…
GO:0030198	extracellular matrix organization	Biological process	22	209	428	14747	3.62690605017216	1.87094657213298e-07	3.25642574407593e-05	6.72793861429536	CST3//CMA1//CTSG//DPT//FOXC1//TNXB//COL14A1//MFAP5//MYH11//FBLN5//COL19A1//ECM2//FBLN1//VIT//TLL1//RECK//ITGA8//GLT25D2//ABI3BP//SMOC2//CRISPLD2//CCDC80//
GO:0003008	system process	Biological process	86	1711	428	14747	1.73184233956204	1.91192956246857e-07	3.25642574407593e-05	6.71852811163874	PLN//ANK2//CASQ2//DMD//EPAS1//NLGN1//HEG1//CORIN//CAV1//EDNRB//CD34//AQP1//TTN//ACTA2//ACTG2//CRYAB//DES//MYH11//FXYD1//SCN7A//TPM2//MYL9//SORBS1//LMOD1//CALCRL//CNN3//CNN1//CACNB4//GNAL//GNG7//KCNH1//KCNMA1//PMP22//ABCC9//PDE7B//KCNMB4//KCNIP1//NCALD//TMOD2//BCHE//CLN5//EYA4//EFEMP1//RORB//TIMP3//RDH10//FGFR1//FZD4//SOBP//MEF2C//PRNP//VIP//NTRK2//PRKAR2B//PTN//MUSK//ITGA8//RCAN1//MEOX2//CXCL12//…
GO:0043062	extracellular structure organization	Biological process	22	210	428	14747	3.60963506898086	2.03476783880852e-07	3.34614062871649e-05	6.69148513537053	CST3//CMA1//CTSG//COL19A1//ECM2//FBLN1//VIT//TLL1//COL14A1//RECK//ITGA8//GLT25D2//ABI3BP//SMOC2//CRISPLD2//CCDC80//DPT//FOXC1//TNXB//MFAP5//MYH11//FBLN5//
GO:0060537	muscle tissue development	Biological process	28	322	428	14747	2.996139780577	2.38970668660543e-07	3.7988370628071e-05	6.62165540123011	CAV1//COL19A1//MEF2C//MEOX2//FOXP2//KCNH1//CDON//CACNB4//MUSK//MYOCD//TCF21//DMD//IGF1//BOC//PLN//MYH11//TTN//RCAN1//ITGA8//TIPARP//ACTC1//MYH10//FOXC1//TGFBR3//TGFBR2//FGF2//FGFR1//OSR1//
GO:0007399	nervous system development	Biological process	86	1729	428	14747	1.71381274898245	3.01724511336545e-07	4.6416909502064e-05	6.52038940740605	FGFR1//MYH10//NTRK2//NR4A2//NR2F1//DCLK1//SFRP1//DLC1//ANK2//CACNB4//CNTN1//DPYSL3//GFRA1//ITGA9//LAMA2//MYH11//OPHN1//PRNP//SLIT3//TRPC1//SLIT2//MYL9//CAP2//BOC//NLGN1//RCAN1//RCAN2//APOD//CLN5//CST3//FOXC1//FRZB//NNAT//OXCT1//CXCL12//SEPP1//TGFBR2//FZD4//PCDH18//CADM2//EDNRB//PMP22//DMD//MUSK//FGF2//IGF1//NFIB//LPAR1//WASF3//MAP1B//PTPRS//FAIM2//FOXP2//NME5//AQP1//FGF10//TACC1//CDON//ASPA//MEF2…
GO:0007160	cell-matrix adhesion	Biological process	18	149	428	14747	4.16242237972778	3.19539977846602e-07	4.76214423234514e-05	6.49547479925194	PIK3R1//CD36//CCL21//SFRP1//CD34//ARHGAP6//DLC1//SORBS1//KDR//TEK//APOD//CD44//ECM2//TNXB//ITGA8//FBLN5//LYVE1//FREM1//
GO:0023052	signaling	Biological process	185	4704	428	14747	1.3550781001653	4.05350961155281e-07	5.68564333455746e-05	6.39216879286025	CAV1//FGFR1//MEF2C//MAPK4//SCG2//DOK5//FGF2//LPAR1//FGF10//GHR//KIT//SPRY1//FCER1A//CLU//BVES//COLEC12//CD44//FRZB//FZD4//ZRANB1//APCDD1//ANXA1//BMX//C3//CD34//CNTFR//RCAN1//EPAS1//ERG//FGF7//GEM//GNAL//GNG11//IGF1//IGFBP4//MFAP4//PPP1R12A//NR4A2//OPHN1//PDE1A//PRKAR2B//RLN1//CXCL12//SHB//TEK//NR2F1//TNXB//SPARCL1//RGS5//PTPLA//CAP2//IQGAP2//PDE7B//KCNIP1//SPA17//SLC44A2//SMOC2//CNTNAP3//PPP1R1C/…
GO:0044700	single organism signaling	Biological process	185	4704	428	14747	1.3550781001653	4.05350961155281e-07	5.68564333455746e-05	6.39216879286025	CAV1//FGFR1//MEF2C//MAPK4//SCG2//DOK5//FGF2//LPAR1//FGF10//GHR//KIT//SPRY1//FCER1A//CLU//BVES//COLEC12//CD44//FRZB//FZD4//ZRANB1//APCDD1//ANXA1//BMX//C3//CD34//CNTFR//RCAN1//EPAS1//ERG//FGF7//GEM//GNAL//GNG11//IGF1//IGFBP4//MFAP4//PPP1R12A//NR4A2//OPHN1//PDE1A//PRKAR2B//RLN1//CXCL12//SHB//TEK//NR2F1//TNXB//SPARCL1//RGS5//PTPLA//CAP2//IQGAP2//PDE7B//KCNIP1//SPA17//SLC44A2//SMOC2//CNTNAP3//PPP1R1C/…
GO:0048514	blood vessel morphogenesis	Biological process	33	438	428	14747	2.59597042632185	5.63137958285423e-07	7.67315692303766e-05	6.2493851980749	APOD//CAV1//EPAS1//FGF10//FGFR1//KDR//MEOX2//SHB//TEK//SCG2//CALCRL//APOLD1//CXCL12//TGFBR2//FOXC1//NTRK2//FZD4//TIPARP//HEG1//MYOCD//ANGPT1//PARVA//FGF2//SLIT2//BAI3//SERPINF1//SFRP1//AQP1//C3//CD34//CMA1//PTGIS//TCF21//
GO:0060548	negative regulation of cell death	Biological process	42	637	428	14747	2.27179829516278	5.94949261249579e-07	7.88142507472012e-05	6.22552007040409	ANGPT1//ANXA1//AQP1//CD44//CLU//CRYAB//EDNRB//FGF10//FGFR1//FOXC1//IGF1//IL6ST//KDR//MEF2C//PIK3R1//PRNP//PTGFR//CXCL12//SFRP1//TEK//VIP//SCG2//NME5//HIPK3//FAIM2//TAF9B//OSR1//MYOCD//KIT//KANK2//CNTFR//NTRK2//NR4A2//ITSN1//CD34//GPAM//GHR//CCL21//CAV1//PDK4//CST3//FGF2//
GO:0007165	signal transduction	Biological process	168	4196	428	14747	1.37953814491772	6.8577056467149e-07	8.83902654842794e-05	6.16382116004215	CAV1//FGFR1//MEF2C//MAPK4//SCG2//DOK5//FGF2//LPAR1//FGF10//GHR//KIT//CLU//COLEC12//CD44//FRZB//FZD4//ZRANB1//APCDD1//KDR//MUSK//NTRK2//ROR1//TEK//ANGPTL1//BMX//PLCB4//PRKAR2B//DCLK1//TENC1//PREX2//ASB5//DCDC1//ERRFI1//TSPYL2//ANXA1//CD36//EDNRB//GEM//GFRA1//KLRB1//LIFR//KLRG1//CD160//GNG7//ANGPT1//EFEMP1//PDE1A//PIK3C2A//PIK3R1//SPRY1//CCNC//SMAD9//TGFBR2//TGFBR3//FMOD//PTN//PTPRD//BAI3//C3//CHRM…
GO:0007420	brain development	Biological process	36	507	428	14747	2.4465520101753	7.0893135151165e-07	8.89708846147121e-05	6.14939581714855	CNTN1//PTPRS//FAIM2//FOXP2//DLC1//NME5//MYH10//AQP1//NFIB//FGF2//SLIT2//FGFR1//IGF1//FGF10//NR4A2//NTRK2//TACC1//CDON//NR2F1//DCLK1//CMA1//SMAD9//FZD4//APOD//CLN5//CST3//FOXC1//FRZB//NNAT//OXCT1//CXCL12//SEPP1//SFRP1//TGFBR2//PCDH18//CADM2//
GO:0048468	cell development	Biological process	76	1496	428	14747	1.75041856164726	7.70581682123348e-07	9.40135627704832e-05	6.11318131902832	EDNRB//TGFBR3//HEG1//PTHLH//CXCL12//KIT//NME5//ANK2//CACNB4//CNTN1//DPYSL3//FGFR1//GFRA1//ITGA9//LAMA2//MYH10//MYH11//OPHN1//PRNP//SLIT3//TRPC1//SLIT2//MYL9//CAP2//BOC//MUSK//DMD//SFRP1//FRZB//MYOCD//NTRK2//LPAR1//PMP22//WASF3//APOD//FOXC1//RDH10//IGF1//MAP1B//NR4A2//DCLK1//NFIB//ASPA//MEF2C//TMOD1//ACTC1//TTN//PRICKLE2//TEK//FZD4//BVES//PARVA//FGF10//LDB2//RORB//CLN5//NLGN1//PBX1//ZEB1//CDON//FG…
GO:0051716	cellular response to stimulus	Biological process	196	5102	428	14747	1.32365720608008	7.88539004155867e-07	9.40135627704832e-05	6.10317681993721	CAV1//FGFR1//MEF2C//MAPK4//SCG2//DOK5//FGF2//LPAR1//FGF10//GHR//KIT//MYOCD//CLU//COLEC12//CCL21//SLIT2//CD44//FRZB//FZD4//ZRANB1//APCDD1//ANXA1//BMX//C3//CD34//CNTFR//RCAN1//EPAS1//ERG//FGF7//GEM//GNAL//GNG11//IGF1//IGFBP4//MFAP4//PPP1R12A//NR4A2//OPHN1//PDE1A//PRKAR2B//RLN1//CXCL12//SHB//TEK//NR2F1//TNXB//SPARCL1//RGS5//PTPLA//CAP2//IQGAP2//PDE7B//KCNIP1//SPA17//SLC44A2//SMOC2//CNTNAP3//PPP1R1C/…
GO:0007154	cell communication	Biological process	187	4814	428	14747	1.33842928918381	8.34330630725814e-07	9.70468970227172e-05	6.07866181189861	CAV1//FGFR1//MEF2C//MAPK4//SCG2//DOK5//FGF2//LPAR1//FGF10//GHR//KIT//MYOCD//SPRY1//FCER1A//CLU//COLEC12//CD44//FRZB//FZD4//ZRANB1//APCDD1//ANXA1//BMX//C3//CD34//CNTFR//RCAN1//EPAS1//ERG//FGF7//GEM//GNAL//GNG11//IGF1//IGFBP4//MFAP4//PPP1R12A//NR4A2//OPHN1//PDE1A//PRKAR2B//RLN1//CXCL12//SHB//TEK//NR2F1//TNXB//SPARCL1//RGS5//PTPLA//CAP2//IQGAP2//PDE7B//KCNIP1//SPA17//SLC44A2//SMOC2//CNTNAP3//PPP1R1C…
GO:0018108	peptidyl-tyrosine phosphorylation	Biological process	20	201	428	14747	3.42841865439159	1.64993171672152e-06	0.000187345818024879	5.78253402891621	ERRFI1//KDR//IL6ST//KIT//GHR//IGF1//CAV1//PDGFD//ANGPT1//CD36//CD44//FCER1A//FGF7//FGF10//PPAP2B//SFRP1//EFEMP1//FGFR1//TEK//WEE1//
GO:0009888	tissue development	Biological process	67	1288	428	14747	1.79233361873803	1.74033744367811e-06	0.000193015564393044	5.75936653578708	MGP//CXCL12//TGFBR2//CD44//FGF2//PBX1//TCF21//EDNRB//TGFBR3//SFRP1//DLC1//HEG1//LDB2//APCDD1//MEF2C//FGFR1//NFIB//OSR1//CD34//KDR//PTHLH//BMX//CAV1//COL19A1//MEOX2//FOXP2//KCNH1//CDON//CACNB4//MUSK//DMD//EMP1//FGF7//UGCG//EDA2R//CST3//MYOCD//FOXC1//RDH10//FRZB//IGF1//ANXA1//PTN//FGF10//HTN3//EFEMP1//APOD//GATM//ERRFI1//APOLD1//BOC//GCNT4//PLN//MYH11//TTN//RCAN1//ITGA8//TIPARP//SLIT2//SMAD9//CHRDL…
GO:0018212	peptidyl-tyrosine modification	Biological process	20	203	428	14747	3.39464113070301	1.9258628569989e-06	0.000205048337377221	5.71537464274069	ERRFI1//EFEMP1//FGFR1//KDR//KIT//TEK//WEE1//IL6ST//GHR//IGF1//CAV1//PDGFD//ANGPT1//CD36//CD44//FCER1A//FGF7//FGF10//PPAP2B//SFRP1//
GO:0042221	response to chemical stimulus	Biological process	120	2786	428	14747	1.48408933854855	1.93482390060284e-06	0.000205048337377221	5.71335855647284	APOD//CAV1//GNAL//NR4A2//CCL21//KIT//SLIT2//KCNMB4//KCNIP1//ALDH1A1//FMO1//GSTA2//GSTM5//MAT2A//PTGIS//PAPSS2//FGF2//CXCL12//CCRL1//GPX3//TSPYL2//CCNC//SMAD9//TGFBR2//TGFBR3//FMOD//ANK2//CACNB4//CNTN1//DPYSL3//FGFR1//GFRA1//ITGA9//LAMA2//MYH10//MYH11//OPHN1//PRNP//SLIT3//TRPC1//MYL9//CAP2//BOC//GATM//OXCT1//VCAM1//LIPG//FGF7//FGF10//PDK4//PIK3C2A//PIK3R1//SORBS1//CAB39L//PDE1A//PRKAR2B//ACTC1//AN…
GO:0032101	regulation of response to external stimulus	Biological process	29	382	428	14747	2.61573983461369	2.39054910751071e-06	0.00024783758029823	5.62150233044472	C3//FCER1A//A2M//ANO6//ANXA1//IL6ST//SLIT2//SELP//CAV1//CD36//CD34//CFH//PTGER3//TGFBR2//CMA1//PTGIS//TEK//CALCRL//FABP4//PLA2G2A//CCL21//KDR//FGF10//CXCL12//SCG2//FGF2//LPAR1//APOD//ANKRD42//
GO:0010810	regulation of cell-substrate adhesion	Biological process	14	107	428	14747	4.50821032404577	2.52812463889951e-06	0.000256523966019399	5.59720151873936	PIK3R1//CD36//CCL21//SFRP1//ECM2//VIT//ABI3BP//SMOC2//CCDC80//FZD4//KDR//TEK//APOD//ARHGAP6//
GO:0044763	single-organism cellular process	Biological process	325	9709	428	14747	1.15337031928175	2.84122762886415e-06	0.000282287803376107	5.54649397078272	WEE1//CCNC//DIRAS3//SPDYA//CETN2//PRKAR2B//CAV1//FGFR1//MEF2C//MAPK4//SCG2//DOK5//FGF2//LPAR1//FGF10//GHR//KIT//TACC1//MYH10//MGP//KCNMB4//SPA17//EMP1//TGFBR3//IGFBP4//FBLN5//MYOCD//FOXC1//KDR//NTRK2//TGFBR2//FZD4//TIPARP//HEG1//PTPRD//SELP//VCAM1//NLGN1//CADM3//CAPN6//MAP1B//SFRP1//CXCL12//CDON//EDNRB//SPRY1//NR4A2//NR2F1//DCLK1//CCL21//CST3//FCER1A//CLU//SRPX//PIK3R1//CD36//SLIT2//NFIB//OSR1//P…
GO:0016477	cell migration	Biological process	49	851	428	14747	1.98393039524693	3.40096036700642e-06	0.000331003673270482	5.46839842907601	CXCL12//EDNRB//FGFR1//MYH10//NTRK2//NR4A2//NR2F1//DCLK1//FGF2//KDR//SLIT2//CCL21//KIT//BDKRB1//SELP//OPHN1//FOXC1//PPAP2A//PPAP2B//ANGPT1//TEK//FGF10//TGFBR3//TGFBR2//TNS1//ARID5B//IGF1//LAMA2//NEXN//PIK3R1//PTP4A1//DPYSL3//SFRP1//DLC1//PODN//ITGA9//SCG2//CAV1//CD34//JAM2//VCAM1//FGF7//PARVA//LPAR1//APOD//GFRA1//NFATC2//GPC6//ZRANB1//
GO:0007166	cell surface receptor signaling pathway	Biological process	104	2349	428	14747	1.52549305132826	3.62427390250774e-06	0.000345683244821188	5.44077898818821	CAV1//CD44//FRZB//FZD4//ZRANB1//APCDD1//KDR//MUSK//NTRK2//ROR1//TEK//ANGPTL1//DOK5//ERRFI1//GNG7//ANGPT1//EFEMP1//PDE1A//PIK3C2A//PIK3R1//PRKAR2B//SPRY1//CCNC//SMAD9//TGFBR2//TGFBR3//FMOD//PTN//PTPRD//BAI3//C3//CHRM2//LPAR1//GNG11//PTGER3//PTGFR//CXCL12//VIP//AKAP12//GPR64//LPHN3//CCRL1//ELTD1//PREX2//CALCRL//GLP2R//GNAL//PTHLH//EDNRB//BDKRB1//PPAP2A//CACNB4//CPE//CNTN1//FOXC1//CDON//BOC//ITGA9//…
GO:0040011	locomotion	Biological process	65	1266	428	14747	1.76904777723642	3.9486827355484e-06	0.000364094565354139	5.40354775908084	SPA17//CXCL12//EDNRB//FGFR1//MYH10//NTRK2//NR4A2//NR2F1//DCLK1//FGF2//KDR//SLIT2//CCL21//KIT//BDKRB1//SELP//OPHN1//CCRL1//ANK2//CACNB4//CNTN1//DPYSL3//GFRA1//ITGA9//LAMA2//MYH11//PRNP//SLIT3//TRPC1//MYL9//CAP2//BOC//FOXC1//PPAP2A//PPAP2B//ANGPT1//TEK//FGF10//TGFBR3//TGFBR2//TNS1//ARID5B//IGF1//NFATC2//GPC6//ZRANB1//NEXN//PIK3R1//PTP4A1//SFRP1//DLC1//PODN//FZD4//BVES//TTN//SCG2//CD34//CAV1//JAM2//…
GO:0003013	circulatory system process	Biological process	27	350	428	14747	2.65800400534045	3.96999735760437e-06	0.000364094565354139	5.40120978229941	PLN//ANK2//CASQ2//DMD//EPAS1//HEG1//CORIN//CAV1//RCAN1//MEOX2//CXCL12//CHRM2//DES//ACTA2//CD34//EDNRB//VIP//PIK3C2A//KCNMB4//TEK//ANGPT1//SLIT2//BDKRB1//FOXC1//ACTC1//TTN//KCNMA1//
GO:0014706	striated muscle tissue development	Biological process	25	310	428	14747	2.77867802230932	4.16483656309043e-06	0.000374756708856194	5.38040203654786	CAV1//COL19A1//MEF2C//MEOX2//FOXP2//KCNH1//CDON//CACNB4//MUSK//MYOCD//TCF21//DMD//IGF1//BOC//PLN//MYH11//TTN//RCAN1//ACTC1//MYH10//FOXC1//TGFBR3//TGFBR2//FGF2//FGFR1//
GO:0048869	cellular developmental process	Biological process	122	2891	428	14747	1.4540242518677	4.3838383141233e-06	0.000387157868889889	5.35814547199152	CAV1//FOXC1//KDR//NTRK2//TGFBR2//FZD4//TIPARP//HEG1//MYOCD//MEF2C//SFRP1//CDON//EDNRB//FGF2//FGF10//FGFR1//SPRY1//MYH10//NR4A2//NR2F1//DCLK1//TGFBR3//NFIB//OSR1//PTHLH//KIT//CXCL12//NME5//ANK2//CACNB4//CNTN1//DPYSL3//GFRA1//ITGA9//LAMA2//MYH11//OPHN1//PRNP//SLIT3//TRPC1//SLIT2//MYL9//CAP2//BOC//KCNH1//MUSK//DMD//DLC1//WASF3//FERMT2//BVES//PALMD//PARVA//RHOJ//IGF1//FRZB//CD36//PLA2G2A//LPAR1//PMP2…
GO:0007167	enzyme linked receptor protein signaling pathway	Biological process	50	886	428	14747	1.94444737452796	4.71124698440989e-06	0.000408507943066378	5.32686412752686	KDR//MUSK//NTRK2//ROR1//TEK//ANGPTL1//DOK5//ERRFI1//GNG7//ANGPT1//EFEMP1//PDE1A//PIK3C2A//PIK3R1//PRKAR2B//SPRY1//CCNC//SMAD9//TGFBR2//TGFBR3//FMOD//PTN//PTPRD//FGF2//FGF7//FGF10//FGFR1//PDK4//SORBS1//CAB39L//APOD//CHRDL1//ITGA8//MYOCD//CAV1//SFRP1//FZD4//GFRA1//KIT//IGF1//IGFBP4//CILP//TIPARP//ARID5B//GHR//FOXC1//MEF2C//ITSN1//IL6ST//LIFR//
GO:0030154	cell differentiation	Biological process	116	2718	428	14747	1.47051157736929	4.8951537550272e-06	0.000416874790316513	5.31023366261239	CAV1//FOXC1//KDR//NTRK2//TGFBR2//FZD4//TIPARP//HEG1//MYOCD//MEF2C//SFRP1//CDON//EDNRB//FGF2//FGF10//FGFR1//SPRY1//MYH10//NR4A2//NR2F1//DCLK1//TGFBR3//NFIB//OSR1//PTHLH//KIT//CXCL12//NME5//ANK2//CACNB4//CNTN1//DPYSL3//GFRA1//ITGA9//LAMA2//MYH11//OPHN1//PRNP//SLIT3//TRPC1//SLIT2//MYL9//CAP2//BOC//KCNH1//MUSK//DMD//IGF1//FRZB//CD36//PLA2G2A//LPAR1//PMP22//WASF3//APOD//RDH10//MAP1B//FAIM2//CLN5//TACC…
GO:0009611	response to wounding	Biological process	58	1096	428	14747	1.82338068763217	5.6689425209178e-06	0.000457877584764855	5.2464979464267	MYH10//C3//FCER1A//A2M//CD44//VCAM1//ANO6//ANXA1//IL6ST//ANGPT1//CAV1//CD36//CLU//CFD//F13A1//IGF1//KCNMA1//PDE1A//PIK3R1//PRKAR2B//SELP//TEK//TTN//WEE1//TFPI2//PAPSS2//MMRN1//KCNMB4//PLSCR4//JAM2//BDKRB1//DARC//IGFBP4//KIT//PTX3//CCL21//SCG2//AOC3//KLRG1//APOD//CD34//CFH//PTGER3//FGF2//FGF10//TGFBR2//GATM//CST3//DPYSL3//CMA1//PTGIS//CALCRL//FABP4//PLA2G2A//ANKRD42//FGF7//LYVE1//
GO:0030029	actin filament-based process	Biological process	33	487	428	14747	2.33477422326278	5.70431036412485e-06	0.000457877584764855	5.24379685311414	DPYSL3//OPHN1//TNXB//DLC1//FERMT2//DAAM2//RHOJ//CXCL12//ACTC1//MYH10//ARHGAP6//WASF3//DES//DMD//TMOD1//TPM2//TTN//MYH11//SLIT2//CCL21//EPB41L2//AQP1//CNN1//CNN3//FGF7//FGF10//KIT//SORBS1//SFRP1//PARVA//ANK2//PLN//TEK//
GO:0010811	positive regulation of cell-substrate adhesion	Biological process	10	58	428	14747	5.94062197873026	5.72641936754334e-06	0.000457877584764855	5.2421168501075	CD36//CCL21//SFRP1//KDR//TEK//ECM2//VIT//ABI3BP//SMOC2//CCDC80//
GO:0051174	regulation of phosphorus metabolic process	Biological process	64	1254	428	14747	1.75849990311377	5.76067416353351e-06	0.000457877584764855	5.23952668873483	CCNC//DIRAS3//FGF2//LPAR1//FGF10//GHR//KIT//CAV1//BDKRB1//PRNP//PPAP2B//SLIT2//C3//EDNRB//MUSK//TEK//CDON//ERRFI1//FABP4//TSPYL2//ANGPT1//GNAL//NTRK2//CAP2//FCER1A//PDK4//VIP//MEF2C//PTHLH//AKAP12//CALCRL//TGFBR2//BVES//ALDH1A1//DLC1//CNN3//PLN//SFRP1//PREX2//CCL21//DMD//CD44//PRKAR2B//SPRY1//PPP1R12A//IL6ST//IGF1//ARHGAP6//FGFR1//TPM2//TNXB//FZD4//HIPK3//RGS5//RGS22//PIK3R1//RCAN1//MYOCD//SPDYA/…
GO:0022603	regulation of anatomical structure morphogenesis	Biological process	38	605	428	14747	2.16415385803661	6.57636161027841e-06	0.000514142106875701	5.18201431453267	FGF2//FGF10//FGFR1//SPRY1//KDR//KIT//MYH10//DLC1//WASF3//FERMT2//BVES//PALMD//PARVA//RHOJ//SFRP1//TGFBR3//BAI3//SERPINF1//TEK//ZRANB1//SH3D19//CD44//CD34//TGFBR2//AQP1//C3//CMA1//PTGIS//MAP1B//NTRK2//SLIT2//PTPRD//CST3//FGF7//FOXP2//CD36//OSR1//NFIB//
GO:0001822	kidney development	Biological process	19	203	428	14747	3.22490907416786	7.37158661709388e-06	0.000558017405982868	5.13243902708139	FGF10//FOXC1//ITGA8//SLIT2//SPRY1//RDH10//OSR1//TCF21//GCNT4//CD34//ANGPT1//TEK//MEF2C//ACTA2//GFRA1//ADAMTS1//TENC1//TIPARP//ARID5B//
GO:0061448	connective tissue development	Biological process	19	203	428	14747	3.22490907416786	7.37158661709388e-06	0.000558017405982868	5.13243902708139	MGP//FGFR1//MEF2C//NFIB//OSR1//EFEMP1//PTHLH//CD44//SMAD9//TGFBR2//CHRDL2//GHR//FGF2//OXCT1//ARID5B//IGF1//FRZB//ACTA2//CD34//
GO:0030324	lung development	Biological process	16	151	428	14747	3.65092529553754	8.13215793490347e-06	0.000599001468598265	5.08979419550485	IGF1//KDR//PTHLH//TCF21//ERRFI1//MYOCD//FOXP2//FGF10//RDH10//TGFBR2//FGFR1//NFIB//FGF7//EPAS1//FGF2//HEG1//
GO:0019220	regulation of phosphate metabolic process	Biological process	63	1241	428	14747	1.74915654393879	8.16420538034959e-06	0.000599001468598265	5.0880860786215	CCNC//DIRAS3//FGF2//LPAR1//FGF10//GHR//KIT//CAV1//BDKRB1//PRNP//PPAP2B//SLIT2//C3//EDNRB//MUSK//TEK//CDON//ERRFI1//FABP4//TSPYL2//ANGPT1//GNAL//NTRK2//CAP2//FCER1A//VIP//MEF2C//PTHLH//AKAP12//CALCRL//TGFBR2//BVES//ALDH1A1//DLC1//CNN3//PLN//SFRP1//PREX2//CCL21//DMD//CD44//PRKAR2B//SPRY1//PPP1R12A//IL6ST//IGF1//ARHGAP6//FGFR1//TPM2//TNXB//FZD4//HIPK3//RGS5//RGS22//PIK3R1//RCAN1//MYOCD//SPDYA//GNG7/…
GO:0048286	lung alveolus development	Biological process	8	37	428	14747	7.4498610760293	8.68940079823044e-06	0.000619988697378135	5.0610101705012	FGF10//IGF1//KDR//PTHLH//TCF21//ERRFI1//MYOCD//FOXP2//
GO:0048608	reproductive structure development	Biological process	22	263	428	14747	2.88221811591628	8.84026660132379e-06	0.000619988697378135	5.05353463750526	FOXC1//KDR//KIT//ADAMTS1//FRZB//SFRP1//OSR1//RDH10//GFRA1//ARID5B//TIPARP//FGF10//TEX15//FZD4//TCF21//CST3//MYOCD//CD44//IGF1//SERPINF1//SLIT3//SLIT2//
GO:0061458	reproductive system development	Biological process	22	263	428	14747	2.88221811591628	8.84026660132379e-06	0.000619988697378135	5.05353463750526	FOXC1//KDR//KIT//ADAMTS1//FRZB//SFRP1//OSR1//RDH10//GFRA1//ARID5B//TIPARP//FGF10//TEX15//FZD4//TCF21//CST3//MYOCD//CD44//IGF1//SERPINF1//SLIT3//SLIT2//
GO:0043069	negative regulation of programmed cell death	Biological process	38	614	428	14747	2.13243173308168	9.22196452414896e-06	0.00063738476544444	5.03517655279499	ANGPT1//ANXA1//AQP1//CD44//CLU//CRYAB//EDNRB//FGF10//FGFR1//FOXC1//IGF1//IL6ST//KDR//MEF2C//PIK3R1//PRNP//PTGFR//CXCL12//SFRP1//TEK//VIP//SCG2//NME5//HIPK3//FAIM2//TAF9B//OSR1//MYOCD//CNTFR//NTRK2//NR4A2//ITSN1//GPAM//CCL21//CAV1//PDK4//KIT//KANK2//
GO:0006928	cellular component movement	Biological process	62	1221	428	14747	1.74958858603718	9.65759254541629e-06	0.000657957983558433	5.01513112146727	SPA17//CXCL12//EDNRB//FGFR1//MYH10//NTRK2//NR4A2//NR2F1//DCLK1//FGF2//KDR//SLIT2//CCL21//KIT//BDKRB1//SELP//NME5//OPHN1//FOXC1//PPAP2A//PPAP2B//ACTC1//ANGPT1//TEK//FGF10//TGFBR3//TGFBR2//TNS1//ARID5B//IGF1//GFRA1//NFATC2//GPC6//ZRANB1//DES//DMD//TMOD1//TPM2//TTN//LAMA2//NEXN//PIK3R1//PTP4A1//DPYSL3//SFRP1//DLC1//PODN//ITGA9//SCG2//MAP1B//CD34//CAV1//JAM2//VCAM1//FGF7//PARVA//LPAR1//ANK2//PLN//APO…
GO:0030323	respiratory tube development	Biological process	16	154	428	14747	3.5798033741959	1.04620765975389e-05	0.000702727370333282	4.98038210463293	EPAS1//FGF2//HEG1//IGF1//KDR//PTHLH//TCF21//ERRFI1//MYOCD//FOXP2//FGF10//RDH10//TGFBR2//FGFR1//NFIB//FGF7//
GO:0008015	blood circulation	Biological process	26	349	428	14747	2.56689339367485	1.1172820232311e-05	0.000740044162331822	4.95183718885982	PLN//ANK2//CASQ2//DMD//EPAS1//CORIN//CAV1//CHRM2//DES//ACTA2//CD34//EDNRB//VIP//PIK3C2A//KCNMB4//TEK//ANGPT1//SLIT2//BDKRB1//FOXC1//ACTC1//TTN//KCNMA1//RCAN1//MEOX2//CXCL12//
GO:0072012	glomerulus vasculature development	Biological process	6	19	428	14747	10.8807181505165	1.13557824063999e-05	0.000741859264330426	4.94478293779158	CD34//ACTA2//OSR1//TCF21//ANGPT1//TEK//
GO:0007417	central nervous system development	Biological process	41	692	428	14747	2.04144495165037	1.15430799381652e-05	0.000743904705744728	4.93767829675361	APOD//CLN5//CST3//FOXC1//FRZB//NNAT//OXCT1//CXCL12//SEPP1//SFRP1//TGFBR2//FZD4//PCDH18//CADM2//WASF3//PTPRS//CNTN1//FAIM2//FOXP2//DLC1//NME5//MYH10//AQP1//NFIB//FGF2//SLIT2//FGFR1//IGF1//NR4A2//DCLK1//NTRK2//FGF10//TACC1//CDON//ASPA//NR2F1//CMA1//SMAD9//IL6ST//RCAN1//RCAN2//
GO:0065007	biological regulation	Biological process	295	8713	428	14747	1.1665791582242	1.25383733857289e-05	0.000797273369020548	4.90175880125833	WEE1//CCNC//DIRAS3//CAV1//CD36//EDNRB//FGFR1//FOSB//MEF2C//NFIB//NFIX//ZEB1//TCF21//NR2F1//KANK2//TAF9B//MYOCD//OSR1//MAPK4//SCG2//DOK5//FGF2//LPAR1//FGF10//GHR//KIT//KCNMB4//PSTK//IGFBP4//FBLN5//SPRY1//ANXA1//C3//FCER1A//CLU//A2M//CD34//BVES//BDKRB1//PRNP//PPAP2B//SLIT2//MUSK//TEK//CDON//KDR//VIP//PIK3R1//CCL21//SFRP1//PLN//ANK2//CASQ2//DMD//EPAS1//TGFBR2//FOXP2//NLGN1//ANGPT1//RDH10//COLEC12//A…
GO:0007548	sex differentiation	Biological process	21	251	428	14747	2.88274006776632	1.40867918234682e-05	0.00088394618692263	4.85118790341367	FOXC1//KDR//KIT//ADAMTS1//SMAD9//FRZB//SFRP1//OSR1//RDH10//GFRA1//ARID5B//TIPARP//FGF10//TEX15//FZD4//TCF21//CST3//SLIT3//SLIT2//CNTFR//PBX1//
GO:0048870	cell motility	Biological process	50	925	428	14747	1.86246526900733	1.52540341054917e-05	0.000932647290372948	4.81661528693575	SPA17//CXCL12//EDNRB//FGFR1//MYH10//NTRK2//NR4A2//NR2F1//DCLK1//FGF2//KDR//SLIT2//CCL21//KIT//BDKRB1//SELP//OPHN1//FOXC1//PPAP2A//PPAP2B//ANGPT1//TEK//FGF10//TGFBR3//TGFBR2//TNS1//ARID5B//IGF1//GFRA1//NFATC2//GPC6//ZRANB1//LAMA2//NEXN//PIK3R1//PTP4A1//DPYSL3//SFRP1//DLC1//PODN//ITGA9//SCG2//CAV1//CD34//JAM2//VCAM1//FGF7//PARVA//LPAR1//APOD//
GO:0051674	localization of cell	Biological process	50	925	428	14747	1.86246526900733	1.52540341054917e-05	0.000932647290372948	4.81661528693575	SPA17//CXCL12//EDNRB//FGFR1//MYH10//NTRK2//NR4A2//NR2F1//DCLK1//FGF2//KDR//SLIT2//CCL21//KIT//BDKRB1//SELP//OPHN1//FOXC1//PPAP2A//PPAP2B//ANGPT1//TEK//FGF10//TGFBR3//TGFBR2//TNS1//ARID5B//IGF1//GFRA1//NFATC2//GPC6//ZRANB1//LAMA2//NEXN//PIK3R1//PTP4A1//DPYSL3//SFRP1//DLC1//PODN//ITGA9//SCG2//CD34//CAV1//JAM2//VCAM1//FGF7//PARVA//LPAR1//APOD//
GO:0061437	renal system vasculature development	Biological process	6	20	428	14747	10.3366822429907	1.58269657368651e-05	0.000943484994988871	4.80060233782529	CD34//ANGPT1//TEK//ACTA2//OSR1//TCF21//
GO:0061440	kidney vasculature development	Biological process	6	20	428	14747	10.3366822429907	1.58269657368651e-05	0.000943484994988871	4.80060233782529	CD34//ANGPT1//TEK//ACTA2//OSR1//TCF21//
GO:0001525	angiogenesis	Biological process	26	362	428	14747	2.47471213920587	2.11527434787379e-05	0.00124540041543335	4.67463329730041	CXCL12//TGFBR2//ANGPT1//TEK//PARVA//FGF2//KDR//SLIT2//BAI3//SERPINF1//SFRP1//AQP1//C3//CD34//CMA1//PTGIS//APOD//CAV1//EPAS1//FGF10//FGFR1//MEOX2//SHB//SCG2//CALCRL//APOLD1//
GO:0050793	regulation of developmental process	Biological process	70	1479	428	14747	1.63075897455341	2.55678332047724e-05	0.00148698776284829	4.59230607553582	FGF2//FGF10//FGFR1//SPRY1//TGFBR2//KDR//KIT//MYH10//DLC1//WASF3//FERMT2//BVES//PALMD//PARVA//RHOJ//MUSK//CST3//SFRP1//TGFBR3//FRZB//CD36//PLA2G2A//MYOCD//CNTN1//DMD//DPYSL3//NTRK2//LPAR1//PMP22//EDNRB//IGF1//BAI3//SERPINF1//TEK//ZRANB1//SH3D19//MGP//MEF2C//OSR1//CAV1//EFEMP1//PTHLH//CD44//LDB2//CD34//GHR//SMAD9//APOLD1//ERRFI1//ADAMTS9//BOC//NLGN1//PBX1//ZEB1//CDON//IL6ST//PIK3R1//AQP1//C3//CMA1/…
GO:0051239	regulation of multicellular organismal process	Biological process	82	1822	428	14747	1.55069144516142	2.89603751552897e-05	0.00166400035079008	4.53819581654889	FGF2//FGF10//FGFR1//SPRY1//PLN//ANK2//CASQ2//DMD//EPAS1//NLGN1//ANO6//TGFBR2//CAV1//CORIN//EDNRB//CALCRL//MYL9//CNN1//CHRM2//DES//MUSK//VIP//MYOCD//AQP1//SELP//C3//IL6ST//IGF1//TGFBR3//CST3//SFRP1//CNTN1//DPYSL3//NTRK2//LPAR1//PMP22//LIPG//BAI3//SERPINF1//TEK//KCNMB4//CD36//CD34//PBX1//MEF2C//MGP//OSR1//PTGER3//WASF3//LAMA2//EFEMP1//PTHLH//DARC//PRNP//CD44//GHR//GPAM//NR4A2//PTGDS//FCER1A//APOLD1…
GO:0001570	vasculogenesis	Biological process	10	70	428	14747	4.92222963951936	3.19198202601963e-05	0.00181220979548662	4.49593956281707	CD34//CAV1//FOXC1//KDR//NTRK2//TGFBR2//FZD4//TIPARP//HEG1//MYOCD//
GO:0008354	germ cell migration	Biological process	5	14	428	14747	12.3055740987984	3.24286631766744e-05	0.00181943876105365	4.48907095410101	KIT//FOXC1//CXCL12//PPAP2A//PPAP2B//
GO:0014068	positive regulation of phosphatidylinositol 3-kinase cascade	Biological process	8	44	428	14747	6.26465590484282	3.33877499166587e-05	0.00183018596956949	4.47641284814258	ANGPT1//FGFR1//IGF1//KDR//KIT//NTRK2//SELP//TEK//
GO:0060425	lung morphogenesis	Biological process	8	44	428	14747	6.26465590484282	3.33877499166587e-05	0.00183018596956949	4.47641284814258	RDH10//FGF10//IGF1//TGFBR2//FGF7//FOXP2//NFIB//TCF21//
GO:0048518	positive regulation of biological process	Biological process	138	3513	428	14747	1.35350806483794	3.64004682258155e-05	0.00197265719282857	4.43889302990644	FGF2//LPAR1//FGF10//GHR//KIT//FGFR1//SPRY1//C3//FCER1A//A2M//BVES//EDNRB//MUSK//TEK//CDON//KDR//VIP//SCG2//CD36//CCL21//SFRP1//TGFBR2//FOXP2//ANGPT1//COLEC12//MEF2C//ANO6//IL6ST//BDKRB1//SELP//MYOCD//C7//CLU//CFD//CFH//PLAGL1//DLC1//TSPYL2//GNAL//NTRK2//CAP2//CNTFR//CST3//FGF7//IGF1//LIFR//PBX1//PTHLH//PTN//GLP2R//TSPYL5//SPDYA//AQP1//CAV1//ANK2//CD34//CD44//CNTN1//OSR1//AKAP12//NLGN1//PLA2G2A//E…
GO:0043066	negative regulation of apoptotic process	Biological process	36	606	428	14747	2.04686777088924	3.80997220460899e-05	0.00204154578020003	4.41907819267844	MYOCD//IGF1//CNTFR//MEF2C//NTRK2//NR4A2//ITSN1//GPAM//CCL21//CXCL12//SFRP1//ANGPT1//KDR//TEK//CAV1//PDK4//ANXA1//AQP1//CD44//CLU//CRYAB//EDNRB//FGF10//FGFR1//FOXC1//IL6ST//PIK3R1//PRNP//PTGFR//VIP//SCG2//NME5//HIPK3//FAIM2//TAF9B//OSR1//
GO:0050673	epithelial cell proliferation	Biological process	19	229	428	14747	2.85876219238461	4.03386686152631e-05	0.00213750122917989	4.39427843985123	CD34//TEK//CAV1//SCG2//FGF2//KDR//VIP//FGF10//EDNRB//FGF7//IGF1//SFRP1//OSR1//TGFBR3//WFDC1//FOXP2//SERPINF1//NFIB//MEF2C//
GO:0008283	cell proliferation	Biological process	72	1557	428	14747	1.59332288909297	4.12929231524415e-05	0.0021546391847287	4.3841243720529	CD34//TEK//CAV1//SCG2//FGF2//KDR//VIP//FGFR1//TGFBR2//FOXP2//CNTFR//CST3//EDNRB//FGF7//IGF1//IL6ST//KIT//LIFR//NTRK2//PBX1//PTHLH//PTN//SFRP1//GLP2R//TSPYL5//MYOCD//SPDYA//CDH5//DPT//FGF10//FRZB//PMP22//SLIT3//PPAP2A//SLIT2//ADAMTS1//SPRY1//DLC1//TENC1//KANK2//PODN//ANGPT1//TACC1//MEF2C//NFATC2//CXCL12//VCAM1//GPAM//ANXA1//IGFBP4//PRNP//AQP1//CALCRL//APOD//OGN//OSR1//TGFBR3//WFDC1//FOXC1//SRPX//S…
GO:0060541	respiratory system development	Biological process	16	172	428	14747	3.20517278852423	4.15656961616775e-05	0.0021546391847287	4.38126494133451	EPAS1//FGF2//HEG1//RDH10//IGF1//KDR//PTHLH//TCF21//ERRFI1//MYOCD//FOXP2//FGF10//TGFBR2//FGFR1//NFIB//FGF7//
GO:0001657	ureteric bud development	Biological process	12	103	428	14747	4.01424553125851	4.30112557745595e-05	0.00218446448656147	4.36641787741801	CD44//FGF2//PBX1//TCF21//GPC3//FGFR1//FOXC1//SMAD9//SFRP1//SLIT2//SPRY1//OSR1//
GO:0009887	organ morphogenesis	Biological process	44	808	428	14747	1.87629545664847	4.30571737757975e-05	0.00218446448656147	4.36595448017574	MGP//FGF2//FGF10//FGFR1//SPRY1//MEF2C//PTHLH//TGFBR3//DLC1//PARVA//HEG1//CPE//FGF7//TGFBR2//OSR1//RORB//ITGA8//SOBP//EYA4//FOXC1//AQP1//CD34//ERRFI1//NTRK2//TCF21//ARID5B//RDH10//TIPARP//ACTC1//TTN//CDON//SFRP1//TEK//ADAMTS1//GHR//CD44//IGF1//FOXP2//GCNT4//FRZB//FREM1//NFIB//PBX1//SLIT3//
GO:0006027	glycosaminoglycan catabolic process	Biological process	9	59	428	14747	5.25594012355457	4.66012311002179e-05	0.00233938180123094	4.33160261007032	CD44//FGF2//LYVE1//FMOD//OMD//OGN//GPC5//GPC3//GPC6//
GO:0042127	regulation of cell proliferation	Biological process	58	1185	428	14747	1.68643479632478	5.53659899401808e-05	0.00275042089609086	4.25675693052308	CAV1//SCG2//FGF2//KDR//TEK//VIP//FGFR1//TGFBR2//FOXP2//CNTFR//CST3//EDNRB//FGF7//IGF1//IL6ST//KIT//LIFR//NTRK2//PBX1//PTHLH//PTN//SFRP1//GLP2R//TSPYL5//MYOCD//SPDYA//CDH5//DPT//FGF10//FRZB//PMP22//SLIT3//PPAP2A//SLIT2//ADAMTS1//SPRY1//DLC1//TENC1//KANK2//PODN//ANGPT1//MEF2C//NFATC2//VCAM1//GPAM//PRNP//AQP1//CALCRL//APOD//OGN//OSR1//TGFBR3//WFDC1//SRPX//SERPINF1//CDON//NFIB//ANXA1//
GO:0050789	regulation of biological process	Biological process	278	8229	428	14747	1.16401250194491	5.79257380496753e-05	0.0028479159253495	4.23712842402294	WEE1//CCNC//DIRAS3//CAV1//CD36//EDNRB//FGFR1//FOSB//MEF2C//NFIB//NFIX//ZEB1//TCF21//NR2F1//KANK2//TAF9B//MYOCD//OSR1//MAPK4//SCG2//DOK5//FGF2//LPAR1//FGF10//GHR//KIT//PSTK//IGFBP4//FBLN5//SPRY1//C3//FCER1A//CLU//A2M//BVES//BDKRB1//PRNP//PPAP2B//SLIT2//MUSK//TEK//CDON//KDR//VIP//PIK3R1//CCL21//SFRP1//PLN//ANK2//CASQ2//DMD//EPAS1//TGFBR2//FOXP2//NLGN1//ANGPT1//COLEC12//ANO6//ANXA1//IL6ST//SELP//COR…
GO:0050678	regulation of epithelial cell proliferation	Biological process	17	196	428	14747	2.98849656685104	5.86952144355255e-05	0.00285630079227573	4.2313973064009	CAV1//SCG2//FGF2//KDR//TEK//VIP//FGF10//FGF7//IGF1//SFRP1//OSR1//TGFBR3//WFDC1//FOXP2//SERPINF1//NFIB//EDNRB//
GO:0050730	regulation of peptidyl-tyrosine phosphorylation	Biological process	15	160	428	14747	3.23021320093458	6.57454109295044e-05	0.00316706934063441	4.18213455580472	ERRFI1//IL6ST//KIT//GHR//IGF1//CAV1//ANGPT1//CD36//CD44//FCER1A//FGF7//FGF10//PPAP2B//SFRP1//PDGFD//
GO:0046058	cAMP metabolic process	Biological process	12	108	428	14747	3.82840083073728	6.88442683652947e-05	0.00327215209371231	4.16213221112154	CALCRL//PDE8B//PDE7B//GNAL//NTRK2//CAP2//EDNRB//VIP//PTHLH//AKAP12//GNG7//CACNB4//
GO:0045785	positive regulation of cell adhesion	Biological process	13	125	428	14747	3.58338317757009	6.92990902631461e-05	0.00327215209371231	4.15927246663334	CD36//CCL21//SFRP1//ECM2//VIT//ABI3BP//SMOC2//CCDC80//CD44//PPAP2B//KDR//TEK//ANGPT1//
GO:0001501	skeletal system development	Biological process	26	389	428	14747	2.30294548687024	7.11931863297443e-05	0.00332863044712304	4.14756156929845	MGP//MEF2C//PTHLH//FGFR1//NFIB//OSR1//EFEMP1//IGF1//TGFBR2//RDH10//TIPARP//ARID5B//PBX1//CD44//SMAD9//CHRDL2//SFRP1//PAPSS2//GHR//FGF2//FRZB//FREM1//COL19A1//FOXC1//IGFBP4//TLL1//
GO:0045137	development of primary sexual characteristics	Biological process	18	219	428	14747	2.83196773780566	7.23995936831952e-05	0.00335217147839959	4.14026387111834	FOXC1//KDR//KIT//ADAMTS1//FRZB//SFRP1//OSR1//RDH10//GFRA1//ARID5B//TIPARP//TEX15//FZD4//FGF10//TCF21//CST3//SLIT3//SLIT2//
GO:0010463	mesenchymal cell proliferation	Biological process	8	49	428	14747	5.62540530230784	7.48366600495744e-05	0.00343169261323481	4.12588560324589	FGFR1//KDR//TGFBR2//FOXP2//GPC3//OSR1//NFIB//FGF7//
GO:1901135	carbohydrate derivative metabolic process	Biological process	63	1339	428	14747	1.62113761839286	8.18726487021504e-05	0.00368593122011653	4.08686115930971	GPC5//GPC3//GPC6//CALCRL//AQP1//NME5//GNAL//GNG11//RHOJ//PDE8B//PDE7B//ACTC1//TIPARP//B3GALT2//ST6GALNAC3//DPM1//GCNT4//ADAMTS9//MAT2A//UGCG//KIT//NTRK2//CAP2//EDNRB//CACNB4//PTHLH//GLT25D2//CCL21//VIP//FMOD//OMD//OGN//MAN1A1//UBE2J1//MAMDC2//IGF1//CD44//FOXC1//UST//LYVE1//ANGPT1//FGF2//AKAP12//AMPD1//BVES//ALDH1A1//DLC1//ERRFI1//CNN3//PLN//FGF10//SFRP1//PREX2//SPRY1//PLA2G2A//ARHGAP6//TPM2//RGS5…
GO:0035295	tube development	Biological process	28	438	428	14747	2.20264157384885	8.19267580902396e-05	0.00368593122011653	4.08657423019341	CXCL12//TGFBR2//FGFR1//FOXC1//SMAD9//SFRP1//TCF21//SLIT2//SPRY1//OSR1//CD44//FGF2//PBX1//DLC1//MEF2C//EPAS1//HEG1//IGF1//KDR//PTHLH//ERRFI1//MYOCD//FOXP2//FGF10//RDH10//NFIB//FGF7//GPC3//
GO:0040017	positive regulation of locomotion	Biological process	19	242	428	14747	2.70519232254576	8.50578420633721e-05	0.00379103597009553	4.07028563963114	BDKRB1//SELP//ANGPT1//KDR//TEK//FGF10//TGFBR2//IGF1//PIK3R1//PTP4A1//FGF2//PPAP2B//CCL21//SLIT2//CXCL12//SCG2//FGF7//LPAR1//BVES//
GO:1900542	regulation of purine nucleotide metabolic process	Biological process	24	351	428	14747	2.3559389727614	9.48837619408014e-05	0.00418982093236742	4.02280810477932	GNAL//NTRK2//CAP2//EDNRB//VIP//PTHLH//AKAP12//CALCRL//BVES//ALDH1A1//DLC1//ERRFI1//CNN3//PLN//FGF10//SFRP1//PREX2//CCL21//SPRY1//ARHGAP6//TPM2//RGS5//RGS22//GNG7//
GO:0030036	actin cytoskeleton organization	Biological process	27	422	428	14747	2.20450569163308	0.000108081649068809	0.00472882004045092	3.96624803763499	DPYSL3//CXCL12//ARHGAP6//WASF3//TMOD1//ACTC1//TTN//MYH11//SLIT2//CCL21//EPB41L2//AQP1//CNN1//CNN3//FGF7//FGF10//KIT//DLC1//SORBS1//SFRP1//MYH10//TEK//OPHN1//TNXB//FERMT2//DAAM2//RHOJ//
GO:0006468	protein phosphorylation	Biological process	55	1133	428	14747	1.67260230469104	0.000109142901183694	0.00473184087040942	3.96200450619404	CCNC//DIRAS3//FGF2//LPAR1//FGF10//GHR//KIT//CAV1//BDKRB1//PRNP//PPAP2B//SLIT2//C3//EDNRB//MUSK//TEK//CDON//ERRFI1//FABP4//TSPYL2//ANGPT1//TGFBR2//FCER1A//HIPK3//EFEMP1//FGFR1//KDR//WEE1//DMD//CD44//PRKAR2B//IL6ST//IGF1//SPRY1//TNXB//FZD4//SFRP1//MYOCD//SPDYA//TTN//CCL21//BMX//NTRK2//PDGFD//CD36//FGF7//TGFBR3//ERG//SMAD9//PDK4//PIK3R1//MAPK4//DYRK3//KSR1//DCLK1//
GO:0006140	regulation of nucleotide metabolic process	Biological process	24	355	428	14747	2.32939318151902	0.000112967985556126	0.004853552460515	3.94704461550987	GNAL//NTRK2//CAP2//EDNRB//VIP//PTHLH//AKAP12//CALCRL//BVES//ALDH1A1//DLC1//ERRFI1//CNN3//PLN//FGF10//SFRP1//PREX2//CCL21//SPRY1//ARHGAP6//TPM2//RGS5//RGS22//GNG7//
GO:0006026	aminoglycan catabolic process	Biological process	9	66	428	14747	4.69849192863211	0.000114756114781087	0.00488635635170539	3.94022416378695	GPC5//GPC3//GPC6//CD44//FGF2//LYVE1//FMOD//OMD//OGN//
GO:0070887	cellular response to chemical stimulus	Biological process	76	1723	428	14747	1.51980624969489	0.000116443618587277	0.0049143328941834	3.93388430694271	CAV1//CCL21//KIT//SLIT2//ALDH1A1//FMO1//GSTA2//GSTM5//MAT2A//PTGIS//PAPSS2//TSPYL2//CCNC//SMAD9//TGFBR2//TGFBR3//FMOD//FGF2//FGF7//FGF10//FGFR1//PDK4//PIK3C2A//PIK3R1//SORBS1//CAB39L//PDE1A//PRKAR2B//GHR//COLEC12//CD44//IL6ST//LIFR//VCAM1//SOD3//PDGFD//ITGA8//MYOCD//ITGA9//FZD4//SLIT3//EDA2R//MEF2C//KDR//SPRY1//GPX3//EPAS1//SFRP1//SCG2//EDNRB//CD36//DARC//CXCL12//CCRL1//CNTFR//ANXA1//AQP1//CST3//…
GO:0030155	regulation of cell adhesion	Biological process	20	269	428	14747	2.56175520272383	0.000118064973634303	0.00492109049895847	3.92787892553262	PIK3R1//CD36//CCL21//SFRP1//ANGPT1//JAM2//ECM2//VIT//ABI3BP//SMOC2//CCDC80//FZD4//CD44//PPAP2B//KDR//TEK//APOD//ARHGAP6//LAMA2//PPP1R12A//
GO:0010035	response to inorganic substance	Biological process	22	312	428	14747	2.4295620656602	0.000118667520943641	0.00492109049895847	3.92566813028802	KCNMB4//KCNIP1//CYBRD1//SOD3//PRNP//GATM//CRYAB//GPX3//CAV1//KCNMA1//TRPC1//TTN//ANXA1//AQP1//CST3//MT1A//FOSB//MEF2C//FABP4//CD36//FBLN5//NR4A2//
GO:0030203	glycosaminoglycan metabolic process	Biological process	14	150	428	14747	3.21585669781931	0.000120043106994338	0.00493522049358619	3.92066277255213	GPC5//GPC3//GPC6//FMOD//OMD//OGN//MAMDC2//UST//ANGPT1//CD44//LYVE1//FGF2//IGF1//FOXC1//
GO:0008406	gonad development	Biological process	16	189	428	14747	2.91687682341888	0.000128099421362707	0.0051771706820233	3.89245283200044	FOXC1//KDR//KIT//ADAMTS1//GFRA1//SFRP1//ARID5B//TIPARP//FZD4//TCF21//CST3//SLIT3//SLIT2//FRZB//OSR1//RDH10//
GO:0060538	skeletal muscle organ development	Biological process	16	189	428	14747	2.91687682341888	0.000128099421362707	0.0051771706820233	3.89245283200044	CAV1//COL19A1//MEF2C//MEOX2//FOXP2//KCNH1//CDON//CACNB4//MUSK//MYOCD//TCF21//DMD//IGF1//BOC//RCAN1//CNTFR//
GO:0003006	developmental process involved in reproduction	Biological process	27	427	428	14747	2.17869180765611	0.000131286299983832	0.00526138121531844	3.88178059113712	FOXC1//KDR//KIT//ADAMTS1//SMAD9//CXCL12//NME5//TCF21//CNTFR//PBX1//FRZB//SFRP1//OSR1//RDH10//GFRA1//ARID5B//TIPARP//FGF10//TEX15//FZD4//CST3//MYOCD//CD44//IGF1//SERPINF1//SLIT3//SLIT2//
GO:0019722	calcium-mediated signaling	Biological process	11	99	428	14747	3.82840083073728	0.000137417062241386	0.00546118308190975	3.86195934022236	ANK2//CASQ2//DMD//PLN//KDR//NTRK2//FCER1A//PRNP//IGF1//RCAN1//RCAN2//
GO:0055002	striated muscle cell development	Biological process	13	134	428	14747	3.3427081880318	0.000141394371425867	0.00557280791181785	3.84956787842696	CACNB4//MUSK//MYOCD//TMOD1//ACTC1//TTN//MYH11//MEF2C//BOC//RCAN1//DMD//FLNC//MYH10//
GO:0042692	muscle cell differentiation	Biological process	21	295	428	14747	2.4527720576588	0.000147891865062982	0.00578111724988001	3.83005571413984	KCNH1//CDON//MEF2C//CACNB4//MUSK//MYOCD//DMD//IGF1//TMOD1//ACTC1//TTN//MYH11//ANK2//EDNRB//FGF10//BOC//EPAS1//RCAN1//FLNC//MYH10//ITGA8//
GO:0008285	negative regulation of cell proliferation	Biological process	31	526	428	14747	2.03065367257738	0.000152844267455389	0.00592613261377846	3.81575084518898	CAV1//SCG2//SFRP1//PRNP//APOD//OGN//VIP//TGFBR3//WFDC1//TGFBR2//SRPX//SERPINF1//NFIB//CDH5//DPT//FGF2//FGF10//FRZB//IGF1//PMP22//PTHLH//SLIT3//PPAP2A//SLIT2//ADAMTS1//SPRY1//DLC1//TENC1//KANK2//MYOCD//PODN//
GO:0050918	positive chemotaxis	Biological process	7	41	428	14747	5.88266469113289	0.000158051273648197	0.00607860100022783	3.80120200007018	KDR//FGF10//CXCL12//SCG2//ANGPT1//FGF2//FGF7//
GO:0010033	response to organic substance	Biological process	81	1885	428	14747	1.48058578546816	0.000159405331401769	0.00608163220364029	3.7974971574716	CAV1//GNAL//NR4A2//GPX3//TSPYL2//CCNC//SMAD9//TGFBR2//TGFBR3//FMOD//FGF2//FGF7//FGF10//FGFR1//PDK4//PIK3C2A//PIK3R1//SORBS1//CAB39L//PDE1A//PRKAR2B//OXCT1//SNRPN//CST3//NNAT//GPAM//GHR//COLEC12//EDNRB//EPHX1//SFRP1//TAF9B//CD44//IL6ST//KIT//LIFR//VCAM1//PDGFD//ITGA8//MYOCD//FZD4//ANXA1//CRYAB//WFDC1//BDKRB1//CTSG//FMO1//PTGFR//SELP//SLIT3//SLIT2//EDA2R//KCNMA1//AFF3//CCL21//CD36//KDR//MEF2C//SPRY…
GO:0051128	regulation of cellular component organization	Biological process	59	1260	428	14747	1.61339749295357	0.000160840828518936	0.00608769770799052	3.79360369843735	IGFBP4//FBLN5//MYOCD//ANGPT1//CXCL12//KDR//KIT//MYH10//DLC1//WASF3//FERMT2//BVES//PALMD//PARVA//RHOJ//MUSK//SLIT2//CST3//SFRP1//TGFBR3//CNTN1//DMD//DPYSL3//FGFR1//NTRK2//LPAR1//PMP22//ZRANB1//SH3D19//OPHN1//TAF9B//PPP1R1C//BDKRB1//CRYAB//FGF2//FRZB//SLIT3//WFDC1//TSPYL2//CCL21//ANXA1//VDAC2//CLU//SELP//TRIM9//MAP1B//IGF1//C3//PTX3//PTPRD//NLGN1//CAPN6//NEXN//ARHGAP6//TEK//APOD//CD36//PIK3R1//SORB…
GO:0070252	actin-mediated cell contraction	Biological process	9	69	428	14747	4.4942096708655	0.000162734537083828	0.0061108740736439	3.78852026714199	ACTC1//DES//DMD//TMOD1//TPM2//TTN//ANK2//PLN//PARVA//
GO:0007169	transmembrane receptor protein tyrosine kinase signaling pathway	Biological process	35	627	428	14747	1.92335926903069	0.000167092023921104	0.00622548329749801	3.77704428050593	ERRFI1//ANGPT1//EFEMP1//PDE1A//PIK3C2A//PIK3R1//PRKAR2B//SPRY1//FGF2//FGF7//FGF10//FGFR1//PDK4//SORBS1//CAB39L//APOD//FZD4//NTRK2//GFRA1//KDR//KIT//IGF1//IGFBP4//CILP//TIPARP//ARID5B//GHR//FOXC1//MEF2C//ITSN1//TEK//MUSK//ROR1//ANGPTL1//DOK5//
GO:0030048	actin filament-based movement	Biological process	10	85	428	14747	4.05360087960418	0.0001710186055702	0.0063223855035991	3.76695663898261	ACTC1//DES//DMD//TMOD1//TPM2//TTN//PARVA//ANK2//PLN//MYH10//
GO:0014066	regulation of phosphatidylinositol 3-kinase cascade	Biological process	8	55	428	14747	5.01172472387426	0.000173569058304118	0.00636731414655645	3.76052769278552	ANGPT1//FGFR1//IGF1//KDR//KIT//NTRK2//SELP//TEK//
GO:0055017	cardiac muscle tissue growth	Biological process	7	42	428	14747	5.74260124610592	0.000184982823305483	0.00666463941756004	3.73286859640766	FOXC1//TGFBR3//TGFBR2//FGF2//FGFR1//MEF2C//MYOCD//
GO:0048583	regulation of response to stimulus	Biological process	97	2368	428	14747	1.41139946166961	0.000187114808994594	0.00666463941756004	3.72789183938335	FGF2//LPAR1//FGF10//GHR//KIT//CAV1//C3//FCER1A//A2M//COLEC12//MEF2C//ANO6//ANXA1//IL6ST//SLIT2//C7//CLU//CFD//CFH//ERRFI1//GNG7//RGS5//KCTD12//VIP//TSPYL2//TEX15//SELP//APOD//AKAP12//TEK//NLGN1//ANGPT1//FGFR1//IGF1//KDR//NTRK2//CACNB4//PIK3R1//PPAP2B//SFRP1//ZRANB1//FRZB//APCDD1//CD36//CD34//TGFBR3//ITGA8//MYOCD//TGFBR2//FZD4//PTGER3//BVES//ALDH1A1//DLC1//PREX2//CCL21//KANK2//SPRY1//ITSN1//ARHGEF…
GO:0034332	adherens junction organization	Biological process	10	86	428	14747	4.00646598565529	0.000188603964022468	0.00666463941756004	3.72444918362948	ARHGAP6//DLC1//SORBS1//KDR//SFRP1//TEK//APOD//CDH5//CADM3//CADM2//
GO:0040007	growth	Biological process	41	784	428	14747	1.80188763589548	0.000189740091913951	0.00666463941756004	3.72184089337423	EMP1//TGFBR3//IGFBP4//FBLN5//MYOCD//MUSK//IGF1//SFRP1//TAF9B//PPP1R1C//BDKRB1//CRYAB//FGF2//FRZB//SLIT3//SLIT2//WFDC1//TSPYL2//CD36//CTSG//TENC1//HEG1//ARID5B//TSPYL5//GHR//GPAM//APOD//FGF10//GATM//TGFBR2//MAP1B//MT1A//FOXC1//DCLK1//FGFR1//MEF2C//RDH10//PTHLH//FGF7//SEPP1//FOXP2//
GO:0007010	cytoskeleton organization	Biological process	42	810	428	14747	1.78658705434406	0.000189979579136308	0.00666463941756004	3.72129307875794	TACC1//WEE1//CAPN6//MAP1B//DPYSL3//OPHN1//TNXB//DLC1//FERMT2//DAAM2//RHOJ//CETN2//CXCL12//ARHGAP6//WASF3//TMOD1//ACTC1//TTN//MYH11//SLIT2//CCL21//EPB41L2//AQP1//CNN1//CNN3//CRYAB//FGF7//FGF10//KIT//SORBS1//SYNM//NLGN1//PPP1R12A//NEXN//SFRP1//MYH10//TEK//DES//SGCD//CAP2//ZRANB1//SH3D19//
GO:0009187	cyclic nucleotide metabolic process	Biological process	13	138	428	14747	3.24581809562508	0.000190058913983679	0.00666463941756004	3.72111175666789	CALCRL//AQP1//PDE8B//PDE7B//GNAL//NTRK2//CAP2//EDNRB//CACNB4//PTHLH//VIP//AKAP12//GNG7//
GO:0046541	saliva secretion	Biological process	4	11	428	14747	12.5293118096856	0.000196329313760172	0.00683426640381212	3.70701485142482	AQP1//FGF10//KCNMA1//TRPC1//
GO:1901564	organonitrogen compound metabolic process	Biological process	74	1696	428	14747	1.50336966584377	0.000203747082386308	0.0070410857673935	3.69090860154553	MAT2A//ADI1//GHR//GPC5//GPC3//GPC6//GSTA2//GSTM5//AMPD1//CALCRL//AQP1//NME5//GNAL//GNG11//RHOJ//PDE8B//PDE7B//ACTC1//DPYSL3//CLN5//CMA1//ASPA//CD34//GATM//PEMT//SLC44A2//UGCG//PPAP2A//PPAP2B//ST6GALNAC3//KIT//NTRK2//CAP2//EDNRB//CACNB4//PTHLH//AOC3//VIP//FMOD//OMD//OGN//BCHE//MAMDC2//CD44//FOXC1//UST//LYVE1//ANGPT1//FGF2//AKAP12//BVES//ALDH1A1//DLC1//ERRFI1//CNN3//PLN//FGF10//SFRP1//PREX2//CCL21/…
GO:1901700	response to oxygen-containing compound	Biological process	40	762	428	14747	1.80869330586013	0.000210554324557473	0.0072239825454287	3.67663583421446	APOD//GPX3//CST3//NNAT//TGFBR2//GPAM//COLEC12//SOD3//PDGFD//ANXA1//CRYAB//FGF10//GHR//WFDC1//BDKRB1//CTSG//FMO1//PTGFR//SELP//CAV1//KCNMA1//CCL21//TGFBR3//ACTC1//OXCT1//SLIT3//SLIT2//AQP1//CD36//EDNRB//MEF2C//PLSCR4//FZD4//OSR1//SFRP1//CALCRL//CMA1//VCAM1//PDK4//FBLN5//
GO:0048041	focal adhesion assembly	Biological process	7	43	428	14747	5.60905237991741	0.000215503414795142	0.00734096989398594	3.6665458437634	KDR//SFRP1//TEK//APOD//ARHGAP6//DLC1//SORBS1//
GO:0006022	aminoglycan metabolic process	Biological process	14	159	428	14747	3.03382707341445	0.000222282818586788	0.00746525888619994	3.65309410491829	GPC5//GPC3//GPC6//FMOD//OMD//OGN//MAMDC2//CD44//FOXC1//UST//LYVE1//ANGPT1//FGF2//IGF1//
GO:0055001	muscle cell development	Biological process	14	159	428	14747	3.03382707341445	0.000222282818586788	0.00746525888619994	3.65309410491829	CACNB4//MUSK//MYOCD//TMOD1//ACTC1//TTN//MYH11//ANK2//MEF2C//BOC//RCAN1//DMD//FLNC//MYH10//
GO:0070482	response to oxygen levels	Biological process	18	240	428	14747	2.58417056074766	0.000230047514527646	0.0076720041733031	3.63818245456506	CAV1//CRYAB//CST3//EPAS1//KCNMA1//SMAD9//NR4A2//SOD3//TGFBR3//VCAM1//PDLIM1//APOLD1//MYOCD//LPAR1//AQP1//PTGIS//SFRP1//CD34//
GO:0008585	female gonad development	Biological process	10	89	428	14747	3.87141657040848	0.000250734731866117	0.00830384677964939	3.60078550324545	FOXC1//KDR//KIT//ADAMTS1//FZD4//SLIT3//SLIT2//SFRP1//TIPARP//ARID5B//
GO:0046545	development of primary female sexual characteristics	Biological process	11	106	428	14747	3.57558190795274	0.000252819343600879	0.00831514103194891	3.59718970057267	FOXC1//KDR//KIT//ADAMTS1//SFRP1//TIPARP//ARID5B//FZD4//FGF10//SLIT3//SLIT2//
GO:0030334	regulation of cell migration	Biological process	25	398	428	14747	2.16429695204997	0.000256328923852898	0.00837282628667446	3.59120238577451	BDKRB1//SELP//SLIT2//ANGPT1//KDR//TEK//TGFBR3//FGF10//TGFBR2//FGF2//IGF1//PIK3R1//PTP4A1//DPYSL3//SFRP1//DLC1//PODN//PPAP2B//FGF7//LPAR1//CCL21//CXCL12//APOD//LAMA2//NEXN//
GO:0048584	positive regulation of response to stimulus	Biological process	55	1173	428	14747	1.61556556795819	0.000264704022047078	0.00858757470164976	3.57723945975803	LPAR1//FGF2//FGF10//GHR//KIT//C3//FCER1A//A2M//COLEC12//MEF2C//IL6ST//C7//CLU//CFD//CFH//AKAP12//TEK//NLGN1//ANGPT1//FGFR1//IGF1//KDR//NTRK2//SELP//CACNB4//PIK3R1//SFRP1//ZRANB1//TGFBR3//ITGA8//MYOCD//PTGER3//PTGIS//CD36//CCL21//SLC44A2//IGFBP4//CDON//FZD4//PPAP2B//TMOD2//SH2D1A//EDA2R//FABP4//PLA2G2A//CTSG//NFATC2//PRNP//SLIT2//CXCL12//SCG2//ITSN1//TSPYL5//CD44//CAV1//
GO:0032989	cellular component morphogenesis	Biological process	49	1010	428	14747	1.67160867955954	0.000269569813453059	0.00868432676817223	3.56932874190215	TGFBR3//HEG1//ANK2//CACNB4//CNTN1//DPYSL3//FGFR1//GFRA1//ITGA9//LAMA2//MYH10//MYH11//OPHN1//PRNP//SLIT3//TRPC1//SLIT2//MYL9//CAP2//BOC//CXCL12//KDR//KIT//DLC1//WASF3//FERMT2//BVES//PALMD//PARVA//RHOJ//SFRP1//APOD//FOXC1//NR4A2//DCLK1//NFIB//ZRANB1//SH3D19//MEF2C//TMOD1//ACTC1//TTN//PMP22//TEK//FZD4//MAP1B//WEE1//NTRK2//PTPRD//
GO:0007610	behavior	Biological process	30	519	428	14747	1.99165361136621	0.000271874616437162	0.00868432676817223	3.56563133840691	GNG7//CNTFR//GCNT4//SLIT2//MEF2C//PRNP//VIP//TMOD2//NTRK2//PRKAR2B//PTN//MUSK//ITGA8//SEPP1//SOBP//CACNB4//KCNMA1//NR4A2//TMOD1//FZD4//FOXP2//CST3//PTGDS//CCL21//KDR//FGF10//CXCL12//SCG2//LPAR1//FOSB//
GO:0033002	muscle cell proliferation	Biological process	11	107	428	14747	3.54216525460739	0.000274591013876351	0.00868432676817223	3.56131367936354	IGF1//TGFBR2//CALCRL//APOD//OGN//VIP//FOXC1//TGFBR3//FGF2//FGFR1//MEF2C//
GO:0060428	lung epithelium development	Biological process	6	32	428	14747	6.46042640186916	0.000275430544825742	0.00868432676817223	3.55998789881517	NFIB//FGF7//FOXP2//IGF1//FGF10//ERRFI1//
GO:0007519	skeletal muscle tissue development	Biological process	15	182	428	14747	2.83974786895348	0.000276791291415848	0.00868432676817223	3.55784757805032	KCNH1//CDON//CACNB4//MUSK//MYOCD//TCF21//MEF2C//DMD//IGF1//BOC//RCAN1//CAV1//COL19A1//MEOX2//FOXP2//
GO:0001952	regulation of cell-matrix adhesion	Biological process	8	59	428	14747	4.67194677649295	0.000285711334934823	0.00884777504093618	3.54407252964877	PIK3R1//CD36//CCL21//SFRP1//KDR//TEK//APOD//ARHGAP6//
GO:0007044	cell-substrate junction assembly	Biological process	8	59	428	14747	4.67194677649295	0.000285711334934823	0.00884777504093618	3.54407252964877	ARHGAP6//DLC1//SORBS1//KDR//SFRP1//TEK//APOD//TNS1//
GO:0014065	phosphatidylinositol 3-kinase cascade	Biological process	9	75	428	14747	4.13467289719626	0.000309439817366571	0.00952076444529792	3.5094238039205	ANGPT1//FGFR1//IGF1//KDR//KIT//NTRK2//SELP//TEK//PIK3R1//
GO:0001666	response to hypoxia	Biological process	17	225	428	14747	2.60331256490135	0.000312778569781421	0.00956180127748459	3.50476301054987	EPAS1//AQP1//PTGIS//SFRP1//MYOCD//CD34//CAV1//CRYAB//CST3//KCNMA1//SMAD9//NR4A2//SOD3//TGFBR3//VCAM1//PDLIM1//APOLD1//
GO:2000026	regulation of multicellular organismal development	Biological process	53	1127	428	14747	1.62036130990389	0.000321282960595972	0.00975922572663816	3.49311230686484	FGF2//FGF10//FGFR1//SPRY1//TGFBR2//MUSK//CST3//SFRP1//TGFBR3//MYOCD//CNTN1//DMD//DPYSL3//NTRK2//LPAR1//PMP22//EDNRB//BAI3//SERPINF1//TEK//IGF1//MGP//MEF2C//OSR1//CAV1//WASF3//EFEMP1//PTHLH//CD44//CD34//APOLD1//ERRFI1//BOC//NLGN1//PBX1//ZEB1//CDON//PIK3R1//AQP1//C3//CMA1//KDR//PTGIS//MAP1B//LAMA2//IL6ST//ASPA//SLIT2//PTPRD//FGF7//FOXP2//FRZB//NFIB//
GO:0044057	regulation of system process	Biological process	27	452	428	14747	2.0581889421884	0.000327912432145742	0.00989755942343699	3.48424211760955	PLN//ANK2//CASQ2//DMD//EPAS1//NLGN1//CAV1//CORIN//EDNRB//CALCRL//MYL9//CNN1//CHRM2//DES//VIP//MYOCD//AQP1//IGF1//IL6ST//KCNMB4//WASF3//LAMA2//FGF10//NTRK2//OPHN1//MEF2C//KCNMA1//
GO:0036293	response to decreased oxygen levels	Biological process	17	227	428	14747	2.58037589032072	0.000346788103705413	0.0104014620539064	3.45993580907273	CAV1//CRYAB//CST3//EPAS1//KCNMA1//SMAD9//NR4A2//SOD3//TGFBR3//VCAM1//PDLIM1//APOLD1//MYOCD//AQP1//PTGIS//SFRP1//CD34//
GO:0040012	regulation of locomotion	Biological process	27	455	428	14747	2.0446184656465	0.000363770057465359	0.0108426212753269	3.43917305132185	BDKRB1//SELP//SLIT2//ANGPT1//KDR//TEK//TGFBR3//FGF10//TGFBR2//FGF2//IGF1//LAMA2//NEXN//PIK3R1//PTP4A1//DPYSL3//SFRP1//DLC1//PODN//BVES//PPAP2B//CCL21//CXCL12//SCG2//FGF7//LPAR1//APOD//
GO:0090257	regulation of muscle system process	Biological process	12	129	428	14747	3.20517278852423	0.000373834769923651	0.0110734038370552	3.42732030786965	CALCRL//MYL9//CAV1//CNN1//MYOCD//IGF1//IL6ST//ANK2//CASQ2//DMD//PLN//KCNMA1//
GO:0046660	female sex differentiation	Biological process	11	111	428	14747	3.41451965984676	0.000378178765735777	0.0111329292209501	3.42230285989784	FOXC1//KDR//KIT//ADAMTS1//SFRP1//TIPARP//ARID5B//FZD4//FGF10//SLIT3//SLIT2//
GO:0016337	cell-cell adhesion	Biological process	25	409	428	14747	2.10608847656696	0.000385903880593415	0.0112906478929448	3.41352085420437	MGP//PTPRD//SELP//VCAM1//NLGN1//CADM3//CDH5//PCDH9//CDH19//PCDH18//FAT4//NCAM2//PPAP2B//PARVA//CD44//BVES//KIT//CD34//COL19A1//TEK//TNXB//COL14A1//ITGA8//SLIT2//JAM2//
GO:0051216	cartilage development	Biological process	14	168	428	14747	2.87130062305296	0.00039205071116234	0.0114005478142268	3.40665775401639	MGP//FGFR1//MEF2C//NFIB//OSR1//EFEMP1//PTHLH//GHR//FGF2//FRZB//CD44//SMAD9//TGFBR2//CHRDL2//
GO:0051209	release of sequestered calcium ion into cytosol	Biological process	8	62	428	14747	4.4458848356949	0.000403864249247194	0.0115298123094805	3.39376458961748	CASQ2//DMD//ANK2//PLN//BDKRB1//TRPC1//FGF2//CCL21//
GO:0051282	regulation of sequestering of calcium ion	Biological process	8	62	428	14747	4.4458848356949	0.000403864249247194	0.0115298123094805	3.39376458961748	CASQ2//DMD//ANK2//PLN//FGF2//CCL21//BDKRB1//TRPC1//
GO:0051283	negative regulation of sequestering of calcium ion	Biological process	8	62	428	14747	4.4458848356949	0.000403864249247194	0.0115298123094805	3.39376458961748	CASQ2//DMD//ANK2//PLN//FGF2//CCL21//BDKRB1//TRPC1//
GO:0010881	regulation of cardiac muscle contraction by regulation of the release of sequestered calcium ion	Biological process	4	13	428	14747	10.6017253774263	0.000406166590059285	0.0115298123094805	3.39129580311152	ANK2//CASQ2//DMD//PLN//
GO:0022612	gland morphogenesis	Biological process	11	112	428	14747	3.38403287716956	0.000408666772531766	0.0115321410544615	3.3886306720333	CAV1//FRZB//CD44//TGFBR2//FGF7//FGFR1//IGF1//SFRP1//FGF10//PTHLH//SLIT2//
GO:0006796	phosphate-containing compound metabolic process	Biological process	99	2483	428	14747	1.37378378581833	0.000422929268535845	0.0118644098920438	3.37373225875528	CCNC//DIRAS3//FGF2//LPAR1//FGF10//GHR//KIT//CAV1//BDKRB1//PRNP//PPAP2B//SLIT2//C3//EDNRB//MUSK//TEK//CDON//ERRFI1//CALCRL//AQP1//NME5//GNAL//GNG11//RHOJ//PDE8B//PDE7B//ACTC1//BMX//ERG//FGFR1//SMAD9//PDK4//PIK3R1//MAPK4//TGFBR2//DYRK3//KSR1//DCLK1//HIPK3//FABP4//PPP1R12A//PTPRD//PTPLA//DPM1//PIK3C2A//PLA2G2A//UGCG//PPAP2A//PEMT//SLC44A2//GPAM//TSPYL2//ANGPT1//NTRK2//CAP2//FCER1A//CACNB4//PTHLH//LI…
GO:0065009	regulation of molecular function	Biological process	77	1827	428	14747	1.45215203924517	0.000433318369548339	0.0120524639016366	3.36319289964696	CCNC//DIRAS3//FGF2//LPAR1//FGF10//GHR//KIT//CAV1//ERRFI1//FABP4//DLC1//TSPYL2//ANGPT1//GNAL//NTRK2//CAP2//EDNRB//ARHGAP6//PDE1A//PRKAR2B//FCER1A//CST3//FGFR1//VIP//MEF2C//SERPINA6//SERPINF1//RECK//PTGIS//TGFBR2//BVES//ALDH1A1//CNN3//PLN//SFRP1//PREX2//CCL21//SPRY1//PPP1R12A//NR4A2//AQP1//CD44//CRYAB//IGF1//MYOCD//NFIB//ZNF462//TGFBR3//PBX1//PRNP//PTHLH//TPM2//CDON//TNXB//FZD4//HIPK3//RGS5//RGS22/…
GO:0060419	heart growth	Biological process	7	48	428	14747	5.02477609034268	0.000434687312032187	0.0120524639016366	3.36182303612576	FOXC1//TGFBR3//TGFBR2//FGF2//FGFR1//MEF2C//MYOCD//
GO:0001932	regulation of protein phosphorylation	Biological process	41	819	428	14747	1.72488389077174	0.000466276855282077	0.0128536088025447	3.33135614121019	CCNC//DIRAS3//FGF2//LPAR1//FGF10//GHR//KIT//CAV1//BDKRB1//PRNP//PPAP2B//SLIT2//C3//EDNRB//MUSK//TEK//CDON//ERRFI1//FABP4//TSPYL2//ANGPT1//FCER1A//TGFBR2//DMD//CD44//PRKAR2B//IL6ST//IGF1//FGFR1//SPRY1//TNXB//FZD4//SFRP1//HIPK3//MYOCD//SPDYA//TTN//CCL21//PDGFD//CD36//FGF7//
GO:0050794	regulation of cellular process	Biological process	260	7791	428	14747	1.14984699575475	0.000492052376384862	0.0134861941550541	3.307988666411	WEE1//CCNC//DIRAS3//CAV1//CD36//EDNRB//FGFR1//FOSB//MEF2C//NFIB//NFIX//ZEB1//TCF21//NR2F1//KANK2//TAF9B//MYOCD//OSR1//MAPK4//SCG2//DOK5//FGF2//LPAR1//FGF10//GHR//KIT//PSTK//IGFBP4//FBLN5//CLU//BVES//BDKRB1//PRNP//PPAP2B//SLIT2//C3//MUSK//TEK//CDON//KDR//VIP//PIK3R1//CCL21//SFRP1//TGFBR2//FOXP2//ANGPT1//COLEC12//SELP//CD44//FRZB//FZD4//ZRANB1//APCDD1//ANXA1//BMX//CD34//CNTFR//RCAN1//EPAS1//ERG//FG…
GO:0050679	positive regulation of epithelial cell proliferation	Biological process	11	115	428	14747	3.2957537586347	0.000512768212873888	0.0139736663268318	3.29007890509874	FGF2//KDR//TEK//VIP//SCG2//FGF10//FGF7//FOXP2//IGF1//SFRP1//OSR1//
GO:0050727	regulation of inflammatory response	Biological process	15	193	428	14747	2.67789695414266	0.000517594613286413	0.014025049492971	3.28601025210783	C3//FCER1A//A2M//ANXA1//IL6ST//CFH//PTGER3//PTGIS//TEK//CALCRL//FABP4//PLA2G2A//APOD//ANKRD42//CMA1//
GO:0032103	positive regulation of response to external stimulus	Biological process	13	153	428	14747	2.92760063526968	0.000521103777123317	0.0140403610909667	3.28307577891946	C3//FCER1A//IL6ST//PTGER3//FABP4//PLA2G2A//CCL21//KDR//SLIT2//FGF10//CXCL12//SCG2//LPAR1//
GO:0060038	cardiac muscle cell proliferation	Biological process	6	36	428	14747	5.74260124610592	0.000536756791196986	0.0143808603214518	3.27022245204175	TGFBR2//FGF2//FGFR1//MEF2C//FOXC1//TGFBR3//
GO:0006957	complement activation, alternative pathway	Biological process	4	14	428	14747	9.84445927903872	0.000555661760812331	0.0146209866768723	3.25518948919557	C3//C7//CFD//CFH//
GO:0010882	regulation of cardiac muscle contraction by calcium ion signaling	Biological process	4	14	428	14747	9.84445927903872	0.000555661760812331	0.0146209866768723	3.25518948919557	ANK2//CASQ2//DMD//PLN//
GO:0051208	sequestering of calcium ion	Biological process	8	65	428	14747	4.24069015097052	0.000558968652370211	0.0146209866768723	3.25261254718402	FGF2//CCL21//CASQ2//
GO:0031032	actomyosin structure organization	Biological process	7	50	428	14747	4.82378504672897	0.000561048555644294	0.0146209866768723	3.2509995513359	TMOD1//ACTC1//TTN//MYH11//MYH10//CNN1//CNN3//
GO:0034333	adherens junction assembly	Biological process	7	50	428	14747	4.82378504672897	0.000561048555644294	0.0146209866768723	3.2509995513359	ARHGAP6//DLC1//SORBS1//KDR//SFRP1//TEK//APOD//
GO:0006954	inflammatory response	Biological process	28	493	428	14747	1.95691076946409	0.000571023441175511	0.0148000586465544	3.24334606309529	C3//FCER1A//A2M//CD44//VCAM1//ANO6//ANXA1//IL6ST//CFH//PTGER3//CMA1//PTGIS//TEK//CALCRL//FABP4//PLA2G2A//APOD//ANKRD42//BDKRB1//DARC//IGFBP4//KIT//PTX3//CCL21//SELP//SCG2//AOC3//KLRG1//
GO:0048522	positive regulation of cellular process	Biological process	121	3186	428	14747	1.30857768508252	0.000581457630495376	0.0149890348099051	3.23548192584088	FGF2//LPAR1//FGF10//GHR//KIT//BVES//C3//EDNRB//MUSK//TEK//CDON//KDR//VIP//SCG2//CD36//CCL21//SFRP1//FGFR1//TGFBR2//FOXP2//ANGPT1//BDKRB1//SELP//MYOCD//PLAGL1//DLC1//TSPYL2//GNAL//NTRK2//CAP2//FCER1A//CNTFR//CST3//FGF7//IGF1//IL6ST//LIFR//PBX1//PTHLH//PTN//GLP2R//TSPYL5//SPDYA//CAV1//AKAP12//NLGN1//PLA2G2A//ECM2//VIT//ABI3BP//SMOC2//CCDC80//CNTN1//DMD//DPYSL3//EBF1//FOXC1//SMAD9//MEF2C//NFATC2//RO…
GO:2000145	regulation of cell motility	Biological process	25	421	428	14747	2.04605745110662	0.000590021496419785	0.0150829930561111	3.22913216529612	BDKRB1//SELP//SLIT2//ANGPT1//KDR//TEK//TGFBR3//FGF10//TGFBR2//FGF2//IGF1//LAMA2//NEXN//PIK3R1//PTP4A1//DPYSL3//SFRP1//DLC1//PODN//PPAP2B//FGF7//LPAR1//CCL21//CXCL12//APOD//
GO:0034329	cell junction assembly	Biological process	14	175	428	14747	2.75644859813084	0.000591427909727989	0.0150829930561111	3.22809818478986	TNS1//ARHGAP6//DLC1//SORBS1//KDR//SFRP1//TEK//APOD//CDH5//FLNC//FERMT2//PARVA//CADM3//CADM2//
GO:0051270	regulation of cellular component movement	Biological process	27	470	428	14747	1.979364684828	0.000600134154351458	0.0152236158622452	3.22175165631292	BDKRB1//SELP//SLIT2//ANGPT1//KDR//TEK//TGFBR3//FGF10//TGFBR2//FGF2//IGF1//LAMA2//NEXN//PIK3R1//PTP4A1//DPYSL3//SFRP1//DLC1//PODN//PPAP2B//FGF7//LPAR1//ANK2//PLN//CCL21//CXCL12//APOD//
GO:0006939	smooth muscle contraction	Biological process	9	82	428	14747	3.78171301572829	0.000604091116221248	0.0152429128743869	3.21889755096886	CAV1//CNN1//MYOCD//EDNRB//ACTA2//PIK3C2A//KCNMA1//CNN3//MYH11//
GO:0051094	positive regulation of developmental process	Biological process	36	699	428	14747	1.77453772411857	0.000621484534815608	0.0155675568409175	3.20656967398583	FGF2//FGF10//FGFR1//SPRY1//CD36//PLA2G2A//MEF2C//OSR1//CD34//TGFBR2//GHR//SMAD9//FRZB//SFRP1//ADAMTS9//BOC//DMD//ZEB1//CDON//IGF1//IL6ST//AQP1//C3//CMA1//KDR//PTGIS//TEK//MAP1B//ASPA//SERPINF1//NTRK2//SLIT2//PTPRD//MYOCD//NLGN1//LPAR1//
GO:0051279	regulation of release of sequestered calcium ion into cytosol	Biological process	6	37	428	14747	5.58739580702197	0.000625162837018109	0.0155675568409175	3.20400684664401	CASQ2//DMD//ANK2//PLN//BDKRB1//TRPC1//
GO:0019932	second-messenger-mediated signaling	Biological process	13	156	428	14747	2.87130062305296	0.000626750034274724	0.0155675568409175	3.20290563361973	RCAN1//RCAN2//CD36//ANK2//CASQ2//DMD//PLN//EDNRB//KDR//NTRK2//FCER1A//PRNP//IGF1//
GO:0032835	glomerulus development	Biological process	7	51	428	14747	4.72920102620487	0.000634326378462375	0.0156741062118501	3.19768722809103	CD34//ANGPT1//TEK//MEF2C//ACTA2//OSR1//TCF21//
GO:0051146	striated muscle cell differentiation	Biological process	16	218	428	14747	2.52885192489068	0.000640006446854986	0.0157329419848012	3.19381565129823	KCNH1//CDON//CACNB4//MUSK//MYOCD//MEF2C//DMD//IGF1//TMOD1//ACTC1//TTN//MYH11//BOC//RCAN1//FLNC//MYH10//
GO:0002576	platelet degranulation	Biological process	9	83	428	14747	3.73615020830987	0.000660539608470823	0.0159642453943135	3.18010113531734	A2M//CD36//CLU//CFD//F13A1//IGF1//SELP//TTN//MMRN1//
GO:0022602	ovulation cycle process	Biological process	9	83	428	14747	3.73615020830987	0.000660539608470823	0.0159642453943135	3.18010113531734	FOXC1//KDR//KIT//ADAMTS1//SFRP1//FZD4//ANXA1//SLIT3//SLIT2//
GO:0001954	positive regulation of cell-matrix adhesion	Biological process	5	25	428	14747	6.8911214953271	0.000661119935837846	0.0159642453943135	3.17971974664507	KDR//SFRP1//TEK//CD36//CCL21//
GO:0006631	fatty acid metabolic process	Biological process	20	307	428	14747	2.24466498219124	0.000662805742938577	0.0159642453943135	3.17861373725371	ABCD2//PTGDS//PTGIS//CH25H//PTPLA//C5ORF4//SCD5//ECH1//CROT//ECI2//PDK4//CAV1//FCER1A//ANXA1//CAB39L//C3//GHR//PRKAR2B//TNXB//GPAM//
GO:0048738	cardiac muscle tissue development	Biological process	12	138	428	14747	2.996139780577	0.000688747324048562	0.0165010172677059	3.16194007547693	MYH11//TTN//ACTC1//MYH10//MYOCD//FOXC1//TGFBR3//MEF2C//TGFBR2//FGF2//FGFR1//PLN//
GO:0006935	chemotaxis	Biological process	32	600	428	14747	1.83763239875389	0.000695471686057641	0.0165010172677059	3.15772054624596	CCL21//KIT//SLIT2//ANK2//CACNB4//CNTN1//DPYSL3//FGFR1//GFRA1//ITGA9//LAMA2//MYH10//MYH11//OPHN1//PRNP//SLIT3//TRPC1//MYL9//CAP2//BOC//CXCL12//SCG2//EDNRB//ANGPT1//FGF2//FGF7//FGF10//KDR//PARVA//LPAR1//NFIB//CCRL1//
GO:0042330	taxis	Biological process	32	600	428	14747	1.83763239875389	0.000695471686057641	0.0165010172677059	3.15772054624596	CCL21//KIT//SLIT2//FGF2//CXCL12//CCRL1//ANK2//CACNB4//CNTN1//DPYSL3//FGFR1//GFRA1//ITGA9//LAMA2//MYH10//MYH11//OPHN1//PRNP//SLIT3//TRPC1//MYL9//CAP2//BOC//SCG2//EDNRB//ANGPT1//FGF7//FGF10//KDR//PARVA//LPAR1//NFIB//
GO:0034330	cell junction organization	Biological process	15	199	428	14747	2.59715634245996	0.000712089667378465	0.0167713658895039	3.14746531591967	TNS1//CDH5//FLNC//FERMT2//PARVA//CADM3//CADM2//HEG1//ARHGAP6//DLC1//SORBS1//KDR//SFRP1//TEK//APOD//
GO:0022008	neurogenesis	Biological process	52	1138	428	14747	1.57442143126981	0.000715296874755646	0.0167713658895039	3.1455136724522	FGFR1//MYH10//NTRK2//NR4A2//NR2F1//DCLK1//ANK2//CACNB4//CNTN1//DPYSL3//GFRA1//ITGA9//LAMA2//MYH11//OPHN1//PRNP//SLIT3//TRPC1//SLIT2//MYL9//CAP2//BOC//CXCL12//FGF2//IGF1//NFIB//DMD//LPAR1//PMP22//WASF3//APOD//EDNRB//MAP1B//FAIM2//ASPA//MEF2C//NNAT//PTPRD//FZD4//PRICKLE2//ANXA1//RORB//KCNMA1//CLN5//NLGN1//PBX1//ZEB1//CDON//IL6ST//WEE1//SERPINF1//TACC1//
GO:0060402	calcium ion transport into cytosol	Biological process	9	84	428	14747	3.69167222963952	0.000721224303946274	0.0167713658895039	3.14192964676951	CAV1//CASQ2//DMD//ANK2//PLN//FGF2//CCL21//BDKRB1//TRPC1//
GO:0001974	blood vessel remodeling	Biological process	6	38	428	14747	5.44035907525824	0.000724449858091381	0.0167713658895039	3.13999166831264	CST3//EPAS1//FGF10//FOXC1//IGF1//MEF2C//
GO:0014855	striated muscle cell proliferation	Biological process	6	38	428	14747	5.44035907525824	0.000724449858091381	0.0167713658895039	3.13999166831264	FOXC1//TGFBR3//TGFBR2//FGF2//FGFR1//MEF2C//
GO:0001656	metanephros development	Biological process	9	85	428	14747	3.64824079164376	0.000786380241911861	0.0180300354503734	3.10436740684485	FGF10//OSR1//TCF21//CD34//FOXC1//ITGA8//SLIT2//SPRY1//RDH10//
GO:0060401	cytosolic calcium ion transport	Biological process	9	85	428	14747	3.64824079164376	0.000786380241911861	0.0180300354503734	3.10436740684485	CAV1//CASQ2//DMD//ANK2//PLN//FGF2//CCL21//BDKRB1//TRPC1//
GO:0000902	cell morphogenesis	Biological process	45	950	428	14747	1.63210772257747	0.000798745621468798	0.0180639431523388	3.09759150952481	TGFBR3//HEG1//ANK2//CACNB4//CNTN1//DPYSL3//FGFR1//GFRA1//ITGA9//LAMA2//MYH10//MYH11//OPHN1//PRNP//SLIT3//TRPC1//SLIT2//MYL9//CAP2//BOC//CXCL12//KDR//KIT//DLC1//WASF3//FERMT2//BVES//PALMD//PARVA//RHOJ//SFRP1//APOD//FOXC1//NR4A2//DCLK1//NFIB//ZRANB1//SH3D19//MEF2C//TEK//FZD4//MAP1B//WEE1//NTRK2//PTPRD//
GO:0051893	regulation of focal adhesion assembly	Biological process	5	26	428	14747	6.62607836089144	0.000799222479585548	0.0180639431523388	3.09733230928826	KDR//SFRP1//TEK//APOD//ARHGAP6//
GO:0090109	regulation of cell-substrate junction assembly	Biological process	5	26	428	14747	6.62607836089144	0.000799222479585548	0.0180639431523388	3.09733230928826	KDR//SFRP1//TEK//APOD//ARHGAP6//
GO:0010522	regulation of calcium ion transport into cytosol	Biological process	7	53	428	14747	4.55074061012167	0.00080357407411186	0.018076626223771	3.09497408343672	CAV1//CASQ2//DMD//ANK2//PLN//BDKRB1//TRPC1//
GO:0006793	phosphorus metabolic process	Biological process	99	2530	428	14747	1.34826290125965	0.000813649542650601	0.0182173458633836	3.08956261534009	CCNC//DIRAS3//FGF2//LPAR1//FGF10//GHR//KIT//CAV1//BDKRB1//PRNP//PPAP2B//SLIT2//C3//EDNRB//MUSK//TEK//CDON//ERRFI1//CALCRL//AQP1//NME5//GNAL//GNG11//RHOJ//PDE8B//PDE7B//ACTC1//BMX//ERG//FGFR1//SMAD9//PDK4//PIK3R1//MAPK4//TGFBR2//DYRK3//KSR1//DCLK1//HIPK3//FABP4//PPP1R12A//PTPRD//PTPLA//DPM1//GPAM//PIK3C2A//PLA2G2A//UGCG//PPAP2A//PEMT//SLC44A2//TSPYL2//ANGPT1//NTRK2//CAP2//FCER1A//CACNB4//PTHLH//LI…
GO:0030049	muscle filament sliding	Biological process	6	39	428	14747	5.30086268871316	0.00083550023430468	0.0185325610111582	3.07805342397859	ACTC1//DES//DMD//TMOD1//TPM2//TTN//
GO:0033275	actin-myosin filament sliding	Biological process	6	39	428	14747	5.30086268871316	0.00083550023430468	0.0185325610111582	3.07805342397859	ACTC1//DES//DMD//TMOD1//TPM2//TTN//
GO:0000165	MAPK cascade	Biological process	29	531	428	14747	1.88175634053188	0.000851410230095394	0.0187980342005784	3.06986113587454	FGF2//LPAR1//FGF10//GHR//KIT//CAV1//FCER1A//FGFR1//SPRY1//CD36//IGF1//IGFBP4//KDR//NTRK2//CDON//TNXB//FZD4//SFRP1//HIPK3//CCL21//EDA2R//CRYAB//MEF2C//ANGPT1//CD44//TEK//MAPK4//SCG2//DOK5//
GO:0030817	regulation of cAMP biosynthetic process	Biological process	9	86	428	14747	3.60581938708976	0.000856250196470364	0.0188177750551482	3.06739931584873	GNAL//NTRK2//CAP2//EDNRB//VIP//PTHLH//AKAP12//CALCRL//GNG7//
GO:0002673	regulation of acute inflammatory response	Biological process	7	54	428	14747	4.46646763586016	0.000900598716173984	0.0197016297129988	3.0454686764703	C3//FCER1A//A2M//ANXA1//IL6ST//CFH//PTGER3//
GO:0042325	regulation of phosphorylation	Biological process	42	876	428	14747	1.65198118038663	0.00094482945103048	0.0205742557873377	3.02464657790441	CCNC//DIRAS3//FGF2//LPAR1//FGF10//GHR//KIT//CAV1//BDKRB1//PRNP//PPAP2B//SLIT2//C3//EDNRB//MUSK//TEK//CDON//ERRFI1//FABP4//TSPYL2//ANGPT1//FCER1A//TGFBR2//DMD//CD44//PRKAR2B//IL6ST//IGF1//FGFR1//SPRY1//TNXB//FZD4//SFRP1//HIPK3//PIK3R1//CCL21//MYOCD//SPDYA//TTN//PDGFD//CD36//FGF7//
GO:0007507	heart development	Biological process	23	387	428	14747	2.04774928155715	0.000956766261446085	0.0205742557873377	3.01919414765974	MEF2C//TGFBR3//DLC1//PARVA//HEG1//CPE//MYOCD//ANK2//MYH10//TTN//FOXC1//PLN//MYH11//ACTC1//TGFBR2//FGF2//FGFR1//TEK//ADAMTS1//OXCT1//VCAM1//CALCRL//OSR1//
GO:0034394	protein localization to cell surface	Biological process	5	27	428	14747	6.3806680512288	0.000957744765105677	0.0205742557873377	3.0187502131292	ANGPT1//ANK2//FGF7//FGF10//FBLN5//
GO:0043551	regulation of phosphatidylinositol 3-kinase activity	Biological process	5	27	428	14747	6.3806680512288	0.000957744765105677	0.0205742557873377	3.0187502131292	FGF2//KIT//CCL21//TEK//PIK3R1//
GO:0046903	secretion	Biological process	39	796	428	14747	1.68815162259898	0.000962984277676483	0.0205811850313755	3.01638080339892	FCER1A//A2M//CD36//CLU//CFD//F13A1//IGF1//SELP//TTN//MMRN1//CORIN//EDNRB//NLGN1//MYH10//PIK3C2A//EXOC6//VIP//CAV1//PRKAR2B//AQP1//SCG2//CBLN4//NTRK2//CACNB4//TRIM9//ANXA1//NNAT//OXCT1//FZD4//KIT//KCNMA1//TRPC1//SFRP1//PDE8B//FGF10//KCNMB4//GPAM//FGF7//CD34//
GO:0042060	wound healing	Biological process	32	612	428	14747	1.80160039093519	0.000966698563017007	0.0205811850313755	3.0147089269789	MYH10//CD44//ANO6//A2M//ANGPT1//CAV1//CD36//CLU//CFD//F13A1//IGF1//KCNMA1//PDE1A//PIK3R1//PRKAR2B//SELP//TEK//TTN//WEE1//TFPI2//PAPSS2//MMRN1//KCNMB4//PLSCR4//JAM2//CD34//APOD//FGF10//GATM//TGFBR2//FGF2//
GO:0030814	regulation of cAMP metabolic process	Biological process	9	88	428	14747	3.52386894647409	0.00101114186409399	0.0213323618426547	2.99518790823593	GNAL//NTRK2//CAP2//EDNRB//VIP//PTHLH//AKAP12//CALCRL//GNG7//
GO:0008360	regulation of cell shape	Biological process	10	106	428	14747	3.25052900722977	0.00101540074193387	0.0213323618426547	2.99336252360064	KDR//KIT//MYH10//DLC1//WASF3//FERMT2//BVES//PALMD//PARVA//RHOJ//
GO:0048747	muscle fiber development	Biological process	10	106	428	14747	3.25052900722977	0.00101540074193387	0.0213323618426547	2.99336252360064	CACNB4//MUSK//MYOCD//MEF2C//BOC//MYH11//TTN//RCAN1//DMD//FLNC//
GO:0050731	positive regulation of peptidyl-tyrosine phosphorylation	Biological process	11	125	428	14747	3.03209345794393	0.00103247426915771	0.0215385655829034	2.98612076282126	IL6ST//KIT//GHR//IGF1//ANGPT1//CD36//CD44//FCER1A//FGF7//FGF10//PPAP2B//
GO:0030335	positive regulation of cell migration	Biological process	16	228	428	14747	2.41793736678144	0.00103424858848498	0.0215385655829034	2.98537506314563	BDKRB1//SELP//ANGPT1//KDR//TEK//FGF10//TGFBR2//IGF1//FGF2//PPAP2B//FGF7//LPAR1//CCL21//CXCL12//PIK3R1//PTP4A1//
GO:0010562	positive regulation of phosphorus metabolic process	Biological process	34	667	428	14747	1.75635780240721	0.00104641143583868	0.0216031867424877	2.98029752275213	FGF2//LPAR1//FGF10//GHR//KIT//C3//EDNRB//MUSK//TEK//CDON//TSPYL2//ANGPT1//GNAL//NTRK2//CAP2//FCER1A//VIP//PTHLH//AKAP12//CALCRL//TGFBR2//CAV1//CD44//PRKAR2B//DLC1//IL6ST//IGF1//FGFR1//FZD4//SPDYA//CCL21//CD36//FGF7//PPAP2B//
GO:0045937	positive regulation of phosphate metabolic process	Biological process	34	667	428	14747	1.75635780240721	0.00104641143583868	0.0216031867424877	2.98029752275213	FGF2//LPAR1//FGF10//GHR//KIT//C3//EDNRB//MUSK//TEK//CDON//TSPYL2//ANGPT1//GNAL//NTRK2//CAP2//FCER1A//VIP//PTHLH//AKAP12//CALCRL//TGFBR2//CAV1//CD44//PRKAR2B//DLC1//IL6ST//IGF1//FGFR1//FZD4//SPDYA//CCL21//CD36//FGF7//PPAP2B//
GO:0008284	positive regulation of cell proliferation	Biological process	34	668	428	14747	1.75372852425989	0.00107339617780004	0.0220647688445189	2.9692399555026	FGF2//KDR//TEK//VIP//SCG2//FGFR1//TGFBR2//FOXP2//FGF7//FGF10//IGF1//MEF2C//NFATC2//IL6ST//VCAM1//GPAM//AQP1//CALCRL//SFRP1//OSR1//CDON//CNTFR//CST3//EDNRB//KIT//LIFR//NTRK2//PBX1//PTHLH//PTN//GLP2R//TSPYL5//MYOCD//SPDYA//
GO:0042698	ovulation cycle	Biological process	9	89	428	14747	3.48427491336764	0.00109668766646962	0.0224467960574833	2.95991704065003	FOXC1//KDR//KIT//ADAMTS1//SFRP1//FZD4//ANXA1//SLIT3//SLIT2//
GO:0071804	cellular potassium ion transport	Biological process	5	28	428	14747	6.1527870493992	0.00113848854503891	0.0231040505161301	2.94367133470314	ABCC9//AQP1//KCNMA1//CASQ2//ANK2//
GO:0071805	potassium ion transmembrane transport	Biological process	5	28	428	14747	6.1527870493992	0.00113848854503891	0.0231040505161301	2.94367133470314	ABCC9//CASQ2//ANK2//AQP1//KCNMA1//
GO:0048732	gland development	Biological process	18	275	428	14747	2.25527612574342	0.00115088676337996	0.0232566905701654	2.9389674048311	CST3//FGF10//CAV1//PBX1//ARID5B//IGF1//FOXC1//SFRP1//FRZB//FGF2//CD44//TGFBR2//FGF7//FGFR1//PTHLH//SLIT2//SERPINF1//TCF21//
GO:0035265	organ growth	Biological process	9	90	428	14747	3.44556074766355	0.00118799558960465	0.023905278341032	2.9251851716561	FOXC1//TGFBR3//TGFBR2//FGF2//FGFR1//MEF2C//FGF7//FGF10//MYOCD//
GO:0010880	regulation of release of sequestered calcium ion into cytosol by sarcoplasmic reticulum	Biological process	4	17	428	14747	8.10720175920835	0.00123295746910743	0.0247057738242577	2.90905190414273	ANK2//CASQ2//DMD//PLN//
GO:0006790	sulfur compound metabolic process	Biological process	16	232	428	14747	2.3762487914921	0.0012415303964569	0.0247734663627739	2.90604264312359	MAT2A//ADI1//PAPSS2//GSTA2//GSTM5//UST//FMOD//OMD//OGN//GHR//MAMDC2//GPC5//GPC3//GPC6//ANGPT1//IGF1//
GO:0061138	morphogenesis of a branching epithelium	Biological process	14	189	428	14747	2.55226722049152	0.00125468901692162	0.0249317163404134	2.90146390364196	CXCL12//TGFBR2//CD44//FGF2//PBX1//TCF21//FGF10//IGF1//KDR//SLIT2//RDH10//FGF7//FGFR1//SFRP1//
GO:2000147	positive regulation of cell motility	Biological process	16	233	428	14747	2.36605029882476	0.00129851154742966	0.0255902296808729	2.88655418391478	BDKRB1//SELP//ANGPT1//KDR//TEK//FGF10//TGFBR2//IGF1//PIK3R1//PTP4A1//FGF2//PPAP2B//FGF7//LPAR1//CCL21//CXCL12//
GO:0000904	cell morphogenesis involved in differentiation	Biological process	35	702	428	14747	1.71787216763852	0.00129856061706254	0.0255902296808729	2.88653777261048	TGFBR3//HEG1//ANK2//CACNB4//CNTN1//DPYSL3//FGFR1//GFRA1//ITGA9//LAMA2//MYH10//MYH11//OPHN1//PRNP//SLIT3//TRPC1//SLIT2//MYL9//CAP2//BOC//CXCL12//SFRP1//APOD//FOXC1//NR4A2//DCLK1//NFIB//MEF2C//TEK//FZD4//BVES//PARVA//MAP1B//NTRK2//PTPRD//
GO:0003018	vascular process in circulatory system	Biological process	11	129	428	14747	2.93807505614721	0.00133625506528235	0.026147673576683	2.87411063551936	VIP//EDNRB//ACTA2//PIK3C2A//KCNMB4//CAV1//TEK//ANGPT1//SLIT2//FOXC1//KCNMA1//
GO:0007157	heterophilic cell-cell adhesion	Biological process	5	29	428	14747	5.94062197873026	0.00134329629404222	0.026147673576683	2.8718281834035	PTPRD//SELP//VCAM1//NLGN1//CADM3//
GO:0070098	chemokine-mediated signaling pathway	Biological process	5	29	428	14747	5.94062197873026	0.00134329629404222	0.026147673576683	2.8718281834035	SLIT3//SLIT2//DARC//CXCL12//CCRL1//
GO:0065008	regulation of biological quality	Biological process	99	2569	428	14747	1.32779491638261	0.00135969180005027	0.0263592284326819	2.86655952156075	KCNMB4//ANXA1//MEF2C//CD34//PLN//ANK2//CASQ2//DMD//EPAS1//RDH10//ANO6//CORIN//CAV1//EDNRB//AQP1//A2M//ANGPT1//CD36//CLU//CFD//F13A1//IGF1//KCNMA1//PDE1A//PIK3R1//PRKAR2B//SELP//TEK//TTN//WEE1//TFPI2//PAPSS2//MMRN1//PLSCR4//JAM2//NLGN1//FGF2//CACNB4//CXCL12//PRNP//CYBRD1//PDK4//SLC9A9//CLN5//BDKRB1//LPAR1//VIP//TIPARP//ACTA2//KDR//KIT//MYH10//DLC1//WASF3//FERMT2//BVES//PALMD//PARVA//RHOJ//MUSK//LD…
GO:0048645	organ formation	Biological process	7	58	428	14747	4.15843538511118	0.00138450692622662	0.0267108166452141	2.85870486728245	FGF2//FGF10//FGFR1//SPRY1//MEF2C//RDH10//TGFBR2//
GO:0006171	cAMP biosynthetic process	Biological process	9	92	428	14747	3.37065725314913	0.00138902967666452	0.0267108166452141	2.85728847544744	GNAL//NTRK2//CAP2//EDNRB//VIP//PTHLH//AKAP12//CALCRL//GNG7//
GO:0044255	cellular lipid metabolic process	Biological process	40	840	428	14747	1.64074321317312	0.00141627887613754	0.027125437591566	2.8488512223223	ABCD2//PTGDS//PTGIS//RDH10//DPM1//C3//GHR//PRKAR2B//TNXB//CROT//GPAM//CH25H//PTPLA//C5ORF4//SCD5//ECH1//CAV1//PIK3C2A//PIK3R1//PLA2G2A//UGCG//PPAP2A//PPAP2B//PEMT//SLC44A2//FGF2//ST6GALNAC3//KIT//ECI2//GLT25D2//LIPG//PDK4//FCER1A//FABP4//ANXA1//ALDH1A1//CAB39L//APOD//CD36//OXCT1//
GO:2000021	regulation of ion homeostasis	Biological process	12	150	428	14747	2.75644859813084	0.00142937748663521	0.0272668049350533	2.84485306252245	CORIN//EDNRB//CAV1//CASQ2//DMD//ANK2//PLN//WASF3//FGF2//CCL21//BDKRB1//TRPC1//
GO:0052652	cyclic purine nucleotide metabolic process	Biological process	10	111	428	14747	3.10410878167888	0.00144569663048723	0.0274308792657944	2.8399228311964	CALCRL//AQP1//GNAL//NTRK2//CAP2//EDNRB//VIP//PTHLH//AKAP12//GNG7//
GO:0051238	sequestering of metal ion	Biological process	8	75	428	14747	3.67526479750779	0.00145280398733891	0.0274308792657944	2.83779297686476	CASQ2//FGF2//CCL21//
GO:0050900	leukocyte migration	Biological process	17	258	428	14747	2.27033072520467	0.00145523431626043	0.0274308792657944	2.83706707261223	CCL21//KIT//BDKRB1//SELP//SLIT2//ITGA9//SCG2//EDNRB//VCAM1//CXCL12//APOD//ANGPT1//CAV1//CD34//PIK3R1//TEK//JAM2//
GO:0006937	regulation of muscle contraction	Biological process	10	112	428	14747	3.0763935246996	0.00154736622440443	0.0288601308683447	2.81040688706668	CAV1//CNN1//MYOCD//ANK2//CASQ2//DMD//PLN//KCNMA1//CALCRL//MYL9//
GO:0009190	cyclic nucleotide biosynthetic process	Biological process	10	112	428	14747	3.0763935246996	0.00154736622440443	0.0288601308683447	2.81040688706668	CALCRL//AQP1//GNAL//NTRK2//CAP2//EDNRB//VIP//PTHLH//AKAP12//GNG7//
GO:0042522	regulation of tyrosine phosphorylation of Stat5 protein	Biological process	4	18	428	14747	7.65680166147456	0.00154921230914159	0.0288601308683447	2.80988906102043	GHR//IGF1//KIT//CAV1//
GO:0051145	smooth muscle cell differentiation	Biological process	6	44	428	14747	4.69849192863212	0.00160013028939257	0.0296926900782613	2.79584465380625	EDNRB//MYOCD//RCAN1//ITGA8//FGF10//MEF2C//
GO:0051272	positive regulation of cellular component movement	Biological process	16	239	428	14747	2.30665154655301	0.00168879028105462	0.0310367669559659	2.77242427904697	BDKRB1//SELP//ANGPT1//KDR//TEK//FGF10//TGFBR2//IGF1//PIK3R1//PTP4A1//FGF2//PPAP2B//FGF7//LPAR1//CCL21//CXCL12//
GO:0030816	positive regulation of cAMP metabolic process	Biological process	7	60	428	14747	4.01982087227414	0.00169236195760776	0.0310367669559659	2.77150674568222	GNAL//NTRK2//CAP2//VIP//PTHLH//AKAP12//CALCRL//
GO:0030819	positive regulation of cAMP biosynthetic process	Biological process	7	60	428	14747	4.01982087227414	0.00169236195760776	0.0310367669559659	2.77150674568222	GNAL//NTRK2//CAP2//VIP//PTHLH//AKAP12//CALCRL//
GO:0010038	response to metal ion	Biological process	15	217	428	14747	2.38172401912227	0.0017051023154672	0.0310367669559659	2.76824955584473	KCNMB4//KCNIP1//CYBRD1//PRNP//GATM//SOD3//CAV1//KCNMA1//TRPC1//TTN//MT1A//FOSB//MEF2C//AQP1//FABP4//
GO:0019216	regulation of lipid metabolic process	Biological process	15	217	428	14747	2.38172401912227	0.0017051023154672	0.0310367669559659	2.76824955584473	PDK4//C3//SORBS1//CAV1//ANXA1//ABCD2//KCNMA1//PIK3R1//FGF2//KIT//CCL21//TEK//CAB39L//APOD//PPAP2A//
GO:0080134	regulation of response to stress	Biological process	36	741	428	14747	1.673956638541	0.0017377301860051	0.0315104002169518	2.76001765471457	C3//FCER1A//A2M//COLEC12//MEF2C//ANO6//ANXA1//IL6ST//TEX15//SELP//CAV1//CD36//CD34//CFH//PTGER3//TGFBR2//TNXB//FZD4//SFRP1//HIPK3//CD44//PPAP2B//FGF10//SH2D1A//CCL21//EDA2R//CMA1//PTGIS//TEK//CALCRL//FABP4//PLA2G2A//FGF2//APOD//ANKRD42//FBLN5//
GO:0003205	cardiac chamber development	Biological process	10	114	428	14747	3.0224217084768	0.00176811852412013	0.0319399895512458	2.75248862583537	PARVA//HEG1//MEF2C//CPE//MYOCD//ANK2//FOXC1//TGFBR3//TEK//ADAMTS1//
GO:0007163	establishment or maintenance of cell polarity	Biological process	10	115	428	14747	2.996139780577	0.00188767569661977	0.0339710392346403	2.72407261558152	CCL21//WEE1//AQP1//IGF1//TEK//PRICKLE2//MAP1B//CDH5//CAP2//PARVA//
GO:1901137	carbohydrate derivative biosynthetic process	Biological process	33	665	428	14747	1.7098271379383	0.00191409782958218	0.0343170396589377	2.71803586919139	GPC5//GPC3//GPC6//CALCRL//AQP1//NME5//TIPARP//B3GALT2//ST6GALNAC3//DPM1//GCNT4//MAT2A//UGCG//GNAL//NTRK2//CAP2//EDNRB//GLT25D2//CCL21//VIP//FMOD//OMD//OGN//MAN1A1//UBE2J1//IGF1//UST//ANGPT1//PTHLH//AKAP12//AMPD1//GNG7//PAPSS2//
GO:0006163	purine nucleotide metabolic process	Biological process	34	693	428	14747	1.6904627044814	0.00197789349385253	0.0353279927797105	2.70379709811674	CALCRL//AQP1//NME5//GNAL//GNG11//RHOJ//PDE8B//PDE7B//ACTC1//NTRK2//CAP2//EDNRB//CACNB4//PTHLH//VIP//AKAP12//AMPD1//BVES//ALDH1A1//DLC1//ERRFI1//CNN3//PLN//FGF10//SFRP1//PREX2//CCL21//SPRY1//ARHGAP6//TPM2//RGS5//RGS22//GNG7//PAPSS2//
GO:0030902	hindbrain development	Biological process	10	116	428	14747	2.97031098936513	0.00201367850626653	0.0358329581954667	2.69600986551009	CNTN1//PTPRS//FAIM2//FOXP2//DLC1//MYH10//FGF2//IGF1//FZD4//SMAD9//
GO:0014902	myotube differentiation	Biological process	6	46	428	14747	4.4942096708655	0.00202234884499667	0.0358534633523759	2.69414392867097	KCNH1//CDON//MYOCD//DMD//IGF1//MEF2C//
GO:0010863	positive regulation of phospholipase C activity	Biological process	7	62	428	14747	3.89014923123304	0.00205093936755437	0.0362256660883955	2.68804717860082	ARHGAP6//LPAR1//PDE1A//PRKAR2B//FGF2//FGFR1//KIT//
GO:0043550	regulation of lipid kinase activity	Biological process	5	32	428	14747	5.3836886682243	0.00212101382689515	0.0372016420994758	2.67345650030725	PIK3R1//FGF2//KIT//CCL21//TEK//
GO:1901136	carbohydrate derivative catabolic process	Biological process	29	564	428	14747	1.77165357592629	0.00212179632020495	0.0372016420994758	2.67329630811451	GPC5//GPC3//GPC6//GNAL//GNG11//RHOJ//PDE8B//PDE7B//ACTC1//ADAMTS9//CD44//FGF2//LYVE1//NTRK2//BVES//ALDH1A1//DLC1//ERRFI1//SFRP1//PREX2//CCL21//SPRY1//FMOD//OMD//OGN//ARHGAP6//RGS5//RGS22//CST3//
GO:0001763	morphogenesis of a branching structure	Biological process	14	200	428	14747	2.41189252336449	0.00213771142814387	0.037343391211788	2.67005092102773	CXCL12//TGFBR2//CD44//FGF2//PBX1//TCF21//FGF10//IGF1//KDR//SLIT2//RDH10//FGF7//FGFR1//SFRP1//
GO:0030802	regulation of cyclic nucleotide biosynthetic process	Biological process	9	98	428	14747	3.16429048254816	0.00216118172795821	0.0376156046008493	2.66530871292651	GNAL//NTRK2//CAP2//EDNRB//VIP//PTHLH//AKAP12//CALCRL//GNG7//
GO:0033993	response to lipid	Biological process	28	539	428	14747	1.78990168709795	0.00217446384448882	0.0377091566340625	2.66264780909294	ANXA1//CRYAB//CST3//FGF10//GHR//WFDC1//BDKRB1//CTSG//FMO1//PTGFR//SELP//CAV1//CCL21//TGFBR3//RCAN1//TGFBR2//PTGDS//SLIT3//SLIT2//CD36//EDNRB//MEF2C//PLSCR4//AQP1//FZD4//OSR1//SFRP1//PDK4//
GO:1900274	regulation of phospholipase C activity	Biological process	7	63	428	14747	3.82840083073728	0.00225092131756742	0.0388936368241994	2.64763968578292	ARHGAP6//LPAR1//PDE1A//PRKAR2B//FGF2//FGFR1//KIT//
GO:0044708	single-organism behavior	Biological process	20	340	428	14747	2.02680043980209	0.00226882379876915	0.0390614465571483	2.64419923095229	GNG7//MEF2C//PRNP//VIP//TMOD2//NTRK2//PRKAR2B//PTN//MUSK//ITGA8//SEPP1//SOBP//CACNB4//KCNMA1//NR4A2//TMOD1//FZD4//FOXP2//CST3//PTGDS//
GO:0042506	tyrosine phosphorylation of Stat5 protein	Biological process	4	20	428	14747	6.8911214953271	0.00234288287286952	0.0399549067431742	2.63024942243075	GHR//IGF1//KIT//CAV1//
GO:0048745	smooth muscle tissue development	Biological process	4	20	428	14747	6.8911214953271	0.00234288287286952	0.0399549067431742	2.63024942243075	OSR1//ITGA8//TIPARP//FOXP2//
GO:0016310	phosphorylation	Biological process	55	1288	428	14747	1.47131864224763	0.00234585319523774	0.0399549067431742	2.62969916975377	CCNC//DIRAS3//FGF2//LPAR1//FGF10//GHR//KIT//CAV1//BDKRB1//PRNP//PPAP2B//SLIT2//C3//EDNRB//MUSK//TEK//CDON//ERRFI1//BMX//ERG//FGFR1//SMAD9//PDK4//PIK3R1//MAPK4//TGFBR2//DYRK3//KSR1//DCLK1//HIPK3//FABP4//TSPYL2//ANGPT1//FCER1A//EFEMP1//KDR//WEE1//DMD//CD44//PRKAR2B//IL6ST//IGF1//SPRY1//TNXB//FZD4//SFRP1//CCL21//MYOCD//SPDYA//TTN//NTRK2//PDGFD//CD36//FGF7//TGFBR3//
GO:0044710	single-organism metabolic process	Biological process	114	3083	428	14747	1.27406398064757	0.00235515948704859	0.0399706604759243	2.62797967791943	ABCD2//MAT2A//ADI1//PTGDS//PTGIS//RDH10//IL6ST//GPC5//GPC3//GPC6//ALDH1A1//FMO1//PDK4//GHR//GNG7//GNG11//PRKAR2B//CYB5A//ERO1LB//CYBRD1//GSTA2//GSTM5//AMPD1//CALCRL//AQP1//NME5//GNAL//RHOJ//PDE8B//PDE7B//ACTC1//DPYSL3//DPM1//ASPA//CD34//GATM//APOD//CD36//CLU//FABP4//PPAP2A//PPAP2B//CH25H//LIPG//PEMT//C3//TNXB//CROT//GPAM//PTPLA//C5ORF4//SCD5//ECH1//CAV1//PIK3C2A//PIK3R1//PLA2G2A//UGCG//SLC44A2//F…
GO:0032879	regulation of localization	Biological process	58	1376	428	14747	1.45234391980004	0.0023841578074882	0.0401890093219012	2.62266500201355	ANGPT1//BDKRB1//SELP//SLIT2//CORIN//EDNRB//CASQ2//VIP//PRKAR2B//AQP1//CAV1//KDR//TEK//TGFBR3//FGF10//TGFBR2//FGF2//CNTN1//C3//DMD//ANK2//PLN//CD36//IGF1//PIK3R1//SORBS1//OPHN1//LAMA2//NEXN//PTP4A1//DPYSL3//SFRP1//DLC1//PODN//ANXA1//NNAT//OXCT1//LIPG//CRYAB//MAP1B//TEX15//TRIM9//APOD//FCER1A//PPAP2B//PDE8B//PPP1R12A//NTRK2//KCNMB4//CCL21//GPAM//PTX3//TRPC1//FGF7//LPAR1//CXCL12//CD34//NLGN1//
GO:0072521	purine-containing compound metabolic process	Biological process	35	728	428	14747	1.65651959022286	0.00238487935376348	0.0401890093219012	2.6225335861501	AMPD1//CALCRL//AQP1//NME5//GNAL//GNG11//RHOJ//PDE8B//PDE7B//ACTC1//MAT2A//NTRK2//CAP2//EDNRB//CACNB4//PTHLH//VIP//AKAP12//BVES//ALDH1A1//DLC1//ERRFI1//CNN3//PLN//FGF10//SFRP1//PREX2//CCL21//SPRY1//ARHGAP6//TPM2//RGS5//RGS22//GNG7//PAPSS2//
GO:0048771	tissue remodeling	Biological process	10	119	428	14747	2.89542919971727	0.00243288687749621	0.0408478811824343	2.61387808409069	EPAS1//FGF10//FOXC1//IGF1//MEF2C//CST3//SFRP1//CAV1//FRZB//ANXA1//
GO:0042246	tissue regeneration	Biological process	5	33	428	14747	5.22054658736902	0.00244110843719727	0.0408478811824343	2.61241292823115	IGF1//TGFBR2//APOD//FGF10//GATM//
GO:0050878	regulation of body fluid levels	Biological process	30	596	428	14747	1.73434265821991	0.00246180340992297	0.041050141475254	2.60874663109379	ANO6//AQP1//EDNRB//A2M//ANGPT1//CAV1//CD36//CLU//CFD//F13A1//IGF1//KCNMA1//PDE1A//PIK3R1//PRKAR2B//SELP//TEK//TTN//WEE1//TFPI2//PAPSS2//MMRN1//KCNMB4//PLSCR4//JAM2//VIP//CD34//TRPC1//FGF10//HEG1//
GO:0040008	regulation of growth	Biological process	27	518	428	14747	1.79594865225706	0.00247384378625113	0.041107181242619	2.60662772787225	IGFBP4//FBLN5//MYOCD//MUSK//SFRP1//TAF9B//PPP1R1C//BDKRB1//CRYAB//FGF2//FRZB//SLIT3//SLIT2//WFDC1//TSPYL2//CD36//CTSG//GHR//IGF1//GPAM//TGFBR2//MAP1B//MT1A//FOXC1//FGFR1//MEF2C//TSPYL5//
GO:0043206	extracellular fibril organization	Biological process	3	10	428	14747	10.3366822429907	0.00250198392137752	0.0411446942105151	2.60171548556165	CST3//TNXB//MFAP5//
GO:0045019	negative regulation of nitric oxide biosynthetic process	Biological process	3	10	428	14747	10.3366822429907	0.00250198392137752	0.0411446942105151	2.60171548556165	CAV1//CD34//PTGIS//
GO:0097435	fibril organization	Biological process	3	10	428	14747	10.3366822429907	0.00250198392137752	0.0411446942105151	2.60171548556165	CST3//TNXB//MFAP5//
GO:0002040	sprouting angiogenesis	Biological process	6	48	428	14747	4.30695093457944	0.00252372551641308	0.0412179691362123	2.59795788127793	FGF2//KDR//SLIT2//ANGPT1//TEK//PARVA//
GO:0035272	exocrine system development	Biological process	6	48	428	14747	4.30695093457944	0.00252372551641308	0.0412179691362123	2.59795788127793	CST3//FGF10//IGF1//FOXC1//FGF7//FGFR1//
GO:0061041	regulation of wound healing	Biological process	8	82	428	14747	3.36152268064737	0.00257508430393558	0.0419132322370948	2.58920854831805	ANO6//SELP//CAV1//CD36//CD34//TGFBR2//PPAP2B//FGF2//
GO:0043410	positive regulation of MAPK cascade	Biological process	19	320	428	14747	2.04580169392523	0.00260807465069781	0.0420148569355687	2.58367998198838	LPAR1//FGF2//FGF10//GHR//KIT//FCER1A//FGFR1//FZD4//CCL21//EDA2R//ANGPT1//CD44//KDR//TEK//CD36//IGF1//IGFBP4//NTRK2//CDON//
GO:0035556	intracellular signal transduction	Biological process	77	1947	428	14747	1.36265114314378	0.00262998901805264	0.0420148569355687	2.58004606497378	CAV1//FGFR1//MEF2C//MAPK4//SCG2//DOK5//FGF2//LPAR1//FGF10//GHR//KIT//RCAN1//RCAN2//TGFBR3//FCER1A//CD36//A2M//ARHGAP6//GEM//OPHN1//ITSN1//DIRAS3//DLC1//IQGAP2//RAB9B//RHOJ//RERGL//ARHGAP28//RABL3//IGF1//KSR1//CTNNAL1//AKAP12//TEK//NLGN1//ANK2//CASQ2//DMD//PLN//PIK3R1//ANGPT1//KDR//NTRK2//SELP//EDNRB//PIK3C2A//ARHGEF26//TEAD1//IL6ST//CCL21//SLC44A2//SPRY1//IGFBP4//CDON//TNXB//FZD4//SFRP1//HIPK3//C…
GO:0051056	regulation of small GTPase mediated signal transduction	Biological process	21	369	428	14747	1.96088823037763	0.00264631297285433	0.0420148569355687	2.57735879418264	NTRK2//BVES//ALDH1A1//DLC1//ERRFI1//SFRP1//PREX2//CCL21//SPRY1//ITSN1//ARHGEF26//LPAR1//FGF10//IGF1//CDON//SLIT2//A2M//ARHGAP6//OPHN1//RHOJ//ARHGAP28//
GO:0009725	response to hormone stimulus	Biological process	32	652	428	14747	1.69107275958947	0.00264709127690151	0.0420148569355687	2.57723108311452	FGF2//FGF7//FGF10//FGFR1//PDK4//PIK3C2A//PIK3R1//SORBS1//CAB39L//GHR//TGFBR3//ANXA1//CRYAB//CST3//WFDC1//CAV1//SLIT3//SLIT2//CCL21//GATM//RCAN1//TGFBR2//PTGDS//MEF2C//GNG7//GNG11//PRKAR2B//SFRP1//AQP1//KIT//OXCT1//SNRPN//
GO:1901566	organonitrogen compound biosynthetic process	Biological process	32	652	428	14747	1.69107275958947	0.00264709127690151	0.0420148569355687	2.57723108311452	GPC5//GPC3//GPC6//CALCRL//AQP1//NME5//MAT2A//GATM//PEMT//SLC44A2//UGCG//GNAL//NTRK2//CAP2//EDNRB//VIP//FMOD//OMD//OGN//ADI1//PPAP2A//PPAP2B//UST//ANGPT1//PTHLH//AKAP12//AMPD1//NR4A2//DMD//GNG7//PAPSS2//IGF1//
GO:0006024	glycosaminoglycan biosynthetic process	Biological process	9	101	428	14747	3.07030165633386	0.00265832600848842	0.0420148569355687	2.57539175965907	FMOD//OMD//OGN//UST//ANGPT1//IGF1//GPC5//GPC3//GPC6//
GO:0030808	regulation of nucleotide biosynthetic process	Biological process	9	101	428	14747	3.07030165633386	0.00265832600848842	0.0420148569355687	2.57539175965907	GNAL//NTRK2//CAP2//EDNRB//VIP//PTHLH//AKAP12//CALCRL//GNG7//
GO:1900371	regulation of purine nucleotide biosynthetic process	Biological process	9	101	428	14747	3.07030165633386	0.00265832600848842	0.0420148569355687	2.57539175965907	GNAL//NTRK2//CAP2//EDNRB//VIP//PTHLH//AKAP12//CALCRL//GNG7//
GO:0033121	regulation of purine nucleotide catabolic process	Biological process	16	250	428	14747	2.20515887850467	0.00266061790617357	0.0420148569355687	2.57501749040739	NTRK2//BVES//ALDH1A1//DLC1//ERRFI1//CNN3//PLN//FGF10//SFRP1//PREX2//CCL21//SPRY1//ARHGAP6//TPM2//RGS5//RGS22//
GO:0048589	developmental growth	Biological process	17	274	428	14747	2.13775666825841	0.00274389844886804	0.0431869693156821	2.56163196581964	MUSK//IGF1//APOD//FGF10//GATM//TGFBR2//MAP1B//DCLK1//SLIT3//SLIT2//FGF2//FGFR1//MEF2C//RDH10//PTHLH//MYOCD//SFRP1//
GO:0030811	regulation of nucleotide catabolic process	Biological process	16	251	428	14747	2.19637338496481	0.00276826685132959	0.0434162714967874	2.55779204771457	NTRK2//BVES//ALDH1A1//DLC1//ERRFI1//CNN3//PLN//FGF10//SFRP1//PREX2//CCL21//SPRY1//ARHGAP6//TPM2//RGS5//RGS22//
GO:0010092	specification of organ identity	Biological process	5	34	428	14747	5.06700109950522	0.00279488264825199	0.0434162714967874	2.55363642258491	FGF2//FGF10//FGFR1//SPRY1//MEF2C//
GO:0048009	insulin-like growth factor receptor signaling pathway	Biological process	5	34	428	14747	5.06700109950522	0.00279488264825199	0.0434162714967874	2.55363642258491	IGF1//IGFBP4//CILP//GHR//PIK3R1//
GO:1901888	regulation of cell junction assembly	Biological process	5	34	428	14747	5.06700109950522	0.00279488264825199	0.0434162714967874	2.55363642258491	KDR//SFRP1//TEK//APOD//ARHGAP6//
GO:0014808	release of sequestered calcium ion into cytosol by sarcoplasmic reticulum	Biological process	4	21	428	14747	6.56297285269248	0.00282858979971535	0.043514660499492	2.54843002908486	CASQ2//DMD//ANK2//PLN//
GO:0021952	central nervous system projection neuron axonogenesis	Biological process	4	21	428	14747	6.56297285269248	0.00282858979971535	0.043514660499492	2.54843002908486	NFIB//SLIT2//NR4A2//DCLK1//
GO:0048488	synaptic vesicle endocytosis	Biological process	4	21	428	14747	6.56297285269248	0.00282858979971535	0.043514660499492	2.54843002908486	ZDHHC15//NLGN1//OPHN1//ITSN1//
GO:0006023	aminoglycan biosynthetic process	Biological process	9	102	428	14747	3.04020065970313	0.00284278261887012	0.0435923804160502	2.54625634855249	GPC5//GPC3//GPC6//FMOD//OMD//OGN//UST//ANGPT1//IGF1//
GO:0051960	regulation of nervous system development	Biological process	24	447	428	14747	1.84996550210124	0.00290237416335235	0.0442899519320487	2.5372466006493	MUSK//CNTN1//DMD//DPYSL3//FGFR1//NTRK2//LPAR1//PMP22//EDNRB//FGF2//IGF1//WASF3//NLGN1//PBX1//MEF2C//ZEB1//CDON//MAP1B//IL6ST//ASPA//SERPINF1//SLIT2//PTPRD//SFRP1//
GO:0048699	generation of neurons	Biological process	47	1071	428	14747	1.51205747096346	0.00290684733796	0.0442899519320487	2.53657777594286	FGFR1//MYH10//NTRK2//NR4A2//NR2F1//DCLK1//ANK2//CACNB4//CNTN1//DPYSL3//GFRA1//ITGA9//LAMA2//MYH11//OPHN1//PRNP//SLIT3//TRPC1//SLIT2//MYL9//CAP2//BOC//CXCL12//DMD//LPAR1//PMP22//APOD//EDNRB//MAP1B//FAIM2//NFIB//MEF2C//NNAT//PTPRD//FZD4//PRICKLE2//RORB//KCNMA1//CLN5//NLGN1//PBX1//ZEB1//CDON//IL6ST//ASPA//WEE1//SERPINF1//
GO:0007186	G-protein coupled receptor signaling pathway	Biological process	30	603	428	14747	1.7142093271958	0.00292403454993211	0.0444099387535867	2.5340175001286	CHRM2//CALCRL//GLP2R//GNAL//PTHLH//EDNRB//BDKRB1//PPAP2A//CACNB4//BAI3//CPE//GPR64//LPHN3//ELTD1//GNG7//RGS5//KCTD12//VIP//RGS22//C3//TMOD2//LPAR1//PLN//GNG11//PTGER3//PTGFR//CXCL12//AKAP12//CCRL1//PREX2//
GO:0097285	cell-type specific apoptotic process	Biological process	17	276	428	14747	2.12226567790871	0.00295714944987775	0.044770303893546	2.52912672633046	MYOCD//ANXA1//IGF1//FAIM2//CNTFR//MEF2C//NTRK2//NR4A2//ITSN1//MUSK//GPAM//CCL21//CXCL12//SFRP1//TEK//ANGPT1//KDR//
GO:0009118	regulation of nucleoside metabolic process	Biological process	16	253	428	14747	2.17901074951055	0.00299441933541389	0.0451910943373065	2.5236873815801	NTRK2//BVES//ALDH1A1//DLC1//ERRFI1//CNN3//PLN//FGF10//SFRP1//PREX2//CCL21//SPRY1//ARHGAP6//TPM2//RGS5//RGS22//
GO:0048762	mesenchymal cell differentiation	Biological process	11	143	428	14747	2.65043134435658	0.00302672094159451	0.0454117901705873	2.5190276183934	EDNRB//TGFBR3//SFRP1//FOXC1//RDH10//FRZB//MEF2C//FGF10//TCF21//OSR1//FGFR1//
GO:0006629	lipid metabolic process	Biological process	50	1159	428	14747	1.48643690580826	0.00302808749722096	0.0454117901705873	2.51883157996086	ABCD2//PTGDS//PTGIS//RDH10//DPM1//C3//GHR//PRKAR2B//TNXB//CROT//GPAM//CH25H//PTPLA//C5ORF4//SCD5//ECH1//CAV1//PIK3C2A//PIK3R1//PLA2G2A//UGCG//PPAP2A//PPAP2B//PEMT//SLC44A2//FGF2//ST6GALNAC3//KIT//PBX1//TIPARP//SERPINA6//ECI2//GLT25D2//LIPG//PDK4//PLCB4//PLCXD3//SORBS1//FCER1A//FABP4//ANXA1//KCNMA1//ALDH1A1//CCL21//TEK//CD36//OXCT1//CAB39L//APOD//CLU//
GO:0030804	positive regulation of cyclic nucleotide biosynthetic process	Biological process	7	67	428	14747	3.59983958711117	0.00320507563954068	0.0479153784481803	2.49416171670757	GNAL//NTRK2//CAP2//VIP//PTHLH//AKAP12//CALCRL//
GO:0010941	regulation of cell death	Biological process	53	1250	428	14747	1.46091775700935	0.00326591841561074	0.0486723903876488	2.48599466837235	CLU//PLAGL1//DLC1//ANGPT1//ANXA1//AQP1//CD44//CRYAB//EDNRB//FGF10//FGFR1//FOXC1//IGF1//IL6ST//KDR//MEF2C//PIK3R1//PRNP//PTGFR//CXCL12//SFRP1//TEK//VIP//SCG2//NME5//HIPK3//FAIM2//TAF9B//OSR1//MYOCD//ZNF738//LPAR1//FRZB//KCNMA1//PTGIS//SRPX//SLIT2//CST3//KIT//KANK2//CNTFR//NTRK2//NR4A2//ITSN1//MUSK//FGF2//CD34//GPAM//CAV1//GHR//CCL21//PDK4//VDAC2//
GO:0060284	regulation of cell development	Biological process	26	503	428	14747	1.78100555545233	0.00330230456550316	0.0490613410370236	2.48118287504123	MUSK//SFRP1//TGFBR3//FRZB//MYOCD//CNTN1//DMD//DPYSL3//FGFR1//NTRK2//LPAR1//PMP22//EDNRB//MEF2C//BOC//NLGN1//PBX1//ZEB1//CDON//MAP1B//FGF2//IL6ST//ASPA//SERPINF1//SLIT2//PTPRD//
GO:0022604	regulation of cell morphogenesis	Biological process	18	303	428	14747	2.04686777088924	0.00332482594015708	0.049242530772078	2.47823108576177	KDR//KIT//MYH10//DLC1//WASF3//FERMT2//BVES//PALMD//PARVA//RHOJ//SFRP1//TGFBR3//MAP1B//NTRK2//SLIT2//PTPRD//ZRANB1//SH3D19//
GO:0048875	chemical homeostasis within a tissue	Biological process	3	11	428	14747	9.39698385726423	0.00336660439923402	0.0492786795409718	2.47280791340805	EPAS1//KDR//PTHLH//
GO:0051894	positive regulation of focal adhesion assembly	Biological process	3	11	428	14747	9.39698385726423	0.00336660439923402	0.0492786795409718	2.47280791340805	KDR//SFRP1//TEK//
GO:1901890	positive regulation of cell junction assembly	Biological process	3	11	428	14747	9.39698385726423	0.00336660439923402	0.0492786795409718	2.47280791340805	KDR//SFRP1//TEK//
GO:0002675	positive regulation of acute inflammatory response	Biological process	4	22	428	14747	6.26465590484282	0.00337893231492929	0.0492786795409718	2.47122050770635	C3//FCER1A//PTGER3//IL6ST//
GO:0070296	sarcoplasmic reticulum calcium ion transport	Biological process	4	22	428	14747	6.26465590484282	0.00337893231492929	0.0492786795409718	2.47122050770635	CASQ2//DMD//ANK2//PLN//
GO:0060443	mammary gland morphogenesis	Biological process	6	51	428	14747	4.05360087960418	0.00344359899337202	0.0500686695103389	2.46298742780651	CAV1//FRZB//FGF10//PTHLH//SLIT2//TGFBR2//
GO:0030799	regulation of cyclic nucleotide metabolic process	Biological process	9	105	428	14747	2.95333778371162	0.00345746748406252	0.0501175149893439	2.46124189554508	GNAL//NTRK2//CAP2//EDNRB//VIP//PTHLH//AKAP12//CALCRL//GNG7//
GO:0051592	response to calcium ion	Biological process	8	86	428	14747	3.20517278852423	0.00346850779057006	0.0501251928885716	2.45985732570019	KCNMB4//KCNIP1//FOSB//MEF2C//CAV1//KCNMA1//TRPC1//TTN//
GO:0043627	response to estrogen stimulus	Biological process	10	125	428	14747	2.75644859813084	0.00348064513189919	0.0501486303142817	2.45834025281862	ANXA1//CRYAB//CST3//FGF10//GHR//WFDC1//SFRP1//CAV1//RCAN1//TGFBR2//
GO:0030810	positive regulation of nucleotide biosynthetic process	Biological process	7	69	428	14747	3.49549641067317	0.00378479559701676	0.0540409886292603	2.42195757018894	GNAL//NTRK2//CAP2//VIP//PTHLH//AKAP12//CALCRL//
GO:0060021	palate development	Biological process	7	69	428	14747	3.49549641067317	0.00378479559701676	0.0540409886292603	2.42195757018894	MEOX2//TCF21//TGFBR2//TGFBR3//TIPARP//ARID5B//OSR1//
GO:1900373	positive regulation of purine nucleotide biosynthetic process	Biological process	7	69	428	14747	3.49549641067317	0.00378479559701676	0.0540409886292603	2.42195757018894	GNAL//NTRK2//CAP2//VIP//PTHLH//AKAP12//CALCRL//
GO:0071310	cellular response to organic substance	Biological process	56	1347	428	14747	1.43245287207987	0.00380946156328785	0.0542308125233426	2.41913640401411	CAV1//TSPYL2//CCNC//SMAD9//TGFBR2//TGFBR3//FMOD//FGF2//FGF7//FGF10//FGFR1//PDK4//PIK3C2A//PIK3R1//SORBS1//CAB39L//PDE1A//PRKAR2B//GHR//COLEC12//CD44//IL6ST//KIT//LIFR//VCAM1//PDGFD//ITGA8//MYOCD//FZD4//SLIT3//SLIT2//EDA2R//KDR//MEF2C//SPRY1//SFRP1//CD36//DARC//CXCL12//CCRL1//CNTFR//EDNRB//PLSCR4//AQP1//OSR1//CASQ2//CALCRL//CMA1//OXCT1//DPYSL3//PTGIS//GNG7//GNG11//ANXA1//DMD//TIMP3//
GO:0044281	small molecule metabolic process	Biological process	96	2561	428	14747	1.29158075664077	0.00384102515239128	0.054517407594506	2.41555284891163	ABCD2//MAT2A//ADI1//PTGDS//PTGIS//RDH10//ALDH1A1//FMO1//PDK4//GHR//GSTA2//GSTM5//AMPD1//CALCRL//AQP1//NME5//GNAL//GNG11//RHOJ//PDE8B//PDE7B//ACTC1//DPYSL3//ASPA//CD34//GATM//C3//PRKAR2B//TNXB//CROT//GPAM//CH25H//PTPLA//C5ORF4//SCD5//ECH1//PEMT//SLC44A2//CYB5A//NTRK2//CAP2//EDNRB//CACNB4//PTHLH//ECI2//IGF1//VIP//FMOD//OMD//OGN//CAV1//DPM1//FCER1A//BCHE//MAMDC2//GPC5//GPC3//GPC6//UST//ANGPT1//AKAP1…
GO:0048520	positive regulation of behavior	Biological process	8	88	428	14747	3.13232795242141	0.00399689404748552	0.05624074672015	2.39827736417479	CCL21//KDR//SLIT2//FGF10//CXCL12//SCG2//LPAR1//MEF2C//
GO:0033144	negative regulation of intracellular steroid hormone receptor signaling pathway	Biological process	4	23	428	14747	5.992279561154	0.00399782200422119	0.05624074672015	2.39817654596212	KANK2//IGF1//SFRP1//TCF21//
GO:0050927	positive regulation of positive chemotaxis	Biological process	4	23	428	14747	5.992279561154	0.00399782200422119	0.05624074672015	2.39817654596212	FGF10//CXCL12//SCG2//KDR//
GO:0032787	monocarboxylic acid metabolic process	Biological process	23	433	428	14747	1.83020547797371	0.00401094119173057	0.0562593486569503	2.39675370558109	ABCD2//PTGDS//PTGIS//RDH10//PDK4//C3//GHR//PRKAR2B//TNXB//CROT//GPAM//CH25H//PTPLA//C5ORF4//SCD5//ECH1//ECI2//IGF1//CAV1//FCER1A//UST//ANXA1//CAB39L//
GO:1901342	regulation of vasculature development	Biological process	12	170	428	14747	2.43216052776251	0.00404386718072167	0.0565548462899168	2.39320311708374	BAI3//SERPINF1//TEK//FGF2//SFRP1//AQP1//C3//CD34//CMA1//KDR//PTGIS//MYOCD//
GO:0030801	positive regulation of cyclic nucleotide metabolic process	Biological process	7	70	428	14747	3.44556074766355	0.00410290788234409	0.0570459699443119	2.38690823361528	GNAL//NTRK2//CAP2//VIP//PTHLH//AKAP12//CALCRL//
GO:0032355	response to estradiol stimulus	Biological process	7	70	428	14747	3.44556074766355	0.00410290788234409	0.0570459699443119	2.38690823361528	SFRP1//ANXA1//CRYAB//CST3//FGF10//GHR//WFDC1//
GO:0045766	positive regulation of angiogenesis	Biological process	8	89	428	14747	3.09713325632679	0.00428333418388216	0.0593814555899245	2.36821804081376	AQP1//C3//CD34//CMA1//FGF2//KDR//PTGIS//TEK//
GO:0007411	axon guidance	Biological process	20	360	428	14747	1.91420041536864	0.00433271515375349	0.0598919378789866	2.36323986190479	CXCL12//SLIT2//SLIT3//NFIB//ANK2//CACNB4//CNTN1//DPYSL3//FGFR1//GFRA1//ITGA9//LAMA2//MYH10//MYH11//OPHN1//PRNP//TRPC1//MYL9//CAP2//BOC//
GO:0043408	regulation of MAPK cascade	Biological process	24	462	428	14747	1.78990168709795	0.00439280034015924	0.0602001951502863	2.35725853566881	FGF2//LPAR1//FGF10//GHR//KIT//CAV1//FCER1A//FGFR1//SPRY1//CD36//IGF1//IGFBP4//KDR//NTRK2//CDON//TNXB//FZD4//SFRP1//HIPK3//CCL21//EDA2R//ANGPT1//CD44//TEK//
GO:0042340	keratan sulfate catabolic process	Biological process	3	12	428	14747	8.61390186915888	0.00439288486313685	0.0602001951502863	2.35725017937971	FMOD//OMD//OGN//
GO:0085029	extracellular matrix assembly	Biological process	3	12	428	14747	8.61390186915888	0.00439288486313685	0.0602001951502863	2.35725017937971	MYH11//TNXB//FBLN5//
GO:0048729	tissue morphogenesis	Biological process	25	489	428	14747	1.76153412457237	0.00451616841208614	0.061712341424753	2.34522987120324	CXCL12//TGFBR2//CD44//FGF2//PBX1//TCF21//SFRP1//DLC1//MEF2C//FGF7//FGF10//ERRFI1//FOXC1//FGFR1//IGF1//KDR//SLIT2//ACTC1//TTN//TGFBR3//FRZB//RDH10//PTHLH//OSR1//GCNT4//
GO:0030239	myofibril assembly	Biological process	5	38	428	14747	4.5336325627152	0.00458601010329564	0.0623928329619702	2.33856499282442	ACTC1//TTN//MYH11//MYH10//TMOD1//
GO:0045761	regulation of adenylate cyclase activity	Biological process	6	54	428	14747	3.82840083073728	0.00459213343880301	0.0623928329619702	2.33798550064192	GNAL//NTRK2//CAP2//EDNRB//VIP//GNG7//
GO:0007264	small GTPase mediated signal transduction	Biological process	30	623	428	14747	1.65917853017506	0.00467287391693862	0.063169715896916	2.33041593691203	FGF2//IGF1//KSR1//ARHGAP6//CTNNAL1//RHOJ//ITSN1//ARHGEF26//DLC1//LPAR1//FGF10//SPRY1//A2M//OPHN1//ARHGAP28//CDON//SLIT2//GEM//DIRAS3//IQGAP2//RAB9B//RERGL//RABL3//
GO:0050926	regulation of positive chemotaxis	Biological process	4	24	428	14747	5.74260124610592	0.00468904999528376	0.063169715896916	2.3289151367301	KDR//FGF10//CXCL12//SCG2//
GO:0060343	trabecula formation	Biological process	4	24	428	14747	5.74260124610592	0.00468904999528376	0.063169715896916	2.3289151367301	SFRP1//TEK//TGFBR3//ADAMTS1//
GO:0002526	acute inflammatory response	Biological process	9	110	428	14747	2.81909515717927	0.00470914435050617	0.0632617166410251	2.32705799682263	C3//FCER1A//A2M//ANO6//ANXA1//IL6ST//CFH//PTGER3//VCAM1//
GO:1900544	positive regulation of purine nucleotide metabolic process	Biological process	7	72	428	14747	3.34985072689512	0.00479942419854211	0.0642934101203576	2.31881086312356	GNAL//NTRK2//CAP2//VIP//PTHLH//AKAP12//CALCRL//
GO:0030182	neuron differentiation	Biological process	43	986	428	14747	1.50262791226707	0.00486487811481378	0.0649876855169381	2.31292803612058	ANK2//CACNB4//CNTN1//DPYSL3//FGFR1//GFRA1//ITGA9//LAMA2//MYH10//MYH11//OPHN1//PRNP//SLIT3//TRPC1//SLIT2//MYL9//CAP2//BOC//CXCL12//DMD//NTRK2//LPAR1//PMP22//APOD//EDNRB//MAP1B//FAIM2//NR4A2//DCLK1//NFIB//PRICKLE2//RORB//KCNMA1//CLN5//NLGN1//PBX1//MEF2C//ZEB1//CDON//WEE1//PTPRD//NNAT//FZD4//
GO:0043067	regulation of programmed cell death	Biological process	51	1217	428	14747	1.44390795506032	0.00490740648958533	0.0653726858905934	2.30914796711135	CLU//PLAGL1//DLC1//ANGPT1//ANXA1//AQP1//CD44//CRYAB//EDNRB//FGF10//FGFR1//FOXC1//IGF1//IL6ST//KDR//MEF2C//PIK3R1//PRNP//PTGFR//CXCL12//SFRP1//TEK//VIP//SCG2//NME5//HIPK3//FAIM2//TAF9B//OSR1//MYOCD//ZNF738//LPAR1//FRZB//KCNMA1//PTGIS//SRPX//SLIT2//KIT//KANK2//CNTFR//NTRK2//NR4A2//ITSN1//MUSK//FGF2//GPAM//CAV1//CCL21//PDK4//VDAC2//CST3//
GO:0001667	ameboidal cell migration	Biological process	9	111	428	14747	2.79369790351099	0.0049970956199196	0.0663820306724138	2.30128234020998	EDNRB//FGF10//TGFBR3//TGFBR2//TNS1//ARID5B//FGF2//KIT//CXCL12//
GO:0010518	positive regulation of phospholipase activity	Biological process	7	73	428	14747	3.30396236077327	0.00517936034734305	0.0684220761675319	2.28572387245025	ARHGAP6//LPAR1//PDE1A//PRKAR2B//FGF2//FGFR1//KIT//
GO:0045981	positive regulation of nucleotide metabolic process	Biological process	7	73	428	14747	3.30396236077327	0.00517936034734305	0.0684220761675319	2.28572387245025	GNAL//NTRK2//CAP2//VIP//PTHLH//AKAP12//CALCRL//
GO:0048878	chemical homeostasis	Biological process	39	877	428	14747	1.53223339975916	0.00525727157608851	0.0692594700175859	2.27923958795204	KCNMB4//CORIN//EDNRB//AQP1//CASQ2//ANK2//CACNB4//CAV1//CXCL12//PRNP//CYBRD1//PDK4//SLC9A9//CLN5//BDKRB1//LPAR1//DMD//PLN//SLC22A17//KCNMA1//ASPA//IGF1//WASF3//PMP22//MPDZ//FABP4//LIPG//EPAS1//KDR//PTHLH//KCNIP1//FGF2//CCL21//TRPC1//GPAM//CMA1//OXCT1//VCAM1//NLGN1//
GO:0007423	sensory organ development	Biological process	23	443	428	14747	1.78889158456573	0.00527334758303745	0.0692798749958832	2.27791360200058	CST3//FOXC1//CHRDL1//CRYAB//TGFBR2//CDON//FGF10//RDH10//RORB//FGFR1//ITGA8//SOBP//EYA4//OSR1//KCNMA1//FOXP2//NTRK2//FGF2//IGF1//LPPR4//MYH10//FZD4//FRZB//
GO:0021700	developmental maturation	Biological process	12	176	428	14747	2.34924596431606	0.00532716970732404	0.069794704214913	2.27350346770168	CDH5//RECK//EDNRB//ZDHHC15//IGF1//CLN5//NR4A2//EPAS1//FGFR1//KCNMA1//KDR//CCL21//
GO:0045595	regulation of cell differentiation	Biological process	45	1049	428	14747	1.47807658384042	0.00538028130072689	0.0702974288305933	2.26919501724073	MUSK//SFRP1//TGFBR3//FRZB//CD36//PLA2G2A//MYOCD//CNTN1//DMD//DPYSL3//FGFR1//NTRK2//LPAR1//PMP22//EDNRB//IGF1//KIT//CAV1//OSR1//EFEMP1//PTHLH//FGF10//LDB2//FGF2//GHR//SMAD9//APOLD1//ERRFI1//ADAMTS9//MEF2C//BOC//NLGN1//PBX1//ZEB1//CDON//IL6ST//PIK3R1//MAP1B//ASPA//SERPINF1//SLIT2//PTPRD//TGFBR2//RCAN1//CD34//
GO:0010740	positive regulation of intracellular protein kinase cascade	Biological process	25	496	428	14747	1.73667376394332	0.00539751752090164	0.070329948243661	2.26780593922652	LPAR1//FGF2//FGF10//GHR//KIT//FCER1A//AKAP12//IL6ST//IGF1//CD36//CCL21//SLC44A2//FGFR1//IGFBP4//KDR//NTRK2//CDON//FZD4//EDA2R//ANGPT1//ITSN1//TEK//TSPYL5//CD44//NLGN1//
GO:0001759	organ induction	Biological process	4	25	428	14747	5.51289719626168	0.00545627476851155	0.0703873721963989	2.2631037674858	FGF2//FGF10//FGFR1//SPRY1//
GO:0035162	embryonic hemopoiesis	Biological process	4	25	428	14747	5.51289719626168	0.00545627476851155	0.0703873721963989	2.2631037674858	KDR//KIT//PBX1//TGFBR2//
GO:0043552	positive regulation of phosphatidylinositol 3-kinase activity	Biological process	4	25	428	14747	5.51289719626168	0.00545627476851155	0.0703873721963989	2.2631037674858	FGF2//KIT//CCL21//TEK//
GO:1901701	cellular response to oxygen-containing compound	Biological process	21	393	428	14747	1.84113933081258	0.00546096198630061	0.0703873721963989	2.26273084657329	COLEC12//SOD3//PDGFD//GPX3//ANXA1//AQP1//CST3//CD36//EDNRB//MEF2C//PLSCR4//FZD4//OSR1//SFRP1//CALCRL//CMA1//OXCT1//VCAM1//PDK4//SLIT2//FBLN5//
GO:0014829	vascular smooth muscle contraction	Biological process	3	13	428	14747	7.95129403306973	0.00558890034506012	0.0709004564720607	2.25267363416229	EDNRB//ACTA2//PIK3C2A//
GO:0030214	hyaluronan catabolic process	Biological process	3	13	428	14747	7.95129403306973	0.00558890034506012	0.0709004564720607	2.25267363416229	CD44//FGF2//LYVE1//
GO:0032878	regulation of establishment or maintenance of cell polarity	Biological process	3	13	428	14747	7.95129403306973	0.00558890034506012	0.0709004564720607	2.25267363416229	CDH5//IGF1//TEK//
GO:0034695	response to prostaglandin E stimulus	Biological process	3	13	428	14747	7.95129403306973	0.00558890034506012	0.0709004564720607	2.25267363416229	SFRP1//CCL21//TGFBR3//
GO:0060766	negative regulation of androgen receptor signaling pathway	Biological process	3	13	428	14747	7.95129403306973	0.00558890034506012	0.0709004564720607	2.25267363416229	IGF1//SFRP1//TCF21//
GO:0071453	cellular response to oxygen levels	Biological process	8	93	428	14747	2.9639232237966	0.00558997098626438	0.0709004564720607	2.25259044623486	EPAS1//CAV1//AQP1//PTGIS//SFRP1//MYOCD//CD34//LPAR1//
GO:0055086	nucleobase-containing small molecule metabolic process	Biological process	39	881	428	14747	1.52527660793279	0.00566254925424363	0.0716304970649546	2.24698800736265	AMPD1//CALCRL//AQP1//NME5//GNAL//GNG11//RHOJ//PDE8B//PDE7B//ACTC1//DPYSL3//MAT2A//NTRK2//CAP2//EDNRB//CACNB4//PTHLH//VIP//DPM1//AKAP12//BVES//ALDH1A1//DLC1//ERRFI1//CNN3//PLN//FGF10//SFRP1//PREX2//CCL21//SPRY1//ARHGAP6//TPM2//RGS5//RGS22//GNG7//CMAHP//PAPSS2//FMO1//
GO:0045765	regulation of angiogenesis	Biological process	11	157	428	14747	2.41408714804453	0.00612515190835871	0.0772773794999013	2.21288313600117	BAI3//SERPINF1//TEK//AQP1//C3//CD34//CMA1//FGF2//KDR//PTGIS//SFRP1//
GO:0007266	Rho protein signal transduction	Biological process	13	202	428	14747	2.21744008513001	0.00615936420944178	0.077503978667092	2.21046411487805	ITSN1//ARHGEF26//DLC1//LPAR1//ARHGAP6//CTNNAL1//RHOJ//
GO:0048666	neuron development	Biological process	36	802	428	14747	1.5466357470809	0.0062581181686532	0.0779193214601077	2.20355624056511	ANK2//CACNB4//CNTN1//DPYSL3//FGFR1//GFRA1//ITGA9//LAMA2//MYH10//MYH11//OPHN1//PRNP//SLIT3//TRPC1//SLIT2//MYL9//CAP2//BOC//CXCL12//DMD//NTRK2//LPAR1//PMP22//APOD//EDNRB//MAP1B//NR4A2//DCLK1//NFIB//PRICKLE2//RORB//CLN5//WEE1//PTPRD//NLGN1//MEF2C//
GO:0045597	positive regulation of cell differentiation	Biological process	25	502	428	14747	1.71591670700376	0.00626290041802677	0.0779193214601077	2.2032244936548	CD36//PLA2G2A//FGF2//FRZB//SFRP1//ADAMTS9//MEF2C//BOC//DMD//FGFR1//ZEB1//CDON//IGF1//IL6ST//MAP1B//ASPA//SERPINF1//NTRK2//SLIT2//PTPRD//TGFBR2//MYOCD//CD34//GHR//SMAD9//
GO:0001960	negative regulation of cytokine-mediated signaling pathway	Biological process	4	26	428	14747	5.30086268871316	0.00630301154831628	0.0779193214601077	2.20045189716354	SLIT3//SLIT2//IL6ST//CAV1//
GO:0043462	regulation of ATPase activity	Biological process	4	26	428	14747	5.30086268871316	0.00630301154831628	0.0779193214601077	2.20045189716354	CNN3//PLN//FGF10//TPM2//
GO:0048536	spleen development	Biological process	4	26	428	14747	5.30086268871316	0.00630301154831628	0.0779193214601077	2.20045189716354	CACNB4//FGF10//PBX1//TCF21//
GO:0090218	positive regulation of lipid kinase activity	Biological process	4	26	428	14747	5.30086268871316	0.00630301154831628	0.0779193214601077	2.20045189716354	FGF2//KIT//CCL21//TEK//
GO:0031346	positive regulation of cell projection organization	Biological process	10	136	428	14747	2.53350054975261	0.00630674315026244	0.0779193214601077	2.20019485581422	CNTN1//DMD//DPYSL3//FGFR1//NTRK2//CCL21//MAP1B//SLIT2//PTPRD//NLGN1//
GO:0010464	regulation of mesenchymal cell proliferation	Biological process	5	41	428	14747	4.20190335080921	0.00637861101364978	0.0781994753832797	2.19527388158937	FGFR1//KDR//TGFBR2//FOXP2//NFIB//
GO:0055024	regulation of cardiac muscle tissue development	Biological process	5	41	428	14747	4.20190335080921	0.00637861101364978	0.0781994753832797	2.19527388158937	TGFBR2//FGF2//FGFR1//MEF2C//MYOCD//
GO:0061005	cell differentiation involved in kidney development	Biological process	5	41	428	14747	4.20190335080921	0.00637861101364978	0.0781994753832797	2.19527388158937	OSR1//ACTA2//MEF2C//TCF21//CD34//
GO:0006887	exocytosis	Biological process	16	274	428	14747	2.01200627600791	0.00643120736086069	0.0786421228306273	2.1917074872722	A2M//CD36//CLU//CFD//F13A1//IGF1//SELP//TTN//MMRN1//NLGN1//EXOC6//TRIM9//KIT//FCER1A//MYH10//PIK3C2A//
GO:0009117	nucleotide metabolic process	Biological process	37	832	428	14747	1.53228062095615	0.00649146883681716	0.0788772484271609	2.18765702345406	CALCRL//AQP1//NME5//GNAL//GNG11//RHOJ//PDE8B//PDE7B//ACTC1//NTRK2//CAP2//EDNRB//CACNB4//PTHLH//VIP//DPM1//AKAP12//AMPD1//BVES//ALDH1A1//DLC1//ERRFI1//CNN3//PLN//FGF10//SFRP1//PREX2//CCL21//SPRY1//ARHGAP6//TPM2//RGS5//RGS22//GNG7//CMAHP//PAPSS2//FMO1//
GO:0031329	regulation of cellular catabolic process	Biological process	23	451	428	14747	1.75715958306567	0.00650660005307764	0.0788772484271609	2.18664588760757	ABCD2//NTRK2//BVES//ALDH1A1//DLC1//ERRFI1//CLU//RNF180//CNN3//PLN//FGF10//SFRP1//PREX2//CCL21//SPRY1//ARHGAP6//TPM2//RGS5//RGS22//IGF1//SH3D19//TIMP3//CST3//
GO:0031279	regulation of cyclase activity	Biological process	6	58	428	14747	3.56437318723816	0.00653313338828445	0.0788772484271609	2.18487847464281	GNAL//NTRK2//CAP2//EDNRB//VIP//GNG7//
GO:0035914	skeletal muscle cell differentiation	Biological process	6	58	428	14747	3.56437318723816	0.00653313338828445	0.0788772484271609	2.18487847464281	KCNH1//CDON//MYOCD//MEF2C//DMD//IGF1//
GO:0050654	chondroitin sulfate proteoglycan metabolic process	Biological process	6	58	428	14747	3.56437318723816	0.00653313338828445	0.0788772484271609	2.18487847464281	MAMDC2//GPC5//GPC3//GPC6//UST//IGF1//
GO:0051240	positive regulation of multicellular organismal process	Biological process	26	531	428	14747	1.68709189151134	0.00664205910141201	0.0796514060661653	2.17769726434394	FGF2//FGF10//FGFR1//SPRY1//ANO6//EDNRB//VIP//MYOCD//AQP1//C3//IL6ST//IGF1//LIPG//CD36//MEF2C//OSR1//PTGER3//WASF3//LAMA2//NLGN1//CD34//GHR//GPAM//CAV1//NTRK2//ANKRD42//
GO:0044272	sulfur compound biosynthetic process	Biological process	9	116	428	14747	2.67327989042862	0.0066473599526806	0.0796514060661653	2.1773508036645	MAT2A//FMOD//OMD//OGN//ADI1//UST//ANGPT1//PAPSS2//IGF1//
GO:0070372	regulation of ERK1 and ERK2 cascade	Biological process	9	116	428	14747	2.67327989042862	0.0066473599526806	0.0796514060661653	2.1773508036645	IGF1//SPRY1//ANGPT1//CD44//FGF2//FGF10//KDR//CCL21//TEK//
GO:0002684	positive regulation of immune system process	Biological process	27	558	428	14747	1.66720681338559	0.00667888740033097	0.079828606546813	2.17529587826414	C3//FCER1A//A2M//COLEC12//MEF2C//CCL21//TGFBR2//BDKRB1//SELP//IL6ST//C7//CLU//CFD//CFH//CACNB4//PIK3R1//NFATC2//CAV1//VCAM1//IGF1//GPAM//SH2D1A//FGF10//CTSG//PRNP//CD36//CXCL12//
GO:0023056	positive regulation of signaling	Biological process	38	863	428	14747	1.51716463975915	0.00683428645449295	0.081418576932041	2.16530682199638	LPAR1//FGF2//FGF10//GHR//KIT//BVES//FCER1A//AKAP12//TEK//NLGN1//ANGPT1//FGFR1//IGF1//KDR//NTRK2//SELP//SFRP1//ZRANB1//TGFBR3//ITGA8//MYOCD//LAMA2//PTGIS//IL6ST//CD36//CCL21//SLC44A2//IGFBP4//CDON//FZD4//C3//TMOD2//EDA2R//ITSN1//TSPYL5//CD44//CAV1//CLU//
GO:0031399	regulation of protein modification process	Biological process	44	1035	428	14747	1.46477944828209	0.00689798239745905	0.081418576932041	2.16127791821684	CCNC//DIRAS3//FGF2//LPAR1//FGF10//GHR//KIT//CAV1//BDKRB1//PRNP//PPAP2B//SLIT2//C3//EDNRB//MUSK//TEK//CDON//ERRFI1//FABP4//TSPYL2//ANGPT1//FCER1A//TSPYL5//TGFBR2//DMD//CD44//PRKAR2B//MYOCD//DLC1//IL6ST//IGF1//FGFR1//SPRY1//TNXB//FZD4//SFRP1//HIPK3//SPDYA//TTN//CCL21//PDGFD//CD36//FGF7//CLU//
GO:0048511	rhythmic process	Biological process	12	182	428	14747	2.27179829516278	0.00691555321393755	0.081418576932041	2.16017307251051	FOXC1//KDR//KIT//ADAMTS1//SFRP1//FZD4//CST3//PTGDS//KCNMA1//ANXA1//SLIT3//SLIT2//
GO:0050921	positive regulation of chemotaxis	Biological process	7	77	428	14747	3.13232795242141	0.00692834907153126	0.081418576932041	2.159370239348	KDR//SLIT2//FGF10//CXCL12//SCG2//LPAR1//CCL21//
GO:0060347	heart trabecula formation	Biological process	3	14	428	14747	7.38334445927904	0.00696160177712771	0.081418576932041	2.15729082318652	TEK//TGFBR3//ADAMTS1//
GO:0072577	endothelial cell apoptotic process	Biological process	3	14	428	14747	7.38334445927904	0.00696160177712771	0.081418576932041	2.15729082318652	TEK//ANGPT1//KDR//
GO:2000351	regulation of endothelial cell apoptotic process	Biological process	3	14	428	14747	7.38334445927904	0.00696160177712771	0.081418576932041	2.15729082318652	ANGPT1//KDR//TEK//
GO:0048015	phosphatidylinositol-mediated signaling	Biological process	10	138	428	14747	2.49678315048083	0.0069719797576476	0.081418576932041	2.15664388248498	PIK3R1//ANGPT1//FGFR1//IGF1//KDR//KIT//NTRK2//SELP//TEK//PIK3C2A//
GO:0048017	inositol lipid-mediated signaling	Biological process	10	138	428	14747	2.49678315048083	0.0069719797576476	0.081418576932041	2.15664388248498	PIK3R1//ANGPT1//FGFR1//IGF1//KDR//KIT//NTRK2//SELP//TEK//PIK3C2A//
GO:0071495	cellular response to endogenous stimulus	Biological process	33	724	428	14747	1.57049039603449	0.00698263744290308	0.081418576932041	2.1559805070975	CCNC//SMAD9//TGFBR2//TGFBR3//FMOD//FGF2//FGF7//FGF10//FGFR1//PDK4//PIK3C2A//PIK3R1//SORBS1//CAB39L//PDE1A//PRKAR2B//GHR//PDGFD//ITGA8//MYOCD//SLIT3//SLIT2//SPRY1//CD44//SFRP1//CD36//CASQ2//AQP1//MEF2C//GNG7//GNG11//ANXA1//KIT//
GO:0031175	neuron projection development	Biological process	32	697	428	14747	1.581893026187	0.00708028067170162	0.0823257439324768	2.14994952596063	ANK2//CACNB4//CNTN1//DPYSL3//FGFR1//GFRA1//ITGA9//LAMA2//MYH10//MYH11//OPHN1//PRNP//SLIT3//TRPC1//SLIT2//MYL9//CAP2//BOC//CXCL12//DMD//NTRK2//LPAR1//PMP22//APOD//MAP1B//NR4A2//DCLK1//NFIB//WEE1//PTPRD//NLGN1//PRICKLE2//
GO:0006082	organic acid metabolic process	Biological process	43	1008	428	14747	1.46983246180092	0.00711065306271885	0.0823257439324768	2.14809051059085	ABCD2//MAT2A//ADI1//PTGDS//PTGIS//RDH10//PDK4//GHR//GSTA2//GSTM5//ASPA//CD34//GATM//C3//PRKAR2B//TNXB//CROT//GPAM//CH25H//PTPLA//C5ORF4//SCD5//ECH1//ECI2//IGF1//FMOD//OMD//OGN//CAV1//FCER1A//MAMDC2//CYB5A//GPC5//GPC3//GPC6//UST//ANGPT1//ANXA1//PLA2G2A//GCNT4//CAB39L//PAPSS2//FMO1//
GO:0072522	purine-containing compound biosynthetic process	Biological process	14	229	428	14747	2.10645635228339	0.00711222614807726	0.0823257439324768	2.14799444251864	CALCRL//AQP1//NME5//MAT2A//GNAL//NTRK2//CAP2//EDNRB//VIP//PTHLH//AKAP12//AMPD1//GNG7//PAPSS2//
GO:0048705	skeletal system morphogenesis	Biological process	12	183	428	14747	2.25938409682856	0.00721318942741261	0.0831141683453843	2.1418726625417	MGP//MEF2C//PTHLH//OSR1//TGFBR2//RDH10//SFRP1//GHR//FREM1//FGFR1//TIPARP//ARID5B//
GO:0021955	central nervous system neuron axonogenesis	Biological process	4	27	428	14747	5.10453444098304	0.00723262316278769	0.0831141683453843	2.14070416210948	NR4A2//DCLK1//NFIB//SLIT2//
GO:0060043	regulation of cardiac muscle cell proliferation	Biological process	4	27	428	14747	5.10453444098304	0.00723262316278769	0.0831141683453843	2.14070416210948	TGFBR2//FGF2//FGFR1//MEF2C//
GO:0048754	branching morphogenesis of an epithelial tube	Biological process	11	161	428	14747	2.35410982759622	0.00736016670961878	0.0843765265340672	2.13311234867234	CXCL12//TGFBR2//CD44//FGF2//PBX1//TCF21//RDH10//FGF10//IGF1//KDR//SLIT2//
GO:0006979	response to oxidative stress	Biological process	15	254	428	14747	2.03477996909265	0.00741358956733842	0.0847851526298248	2.12997146114084	APOD//GPX3//SOD3//CRYAB//EPAS1//ANXA1//AQP1//CST3//CD36//FBLN5//GATM//PRNP//SEPP1//PDLIM1//SCARA3//
GO:0042592	homeostatic process	Biological process	51	1244	428	14747	1.4125691168074	0.00745348882299448	0.085037531571437	2.12764039545195	KCNMB4//ANXA1//MEF2C//CD34//CORIN//EDNRB//AQP1//CASQ2//ANK2//CACNB4//CAV1//CXCL12//PRNP//CYBRD1//PDK4//SLC9A9//CLN5//BDKRB1//LPAR1//LDB2//DMD//PLN//SLC22A17//KCNMA1//TENC1//ASPA//IGF1//EPAS1//KIT//DYRK3//EXOC6//PTGER3//WASF3//PMP22//MPDZ//FABP4//LIPG//KDR//PTHLH//KCNIP1//GCNT4//TEX15//FGF2//CCL21//TRPC1//GPAM//TGFBR3//CMA1//OXCT1//VCAM1//NLGN1//
GO:0009152	purine ribonucleotide biosynthetic process	Biological process	13	207	428	14747	2.16387873041672	0.00751182343974525	0.0854985345683654	2.12425462841573	CALCRL//AQP1//NME5//GNAL//NTRK2//CAP2//EDNRB//VIP//PTHLH//AKAP12//AMPD1//GNG7//PAPSS2//
GO:0006753	nucleoside phosphate metabolic process	Biological process	37	841	428	14747	1.51588284974496	0.00766370186110304	0.0870195099419057	2.11556139884031	CALCRL//AQP1//NME5//GNAL//GNG11//RHOJ//PDE8B//PDE7B//ACTC1//NTRK2//CAP2//EDNRB//CACNB4//PTHLH//VIP//DPM1//AKAP12//AMPD1//BVES//ALDH1A1//DLC1//ERRFI1//CNN3//PLN//FGF10//SFRP1//PREX2//CCL21//SPRY1//ARHGAP6//TPM2//RGS5//RGS22//GNG7//CMAHP//PAPSS2//FMO1//
GO:0009719	response to endogenous stimulus	Biological process	45	1071	428	14747	1.44771459985863	0.00774152722248511	0.0876944021948491	2.11117335470854	GNAL//NR4A2//CCNC//SMAD9//TGFBR2//TGFBR3//FMOD//FGF2//FGF7//FGF10//FGFR1//PDK4//PIK3C2A//PIK3R1//SORBS1//CAB39L//PDE1A//PRKAR2B//OXCT1//SNRPN//GHR//PDGFD//ITGA8//MYOCD//ANXA1//CRYAB//CST3//WFDC1//CAV1//SLIT3//SLIT2//CCL21//SPRY1//GATM//RCAN1//CD44//SFRP1//PTGDS//CD36//CASQ2//AQP1//MEF2C//GNG7//GNG11//KIT//
GO:0055080	cation homeostasis	Biological process	22	432	428	14747	1.75468371408792	0.00781223462421262	0.0879122422074905	2.10722472205716	CORIN//EDNRB//CASQ2//ANK2//CACNB4//CAV1//CXCL12//PRNP//CYBRD1//PDK4//SLC9A9//CLN5//BDKRB1//LPAR1//DMD//PLN//SLC22A17//KCNMA1//FGF2//CCL21//TRPC1//KDR//
GO:0010595	positive regulation of endothelial cell migration	Biological process	5	43	428	14747	4.00646598565529	0.00781606011658125	0.0879122422074905	2.10701210893628	ANGPT1//FGF2//PPAP2B//KDR//TEK//
GO:0045445	myoblast differentiation	Biological process	5	43	428	14747	4.00646598565529	0.00781606011658125	0.0879122422074905	2.10701210893628	MYOCD//MEF2C//BOC//EPAS1//IGF1//
GO:0051336	regulation of hydrolase activity	Biological process	34	759	428	14747	1.54346594756997	0.00802189143531078	0.0898775480659993	2.09572321986179	DLC1//TSPYL2//ARHGAP6//LPAR1//PDE1A//PRKAR2B//CST3//FGFR1//MEF2C//FGF2//KIT//SERPINA6//SERPINF1//RECK//NTRK2//BVES//ALDH1A1//ERRFI1//CNN3//PLN//FGF10//SFRP1//PREX2//CCL21//SPRY1//PPP1R12A//AQP1//CD44//CRYAB//TPM2//RGS5//RGS22//RCAN1//CAV1//
GO:0009150	purine ribonucleotide metabolic process	Biological process	30	648	428	14747	1.5951670128072	0.00802848301029895	0.0898775480659993	2.09536650733585	CALCRL//AQP1//NME5//GNAL//GNG11//RHOJ//PDE8B//PDE7B//ACTC1//NTRK2//CAP2//EDNRB//CACNB4//PTHLH//VIP//AKAP12//AMPD1//BVES//ALDH1A1//DLC1//ERRFI1//SFRP1//PREX2//CCL21//SPRY1//ARHGAP6//RGS5//RGS22//GNG7//PAPSS2//
GO:0071363	cellular response to growth factor stimulus	Biological process	22	434	428	14747	1.746597614023	0.00822349155424005	0.0918450379910323	2.08494374927464	CCNC//SMAD9//TGFBR2//TGFBR3//FMOD//FGF2//FGF7//FGF10//FGFR1//PDE1A//PIK3R1//PRKAR2B//ITGA8//MYOCD//FZD4//KDR//SPRY1//CD44//SFRP1//MEF2C//DMD//SLIT2//
GO:0051057	positive regulation of small GTPase mediated signal transduction	Biological process	4	28	428	14747	4.92222963951936	0.00824831226574582	0.0919070121386491	2.08363490583279	LPAR1//FGF10//IGF1//CDON//
GO:0051339	regulation of lyase activity	Biological process	6	61	428	14747	3.38907614524284	0.00833656681032822	0.0923114633970603	2.07901276498634	GNAL//NTRK2//CAP2//EDNRB//VIP//GNG7//
GO:0030900	forebrain development	Biological process	16	282	428	14747	1.95492808378074	0.00837927026661254	0.0923114633970603	2.07679380153475	AQP1//MYH10//FOXP2//FGF2//PTPRS//SLIT2//FGFR1//NFIB//FGF10//NR4A2//NTRK2//TACC1//CDON//NR2F1//DCLK1//DLC1//
GO:0010517	regulation of phospholipase activity	Biological process	7	80	428	14747	3.01486565420561	0.00850259671374576	0.0923114633970603	2.07044841943555	ARHGAP6//LPAR1//PDE1A//PRKAR2B//FGFR1//FGF2//KIT//
GO:0034614	cellular response to reactive oxygen species	Biological process	7	80	428	14747	3.01486565420561	0.00850259671374576	0.0923114633970603	2.07044841943555	SOD3//GPX3//ANXA1//AQP1//CST3//CD36//FBLN5//
GO:0050680	negative regulation of epithelial cell proliferation	Biological process	7	80	428	14747	3.01486565420561	0.00850259671374576	0.0923114633970603	2.07044841943555	CAV1//SCG2//SERPINF1//NFIB//SFRP1//TGFBR3//WFDC1//
GO:0019430	removal of superoxide radicals	Biological process	3	15	428	14747	6.8911214953271	0.00851688905319911	0.0923114633970603	2.06971901013352	CD36//FBLN5//SOD3//
GO:0050930	induction of positive chemotaxis	Biological process	3	15	428	14747	6.8911214953271	0.00851688905319911	0.0923114633970603	2.06971901013352	FGF10//CXCL12//SCG2//
GO:0055003	cardiac myofibril assembly	Biological process	3	15	428	14747	6.8911214953271	0.00851688905319911	0.0923114633970603	2.06971901013352	ACTC1//MYH10//TTN//
GO:0060442	branching involved in prostate gland morphogenesis	Biological process	3	15	428	14747	6.8911214953271	0.00851688905319911	0.0923114633970603	2.06971901013352	IGF1//SFRP1//CD44//
GO:0071451	cellular response to superoxide	Biological process	3	15	428	14747	6.8911214953271	0.00851688905319911	0.0923114633970603	2.06971901013352	SOD3//CD36//FBLN5//
GO:0072202	cell differentiation involved in metanephros development	Biological process	3	15	428	14747	6.8911214953271	0.00851688905319911	0.0923114633970603	2.06971901013352	TCF21//OSR1//CD34//
GO:2000811	negative regulation of anoikis	Biological process	3	15	428	14747	6.8911214953271	0.00851688905319911	0.0923114633970603	2.06971901013352	CAV1//NTRK2//PDK4//
GO:0003206	cardiac chamber morphogenesis	Biological process	8	100	428	14747	2.75644859813084	0.00858110514463836	0.0927148871625824	2.06645677656734	PARVA//HEG1//MEF2C//CPE//FOXC1//TGFBR3//TEK//ADAMTS1//
GO:0009967	positive regulation of signal transduction	Biological process	36	819	428	14747	1.51453219677519	0.00859299226795165	0.0927148871625824	2.06585557898926	LPAR1//FGF2//FGF10//GHR//KIT//FCER1A//AKAP12//TEK//NLGN1//ANGPT1//FGFR1//IGF1//KDR//NTRK2//SELP//SFRP1//ZRANB1//TGFBR3//ITGA8//MYOCD//PTGIS//IL6ST//CD36//CCL21//SLC44A2//IGFBP4//CDON//FZD4//C3//TMOD2//EDA2R//ITSN1//TSPYL5//CD44//CAV1//CLU//
GO:0043436	oxoacid metabolic process	Biological process	42	991	428	14747	1.46027801616417	0.0086561467871107	0.0931854718458937	2.06267538760122	ABCD2//MAT2A//ADI1//PTGDS//PTGIS//RDH10//PDK4//GHR//GSTA2//GSTM5//ASPA//CD34//GATM//C3//PRKAR2B//TNXB//CROT//GPAM//CH25H//PTPLA//C5ORF4//SCD5//ECH1//ECI2//IGF1//FMOD//OMD//OGN//CAV1//FCER1A//MAMDC2//CYB5A//GPC5//GPC3//GPC6//UST//ANGPT1//ANXA1//PLA2G2A//GCNT4//CAB39L//PAPSS2//
GO:0048812	neuron projection morphogenesis	Biological process	27	571	428	14747	1.62924939031376	0.00893339182696699	0.0958032837246496	2.04898361702903	ANK2//CACNB4//CNTN1//DPYSL3//FGFR1//GFRA1//ITGA9//LAMA2//MYH10//MYH11//OPHN1//PRNP//SLIT3//TRPC1//SLIT2//MYL9//CAP2//BOC//CXCL12//APOD//NR4A2//DCLK1//NFIB//MAP1B//NTRK2//PTPRD//WEE1//
GO:0007409	axonogenesis	Biological process	25	517	428	14747	1.66613188958586	0.00893949701351836	0.0958032837246496	2.04868691637173	ANK2//CACNB4//CNTN1//DPYSL3//FGFR1//GFRA1//ITGA9//LAMA2//MYH10//MYH11//OPHN1//PRNP//SLIT3//TRPC1//SLIT2//MYL9//CAP2//BOC//CXCL12//APOD//NR4A2//DCLK1//NFIB//MAP1B//NTRK2//
GO:1901565	organonitrogen compound catabolic process	Biological process	33	737	428	14747	1.54278839447622	0.00899520773899205	0.096184183200119	2.04598880242892	GPC5//GPC3//GPC6//GNAL//GNG11//RHOJ//PDE8B//PDE7B//ACTC1//DPYSL3//ASPA//CD44//FGF2//LYVE1//NTRK2//BVES//ALDH1A1//DLC1//ERRFI1//CNN3//PLN//FGF10//SFRP1//PREX2//CCL21//SPRY1//FMOD//OMD//OGN//ARHGAP6//TPM2//RGS5//RGS22//
GO:0060193	positive regulation of lipase activity	Biological process	7	81	428	14747	2.97764509057344	0.00908149713262234	0.0968896192963667	2.04184254984461	ARHGAP6//LPAR1//PDE1A//PRKAR2B//FGFR1//FGF2//KIT//
GO:0010631	epithelial cell migration	Biological process	4	29	428	14747	4.75249758298421	0.0093531148212184	0.0993429946155691	2.02904373411224	TGFBR3//FGF10//TGFBR2//KIT//
GO:0090132	epithelium migration	Biological process	4	29	428	14747	4.75249758298421	0.0093531148212184	0.0993429946155691	2.02904373411224	FGF10//TGFBR3//TGFBR2//KIT//
GO:0032870	cellular response to hormone stimulus	Biological process	20	387	428	14747	1.78065154918013	0.00938400617342497	0.0994496120912526	2.02761171518457	FGF2//FGF7//FGF10//FGFR1//PDK4//PIK3C2A//PIK3R1//SORBS1//CAB39L//GHR//MEF2C//GNG7//GNG11//PRKAR2B//SFRP1//ANXA1//AQP1//KIT//SLIT3//SLIT2//
GO:0006164	purine nucleotide biosynthetic process	Biological process	13	213	428	14747	2.10292439998245	0.00943357529196648	0.0997532606815702	2.02532367997789	CALCRL//AQP1//NME5//GNAL//NTRK2//CAP2//EDNRB//VIP//PTHLH//AKAP12//AMPD1//GNG7//PAPSS2//
GO:0060485	mesenchyme development	Biological process	11	167	428	14747	2.26953103139515	0.00956729112655273	0.100943388014447	2.01921101053286	EDNRB//TGFBR3//SFRP1//FOXC1//RDH10//FRZB//MEF2C//FGFR1//FGF10//OSR1//TCF21//
GO:0003015	heart process	Biological process	10	145	428	14747	2.3762487914921	0.00973631356005998	0.102274183629793	2.01160544800612	PLN//ANK2//CASQ2//DMD//EPAS1//CAV1//CHRM2//DES//ACTC1//TTN//
GO:0060047	heart contraction	Biological process	10	145	428	14747	2.3762487914921	0.00973631356005998	0.102274183629793	2.01160544800612	PLN//ANK2//CASQ2//DMD//EPAS1//CAV1//CHRM2//DES//ACTC1//TTN//
GO:0045926	negative regulation of growth	Biological process	12	191	428	14747	2.16475020795616	0.00997290762844594	0.104529223033096	2.00117820348473	BDKRB1//CRYAB//FGF2//FRZB//SFRP1//SLIT3//SLIT2//WFDC1//TSPYL2//CD36//CTSG//MT1A//
GO:0042523	positive regulation of tyrosine phosphorylation of Stat5 protein	Biological process	3	16	428	14747	6.46042640186916	0.010259680391162	0.107064367145408	1.98886616812447	GHR//IGF1//KIT//
GO:0072224	metanephric glomerulus development	Biological process	3	16	428	14747	6.46042640186916	0.010259680391162	0.107064367145408	1.98886616812447	OSR1//CD34//TCF21//
GO:0021987	cerebral cortex development	Biological process	6	64	428	14747	3.23021320093458	0.0104721215025072	0.108901402795884	1.97996532753806	SLIT2//NTRK2//PTPRS//TACC1//CDON//FOXP2//
GO:0003300	cardiac muscle hypertrophy	Biological process	4	30	428	14747	4.59408099688473	0.0105498947560701	0.108901402795884	1.9767518727915	IGF1//IL6ST//MYOCD//TTN//
GO:0014897	striated muscle hypertrophy	Biological process	4	30	428	14747	4.59408099688473	0.0105498947560701	0.108901402795884	1.9767518727915	TTN//IGF1//IL6ST//MYOCD//
GO:0055021	regulation of cardiac muscle tissue growth	Biological process	4	30	428	14747	4.59408099688473	0.0105498947560701	0.108901402795884	1.9767518727915	TGFBR2//FGF2//FGFR1//MEF2C//
GO:0060761	negative regulation of response to cytokine stimulus	Biological process	4	30	428	14747	4.59408099688473	0.0105498947560701	0.108901402795884	1.9767518727915	CAV1//SLIT3//SLIT2//IL6ST//
GO:0046661	male sex differentiation	Biological process	9	125	428	14747	2.48080373831776	0.0106351630593084	0.109544476522336	1.97325584706685	SMAD9//GFRA1//KIT//SFRP1//ARID5B//TEX15//FGF10//TCF21//CST3//
GO:0060562	epithelial tube morphogenesis	Biological process	16	290	428	14747	1.90099903319368	0.0107728207188551	0.110723237086681	1.96767056761735	CXCL12//TGFBR2//CD44//FGF2//PBX1//TCF21//SFRP1//DLC1//MEF2C//FGF10//IGF1//KDR//SLIT2//RDH10//PTHLH//OSR1//
GO:0045216	cell-cell junction organization	Biological process	11	170	428	14747	2.2294804837823	0.0108465371619263	0.111175574956504	1.96470889144733	CDH5//CADM3//CADM2//ARHGAP6//DLC1//SORBS1//KDR//SFRP1//TEK//APOD//HEG1//
GO:0009259	ribonucleotide metabolic process	Biological process	30	663	428	14747	1.55907726138622	0.0108634552169702	0.111175574956504	1.96403202161623	CALCRL//AQP1//NME5//GNAL//GNG11//RHOJ//PDE8B//PDE7B//ACTC1//NTRK2//CAP2//EDNRB//CACNB4//PTHLH//VIP//AKAP12//AMPD1//BVES//ALDH1A1//DLC1//ERRFI1//SFRP1//PREX2//CCL21//SPRY1//ARHGAP6//RGS5//RGS22//GNG7//PAPSS2//
GO:0001935	endothelial cell proliferation	Biological process	7	84	428	14747	2.87130062305296	0.0109914524773615	0.112223758320883	1.95894491347075	CAV1//SCG2//FGF2//KDR//TEK//VIP//CD34//
GO:0016043	cellular component organization	Biological process	143	4176	428	14747	1.1798735318867	0.0110129416846662	0.112223758320883	1.95809666043083	TACC1//WEE1//IGFBP4//FBLN5//MYOCD//CAPN6//MAP1B//MYH10//CLU//TGFBR3//SRPX//HEG1//ANGPT1//TSPYL2//TSPYL5//DPYSL3//OPHN1//TNXB//DLC1//FERMT2//DAAM2//RHOJ//DES//SGCD//CAP2//WASF3//ZRANB1//SH3D19//SFRP1//MPP6//BMX//EPAS1//CRYAB//CLN5//TNS1//CETN2//PPP1R12A//TTN//TEX15//FMOD//ANK2//CACNB4//CNTN1//FGFR1//GFRA1//ITGA9//LAMA2//MYH11//PRNP//SLIT3//TRPC1//SLIT2//MYL9//BOC//NLGN1//MUSK//CXCL12//KDR//KIT//BV…
GO:0010646	regulation of cell communication	Biological process	77	2063	428	14747	1.28603091405765	0.0110867523945865	0.112735015287384	1.95519565165649	FGF2//LPAR1//FGF10//GHR//KIT//CAV1//ERRFI1//FCER1A//PRKAR2B//GNG7//RGS5//KCTD12//IL6ST//VIP//TSPYL2//APOD//CASQ2//AKAP12//TEK//NLGN1//ANGPT1//FGFR1//IGF1//KDR//NTRK2//SELP//PPAP2B//SFRP1//ZRANB1//FRZB//APCDD1//TGFBR3//ITGA8//MYOCD//TGFBR2//FZD4//WASF3//NNAT//OXCT1//LAMA2//BVES//ALDH1A1//DLC1//PREX2//CCL21//KANK2//SPRY1//ITSN1//ARHGEF26//PTGIS//RGS22//CD36//SLC44A2//IGFBP4//CDON//TNXB//HIPK3//CD44…
GO:0007596	blood coagulation	Biological process	24	500	428	14747	1.6538691588785	0.0112053122117056	0.113698157314094	1.95057603828716	ANO6//A2M//SELP//CD36//CLU//CFD//F13A1//IGF1//PIK3R1//TTN//MMRN1//CAV1//CD34//ANGPT1//KCNMA1//PDE1A//PRKAR2B//TEK//WEE1//TFPI2//PAPSS2//KCNMB4//PLSCR4//JAM2//
GO:0007204	elevation of cytosolic calcium ion concentration	Biological process	11	171	428	14747	2.21644258621632	0.0113008418355013	0.114296928023811	1.94688920334003	CAV1//CASQ2//DMD//ANK2//PLN//FGF2//CCL21//BDKRB1//TRPC1//LPAR1//EDNRB//
GO:0097305	response to alcohol	Biological process	13	218	428	14747	2.05469218897368	0.0113122562439167	0.114296928023811	1.94645076584751	ANXA1//CRYAB//CST3//FGF10//GHR//WFDC1//ACTC1//OXCT1//SLIT3//SLIT2//TGFBR2//SFRP1//AQP1//
GO:0070848	response to growth factor stimulus	Biological process	22	447	428	14747	1.69580171025947	0.0113469887706836	0.114405474518795	1.94511937492771	CCNC//SMAD9//TGFBR2//TGFBR3//FMOD//FGF2//FGF7//FGF10//FGFR1//PDE1A//PIK3R1//PRKAR2B//ITGA8//MYOCD//FZD4//KDR//SPRY1//CD44//SFRP1//MEF2C//DMD//SLIT2//
GO:0060429	epithelium development	Biological process	28	610	428	14747	1.58156886777999	0.0114075429009887	0.114773358849821	1.94280788927653	CXCL12//TGFBR2//CD44//FGF2//PBX1//TCF21//SFRP1//DLC1//HEG1//MEF2C//DMD//ANXA1//PTHLH//CAV1//OSR1//KDR//APOLD1//ERRFI1//FGF10//IGF1//SLIT2//FRZB//RDH10//FGF7//FGFR1//NFIB//FOXP2//CD34//
GO:0010647	positive regulation of cell communication	Biological process	37	865	428	14747	1.473823672411	0.0116818525190532	0.117285799291294	1.93248828093879	LPAR1//FGF2//FGF10//GHR//KIT//FCER1A//AKAP12//TEK//NLGN1//ANGPT1//FGFR1//IGF1//KDR//NTRK2//SELP//SFRP1//ZRANB1//TGFBR3//ITGA8//MYOCD//LAMA2//PTGIS//IL6ST//CD36//CCL21//SLC44A2//IGFBP4//CDON//FZD4//C3//TMOD2//EDA2R//ITSN1//TSPYL5//CD44//CAV1//CLU//
GO:0014909	smooth muscle cell migration	Biological process	4	31	428	14747	4.4458848356949	0.0118413396919217	0.118388572307704	1.92659916012196	IGF1//SLIT2//PARVA//LPAR1//
GO:0060740	prostate gland epithelium morphogenesis	Biological process	4	31	428	14747	4.4458848356949	0.0118413396919217	0.118388572307704	1.92659916012196	CD44//IGF1//SFRP1//FGF10//
GO:0019693	ribose phosphate metabolic process	Biological process	30	668	428	14747	1.54740752140579	0.0119731698631232	0.1193588490541	1.92179085612541	CALCRL//AQP1//NME5//GNAL//GNG11//RHOJ//PDE8B//PDE7B//ACTC1//NTRK2//CAP2//EDNRB//CACNB4//PTHLH//VIP//AKAP12//AMPD1//BVES//ALDH1A1//DLC1//ERRFI1//SFRP1//PREX2//CCL21//SPRY1//ARHGAP6//RGS5//RGS22//GNG7//PAPSS2//
GO:0050817	coagulation	Biological process	24	503	428	14747	1.64400512810985	0.0119884438450228	0.1193588490541	1.92123718665766	ANO6//A2M//ANGPT1//CAV1//CD36//CLU//CFD//F13A1//IGF1//KCNMA1//PDE1A//PIK3R1//PRKAR2B//SELP//TEK//TTN//WEE1//TFPI2//PAPSS2//MMRN1//KCNMB4//PLSCR4//JAM2//CD34//
GO:0006956	complement activation	Biological process	6	66	428	14747	3.13232795242141	0.0120950377083923	0.119422846441662	1.9173927733111	A2M//C3//C7//CFD//CFH//CLU//
GO:0014033	neural crest cell differentiation	Biological process	6	66	428	14747	3.13232795242141	0.0120950377083923	0.119422846441662	1.9173927733111	EDNRB//FOXC1//RDH10//SFRP1//FRZB//MEF2C//
GO:0021549	cerebellum development	Biological process	6	66	428	14747	3.13232795242141	0.0120950377083923	0.119422846441662	1.9173927733111	MYH10//FAIM2//FZD4//CNTN1//PTPRS//FOXP2//
GO:0051897	positive regulation of protein kinase B signaling cascade	Biological process	6	66	428	14747	3.13232795242141	0.0120950377083923	0.119422846441662	1.9173927733111	ANGPT1//IGF1//CCL21//ITSN1//TEK//TSPYL5//
GO:0010761	fibroblast migration	Biological process	3	17	428	14747	6.08040131940627	0.0121939781601737	0.119903261537873	1.91385458714947	FGF2//TNS1//ARID5B//
GO:0060572	morphogenesis of an epithelial bud	Biological process	3	17	428	14747	6.08040131940627	0.0121939781601737	0.119903261537873	1.91385458714947	RDH10//FGF10//PTHLH//
GO:0007599	hemostasis	Biological process	24	504	428	14747	1.64074321317312	0.0122590788337194	0.120295364111127	1.91154216215551	ANO6//A2M//ANGPT1//CAV1//CD36//CLU//CFD//F13A1//IGF1//KCNMA1//PDE1A//PIK3R1//PRKAR2B//SELP//TEK//TTN//WEE1//TFPI2//PAPSS2//MMRN1//KCNMB4//PLSCR4//JAM2//CD34//
GO:0030850	prostate gland development	Biological process	5	48	428	14747	3.5891257788162	0.012362154823339	0.121057733783375	1.90790582161616	SFRP1//CD44//IGF1//FGF10//SERPINF1//
GO:0032940	secretion by cell	Biological process	31	698	428	14747	1.53026336930616	0.01243125432571	0.121484942375637	1.90548504840979	FCER1A//A2M//CD36//CLU//CFD//F13A1//IGF1//SELP//TTN//MMRN1//NLGN1//MYH10//PIK3C2A//EXOC6//PRKAR2B//SCG2//CBLN4//NTRK2//TRIM9//ANXA1//NNAT//OXCT1//FZD4//KIT//SFRP1//PDE8B//KCNMB4//GPAM//FGF7//FGF10//CD34//
GO:0051246	regulation of protein metabolic process	Biological process	57	1460	428	14747	1.34518467545769	0.0124821714375142	0.121733078906964	1.90370985685727	CCNC//DIRAS3//FGF2//LPAR1//FGF10//GHR//KIT//CAV1//PSTK//A2M//BDKRB1//PRNP//PPAP2B//SLIT2//C3//EDNRB//MUSK//TEK//CDON//ERRFI1//LARP6//FABP4//TSPYL2//ANGPT1//FCER1A//CCL21//SERPINA6//SERPINF1//CFH//TSPYL5//TGFBR2//CLU//RNF180//DMD//CD44//PRKAR2B//MYOCD//DLC1//IL6ST//IGF1//FGFR1//SPRY1//TNXB//FZD4//SFRP1//HIPK3//VIP//SPDYA//TTN//PDGFD//CD36//FGF7//LIPG//SH3D19//TIMP3//CST3//APOD//
GO:0009260	ribonucleotide biosynthetic process	Biological process	13	221	428	14747	2.02680043980209	0.012571461521899	0.122353673465176	1.90061422955362	CALCRL//AQP1//NME5//GNAL//NTRK2//CAP2//EDNRB//VIP//PTHLH//AKAP12//AMPD1//GNG7//PAPSS2//
GO:0048660	regulation of smooth muscle cell proliferation	Biological process	6	67	428	14747	3.08557678895243	0.0129694602069679	0.125970174596802	1.88707809901335	IGF1//TGFBR2//CALCRL//APOD//OGN//VIP//
GO:0010828	positive regulation of glucose transport	Biological process	4	32	428	14747	4.30695093457944	0.0132299576726398	0.127719975993561	1.87844154527345	IGF1//PIK3R1//SORBS1//C3//
GO:0014896	muscle hypertrophy	Biological process	4	32	428	14747	4.30695093457944	0.0132299576726398	0.127719975993561	1.87844154527345	TTN//IGF1//IL6ST//MYOCD//
GO:1901019	regulation of calcium ion transmembrane transporter activity	Biological process	4	32	428	14747	4.30695093457944	0.0132299576726398	0.127719975993561	1.87844154527345	DMD//PLN//CASQ2//ANK2//
GO:0001508	regulation of action potential	Biological process	10	152	428	14747	2.2668162813576	0.013268003586575	0.127828503241164	1.87719441975509	KCNMA1//KCNMB4//ASPA//WASF3//PMP22//LPAR1//MPDZ//KCNIP1//ANK2//DMD//
GO:0001933	negative regulation of protein phosphorylation	Biological process	12	199	428	14747	2.07772507396797	0.0134892851065553	0.12964772488202	1.87001106608089	CAV1//ERRFI1//FABP4//DMD//SPRY1//SFRP1//HIPK3//MYOCD//BDKRB1//PRNP//PPAP2B//SLIT2//
GO:0000302	response to reactive oxygen species	Biological process	9	130	428	14747	2.38538820992092	0.0135112013559161	0.12964772488202	1.86930603372786	SOD3//CRYAB//GPX3//ANXA1//AQP1//CST3//CD36//FBLN5//APOD//
GO:0070374	positive regulation of ERK1 and ERK2 cascade	Biological process	7	88	428	14747	2.74078695836873	0.0139705899131345	0.133402737335802	1.85478525525947	ANGPT1//CD44//FGF2//FGF10//KDR//CCL21//TEK//
GO:0016202	regulation of striated muscle tissue development	Biological process	8	109	428	14747	2.52885192489068	0.014014420508542	0.133402737335802	1.85342485545958	MUSK//MYOCD//MEF2C//BOC//CDON//TGFBR2//FGF2//FGFR1//
GO:0034599	cellular response to oxidative stress	Biological process	8	109	428	14747	2.52885192489068	0.014014420508542	0.133402737335802	1.85342485545958	SOD3//GPX3//EPAS1//ANXA1//AQP1//CST3//CD36//FBLN5//
GO:1901861	regulation of muscle tissue development	Biological process	8	109	428	14747	2.52885192489068	0.014014420508542	0.133402737335802	1.85342485545958	MUSK//MYOCD//MEF2C//BOC//CDON//TGFBR2//FGF2//FGFR1//
GO:0042391	regulation of membrane potential	Biological process	15	274	428	14747	1.88625588375742	0.0141864590719909	0.134771361183914	1.84812599054652	KCNMB4//KCNMA1//ASPA//WASF3//PMP22//LPAR1//MPDZ//KCNIP1//CACNB4//CAV1//CASQ2//ANK2//DMD//PLN//NLGN1//
GO:0000303	response to superoxide	Biological process	3	18	428	14747	5.74260124610592	0.0143229313303802	0.134862426944866	1.84396809024551	SOD3//CD36//FBLN5//
GO:0001953	negative regulation of cell-matrix adhesion	Biological process	3	18	428	14747	5.74260124610592	0.0143229313303802	0.134862426944866	1.84396809024551	APOD//ARHGAP6//PIK3R1//
GO:0006929	substrate-dependent cell migration	Biological process	3	18	428	14747	5.74260124610592	0.0143229313303802	0.134862426944866	1.84396809024551	MYH10//OPHN1//SLIT2//
GO:0034694	response to prostaglandin stimulus	Biological process	3	18	428	14747	5.74260124610592	0.0143229313303802	0.134862426944866	1.84396809024551	CCL21//TGFBR3//SFRP1//
GO:0048667	cell morphogenesis involved in neuron differentiation	Biological process	26	566	428	14747	1.5827664211882	0.0143374398115008	0.134862426944866	1.84352839225287	ANK2//CACNB4//CNTN1//DPYSL3//FGFR1//GFRA1//ITGA9//LAMA2//MYH10//MYH11//OPHN1//PRNP//SLIT3//TRPC1//SLIT2//MYL9//CAP2//BOC//CXCL12//APOD//NR4A2//DCLK1//NFIB//MAP1B//NTRK2//PTPRD//
GO:0046390	ribose phosphate biosynthetic process	Biological process	13	225	428	14747	1.99076843198339	0.0144155808768475	0.13524187827694	1.84116785299642	CALCRL//AQP1//NME5//GNAL//NTRK2//CAP2//EDNRB//VIP//PTHLH//AKAP12//AMPD1//GNG7//PAPSS2//
GO:0007611	learning or memory	Biological process	10	154	428	14747	2.23737710887244	0.014434496968539	0.13524187827694	1.84059834635855	NTRK2//PRKAR2B//PTN//MUSK//ITGA8//FOXP2//MEF2C//PRNP//VIP//TMOD2//
GO:0023051	regulation of signaling	Biological process	76	2057	428	14747	1.27303168119801	0.0146164397012037	0.13600640154958	1.83515840073118	FGF2//LPAR1//FGF10//GHR//KIT//CAV1//BVES//ERRFI1//FCER1A//PRKAR2B//GNG7//RGS5//KCTD12//IL6ST//VIP//TSPYL2//APOD//AKAP12//TEK//NLGN1//ANGPT1//FGFR1//IGF1//KDR//NTRK2//SELP//PPAP2B//SFRP1//ZRANB1//FRZB//APCDD1//TGFBR3//ITGA8//MYOCD//TGFBR2//FZD4//WASF3//NNAT//OXCT1//LAMA2//ALDH1A1//DLC1//PREX2//CCL21//KANK2//SPRY1//ITSN1//ARHGEF26//PTGIS//RGS22//CD36//SLC44A2//IGFBP4//CDON//TNXB//HIPK3//CD44//CILP/…
GO:0055065	metal ion homeostasis	Biological process	18	352	428	14747	1.76193447323704	0.0146873227014468	0.13600640154958	1.83305736295427	CORIN//EDNRB//CASQ2//ANK2//CACNB4//CAV1//CXCL12//CYBRD1//BDKRB1//LPAR1//DMD//PLN//SLC22A17//KCNMA1//FGF2//CCL21//TRPC1//KDR//
GO:0010812	negative regulation of cell-substrate adhesion	Biological process	4	33	428	14747	4.17643726989521	0.0147180748085628	0.13600640154958	1.83214899398617	PIK3R1//APOD//ARHGAP6//FZD4//
GO:0030318	melanocyte differentiation	Biological process	4	33	428	14747	4.17643726989521	0.0147180748085628	0.13600640154958	1.83214899398617	ADAMTS9//EDNRB//KIT//MEF2C//
GO:0045762	positive regulation of adenylate cyclase activity	Biological process	4	33	428	14747	4.17643726989521	0.0147180748085628	0.13600640154958	1.83214899398617	GNAL//NTRK2//CAP2//VIP//
GO:0060512	prostate gland morphogenesis	Biological process	4	33	428	14747	4.17643726989521	0.0147180748085628	0.13600640154958	1.83214899398617	CD44//IGF1//SFRP1//FGF10//
GO:0048634	regulation of muscle organ development	Biological process	8	110	428	14747	2.50586236193713	0.0147442460895644	0.13600640154958	1.83137742911508	MUSK//MYOCD//MEF2C//BOC//CDON//TGFBR2//FGF2//FGFR1//
GO:0050880	regulation of blood vessel size	Biological process	8	110	428	14747	2.50586236193713	0.0147442460895644	0.13600640154958	1.83137742911508	VIP//EDNRB//ACTA2//PIK3C2A//KCNMB4//CAV1//KCNMA1//FOXC1//
GO:0072006	nephron development	Biological process	7	89	428	14747	2.70999159928594	0.0147975507680707	0.136084937237753	1.82981016135745	TCF21//CD34//ANGPT1//TEK//MEF2C//ACTA2//OSR1//
GO:0070371	ERK1 and ERK2 cascade	Biological process	9	132	428	14747	2.34924596431606	0.0148098306618565	0.136084937237753	1.82944990724798	IGF1//SPRY1//ANGPT1//CD44//FGF2//FGF10//KDR//CCL21//TEK//
GO:0009966	regulation of signal transduction	Biological process	68	1812	428	14747	1.29303604216954	0.0151416588202442	0.138866482526432	1.81982654379136	FGF2//LPAR1//FGF10//GHR//KIT//CAV1//ERRFI1//FCER1A//GNG7//RGS5//KCTD12//IL6ST//APOD//AKAP12//TEK//NLGN1//ANGPT1//FGFR1//IGF1//KDR//NTRK2//SELP//PPAP2B//SFRP1//ZRANB1//FRZB//APCDD1//TGFBR3//ITGA8//MYOCD//TGFBR2//FZD4//BVES//ALDH1A1//DLC1//PREX2//CCL21//KANK2//SPRY1//ITSN1//ARHGEF26//PTGIS//RGS22//CD36//SLC44A2//IGFBP4//CDON//TNXB//HIPK3//CD44//CILP//C3//TMOD2//EDA2R//PRNP//A2M//ARHGAP6//OPHN1//RHO…
GO:0007265	Ras protein signal transduction	Biological process	19	380	428	14747	1.72278037383178	0.015381303758118	0.140793546300316	1.81300685107823	ARHGAP6//CTNNAL1//RHOJ//ITSN1//ARHGEF26//DLC1//LPAR1//FGF10//IGF1//SPRY1//FGF2//KSR1//
GO:0035150	regulation of tube size	Biological process	8	111	428	14747	2.4832870253431	0.0155013063202164	0.14162017210941	1.80963170158738	VIP//EDNRB//ACTA2//PIK3C2A//KCNMB4//CAV1//FOXC1//KCNMA1//
GO:0051896	regulation of protein kinase B signaling cascade	Biological process	7	90	428	14747	2.6798805815161	0.0156588233743071	0.142785714478146	1.80524087454142	ANGPT1//IGF1//CCL21//ITSN1//TEK//TSPYL5//NTRK2//
GO:0001938	positive regulation of endothelial cell proliferation	Biological process	5	51	428	14747	3.37800073300348	0.0158085565342972	0.143222240362094	1.80110778331314	FGF2//KDR//TEK//VIP//SCG2//
GO:0002062	chondrocyte differentiation	Biological process	6	70	428	14747	2.95333778371162	0.0158568552969565	0.143222240362094	1.79978293698023	EFEMP1//PTHLH//FGFR1//MEF2C//NFIB//OSR1//
GO:0045807	positive regulation of endocytosis	Biological process	6	70	428	14747	2.95333778371162	0.0158568552969565	0.143222240362094	1.79978293698023	ANGPT1//CCL21//C3//PTX3//CD36//NLGN1//
GO:0048659	smooth muscle cell proliferation	Biological process	6	70	428	14747	2.95333778371162	0.0158568552969565	0.143222240362094	1.79978293698023	IGF1//TGFBR2//CALCRL//APOD//OGN//VIP//
GO:0050729	positive regulation of inflammatory response	Biological process	6	70	428	14747	2.95333778371162	0.0158568552969565	0.143222240362094	1.79978293698023	C3//FCER1A//IL6ST//PTGER3//FABP4//PLA2G2A//
GO:0050790	regulation of catalytic activity	Biological process	56	1449	428	14747	1.33161768025644	0.0159595233953857	0.143877064409441	1.7969800822738	CCNC//DIRAS3//FGF2//LPAR1//FGF10//GHR//KIT//CAV1//ERRFI1//FABP4//DLC1//TSPYL2//ANGPT1//GNAL//NTRK2//CAP2//EDNRB//ARHGAP6//PDE1A//PRKAR2B//FCER1A//CST3//FGFR1//VIP//MEF2C//SERPINA6//SERPINF1//RECK//TGFBR2//BVES//ALDH1A1//CNN3//PLN//SFRP1//PREX2//CCL21//SPRY1//PPP1R12A//NR4A2//AQP1//CD44//CRYAB//TPM2//TNXB//FZD4//HIPK3//RGS5//RGS22//PIK3R1//TEK//RCAN1//MYOCD//SPDYA//GNG7//TTN//PARM1//
GO:0006950	response to stress	Biological process	104	2953	428	14747	1.21347212244162	0.0160853086126446	0.14473742787491	1.79357060231048	APOD//GNG7//CAV1//CRYAB//CST3//EPAS1//KCNMA1//SMAD9//NR4A2//SOD3//TGFBR3//VCAM1//PDLIM1//APOLD1//MYOCD//MYH10//C3//FCER1A//A2M//COLEC12//MEF2C//CD44//ANO6//ANXA1//IL6ST//DARC//HTN3//CTSG//ANGPT1//CD36//CLU//CFD//F13A1//IGF1//PDE1A//PIK3R1//PRKAR2B//SELP//TEK//TTN//WEE1//TFPI2//PAPSS2//MMRN1//KCNMB4//PLSCR4//JAM2//EYA4//CETN2//GTF2H5//BDKRB1//IGFBP4//KIT//PTX3//CCL21//SCG2//AOC3//KLRG1//C7//CFH//S…
GO:0050801	ion homeostasis	Biological process	30	684	428	14747	1.5112108542384	0.0161590114656715	0.145126790357415	1.79158521089655	KCNMB4//CORIN//EDNRB//CASQ2//ANK2//CACNB4//CAV1//CXCL12//PRNP//CYBRD1//PDK4//SLC9A9//CLN5//BDKRB1//LPAR1//DMD//PLN//SLC22A17//KCNMA1//ASPA//WASF3//PMP22//MPDZ//KCNIP1//FGF2//CCL21//TRPC1//KDR//GPAM//NLGN1//
GO:0006633	fatty acid biosynthetic process	Biological process	9	134	428	14747	2.31418259171433	0.0161982547192282	0.145205783375939	1.79053177599074	PTGDS//PTGIS//FCER1A//ANXA1//PDK4//CH25H//PTPLA//C5ORF4//SCD5//
GO:0035239	tube morphogenesis	Biological process	16	304	428	14747	1.81345302508608	0.0162313472523905	0.145229446616605	1.78964543088261	CXCL12//TGFBR2//CD44//FGF2//PBX1//TCF21//SFRP1//DLC1//MEF2C//FGF10//IGF1//KDR//SLIT2//RDH10//PTHLH//OSR1//
GO:0034446	substrate adhesion-dependent cell spreading	Biological process	4	34	428	14747	4.05360087960418	0.016307833763271	0.14536833498512	1.78760372425337	TEK//FZD4//BVES//PARVA//
GO:0090130	tissue migration	Biological process	4	34	428	14747	4.05360087960418	0.016307833763271	0.14536833498512	1.78760372425337	FGF10//TGFBR3//TGFBR2//KIT//
GO:0032844	regulation of homeostatic process	Biological process	15	279	428	14747	1.85245201487288	0.0164636872424173	0.146253019204907	1.7834728927142	CORIN//EDNRB//CAV1//CASQ2//DMD//ANK2//PLN//PTGER3//WASF3//ANXA1//FGF2//CCL21//BDKRB1//TRPC1//GPAM//
GO:0021591	ventricular system development	Biological process	3	19	428	14747	5.44035907525824	0.0166488946961865	0.146253019204907	1.77861459358595	MYH10//AQP1//NME5//
GO:0051647	nucleus localization	Biological process	3	19	428	14747	5.44035907525824	0.0166488946961865	0.146253019204907	1.77861459358595	MYH10//TACC1//DMD//
GO:0060045	positive regulation of cardiac muscle cell proliferation	Biological process	3	19	428	14747	5.44035907525824	0.0166488946961865	0.146253019204907	1.77861459358595	FGF2//FGFR1//MEF2C//
GO:0060314	regulation of ryanodine-sensitive calcium-release channel activity	Biological process	3	19	428	14747	5.44035907525824	0.0166488946961865	0.146253019204907	1.77861459358595	CASQ2//DMD//PLN//
GO:0060487	lung epithelial cell differentiation	Biological process	3	19	428	14747	5.44035907525824	0.0166488946961865	0.146253019204907	1.77861459358595	NFIB//IGF1//FGF10//
GO:2000209	regulation of anoikis	Biological process	3	19	428	14747	5.44035907525824	0.0166488946961865	0.146253019204907	1.77861459358595	CAV1//NTRK2//PDK4//
GO:0003007	heart morphogenesis	Biological process	11	181	428	14747	2.09398719471266	0.0166830871141685	0.146253019204907	1.77772358243961	MEF2C//PARVA//HEG1//CPE//ACTC1//TTN//FOXC1//TGFBR3//TEK//ADAMTS1//DLC1//
GO:0051480	cytosolic calcium ion homeostasis	Biological process	11	181	428	14747	2.09398719471266	0.0166830871141685	0.146253019204907	1.77772358243961	BDKRB1//LPAR1//EDNRB//CAV1//CASQ2//DMD//ANK2//PLN//FGF2//CCL21//TRPC1//
GO:0019637	organophosphate metabolic process	Biological process	48	1212	428	14747	1.36457851392616	0.0168323576700323	0.147290850877769	1.77385504912385	CALCRL//AQP1//NME5//GNAL//GNG11//RHOJ//PDE8B//PDE7B//ACTC1//DPM1//PIK3C2A//PIK3R1//PLA2G2A//UGCG//PPAP2A//PPAP2B//PEMT//SLC44A2//GPAM//FGF2//NTRK2//CAP2//EDNRB//CACNB4//PTHLH//LIPG//VIP//AKAP12//AMPD1//BVES//ALDH1A1//DLC1//ERRFI1//CNN3//PLN//FGF10//SFRP1//PREX2//CCL21//SPRY1//ARHGAP6//TPM2//RGS5//RGS22//GNG7//CMAHP//PAPSS2//FMO1//
GO:0044344	cellular response to fibroblast growth factor stimulus	Biological process	10	158	428	14747	2.18073465041997	0.0169951835835414	0.148443279322178	1.76967413976651	FGF2//FGF7//FGF10//FGFR1//PDE1A//PIK3R1//PRKAR2B//SPRY1//CD44//SFRP1//
GO:0042509	regulation of tyrosine phosphorylation of STAT protein	Biological process	5	52	428	14747	3.31303918044572	0.0170861153358065	0.148807260036697	1.76735666636032	IL6ST//KIT//GHR//IGF1//CAV1//
GO:0055123	digestive system development	Biological process	8	113	428	14747	2.43933504259366	0.017099261585261	0.148807260036697	1.76702264378157	EDNRB//IGF1//SFRP1//FGF10//TCF21//KIT//TGFBR2//MYOCD//
GO:0009894	regulation of catabolic process	Biological process	24	520	428	14747	1.59025880661395	0.0172976320063618	0.150259393512458	1.76201334640646	ABCD2//NTRK2//BVES//ALDH1A1//DLC1//ERRFI1//CLU//RNF180//CNN3//PLN//FGF10//SFRP1//PREX2//CCL21//SPRY1//ARHGAP6//TPM2//RGS5//RGS22//VIP//IGF1//SH3D19//TIMP3//CST3//
GO:0048545	response to steroid hormone stimulus	Biological process	14	256	428	14747	1.8842910338785	0.0175986009714269	0.152595869150427	1.75452185573922	ANXA1//CRYAB//CST3//FGF10//GHR//WFDC1//CAV1//RCAN1//TGFBR2//PTGDS//SLIT3//SLIT2//SFRP1//AQP1//
GO:0071774	response to fibroblast growth factor stimulus	Biological process	10	159	428	14747	2.16701933815318	0.0176847618690434	0.153064663073445	1.75240078372351	FGF2//FGF7//FGF10//FGFR1//PDE1A//PIK3R1//PRKAR2B//SPRY1//CD44//SFRP1//
GO:0002009	morphogenesis of an epithelium	Biological process	19	386	428	14747	1.69600140429035	0.0178300739819802	0.153662970683291	1.74884685481124	CXCL12//TGFBR2//CD44//FGF2//PBX1//TCF21//SFRP1//DLC1//MEF2C//FGF10//IGF1//KDR//SLIT2//FRZB//RDH10//FGF7//FGFR1//PTHLH//OSR1//
GO:0014812	muscle cell migration	Biological process	4	35	428	14747	3.93778371161549	0.0180011930131115	0.153662970683291	1.74469871146104	IGF1//SLIT2//PARVA//LPAR1//
GO:0060420	regulation of heart growth	Biological process	4	35	428	14747	3.93778371161549	0.0180011930131115	0.153662970683291	1.74469871146104	TGFBR2//FGF2//FGFR1//MEF2C//
GO:0061383	trabecula morphogenesis	Biological process	4	35	428	14747	3.93778371161549	0.0180011930131115	0.153662970683291	1.74469871146104	SFRP1//TEK//TGFBR3//ADAMTS1//
GO:2001257	regulation of cation channel activity	Biological process	4	35	428	14747	3.93778371161549	0.0180011930131115	0.153662970683291	1.74469871146104	DMD//PLN//CASQ2//ANK2//
GO:0001936	regulation of endothelial cell proliferation	Biological process	6	72	428	14747	2.87130062305296	0.0180116587569636	0.153662970683291	1.74444628963335	CAV1//SCG2//FGF2//KDR//TEK//VIP//
GO:0007589	body fluid secretion	Biological process	6	72	428	14747	2.87130062305296	0.0180116587569636	0.153662970683291	1.74444628963335	CAV1//AQP1//KCNMA1//TRPC1//FGF10//VIP//
GO:0060048	cardiac muscle contraction	Biological process	6	72	428	14747	2.87130062305296	0.0180116587569636	0.153662970683291	1.74444628963335	ANK2//CASQ2//DMD//PLN//ACTC1//TTN//
GO:0032319	regulation of Rho GTPase activity	Biological process	7	93	428	14747	2.59343282082203	0.0184554705433945	0.156617976677316	1.7338748774911	NTRK2//BVES//DLC1//ERRFI1//SFRP1//PREX2//CCL21//
GO:0030308	negative regulation of cell growth	Biological process	9	137	428	14747	2.2635070605089	0.0184565533429758	0.156617976677316	1.73384939777833	BDKRB1//CRYAB//FGF2//FRZB//SFRP1//SLIT3//SLIT2//WFDC1//TSPYL2//
GO:0050795	regulation of behavior	Biological process	9	137	428	14747	2.2635070605089	0.0184565533429758	0.156617976677316	1.73384939777833	SLIT2//PTGDS//CCL21//KDR//FGF10//CXCL12//SCG2//LPAR1//MEF2C//
GO:0001934	positive regulation of protein phosphorylation	Biological process	26	579	428	14747	1.54722935128242	0.018579301190128	0.157296864682956	1.73097062484069	FGF2//LPAR1//FGF10//GHR//KIT//TSPYL2//ANGPT1//FCER1A//TGFBR2//CAV1//CD44//TEK//PRKAR2B//IL6ST//IGF1//FGFR1//FZD4//SPDYA//CCL21//CD36//FGF7//PPAP2B//C3//EDNRB//MUSK//CDON//
GO:0051050	positive regulation of transport	Biological process	23	496	428	14747	1.59773986282786	0.0186025228939373	0.157296864682956	1.73042815230824	ANGPT1//EDNRB//AQP1//CAV1//CNTN1//C3//IGF1//PIK3R1//SORBS1//ANXA1//NNAT//OXCT1//LIPG//ANK2//FCER1A//CCL21//PTX3//BDKRB1//TRPC1//CD36//CD34//NLGN1//DMD//
GO:0010594	regulation of endothelial cell migration	Biological process	6	73	428	14747	2.83196773780566	0.0191608198085714	0.160418157983501	1.71758591327825	ANGPT1//KDR//TEK//SLIT2//FGF2//PPAP2B//
GO:0030449	regulation of complement activation	Biological process	3	20	428	14747	5.16834112149533	0.0191734850179483	0.160418157983501	1.71729894155568	A2M//C3//CFH//
GO:0046688	response to copper ion	Biological process	3	20	428	14747	5.16834112149533	0.0191734850179483	0.160418157983501	1.71729894155568	AQP1//PRNP//SOD3//
GO:0055012	ventricular cardiac muscle cell differentiation	Biological process	3	20	428	14747	5.16834112149533	0.0191734850179483	0.160418157983501	1.71729894155568	MYH10//MEF2C//MYOCD//
GO:0060479	lung cell differentiation	Biological process	3	20	428	14747	5.16834112149533	0.0191734850179483	0.160418157983501	1.71729894155568	NFIB//IGF1//FGF10//
GO:2000257	regulation of protein activation cascade	Biological process	3	20	428	14747	5.16834112149533	0.0191734850179483	0.160418157983501	1.71729894155568	A2M//C3//CFH//
GO:0009743	response to carbohydrate stimulus	Biological process	9	138	428	14747	2.24710483543275	0.0192578026628824	0.16084143765199	1.71539326787742	NNAT//TGFBR2//GPAM//COLEC12//CALCRL//CMA1//OXCT1//VCAM1//CST3//
GO:0045834	positive regulation of lipid metabolic process	Biological process	7	94	428	14747	2.56584310996222	0.019460886338522	0.162253438720999	1.71083738384345	SORBS1//ANXA1//ABCD2//FGF2//KIT//CCL21//TEK//
GO:0001503	ossification	Biological process	15	285	428	14747	1.81345302508608	0.0195562093557013	0.162763634236195	1.70871532211698	MEF2C//SFRP1//MN1//PTHLH//PBX1//PTN//MGP//OSR1//IGF1//FGF2//IL6ST//FOXC1//CHRDL2//CHRDL1//IGSF10//
GO:0048469	cell maturation	Biological process	8	116	428	14747	2.3762487914921	0.0197136061265768	0.163716597342316	1.70523392480109	EDNRB//CLN5//NR4A2//EPAS1//FGFR1//KCNMA1//KDR//CCL21//
GO:0031281	positive regulation of cyclase activity	Biological process	4	36	428	14747	3.82840083073728	0.0197999268138785	0.163716597342316	1.70333641501056	GNAL//NTRK2//CAP2//VIP//
GO:0048008	platelet-derived growth factor receptor signaling pathway	Biological process	4	36	428	14747	3.82840083073728	0.0197999268138785	0.163716597342316	1.70333641501056	APOD//PIK3C2A//TIPARP//ARID5B//
GO:0055074	calcium ion homeostasis	Biological process	14	260	428	14747	1.8553019410496	0.0198360234639734	0.163716597342316	1.70254538665497	CASQ2//ANK2//CACNB4//CAV1//CXCL12//BDKRB1//LPAR1//EDNRB//DMD//PLN//FGF2//CCL21//TRPC1//KDR//
GO:0042310	vasoconstriction	Biological process	5	54	428	14747	3.1903340256144	0.0198423554757515	0.163716597342316	1.70240677424834	EDNRB//ACTA2//PIK3C2A//KCNMB4//CAV1//
GO:0006195	purine nucleotide catabolic process	Biological process	22	472	428	14747	1.60598170441945	0.0199944753396833	0.16468679256468	1.69908998738292	GNAL//GNG11//RHOJ//PDE8B//PDE7B//ACTC1//NTRK2//BVES//ALDH1A1//DLC1//ERRFI1//CNN3//PLN//FGF10//SFRP1//PREX2//CCL21//SPRY1//ARHGAP6//TPM2//RGS5//RGS22//
GO:0016049	cell growth	Biological process	18	365	428	14747	1.6991806426834	0.0204139310435493	0.167562886655227	1.69007335657089	IGFBP4//FBLN5//MYOCD//SFRP1//TAF9B//PPP1R1C//BDKRB1//CRYAB//FGF2//FRZB//SLIT3//SLIT2//WFDC1//TSPYL2//MAP1B//DCLK1//EMP1//TGFBR3//
GO:0071417	cellular response to organic nitrogen	Biological process	18	365	428	14747	1.6991806426834	0.0204139310435493	0.167562886655227	1.69007335657089	FGF2//FGF7//FGF10//FGFR1//PDK4//PIK3C2A//PIK3R1//SORBS1//CAB39L//PDGFD//GHR//CASQ2//AQP1//GNG7//GNG11//PRKAR2B//SFRP1//SLIT2//
GO:0046546	development of primary male sexual characteristics	Biological process	8	117	428	14747	2.3559389727614	0.0206450677240884	0.169168948412676	1.68518368812715	GFRA1//KIT//SFRP1//ARID5B//TEX15//FGF10//TCF21//CST3//
GO:1901699	cellular response to nitrogen compound	Biological process	19	393	428	14747	1.66579272787805	0.0210591878476884	0.172266323920456	1.67655838149187	FGF2//FGF7//FGF10//FGFR1//PDK4//PIK3C2A//PIK3R1//SORBS1//CAB39L//PDGFD//GHR//MEF2C//CASQ2//AQP1//GNG7//GNG11//PRKAR2B//SFRP1//SLIT2//
GO:0071840	cellular component organization or biogenesis	Biological process	144	4290	428	14747	1.1565518593556	0.0211501885300397	0.172714467636574	1.67468575702695	TACC1//WEE1//IGFBP4//FBLN5//MYOCD//CAPN6//MAP1B//MYH10//CLU//TGFBR3//SRPX//HEG1//ANGPT1//TSPYL2//TSPYL5//DPYSL3//OPHN1//TNXB//DLC1//FERMT2//DAAM2//RHOJ//DES//SGCD//CAP2//WASF3//ZRANB1//SH3D19//SFRP1//MPP6//BMX//EPAS1//CRYAB//CLN5//TNS1//CETN2//PPP1R12A//TTN//TEX15//FMOD//ANK2//CACNB4//CNTN1//FGFR1//GFRA1//ITGA9//LAMA2//MYH11//PRNP//SLIT3//TRPC1//SLIT2//MYL9//BOC//NLGN1//MUSK//CXCL12//KDR//KIT//BV…
GO:0001558	regulation of cell growth	Biological process	15	288	428	14747	1.7945628894081	0.0212592415753822	0.173308244569227	1.672452233016	MYOCD//SFRP1//TAF9B//PPP1R1C//BDKRB1//CRYAB//FGF2//FRZB//SLIT3//SLIT2//WFDC1//TSPYL2//MAP1B//IGFBP4//FBLN5//
GO:0021954	central nervous system neuron development	Biological process	5	55	428	14747	3.13232795242141	0.0213234734807012	0.173535230425707	1.6711420496159	NR4A2//DCLK1//NFIB//SLIT2//NTRK2//
GO:0002053	positive regulation of mesenchymal cell proliferation	Biological process	4	37	428	14747	3.72493053801465	0.0217056258130114	0.17376009584008	1.66342768813814	FGFR1//KDR//TGFBR2//FOXP2//
GO:0003156	regulation of organ formation	Biological process	4	37	428	14747	3.72493053801465	0.0217056258130114	0.17376009584008	1.66342768813814	FGF2//FGF10//FGFR1//SPRY1//
GO:0030199	collagen fibril organization	Biological process	4	37	428	14747	3.72493053801465	0.0217056258130114	0.17376009584008	1.66342768813814	DPT//FOXC1//TNXB//COL14A1//
GO:0050931	pigment cell differentiation	Biological process	4	37	428	14747	3.72493053801465	0.0217056258130114	0.17376009584008	1.66342768813814	EDNRB//KIT//MEF2C//ADAMTS9//
GO:0055013	cardiac muscle cell development	Biological process	4	37	428	14747	3.72493053801465	0.0217056258130114	0.17376009584008	1.66342768813814	ACTC1//MYH10//TTN//MYOCD//
GO:0072523	purine-containing compound catabolic process	Biological process	22	476	428	14747	1.5924860598445	0.0217601832361628	0.17376009584008	1.66233745189117	GNAL//GNG11//RHOJ//PDE8B//PDE7B//ACTC1//NTRK2//BVES//ALDH1A1//DLC1//ERRFI1//CNN3//PLN//FGF10//SFRP1//PREX2//CCL21//SPRY1//ARHGAP6//TPM2//RGS5//RGS22//
GO:0048863	stem cell differentiation	Biological process	9	141	428	14747	2.19929409425333	0.0218126064962124	0.17376009584008	1.66129243532519	CDON//IGF1//KIT//FGF10//SFRP1//LDB2//FGF2//A2M//OSR1//
GO:0010627	regulation of intracellular protein kinase cascade	Biological process	30	701	428	14747	1.47456237417841	0.0218170981304232	0.17376009584008	1.66120301496463	FGF2//LPAR1//FGF10//GHR//KIT//CAV1//FCER1A//AKAP12//TEK//NLGN1//IL6ST//IGF1//CD36//CCL21//SLC44A2//FGFR1//SPRY1//IGFBP4//KDR//NTRK2//CDON//TNXB//FZD4//SFRP1//HIPK3//EDA2R//ANGPT1//ITSN1//TSPYL5//CD44//
GO:0001516	prostaglandin biosynthetic process	Biological process	3	21	428	14747	4.92222963951936	0.0218976342209872	0.17376009584008	1.65960280298044	ANXA1//PTGDS//PTGIS//
GO:0030511	positive regulation of transforming growth factor beta receptor signaling pathway	Biological process	3	21	428	14747	4.92222963951936	0.0218976342209872	0.17376009584008	1.65960280298044	TGFBR3//ITGA8//MYOCD//
GO:0043276	anoikis	Biological process	3	21	428	14747	4.92222963951936	0.0218976342209872	0.17376009584008	1.65960280298044	CAV1//NTRK2//PDK4//
GO:0043567	regulation of insulin-like growth factor receptor signaling pathway	Biological process	3	21	428	14747	4.92222963951936	0.0218976342209872	0.17376009584008	1.65960280298044	IGF1//IGFBP4//CILP//
GO:0045661	regulation of myoblast differentiation	Biological process	3	21	428	14747	4.92222963951936	0.0218976342209872	0.17376009584008	1.65960280298044	MEF2C//BOC//MYOCD//
GO:0046457	prostanoid biosynthetic process	Biological process	3	21	428	14747	4.92222963951936	0.0218976342209872	0.17376009584008	1.65960280298044	PTGDS//PTGIS//ANXA1//
GO:0048512	circadian behavior	Biological process	3	21	428	14747	4.92222963951936	0.0218976342209872	0.17376009584008	1.65960280298044	CST3//PTGDS//KCNMA1//
GO:0030003	cellular cation homeostasis	Biological process	18	369	428	14747	1.68076134032368	0.0224829632168234	0.178108391330616	1.6481464500467	CASQ2//ANK2//CACNB4//CAV1//CXCL12//PRNP//CYBRD1//CLN5//BDKRB1//LPAR1//EDNRB//DMD//PLN//SLC22A17//KCNMA1//FGF2//CCL21//TRPC1//
GO:0042326	negative regulation of phosphorylation	Biological process	12	214	428	14747	1.93209013887676	0.022539611805526	0.17826104262115	1.64705356797801	CAV1//BDKRB1//PRNP//PPAP2B//SLIT2//ERRFI1//FABP4//DMD//SPRY1//SFRP1//HIPK3//MYOCD//
GO:0006813	potassium ion transport	Biological process	8	119	428	14747	2.31634335977382	0.0226009715719873	0.178450386468224	1.6458728909728	CASQ2//VIP//ABCC9//ANK2//AQP1//KCNMA1//KCNH1//KCNMB4//
GO:0050671	positive regulation of lymphocyte proliferation	Biological process	7	97	428	14747	2.48648713748916	0.0227058253340362	0.178686602339965	1.64386270730615	MEF2C//NFATC2//IL6ST//VCAM1//IGF1//GPAM//FGF10//
GO:0060348	bone development	Biological process	7	97	428	14747	2.48648713748916	0.0227058253340362	0.178686602339965	1.64386270730615	MEF2C//PTHLH//IGF1//GHR//FREM1//SMAD9//PAPSS2//
GO:0042981	regulation of apoptotic process	Biological process	47	1205	428	14747	1.34391166091441	0.0228411928265407	0.179078147071078	1.64128121984573	CLU//PLAGL1//DLC1//ANGPT1//ANXA1//AQP1//CD44//CRYAB//EDNRB//FGF10//FGFR1//FOXC1//IGF1//IL6ST//KDR//MEF2C//PIK3R1//PRNP//PTGFR//CXCL12//SFRP1//TEK//VIP//SCG2//NME5//HIPK3//FAIM2//TAF9B//OSR1//MYOCD//LPAR1//FRZB//KCNMA1//PTGIS//SRPX//SLIT2//CNTFR//NTRK2//NR4A2//ITSN1//MUSK//GPAM//CAV1//CCL21//PDK4//VDAC2//ZNF738//
GO:0003158	endothelium development	Biological process	5	56	428	14747	3.0763935246996	0.0228747699107906	0.179078147071078	1.64064326565393	HEG1//DMD//KDR//APOLD1//CD34//
GO:0030204	chondroitin sulfate metabolic process	Biological process	5	56	428	14747	3.0763935246996	0.0228747699107906	0.179078147071078	1.64064326565393	MAMDC2//GPC5//GPC3//GPC6//UST//
GO:0022037	metencephalon development	Biological process	6	76	428	14747	2.72017953762912	0.0229057810260763	0.179078147071078	1.64005489535123	CNTN1//PTPRS//FAIM2//FOXP2//MYH10//FZD4//
GO:0043583	ear development	Biological process	11	190	428	14747	1.99479832759469	0.0229906971429813	0.179154631821696	1.63844785949368	FGF10//FGFR1//ITGA8//SOBP//EYA4//OSR1//KCNMA1//IGF1//LPPR4//FRZB//RDH10//
GO:0072330	monocarboxylic acid biosynthetic process	Biological process	11	190	428	14747	1.99479832759469	0.0229906971429813	0.179154631821696	1.63844785949368	PTGDS//PTGIS//RDH10//CH25H//PTPLA//C5ORF4//SCD5//FCER1A//UST//ANXA1//PDK4//
GO:0030030	cell projection organization	Biological process	38	938	428	14747	1.39585616643086	0.0233154471562095	0.181388853977101	1.63235625099602	MYH10//OPHN1//ANK2//CACNB4//CNTN1//DPYSL3//FGFR1//GFRA1//ITGA9//LAMA2//MYH11//PRNP//SLIT3//TRPC1//SLIT2//MYL9//CAP2//BOC//CXCL12//DMD//NME5//NTRK2//LPAR1//PMP22//APOD//MAP1B//NR4A2//DCLK1//NFIB//KIT//WASF3//PRICKLE2//CCL21//WEE1//PTPRD//NLGN1//PARVA//ITGA8//
GO:0050767	regulation of neurogenesis	Biological process	19	398	428	14747	1.64486568355798	0.023628746658942	0.183331325934791	1.62655931406553	CNTN1//DMD//DPYSL3//FGFR1//NTRK2//LPAR1//PMP22//EDNRB//NLGN1//PBX1//MEF2C//ZEB1//CDON//MAP1B//IL6ST//ASPA//SERPINF1//SLIT2//PTPRD//
GO:0031128	developmental induction	Biological process	4	38	428	14747	3.62690605017216	0.0237196982494485	0.183331325934791	1.6248908401574	FGF2//FGF10//FGFR1//SPRY1//
GO:0051349	positive regulation of lyase activity	Biological process	4	38	428	14747	3.62690605017216	0.0237196982494485	0.183331325934791	1.6248908401574	GNAL//NTRK2//CAP2//VIP//
GO:0070542	response to fatty acid	Biological process	4	38	428	14747	3.62690605017216	0.0237196982494485	0.183331325934791	1.6248908401574	CCL21//TGFBR3//SFRP1//PDK4//
GO:0042327	positive regulation of phosphorylation	Biological process	26	592	428	14747	1.51325303106845	0.0237573410416651	0.183331325934791	1.62420216788074	FGF2//LPAR1//FGF10//GHR//KIT//C3//EDNRB//MUSK//TEK//CDON//TSPYL2//ANGPT1//FCER1A//TGFBR2//CAV1//CD44//PRKAR2B//IL6ST//IGF1//FGFR1//FZD4//SPDYA//CCL21//CD36//FGF7//PPAP2B//
GO:0032946	positive regulation of mononuclear cell proliferation	Biological process	7	98	428	14747	2.46111481975968	0.0238657661480386	0.183870498804517	1.62222461918482	MEF2C//NFATC2//IL6ST//VCAM1//IGF1//GPAM//FGF10//
GO:0050867	positive regulation of cell activation	Biological process	13	241	428	14747	1.85860123317951	0.0239254754707145	0.184033213741673	1.62113942273583	SELP//MEF2C//NFATC2//CAV1//PIK3R1//CCL21//IL6ST//VCAM1//IGF1//GPAM//FCER1A//FGF10//TGFBR2//
GO:0050890	cognition	Biological process	10	167	428	14747	2.06321002854105	0.0239642181222447	0.184034390056337	1.62043673611655	MEF2C//PRNP//VIP//TMOD2//NTRK2//PRKAR2B//PTN//MUSK//ITGA8//FOXP2//
GO:0055067	monovalent inorganic cation homeostasis	Biological process	6	77	428	14747	2.68485253064692	0.0242559865433618	0.185975562420084	1.61518105698411	CORIN//EDNRB//PDK4//SLC9A9//CLN5//KCNMA1//
GO:0007243	intracellular protein kinase cascade	Biological process	36	882	428	14747	1.40635132557696	0.0243317564784436	0.186257057216208	1.6138265387732	CAV1//FGFR1//MEF2C//MAPK4//SCG2//DOK5//FGF2//LPAR1//FGF10//GHR//KIT//FCER1A//AKAP12//TEK//NLGN1//IL6ST//IGF1//CD36//CCL21//SLC44A2//SPRY1//IGFBP4//KDR//NTRK2//CDON//TNXB//FZD4//SFRP1//HIPK3//EDA2R//CRYAB//ANGPT1//ITSN1//TSPYL5//CD44//TGFBR3//
GO:0002027	regulation of heart rate	Biological process	5	57	428	14747	3.0224217084768	0.0244972942428159	0.186924153990382	1.6108818813623	PLN//ANK2//CASQ2//DMD//EPAS1//
GO:0007260	tyrosine phosphorylation of STAT protein	Biological process	5	57	428	14747	3.0224217084768	0.0244972942428159	0.186924153990382	1.6108818813623	IL6ST//KIT//GHR//IGF1//CAV1//
GO:0008016	regulation of heart contraction	Biological process	8	121	428	14747	2.27805669267012	0.0246840218037815	0.187213706255824	1.60758407863839	PLN//ANK2//CASQ2//DMD//EPAS1//CAV1//CHRM2//DES//
GO:0008610	lipid biosynthetic process	Biological process	25	566	428	14747	1.52189078960404	0.0247480235899341	0.187213706255824	1.60645947868027	PTGDS//PTGIS//RDH10//DPM1//CH25H//PTPLA//C5ORF4//SCD5//PLA2G2A//GPAM//PEMT//SLC44A2//FGF2//PIK3C2A//PIK3R1//UGCG//PBX1//GLT25D2//C3//SORBS1//FCER1A//PPAP2A//PPAP2B//ANXA1//PDK4//
GO:0001945	lymph vessel development	Biological process	3	22	428	14747	4.69849192863212	0.0248216397851016	0.187213706255824	1.60516953121371	FOXC1//KDR//HEG1//
GO:0010632	regulation of epithelial cell migration	Biological process	3	22	428	14747	4.69849192863212	0.0248216397851016	0.187213706255824	1.60516953121371	TGFBR3//FGF10//TGFBR2//
GO:0051491	positive regulation of filopodium assembly	Biological process	3	22	428	14747	4.69849192863212	0.0248216397851016	0.187213706255824	1.60516953121371	DPYSL3//CCL21//NLGN1//
GO:0060765	regulation of androgen receptor signaling pathway	Biological process	3	22	428	14747	4.69849192863212	0.0248216397851016	0.187213706255824	1.60516953121371	IGF1//SFRP1//TCF21//
GO:0061384	heart trabecula morphogenesis	Biological process	3	22	428	14747	4.69849192863212	0.0248216397851016	0.187213706255824	1.60516953121371	TEK//TGFBR3//ADAMTS1//
GO:0035023	regulation of Rho protein signal transduction	Biological process	10	168	428	14747	2.0509290164664	0.0248492925267219	0.187213706255824	1.60468597136182	NTRK2//BVES//DLC1//ERRFI1//SFRP1//PREX2//CCL21//LPAR1//ITSN1//ARHGEF26//
GO:0007431	salivary gland development	Biological process	4	39	428	14747	3.5339084591421	0.0258433716868409	0.193784653419095	1.587650826224	FGF7//FGFR1//FGF10//CST3//
GO:0035019	somatic stem cell maintenance	Biological process	4	39	428	14747	3.5339084591421	0.0258433716868409	0.193784653419095	1.587650826224	IGF1//FGF10//SFRP1//LDB2//
GO:0045168	cell-cell signaling involved in cell fate commitment	Biological process	4	39	428	14747	3.5339084591421	0.0258433716868409	0.193784653419095	1.587650826224	FGF2//FGF10//FGFR1//SPRY1//
GO:0010976	positive regulation of neuron projection development	Biological process	5	58	428	14747	2.97031098936513	0.0261920263989038	0.196090696854587	1.58183090020716	CNTN1//DMD//DPYSL3//FGFR1//NTRK2//
GO:0090287	regulation of cellular response to growth factor stimulus	Biological process	9	146	428	14747	2.12397580335424	0.0265972500135644	0.198812359427412	1.57516326433412	TGFBR3//ITGA8//MYOCD//TGFBR2//FZD4//FGF10//SPRY1//SLIT2//DMD//
GO:0051049	regulation of transport	Biological process	40	1007	428	14747	1.3686437925178	0.0267464380347449	0.199614652562908	1.57273404709538	ANGPT1//CORIN//EDNRB//CASQ2//VIP//PRKAR2B//AQP1//CAV1//CNTN1//C3//DMD//ANK2//PLN//IGF1//PIK3R1//SORBS1//OPHN1//ANXA1//NNAT//OXCT1//LIPG//CRYAB//MAP1B//TRIM9//APOD//CD36//FCER1A//SFRP1//PDE8B//PPP1R12A//FGF10//NTRK2//KCNMB4//CCL21//GPAM//PTX3//BDKRB1//TRPC1//CD34//NLGN1//
GO:0007267	cell-cell signaling	Biological process	43	1097	428	14747	1.35058443162746	0.0268322524077852	0.199942205832387	1.57134286936259	FGF2//FGF10//FGFR1//SPRY1//FCER1A//NLGN1//CACNB4//GNAL//GNG7//KCNH1//KCNMA1//PMP22//ABCC9//PDE7B//KCNMB4//KCNIP1//NCALD//TMOD2//BCHE//PRKAR2B//MUSK//NTRK2//TRIM9//ZDHHC15//CD34//ANXA1//NNAT//OXCT1//LAMA2//FZD4//SFRP1//DMD//PDE8B//OPHN1//ITSN1//MEF2C//FGF7//ANK2//CASQ2//SH2D1A//PTHLH//CCL21//TEK//
GO:0018193	peptidyl-amino acid modification	Biological process	28	656	428	14747	1.47066617278322	0.0269322552985425	0.2003742987812	1.56972727738311	ERRFI1//TGFBR2//HIPK3//EFEMP1//FGFR1//KDR//KIT//TEK//WEE1//MAN1A1//DPM1//UBE2J1//MAMDC2//CAV1//DMD//ANGPT1//CD44//MYOCD//IL6ST//GHR//IGF1//PDGFD//CD36//FCER1A//FGF7//FGF10//PPAP2B//SFRP1//
GO:0032268	regulation of cellular protein metabolic process	Biological process	49	1279	428	14747	1.32003500105953	0.0270550336554925	0.20097422975552	1.56775192148429	CCNC//DIRAS3//FGF2//LPAR1//FGF10//GHR//KIT//CAV1//PSTK//BDKRB1//PRNP//PPAP2B//SLIT2//C3//EDNRB//MUSK//TEK//CDON//ERRFI1//LARP6//FABP4//TSPYL2//ANGPT1//FCER1A//TSPYL5//TGFBR2//CLU//RNF180//DMD//CD44//PRKAR2B//MYOCD//DLC1//IL6ST//IGF1//FGFR1//SPRY1//TNXB//FZD4//SFRP1//HIPK3//SPDYA//TTN//CCL21//PDGFD//CD36//FGF7//SH3D19//TIMP3//
GO:0070665	positive regulation of leukocyte proliferation	Biological process	7	101	428	14747	2.38801239937078	0.027588677981614	0.204619603879187	1.5592691099248	MEF2C//NFATC2//IL6ST//VCAM1//IGF1//GPAM//FGF10//
GO:2000027	regulation of organ morphogenesis	Biological process	9	147	428	14747	2.10952698836544	0.0276365110282262	0.204656088654675	1.55851678535105	FGF2//FGF10//FGFR1//SPRY1//CD34//FGF7//FOXP2//SFRP1//NFIB//
GO:0007622	rhythmic behavior	Biological process	3	23	428	14747	4.4942096708655	0.0279452124522336	0.206301421338548	1.55369258433106	CST3//PTGDS//KCNMA1//
GO:0042474	middle ear morphogenesis	Biological process	3	23	428	14747	4.4942096708655	0.0279452124522336	0.206301421338548	1.55369258433106	EYA4//FGFR1//OSR1//
GO:0007566	embryo implantation	Biological process	4	40	428	14747	3.44556074766355	0.028077695229223	0.206542755275669	1.55163854434533	CST3//FBLN1//TGFBR2//RECK//
GO:0055006	cardiac cell development	Biological process	4	40	428	14747	3.44556074766355	0.028077695229223	0.206542755275669	1.55163854434533	ACTC1//MYH10//TTN//MYOCD//
GO:0006875	cellular metal ion homeostasis	Biological process	16	325	428	14747	1.69627606038821	0.028151140895195	0.206542755275669	1.55050399958894	CASQ2//ANK2//CACNB4//CAV1//CXCL12//CYBRD1//BDKRB1//LPAR1//EDNRB//DMD//PLN//SLC22A17//KCNMA1//FGF2//CCL21//TRPC1//
GO:0045664	regulation of neuron differentiation	Biological process	16	325	428	14747	1.69627606038821	0.028151140895195	0.206542755275669	1.55050399958894	CNTN1//DMD//DPYSL3//FGFR1//NTRK2//LPAR1//PMP22//EDNRB//PBX1//MEF2C//ZEB1//CDON//MAP1B//SLIT2//PTPRD//NLGN1//
GO:0009166	nucleotide catabolic process	Biological process	22	489	428	14747	1.55015002962368	0.0283429609394844	0.207630692350847	1.54755478173471	GNAL//GNG11//RHOJ//PDE8B//PDE7B//ACTC1//NTRK2//BVES//ALDH1A1//DLC1//ERRFI1//CNN3//PLN//FGF10//SFRP1//PREX2//CCL21//SPRY1//ARHGAP6//TPM2//RGS5//RGS22//
GO:0030855	epithelial cell differentiation	Biological process	15	299	428	14747	1.72854218110212	0.0284745920465124	0.208275045199107	1.54554248931094	HEG1//DMD//ANXA1//CAV1//OSR1//KDR//APOLD1//ERRFI1//NFIB//IGF1//FGF10//FGF2//MEF2C//PTHLH//TCF21//
GO:0002682	regulation of immune system process	Biological process	36	893	428	14747	1.3890278490021	0.0286022053197511	0.208888081424032	1.5436004801131	C3//FCER1A//A2M//COLEC12//MEF2C//CCL21//TGFBR2//BDKRB1//SELP//SLIT2//IL6ST//C7//CLU//CFD//CFH//CACNB4//PIK3R1//NFATC2//CAV1//ANXA1//KIT//VCAM1//IGF1//GPAM//SFRP1//SH2D1A//PRNP//FGF10//CD34//CD200//KLRG1//CD160//CTSG//CD36//CXCL12//APOD//
GO:0043087	regulation of GTPase activity	Biological process	12	222	428	14747	1.86246526900733	0.0288963268463282	0.210491963835713	1.53915735903429	NTRK2//BVES//ALDH1A1//DLC1//ERRFI1//SFRP1//PREX2//CCL21//SPRY1//RGS5//RGS22//ARHGAP6//
GO:0014070	response to organic cyclic compound	Biological process	23	518	428	14747	1.52988218525602	0.0289100935861589	0.210491963835713	1.53895050245295	GNAL//ANXA1//CRYAB//CST3//FGF10//GHR//WFDC1//CAV1//CD36//MEF2C//RCAN1//TGFBR2//PTGDS//SLIT3//SLIT2//SFRP1//CASQ2//AQP1//SMAD9//PRKAR2B//EDNRB//EPHX1//TAF9B//
GO:0009893	positive regulation of metabolic process	Biological process	73	2030	428	14747	1.2390440127066	0.0290896609380993	0.211476513740542	1.53626134075262	FGF2//LPAR1//FGF10//GHR//KIT//BVES//C3//EDNRB//MUSK//TEK//CDON//ANGPT1//MYOCD//TSPYL2//GNAL//NTRK2//CAP2//FCER1A//CCL21//VIP//ANK2//CD34//CD44//CNTN1//MEF2C//OSR1//CD36//TGFBR2//SORBS1//EBF1//FOXC1//IGF1//SMAD9//NFATC2//RORB//SFRP1//FZD4//EBF3//PTHLH//AKAP12//CALCRL//ANXA1//TSPYL5//ABCD2//CLU//RNF180//CAV1//PRKAR2B//DLC1//IL6ST//FGFR1//PTX3//SPDYA//CST3//CCNC//EPAS1//PPP1R12A//NFIB//NFIX//NR4A2//…
GO:0030336	negative regulation of cell migration	Biological process	8	125	428	14747	2.20515887850467	0.0292460821294537	0.212290054300403	1.53393230474498	SLIT2//TGFBR3//FGF2//APOD//DPYSL3//SFRP1//DLC1//PODN//
GO:0006874	cellular calcium ion homeostasis	Biological process	13	248	428	14747	1.80614071450106	0.0293018073424203	0.212371305799396	1.53310559143318	CASQ2//BDKRB1//LPAR1//EDNRB//CAV1//DMD//ANK2//PLN//FGF2//CCL21//TRPC1//CACNB4//CXCL12//
GO:0044093	positive regulation of molecular function	Biological process	43	1104	428	14747	1.34202094338345	0.0294021124508566	0.212774923032071	1.53162146575137	FGF2//LPAR1//FGF10//GHR//KIT//DLC1//TSPYL2//ANGPT1//GNAL//NTRK2//CAP2//ARHGAP6//PDE1A//PRKAR2B//FCER1A//FGFR1//VIP//MEF2C//TGFBR2//ALDH1A1//ERRFI1//SFRP1//PREX2//CCL21//NR4A2//IGF1//MYOCD//FZD4//RGS5//RGS22//TEK//SPDYA//CAV1//PPAP2B//BEX1//ARID5B//CLU//TGFBR3//EDA2R//ANKRD42//PARM1//ANK2//DMD//
GO:0050920	regulation of chemotaxis	Biological process	7	103	428	14747	2.34164322656746	0.0302786567265624	0.218786233225721	1.51886339565749	SLIT2//CCL21//KDR//FGF10//CXCL12//SCG2//LPAR1//
GO:0048519	negative regulation of biological process	Biological process	109	3189	428	14747	1.17769244746104	0.0304106384832817	0.219168991866513	1.51697446157717	WEE1//CAV1//CD36//EDNRB//FGFR1//FOSB//MEF2C//NFIB//NFIX//ZEB1//TCF21//NR2F1//KANK2//TAF9B//MYOCD//OSR1//A2M//BDKRB1//PRNP//PPAP2B//SLIT2//SCG2//PIK3R1//ANXA1//ERRFI1//CASQ2//VIP//FABP4//PLAGL1//CAB39L//ANGPT1//JAM2//TSPYL2//AQP1//CD44//CLU//CRYAB//FGF10//FOXC1//IGF1//IL6ST//KDR//PTGFR//CXCL12//SFRP1//TEK//NME5//HIPK3//FAIM2//CDH5//DPT//FGF2//FRZB//PMP22//PTHLH//SLIT3//PPAP2A//ADAMTS1//SPRY1//DLC1…
GO:0045428	regulation of nitric oxide biosynthetic process	Biological process	4	41	428	14747	3.36152268064737	0.0304235421714472	0.219168991866513	1.51679022302608	CAV1//CD34//PTGIS//PTX3//
GO:0006959	humoral immune response	Biological process	8	126	428	14747	2.18765761756416	0.0304715968409018	0.219184080443832	1.51610478630832	A2M//C3//C7//CLU//CFD//CFH//SH2D1A//MEF2C//
GO:0033124	regulation of GTP catabolic process	Biological process	12	224	428	14747	1.84583611481976	0.0306701549621401	0.220280073816937	1.51328402972236	NTRK2//BVES//ALDH1A1//DLC1//ERRFI1//SFRP1//PREX2//CCL21//SPRY1//ARHGAP6//RGS5//RGS22//
GO:0051338	regulation of transferase activity	Biological process	28	664	428	14747	1.45294730323162	0.0308113709752204	0.220961546136581	1.51128897699217	CCNC//DIRAS3//FGF2//LPAR1//FGF10//GHR//KIT//CAV1//ERRFI1//FABP4//TSPYL2//ANGPT1//FCER1A//TGFBR2//PRKAR2B//FGFR1//SPRY1//TNXB//FZD4//SFRP1//HIPK3//PIK3R1//CCL21//TEK//MYOCD//SPDYA//TTN//PARM1//
GO:0060326	cell chemotaxis	Biological process	9	150	428	14747	2.06733644859813	0.0309252788870611	0.221445427946538	1.50968637517287	CCL21//KIT//SLIT2//ITGA9//SCG2//EDNRB//PARVA//LPAR1//CXCL12//
GO:0072507	divalent inorganic cation homeostasis	Biological process	14	276	428	14747	1.74774820533658	0.0309803822871053	0.221507410985315	1.50891322750141	CASQ2//ANK2//CACNB4//CAV1//CXCL12//BDKRB1//LPAR1//EDNRB//DMD//PLN//FGF2//CCL21//TRPC1//KDR//
GO:0002042	cell migration involved in sprouting angiogenesis	Biological process	3	24	428	14747	4.30695093457944	0.0312675213746551	0.222227733883353	1.50490654459573	FGF2//KDR//SLIT2//
GO:0010623	developmental programmed cell death	Biological process	3	24	428	14747	4.30695093457944	0.0312675213746551	0.222227733883353	1.50490654459573	KIT//FGF2//CRYAB//
GO:0060445	branching involved in salivary gland morphogenesis	Biological process	3	24	428	14747	4.30695093457944	0.0312675213746551	0.222227733883353	1.50490654459573	FGF7//FGF10//FGFR1//
GO:2001242	regulation of intrinsic apoptotic signaling pathway	Biological process	3	24	428	14747	4.30695093457944	0.0312675213746551	0.222227733883353	1.50490654459573	VDAC2//CAV1//CLU//
GO:0048565	digestive tract development	Biological process	7	104	428	14747	2.31912742631201	0.0316875976109512	0.224878203878908	1.49911068551329	EDNRB//SFRP1//FGF10//TCF21//KIT//TGFBR2//MYOCD//
GO:0002863	positive regulation of inflammatory response to antigenic stimulus	Biological process	2	10	428	14747	6.8911214953271	0.0324125754288219	0.225987678684286	1.48928645955439	C3//FCER1A//
GO:0005513	detection of calcium ion	Biological process	2	10	428	14747	6.8911214953271	0.0324125754288219	0.225987678684286	1.48928645955439	KCNMB4//KCNIP1//
GO:0006600	creatine metabolic process	Biological process	2	10	428	14747	6.8911214953271	0.0324125754288219	0.225987678684286	1.48928645955439	GATM//GHR//
GO:0009296	flagellum assembly	Biological process	2	10	428	14747	6.8911214953271	0.0324125754288219	0.225987678684286	1.48928645955439	DMD//NME5//
GO:0021670	lateral ventricle development	Biological process	2	10	428	14747	6.8911214953271	0.0324125754288219	0.225987678684286	1.48928645955439	AQP1//MYH10//
GO:0021936	regulation of cerebellar granule cell precursor proliferation	Biological process	2	10	428	14747	6.8911214953271	0.0324125754288219	0.225987678684286	1.48928645955439	FGF2//IGF1//
GO:0042693	muscle cell fate commitment	Biological process	2	10	428	14747	6.8911214953271	0.0324125754288219	0.225987678684286	1.48928645955439	MEF2C//FGF10//
GO:0043267	negative regulation of potassium ion transport	Biological process	2	10	428	14747	6.8911214953271	0.0324125754288219	0.225987678684286	1.48928645955439	CASQ2//VIP//
GO:0046689	response to mercury ion	Biological process	2	10	428	14747	6.8911214953271	0.0324125754288219	0.225987678684286	1.48928645955439	AQP1//GATM//
GO:0048643	positive regulation of skeletal muscle tissue development	Biological process	2	10	428	14747	6.8911214953271	0.0324125754288219	0.225987678684286	1.48928645955439	MEF2C//CDON//
GO:0070365	hepatocyte differentiation	Biological process	2	10	428	14747	6.8911214953271	0.0324125754288219	0.225987678684286	1.48928645955439	FRZB//ANXA1//
GO:0072109	glomerular mesangium development	Biological process	2	10	428	14747	6.8911214953271	0.0324125754288219	0.225987678684286	1.48928645955439	ACTA2//CD34//
GO:0046578	regulation of Ras protein signal transduction	Biological process	14	278	428	14747	1.73517447724064	0.0326420348214619	0.227255276005185	1.48622277626046	NTRK2//BVES//ALDH1A1//DLC1//ERRFI1//SFRP1//PREX2//CCL21//SPRY1//ITSN1//ARHGEF26//LPAR1//FGF10//IGF1//
GO:0030879	mammary gland development	Biological process	8	128	428	14747	2.15347546728972	0.033027455746182	0.22926919425552	1.48112488068196	CAV1//FRZB//TGFBR2//FGF10//FGF2//PTHLH//SLIT2//IGF1//
GO:2000146	negative regulation of cell motility	Biological process	8	128	428	14747	2.15347546728972	0.033027455746182	0.22926919425552	1.48112488068196	SLIT2//TGFBR3//FGF2//DPYSL3//SFRP1//DLC1//PODN//APOD//
GO:0001654	eye development	Biological process	14	279	428	14747	1.72895521388135	0.0334967399765813	0.232188885099297	1.47499745801018	CRYAB//TGFBR2//CDON//FGF10//RDH10//RORB//FOXC1//FOXP2//NTRK2//FGF2//CHRDL1//MYH10//FZD4//CST3//
GO:0030193	regulation of blood coagulation	Biological process	5	62	428	14747	2.77867802230932	0.0337101551458936	0.232388367631234	1.47223924869972	ANO6//SELP//CD36//CD34//CAV1//
GO:0032941	secretion by tissue	Biological process	5	62	428	14747	2.77867802230932	0.0337101551458936	0.232388367631234	1.47223924869972	CAV1//AQP1//KCNMA1//TRPC1//FGF10//
GO:1900046	regulation of hemostasis	Biological process	5	62	428	14747	2.77867802230932	0.0337101551458936	0.232388367631234	1.47223924869972	ANO6//SELP//CAV1//CD36//CD34//
GO:1901292	nucleoside phosphate catabolic process	Biological process	22	498	428	14747	1.52213527005217	0.0337204341373064	0.232388367631234	1.47210684264092	GNAL//GNG11//RHOJ//PDE8B//PDE7B//ACTC1//NTRK2//BVES//ALDH1A1//DLC1//ERRFI1//CNN3//PLN//FGF10//SFRP1//PREX2//CCL21//SPRY1//ARHGAP6//TPM2//RGS5//RGS22//
GO:0048872	homeostasis of number of cells	Biological process	10	177	428	14747	1.9466444902054	0.0338976722918158	0.233272726060129	1.46983012319892	ANXA1//MEF2C//EPAS1//KIT//DYRK3//EXOC6//TEX15//TGFBR3//GPAM//GCNT4//
GO:0055082	cellular chemical homeostasis	Biological process	28	670	428	14747	1.43993583484447	0.0339914733481169	0.233581176364798	1.46863001067174	KCNMB4//CASQ2//ANK2//CACNB4//CAV1//CXCL12//PRNP//CYBRD1//CLN5//BDKRB1//LPAR1//EDNRB//DMD//PLN//SLC22A17//KCNMA1//ASPA//WASF3//PMP22//MPDZ//KCNIP1//FGF2//CCL21//TRPC1//CMA1//OXCT1//VCAM1//NLGN1//
GO:0043405	regulation of MAP kinase activity	Biological process	13	254	428	14747	1.76347597321363	0.0345697231884303	0.237212963864207	1.46130409798778	LPAR1//FGF2//FGF10//GHR//KIT//CAV1//FCER1A//FGFR1//SPRY1//TNXB//FZD4//SFRP1//HIPK3//
GO:0019228	regulation of action potential in neuron	Biological process	7	106	428	14747	2.27537030506084	0.0346357527738976	0.237324576118847	1.4604753689627	ASPA//WASF3//PMP22//LPAR1//MPDZ//KCNMA1//KCNMB4//
GO:0046006	regulation of activated T cell proliferation	Biological process	3	25	428	14747	4.13467289719626	0.0347872368209473	0.238020562982923	1.45858006625309	IGF1//GPAM//PRNP//
GO:0043549	regulation of kinase activity	Biological process	27	643	428	14747	1.44681399979651	0.0350884209610108	0.23973736327086	1.45483617533973	CCNC//DIRAS3//FGF2//LPAR1//FGF10//GHR//KIT//CAV1//ERRFI1//FABP4//TSPYL2//ANGPT1//FCER1A//TGFBR2//PRKAR2B//FGFR1//SPRY1//TNXB//FZD4//SFRP1//HIPK3//PIK3R1//CCL21//TEK//MYOCD//SPDYA//TTN//
GO:0072376	protein activation cascade	Biological process	6	84	428	14747	2.46111481975968	0.0352077728414831	0.240208681947114	1.45336144647899	A2M//C3//C7//CLU//CFD//CFH//
GO:0010951	negative regulation of endopeptidase activity	Biological process	8	130	428	14747	2.12034507548526	0.0357256000117829	0.243046200365467	1.4470204684959	AQP1//CD44//CRYAB//SFRP1//SERPINA6//CST3//SERPINF1//RECK//
GO:0060560	developmental growth involved in morphogenesis	Biological process	8	130	428	14747	2.12034507548526	0.0357256000117829	0.243046200365467	1.4470204684959	MAP1B//DCLK1//SLIT3//SLIT2//FGF10//RDH10//PTHLH//SFRP1//
GO:0071322	cellular response to carbohydrate stimulus	Biological process	5	63	428	14747	2.7345720219552	0.0357781416506304	0.243056919561049	1.44638222083506	COLEC12//CALCRL//CMA1//OXCT1//VCAM1//
GO:0043542	endothelial cell migration	Biological process	7	107	428	14747	2.25410516202288	0.0361758537869275	0.245060577712865	1.44158121029667	FGF2//KDR//SLIT2//ANGPT1//TEK//SCG2//
GO:0060191	regulation of lipase activity	Biological process	7	107	428	14747	2.25410516202288	0.0361758537869275	0.245060577712865	1.44158121029667	ARHGAP6//LPAR1//PDE1A//PRKAR2B//FGFR1//FGF2//KIT//
GO:0010563	negative regulation of phosphorus metabolic process	Biological process	13	256	428	14747	1.7496988171729	0.0364679706729922	0.24633959226558	1.43808840312555	CAV1//BDKRB1//PRNP//PPAP2B//SLIT2//ERRFI1//FABP4//EDNRB//DMD//SPRY1//SFRP1//HIPK3//MYOCD//
GO:0045936	negative regulation of phosphate metabolic process	Biological process	13	256	428	14747	1.7496988171729	0.0364679706729922	0.24633959226558	1.43808840312555	CAV1//BDKRB1//PRNP//PPAP2B//SLIT2//ERRFI1//FABP4//EDNRB//DMD//SPRY1//SFRP1//HIPK3//MYOCD//
GO:0031325	positive regulation of cellular metabolic process	Biological process	69	1928	428	14747	1.23311043355179	0.0367151031994924	0.247658171369702	1.43515524673147	FGF2//LPAR1//FGF10//GHR//KIT//BVES//C3//EDNRB//MUSK//TEK//CDON//ANGPT1//MYOCD//TSPYL2//GNAL//NTRK2//CAP2//FCER1A//CCL21//VIP//CD36//TGFBR2//EBF1//FOXC1//IGF1//SMAD9//MEF2C//NFATC2//RORB//SFRP1//FZD4//EBF3//PTHLH//AKAP12//CALCRL//ANXA1//TSPYL5//ABCD2//CLU//RNF180//CAV1//CD44//PRKAR2B//DLC1//IL6ST//FGFR1//PTX3//SORBS1//SPDYA//CST3//CCNC//EPAS1//PPP1R12A//NFIB//NFIX//NR4A2//PBX1//PIK3R1//PLAGL1//TCF…
GO:0045995	regulation of embryonic development	Biological process	6	85	428	14747	2.43216052776251	0.0369940546045298	0.249187353685032	1.4318680667416	CD44//FGFR1//FGF10//SFRP1//OSR1//LAMA2//
GO:0022412	cellular process involved in reproduction in multicellular organism	Biological process	10	180	428	14747	1.91420041536864	0.0373684460543784	0.25135418791725	1.42749496166442	CXCL12//KIT//NME5//FOXC1//PPAP2A//PPAP2B//FZD4//SFRP1//SLIT3//SLIT2//
GO:0002696	positive regulation of leukocyte activation	Biological process	12	231	428	14747	1.78990168709795	0.0374964434622692	0.251859913903608	1.42600992315124	MEF2C//NFATC2//CAV1//PIK3R1//CCL21//IL6ST//VCAM1//IGF1//GPAM//FCER1A//FGF10//TGFBR2//
GO:0048638	regulation of developmental growth	Biological process	7	108	428	14747	2.23323381793008	0.0377605265298244	0.253277005655039	1.42296195856351	MUSK//TGFBR2//MAP1B//FGF2//FGFR1//MEF2C//SFRP1//
GO:0048858	cell projection morphogenesis	Biological process	28	677	428	14747	1.4250472811607	0.0380102725086784	0.253567505952375	1.42009901677966	ANK2//CACNB4//CNTN1//DPYSL3//FGFR1//GFRA1//ITGA9//LAMA2//MYH10//MYH11//OPHN1//PRNP//SLIT3//TRPC1//SLIT2//MYL9//CAP2//BOC//CXCL12//APOD//NR4A2//DCLK1//NFIB//MAP1B//WEE1//NTRK2//PTPRD//PARVA//
GO:0033143	regulation of intracellular steroid hormone receptor signaling pathway	Biological process	4	44	428	14747	3.13232795242141	0.0381363854589275	0.253567505952375	1.41866047147961	KANK2//IGF1//SFRP1//TCF21//
GO:0014910	regulation of smooth muscle cell migration	Biological process	3	26	428	14747	3.97564701653487	0.0385025705521601	0.253567505952375	1.41451027466419	IGF1//SLIT2//LPAR1//
GO:0043114	regulation of vascular permeability	Biological process	3	26	428	14747	3.97564701653487	0.0385025705521601	0.253567505952375	1.41451027466419	ANGPT1//SLIT2//TEK//
GO:0046579	positive regulation of Ras protein signal transduction	Biological process	3	26	428	14747	3.97564701653487	0.0385025705521601	0.253567505952375	1.41451027466419	LPAR1//FGF10//IGF1//
GO:0048662	negative regulation of smooth muscle cell proliferation	Biological process	3	26	428	14747	3.97564701653487	0.0385025705521601	0.253567505952375	1.41451027466419	APOD//OGN//VIP//
GO:0060571	morphogenesis of an epithelial fold	Biological process	3	26	428	14747	3.97564701653487	0.0385025705521601	0.253567505952375	1.41451027466419	RDH10//FGF10//PTHLH//
GO:0002685	regulation of leukocyte migration	Biological process	6	86	428	14747	2.40387959139318	0.038837353136442	0.253567505952375	1.41075037601965	BDKRB1//SELP//SLIT2//CCL21//CXCL12//APOD//
GO:0036294	cellular response to decreased oxygen levels	Biological process	6	86	428	14747	2.40387959139318	0.038837353136442	0.253567505952375	1.41075037601965	EPAS1//AQP1//PTGIS//SFRP1//MYOCD//CD34//
GO:0071456	cellular response to hypoxia	Biological process	6	86	428	14747	2.40387959139318	0.038837353136442	0.253567505952375	1.41075037601965	EPAS1//CD34//AQP1//PTGIS//SFRP1//MYOCD//
GO:0002864	regulation of acute inflammatory response to antigenic stimulus	Biological process	2	11	428	14747	6.26465590484282	0.0388672356576193	0.253567505952375	1.41041634646248	C3//FCER1A//
GO:0006516	glycoprotein catabolic process	Biological process	2	11	428	14747	6.26465590484282	0.0388672356576193	0.253567505952375	1.41041634646248	CST3//ADAMTS9//
GO:0010613	positive regulation of cardiac muscle hypertrophy	Biological process	2	11	428	14747	6.26465590484282	0.0388672356576193	0.253567505952375	1.41041634646248	IGF1//IL6ST//
GO:0014742	positive regulation of muscle hypertrophy	Biological process	2	11	428	14747	6.26465590484282	0.0388672356576193	0.253567505952375	1.41041634646248	IGF1//IL6ST//
GO:0021924	cell proliferation in external granule layer	Biological process	2	11	428	14747	6.26465590484282	0.0388672356576193	0.253567505952375	1.41041634646248	FGF2//IGF1//
GO:0021930	cerebellar granule cell precursor proliferation	Biological process	2	11	428	14747	6.26465590484282	0.0388672356576193	0.253567505952375	1.41041634646248	FGF2//IGF1//
GO:0043116	negative regulation of vascular permeability	Biological process	2	11	428	14747	6.26465590484282	0.0388672356576193	0.253567505952375	1.41041634646248	ANGPT1//SLIT2//
GO:0050872	white fat cell differentiation	Biological process	2	11	428	14747	6.26465590484282	0.0388672356576193	0.253567505952375	1.41041634646248	FABP4//FGF10//
GO:1901379	regulation of potassium ion transmembrane transport	Biological process	2	11	428	14747	6.26465590484282	0.0388672356576193	0.253567505952375	1.41041634646248	CASQ2//ANK2//
GO:2000725	regulation of cardiac muscle cell differentiation	Biological process	2	11	428	14747	6.26465590484282	0.0388672356576193	0.253567505952375	1.41041634646248	MEF2C//MYOCD//
GO:0050877	neurological system process	Biological process	47	1249	428	14747	1.29656809559797	0.0391406612592134	0.25500247752075	1.40737184145774	NLGN1//CACNB4//GNAL//GNG7//KCNH1//KCNMA1//PMP22//ABCC9//PDE7B//KCNMB4//KCNIP1//NCALD//TMOD2//BCHE//CLN5//EPAS1//EYA4//EFEMP1//RORB//TIMP3//RDH10//FGFR1//FZD4//SOBP//MEF2C//PRNP//VIP//NTRK2//PRKAR2B//PTN//MUSK//ITGA8//TRIM9//ZDHHC15//BDKRB1//EDNRB//ASPA//WASF3//LAMA2//FOXP2//LPAR1//MPDZ//DMD//OPHN1//ITSN1//MYH10//KIT//
GO:0060341	regulation of cellular localization	Biological process	28	679	428	14747	1.42084979285095	0.039221680995494	0.255181714416795	1.40647379691448	PRKAR2B//CAV1//CASQ2//DMD//ANK2//PLN//NNAT//OXCT1//CRYAB//MAP1B//IGF1//APOD//CD36//FCER1A//TRIM9//SFRP1//PDE8B//PPP1R12A//NTRK2//KCNMB4//GPAM//ANXA1//BDKRB1//TRPC1//PIK3R1//SORBS1//CD34//NLGN1//
GO:0043491	protein kinase B signaling cascade	Biological process	7	109	428	14747	2.21274543427934	0.0393901612567751	0.255928718029374	1.40461224125777	NTRK2//ANGPT1//IGF1//CCL21//ITSN1//TEK//TSPYL5//
GO:0051091	positive regulation of sequence-specific DNA binding transcription factor activity	Biological process	10	182	428	14747	1.89316524596898	0.0398145526887424	0.258334152071582	1.39995815915164	CLU//TGFBR3//EDA2R//ANKRD42//KIT//FZD4//PPAP2B//BEX1//ARID5B//MYOCD//
GO:0051090	regulation of sequence-specific DNA binding transcription factor activity	Biological process	16	340	428	14747	1.62144035184167	0.0399974012062381	0.259064262868957	1.39796822563343	PTGIS//PBX1//PRNP//PTHLH//KIT//FZD4//PPAP2B//BEX1//ARID5B//MYOCD//CLU//TGFBR3//EDA2R//ANKRD42//FOXC1//FOXP2//
GO:0010466	negative regulation of peptidase activity	Biological process	8	133	428	14747	2.07251774295552	0.0400457453235199	0.259064262868957	1.3974436189224	SERPINA6//CST3//SERPINF1//RECK//AQP1//CD44//CRYAB//SFRP1//
GO:0032321	positive regulation of Rho GTPase activity	Biological process	5	65	428	14747	2.65043134435658	0.0401443678465421	0.259064262868957	1.39637537653087	SFRP1//PREX2//CCL21//DLC1//ERRFI1//
GO:0045666	positive regulation of neuron differentiation	Biological process	5	65	428	14747	2.65043134435658	0.0401443678465421	0.259064262868957	1.39637537653087	DMD//FGFR1//MEF2C//ZEB1//CDON//
GO:0048010	vascular endothelial growth factor receptor signaling pathway	Biological process	4	45	428	14747	3.06272066458982	0.0409336562293473	0.263444813168363	1.38791946206588	FZD4//FGF10//FOXC1//KDR//
GO:2000106	regulation of leukocyte apoptotic process	Biological process	4	45	428	14747	3.06272066458982	0.0409336562293473	0.263444813168363	1.38791946206588	GPAM//CCL21//CXCL12//MEF2C//
GO:0021537	telencephalon development	Biological process	9	158	428	14747	1.96266118537797	0.0410053449372141	0.263550525613981	1.38715953046452	AQP1//MYH10//FOXP2//PTPRS//SLIT2//NFIB//NTRK2//TACC1//CDON//
GO:0071900	regulation of protein serine/threonine kinase activity	Biological process	17	369	428	14747	1.5873857103057	0.0414244790173814	0.265886057111564	1.38274294485912	CCNC//DIRAS3//LPAR1//FGF2//FGF10//GHR//KIT//CAV1//FCER1A//FGFR1//SPRY1//TNXB//FZD4//SFRP1//HIPK3//MYOCD//SPDYA//
GO:0051271	negative regulation of cellular component movement	Biological process	8	134	428	14747	2.05705119263496	0.041559871711094	0.266396543266408	1.38132580171279	SLIT2//TGFBR3//FGF2//DPYSL3//SFRP1//DLC1//PODN//APOD//
GO:0046434	organophosphate catabolic process	Biological process	23	538	428	14747	1.4730092415662	0.0416191907210545	0.26641868530028	1.3807063688336	GNAL//GNG11//RHOJ//PDE8B//PDE7B//ACTC1//LIPG//NTRK2//BVES//ALDH1A1//DLC1//ERRFI1//CNN3//PLN//FGF10//SFRP1//PREX2//CCL21//SPRY1//ARHGAP6//TPM2//RGS5//RGS22//
GO:0010524	positive regulation of calcium ion transport into cytosol	Biological process	3	27	428	14747	3.82840083073728	0.0424113139758317	0.268808790695445	1.37251827213795	BDKRB1//TRPC1//CAV1//
GO:0018146	keratan sulfate biosynthetic process	Biological process	3	27	428	14747	3.82840083073728	0.0424113139758317	0.268808790695445	1.37251827213795	FMOD//OMD//OGN//
GO:0042517	positive regulation of tyrosine phosphorylation of Stat3 protein	Biological process	3	27	428	14747	3.82840083073728	0.0424113139758317	0.268808790695445	1.37251827213795	GHR//IL6ST//KIT//
GO:0050732	negative regulation of peptidyl-tyrosine phosphorylation	Biological process	3	27	428	14747	3.82840083073728	0.0424113139758317	0.268808790695445	1.37251827213795	ERRFI1//CAV1//SFRP1//
GO:2000107	negative regulation of leukocyte apoptotic process	Biological process	3	27	428	14747	3.82840083073728	0.0424113139758317	0.268808790695445	1.37251827213795	GPAM//CCL21//CXCL12//
GO:0046620	regulation of organ growth	Biological process	5	66	428	14747	2.61027329368451	0.0424434932677019	0.268808790695445	1.37218887914268	TGFBR2//FGF2//FGFR1//MEF2C//FOXC1//
GO:0048641	regulation of skeletal muscle tissue development	Biological process	5	66	428	14747	2.61027329368451	0.0424434932677019	0.268808790695445	1.37218887914268	MUSK//MYOCD//MEF2C//BOC//CDON//
GO:0048644	muscle organ morphogenesis	Biological process	5	66	428	14747	2.61027329368451	0.0424434932677019	0.268808790695445	1.37218887914268	ACTC1//TTN//FOXC1//TGFBR3//ARID5B//
GO:0006029	proteoglycan metabolic process	Biological process	6	88	428	14747	2.34924596431606	0.0426967016963322	0.2696961197216	1.36960567275972	MAMDC2//IGF1//GPC5//GPC3//GPC6//UST//
GO:0007162	negative regulation of cell adhesion	Biological process	6	88	428	14747	2.34924596431606	0.0426967016963322	0.2696961197216	1.36960567275972	PIK3R1//FZD4//APOD//ARHGAP6//ANGPT1//JAM2//
GO:0032386	regulation of intracellular transport	Biological process	13	263	428	14747	1.7031288866778	0.0436974650946336	0.275122967100444	1.35954375587497	CAV1//CASQ2//DMD//ANK2//PLN//CRYAB//MAP1B//IGF1//APOD//CD36//PPP1R12A//BDKRB1//TRPC1//
GO:0072503	cellular divalent inorganic cation homeostasis	Biological process	13	263	428	14747	1.7031288866778	0.0436974650946336	0.275122967100444	1.35954375587497	CASQ2//ANK2//CACNB4//CAV1//CXCL12//BDKRB1//LPAR1//EDNRB//DMD//PLN//FGF2//CCL21//TRPC1//
GO:0006940	regulation of smooth muscle contraction	Biological process	4	46	428	14747	2.996139780577	0.0438442975458875	0.275122967100444	1.35808688360692	MYOCD//KCNMA1//CAV1//CNN1//
GO:0042531	positive regulation of tyrosine phosphorylation of STAT protein	Biological process	4	46	428	14747	2.996139780577	0.0438442975458875	0.275122967100444	1.35808688360692	IL6ST//KIT//GHR//IGF1//
GO:0048742	regulation of skeletal muscle fiber development	Biological process	4	46	428	14747	2.996139780577	0.0438442975458875	0.275122967100444	1.35808688360692	MUSK//MYOCD//MEF2C//BOC//
GO:0010975	regulation of neuron projection development	Biological process	11	211	428	14747	1.79626389688621	0.0441964859301364	0.276968516952458	1.35461226010387	CNTN1//DMD//DPYSL3//FGFR1//NTRK2//LPAR1//PMP22//MAP1B//SLIT2//PTPRD//NLGN1//
GO:0033135	regulation of peptidyl-serine phosphorylation	Biological process	5	67	428	14747	2.5713139907937	0.0448204314177611	0.279775703444113	1.34852396749191	CAV1//DMD//ANGPT1//CD44//TEK//
GO:0048489	synaptic vesicle transport	Biological process	5	67	428	14747	2.5713139907937	0.0448204314177611	0.279775703444113	1.34852396749191	NLGN1//TRIM9//ZDHHC15//OPHN1//ITSN1//
GO:0050818	regulation of coagulation	Biological process	5	67	428	14747	2.5713139907937	0.0448204314177611	0.279775703444113	1.34852396749191	ANO6//SELP//CAV1//CD36//CD34//
GO:0009790	embryo development	Biological process	36	927	428	14747	1.33808184375284	0.0455563323781957	0.279794208511492	1.3414512471045	ANGPT1//FGFR1//FOXC1//MYH10//TGFBR2//TTN//SLIT2//HEG1//RDH10//PPAP2B//MEOX2//TGFBR3//SFRP1//DLC1//EPAS1//MEF2C//FGF10//CDON//PBX1//CD44//OSR1//AFF3//KDR//KIT//ITGA8//SOBP//EYA4//LAMA2//TCF21//FGF2//VCAM1//FRZB//GATM//FZD4//EDA2R//FOXP2//
GO:0032990	cell part morphogenesis	Biological process	28	689	428	14747	1.40022788003744	0.0457172969452335	0.279794208511492	1.33991945536497	ANK2//CACNB4//CNTN1//DPYSL3//FGFR1//GFRA1//ITGA9//LAMA2//MYH10//MYH11//OPHN1//PRNP//SLIT3//TRPC1//SLIT2//MYL9//CAP2//BOC//CXCL12//APOD//NR4A2//DCLK1//NFIB//MAP1B//WEE1//NTRK2//PTPRD//PARVA//
GO:0007158	neuron cell-cell adhesion	Biological process	2	12	428	14747	5.74260124610592	0.0457621058165157	0.279794208511492	1.33949399899977	NCAM2//NLGN1//
GO:0010837	regulation of keratinocyte proliferation	Biological process	2	12	428	14747	5.74260124610592	0.0457621058165157	0.279794208511492	1.33949399899977	FGF7//FGF10//
GO:0021534	cell proliferation in hindbrain	Biological process	2	12	428	14747	5.74260124610592	0.0457621058165157	0.279794208511492	1.33949399899977	FGF2//IGF1//
GO:0042510	regulation of tyrosine phosphorylation of Stat1 protein	Biological process	2	12	428	14747	5.74260124610592	0.0457621058165157	0.279794208511492	1.33949399899977	IL6ST//KIT//
GO:0043064	flagellum organization	Biological process	2	12	428	14747	5.74260124610592	0.0457621058165157	0.279794208511492	1.33949399899977	DMD//NME5//
GO:0043508	negative regulation of JUN kinase activity	Biological process	2	12	428	14747	5.74260124610592	0.0457621058165157	0.279794208511492	1.33949399899977	SFRP1//HIPK3//
GO:0043568	positive regulation of insulin-like growth factor receptor signaling pathway	Biological process	2	12	428	14747	5.74260124610592	0.0457621058165157	0.279794208511492	1.33949399899977	IGF1//IGFBP4//
GO:0050919	negative chemotaxis	Biological process	2	12	428	14747	5.74260124610592	0.0457621058165157	0.279794208511492	1.33949399899977	SLIT2//SLIT3//
GO:0060306	regulation of membrane repolarization	Biological process	2	12	428	14747	5.74260124610592	0.0457621058165157	0.279794208511492	1.33949399899977	ANK2//CASQ2//
GO:0060525	prostate glandular acinus development	Biological process	2	12	428	14747	5.74260124610592	0.0457621058165157	0.279794208511492	1.33949399899977	IGF1//SFRP1//
GO:0060999	positive regulation of dendritic spine development	Biological process	2	12	428	14747	5.74260124610592	0.0457621058165157	0.279794208511492	1.33949399899977	LPAR1//NLGN1//
GO:0086009	membrane repolarization	Biological process	2	12	428	14747	5.74260124610592	0.0457621058165157	0.279794208511492	1.33949399899977	CASQ2//ANK2//
GO:0090136	epithelial cell-cell adhesion	Biological process	2	12	428	14747	5.74260124610592	0.0457621058165157	0.279794208511492	1.33949399899977	KIT//BVES//
GO:0090322	regulation of superoxide metabolic process	Biological process	2	12	428	14747	5.74260124610592	0.0457621058165157	0.279794208511492	1.33949399899977	CD36//FBLN5//
GO:0030212	hyaluronan metabolic process	Biological process	3	28	428	14747	3.69167222963952	0.0465108741810419	0.283288286565857	1.33244549776144	CD44//FGF2//LYVE1//
GO:0046326	positive regulation of glucose import	Biological process	3	28	428	14747	3.69167222963952	0.0465108741810419	0.283288286565857	1.33244549776144	IGF1//PIK3R1//SORBS1//
GO:0051251	positive regulation of lymphocyte activation	Biological process	11	213	428	14747	1.77939756921592	0.0467460466847215	0.283288286565857	1.33025511154243	MEF2C//NFATC2//CAV1//PIK3R1//CCL21//IL6ST//VCAM1//IGF1//GPAM//FGF10//TGFBR2//
GO:0009791	post-embryonic development	Biological process	6	90	428	14747	2.29704049844237	0.0467888423884765	0.283288286565857	1.32985769963612	NR4A2//SEPP1//TIPARP//HEG1//ARID5B//FOXP2//
GO:0032318	regulation of Ras GTPase activity	Biological process	9	162	428	14747	1.91420041536864	0.0467940979940363	0.283288286565857	1.32980891979469	NTRK2//BVES//ALDH1A1//DLC1//ERRFI1//SFRP1//PREX2//CCL21//SPRY1//
GO:0002444	myeloid leukocyte mediated immunity	Biological process	4	47	428	14747	2.93239212567111	0.0468682025792537	0.283288286565857	1.32912170158711	C3//KIT//FCER1A//CTSG//
GO:0006885	regulation of pH	Biological process	4	47	428	14747	2.93239212567111	0.0468682025792537	0.283288286565857	1.32912170158711	CLN5//EDNRB//PDK4//SLC9A9//
GO:0007189	adenylate cyclase-activating G-protein coupled receptor signaling pathway	Biological process	4	47	428	14747	2.93239212567111	0.0468682025792537	0.283288286565857	1.32912170158711	GNAL//VIP//PTHLH//CALCRL//
GO:0043149	stress fiber assembly	Biological process	4	47	428	14747	2.93239212567111	0.0468682025792537	0.283288286565857	1.32912170158711	SFRP1//ARHGAP6//DLC1//SORBS1//
GO:0055007	cardiac muscle cell differentiation	Biological process	5	68	428	14747	2.53350054975261	0.0472754468612555	0.285388108963706	1.32536435738593	ACTC1//MYH10//TTN//MEF2C//MYOCD//
GO:0048523	negative regulation of cellular process	Biological process	99	2922	428	14747	1.16738711163139	0.0478772180422624	0.288655439751643	1.31987109268491	WEE1//CAV1//CD36//EDNRB//FGFR1//FOSB//MEF2C//NFIB//NFIX//ZEB1//TCF21//NR2F1//KANK2//TAF9B//MYOCD//OSR1//BDKRB1//PRNP//PPAP2B//SLIT2//SCG2//PIK3R1//ERRFI1//FABP4//PLAGL1//CAB39L//ANGPT1//JAM2//TSPYL2//ANXA1//AQP1//CD44//CLU//CRYAB//FGF10//FOXC1//IGF1//IL6ST//KDR//PTGFR//CXCL12//SFRP1//TEK//VIP//NME5//HIPK3//FAIM2//CDH5//DPT//FGF2//FRZB//PMP22//PTHLH//SLIT3//PPAP2A//ADAMTS1//SPRY1//DLC1//TENC1//POD…
GO:0030031	cell projection assembly	Biological process	11	214	428	14747	1.77108262730369	0.0480577254220177	0.289377894618185	1.31823678825628	MYH10//OPHN1//DMD//NME5//SLIT2//KIT//WASF3//CCL21//LPAR1//DPYSL3//NLGN1//
GO:0016192	vesicle-mediated transport	Biological process	35	902	428	14747	1.33696924798475	0.048681830671656	0.292766267935848	1.3126330985675	SRPX//ANGPT1//A2M//CD36//CLU//CFD//F13A1//IGF1//SELP//TTN//MMRN1//NLGN1//MYH10//PIK3C2A//SH3D19//RAB9B//GHR//TGFBR2//EXOC6//COLEC12//PTX3//TRIM9//ZDHHC15//OPHN1//ANXA1//CALCRL//KIT//FCER1A//CCL21//ITSN1//C3//CAV1//BVES//ERGIC2//NCALD//
GO:0048741	skeletal muscle fiber development	Biological process	6	91	428	14747	2.27179829516278	0.0489229882284486	0.293846008641652	1.3104870240092	CACNB4//MUSK//MYOCD//MEF2C//BOC//RCAN1//
