# Supplementary material for: Downregulation of miR-181b-5p Inhibits the Viability, Migration, and Glycolysis of Gallbladder Cancer by Upregulating PDHX Under Hypoxia
Source: Front Oncol. 2021 Aug 16;11:683725. doi: 10.3389/fonc.2021.683725 (PMC8415503; doi:10.3389/fonc.2021.683725)
Supplement: Supplementary file 3 [file DataSheet_1.zip › RNA seq raw data/HuGene 2.0 ST Data/GO Analysis/A vs B_down/MF_result.txt]

GO.ID	Term	Ontology	Count	Pop.Hits	List.Total	Pop.Total	Fold.Enrichment	Pvalue	FDR	Enrichment.Score	GENES
GO:0005539	glycosaminoglycan binding	Molecular function	27	172	434	15325	5.54301521809024	4.02382337295305e-13	3.90310867176446e-10	12.3953610910325	CD44//LYVE1//SUSD5//CTSG//ECM2//FGF2//FGF7//FGF10//FGFR1//CFH//PTN//SELP//SFRP1//SOD3//TGFBR3//TNXB//SLIT2//LIPG//ADAMTS1//ABI3BP//SMOC2//CRISPLD2//CCDC80//DPYSL3//VIT//TGFBR2//MAMDC2//
GO:0097367	carbohydrate derivative binding	Molecular function	28	191	434	15325	5.17649045769296	8.3463753854382e-13	4.04799206193753e-10	12.0785020864158	LGALS2//VIT//TGFBR2//TGFBR3//MAMDC2//CD44//LYVE1//SUSD5//CTSG//ECM2//FGF2//FGF7//FGF10//FGFR1//CFH//PTN//SELP//SFRP1//SOD3//TNXB//SLIT2//LIPG//ADAMTS1//ABI3BP//SMOC2//CRISPLD2//CCDC80//DPYSL3//
GO:1901681	sulfur compound binding	Molecular function	25	168	434	15325	5.25462201009436	1.02584007539713e-11	3.31688291045072e-09	10.9889203388208	CTSG//ECM2//FGF2//FGF7//FGF10//FGFR1//CFH//PTN//SELP//SFRP1//SOD3//TGFBR3//TNXB//SLIT2//LIPG//ADAMTS1//ABI3BP//SMOC2//CRISPLD2//CCDC80//DPYSL3//CD34//GPC5//GPC3//GPC6//
GO:0008201	heparin binding	Molecular function	20	129	434	15325	5.47458293144715	5.88793009231156e-10	1.42782304738555e-07	9.23003735504005	CTSG//ECM2//FGF2//FGF7//FGF10//FGFR1//CFH//PTN//SELP//SFRP1//SOD3//TGFBR3//TNXB//SLIT2//LIPG//ADAMTS1//ABI3BP//SMOC2//CRISPLD2//CCDC80//
GO:0003779	actin binding	Molecular function	27	356	434	15325	2.67808600424584	3.50288024602807e-06	0.000679558767729446	5.45557470977857	MYH10//TTN//NEXN//CFL2//CNN1//CNN3//DMD//EPB41L2//FLNC//KCNMA1//MYH11//OPHN1//TAGLN//TMOD1//TNS1//TPM2//CAP2//SORBS1//IQGAP2//WASF3//DAAM2//LMOD1//TMOD2//PARVA//KLHL4//NCALD//SYNPO2//
GO:0019955	cytokine binding	Molecular function	9	58	434	15325	5.4793023994915	3.35351443713655e-05	0.00542151500670409	4.47449981964829	CD36//TGFBR2//TGFBR3//DARC//A2M//IL6ST//CNTFR//KIT//FZD4//
GO:0019838	growth factor binding	Molecular function	12	105	434	15325	4.03554970375247	4.12522475036001e-05	0.00571638286835601	4.38455238525171	NTRK2//IGFBP4//CD36//TGFBR2//TGFBR3//FGF2//FGFR1//A2M//IL6ST//KDR//GHR//LIFR//
GO:0008092	cytoskeletal protein binding	Molecular function	36	635	434	15325	2.00188686091658	6.10845518106973e-05	0.00740650190704705	4.21406860827879	CFL2//CNN1//CNN3//DMD//EPB41L2//FLNC//KCNMA1//MYH10//MYH11//OPHN1//TAGLN//TMOD1//TNS1//TPM2//CAP2//SORBS1//IQGAP2//WASF3//DAAM2//LMOD1//TMOD2//PARVA//KLHL4//NCALD//SYNPO2//TTN//NEXN//CAPN6//CETN2//CRYAB//PRNP//ACTC1//SYNM//ANK2//AMPD1//DES//
GO:0019199	transmembrane receptor protein kinase activity	Molecular function	10	82	434	15325	4.30622681802855	0.000103528558409296	0.0111580779618908	3.98493983331085	TGFBR2//KDR//KIT//MUSK//ROR1//TEK//EFEMP1//FGFR1//TGFBR3//NTRK2//
GO:0043394	proteoglycan binding	Molecular function	5	19	434	15325	9.29238418627213	0.00014901631534959	0.0144545825889102	3.82676617938377	GPC5//GPC3//CFH//GPC6//SLIT2//
GO:0001948	glycoprotein binding	Molecular function	8	58	434	15325	4.87049102177022	0.000214841788686891	0.018945139547844	3.66788124051916	DMD//SLIT2//GPC5//GPC3//CFH//GPC6//CNTN1//SELP//
GO:0005518	collagen binding	Molecular function	7	46	434	15325	5.3734221598878	0.000286629578675503	0.0213869762550183	3.54267899470379	ECM2//CD44//TLL1//TNXB//COL14A1//ABI3BP//PODN//
GO:0008307	structural constituent of muscle	Molecular function	7	46	434	15325	5.3734221598878	0.000286629578675503	0.0213869762550183	3.54267899470379	DMD//MYH11//TPM2//TTN//MYL9//SYNM//NEXN//
GO:0004871	signal transducer activity	Molecular function	69	1635	434	15325	1.49019151904621	0.000450354541273272	0.0283140226179588	3.34644545357088	KCNH1//PDE8B//CALCRL//LPAR1//NR4A2//PTGER3//RORB//NR2F1//TGFBR2//MAPK4//KDR//KIT//MUSK//ROR1//TEK//CD44//DARC//KLRB1//TRGC2//LYVE1//SLC22A17//CNTFR//IL6ST//LIFR//GHR//FRZB//SFRP1//FZD4//BAI3//GLP2R//GPR64//LPHN3//ELTD1//OR4F5//OR8J3//OR4A5//OR56B1//OR4F21//BDKRB1//CCRL1//PTGFR//EDNRB//PTPRD//PTPRS//EFEMP1//FGFR1//TGFBR3//EDA2R//DCLK1//DOK5//SMAD9//COLEC12//ABCC9//GFRA1//CHRM2//FCER1A//CD160//NTRK…
GO:0060089	molecular transducer activity	Molecular function	69	1635	434	15325	1.49019151904621	0.000450354541273272	0.0283140226179588	3.34644545357088	KCNH1//PDE8B//CALCRL//LPAR1//NR4A2//PTGER3//RORB//NR2F1//TGFBR2//MAPK4//KDR//KIT//MUSK//ROR1//TEK//BMX//EPAS1//ERG//GNAL//GNG7//GNG11//PPP1R12A//PLCB4//SLC44A2//PLCXD3//CD44//DARC//KLRB1//TRGC2//LYVE1//SLC22A17//CNTFR//IL6ST//LIFR//GHR//FRZB//SFRP1//FZD4//BAI3//GLP2R//GPR64//LPHN3//ELTD1//OR4F5//OR8J3//OR4A5//OR56B1//OR4F21//BDKRB1//CCRL1//PTGFR//EDNRB//PTPRD//PTPRS//EFEMP1//FGFR1//TGFBR3//EDA2R/…
GO:0004714	transmembrane receptor protein tyrosine kinase activity	Molecular function	8	65	434	15325	4.34597660404112	0.000476124246830353	0.0283140226179588	3.32227970133059	EFEMP1//FGFR1//KIT//KDR//NTRK2//MUSK//ROR1//TEK//
GO:0043395	heparan sulfate proteoglycan binding	Molecular function	4	14	434	15325	10.0888742593812	0.000506674711435646	0.0283140226179588	3.29527077117415	GPC5//GPC3//CFH//GPC6//
GO:0005102	receptor binding	Molecular function	54	1207	434	15325	1.57978229910774	0.00052541485270439	0.0283140226179588	3.27949765451077	GNAL//PIK3R1//FGF2//FGF10//NTRK2//ANKS1B//SFRP1//CAV1//TGFBR3//SCG2//IL6ST//LIFR//EFEMP1//IGF1//SORBS1//DOK5//ECM2//GFRA1//KDR//TNXB//VCAM1//PPAP2B//FBLN5//PTHLH//RLN1//VIP//ANGPT1//CCL21//CXCL12//FGF7//OGN//PTN//HDGFRP3//PDGFD//EDNRB//C3//TGFBR2//OPHN1//SLIT3//SLIT2//PLSCR4//TCF21//ANXA1//CDH5//CNTFR//ECH1//LAMA2//MFAP4//PTPRD//ANGPTL1//ECI2//CD160//CROT//CNTNAP3//
GO:0005523	tropomyosin binding	Molecular function	4	15	434	15325	9.41628264208909	0.000675550488819697	0.0344886302186898	3.1703421874319	CNN3//TMOD1//LMOD1//TMOD2//
GO:0004713	protein tyrosine kinase activity	Molecular function	12	145	434	15325	2.92229461306213	0.000865068934697842	0.0419558433328453	3.06294928355713	KDR//KIT//MUSK//ROR1//TEK//BMX//WEE1//EFEMP1//FGFR1//NTRK2//TTN//DYRK3//
GO:0017147	Wnt-protein binding	Molecular function	5	28	434	15325	6.30554641211323	0.00102095752611669	0.0471585143015804	2.99099232505985	FRZB//ROR1//SFRP1//FZD4//APCDD1//
GO:0005178	integrin binding	Molecular function	8	81	434	15325	3.48751208966263	0.00204910799079543	0.0866309454274758	2.68843515308212	ECM2//GFRA1//IGF1//KDR//TNXB//VCAM1//PPAP2B//FBLN5//
GO:0004857	enzyme inhibitor activity	Molecular function	19	322	434	15325	2.08357185791568	0.00213733572030827	0.0866309454274758	2.67012725601753	PTN//PPP1R1C//C3//CST3//RECK//A2M//SERPINA6//SERPINF1//TFPI2//WFDC1//CST4//SLIT2//IQGAP2//TIMP3//PI16//ANXA1//PLN//GPC3//PPP1R12A//
GO:0042056	chemoattractant activity	Molecular function	4	20	434	15325	7.06221198156682	0.00214344607243239	0.0866309454274758	2.66888743855393	FGF2//FGF7//FGF10//SCG2//
GO:0061134	peptidase regulator activity	Molecular function	14	206	434	15325	2.39978077043533	0.00225136630052082	0.0873530124602078	2.64755383891652	C3//CST3//RECK//A2M//SERPINA6//SERPINF1//TFPI2//WFDC1//CST4//TIMP3//CAV1//FBLN1//PI16//GPC3//
GO:0008195	phosphatidate phosphatase activity	Molecular function	3	11	434	15325	9.63028906577294	0.00314132193078154	0.116875979112503	2.50288755370097	PPAP2A//PPAP2B//LPPR4//
GO:0005100	Rho GTPase activator activity	Molecular function	5	36	434	15325	4.90431387608807	0.00325324890313154	0.116875979112503	2.48768270796892	PREX2//ARHGAP6//OPHN1//DLC1//ERRFI1//
GO:0030414	peptidase inhibitor activity	Molecular function	12	171	434	15325	2.47796911633924	0.00349454587256982	0.121061053442597	2.45660925421056	C3//CST3//RECK//A2M//SERPINA6//SERPINF1//TFPI2//WFDC1//CST4//TIMP3//GPC3//PI16//
GO:0030674	protein binding, bridging	Molecular function	10	130	434	15325	2.7162353775257	0.00388452324269808	0.129930605014384	2.41066227564582	PIK3R1//ARHGAP6//SH2D1A//SHB//SORBS1//OPHN1//ANK2//ANXA1//COL19A1//COL14A1//
GO:0050431	transforming growth factor beta binding	Molecular function	3	12	434	15325	8.82776497695853	0.00410106224850484	0.132601012701657	2.38710363866741	CD36//TGFBR2//TGFBR3//
GO:0005509	calcium ion binding	Molecular function	31	662	434	15325	1.65353905912818	0.00429542509528211	0.134405236852376	2.36699384990032	ANXA1//CASQ2//CDH5//CETN2//DMD//FBLN1//EFEMP1//MAN1A1//MGP//PCDH9//PLA2G2A//PLCB4//ITSN1//SLIT3//TLL1//TTN//SPARCL1//AOC3//SLIT2//MYL9//FBLN5//CDH19//KCNIP1//PCDH18//PLSCR4//HEG1//SMOC2//ELTD1//FAT4//SVEP1//NCALD//
GO:0038023	signaling receptor activity	Molecular function	54	1331	434	15325	1.43260498499102	0.00451426571800033	0.136838679576885	2.34541288113223	KCNH1//CALCRL//LPAR1//NR4A2//PTGER3//RORB//NR2F1//TGFBR2//KDR//KIT//MUSK//ROR1//TEK//CD44//DARC//KLRB1//TRGC2//LYVE1//SLC22A17//CNTFR//IL6ST//LIFR//GHR//FRZB//SFRP1//FZD4//BAI3//GLP2R//GPR64//LPHN3//ELTD1//OR4F5//OR8J3//OR4A5//OR56B1//OR4F21//BDKRB1//CCRL1//PTGFR//EDNRB//PTPRD//PTPRS//EFEMP1//FGFR1//TGFBR3//EDA2R//COLEC12//ABCC9//GFRA1//CHRM2//FCER1A//CD160//NTRK2//CD36//
GO:0004872	receptor activity	Molecular function	60	1533	434	15325	1.38203756977824	0.0060491329762168	0.177807848088797	2.21830686842662	KCNH1//CALCRL//LPAR1//NR4A2//PTGER3//RORB//NR2F1//TGFBR2//KDR//KIT//MUSK//ROR1//TEK//CD44//DARC//KLRB1//TRGC2//LYVE1//SLC22A17//CNTFR//IL6ST//LIFR//GHR//FRZB//SFRP1//FZD4//BAI3//GLP2R//GPR64//LPHN3//ELTD1//OR4F5//OR8J3//OR4A5//OR56B1//OR4F21//BDKRB1//CCRL1//PTGFR//EDNRB//PTPRD//PTPRS//EFEMP1//FGFR1//TGFBR3//EDA2R//CD36//CORIN//SCARA3//COLEC12//ABCC9//GFRA1//CHRM2//FCER1A//CD160//NTRK2//KLRG1//SEC…
GO:0060090	binding, bridging	Molecular function	10	142	434	15325	2.48669435970663	0.00719379248237753	0.205234667879594	2.14304209432654	ANK2//ANXA1//COL19A1//COL14A1//PIK3R1//ARHGAP6//SH2D1A//SHB//SORBS1//OPHN1//
GO:0005158	insulin receptor binding	Molecular function	4	28	434	15325	5.04443712969059	0.00757918596052617	0.210051725191725	2.12037743709042	IGF1//PIK3R1//SORBS1//DOK5//
GO:0004896	cytokine receptor activity	Molecular function	7	82	434	15325	3.01435877261998	0.00853925647647811	0.230085521727327	2.06857994221736	CNTFR//IL6ST//LIFR//GHR//DARC//CCRL1//GFRA1//
GO:0030246	carbohydrate binding	Molecular function	13	220	434	15325	2.08656263091747	0.0100658755039664	0.263889168617498	1.99714844531527	PTX3//COLEC12//CLN5//DPM1//SELP//CD34//CNTN1//KLRB1//LGALS2//KLRG1//LPHN3//CHODL//FREM1//
GO:0005488	binding	Molecular function	358	11958	434	15325	1.05714663380202	0.0118264079028283	0.301884622782722	1.92714714589396	CRYAB//SEC63//ERO1LB//PSTK//ECI2//TRIM9//KCNMA1//REV3L//VDAC2//RCAN2//DHRS7B//RBMS3//RBM11//RAVER2//LARP6//PPIL4//RDH10//RBPMS2//TSPYL2//A2M//ABCD2//ANK2//ANXA1//APOD//AQP1//BMX//C3//CACNB4//CAV1//CCNC//CD44//CDH5//CETN2//CFL2//CLU//CLN5//CST3//DES//DMD//RCAN1//ECH1//LPAR1//EPAS1//ERG//EFEMP1//FGF2//FGF7//FGFR1//FOXC1//FLNC//GEM//GHR//GPC3//CFH//IGF1//IL6ST//KCNH1//KDR//KIT//LSAMP//MAP1B//MEF2C//…
GO:0070064	proline-rich region binding	Molecular function	3	18	434	15325	5.88517665130568	0.0134128381362515	0.333601358773435	1.87247931636936	GHR//ITSN1//SH3D19//
GO:0005099	Ras GTPase activator activity	Molecular function	8	112	434	15325	2.52221856484529	0.0142608612411552	0.345825885098014	1.84585424580345	TBC1D19//ARHGAP6//OPHN1//DLC1//ERRFI1//PREX2//ALDH1A1//IQGAP2//
GO:0004888	transmembrane signaling receptor activity	Molecular function	48	1235	434	15325	1.37241366443404	0.0153989875137259	0.364317509471076	1.81250783316726	CALCRL//LPAR1//TGFBR2//KDR//KIT//MUSK//ROR1//TEK//CNTFR//IL6ST//LIFR//GHR//FRZB//SFRP1//FZD4//BAI3//GLP2R//GPR64//LPHN3//ELTD1//OR4F5//OR8J3//OR4A5//OR56B1//OR4F21//BDKRB1//DARC//CCRL1//PTGER3//PTGFR//EDNRB//PTPRD//PTPRS//EFEMP1//FGFR1//TGFBR3//EDA2R//ABCC9//GFRA1//CHRM2//FCER1A//CD160//NTRK2//CD44//KLRB1//TRGC2//LYVE1//SLC22A17//
GO:0005540	hyaluronic acid binding	Molecular function	3	20	434	15325	5.29665898617512	0.0179734505134495	0.381024358931821	1.745368539747	CD44//LYVE1//SUSD5//
GO:0017134	fibroblast growth factor binding	Molecular function	3	20	434	15325	5.29665898617512	0.0179734505134495	0.381024358931821	1.745368539747	FGF2//FGFR1//TGFBR3//
GO:0042813	Wnt-activated receptor activity	Molecular function	3	20	434	15325	5.29665898617512	0.0179734505134495	0.381024358931821	1.745368539747	FRZB//SFRP1//FZD4//
GO:0050839	cell adhesion molecule binding	Molecular function	5	54	434	15325	3.26954258405871	0.0180543355163232	0.381024358931821	1.74341849100368	CTNNAL1//CPE//PTPRD//VCAM1//NLGN1//
GO:0004866	endopeptidase inhibitor activity	Molecular function	10	164	434	15325	2.15311340901427	0.0184620050204078	0.381024358931821	1.73372113527037	A2M//SERPINA6//SERPINF1//TFPI2//RECK//WFDC1//CST3//CST4//TIMP3//C3//
GO:0008083	growth factor activity	Molecular function	10	164	434	15325	2.15311340901427	0.0184620050204078	0.381024358931821	1.73372113527037	EFEMP1//FGF2//FGF7//FGF10//IGF1//OGN//PTN//CXCL12//HDGFRP3//PDGFD//
GO:0005515	protein binding	Molecular function	231	7396	434	15325	1.10287382892235	0.0201551514229863	0.407302018339515	1.69561393470168	CRYAB//SEC63//ERO1LB//TRIM9//BEX1//GNAL//CNTN1//SELP//LPAR1//CCDC80//CST3//KIT//TTN//DMD//TOR1AIP1//PRNP//CFL2//CNN1//CNN3//EPB41L2//FLNC//KCNMA1//MYH10//MYH11//OPHN1//TAGLN//TMOD1//TNS1//TPM2//CAP2//SORBS1//IQGAP2//WASF3//DAAM2//LMOD1//TMOD2//PARVA//KLHL4//NCALD//SYNPO2//ANK2//ANXA1//COL19A1//COL14A1//NEXN//C3//CAV1//CDH5//CNTFR//ECH1//GFRA1//LAMA2//MFAP4//PTPRD//CXCL12//ANGPTL1//ECI2//CD160//CR…
GO:0061135	endopeptidase regulator activity	Molecular function	10	168	434	15325	2.10184880403774	0.0214415187236145	0.424454554324614	1.66874445638945	C3//CST3//RECK//A2M//SERPINA6//SERPINF1//TFPI2//WFDC1//CST4//TIMP3//
GO:0005201	extracellular matrix structural constituent	Molecular function	6	78	434	15325	2.7162353775257	0.0231038784347743	0.442997317033721	1.63631510922323	COL19A1//FBLN1//MGP//COL14A1//TFPI2//MFAP5//
GO:0005227	calcium activated cation channel activity	Molecular function	3	22	434	15325	4.81514453288647	0.0232916115141441	0.442997317033721	1.63280046219575	KCNMA1//KCNMB4//ANO6//
GO:0032403	protein complex binding	Molecular function	16	328	434	15325	1.72249072721142	0.0249518207747823	0.465447425991131	1.60289775771238	IGF1//PIK3R1//SORBS1//DOK5//ECM2//GFRA1//KDR//TNXB//VCAM1//PPAP2B//FBLN5//SYNM//FCER1A//CETN2//GNAL//TGFBR3//
GO:0005057	receptor signaling protein activity	Molecular function	7	103	434	15325	2.39978077043533	0.027004961185416	0.494241742450066	1.56855644259948	TGFBR2//MAPK4//KDR//KIT//SMAD9//DCLK1//DOK5//
GO:0004114	3',5'-cyclic-nucleotide phosphodiesterase activity	Molecular function	3	24	434	15325	4.41388248847926	0.0293696106805912	0.517973133821336	1.53210181038532	PDE7B//PDE1A//PDE8B//
GO:0004364	glutathione transferase activity	Molecular function	3	24	434	15325	4.41388248847926	0.0293696106805912	0.517973133821336	1.53210181038532	GSTA2//GSTM5//GSTT2//
GO:0005198	structural molecule activity	Molecular function	26	624	434	15325	1.47129416282642	0.0321751419316084	0.556337379498688	1.49247952865113	DES//DMD//SYNM//COL19A1//FBLN1//MGP//COL14A1//TFPI2//MFAP5//CRYAB//HSPB6//MYH11//TPM2//TTN//MYL9//NEXN//CAV1//ITSN1//ANXA1//EPB41L2//LAMA2//MAP1B//PGM5//CTNNAL1//BVES//KRT222//
GO:0004112	cyclic-nucleotide phosphodiesterase activity	Molecular function	3	25	434	15325	4.23732718894009	0.0326919903416755	0.556337379498688	1.48555863805856	PDE8B//PDE7B//PDE1A//
GO:0004955	prostaglandin receptor activity	Molecular function	2	11	434	15325	6.42019271051529	0.0371632275456304	0.600805511987691	1.42988657550756	PTGER3//PTGFR//
GO:0017166	vinculin binding	Molecular function	2	11	434	15325	6.42019271051529	0.0371632275456304	0.600805511987691	1.42988657550756	DMD//SYNM//
GO:0019956	chemokine binding	Molecular function	2	11	434	15325	6.42019271051529	0.0371632275456304	0.600805511987691	1.42988657550756	DARC//A2M//
GO:0035591	signaling adaptor activity	Molecular function	5	66	434	15325	2.67508029604804	0.0388692888719676	0.608116293642074	1.41039340487441	PIK3R1//ARHGAP6//SH2D1A//SHB//SORBS1//
GO:0043178	alcohol binding	Molecular function	5	66	434	15325	2.67508029604804	0.0388692888719676	0.608116293642074	1.41039340487441	APOD//CAV1//PMP2//TRPC1//DPM1//
GO:0005504	fatty acid binding	Molecular function	3	27	434	15325	3.92345110087046	0.0398964488489471	0.614278656880614	1.39906575879801	FABP4//PMP2//PTGDS//
GO:0005516	calmodulin binding	Molecular function	9	162	434	15325	1.96172555043523	0.0411816206516104	0.615396967926143	1.38529656626092	CNN1//CNN3//GEM//KCNH1//MYH10//MYH11//PDE1A//TTN//IQGAP2//
GO:0004953	icosanoid receptor activity	Molecular function	2	12	434	15325	5.88517665130568	0.0437756606050555	0.615396967926143	1.35876729139036	PTGER3//PTGFR//
GO:0004954	prostanoid receptor activity	Molecular function	2	12	434	15325	5.88517665130568	0.0437756606050555	0.615396967926143	1.35876729139036	PTGER3//PTGFR//
GO:0008191	metalloendopeptidase inhibitor activity	Molecular function	2	12	434	15325	5.88517665130568	0.0437756606050555	0.615396967926143	1.35876729139036	TIMP3//RECK//
GO:0008430	selenium binding	Molecular function	2	12	434	15325	5.88517665130568	0.0437756606050555	0.615396967926143	1.35876729139036	GPX3//SEPP1//
GO:0048551	metalloenzyme inhibitor activity	Molecular function	2	12	434	15325	5.88517665130568	0.0437756606050555	0.615396967926143	1.35876729139036	TIMP3//RECK//
GO:0030234	enzyme regulator activity	Molecular function	37	982	434	15325	1.33045745070251	0.0463123039364241	0.634404960641381	1.33430361326249	PPP1R12A//PLN//PTN//PPP1R1C//C3//CST3//RECK//A2M//SERPINA6//SERPINF1//TFPI2//WFDC1//CST4//NRK//ITSN1//ARHGEF26//SLIT2//IQGAP2//RGS5//RGS22//ARHGAP28//TBC1D19//ALDH1A1//ARHGAP6//OPHN1//DLC1//ERRFI1//TIMP3//PRKAR2B//SPA17//CAV1//FBLN1//PI16//ANXA1//PREX2//PIK3R1//GPC3//
GO:0004879	ligand-activated sequence-specific DNA binding RNA polymerase II transcription factor activity	Molecular function	4	48	434	15325	2.94258832565284	0.0464358270160186	0.634404960641381	1.33314681531903	NR4A2//PTGER3//RORB//NR2F1//
GO:0044325	ion channel binding	Molecular function	4	49	434	15325	2.88253550268033	0.0494787732394288	0.647780920650088	1.30558107666522	ANK2//CDH5//TRPC1//ABCC9//
