# Supplementary material for: Downregulation of miR-181b-5p Inhibits the Viability, Migration, and Glycolysis of Gallbladder Cancer by Upregulating PDHX Under Hypoxia
Source: Front Oncol. 2021 Aug 16;11:683725. doi: 10.3389/fonc.2021.683725 (PMC8415503; doi:10.3389/fonc.2021.683725)
Supplement: Supplementary file 3 [file DataSheet_1.zip › RNA seq raw data/HuGene 2.0 ST Data/GO Analysis/A vs B_down/CC_result.txt]

GO.ID	Term	Ontology	Count	Pop.Hits	List.Total	Pop.Total	Fold.Enrichment	Pvalue	FDR	Enrichment.Score	GENES
GO:0044421	extracellular region part	Cellular component	84	1130	479	17068	2.648792654313	1.14821625624409e-16	6.65965428621572e-14	15.9399763087599	MFAP4//MFAP5//COL19A1//COL14A1//SCARA3//COLEC12//DPT//ECM2//FBLN1//EFEMP1//GPC5//FMOD//GPC3//MGP//OMD//OGN//SFRP1//TGFBR3//TNXB//TFPI2//SPARCL1//CILP//GPC6//SPON1//FBLN5//ADAMTS9//ADAMTSL3//PODN//CST3//LAMA2//TIMP3//ADAMTS1//SMOC2//CCDC80//FREM1//VIT//ABI3BP//MAMDC2//A2M//ANGPT1//ANXA1//APOD//BCHE//C3//SERPINA6//CLU//CTSG//CFD//DPYSL3//FGF2//FGF10//FRZB//GFRA1//GHR//GPX3//CFH//IGF1//IGFBP4//IL6ST…
GO:0031012	extracellular matrix	Cellular component	47	424	479	17068	3.94983653050774	6.99755926509915e-16	2.02929218687875e-13	15.1550534146344	MFAP4//MFAP5//COL19A1//COL14A1//SCARA3//COLEC12//DPT//ECM2//FBLN1//EFEMP1//GPC5//FMOD//GPC3//MGP//OMD//OGN//SFRP1//TGFBR3//TNXB//TFPI2//SPARCL1//CILP//GPC6//SPON1//FBLN5//ADAMTS9//ADAMTSL3//PODN//CST3//LAMA2//TIMP3//ADAMTS1//SMOC2//CCDC80//FREM1//VIT//ABI3BP//MAMDC2//CLU//CMA1//CTSG//FGF10//SERPINF1//SOD3//CDON//CRISPLD2//CPXM2//
GO:0005576	extracellular region	Cellular component	123	2164	479	17068	2.02532617629921	4.11461856422437e-15	7.95492922416712e-13	14.3856704188067	MFAP4//MFAP5//COL19A1//COL14A1//SCARA3//COLEC12//DPT//ECM2//FBLN1//EFEMP1//GPC5//FMOD//GPC3//MGP//OMD//OGN//SFRP1//TGFBR3//TNXB//TFPI2//SPARCL1//CILP//GPC6//SPON1//FBLN5//ADAMTS9//ADAMTSL3//PODN//CST3//LAMA2//TIMP3//ADAMTS1//SMOC2//CCDC80//FREM1//VIT//ABI3BP//MAMDC2//A2M//ANGPT1//ANXA1//APOD//BCHE//C3//SERPINA6//CLU//CTSG//CFD//DPYSL3//FGF2//FGF10//FRZB//GFRA1//GHR//GPX3//CFH//IGF1//IGFBP4//IL6ST…
GO:0005615	extracellular space	Cellular component	63	848	479	17068	2.64723086619136	1.30747175959161e-12	1.89583405140783e-10	11.8835676827941	IGF1//CLU//CNTFR//A2M//ANGPT1//ANXA1//APOD//BCHE//C3//SERPINA6//CST3//CTSG//CFD//DPT//DPYSL3//FBLN1//EFEMP1//FGF2//FGF10//GPC5//FMOD//FRZB//GFRA1//GHR//GPC3//GPX3//CFH//IGFBP4//IL6ST//KIT//OGN//SERPINF1//PLA2G2A//PTGDS//PTGIS//PTHLH//PTN//CCL21//CXCL12//SELP//SEPP1//SFRP1//SLIT3//SOD3//TGFBR3//TNXB//COL14A1//VCAM1//SCG2//SPARCL1//CILP//ANGPTL1//SLIT2//LIPG//GPC6//SPON1//FBLN5//ABI3BP//ADAMTS9//WF…
GO:0005578	proteinaceous extracellular matrix	Cellular component	38	362	479	17068	3.7404352991384	2.59005245513468e-12	3.00446084795623e-10	11.5866914402644	MFAP4//MFAP5//COL19A1//COL14A1//SCARA3//COLEC12//TNXB//CST3//FBLN1//LAMA2//TIMP3//ADAMTS1//SMOC2//CCDC80//FREM1//ECM2//VIT//ABI3BP//MAMDC2//DPT//EFEMP1//GPC5//FMOD//GPC3//MGP//OMD//OGN//SFRP1//TGFBR3//TFPI2//SPARCL1//CILP//GPC6//SPON1//FBLN5//ADAMTS9//ADAMTSL3//PODN//
GO:0071944	cell periphery	Cellular component	182	4400	479	17068	1.47389257923705	1.69106617917405e-09	1.59406687502853e-07	8.77183939613513	ANGPT1//ANK2//ANXA1//AQP1//BAI3//BDKRB1//C3//CACNB4//CAV1//CD34//CD36//CD44//CDH5//CHRM2//CNTFR//CNTN1//CPE//CRYAB//CTSG//DMD//LPAR1//EDNRB//EMP1//EPB41L2//FCER1A//FGF10//FGFR1//GPC5//FLNC//DARC//GHR//GPC3//GNAL//GNG7//GNG11//IL6ST//ITGA9//KCNH1//KCNMA1//KDR//KIT//KLRB1//LSAMP//MAP1B//CD200//MYH10//NCAM2//NFATC2//ROR1//CNTN3//PCDH9//PIK3C2A//PIK3R1//FXYD1//PMP22//PRKAR2B//PRNP//PTGER3//PTGFR//SEL…
GO:0005886	plasma membrane	Cellular component	179	4312	479	17068	1.47918127205333	1.9238738146896e-09	1.59406687502853e-07	8.71582341638405	GNAL//GNG7//GNG11//SCN7A//CD160//ANK2//AQP1//BDKRB1//CAV1//CD34//CD36//CD44//CHRM2//LPAR1//EDNRB//FCER1A//FGFR1//GPC5//GHR//GPC3//KDR//LIFR//CD200//MUSK//NTRK2//ROR1//FXYD1//PTGER3//PTGFR//PTPRD//PTPRS//SELP//SLCO2A1//TRGC2//TEK//TGFBR3//TSPAN7//TRPC1//FZD4//PPAP2A//SLC16A4//DCLK1//GPC6//GPR64//CALCRL//CORIN//LYVE1//NLGN1//KCNMB4//SLC22A17//CCRL1//JAM2//EDA2R//APCDD1//C7//ITGA9//ITGA8//CACNB4//CA…
GO:0043292	contractile fiber	Cellular component	22	176	479	17068	4.45407098121086	4.68669158226566e-09	3.3978513971426e-07	8.32913362521401	MYH11//MYL9//TPM2//TTN//TMOD1//ACTC1//TRPC1//ABCC9//ANK2//CASQ2//CRYAB//DES//DMD//FLNC//PGM5//PARVA//NEXN//SYNPO2//ACTA2//SYNM//CST3//PPP1R12A//
GO:0044449	contractile fiber part	Cellular component	19	159	479	17068	4.25797980593742	1.09802065099425e-07	7.07613308418517e-06	6.95938949182718	MYH11//MYL9//TPM2//TTN//ACTC1//TRPC1//ABCC9//ANK2//CASQ2//CRYAB//DES//DMD//FLNC//PGM5//PARVA//NEXN//SYNPO2//ACTA2//SYNM//
GO:0030016	myofibril	Cellular component	18	166	479	17068	3.86377241743592	1.0145176500302e-06	5.88420237017516e-05	5.99374039294405	TPM2//TTN//ACTC1//TRPC1//ABCC9//ANK2//CASQ2//CRYAB//DES//DMD//FLNC//PGM5//MYL9//PARVA//NEXN//SYNPO2//SYNM//TMOD1//
GO:0005614	interstitial matrix	Cellular component	6	14	479	17068	15.2711005070086	1.17431262730892e-06	6.19183021671976e-05	5.93021626915246	ECM2//VIT//ABI3BP//SMOC2//CCDC80//MAMDC2//
GO:0044459	plasma membrane part	Cellular component	88	1904	479	17068	1.64688338801074	1.48401957070299e-06	7.17276125839779e-05	5.82856037170371	GNAL//GNG7//GNG11//SCN7A//CD160//ANK2//AQP1//BDKRB1//CAV1//CD34//CD36//CD44//CHRM2//LPAR1//EDNRB//FCER1A//FGFR1//GPC5//GHR//GPC3//KDR//LIFR//CD200//MUSK//NTRK2//ROR1//FXYD1//PTGER3//PTGFR//PTPRD//PTPRS//SELP//SLCO2A1//TRGC2//TEK//TGFBR3//TSPAN7//TRPC1//FZD4//PPAP2A//SLC16A4//DCLK1//GPC6//GPR64//CALCRL//CORIN//LYVE1//NLGN1//KCNMB4//SLC22A17//CCRL1//JAM2//EDA2R//APCDD1//C7//ITGA9//ITGA8//CACNB4//CA…
GO:0031674	I band	Cellular component	13	96	479	17068	4.82524356297843	2.75283428504123e-06	0.000119790295524821	5.56021993145386	ANK2//CASQ2//CRYAB//DES//DMD//FLNC//PGM5//TTN//MYL9//PARVA//NEXN//SYNPO2//ACTC1//
GO:0030017	sarcomere	Cellular component	16	145	479	17068	3.93186955582751	3.20654685935961e-06	0.000119790295524821	5.49396240907199	TPM2//TTN//ANK2//CASQ2//CRYAB//DES//DMD//FLNC//PGM5//MYL9//PARVA//NEXN//SYNPO2//ACTC1//TRPC1//ABCC9//
GO:0045121	membrane raft	Cellular component	18	180	479	17068	3.56325678496868	3.27884101319552e-06	0.000119790295524821	5.48427964120372	CAV1//KCNMA1//PTGIS//TGFBR2//SDPR//DLC1//PLVAP//ANGPT1//CD36//DMD//EDNRB//KDR//PRKAR2B//PRNP//TEK//TRPC1//SORBS1//FAIM2//
GO:0030018	Z disc	Cellular component	12	83	479	17068	5.15169655658123	3.30455987654678e-06	0.000119790295524821	5.48088637457937	ANK2//CASQ2//CRYAB//DES//DMD//FLNC//PGM5//TTN//MYL9//PARVA//NEXN//SYNPO2//
GO:0043034	costamere	Cellular component	6	17	479	17068	12.5762004175365	4.50410673176361e-06	0.000153669523789582	5.34639132675645	ANK2//DMD//FLNC//PGM5//TRPC1//SYNM//
GO:0005887	integral to plasma membrane	Cellular component	59	1216	479	17068	1.72888281507527	2.57732812583629e-05	0.000807368728103775	4.5888302868552	SCN7A//C7//ITGA9//ITGA8//IL6ST//SORBS1//KCNH1//KCNMA1//ABCC9//KCNMB4//NLGN1//TGFBR2//ANK2//AQP1//BDKRB1//CAV1//CD34//CD36//CD44//CHRM2//LPAR1//EDNRB//FCER1A//FGFR1//GPC5//GHR//GPC3//KDR//LIFR//CD200//MUSK//NTRK2//ROR1//FXYD1//PTGER3//PTGFR//PTPRD//PTPRS//SELP//SLCO2A1//TRGC2//TEK//TGFBR3//TSPAN7//TRPC1//FZD4//PPAP2A//SLC16A4//DCLK1//GPC6//GPR64//CALCRL//CORIN//LYVE1//SLC22A17//CCRL1//JAM2//EDA2R/…
GO:0032432	actin filament bundle	Cellular component	8	44	479	17068	6.47864869994306	2.64482859206409e-05	0.000807368728103775	4.57760246878301	MYH10//MYH11//PGM5//TEK//MYL9//SORBS1//FERMT2//CRYAB//
GO:0031226	intrinsic to plasma membrane	Cellular component	60	1260	479	17068	1.69678894522318	3.77513918532018e-05	0.00109479036374285	4.42306703176931	SCN7A//CD160//ANK2//AQP1//BDKRB1//CAV1//CD34//CD36//CD44//CHRM2//LPAR1//EDNRB//FCER1A//FGFR1//GPC5//GHR//GPC3//KDR//LIFR//CD200//MUSK//NTRK2//ROR1//FXYD1//PTGER3//PTGFR//PTPRD//PTPRS//SELP//SLCO2A1//TRGC2//TEK//TGFBR3//TSPAN7//TRPC1//FZD4//PPAP2A//SLC16A4//DCLK1//GPC6//GPR64//CALCRL//CORIN//LYVE1//NLGN1//KCNMB4//SLC22A17//CCRL1//JAM2//EDA2R//APCDD1//C7//ITGA9//ITGA8//IL6ST//SORBS1//KCNH1//KCNMA1/…
GO:0044420	extracellular matrix part	Cellular component	16	178	479	17068	3.20292744716286	4.3084367453429e-05	0.0011899491963328	4.36568027880062	MFAP4//MFAP5//COL19A1//COL14A1//SCARA3//COLEC12//TNXB//CST3//FBLN1//LAMA2//TIMP3//ADAMTS1//SMOC2//CCDC80//FREM1//FBLN5//
GO:0016020	membrane	Cellular component	263	7856	479	17068	1.1928927373304	4.79790286784285e-05	0.00126490166515857	4.31894854844548	ANGPT1//ANK2//ANXA1//AQP1//BAI3//BDKRB1//C3//CACNB4//CAV1//CD34//CD36//CD44//CDH5//CHRM2//CNTFR//CNTN1//CPE//CRYAB//CTSG//DMD//LPAR1//EDNRB//EMP1//EPB41L2//FCER1A//FGF10//FGFR1//GPC5//FLNC//DARC//GHR//GPC3//GNAL//GNG7//GNG11//IL6ST//ITGA9//KCNH1//KCNMA1//KDR//KIT//KLRB1//LSAMP//MAP1B//CD200//MYH10//NCAM2//NFATC2//ROR1//CNTN3//PCDH9//PIK3C2A//PIK3R1//FXYD1//PMP22//PRKAR2B//PRNP//PTGER3//PTGFR//SEL…
GO:0009986	cell surface	Cellular component	30	488	479	17068	2.19052671207091	5.30131909249649e-05	0.00133685437984694	4.27561605430221	CD34//CD36//CD44//FCER1A//GFRA1//IL6ST//KCNMA1//KDR//KIT//CXCL12//SELP//TGFBR2//TGFBR3//VCAM1//HEG1//CRYAB//CTSG//DMD//LPAR1//FGF10//GHR//NTRK2//SFRP1//TEK//FZD4//SRPX//AOC3//SLIT2//CORIN//NLGN1//
GO:0042641	actomyosin	Cellular component	8	51	479	17068	5.58942240779401	8.00123670830896e-05	0.001933632204508	4.09684288124754	MYH10//MYH11//PGM5//TEK//MYL9//SORBS1//FERMT2//ACTC1//
GO:0042383	sarcolemma	Cellular component	10	83	479	17068	4.29308046381769	0.000107255274234712	0.00248812364372933	3.96958134236271	ANK2//ANXA1//AQP1//DES//DMD//FLNC//LAMA2//PGM5//SGCD//VCAM1//
GO:0015629	actin cytoskeleton	Cellular component	24	366	479	17068	2.33656182620897	0.000111536577132694	0.00248812364372933	3.95258268739684	MYH10//MYH11//PGM5//TEK//MYL9//SORBS1//FERMT2//VCAM1//TPM2//TTN//ACTC1//ARHGAP6//EPB41L2//FILIP1L//DPYSL3//CRYAB//ACTA2//DMD//NFATC2//OPHN1//CTNNAL1//IQGAP2//PARVA//SYNPO2//
GO:0001725	stress fiber	Cellular component	7	41	479	17068	6.08360914506849	0.000129019116467128	0.00277152176114571	3.88934593651393	MYH10//MYH11//PGM5//TEK//MYL9//SORBS1//FERMT2//
GO:0030054	cell junction	Cellular component	39	759	479	17068	1.83092245867956	0.000208246372567188	0.00431367486032032	3.68142255480845	CDH5//TEK//FZD4//HEG1//CADM3//TMEM47//PPAP2B//SYNM//PGM5//SORBS1//DES//PMP22//MPDZ//BVES//JAM2//CLMP//NEXN//TNS1//DLC1//FERMT2//TENC1//PARVA//ANK2//DMD//CHRM2//EPB41L2//MAP1B//MUSK//OPHN1//ITSN1//NLGN1//FAIM2//FRRS1L//NRN1//ANKS1B//TRIM9//KCTD12//CBLN4//CADM2//
GO:0031225	anchored to membrane	Cellular component	13	146	479	17068	3.17276289072554	0.000242985560046549	0.00485971120093098	3.61441953454341	CD160//CNTFR//CNTN1//GPC5//GFRA1//GPC3//LSAMP//CNTN3//PRNP//RECK//GPC6//NRN1//NEGR1//
GO:0031091	platelet alpha granule	Cellular component	8	60	479	17068	4.75100904662491	0.000257887659624721	0.00498582808607794	3.58856943911493	CD36//SELP//A2M//CLU//CFD//F13A1//IGF1//MMRN1//
GO:0009897	external side of plasma membrane	Cellular component	15	202	479	17068	2.64598276111536	0.0005978131630464	0.0111848914376423	3.22343452660775	CD34//CD36//CD44//FCER1A//GFRA1//IL6ST//KCNMA1//KDR//KIT//CXCL12//SELP//TGFBR2//TGFBR3//VCAM1//HEG1//
GO:0005901	caveola	Cellular component	7	57	479	17068	4.37592938504926	0.00103157799570857	0.0186973511722178	2.9864979302451	CAV1//KCNMA1//PTGIS//TGFBR2//SDPR//DLC1//PLVAP//
GO:0031093	platelet alpha granule lumen	Cellular component	6	47	479	17068	4.54883844889619	0.00191677352880904	0.0330344741792879	2.71742919698045	A2M//CLU//CFD//F13A1//IGF1//MMRN1//
GO:0043197	dendritic spine	Cellular component	11	140	479	17068	2.79970175961825	0.00199345964875013	0.0330344741792879	2.70039255082302	CNN3//NTRK2//PLCB4//MPDZ//NLGN1//ANKS1B//LPAR1//MAP1B//MYH10//OPHN1//PALMD//
GO:0044309	neuron spine	Cellular component	11	140	479	17068	2.79970175961825	0.00199345964875013	0.0330344741792879	2.70039255082302	CNN3//NTRK2//PLCB4//MPDZ//NLGN1//ANKS1B//LPAR1//MAP1B//MYH10//OPHN1//PALMD//
GO:0034774	secretory granule lumen	Cellular component	6	50	479	17068	4.27590814196242	0.00264333242601172	0.0425870224190777	2.57784821647325	A2M//CLU//CFD//F13A1//IGF1//MMRN1//
GO:0005604	basement membrane	Cellular component	8	86	479	17068	3.31465747438947	0.00283989578356122	0.0445172852558245	2.54669759708492	LAMA2//CST3//FBLN1//TIMP3//ADAMTS1//SMOC2//CCDC80//FREM1//
GO:0044425	membrane part	Cellular component	202	6172	479	17068	1.16619875334361	0.00341408730390849	0.0521097535859717	2.4667253774448	GNAL//GNG7//GNG11//ABCD2//BAI3//CDH5//CLN5//CYB5A//EMP1//EPHX1//FGFR1//FMO1//DARC//GHR//KCNMA1//KIT//KLRB1//MAN1A1//NCAM2//PCDH9//PLN//PMP22//PTGER3//PTGIS//SGCD//TGFBR2//UGCG//VCAM1//PPAP2B//AOC3//B3GALT2//CH25H//PTPLA//GLP2R//ITM2A//LPPR4//UST//GPR64//LHFP//KLRG1//ABCA8//PEMT//CORIN//C5ORF4//BVES//SEC63//FAIM2//LPHN3//FRRS1L//PARM1//DHRS7B//SUSD5//TOR1AIP1//CDH19//DNAJC15//CDON//ERGIC2//GCNT4//…
GO:0060205	cytoplasmic membrane-bounded vesicle lumen	Cellular component	6	54	479	17068	3.95917420552076	0.00391106773111762	0.0581645970268774	2.40770466295456	A2M//CLU//CFD//F13A1//IGF1//MMRN1//
GO:0031983	vesicle lumen	Cellular component	6	55	479	17068	3.88718921996584	0.00428824592388823	0.0621795658963793	2.36772031652306	A2M//CLU//CFD//F13A1//IGF1//MMRN1//
GO:0005775	vacuolar lumen	Cellular component	7	75	479	17068	3.32570633263744	0.00503429131795053	0.0712168040100319	2.29806165686121	GPC5//FMOD//GPC3//OMD//OGN//GPC6//CLN5//
GO:0009925	basal plasma membrane	Cellular component	4	26	479	17068	5.48193351533644	0.00560930818552229	0.0774618749429269	2.25109069841179	AQP1//CD34//ITGA9//TEK//
GO:0030055	cell-substrate junction	Cellular component	10	139	479	17068	2.56349408990553	0.00586582733417937	0.079120461716838	2.23167072500988	SORBS1//NEXN//PGM5//TEK//TNS1//DLC1//FERMT2//TENC1//PARVA//DMD//
GO:0045202	synapse	Cellular component	24	493	479	17068	1.73464833345332	0.00654788203896771	0.0863129905136653	2.18389915306689	TRIM9//CNN3//NTRK2//PLCB4//MPDZ//NLGN1//ANKS1B//DES//MUSK//MYH10//KCTD12//KCNMA1//OPHN1//ANK2//CHRM2//DMD//FAIM2//CACNB4//MAP1B//ITSN1//FRRS1L//NRN1//CBLN4//CADM2//
GO:0009898	internal side of plasma membrane	Cellular component	8	102	479	17068	2.79471120389701	0.00797604060528481	0.102802301134782	2.09821264373774	GNAL//GNG7//GNG11//ERRFI1//CACNB4//GEM//PGM5//PTP4A1//
GO:0097458	neuron part	Cellular component	32	729	479	17068	1.56411820465018	0.00848696451723866	0.107009552608661	2.07124761354146	CNN3//NTRK2//PLCB4//MPDZ//NLGN1//ANKS1B//BDKRB1//ITSN1//GFRA1//MYH10//NCAM2//CADM2//APOD//IL6ST//KCNIP1//TTLL7//TRIM9//DPYSL3//TMOD2//CST3//KCTD12//GHR//VIP//BOC//KCNMA1//OPHN1//LPAR1//MAP1B//PALMD//NFIB//DMD//SYNM//
GO:0005912	adherens junction	Cellular component	12	197	479	17068	2.17051174718905	0.00986352907049758	0.121720145976353	2.00596767110075	PGM5//SORBS1//DES//NEXN//TEK//TNS1//DLC1//FERMT2//TENC1//PARVA//PPAP2B//SYNM//
GO:0031224	intrinsic to membrane	Cellular component	177	5455	479	17068	1.15618047834914	0.0106062839377894	0.125786282118715	1.97443675068865	ABCD2//BAI3//CDH5//CLN5//CYB5A//EMP1//EPHX1//FGFR1//FMO1//DARC//GHR//KCNMA1//KIT//KLRB1//MAN1A1//NCAM2//PCDH9//PLN//PMP22//PTGER3//PTGIS//SGCD//TGFBR2//UGCG//VCAM1//PPAP2B//AOC3//B3GALT2//CH25H//PTPLA//GLP2R//ITM2A//LPPR4//UST//GPR64//LHFP//KLRG1//ABCA8//PEMT//CORIN//C5ORF4//BVES//SEC63//FAIM2//LPHN3//FRRS1L//PARM1//DHRS7B//SUSD5//TOR1AIP1//CDH19//DNAJC15//CDON//ERGIC2//GCNT4//SCARA3//UBE2J1//EMC…
GO:0005783	endoplasmic reticulum	Cellular component	51	1309	479	17068	1.38828186427351	0.0106267721100294	0.125786282118715	1.97359863271923	BCHE//COL19A1//FMO1//COL14A1//GLT25D2//PDGFD//KDELC2//CYB5A//EPHX1//GSTM5//PLA2G2A//PTGIS//DPM1//KSR1//CH25H//PTPLA//PEMT//SEC63//ERGIC2//SCARA3//UBE2J1//ERO1LB//SCD5//RDH10//PLCB4//PTGDS//CASQ2//PLN//RNF180//CAV1//OSBPL6//APOD//BDKRB1//CLU//CLN5//CST3//KCNMA1//MAN1A1//PRNP//PTN//TGFBR3//PTP4A1//SRPX//CALCRL//METTL7A//RNF122//CPED1//TMTC2//GLYATL2//MSRB3//MAMDC2//
GO:0019898	extrinsic to membrane	Cellular component	9	130	479	17068	2.4668700819014	0.0110878997307777	0.128619636877021	1.95515071009219	GNAL//GNG7//GNG11//ERRFI1//CNTFR//EPB41L2//GFRA1//GHR//PRNP//
GO:0043005	neuron projection	Cellular component	28	634	479	17068	1.57367807538049	0.0123565832202747	0.140062589210135	1.90810160155467	CNN3//NTRK2//PLCB4//MPDZ//NLGN1//ANKS1B//GFRA1//MYH10//NCAM2//CADM2//APOD//IL6ST//KCNIP1//TTLL7//TRIM9//DPYSL3//TMOD2//CST3//KCNMA1//OPHN1//LPAR1//MAP1B//PALMD//BOC//NFIB//DMD//BDKRB1//ITSN1//
GO:0005924	cell-substrate adherens junction	Cellular component	9	133	479	17068	2.41122639584347	0.012743053746498	0.140062589210135	1.89472648516141	PGM5//TEK//TNS1//DLC1//SORBS1//FERMT2//TENC1//PARVA//NEXN//
GO:0005884	actin filament	Cellular component	5	50	479	17068	3.56325678496868	0.012798822807133	0.140062589210135	1.89282997346752	DPYSL3//FERMT2//ACTC1//ARHGAP6//TEK//
GO:0043202	lysosomal lumen	Cellular component	6	71	479	17068	3.01120291687495	0.0145875206670561	0.153929210886694	1.83601851565389	GPC5//FMOD//GPC3//OMD//OGN//GPC6//
GO:0045178	basal part of cell	Cellular component	4	34	479	17068	4.19206680584551	0.0145967355151175	0.153929210886694	1.83574426108508	AQP1//CD34//ITGA9//TEK//
GO:0044297	cell body	Cellular component	15	287	479	17068	1.86232933012301	0.0159081509024455	0.164762991489614	1.79838029801114	CADM2//APOD//CNN3//CST3//GFRA1//GHR//IL6ST//MYH10//NTRK2//VIP//KCNIP1//BOC//TTLL7//DPYSL3//RDH10//
GO:0016010	dystrophin-associated glycoprotein complex	Cellular component	3	20	479	17068	5.34488517745303	0.0175552492510952	0.178632360800618	1.75559300000058	SGCD//DMD//PGM5//
GO:0005911	cell-cell junction	Cellular component	15	292	479	17068	1.83044012926474	0.0183032392071959	0.182557321222989	1.73747204440496	PGM5//SORBS1//DES//CDH5//PMP22//MPDZ//BVES//JAM2//CLMP//ANK2//TEK//FZD4//HEG1//CADM3//TMEM47//
GO:0070161	anchoring junction	Cellular component	12	215	479	17068	1.98879448463368	0.0185704861244075	0.182557321222989	1.73117672747269	PPAP2B//SYNM//PGM5//SORBS1//DES//NEXN//TEK//TNS1//DLC1//FERMT2//TENC1//PARVA//
GO:0005796	Golgi lumen	Cellular component	6	77	479	17068	2.77656372854703	0.0210166786736256	0.203161227178381	1.67743591569536	GPC5//FMOD//GPC3//OMD//OGN//GPC6//
GO:0030425	dendrite	Cellular component	16	328	479	17068	1.73817404144814	0.0233179972793876	0.221712105279423	1.63230875270637	CNN3//NTRK2//PLCB4//MPDZ//NLGN1//ANKS1B//LPAR1//MAP1B//MYH10//OPHN1//PALMD//APOD//IL6ST//KCNIP1//TTLL7//TRIM9//
GO:0030141	secretory granule	Cellular component	13	252	479	17068	1.83818802399178	0.0260659050699649	0.243842337751285	1.58392719074205	CAV1//SELP//CD36//A2M//CLU//CFD//F13A1//IGF1//MMRN1//CPE//CTSG//PLA2G2A//SCG2//
GO:0005925	focal adhesion	Cellular component	8	128	479	17068	2.22703549060543	0.02791860680944	0.257028443642463	1.55410625761295	PGM5//TEK//TNS1//DLC1//SORBS1//FERMT2//TENC1//PARVA//
GO:0016460	myosin II complex	Cellular component	3	24	479	17068	4.45407098121086	0.0287060625334357	0.260148691709261	1.54202637341341	MYH11//MYL9//MYH10//
GO:0016327	apicolateral plasma membrane	Cellular component	2	10	479	17068	7.12651356993737	0.030466876501001	0.271858282624317	1.51617206786177	MPDZ//PRICKLE2//
GO:0043025	neuronal cell body	Cellular component	13	260	479	17068	1.78162839248434	0.0324250169537073	0.284947118684094	1.48911978816911	CADM2//TTLL7//APOD//CNN3//CST3//GFRA1//GHR//IL6ST//MYH10//NTRK2//VIP//KCNIP1//BOC//
GO:0016323	basolateral plasma membrane	Cellular component	9	158	479	17068	2.02970323194419	0.0343682964718013	0.297516596323056	1.46384199393876	AQP1//CD34//ITGA9//TEK//ANK2//ANXA1//CAV1//CD44//TRPC1//
GO:0045211	postsynaptic membrane	Cellular component	10	185	479	17068	1.92608474863172	0.0362330725137202	0.309046794969966	1.44089483684109	ANK2//CHRM2//DMD//KCNMA1//MUSK//MPDZ//NLGN1//FAIM2//ANKS1B//KCTD12//
GO:0043230	extracellular organelle	Cellular component	5	66	479	17068	2.69943695830961	0.0376487997774009	0.311947198155607	1.42424886430685	AQP1//A2M//ACTC1//ANXA1//C3//
GO:0065010	extracellular membrane-bounded organelle	Cellular component	5	66	479	17068	2.69943695830961	0.0376487997774009	0.311947198155607	1.42424886430685	AQP1//A2M//ACTC1//ANXA1//C3//
GO:0043205	fibril	Cellular component	2	12	479	17068	5.93876130828114	0.0430678461534521	0.351821841816933	1.36584684699896	MFAP4//MFAP5//
GO:0005856	cytoskeleton	Cellular component	62	1785	479	17068	1.23765781886867	0.0451214958942738	0.363478716926094	1.34561651080088	ANXA1//DES//SYNM//KRT222//KRTAP6-2//MYH10//MYH11//PGM5//TEK//MYL9//SORBS1//FERMT2//VCAM1//CETN2//PPP1R12A//PRKAR2B//TSPYL2//MAP7D3//TACC1//PTP4A1//TPM2//TTN//MAP1B//IQGAP2//CAPN6//ACTC1//ARHGAP6//TTLL7//EPB41L2//CNN3//NTRK2//PLCB4//MPDZ//NLGN1//ANKS1B//ACTA2//DMD//NFATC2//OPHN1//CTNNAL1//PARVA//SYNPO2//CRYAB//KLHL4//FILIP1L//TMOD1//DPYSL3//ACTG2//ANK2//CFL2//CNN1//FLNC//SGCD//TNS1//PDLIM1//AKAP12…
GO:0043296	apical junction complex	Cellular component	7	117	479	17068	2.13186303374195	0.0467720052686395	0.371613192545355	1.33001401006935	SORBS1//CDH5//PMP22//MPDZ//BVES//JAM2//CLMP//
GO:0016021	integral to membrane	Cellular component	167	5337	479	17068	1.11497823325795	0.0482662211442955	0.378302814374208	1.3163567016044	SCN7A//ANK2//AQP1//BDKRB1//CAV1//CD34//CD36//CD44//CHRM2//LPAR1//EDNRB//FCER1A//FGFR1//GPC5//GHR//GPC3//KDR//LIFR//CD200//MUSK//NTRK2//ROR1//FXYD1//PTGER3//PTGFR//PTPRD//PTPRS//SELP//SLCO2A1//TRGC2//TEK//TGFBR3//TSPAN7//TRPC1//FZD4//PPAP2A//SLC16A4//DCLK1//GPC6//GPR64//CALCRL//CORIN//LYVE1//NLGN1//KCNMB4//SLC22A17//CCRL1//JAM2//EDA2R//APCDD1//C7//ITGA9//ITGA8//CACNB4//CASQ2//IL6ST//SORBS1//KCNH1/…
GO:0043235	receptor complex	Cellular component	9	169	479	17068	1.89759237069338	0.0491622490496782	0.380188059317511	1.30836825744705	ITGA9//ITGA8//IL6ST//SORBS1//NLGN1//TGFBR2//GHR//GFRA1//KCTD12//
