# Supplementary material for: Downregulation of miR-181b-5p Inhibits the Viability, Migration, and Glycolysis of Gallbladder Cancer by Upregulating PDHX Under Hypoxia
Source: Front Oncol. 2021 Aug 16;11:683725. doi: 10.3389/fonc.2021.683725 (PMC8415503; doi:10.3389/fonc.2021.683725)
Supplement: Supplementary file 3 [file DataSheet_1.zip › RNA seq raw data/HuGene 2.0 ST Data/GO Analysis/A vs B_down/CC_result(Human).xls]

## Sheet: CC
#Column "GO.ID" stands for the ID of gene ontology term
#Column "Term" stands for the name of gene ontology term
#Column "Ontology" stands for the ontology of GOID belongs to
#Column "Count" stands for the number of DE genes associated with the listed GOID
#Column "Pop.Hits" stands for the number of background population genes associated with the listed GOID
#Column "List.Total" stands for the total number of DE genes
#Column "Pop.Total" stands for the total number of background population genes
#Column "Fold.Enrichment" stands for the Fold Enrichment value of the GOID, it equals (Count/Pop.Hits)/(List.Total/Pop.Total)
#Column "Pvalue" stands for the significance testing value of the GOID
#Column "FDR" stands for the false discovery rate of the GOID, using Benjamini & Hochberg (1995) method
#Column "Enrichment.Score" stands for the Enrichment Score value of the GOID, it equals (-log10(Pvalue))
#Column "GENES" stands for the DE genes associated with the GOID
GO.ID	Term	Ontology	Count	Pop.Hits	List.Total	Pop.Total	Fold.Enrichment	Pvalue	FDR	Enrichment.Score	GENES
GO:0044421	extracellular region part	Cellular component	84	1130	479	17068	2.64879	1.14822e-16	6.65965e-14	15.94	MFAP4//MFAP5//COL19A1//COL14A1//SCARA3//COLEC12//DPT//ECM2//FBLN1//EFEMP1//GPC5//FMOD//GPC3//MGP//OMD//OGN//SFRP1//TGFBR3//TNXB//TFPI2//SPARCL1//CILP//GPC6//SPON1//FBLN5//ADAMTS9//ADAMTSL3//PODN//CST3//LAMA2//TIMP3//ADAMTS1//SMOC2//CCDC80//FREM1//VIT//ABI3BP//MAMDC2//A2M//ANGPT1//ANXA1//APOD//BCHE//C3//SERPINA6//CLU//CTSG//CFD//DPYSL3//FGF2//FGF10//FRZB//GFRA1//GHR//GPX3//CFH//IGF1//IGFBP4//IL6ST…
GO:0031012	extracellular matrix	Cellular component	47	424	479	17068	3.94984	6.99756e-16	2.02929e-13	15.1551	MFAP4//MFAP5//COL19A1//COL14A1//SCARA3//COLEC12//DPT//ECM2//FBLN1//EFEMP1//GPC5//FMOD//GPC3//MGP//OMD//OGN//SFRP1//TGFBR3//TNXB//TFPI2//SPARCL1//CILP//GPC6//SPON1//FBLN5//ADAMTS9//ADAMTSL3//PODN//CST3//LAMA2//TIMP3//ADAMTS1//SMOC2//CCDC80//FREM1//VIT//ABI3BP//MAMDC2//CLU//CMA1//CTSG//FGF10//SERPINF1//SOD3//CDON//CRISPLD2//CPXM2
GO:0005576	extracellular region	Cellular component	123	2164	479	17068	2.02533	4.11462e-15	7.95493e-13	14.3857	MFAP4//MFAP5//COL19A1//COL14A1//SCARA3//COLEC12//DPT//ECM2//FBLN1//EFEMP1//GPC5//FMOD//GPC3//MGP//OMD//OGN//SFRP1//TGFBR3//TNXB//TFPI2//SPARCL1//CILP//GPC6//SPON1//FBLN5//ADAMTS9//ADAMTSL3//PODN//CST3//LAMA2//TIMP3//ADAMTS1//SMOC2//CCDC80//FREM1//VIT//ABI3BP//MAMDC2//A2M//ANGPT1//ANXA1//APOD//BCHE//C3//SERPINA6//CLU//CTSG//CFD//DPYSL3//FGF2//FGF10//FRZB//GFRA1//GHR//GPX3//CFH//IGF1//IGFBP4//IL6ST…
GO:0005615	extracellular space	Cellular component	63	848	479	17068	2.64723	1.30747e-12	1.89583e-10	11.8836	IGF1//CLU//CNTFR//A2M//ANGPT1//ANXA1//APOD//BCHE//C3//SERPINA6//CST3//CTSG//CFD//DPT//DPYSL3//FBLN1//EFEMP1//FGF2//FGF10//GPC5//FMOD//FRZB//GFRA1//GHR//GPC3//GPX3//CFH//IGFBP4//IL6ST//KIT//OGN//SERPINF1//PLA2G2A//PTGDS//PTGIS//PTHLH//PTN//CCL21//CXCL12//SELP//SEPP1//SFRP1//SLIT3//SOD3//TGFBR3//TNXB//COL14A1//VCAM1//SCG2//SPARCL1//CILP//ANGPTL1//SLIT2//LIPG//GPC6//SPON1//FBLN5//ABI3BP//ADAMTS9//WF…
GO:0005578	proteinaceous extracellular matrix	Cellular component	38	362	479	17068	3.74044	2.59005e-12	3.00446e-10	11.5867	MFAP4//MFAP5//COL19A1//COL14A1//SCARA3//COLEC12//TNXB//CST3//FBLN1//LAMA2//TIMP3//ADAMTS1//SMOC2//CCDC80//FREM1//ECM2//VIT//ABI3BP//MAMDC2//DPT//EFEMP1//GPC5//FMOD//GPC3//MGP//OMD//OGN//SFRP1//TGFBR3//TFPI2//SPARCL1//CILP//GPC6//SPON1//FBLN5//ADAMTS9//ADAMTSL3//PODN
GO:0071944	cell periphery	Cellular component	182	4400	479	17068	1.47389	1.69107e-09	1.59407e-07	8.77184	ANGPT1//ANK2//ANXA1//AQP1//BAI3//BDKRB1//C3//CACNB4//CAV1//CD34//CD36//CD44//CDH5//CHRM2//CNTFR//CNTN1//CPE//CRYAB//CTSG//DMD//LPAR1//EDNRB//EMP1//EPB41L2//FCER1A//FGF10//FGFR1//GPC5//FLNC//DARC//GHR//GPC3//GNAL//GNG7//GNG11//IL6ST//ITGA9//KCNH1//KCNMA1//KDR//KIT//KLRB1//LSAMP//MAP1B//CD200//MYH10//NCAM2//NFATC2//ROR1//CNTN3//PCDH9//PIK3C2A//PIK3R1//FXYD1//PMP22//PRKAR2B//PRNP//PTGER3//PTGFR//SEL…
GO:0005886	plasma membrane	Cellular component	179	4312	479	17068	1.47918	1.92387e-09	1.59407e-07	8.71582	GNAL//GNG7//GNG11//SCN7A//CD160//ANK2//AQP1//BDKRB1//CAV1//CD34//CD36//CD44//CHRM2//LPAR1//EDNRB//FCER1A//FGFR1//GPC5//GHR//GPC3//KDR//LIFR//CD200//MUSK//NTRK2//ROR1//FXYD1//PTGER3//PTGFR//PTPRD//PTPRS//SELP//SLCO2A1//TRGC2//TEK//TGFBR3//TSPAN7//TRPC1//FZD4//PPAP2A//SLC16A4//DCLK1//GPC6//GPR64//CALCRL//CORIN//LYVE1//NLGN1//KCNMB4//SLC22A17//CCRL1//JAM2//EDA2R//APCDD1//C7//ITGA9//ITGA8//CACNB4//CA…
GO:0043292	contractile fiber	Cellular component	22	176	479	17068	4.45407	4.68669e-09	3.39785e-07	8.32913	MYH11//MYL9//TPM2//TTN//TMOD1//ACTC1//TRPC1//ABCC9//ANK2//CASQ2//CRYAB//DES//DMD//FLNC//PGM5//PARVA//NEXN//SYNPO2//ACTA2//SYNM//CST3//PPP1R12A
GO:0044449	contractile fiber part	Cellular component	19	159	479	17068	4.25798	1.09802e-07	7.07613e-06	6.95939	MYH11//MYL9//TPM2//TTN//ACTC1//TRPC1//ABCC9//ANK2//CASQ2//CRYAB//DES//DMD//FLNC//PGM5//PARVA//NEXN//SYNPO2//ACTA2//SYNM
GO:0030016	myofibril	Cellular component	18	166	479	17068	3.86377	1.01452e-06	5.8842e-05	5.99374	TPM2//TTN//ACTC1//TRPC1//ABCC9//ANK2//CASQ2//CRYAB//DES//DMD//FLNC//PGM5//MYL9//PARVA//NEXN//SYNPO2//SYNM//TMOD1
GO:0005614	interstitial matrix	Cellular component	6	14	479	17068	15.2711	1.17431e-06	6.19183e-05	5.93022	ECM2//VIT//ABI3BP//SMOC2//CCDC80//MAMDC2
GO:0044459	plasma membrane part	Cellular component	88	1904	479	17068	1.64688	1.48402e-06	7.17276e-05	5.82856	GNAL//GNG7//GNG11//SCN7A//CD160//ANK2//AQP1//BDKRB1//CAV1//CD34//CD36//CD44//CHRM2//LPAR1//EDNRB//FCER1A//FGFR1//GPC5//GHR//GPC3//KDR//LIFR//CD200//MUSK//NTRK2//ROR1//FXYD1//PTGER3//PTGFR//PTPRD//PTPRS//SELP//SLCO2A1//TRGC2//TEK//TGFBR3//TSPAN7//TRPC1//FZD4//PPAP2A//SLC16A4//DCLK1//GPC6//GPR64//CALCRL//CORIN//LYVE1//NLGN1//KCNMB4//SLC22A17//CCRL1//JAM2//EDA2R//APCDD1//C7//ITGA9//ITGA8//CACNB4//CA…
GO:0031674	I band	Cellular component	13	96	479	17068	4.82524	2.75283e-06	0.00011979	5.56022	ANK2//CASQ2//CRYAB//DES//DMD//FLNC//PGM5//TTN//MYL9//PARVA//NEXN//SYNPO2//ACTC1
GO:0030017	sarcomere	Cellular component	16	145	479	17068	3.93187	3.20655e-06	0.00011979	5.49396	TPM2//TTN//ANK2//CASQ2//CRYAB//DES//DMD//FLNC//PGM5//MYL9//PARVA//NEXN//SYNPO2//ACTC1//TRPC1//ABCC9
GO:0045121	membrane raft	Cellular component	18	180	479	17068	3.56326	3.27884e-06	0.00011979	5.48428	CAV1//KCNMA1//PTGIS//TGFBR2//SDPR//DLC1//PLVAP//ANGPT1//CD36//DMD//EDNRB//KDR//PRKAR2B//PRNP//TEK//TRPC1//SORBS1//FAIM2
GO:0030018	Z disc	Cellular component	12	83	479	17068	5.1517	3.30456e-06	0.00011979	5.48089	ANK2//CASQ2//CRYAB//DES//DMD//FLNC//PGM5//TTN//MYL9//PARVA//NEXN//SYNPO2
GO:0043034	costamere	Cellular component	6	17	479	17068	12.5762	4.50411e-06	0.00015367	5.34639	ANK2//DMD//FLNC//PGM5//TRPC1//SYNM
GO:0005887	integral to plasma membrane	Cellular component	59	1216	479	17068	1.72888	2.57733e-05	0.000807369	4.58883	SCN7A//C7//ITGA9//ITGA8//IL6ST//SORBS1//KCNH1//KCNMA1//ABCC9//KCNMB4//NLGN1//TGFBR2//ANK2//AQP1//BDKRB1//CAV1//CD34//CD36//CD44//CHRM2//LPAR1//EDNRB//FCER1A//FGFR1//GPC5//GHR//GPC3//KDR//LIFR//CD200//MUSK//NTRK2//ROR1//FXYD1//PTGER3//PTGFR//PTPRD//PTPRS//SELP//SLCO2A1//TRGC2//TEK//TGFBR3//TSPAN7//TRPC1//FZD4//PPAP2A//SLC16A4//DCLK1//GPC6//GPR64//CALCRL//CORIN//LYVE1//SLC22A17//CCRL1//JAM2//EDA2R/…
GO:0032432	actin filament bundle	Cellular component	8	44	479	17068	6.47865	2.64483e-05	0.000807369	4.5776	MYH10//MYH11//PGM5//TEK//MYL9//SORBS1//FERMT2//CRYAB
GO:0031226	intrinsic to plasma membrane	Cellular component	60	1260	479	17068	1.69679	3.77514e-05	0.00109479	4.42307	SCN7A//CD160//ANK2//AQP1//BDKRB1//CAV1//CD34//CD36//CD44//CHRM2//LPAR1//EDNRB//FCER1A//FGFR1//GPC5//GHR//GPC3//KDR//LIFR//CD200//MUSK//NTRK2//ROR1//FXYD1//PTGER3//PTGFR//PTPRD//PTPRS//SELP//SLCO2A1//TRGC2//TEK//TGFBR3//TSPAN7//TRPC1//FZD4//PPAP2A//SLC16A4//DCLK1//GPC6//GPR64//CALCRL//CORIN//LYVE1//NLGN1//KCNMB4//SLC22A17//CCRL1//JAM2//EDA2R//APCDD1//C7//ITGA9//ITGA8//IL6ST//SORBS1//KCNH1//KCNMA1/…
GO:0044420	extracellular matrix part	Cellular component	16	178	479	17068	3.20293	4.30844e-05	0.00118995	4.36568	MFAP4//MFAP5//COL19A1//COL14A1//SCARA3//COLEC12//TNXB//CST3//FBLN1//LAMA2//TIMP3//ADAMTS1//SMOC2//CCDC80//FREM1//FBLN5
GO:0016020	membrane	Cellular component	263	7856	479	17068	1.19289	4.7979e-05	0.0012649	4.31895	ANGPT1//ANK2//ANXA1//AQP1//BAI3//BDKRB1//C3//CACNB4//CAV1//CD34//CD36//CD44//CDH5//CHRM2//CNTFR//CNTN1//CPE//CRYAB//CTSG//DMD//LPAR1//EDNRB//EMP1//EPB41L2//FCER1A//FGF10//FGFR1//GPC5//FLNC//DARC//GHR//GPC3//GNAL//GNG7//GNG11//IL6ST//ITGA9//KCNH1//KCNMA1//KDR//KIT//KLRB1//LSAMP//MAP1B//CD200//MYH10//NCAM2//NFATC2//ROR1//CNTN3//PCDH9//PIK3C2A//PIK3R1//FXYD1//PMP22//PRKAR2B//PRNP//PTGER3//PTGFR//SEL…
GO:0009986	cell surface	Cellular component	30	488	479	17068	2.19053	5.30132e-05	0.00133685	4.27562	CD34//CD36//CD44//FCER1A//GFRA1//IL6ST//KCNMA1//KDR//KIT//CXCL12//SELP//TGFBR2//TGFBR3//VCAM1//HEG1//CRYAB//CTSG//DMD//LPAR1//FGF10//GHR//NTRK2//SFRP1//TEK//FZD4//SRPX//AOC3//SLIT2//CORIN//NLGN1
GO:0042641	actomyosin	Cellular component	8	51	479	17068	5.58942	8.00124e-05	0.00193363	4.09684	MYH10//MYH11//PGM5//TEK//MYL9//SORBS1//FERMT2//ACTC1
GO:0042383	sarcolemma	Cellular component	10	83	479	17068	4.29308	0.000107255	0.00248812	3.96958	ANK2//ANXA1//AQP1//DES//DMD//FLNC//LAMA2//PGM5//SGCD//VCAM1
GO:0015629	actin cytoskeleton	Cellular component	24	366	479	17068	2.33656	0.000111537	0.00248812	3.95258	MYH10//MYH11//PGM5//TEK//MYL9//SORBS1//FERMT2//VCAM1//TPM2//TTN//ACTC1//ARHGAP6//EPB41L2//FILIP1L//DPYSL3//CRYAB//ACTA2//DMD//NFATC2//OPHN1//CTNNAL1//IQGAP2//PARVA//SYNPO2
GO:0001725	stress fiber	Cellular component	7	41	479	17068	6.08361	0.000129019	0.00277152	3.88935	MYH10//MYH11//PGM5//TEK//MYL9//SORBS1//FERMT2
GO:0030054	cell junction	Cellular component	39	759	479	17068	1.83092	0.000208246	0.00431367	3.68142	CDH5//TEK//FZD4//HEG1//CADM3//TMEM47//PPAP2B//SYNM//PGM5//SORBS1//DES//PMP22//MPDZ//BVES//JAM2//CLMP//NEXN//TNS1//DLC1//FERMT2//TENC1//PARVA//ANK2//DMD//CHRM2//EPB41L2//MAP1B//MUSK//OPHN1//ITSN1//NLGN1//FAIM2//FRRS1L//NRN1//ANKS1B//TRIM9//KCTD12//CBLN4//CADM2
GO:0031225	anchored to membrane	Cellular component	13	146	479	17068	3.17276	0.000242986	0.00485971	3.61442	CD160//CNTFR//CNTN1//GPC5//GFRA1//GPC3//LSAMP//CNTN3//PRNP//RECK//GPC6//NRN1//NEGR1
GO:0031091	platelet alpha granule	Cellular component	8	60	479	17068	4.75101	0.000257888	0.00498583	3.58857	CD36//SELP//A2M//CLU//CFD//F13A1//IGF1//MMRN1
GO:0009897	external side of plasma membrane	Cellular component	15	202	479	17068	2.64598	0.000597813	0.0111849	3.22343	CD34//CD36//CD44//FCER1A//GFRA1//IL6ST//KCNMA1//KDR//KIT//CXCL12//SELP//TGFBR2//TGFBR3//VCAM1//HEG1
GO:0005901	caveola	Cellular component	7	57	479	17068	4.37593	0.00103158	0.0186974	2.9865	CAV1//KCNMA1//PTGIS//TGFBR2//SDPR//DLC1//PLVAP
GO:0031093	platelet alpha granule lumen	Cellular component	6	47	479	17068	4.54884	0.00191677	0.0330345	2.71743	A2M//CLU//CFD//F13A1//IGF1//MMRN1
GO:0043197	dendritic spine	Cellular component	11	140	479	17068	2.7997	0.00199346	0.0330345	2.70039	CNN3//NTRK2//PLCB4//MPDZ//NLGN1//ANKS1B//LPAR1//MAP1B//MYH10//OPHN1//PALMD
GO:0044309	neuron spine	Cellular component	11	140	479	17068	2.7997	0.00199346	0.0330345	2.70039	CNN3//NTRK2//PLCB4//MPDZ//NLGN1//ANKS1B//LPAR1//MAP1B//MYH10//OPHN1//PALMD
GO:0034774	secretory granule lumen	Cellular component	6	50	479	17068	4.27591	0.00264333	0.042587	2.57785	A2M//CLU//CFD//F13A1//IGF1//MMRN1
GO:0005604	basement membrane	Cellular component	8	86	479	17068	3.31466	0.0028399	0.0445173	2.5467	LAMA2//CST3//FBLN1//TIMP3//ADAMTS1//SMOC2//CCDC80//FREM1
GO:0044425	membrane part	Cellular component	202	6172	479	17068	1.1662	0.00341409	0.0521098	2.46673	GNAL//GNG7//GNG11//ABCD2//BAI3//CDH5//CLN5//CYB5A//EMP1//EPHX1//FGFR1//FMO1//DARC//GHR//KCNMA1//KIT//KLRB1//MAN1A1//NCAM2//PCDH9//PLN//PMP22//PTGER3//PTGIS//SGCD//TGFBR2//UGCG//VCAM1//PPAP2B//AOC3//B3GALT2//CH25H//PTPLA//GLP2R//ITM2A//LPPR4//UST//GPR64//LHFP//KLRG1//ABCA8//PEMT//CORIN//C5ORF4//BVES//SEC63//FAIM2//LPHN3//FRRS1L//PARM1//DHRS7B//SUSD5//TOR1AIP1//CDH19//DNAJC15//CDON//ERGIC2//GCNT4//…
GO:0060205	cytoplasmic membrane-bounded vesicle lumen	Cellular component	6	54	479	17068	3.95917	0.00391107	0.0581646	2.4077	A2M//CLU//CFD//F13A1//IGF1//MMRN1
GO:0031983	vesicle lumen	Cellular component	6	55	479	17068	3.88719	0.00428825	0.0621796	2.36772	A2M//CLU//CFD//F13A1//IGF1//MMRN1
GO:0005775	vacuolar lumen	Cellular component	7	75	479	17068	3.32571	0.00503429	0.0712168	2.29806	GPC5//FMOD//GPC3//OMD//OGN//GPC6//CLN5
GO:0009925	basal plasma membrane	Cellular component	4	26	479	17068	5.48193	0.00560931	0.0774619	2.25109	AQP1//CD34//ITGA9//TEK
GO:0030055	cell-substrate junction	Cellular component	10	139	479	17068	2.56349	0.00586583	0.0791205	2.23167	SORBS1//NEXN//PGM5//TEK//TNS1//DLC1//FERMT2//TENC1//PARVA//DMD
GO:0045202	synapse	Cellular component	24	493	479	17068	1.73465	0.00654788	0.086313	2.1839	TRIM9//CNN3//NTRK2//PLCB4//MPDZ//NLGN1//ANKS1B//DES//MUSK//MYH10//KCTD12//KCNMA1//OPHN1//ANK2//CHRM2//DMD//FAIM2//CACNB4//MAP1B//ITSN1//FRRS1L//NRN1//CBLN4//CADM2
GO:0009898	internal side of plasma membrane	Cellular component	8	102	479	17068	2.79471	0.00797604	0.102802	2.09821	GNAL//GNG7//GNG11//ERRFI1//CACNB4//GEM//PGM5//PTP4A1
GO:0097458	neuron part	Cellular component	32	729	479	17068	1.56412	0.00848696	0.10701	2.07125	CNN3//NTRK2//PLCB4//MPDZ//NLGN1//ANKS1B//BDKRB1//ITSN1//GFRA1//MYH10//NCAM2//CADM2//APOD//IL6ST//KCNIP1//TTLL7//TRIM9//DPYSL3//TMOD2//CST3//KCTD12//GHR//VIP//BOC//KCNMA1//OPHN1//LPAR1//MAP1B//PALMD//NFIB//DMD//SYNM
GO:0005912	adherens junction	Cellular component	12	197	479	17068	2.17051	0.00986353	0.12172	2.00597	PGM5//SORBS1//DES//NEXN//TEK//TNS1//DLC1//FERMT2//TENC1//PARVA//PPAP2B//SYNM
GO:0031224	intrinsic to membrane	Cellular component	177	5455	479	17068	1.15618	0.0106063	0.125786	1.97444	ABCD2//BAI3//CDH5//CLN5//CYB5A//EMP1//EPHX1//FGFR1//FMO1//DARC//GHR//KCNMA1//KIT//KLRB1//MAN1A1//NCAM2//PCDH9//PLN//PMP22//PTGER3//PTGIS//SGCD//TGFBR2//UGCG//VCAM1//PPAP2B//AOC3//B3GALT2//CH25H//PTPLA//GLP2R//ITM2A//LPPR4//UST//GPR64//LHFP//KLRG1//ABCA8//PEMT//CORIN//C5ORF4//BVES//SEC63//FAIM2//LPHN3//FRRS1L//PARM1//DHRS7B//SUSD5//TOR1AIP1//CDH19//DNAJC15//CDON//ERGIC2//GCNT4//SCARA3//UBE2J1//EMC…
GO:0005783	endoplasmic reticulum	Cellular component	51	1309	479	17068	1.38828	0.0106268	0.125786	1.9736	BCHE//COL19A1//FMO1//COL14A1//GLT25D2//PDGFD//KDELC2//CYB5A//EPHX1//GSTM5//PLA2G2A//PTGIS//DPM1//KSR1//CH25H//PTPLA//PEMT//SEC63//ERGIC2//SCARA3//UBE2J1//ERO1LB//SCD5//RDH10//PLCB4//PTGDS//CASQ2//PLN//RNF180//CAV1//OSBPL6//APOD//BDKRB1//CLU//CLN5//CST3//KCNMA1//MAN1A1//PRNP//PTN//TGFBR3//PTP4A1//SRPX//CALCRL//METTL7A//RNF122//CPED1//TMTC2//GLYATL2//MSRB3//MAMDC2
GO:0019898	extrinsic to membrane	Cellular component	9	130	479	17068	2.46687	0.0110879	0.12862	1.95515	GNAL//GNG7//GNG11//ERRFI1//CNTFR//EPB41L2//GFRA1//GHR//PRNP
GO:0043005	neuron projection	Cellular component	28	634	479	17068	1.57368	0.0123566	0.140063	1.9081	CNN3//NTRK2//PLCB4//MPDZ//NLGN1//ANKS1B//GFRA1//MYH10//NCAM2//CADM2//APOD//IL6ST//KCNIP1//TTLL7//TRIM9//DPYSL3//TMOD2//CST3//KCNMA1//OPHN1//LPAR1//MAP1B//PALMD//BOC//NFIB//DMD//BDKRB1//ITSN1
GO:0005924	cell-substrate adherens junction	Cellular component	9	133	479	17068	2.41123	0.0127431	0.140063	1.89473	PGM5//TEK//TNS1//DLC1//SORBS1//FERMT2//TENC1//PARVA//NEXN
GO:0005884	actin filament	Cellular component	5	50	479	17068	3.56326	0.0127988	0.140063	1.89283	DPYSL3//FERMT2//ACTC1//ARHGAP6//TEK
GO:0043202	lysosomal lumen	Cellular component	6	71	479	17068	3.0112	0.0145875	0.153929	1.83602	GPC5//FMOD//GPC3//OMD//OGN//GPC6
GO:0045178	basal part of cell	Cellular component	4	34	479	17068	4.19207	0.0145967	0.153929	1.83574	AQP1//CD34//ITGA9//TEK
GO:0044297	cell body	Cellular component	15	287	479	17068	1.86233	0.0159082	0.164763	1.79838	CADM2//APOD//CNN3//CST3//GFRA1//GHR//IL6ST//MYH10//NTRK2//VIP//KCNIP1//BOC//TTLL7//DPYSL3//RDH10
GO:0016010	dystrophin-associated glycoprotein complex	Cellular component	3	20	479	17068	5.34489	0.0175552	0.178632	1.75559	SGCD//DMD//PGM5
GO:0005911	cell-cell junction	Cellular component	15	292	479	17068	1.83044	0.0183032	0.182557	1.73747	PGM5//SORBS1//DES//CDH5//PMP22//MPDZ//BVES//JAM2//CLMP//ANK2//TEK//FZD4//HEG1//CADM3//TMEM47
GO:0070161	anchoring junction	Cellular component	12	215	479	17068	1.98879	0.0185705	0.182557	1.73118	PPAP2B//SYNM//PGM5//SORBS1//DES//NEXN//TEK//TNS1//DLC1//FERMT2//TENC1//PARVA
GO:0005796	Golgi lumen	Cellular component	6	77	479	17068	2.77656	0.0210167	0.203161	1.67744	GPC5//FMOD//GPC3//OMD//OGN//GPC6
GO:0030425	dendrite	Cellular component	16	328	479	17068	1.73817	0.023318	0.221712	1.63231	CNN3//NTRK2//PLCB4//MPDZ//NLGN1//ANKS1B//LPAR1//MAP1B//MYH10//OPHN1//PALMD//APOD//IL6ST//KCNIP1//TTLL7//TRIM9
GO:0030141	secretory granule	Cellular component	13	252	479	17068	1.83819	0.0260659	0.243842	1.58393	CAV1//SELP//CD36//A2M//CLU//CFD//F13A1//IGF1//MMRN1//CPE//CTSG//PLA2G2A//SCG2
GO:0005925	focal adhesion	Cellular component	8	128	479	17068	2.22704	0.0279186	0.257028	1.55411	PGM5//TEK//TNS1//DLC1//SORBS1//FERMT2//TENC1//PARVA
GO:0016460	myosin II complex	Cellular component	3	24	479	17068	4.45407	0.0287061	0.260149	1.54203	MYH11//MYL9//MYH10
GO:0016327	apicolateral plasma membrane	Cellular component	2	10	479	17068	7.12651	0.0304669	0.271858	1.51617	MPDZ//PRICKLE2
GO:0043025	neuronal cell body	Cellular component	13	260	479	17068	1.78163	0.032425	0.284947	1.48912	CADM2//TTLL7//APOD//CNN3//CST3//GFRA1//GHR//IL6ST//MYH10//NTRK2//VIP//KCNIP1//BOC
GO:0016323	basolateral plasma membrane	Cellular component	9	158	479	17068	2.0297	0.0343683	0.297517	1.46384	AQP1//CD34//ITGA9//TEK//ANK2//ANXA1//CAV1//CD44//TRPC1
GO:0045211	postsynaptic membrane	Cellular component	10	185	479	17068	1.92608	0.0362331	0.309047	1.44089	ANK2//CHRM2//DMD//KCNMA1//MUSK//MPDZ//NLGN1//FAIM2//ANKS1B//KCTD12
GO:0043230	extracellular organelle	Cellular component	5	66	479	17068	2.69944	0.0376488	0.311947	1.42425	AQP1//A2M//ACTC1//ANXA1//C3
GO:0065010	extracellular membrane-bounded organelle	Cellular component	5	66	479	17068	2.69944	0.0376488	0.311947	1.42425	AQP1//A2M//ACTC1//ANXA1//C3
GO:0043205	fibril	Cellular component	2	12	479	17068	5.93876	0.0430678	0.351822	1.36585	MFAP4//MFAP5
GO:0005856	cytoskeleton	Cellular component	62	1785	479	17068	1.23766	0.0451215	0.363479	1.34562	ANXA1//DES//SYNM//KRT222//KRTAP6-2//MYH10//MYH11//PGM5//TEK//MYL9//SORBS1//FERMT2//VCAM1//CETN2//PPP1R12A//PRKAR2B//TSPYL2//MAP7D3//TACC1//PTP4A1//TPM2//TTN//MAP1B//IQGAP2//CAPN6//ACTC1//ARHGAP6//TTLL7//EPB41L2//CNN3//NTRK2//PLCB4//MPDZ//NLGN1//ANKS1B//ACTA2//DMD//NFATC2//OPHN1//CTNNAL1//PARVA//SYNPO2//CRYAB//KLHL4//FILIP1L//TMOD1//DPYSL3//ACTG2//ANK2//CFL2//CNN1//FLNC//SGCD//TNS1//PDLIM1//AKAP12…
GO:0043296	apical junction complex	Cellular component	7	117	479	17068	2.13186	0.046772	0.371613	1.33001	SORBS1//CDH5//PMP22//MPDZ//BVES//JAM2//CLMP
GO:0016021	integral to membrane	Cellular component	167	5337	479	17068	1.11498	0.0482662	0.378303	1.31636	SCN7A//ANK2//AQP1//BDKRB1//CAV1//CD34//CD36//CD44//CHRM2//LPAR1//EDNRB//FCER1A//FGFR1//GPC5//GHR//GPC3//KDR//LIFR//CD200//MUSK//NTRK2//ROR1//FXYD1//PTGER3//PTGFR//PTPRD//PTPRS//SELP//SLCO2A1//TRGC2//TEK//TGFBR3//TSPAN7//TRPC1//FZD4//PPAP2A//SLC16A4//DCLK1//GPC6//GPR64//CALCRL//CORIN//LYVE1//NLGN1//KCNMB4//SLC22A17//CCRL1//JAM2//EDA2R//APCDD1//C7//ITGA9//ITGA8//CACNB4//CASQ2//IL6ST//SORBS1//KCNH1/…
GO:0043235	receptor complex	Cellular component	9	169	479	17068	1.89759	0.0491622	0.380188	1.30837	ITGA9//ITGA8//IL6ST//SORBS1//NLGN1//TGFBR2//GHR//GFRA1//KCTD12
