# Supplementary material for: Downregulation of miR-181b-5p Inhibits the Viability, Migration, and Glycolysis of Gallbladder Cancer by Upregulating PDHX Under Hypoxia
Source: Front Oncol. 2021 Aug 16;11:683725. doi: 10.3389/fonc.2021.683725 (PMC8415503; doi:10.3389/fonc.2021.683725)
Supplement: Supplementary file 3 [file DataSheet_1.zip › RNA seq raw data/HuGene 2.0 ST Data/GO Analysis/A vs B_down/MF_result(Human).xls]

## Sheet: MF
#Column "GO.ID" stands for the ID of gene ontology term
#Column "Term" stands for the name of gene ontology term
#Column "Ontology" stands for the ontology of GOID belongs to
#Column "Count" stands for the number of DE genes associated with the listed GOID
#Column "Pop.Hits" stands for the number of background population genes associated with the listed GOID
#Column "List.Total" stands for the total number of DE genes
#Column "Pop.Total" stands for the total number of background population genes
#Column "Fold.Enrichment" stands for the Fold Enrichment value of the GOID, it equals (Count/Pop.Hits)/(List.Total/Pop.Total)
#Column "Pvalue" stands for the significance testing value of the GOID
#Column "FDR" stands for the false discovery rate of the GOID, using Benjamini & Hochberg (1995) method
#Column "Enrichment.Score" stands for the Enrichment Score value of the GOID, it equals (-log10(Pvalue))
#Column "GENES" stands for the DE genes associated with the GOID
GO.ID	Term	Ontology	Count	Pop.Hits	List.Total	Pop.Total	Fold.Enrichment	Pvalue	FDR	Enrichment.Score	GENES
GO:0005539	glycosaminoglycan binding	Molecular function	27	172	434	15325	5.54302	4.02382e-13	3.90311e-10	12.3954	CD44//LYVE1//SUSD5//CTSG//ECM2//FGF2//FGF7//FGF10//FGFR1//CFH//PTN//SELP//SFRP1//SOD3//TGFBR3//TNXB//SLIT2//LIPG//ADAMTS1//ABI3BP//SMOC2//CRISPLD2//CCDC80//DPYSL3//VIT//TGFBR2//MAMDC2
GO:0097367	carbohydrate derivative binding	Molecular function	28	191	434	15325	5.17649	8.34638e-13	4.04799e-10	12.0785	LGALS2//VIT//TGFBR2//TGFBR3//MAMDC2//CD44//LYVE1//SUSD5//CTSG//ECM2//FGF2//FGF7//FGF10//FGFR1//CFH//PTN//SELP//SFRP1//SOD3//TNXB//SLIT2//LIPG//ADAMTS1//ABI3BP//SMOC2//CRISPLD2//CCDC80//DPYSL3
GO:1901681	sulfur compound binding	Molecular function	25	168	434	15325	5.25462	1.02584e-11	3.31688e-09	10.9889	CTSG//ECM2//FGF2//FGF7//FGF10//FGFR1//CFH//PTN//SELP//SFRP1//SOD3//TGFBR3//TNXB//SLIT2//LIPG//ADAMTS1//ABI3BP//SMOC2//CRISPLD2//CCDC80//DPYSL3//CD34//GPC5//GPC3//GPC6
GO:0008201	heparin binding	Molecular function	20	129	434	15325	5.47458	5.88793e-10	1.42782e-07	9.23004	CTSG//ECM2//FGF2//FGF7//FGF10//FGFR1//CFH//PTN//SELP//SFRP1//SOD3//TGFBR3//TNXB//SLIT2//LIPG//ADAMTS1//ABI3BP//SMOC2//CRISPLD2//CCDC80
GO:0003779	actin binding	Molecular function	27	356	434	15325	2.67809	3.50288e-06	0.000679559	5.45557	MYH10//TTN//NEXN//CFL2//CNN1//CNN3//DMD//EPB41L2//FLNC//KCNMA1//MYH11//OPHN1//TAGLN//TMOD1//TNS1//TPM2//CAP2//SORBS1//IQGAP2//WASF3//DAAM2//LMOD1//TMOD2//PARVA//KLHL4//NCALD//SYNPO2
GO:0019955	cytokine binding	Molecular function	9	58	434	15325	5.4793	3.35351e-05	0.00542152	4.4745	CD36//TGFBR2//TGFBR3//DARC//A2M//IL6ST//CNTFR//KIT//FZD4
GO:0019838	growth factor binding	Molecular function	12	105	434	15325	4.03555	4.12522e-05	0.00571638	4.38455	NTRK2//IGFBP4//CD36//TGFBR2//TGFBR3//FGF2//FGFR1//A2M//IL6ST//KDR//GHR//LIFR
GO:0008092	cytoskeletal protein binding	Molecular function	36	635	434	15325	2.00189	6.10846e-05	0.0074065	4.21407	CFL2//CNN1//CNN3//DMD//EPB41L2//FLNC//KCNMA1//MYH10//MYH11//OPHN1//TAGLN//TMOD1//TNS1//TPM2//CAP2//SORBS1//IQGAP2//WASF3//DAAM2//LMOD1//TMOD2//PARVA//KLHL4//NCALD//SYNPO2//TTN//NEXN//CAPN6//CETN2//CRYAB//PRNP//ACTC1//SYNM//ANK2//AMPD1//DES
GO:0019199	transmembrane receptor protein kinase activity	Molecular function	10	82	434	15325	4.30623	0.000103529	0.0111581	3.98494	TGFBR2//KDR//KIT//MUSK//ROR1//TEK//EFEMP1//FGFR1//TGFBR3//NTRK2
GO:0043394	proteoglycan binding	Molecular function	5	19	434	15325	9.29238	0.000149016	0.0144546	3.82677	GPC5//GPC3//CFH//GPC6//SLIT2
GO:0001948	glycoprotein binding	Molecular function	8	58	434	15325	4.87049	0.000214842	0.0189451	3.66788	DMD//SLIT2//GPC5//GPC3//CFH//GPC6//CNTN1//SELP
GO:0005518	collagen binding	Molecular function	7	46	434	15325	5.37342	0.00028663	0.021387	3.54268	ECM2//CD44//TLL1//TNXB//COL14A1//ABI3BP//PODN
GO:0008307	structural constituent of muscle	Molecular function	7	46	434	15325	5.37342	0.00028663	0.021387	3.54268	DMD//MYH11//TPM2//TTN//MYL9//SYNM//NEXN
GO:0004871	signal transducer activity	Molecular function	69	1635	434	15325	1.49019	0.000450355	0.028314	3.34645	KCNH1//PDE8B//CALCRL//LPAR1//NR4A2//PTGER3//RORB//NR2F1//TGFBR2//MAPK4//KDR//KIT//MUSK//ROR1//TEK//CD44//DARC//KLRB1//TRGC2//LYVE1//SLC22A17//CNTFR//IL6ST//LIFR//GHR//FRZB//SFRP1//FZD4//BAI3//GLP2R//GPR64//LPHN3//ELTD1//OR4F5//OR8J3//OR4A5//OR56B1//OR4F21//BDKRB1//CCRL1//PTGFR//EDNRB//PTPRD//PTPRS//EFEMP1//FGFR1//TGFBR3//EDA2R//DCLK1//DOK5//SMAD9//COLEC12//ABCC9//GFRA1//CHRM2//FCER1A//CD160//NTRK…
GO:0060089	molecular transducer activity	Molecular function	69	1635	434	15325	1.49019	0.000450355	0.028314	3.34645	KCNH1//PDE8B//CALCRL//LPAR1//NR4A2//PTGER3//RORB//NR2F1//TGFBR2//MAPK4//KDR//KIT//MUSK//ROR1//TEK//BMX//EPAS1//ERG//GNAL//GNG7//GNG11//PPP1R12A//PLCB4//SLC44A2//PLCXD3//CD44//DARC//KLRB1//TRGC2//LYVE1//SLC22A17//CNTFR//IL6ST//LIFR//GHR//FRZB//SFRP1//FZD4//BAI3//GLP2R//GPR64//LPHN3//ELTD1//OR4F5//OR8J3//OR4A5//OR56B1//OR4F21//BDKRB1//CCRL1//PTGFR//EDNRB//PTPRD//PTPRS//EFEMP1//FGFR1//TGFBR3//EDA2R/…
GO:0004714	transmembrane receptor protein tyrosine kinase activity	Molecular function	8	65	434	15325	4.34598	0.000476124	0.028314	3.32228	EFEMP1//FGFR1//KIT//KDR//NTRK2//MUSK//ROR1//TEK
GO:0043395	heparan sulfate proteoglycan binding	Molecular function	4	14	434	15325	10.0889	0.000506675	0.028314	3.29527	GPC5//GPC3//CFH//GPC6
GO:0005102	receptor binding	Molecular function	54	1207	434	15325	1.57978	0.000525415	0.028314	3.2795	GNAL//PIK3R1//FGF2//FGF10//NTRK2//ANKS1B//SFRP1//CAV1//TGFBR3//SCG2//IL6ST//LIFR//EFEMP1//IGF1//SORBS1//DOK5//ECM2//GFRA1//KDR//TNXB//VCAM1//PPAP2B//FBLN5//PTHLH//RLN1//VIP//ANGPT1//CCL21//CXCL12//FGF7//OGN//PTN//HDGFRP3//PDGFD//EDNRB//C3//TGFBR2//OPHN1//SLIT3//SLIT2//PLSCR4//TCF21//ANXA1//CDH5//CNTFR//ECH1//LAMA2//MFAP4//PTPRD//ANGPTL1//ECI2//CD160//CROT//CNTNAP3
GO:0005523	tropomyosin binding	Molecular function	4	15	434	15325	9.41628	0.00067555	0.0344886	3.17034	CNN3//TMOD1//LMOD1//TMOD2
GO:0004713	protein tyrosine kinase activity	Molecular function	12	145	434	15325	2.92229	0.000865069	0.0419558	3.06295	KDR//KIT//MUSK//ROR1//TEK//BMX//WEE1//EFEMP1//FGFR1//NTRK2//TTN//DYRK3
GO:0017147	Wnt-protein binding	Molecular function	5	28	434	15325	6.30555	0.00102096	0.0471585	2.99099	FRZB//ROR1//SFRP1//FZD4//APCDD1
GO:0005178	integrin binding	Molecular function	8	81	434	15325	3.48751	0.00204911	0.0866309	2.68844	ECM2//GFRA1//IGF1//KDR//TNXB//VCAM1//PPAP2B//FBLN5
GO:0004857	enzyme inhibitor activity	Molecular function	19	322	434	15325	2.08357	0.00213734	0.0866309	2.67013	PTN//PPP1R1C//C3//CST3//RECK//A2M//SERPINA6//SERPINF1//TFPI2//WFDC1//CST4//SLIT2//IQGAP2//TIMP3//PI16//ANXA1//PLN//GPC3//PPP1R12A
GO:0042056	chemoattractant activity	Molecular function	4	20	434	15325	7.06221	0.00214345	0.0866309	2.66889	FGF2//FGF7//FGF10//SCG2
GO:0061134	peptidase regulator activity	Molecular function	14	206	434	15325	2.39978	0.00225137	0.087353	2.64755	C3//CST3//RECK//A2M//SERPINA6//SERPINF1//TFPI2//WFDC1//CST4//TIMP3//CAV1//FBLN1//PI16//GPC3
GO:0008195	phosphatidate phosphatase activity	Molecular function	3	11	434	15325	9.63029	0.00314132	0.116876	2.50289	PPAP2A//PPAP2B//LPPR4
GO:0005100	Rho GTPase activator activity	Molecular function	5	36	434	15325	4.90431	0.00325325	0.116876	2.48768	PREX2//ARHGAP6//OPHN1//DLC1//ERRFI1
GO:0030414	peptidase inhibitor activity	Molecular function	12	171	434	15325	2.47797	0.00349455	0.121061	2.45661	C3//CST3//RECK//A2M//SERPINA6//SERPINF1//TFPI2//WFDC1//CST4//TIMP3//GPC3//PI16
GO:0030674	protein binding, bridging	Molecular function	10	130	434	15325	2.71624	0.00388452	0.129931	2.41066	PIK3R1//ARHGAP6//SH2D1A//SHB//SORBS1//OPHN1//ANK2//ANXA1//COL19A1//COL14A1
GO:0050431	transforming growth factor beta binding	Molecular function	3	12	434	15325	8.82776	0.00410106	0.132601	2.3871	CD36//TGFBR2//TGFBR3
GO:0005509	calcium ion binding	Molecular function	31	662	434	15325	1.65354	0.00429543	0.134405	2.36699	ANXA1//CASQ2//CDH5//CETN2//DMD//FBLN1//EFEMP1//MAN1A1//MGP//PCDH9//PLA2G2A//PLCB4//ITSN1//SLIT3//TLL1//TTN//SPARCL1//AOC3//SLIT2//MYL9//FBLN5//CDH19//KCNIP1//PCDH18//PLSCR4//HEG1//SMOC2//ELTD1//FAT4//SVEP1//NCALD
GO:0038023	signaling receptor activity	Molecular function	54	1331	434	15325	1.4326	0.00451427	0.136839	2.34541	KCNH1//CALCRL//LPAR1//NR4A2//PTGER3//RORB//NR2F1//TGFBR2//KDR//KIT//MUSK//ROR1//TEK//CD44//DARC//KLRB1//TRGC2//LYVE1//SLC22A17//CNTFR//IL6ST//LIFR//GHR//FRZB//SFRP1//FZD4//BAI3//GLP2R//GPR64//LPHN3//ELTD1//OR4F5//OR8J3//OR4A5//OR56B1//OR4F21//BDKRB1//CCRL1//PTGFR//EDNRB//PTPRD//PTPRS//EFEMP1//FGFR1//TGFBR3//EDA2R//COLEC12//ABCC9//GFRA1//CHRM2//FCER1A//CD160//NTRK2//CD36
GO:0004872	receptor activity	Molecular function	60	1533	434	15325	1.38204	0.00604913	0.177808	2.21831	KCNH1//CALCRL//LPAR1//NR4A2//PTGER3//RORB//NR2F1//TGFBR2//KDR//KIT//MUSK//ROR1//TEK//CD44//DARC//KLRB1//TRGC2//LYVE1//SLC22A17//CNTFR//IL6ST//LIFR//GHR//FRZB//SFRP1//FZD4//BAI3//GLP2R//GPR64//LPHN3//ELTD1//OR4F5//OR8J3//OR4A5//OR56B1//OR4F21//BDKRB1//CCRL1//PTGFR//EDNRB//PTPRD//PTPRS//EFEMP1//FGFR1//TGFBR3//EDA2R//CD36//CORIN//SCARA3//COLEC12//ABCC9//GFRA1//CHRM2//FCER1A//CD160//NTRK2//KLRG1//SEC…
GO:0060090	binding, bridging	Molecular function	10	142	434	15325	2.48669	0.00719379	0.205235	2.14304	ANK2//ANXA1//COL19A1//COL14A1//PIK3R1//ARHGAP6//SH2D1A//SHB//SORBS1//OPHN1
GO:0005158	insulin receptor binding	Molecular function	4	28	434	15325	5.04444	0.00757919	0.210052	2.12038	IGF1//PIK3R1//SORBS1//DOK5
GO:0004896	cytokine receptor activity	Molecular function	7	82	434	15325	3.01436	0.00853926	0.230086	2.06858	CNTFR//IL6ST//LIFR//GHR//DARC//CCRL1//GFRA1
GO:0030246	carbohydrate binding	Molecular function	13	220	434	15325	2.08656	0.0100659	0.263889	1.99715	PTX3//COLEC12//CLN5//DPM1//SELP//CD34//CNTN1//KLRB1//LGALS2//KLRG1//LPHN3//CHODL//FREM1
GO:0005488	binding	Molecular function	358	11958	434	15325	1.05715	0.0118264	0.301885	1.92715	CRYAB//SEC63//ERO1LB//PSTK//ECI2//TRIM9//KCNMA1//REV3L//VDAC2//RCAN2//DHRS7B//RBMS3//RBM11//RAVER2//LARP6//PPIL4//RDH10//RBPMS2//TSPYL2//A2M//ABCD2//ANK2//ANXA1//APOD//AQP1//BMX//C3//CACNB4//CAV1//CCNC//CD44//CDH5//CETN2//CFL2//CLU//CLN5//CST3//DES//DMD//RCAN1//ECH1//LPAR1//EPAS1//ERG//EFEMP1//FGF2//FGF7//FGFR1//FOXC1//FLNC//GEM//GHR//GPC3//CFH//IGF1//IL6ST//KCNH1//KDR//KIT//LSAMP//MAP1B//MEF2C//…
GO:0070064	proline-rich region binding	Molecular function	3	18	434	15325	5.88518	0.0134128	0.333601	1.87248	GHR//ITSN1//SH3D19
GO:0005099	Ras GTPase activator activity	Molecular function	8	112	434	15325	2.52222	0.0142609	0.345826	1.84585	TBC1D19//ARHGAP6//OPHN1//DLC1//ERRFI1//PREX2//ALDH1A1//IQGAP2
GO:0004888	transmembrane signaling receptor activity	Molecular function	48	1235	434	15325	1.37241	0.015399	0.364318	1.81251	CALCRL//LPAR1//TGFBR2//KDR//KIT//MUSK//ROR1//TEK//CNTFR//IL6ST//LIFR//GHR//FRZB//SFRP1//FZD4//BAI3//GLP2R//GPR64//LPHN3//ELTD1//OR4F5//OR8J3//OR4A5//OR56B1//OR4F21//BDKRB1//DARC//CCRL1//PTGER3//PTGFR//EDNRB//PTPRD//PTPRS//EFEMP1//FGFR1//TGFBR3//EDA2R//ABCC9//GFRA1//CHRM2//FCER1A//CD160//NTRK2//CD44//KLRB1//TRGC2//LYVE1//SLC22A17
GO:0005540	hyaluronic acid binding	Molecular function	3	20	434	15325	5.29666	0.0179735	0.381024	1.74537	CD44//LYVE1//SUSD5
GO:0017134	fibroblast growth factor binding	Molecular function	3	20	434	15325	5.29666	0.0179735	0.381024	1.74537	FGF2//FGFR1//TGFBR3
GO:0042813	Wnt-activated receptor activity	Molecular function	3	20	434	15325	5.29666	0.0179735	0.381024	1.74537	FRZB//SFRP1//FZD4
GO:0050839	cell adhesion molecule binding	Molecular function	5	54	434	15325	3.26954	0.0180543	0.381024	1.74342	CTNNAL1//CPE//PTPRD//VCAM1//NLGN1
GO:0004866	endopeptidase inhibitor activity	Molecular function	10	164	434	15325	2.15311	0.018462	0.381024	1.73372	A2M//SERPINA6//SERPINF1//TFPI2//RECK//WFDC1//CST3//CST4//TIMP3//C3
GO:0008083	growth factor activity	Molecular function	10	164	434	15325	2.15311	0.018462	0.381024	1.73372	EFEMP1//FGF2//FGF7//FGF10//IGF1//OGN//PTN//CXCL12//HDGFRP3//PDGFD
GO:0005515	protein binding	Molecular function	231	7396	434	15325	1.10287	0.0201552	0.407302	1.69561	CRYAB//SEC63//ERO1LB//TRIM9//BEX1//GNAL//CNTN1//SELP//LPAR1//CCDC80//CST3//KIT//TTN//DMD//TOR1AIP1//PRNP//CFL2//CNN1//CNN3//EPB41L2//FLNC//KCNMA1//MYH10//MYH11//OPHN1//TAGLN//TMOD1//TNS1//TPM2//CAP2//SORBS1//IQGAP2//WASF3//DAAM2//LMOD1//TMOD2//PARVA//KLHL4//NCALD//SYNPO2//ANK2//ANXA1//COL19A1//COL14A1//NEXN//C3//CAV1//CDH5//CNTFR//ECH1//GFRA1//LAMA2//MFAP4//PTPRD//CXCL12//ANGPTL1//ECI2//CD160//CR…
GO:0061135	endopeptidase regulator activity	Molecular function	10	168	434	15325	2.10185	0.0214415	0.424455	1.66874	C3//CST3//RECK//A2M//SERPINA6//SERPINF1//TFPI2//WFDC1//CST4//TIMP3
GO:0005201	extracellular matrix structural constituent	Molecular function	6	78	434	15325	2.71624	0.0231039	0.442997	1.63632	COL19A1//FBLN1//MGP//COL14A1//TFPI2//MFAP5
GO:0005227	calcium activated cation channel activity	Molecular function	3	22	434	15325	4.81514	0.0232916	0.442997	1.6328	KCNMA1//KCNMB4//ANO6
GO:0032403	protein complex binding	Molecular function	16	328	434	15325	1.72249	0.0249518	0.465447	1.6029	IGF1//PIK3R1//SORBS1//DOK5//ECM2//GFRA1//KDR//TNXB//VCAM1//PPAP2B//FBLN5//SYNM//FCER1A//CETN2//GNAL//TGFBR3
GO:0005057	receptor signaling protein activity	Molecular function	7	103	434	15325	2.39978	0.027005	0.494242	1.56856	TGFBR2//MAPK4//KDR//KIT//SMAD9//DCLK1//DOK5
GO:0004114	3',5'-cyclic-nucleotide phosphodiesterase activity	Molecular function	3	24	434	15325	4.41388	0.0293696	0.517973	1.5321	PDE7B//PDE1A//PDE8B
GO:0004364	glutathione transferase activity	Molecular function	3	24	434	15325	4.41388	0.0293696	0.517973	1.5321	GSTA2//GSTM5//GSTT2
GO:0005198	structural molecule activity	Molecular function	26	624	434	15325	1.47129	0.0321751	0.556337	1.49248	DES//DMD//SYNM//COL19A1//FBLN1//MGP//COL14A1//TFPI2//MFAP5//CRYAB//HSPB6//MYH11//TPM2//TTN//MYL9//NEXN//CAV1//ITSN1//ANXA1//EPB41L2//LAMA2//MAP1B//PGM5//CTNNAL1//BVES//KRT222
GO:0004112	cyclic-nucleotide phosphodiesterase activity	Molecular function	3	25	434	15325	4.23733	0.032692	0.556337	1.48556	PDE8B//PDE7B//PDE1A
GO:0004955	prostaglandin receptor activity	Molecular function	2	11	434	15325	6.42019	0.0371632	0.600806	1.42989	PTGER3//PTGFR
GO:0017166	vinculin binding	Molecular function	2	11	434	15325	6.42019	0.0371632	0.600806	1.42989	DMD//SYNM
GO:0019956	chemokine binding	Molecular function	2	11	434	15325	6.42019	0.0371632	0.600806	1.42989	DARC//A2M
GO:0035591	signaling adaptor activity	Molecular function	5	66	434	15325	2.67508	0.0388693	0.608116	1.41039	PIK3R1//ARHGAP6//SH2D1A//SHB//SORBS1
GO:0043178	alcohol binding	Molecular function	5	66	434	15325	2.67508	0.0388693	0.608116	1.41039	APOD//CAV1//PMP2//TRPC1//DPM1
GO:0005504	fatty acid binding	Molecular function	3	27	434	15325	3.92345	0.0398964	0.614279	1.39907	FABP4//PMP2//PTGDS
GO:0005516	calmodulin binding	Molecular function	9	162	434	15325	1.96173	0.0411816	0.615397	1.3853	CNN1//CNN3//GEM//KCNH1//MYH10//MYH11//PDE1A//TTN//IQGAP2
GO:0004953	icosanoid receptor activity	Molecular function	2	12	434	15325	5.88518	0.0437757	0.615397	1.35877	PTGER3//PTGFR
GO:0004954	prostanoid receptor activity	Molecular function	2	12	434	15325	5.88518	0.0437757	0.615397	1.35877	PTGER3//PTGFR
GO:0008191	metalloendopeptidase inhibitor activity	Molecular function	2	12	434	15325	5.88518	0.0437757	0.615397	1.35877	TIMP3//RECK
GO:0008430	selenium binding	Molecular function	2	12	434	15325	5.88518	0.0437757	0.615397	1.35877	GPX3//SEPP1
GO:0048551	metalloenzyme inhibitor activity	Molecular function	2	12	434	15325	5.88518	0.0437757	0.615397	1.35877	TIMP3//RECK
GO:0030234	enzyme regulator activity	Molecular function	37	982	434	15325	1.33046	0.0463123	0.634405	1.3343	PPP1R12A//PLN//PTN//PPP1R1C//C3//CST3//RECK//A2M//SERPINA6//SERPINF1//TFPI2//WFDC1//CST4//NRK//ITSN1//ARHGEF26//SLIT2//IQGAP2//RGS5//RGS22//ARHGAP28//TBC1D19//ALDH1A1//ARHGAP6//OPHN1//DLC1//ERRFI1//TIMP3//PRKAR2B//SPA17//CAV1//FBLN1//PI16//ANXA1//PREX2//PIK3R1//GPC3
GO:0004879	ligand-activated sequence-specific DNA binding RNA polymerase II transcription factor activity	Molecular function	4	48	434	15325	2.94259	0.0464358	0.634405	1.33315	NR4A2//PTGER3//RORB//NR2F1
GO:0044325	ion channel binding	Molecular function	4	49	434	15325	2.88254	0.0494788	0.647781	1.30558	ANK2//CDH5//TRPC1//ABCC9
