# Supplementary material for: Downregulation of miR-181b-5p Inhibits the Viability, Migration, and Glycolysis of Gallbladder Cancer by Upregulating PDHX Under Hypoxia
Source: Front Oncol. 2021 Aug 16;11:683725. doi: 10.3389/fonc.2021.683725 (PMC8415503; doi:10.3389/fonc.2021.683725)
Supplement: Supplementary file 3 [file DataSheet_1.zip › RNA seq raw data/HuGene 2.0 ST Data/GO Analysis/A vs B_down/BP_result(Human).xls]

## Sheet: BP
#Column "GO.ID" stands for the ID of gene ontology term
#Column "Term" stands for the name of gene ontology term
#Column "Ontology" stands for the ontology of GOID belongs to
#Column "Count" stands for the number of DE genes associated with the listed GOID
#Column "Pop.Hits" stands for the number of background population genes associated with the listed GOID
#Column "List.Total" stands for the total number of DE genes
#Column "Pop.Total" stands for the total number of background population genes
#Column "Fold.Enrichment" stands for the Fold Enrichment value of the GOID, it equals (Count/Pop.Hits)/(List.Total/Pop.Total)
#Column "Pvalue" stands for the significance testing value of the GOID
#Column "FDR" stands for the false discovery rate of the GOID, using Benjamini & Hochberg (1995) method
#Column "Enrichment.Score" stands for the Enrichment Score value of the GOID, it equals (-log10(Pvalue))
#Column "GENES" stands for the DE genes associated with the GOID
GO.ID	Term	Ontology	Count	Pop.Hits	List.Total	Pop.Total	Fold.Enrichment	Pvalue	FDR	Enrichment.Score	GENES
GO:0007155	cell adhesion	Biological process	72	963	428	14747	2.57612	7.14413e-14	1.89013e-10	13.1461	MGP//PTPRD//SELP//VCAM1//NLGN1//CADM3//PIK3R1//CD36//CCL21//SFRP1//CDH5//PCDH9//CDH19//PCDH18//FAT4//NCAM2//CD44//ECM2//TEK//TNXB//ITGA8//FBLN5//SORBS1//LYVE1//FREM1//ANGPT1//JAM2//VIT//ABI3BP//SMOC2//CCDC80//FZD4//CD34//COL19A1//COL14A1//SLIT2//LAMA2//PPP1R12A//PPAP2B//PARVA//BVES//ARHGAP6//DLC1//KDR//APOD//KIT//BMX//CNTN1//DPT//ITGA9//LSAMP//MFAP4//OMD//CNTN3//PGM5//PTPRS//CXCL12//SRPX//AOC3//C…
GO:0022610	biological adhesion	Biological process	72	965	428	14747	2.57078	7.92674e-14	1.89013e-10	13.1009	MGP//PTPRD//SELP//VCAM1//NLGN1//CADM3//PIK3R1//CD36//CCL21//SFRP1//BMX//CNTN1//COL19A1//DPT//ITGA9//LAMA2//LSAMP//MFAP4//OMD//CNTN3//PGM5//PTPRS//CXCL12//TNXB//SRPX//AOC3//CTNNAL1//MPDZ//SPON1//FERMT2//MMRN1//SUSD5//CDON//CNTNAP3//SVEP1//BOC//CPXM2//CADM2//NEGR1//CDH5//PCDH9//CDH19//PCDH18//FAT4//NCAM2//CD44//ECM2//TEK//ITGA8//FBLN5//SORBS1//LYVE1//FREM1//ANGPT1//JAM2//VIT//ABI3BP//SMOC2//CCDC80/…
GO:0044707	single-multicellular organism process	Biological process	227	5432	428	14747	1.43988	3.26864e-12	5.19604e-09	11.4856	COL19A1//FGFR1//FOXC1//FRZB//IGF1//IGFBP4//PTHLH//TLL1//PAPSS2//MGP//CHRDL2//CHRDL1//IGSF10//APOD//CAV1//EPAS1//FGF10//KDR//MEOX2//SHB//TEK//SCG2//CALCRL//APOLD1//KIT//ADAMTS1//MEF2C//TGFBR2//TGFBR3//PPAP2B//CXCL12//NTRK2//FZD4//TIPARP//HEG1//MYOCD//SFRP1//CST3//OSR1//ITGA8//SLIT2//SPRY1//RDH10//SMAD9//TCF21//CD44//FGF2//PBX1//GNG7//ANGPT1//MYH10//TTN//EDNRB//NR4A2//NR2F1//DCLK1//CCL21//FABP4//NF…
GO:0032501	multicellular organismal process	Biological process	233	5645	428	14747	1.42217	4.58532e-12	5.46685e-09	11.3386	COL19A1//FGFR1//FOXC1//FRZB//IGF1//IGFBP4//PTHLH//TLL1//PAPSS2//MGP//CHRDL2//CHRDL1//IGSF10//APOD//CAV1//EPAS1//FGF10//KDR//MEOX2//SHB//TEK//SCG2//CALCRL//APOLD1//KIT//ADAMTS1//MEF2C//TGFBR2//TGFBR3//PPAP2B//CXCL12//NTRK2//FZD4//TIPARP//HEG1//MYOCD//SFRP1//CST3//OSR1//ITGA8//SLIT2//SPRY1//RDH10//SMAD9//TCF21//CD44//FGF2//PBX1//GNG7//ANGPT1//MYH10//TTN//EDNRB//NR4A2//NR2F1//DCLK1//CCL21//FABP4//NF…
GO:0048731	system development	Biological process	156	3407	428	14747	1.57766	1.83449e-10	1.74974e-07	9.73648	COL19A1//FGFR1//FOXC1//FRZB//IGF1//IGFBP4//PTHLH//TLL1//PAPSS2//MGP//APOD//CAV1//EPAS1//FGF10//KDR//MEOX2//SHB//TEK//SCG2//CALCRL//APOLD1//KIT//ADAMTS1//MEF2C//TGFBR2//TGFBR3//PPAP2B//CXCL12//NTRK2//FZD4//TIPARP//HEG1//MYOCD//CST3//CHRDL1//OSR1//ITGA8//SLIT2//SPRY1//RDH10//SMAD9//SFRP1//TCF21//CD44//FGF2//PBX1//EDNRB//MYH10//NR4A2//NR2F1//DCLK1//GFRA1//TENC1//ARID5B//DLC1//LDB2//APCDD1//CDH5//REC…
GO:0001944	vasculature development	Biological process	43	523	428	14747	2.83287	7.08415e-10	5.63072e-07	9.14971	APOD//CAV1//EPAS1//FGF10//FGFR1//KDR//MEOX2//SHB//TEK//SCG2//CALCRL//APOLD1//MEF2C//TGFBR2//TGFBR3//PPAP2B//CXCL12//FOXC1//NTRK2//FZD4//TIPARP//HEG1//MYOCD//CDH5//RECK//ANGPT1//PARVA//FGF2//SLIT2//BAI3//SERPINF1//SFRP1//AQP1//C3//CD34//CMA1//PTGIS//IGF1//TCF21//ERRFI1//ACTA2//OSR1//FRZB
GO:0048646	anatomical structure formation involved in morphogenesis	Biological process	89	1615	428	14747	1.89879	1.33588e-09	6.6916e-07	8.87423	APOD//CAV1//EPAS1//FGF10//FGFR1//KDR//MEOX2//SHB//TEK//SCG2//CALCRL//APOLD1//CXCL12//TGFBR2//FOXC1//NTRK2//FZD4//TIPARP//HEG1//MYOCD//CD44//FGF2//PBX1//TCF21//SPRY1//SFRP1//DLC1//SMAD9//MEF2C//PTHLH//ANGPT1//PARVA//SLIT2//CPE//ANK2//CACNB4//CNTN1//DPYSL3//GFRA1//ITGA9//LAMA2//MYH10//MYH11//OPHN1//PRNP//SLIT3//TRPC1//MYL9//CAP2//BOC//KCNH1//CDON//IGF1//BAI3//SERPINF1//DMD//FAIM2//NR4A2//DCLK1//NFI…
GO:0072358	cardiovascular system development	Biological process	54	769	428	14747	2.41951	1.38578e-09	6.6916e-07	8.85831	APOD//CAV1//EPAS1//FGF10//FGFR1//KDR//MEOX2//SHB//TEK//SCG2//CALCRL//APOLD1//MEF2C//TGFBR2//TGFBR3//PPAP2B//CXCL12//FOXC1//NTRK2//FZD4//TIPARP//HEG1//MYOCD//FRZB//SFRP1//TCF21//CDH5//RECK//ANGPT1//PARVA//FGF2//SLIT2//DLC1//CPE//ANK2//OXCT1//VCAM1//OSR1//MYH10//TTN//BAI3//SERPINF1//AQP1//C3//CD34//CMA1//PTGIS//PLN//MYH11//ACTC1//ADAMTS1//IGF1//ERRFI1//ACTA2
GO:0072359	circulatory system development	Biological process	54	769	428	14747	2.41951	1.38578e-09	6.6916e-07	8.85831	APOD//CAV1//EPAS1//FGF10//FGFR1//KDR//MEOX2//SHB//TEK//SCG2//CALCRL//APOLD1//MEF2C//TGFBR2//TGFBR3//PPAP2B//CXCL12//FOXC1//NTRK2//FZD4//TIPARP//HEG1//MYOCD//FRZB//SFRP1//TCF21//CDH5//RECK//ANGPT1//PARVA//FGF2//SLIT2//DLC1//CPE//ANK2//OXCT1//VCAM1//OSR1//MYH10//TTN//BAI3//SERPINF1//AQP1//C3//CD34//CMA1//PTGIS//PLN//MYH11//ACTC1//ADAMTS1//IGF1//ERRFI1//ACTA2
GO:0031589	cell-substrate adhesion	Biological process	26	222	428	14747	4.03534	1.47473e-09	6.6916e-07	8.83129	PIK3R1//CD36//CCL21//SFRP1//CD44//ECM2//TEK//TNXB//ITGA8//FBLN5//SORBS1//LYVE1//FREM1//VIT//ABI3BP//SMOC2//CCDC80//FZD4//BVES//PARVA//CD34//ARHGAP6//DLC1//KDR//APOD//ANGPT1
GO:0009653	anatomical structure morphogenesis	Biological process	106	2071	428	14747	1.76354	1.54346e-09	6.6916e-07	8.8115	MGP//APOD//CAV1//EPAS1//FGF10//FGFR1//KDR//MEOX2//SHB//TEK//SCG2//CALCRL//APOLD1//CXCL12//TGFBR2//FOXC1//NTRK2//FZD4//TIPARP//HEG1//MYOCD//CD44//FGF2//PBX1//TCF21//PPAP2B//SPRY1//TGFBR3//SFRP1//DLC1//SMAD9//MEF2C//PTHLH//ANGPT1//PARVA//SLIT2//CPE//SLIT3//ANK2//CACNB4//CNTN1//DPYSL3//GFRA1//ITGA9//LAMA2//MYH10//MYH11//OPHN1//PRNP//TRPC1//MYL9//CAP2//BOC//KCNH1//CDON//KIT//WASF3//FERMT2//BVES//PALM…
GO:0007275	multicellular organismal development	Biological process	171	3972	428	14747	1.48336	2.06207e-09	8.19503e-07	8.6857	COL19A1//FGFR1//FOXC1//FRZB//IGF1//IGFBP4//PTHLH//TLL1//PAPSS2//MGP//APOD//CAV1//EPAS1//FGF10//KDR//MEOX2//SHB//TEK//SCG2//CALCRL//APOLD1//KIT//ADAMTS1//MEF2C//TGFBR2//TGFBR3//PPAP2B//CXCL12//NTRK2//FZD4//TIPARP//HEG1//MYOCD//CST3//CHRDL1//OSR1//ITGA8//SLIT2//SPRY1//RDH10//SMAD9//SFRP1//TCF21//CD44//FGF2//PBX1//ANGPT1//MYH10//TTN//EDNRB//NR4A2//NR2F1//DCLK1//GFRA1//TENC1//ARID5B//DLC1//LDB2//APCD…
GO:0061061	muscle structure development	Biological process	39	464	428	14747	2.89605	2.47901e-09	9.09416e-07	8.60572	CRYAB//DMD//IGF1//LAMA2//MEF2C//SGCD//TAGLN//BVES//CHODL//CAV1//COL19A1//MEOX2//FOXP2//KCNH1//CDON//CACNB4//MUSK//MYOCD//TCF21//TMOD1//ACTC1//TTN//MYH11//ANK2//EDNRB//BOC//FGF10//EPAS1//ARID5B//RCAN1//FLNC//MYH10//FOXC1//TGFBR3//TGFBR2//FGF2//FGFR1//CNTFR//ITGA8
GO:0072001	renal system development	Biological process	27	246	428	14747	3.78171	2.99672e-09	1.02081e-06	8.52335	FGF10//FOXC1//ITGA8//SLIT2//SPRY1//RDH10//FGFR1//SMAD9//SFRP1//TCF21//OSR1//CD44//FGF2//PBX1//GFRA1//ADAMTS1//TENC1//TIPARP//ARID5B//MYOCD//GCNT4//MEF2C//CD34//ANGPT1//TEK//GPC3//ACTA2
GO:0048856	anatomical structure development	Biological process	169	3934	428	14747	1.48017	3.30748e-09	1.05156e-06	8.4805	COL19A1//FGFR1//FOXC1//FRZB//IGF1//IGFBP4//PTHLH//TLL1//PAPSS2//MGP//APOD//CAV1//EPAS1//FGF10//KDR//MEOX2//SHB//TEK//SCG2//CALCRL//APOLD1//KIT//ADAMTS1//MEF2C//TGFBR2//TGFBR3//PPAP2B//CXCL12//NTRK2//FZD4//TIPARP//HEG1//MYOCD//CST3//CHRDL1//OSR1//ITGA8//SLIT2//SPRY1//RDH10//SMAD9//SFRP1//TCF21//CD44//FGF2//PBX1//ANGPT1//MYH10//TTN//EDNRB//NR4A2//NR2F1//DCLK1//GFRA1//TENC1//ARID5B//DLC1//LDB2//APCD…
GO:0001655	urogenital system development	Biological process	29	285	428	14747	3.50601	4.46188e-09	1.32992e-06	8.35048	FGF10//FOXC1//ITGA8//SLIT2//SPRY1//RDH10//FGFR1//SMAD9//SFRP1//TCF21//OSR1//CD44//FGF2//PBX1//GFRA1//ADAMTS1//TENC1//TIPARP//ARID5B//MYOCD//IGF1//SERPINF1//GCNT4//MEF2C//CD34//ANGPT1//TEK//GPC3//ACTA2
GO:0001568	blood vessel development	Biological process	40	498	428	14747	2.76752	5.6365e-09	1.5812e-06	8.24899	APOD//CAV1//EPAS1//FGF10//FGFR1//KDR//MEOX2//SHB//TEK//SCG2//CALCRL//APOLD1//CXCL12//TGFBR2//FOXC1//NTRK2//FZD4//TIPARP//HEG1//MYOCD//CDH5//RECK//ANGPT1//PARVA//FGF2//SLIT2//BAI3//SERPINF1//SFRP1//AQP1//C3//CD34//CMA1//PTGIS//ACTA2//OSR1//TCF21//MEF2C//TGFBR3//PPAP2B
GO:0032502	developmental process	Biological process	186	4496	428	14747	1.42543	6.24194e-09	1.65377e-06	8.20468	COL19A1//FGFR1//FOXC1//FRZB//IGF1//IGFBP4//PTHLH//TLL1//PAPSS2//MGP//APOD//CAV1//EPAS1//FGF10//KDR//MEOX2//SHB//TEK//SCG2//CALCRL//APOLD1//KIT//ADAMTS1//MEF2C//TGFBR2//TGFBR3//PPAP2B//CXCL12//NTRK2//FZD4//TIPARP//HEG1//MYOCD//SFRP1//CST3//CHRDL1//OSR1//ITGA8//SLIT2//SPRY1//RDH10//SMAD9//TCF21//CD44//FGF2//PBX1//ANGPT1//MYH10//TTN//CDON//EDNRB//NR4A2//NR2F1//DCLK1//GFRA1//TENC1//ARID5B//DLC1//LDB2…
GO:0044699	single-organism process	Biological process	362	10796	428	14747	1.15533	9.2757e-09	2.3282e-06	8.03265	WEE1//CCNC//DIRAS3//SPDYA//CETN2//PRKAR2B//CAV1//FGFR1//MEF2C//MAPK4//SCG2//DOK5//FGF2//LPAR1//FGF10//GHR//KIT//TACC1//MYH10//COL19A1//FOXC1//FRZB//IGF1//IGFBP4//PTHLH//TLL1//PAPSS2//MGP//CHRDL2//CHRDL1//IGSF10//KCNMB4//APOD//EPAS1//KDR//MEOX2//SHB//TEK//CALCRL//APOLD1//SPA17//ADAMTS1//EMP1//TGFBR3//FBLN5//MYOCD//TGFBR2//PPAP2B//CXCL12//NTRK2//FZD4//TIPARP//HEG1//PTPRD//SELP//VCAM1//NLGN1//CADM3/…
GO:0050896	response to stimulus	Biological process	250	6642	428	14747	1.29688	1.21667e-08	2.90115e-06	7.91483	CAV1//FGFR1//MEF2C//MAPK4//SCG2//DOK5//FGF2//LPAR1//FGF10//GHR//KIT//APOD//MYOCD//GNG7//CRYAB//CST3//EPAS1//KCNMA1//SMAD9//NR4A2//SOD3//TGFBR3//VCAM1//PDLIM1//APOLD1//MYH10//C3//FCER1A//CLU//A2M//PTX3//CNTFR//GNAL//GCNT4//COLEC12//CD44//CCL21//ANO6//ANXA1//IL6ST//SLIT2//DARC//HTN3//CTSG//ACTA2//CHRM2//CXCL12//DCLK1//ANGPT1//CD36//CFD//F13A1//IGF1//PDE1A//PIK3R1//PRKAR2B//SELP//TEK//TTN//WEE1//TFP…
GO:0048513	organ development	Biological process	114	2417	428	14747	1.62513	3.44023e-08	7.8126e-06	7.46341	MGP//FOXC1//KDR//KIT//ADAMTS1//CST3//CHRDL1//FGF10//ITGA8//SLIT2//SPRY1//RDH10//EDNRB//FGF2//FGFR1//GFRA1//TCF21//TENC1//TIPARP//ARID5B//OSR1//TGFBR3//EPAS1//LDB2//APCDD1//MEF2C//PTHLH//NFIB//CRYAB//TGFBR2//CDON//SFRP1//DLC1//PARVA//HEG1//CPE//MYOCD//ANK2//PBX1//SLIT3//APOD//CLN5//FRZB//NNAT//OXCT1//CXCL12//SEPP1//FZD4//PCDH18//CADM2//TEK//VCAM1//CALCRL//MYH10//TTN//DMD//IGF1//LAMA2//SGCD//TAGLN/…
GO:0003012	muscle system process	Biological process	28	295	428	14747	3.27036	3.78048e-08	8.19505e-06	7.42245	TTN//ACTA2//ACTG2//CRYAB//DES//MYH11//FXYD1//SCN7A//TPM2//MYL9//SORBS1//LMOD1//CALCRL//CNN3//CAV1//CNN1//CASQ2//MYOCD//IGF1//IL6ST//ANK2//DMD//PLN//EDNRB//PIK3C2A//ACTC1//TMOD1//KCNMA1
GO:0006936	muscle contraction	Biological process	26	263	428	14747	3.40626	5.16036e-08	1.06999e-05	7.28732	CALCRL//MYL9//CNN3//MYH11//CAV1//CNN1//CASQ2//TTN//MYOCD//ANK2//DMD//PLN//EDNRB//ACTA2//PIK3C2A//ACTC1//DES//TMOD1//TPM2//KCNMA1//ACTG2//CRYAB//FXYD1//SCN7A//SORBS1//LMOD1
GO:0007517	muscle organ development	Biological process	30	343	428	14747	3.01361	7.72694e-08	1.53541e-05	7.11199	CAV1//COL19A1//MEF2C//MEOX2//FOXP2//KCNH1//CDON//CACNB4//MUSK//MYOCD//TCF21//DMD//IGF1//BOC//ARID5B//RCAN1//ACTC1//TTN//FOXC1//TGFBR3//TGFBR2//FGF2//FGFR1//CNTFR//CRYAB//LAMA2//SGCD//TAGLN//BVES//CHODL
GO:0009605	response to external stimulus	Biological process	69	1247	428	14747	1.90653	1.19782e-07	2.28495e-05	6.92161	MYOCD//C3//FCER1A//A2M//CCL21//ANO6//KIT//ANXA1//IL6ST//SLIT2//FGF2//CXCL12//CCRL1//RCAN1//TGFBR2//ANK2//CACNB4//CNTN1//DPYSL3//FGFR1//GFRA1//ITGA9//LAMA2//MYH10//MYH11//OPHN1//PRNP//SLIT3//TRPC1//MYL9//CAP2//BOC//GATM//OXCT1//VCAM1//LIPG//CAV1//PDK4//SFRP1//SELP//NTRK2//AQP1//CD36//CD34//CFH//PTGER3//CST3//NR4A2//GHR//TTN//FOXP2//SCG2//EDNRB//CMA1//PTGIS//TEK//CALCRL//FABP4//PLA2G2A//ANGPT1//FGF…
GO:0044767	single-organism developmental process	Biological process	147	3455	428	14747	1.46598	1.38738e-07	2.54477e-05	6.85781	MGP//APOD//CAV1//EPAS1//FGF10//FGFR1//KDR//MEOX2//SHB//TEK//SCG2//CALCRL//APOLD1//FOXC1//KIT//ADAMTS1//MEF2C//TGFBR2//TGFBR3//PPAP2B//CXCL12//NTRK2//FZD4//TIPARP//HEG1//MYOCD//CST3//CHRDL1//ITGA8//SLIT2//SPRY1//RDH10//CD44//FGF2//PBX1//TCF21//ANGPT1//MYH10//TTN//EDNRB//GFRA1//TENC1//ARID5B//OSR1//SFRP1//DLC1//SMAD9//CDH5//RECK//PTHLH//PARVA//CRYAB//CDON//CPE//ANK2//CNTFR//NME5//GATM//EDA2R//FOXP2…
GO:0030198	extracellular matrix organization	Biological process	22	209	428	14747	3.62691	1.87095e-07	3.25643e-05	6.72794	CST3//CMA1//CTSG//DPT//FOXC1//TNXB//COL14A1//MFAP5//MYH11//FBLN5//COL19A1//ECM2//FBLN1//VIT//TLL1//RECK//ITGA8//GLT25D2//ABI3BP//SMOC2//CRISPLD2//CCDC80
GO:0003008	system process	Biological process	86	1711	428	14747	1.73184	1.91193e-07	3.25643e-05	6.71853	PLN//ANK2//CASQ2//DMD//EPAS1//NLGN1//HEG1//CORIN//CAV1//EDNRB//CD34//AQP1//TTN//ACTA2//ACTG2//CRYAB//DES//MYH11//FXYD1//SCN7A//TPM2//MYL9//SORBS1//LMOD1//CALCRL//CNN3//CNN1//CACNB4//GNAL//GNG7//KCNH1//KCNMA1//PMP22//ABCC9//PDE7B//KCNMB4//KCNIP1//NCALD//TMOD2//BCHE//CLN5//EYA4//EFEMP1//RORB//TIMP3//RDH10//FGFR1//FZD4//SOBP//MEF2C//PRNP//VIP//NTRK2//PRKAR2B//PTN//MUSK//ITGA8//RCAN1//MEOX2//CXCL12//…
GO:0043062	extracellular structure organization	Biological process	22	210	428	14747	3.60964	2.03477e-07	3.34614e-05	6.69149	CST3//CMA1//CTSG//COL19A1//ECM2//FBLN1//VIT//TLL1//COL14A1//RECK//ITGA8//GLT25D2//ABI3BP//SMOC2//CRISPLD2//CCDC80//DPT//FOXC1//TNXB//MFAP5//MYH11//FBLN5
GO:0060537	muscle tissue development	Biological process	28	322	428	14747	2.99614	2.38971e-07	3.79884e-05	6.62166	CAV1//COL19A1//MEF2C//MEOX2//FOXP2//KCNH1//CDON//CACNB4//MUSK//MYOCD//TCF21//DMD//IGF1//BOC//PLN//MYH11//TTN//RCAN1//ITGA8//TIPARP//ACTC1//MYH10//FOXC1//TGFBR3//TGFBR2//FGF2//FGFR1//OSR1
GO:0007399	nervous system development	Biological process	86	1729	428	14747	1.71381	3.01725e-07	4.64169e-05	6.52039	FGFR1//MYH10//NTRK2//NR4A2//NR2F1//DCLK1//SFRP1//DLC1//ANK2//CACNB4//CNTN1//DPYSL3//GFRA1//ITGA9//LAMA2//MYH11//OPHN1//PRNP//SLIT3//TRPC1//SLIT2//MYL9//CAP2//BOC//NLGN1//RCAN1//RCAN2//APOD//CLN5//CST3//FOXC1//FRZB//NNAT//OXCT1//CXCL12//SEPP1//TGFBR2//FZD4//PCDH18//CADM2//EDNRB//PMP22//DMD//MUSK//FGF2//IGF1//NFIB//LPAR1//WASF3//MAP1B//PTPRS//FAIM2//FOXP2//NME5//AQP1//FGF10//TACC1//CDON//ASPA//MEF2…
GO:0007160	cell-matrix adhesion	Biological process	18	149	428	14747	4.16242	3.1954e-07	4.76214e-05	6.49547	PIK3R1//CD36//CCL21//SFRP1//CD34//ARHGAP6//DLC1//SORBS1//KDR//TEK//APOD//CD44//ECM2//TNXB//ITGA8//FBLN5//LYVE1//FREM1
GO:0023052	signaling	Biological process	185	4704	428	14747	1.35508	4.05351e-07	5.68564e-05	6.39217	CAV1//FGFR1//MEF2C//MAPK4//SCG2//DOK5//FGF2//LPAR1//FGF10//GHR//KIT//SPRY1//FCER1A//CLU//BVES//COLEC12//CD44//FRZB//FZD4//ZRANB1//APCDD1//ANXA1//BMX//C3//CD34//CNTFR//RCAN1//EPAS1//ERG//FGF7//GEM//GNAL//GNG11//IGF1//IGFBP4//MFAP4//PPP1R12A//NR4A2//OPHN1//PDE1A//PRKAR2B//RLN1//CXCL12//SHB//TEK//NR2F1//TNXB//SPARCL1//RGS5//PTPLA//CAP2//IQGAP2//PDE7B//KCNIP1//SPA17//SLC44A2//SMOC2//CNTNAP3//PPP1R1C/…
GO:0044700	single organism signaling	Biological process	185	4704	428	14747	1.35508	4.05351e-07	5.68564e-05	6.39217	CAV1//FGFR1//MEF2C//MAPK4//SCG2//DOK5//FGF2//LPAR1//FGF10//GHR//KIT//SPRY1//FCER1A//CLU//BVES//COLEC12//CD44//FRZB//FZD4//ZRANB1//APCDD1//ANXA1//BMX//C3//CD34//CNTFR//RCAN1//EPAS1//ERG//FGF7//GEM//GNAL//GNG11//IGF1//IGFBP4//MFAP4//PPP1R12A//NR4A2//OPHN1//PDE1A//PRKAR2B//RLN1//CXCL12//SHB//TEK//NR2F1//TNXB//SPARCL1//RGS5//PTPLA//CAP2//IQGAP2//PDE7B//KCNIP1//SPA17//SLC44A2//SMOC2//CNTNAP3//PPP1R1C/…
GO:0048514	blood vessel morphogenesis	Biological process	33	438	428	14747	2.59597	5.63138e-07	7.67316e-05	6.24939	APOD//CAV1//EPAS1//FGF10//FGFR1//KDR//MEOX2//SHB//TEK//SCG2//CALCRL//APOLD1//CXCL12//TGFBR2//FOXC1//NTRK2//FZD4//TIPARP//HEG1//MYOCD//ANGPT1//PARVA//FGF2//SLIT2//BAI3//SERPINF1//SFRP1//AQP1//C3//CD34//CMA1//PTGIS//TCF21
GO:0060548	negative regulation of cell death	Biological process	42	637	428	14747	2.2718	5.94949e-07	7.88143e-05	6.22552	ANGPT1//ANXA1//AQP1//CD44//CLU//CRYAB//EDNRB//FGF10//FGFR1//FOXC1//IGF1//IL6ST//KDR//MEF2C//PIK3R1//PRNP//PTGFR//CXCL12//SFRP1//TEK//VIP//SCG2//NME5//HIPK3//FAIM2//TAF9B//OSR1//MYOCD//KIT//KANK2//CNTFR//NTRK2//NR4A2//ITSN1//CD34//GPAM//GHR//CCL21//CAV1//PDK4//CST3//FGF2
GO:0007165	signal transduction	Biological process	168	4196	428	14747	1.37954	6.85771e-07	8.83903e-05	6.16382	CAV1//FGFR1//MEF2C//MAPK4//SCG2//DOK5//FGF2//LPAR1//FGF10//GHR//KIT//CLU//COLEC12//CD44//FRZB//FZD4//ZRANB1//APCDD1//KDR//MUSK//NTRK2//ROR1//TEK//ANGPTL1//BMX//PLCB4//PRKAR2B//DCLK1//TENC1//PREX2//ASB5//DCDC1//ERRFI1//TSPYL2//ANXA1//CD36//EDNRB//GEM//GFRA1//KLRB1//LIFR//KLRG1//CD160//GNG7//ANGPT1//EFEMP1//PDE1A//PIK3C2A//PIK3R1//SPRY1//CCNC//SMAD9//TGFBR2//TGFBR3//FMOD//PTN//PTPRD//BAI3//C3//CHRM…
GO:0007420	brain development	Biological process	36	507	428	14747	2.44655	7.08931e-07	8.89709e-05	6.1494	CNTN1//PTPRS//FAIM2//FOXP2//DLC1//NME5//MYH10//AQP1//NFIB//FGF2//SLIT2//FGFR1//IGF1//FGF10//NR4A2//NTRK2//TACC1//CDON//NR2F1//DCLK1//CMA1//SMAD9//FZD4//APOD//CLN5//CST3//FOXC1//FRZB//NNAT//OXCT1//CXCL12//SEPP1//SFRP1//TGFBR2//PCDH18//CADM2
GO:0048468	cell development	Biological process	76	1496	428	14747	1.75042	7.70582e-07	9.40136e-05	6.11318	EDNRB//TGFBR3//HEG1//PTHLH//CXCL12//KIT//NME5//ANK2//CACNB4//CNTN1//DPYSL3//FGFR1//GFRA1//ITGA9//LAMA2//MYH10//MYH11//OPHN1//PRNP//SLIT3//TRPC1//SLIT2//MYL9//CAP2//BOC//MUSK//DMD//SFRP1//FRZB//MYOCD//NTRK2//LPAR1//PMP22//WASF3//APOD//FOXC1//RDH10//IGF1//MAP1B//NR4A2//DCLK1//NFIB//ASPA//MEF2C//TMOD1//ACTC1//TTN//PRICKLE2//TEK//FZD4//BVES//PARVA//FGF10//LDB2//RORB//CLN5//NLGN1//PBX1//ZEB1//CDON//FG…
GO:0051716	cellular response to stimulus	Biological process	196	5102	428	14747	1.32366	7.88539e-07	9.40136e-05	6.10318	CAV1//FGFR1//MEF2C//MAPK4//SCG2//DOK5//FGF2//LPAR1//FGF10//GHR//KIT//MYOCD//CLU//COLEC12//CCL21//SLIT2//CD44//FRZB//FZD4//ZRANB1//APCDD1//ANXA1//BMX//C3//CD34//CNTFR//RCAN1//EPAS1//ERG//FGF7//GEM//GNAL//GNG11//IGF1//IGFBP4//MFAP4//PPP1R12A//NR4A2//OPHN1//PDE1A//PRKAR2B//RLN1//CXCL12//SHB//TEK//NR2F1//TNXB//SPARCL1//RGS5//PTPLA//CAP2//IQGAP2//PDE7B//KCNIP1//SPA17//SLC44A2//SMOC2//CNTNAP3//PPP1R1C/…
GO:0007154	cell communication	Biological process	187	4814	428	14747	1.33843	8.34331e-07	9.70469e-05	6.07866	CAV1//FGFR1//MEF2C//MAPK4//SCG2//DOK5//FGF2//LPAR1//FGF10//GHR//KIT//MYOCD//SPRY1//FCER1A//CLU//COLEC12//CD44//FRZB//FZD4//ZRANB1//APCDD1//ANXA1//BMX//C3//CD34//CNTFR//RCAN1//EPAS1//ERG//FGF7//GEM//GNAL//GNG11//IGF1//IGFBP4//MFAP4//PPP1R12A//NR4A2//OPHN1//PDE1A//PRKAR2B//RLN1//CXCL12//SHB//TEK//NR2F1//TNXB//SPARCL1//RGS5//PTPLA//CAP2//IQGAP2//PDE7B//KCNIP1//SPA17//SLC44A2//SMOC2//CNTNAP3//PPP1R1C…
GO:0018108	peptidyl-tyrosine phosphorylation	Biological process	20	201	428	14747	3.42842	1.64993e-06	0.000187346	5.78253	ERRFI1//KDR//IL6ST//KIT//GHR//IGF1//CAV1//PDGFD//ANGPT1//CD36//CD44//FCER1A//FGF7//FGF10//PPAP2B//SFRP1//EFEMP1//FGFR1//TEK//WEE1
GO:0009888	tissue development	Biological process	67	1288	428	14747	1.79233	1.74034e-06	0.000193016	5.75937	MGP//CXCL12//TGFBR2//CD44//FGF2//PBX1//TCF21//EDNRB//TGFBR3//SFRP1//DLC1//HEG1//LDB2//APCDD1//MEF2C//FGFR1//NFIB//OSR1//CD34//KDR//PTHLH//BMX//CAV1//COL19A1//MEOX2//FOXP2//KCNH1//CDON//CACNB4//MUSK//DMD//EMP1//FGF7//UGCG//EDA2R//CST3//MYOCD//FOXC1//RDH10//FRZB//IGF1//ANXA1//PTN//FGF10//HTN3//EFEMP1//APOD//GATM//ERRFI1//APOLD1//BOC//GCNT4//PLN//MYH11//TTN//RCAN1//ITGA8//TIPARP//SLIT2//SMAD9//CHRDL…
GO:0018212	peptidyl-tyrosine modification	Biological process	20	203	428	14747	3.39464	1.92586e-06	0.000205048	5.71537	ERRFI1//EFEMP1//FGFR1//KDR//KIT//TEK//WEE1//IL6ST//GHR//IGF1//CAV1//PDGFD//ANGPT1//CD36//CD44//FCER1A//FGF7//FGF10//PPAP2B//SFRP1
GO:0042221	response to chemical stimulus	Biological process	120	2786	428	14747	1.48409	1.93482e-06	0.000205048	5.71336	APOD//CAV1//GNAL//NR4A2//CCL21//KIT//SLIT2//KCNMB4//KCNIP1//ALDH1A1//FMO1//GSTA2//GSTM5//MAT2A//PTGIS//PAPSS2//FGF2//CXCL12//CCRL1//GPX3//TSPYL2//CCNC//SMAD9//TGFBR2//TGFBR3//FMOD//ANK2//CACNB4//CNTN1//DPYSL3//FGFR1//GFRA1//ITGA9//LAMA2//MYH10//MYH11//OPHN1//PRNP//SLIT3//TRPC1//MYL9//CAP2//BOC//GATM//OXCT1//VCAM1//LIPG//FGF7//FGF10//PDK4//PIK3C2A//PIK3R1//SORBS1//CAB39L//PDE1A//PRKAR2B//ACTC1//AN…
GO:0032101	regulation of response to external stimulus	Biological process	29	382	428	14747	2.61574	2.39055e-06	0.000247838	5.6215	C3//FCER1A//A2M//ANO6//ANXA1//IL6ST//SLIT2//SELP//CAV1//CD36//CD34//CFH//PTGER3//TGFBR2//CMA1//PTGIS//TEK//CALCRL//FABP4//PLA2G2A//CCL21//KDR//FGF10//CXCL12//SCG2//FGF2//LPAR1//APOD//ANKRD42
GO:0010810	regulation of cell-substrate adhesion	Biological process	14	107	428	14747	4.50821	2.52812e-06	0.000256524	5.5972	PIK3R1//CD36//CCL21//SFRP1//ECM2//VIT//ABI3BP//SMOC2//CCDC80//FZD4//KDR//TEK//APOD//ARHGAP6
GO:0044763	single-organism cellular process	Biological process	325	9709	428	14747	1.15337	2.84123e-06	0.000282288	5.54649	WEE1//CCNC//DIRAS3//SPDYA//CETN2//PRKAR2B//CAV1//FGFR1//MEF2C//MAPK4//SCG2//DOK5//FGF2//LPAR1//FGF10//GHR//KIT//TACC1//MYH10//MGP//KCNMB4//SPA17//EMP1//TGFBR3//IGFBP4//FBLN5//MYOCD//FOXC1//KDR//NTRK2//TGFBR2//FZD4//TIPARP//HEG1//PTPRD//SELP//VCAM1//NLGN1//CADM3//CAPN6//MAP1B//SFRP1//CXCL12//CDON//EDNRB//SPRY1//NR4A2//NR2F1//DCLK1//CCL21//CST3//FCER1A//CLU//SRPX//PIK3R1//CD36//SLIT2//NFIB//OSR1//P…
GO:0016477	cell migration	Biological process	49	851	428	14747	1.98393	3.40096e-06	0.000331004	5.4684	CXCL12//EDNRB//FGFR1//MYH10//NTRK2//NR4A2//NR2F1//DCLK1//FGF2//KDR//SLIT2//CCL21//KIT//BDKRB1//SELP//OPHN1//FOXC1//PPAP2A//PPAP2B//ANGPT1//TEK//FGF10//TGFBR3//TGFBR2//TNS1//ARID5B//IGF1//LAMA2//NEXN//PIK3R1//PTP4A1//DPYSL3//SFRP1//DLC1//PODN//ITGA9//SCG2//CAV1//CD34//JAM2//VCAM1//FGF7//PARVA//LPAR1//APOD//GFRA1//NFATC2//GPC6//ZRANB1
GO:0007166	cell surface receptor signaling pathway	Biological process	104	2349	428	14747	1.52549	3.62427e-06	0.000345683	5.44078	CAV1//CD44//FRZB//FZD4//ZRANB1//APCDD1//KDR//MUSK//NTRK2//ROR1//TEK//ANGPTL1//DOK5//ERRFI1//GNG7//ANGPT1//EFEMP1//PDE1A//PIK3C2A//PIK3R1//PRKAR2B//SPRY1//CCNC//SMAD9//TGFBR2//TGFBR3//FMOD//PTN//PTPRD//BAI3//C3//CHRM2//LPAR1//GNG11//PTGER3//PTGFR//CXCL12//VIP//AKAP12//GPR64//LPHN3//CCRL1//ELTD1//PREX2//CALCRL//GLP2R//GNAL//PTHLH//EDNRB//BDKRB1//PPAP2A//CACNB4//CPE//CNTN1//FOXC1//CDON//BOC//ITGA9//…
GO:0040011	locomotion	Biological process	65	1266	428	14747	1.76905	3.94868e-06	0.000364095	5.40355	SPA17//CXCL12//EDNRB//FGFR1//MYH10//NTRK2//NR4A2//NR2F1//DCLK1//FGF2//KDR//SLIT2//CCL21//KIT//BDKRB1//SELP//OPHN1//CCRL1//ANK2//CACNB4//CNTN1//DPYSL3//GFRA1//ITGA9//LAMA2//MYH11//PRNP//SLIT3//TRPC1//MYL9//CAP2//BOC//FOXC1//PPAP2A//PPAP2B//ANGPT1//TEK//FGF10//TGFBR3//TGFBR2//TNS1//ARID5B//IGF1//NFATC2//GPC6//ZRANB1//NEXN//PIK3R1//PTP4A1//SFRP1//DLC1//PODN//FZD4//BVES//TTN//SCG2//CD34//CAV1//JAM2//…
GO:0003013	circulatory system process	Biological process	27	350	428	14747	2.658	3.97e-06	0.000364095	5.40121	PLN//ANK2//CASQ2//DMD//EPAS1//HEG1//CORIN//CAV1//RCAN1//MEOX2//CXCL12//CHRM2//DES//ACTA2//CD34//EDNRB//VIP//PIK3C2A//KCNMB4//TEK//ANGPT1//SLIT2//BDKRB1//FOXC1//ACTC1//TTN//KCNMA1
GO:0014706	striated muscle tissue development	Biological process	25	310	428	14747	2.77868	4.16484e-06	0.000374757	5.3804	CAV1//COL19A1//MEF2C//MEOX2//FOXP2//KCNH1//CDON//CACNB4//MUSK//MYOCD//TCF21//DMD//IGF1//BOC//PLN//MYH11//TTN//RCAN1//ACTC1//MYH10//FOXC1//TGFBR3//TGFBR2//FGF2//FGFR1
GO:0048869	cellular developmental process	Biological process	122	2891	428	14747	1.45402	4.38384e-06	0.000387158	5.35815	CAV1//FOXC1//KDR//NTRK2//TGFBR2//FZD4//TIPARP//HEG1//MYOCD//MEF2C//SFRP1//CDON//EDNRB//FGF2//FGF10//FGFR1//SPRY1//MYH10//NR4A2//NR2F1//DCLK1//TGFBR3//NFIB//OSR1//PTHLH//KIT//CXCL12//NME5//ANK2//CACNB4//CNTN1//DPYSL3//GFRA1//ITGA9//LAMA2//MYH11//OPHN1//PRNP//SLIT3//TRPC1//SLIT2//MYL9//CAP2//BOC//KCNH1//MUSK//DMD//DLC1//WASF3//FERMT2//BVES//PALMD//PARVA//RHOJ//IGF1//FRZB//CD36//PLA2G2A//LPAR1//PMP2…
GO:0007167	enzyme linked receptor protein signaling pathway	Biological process	50	886	428	14747	1.94445	4.71125e-06	0.000408508	5.32686	KDR//MUSK//NTRK2//ROR1//TEK//ANGPTL1//DOK5//ERRFI1//GNG7//ANGPT1//EFEMP1//PDE1A//PIK3C2A//PIK3R1//PRKAR2B//SPRY1//CCNC//SMAD9//TGFBR2//TGFBR3//FMOD//PTN//PTPRD//FGF2//FGF7//FGF10//FGFR1//PDK4//SORBS1//CAB39L//APOD//CHRDL1//ITGA8//MYOCD//CAV1//SFRP1//FZD4//GFRA1//KIT//IGF1//IGFBP4//CILP//TIPARP//ARID5B//GHR//FOXC1//MEF2C//ITSN1//IL6ST//LIFR
GO:0030154	cell differentiation	Biological process	116	2718	428	14747	1.47051	4.89515e-06	0.000416875	5.31023	CAV1//FOXC1//KDR//NTRK2//TGFBR2//FZD4//TIPARP//HEG1//MYOCD//MEF2C//SFRP1//CDON//EDNRB//FGF2//FGF10//FGFR1//SPRY1//MYH10//NR4A2//NR2F1//DCLK1//TGFBR3//NFIB//OSR1//PTHLH//KIT//CXCL12//NME5//ANK2//CACNB4//CNTN1//DPYSL3//GFRA1//ITGA9//LAMA2//MYH11//OPHN1//PRNP//SLIT3//TRPC1//SLIT2//MYL9//CAP2//BOC//KCNH1//MUSK//DMD//IGF1//FRZB//CD36//PLA2G2A//LPAR1//PMP22//WASF3//APOD//RDH10//MAP1B//FAIM2//CLN5//TACC…
GO:0009611	response to wounding	Biological process	58	1096	428	14747	1.82338	5.66894e-06	0.000457878	5.2465	MYH10//C3//FCER1A//A2M//CD44//VCAM1//ANO6//ANXA1//IL6ST//ANGPT1//CAV1//CD36//CLU//CFD//F13A1//IGF1//KCNMA1//PDE1A//PIK3R1//PRKAR2B//SELP//TEK//TTN//WEE1//TFPI2//PAPSS2//MMRN1//KCNMB4//PLSCR4//JAM2//BDKRB1//DARC//IGFBP4//KIT//PTX3//CCL21//SCG2//AOC3//KLRG1//APOD//CD34//CFH//PTGER3//FGF2//FGF10//TGFBR2//GATM//CST3//DPYSL3//CMA1//PTGIS//CALCRL//FABP4//PLA2G2A//ANKRD42//FGF7//LYVE1
GO:0030029	actin filament-based process	Biological process	33	487	428	14747	2.33477	5.70431e-06	0.000457878	5.2438	DPYSL3//OPHN1//TNXB//DLC1//FERMT2//DAAM2//RHOJ//CXCL12//ACTC1//MYH10//ARHGAP6//WASF3//DES//DMD//TMOD1//TPM2//TTN//MYH11//SLIT2//CCL21//EPB41L2//AQP1//CNN1//CNN3//FGF7//FGF10//KIT//SORBS1//SFRP1//PARVA//ANK2//PLN//TEK
GO:0010811	positive regulation of cell-substrate adhesion	Biological process	10	58	428	14747	5.94062	5.72642e-06	0.000457878	5.24212	CD36//CCL21//SFRP1//KDR//TEK//ECM2//VIT//ABI3BP//SMOC2//CCDC80
GO:0051174	regulation of phosphorus metabolic process	Biological process	64	1254	428	14747	1.7585	5.76067e-06	0.000457878	5.23953	CCNC//DIRAS3//FGF2//LPAR1//FGF10//GHR//KIT//CAV1//BDKRB1//PRNP//PPAP2B//SLIT2//C3//EDNRB//MUSK//TEK//CDON//ERRFI1//FABP4//TSPYL2//ANGPT1//GNAL//NTRK2//CAP2//FCER1A//PDK4//VIP//MEF2C//PTHLH//AKAP12//CALCRL//TGFBR2//BVES//ALDH1A1//DLC1//CNN3//PLN//SFRP1//PREX2//CCL21//DMD//CD44//PRKAR2B//SPRY1//PPP1R12A//IL6ST//IGF1//ARHGAP6//FGFR1//TPM2//TNXB//FZD4//HIPK3//RGS5//RGS22//PIK3R1//RCAN1//MYOCD//SPDYA/…
GO:0022603	regulation of anatomical structure morphogenesis	Biological process	38	605	428	14747	2.16415	6.57636e-06	0.000514142	5.18201	FGF2//FGF10//FGFR1//SPRY1//KDR//KIT//MYH10//DLC1//WASF3//FERMT2//BVES//PALMD//PARVA//RHOJ//SFRP1//TGFBR3//BAI3//SERPINF1//TEK//ZRANB1//SH3D19//CD44//CD34//TGFBR2//AQP1//C3//CMA1//PTGIS//MAP1B//NTRK2//SLIT2//PTPRD//CST3//FGF7//FOXP2//CD36//OSR1//NFIB
GO:0001822	kidney development	Biological process	19	203	428	14747	3.22491	7.37159e-06	0.000558017	5.13244	FGF10//FOXC1//ITGA8//SLIT2//SPRY1//RDH10//OSR1//TCF21//GCNT4//CD34//ANGPT1//TEK//MEF2C//ACTA2//GFRA1//ADAMTS1//TENC1//TIPARP//ARID5B
GO:0061448	connective tissue development	Biological process	19	203	428	14747	3.22491	7.37159e-06	0.000558017	5.13244	MGP//FGFR1//MEF2C//NFIB//OSR1//EFEMP1//PTHLH//CD44//SMAD9//TGFBR2//CHRDL2//GHR//FGF2//OXCT1//ARID5B//IGF1//FRZB//ACTA2//CD34
GO:0030324	lung development	Biological process	16	151	428	14747	3.65093	8.13216e-06	0.000599001	5.08979	IGF1//KDR//PTHLH//TCF21//ERRFI1//MYOCD//FOXP2//FGF10//RDH10//TGFBR2//FGFR1//NFIB//FGF7//EPAS1//FGF2//HEG1
GO:0019220	regulation of phosphate metabolic process	Biological process	63	1241	428	14747	1.74916	8.16421e-06	0.000599001	5.08809	CCNC//DIRAS3//FGF2//LPAR1//FGF10//GHR//KIT//CAV1//BDKRB1//PRNP//PPAP2B//SLIT2//C3//EDNRB//MUSK//TEK//CDON//ERRFI1//FABP4//TSPYL2//ANGPT1//GNAL//NTRK2//CAP2//FCER1A//VIP//MEF2C//PTHLH//AKAP12//CALCRL//TGFBR2//BVES//ALDH1A1//DLC1//CNN3//PLN//SFRP1//PREX2//CCL21//DMD//CD44//PRKAR2B//SPRY1//PPP1R12A//IL6ST//IGF1//ARHGAP6//FGFR1//TPM2//TNXB//FZD4//HIPK3//RGS5//RGS22//PIK3R1//RCAN1//MYOCD//SPDYA//GNG7/…
GO:0048286	lung alveolus development	Biological process	8	37	428	14747	7.44986	8.6894e-06	0.000619989	5.06101	FGF10//IGF1//KDR//PTHLH//TCF21//ERRFI1//MYOCD//FOXP2
GO:0048608	reproductive structure development	Biological process	22	263	428	14747	2.88222	8.84027e-06	0.000619989	5.05353	FOXC1//KDR//KIT//ADAMTS1//FRZB//SFRP1//OSR1//RDH10//GFRA1//ARID5B//TIPARP//FGF10//TEX15//FZD4//TCF21//CST3//MYOCD//CD44//IGF1//SERPINF1//SLIT3//SLIT2
GO:0061458	reproductive system development	Biological process	22	263	428	14747	2.88222	8.84027e-06	0.000619989	5.05353	FOXC1//KDR//KIT//ADAMTS1//FRZB//SFRP1//OSR1//RDH10//GFRA1//ARID5B//TIPARP//FGF10//TEX15//FZD4//TCF21//CST3//MYOCD//CD44//IGF1//SERPINF1//SLIT3//SLIT2
GO:0043069	negative regulation of programmed cell death	Biological process	38	614	428	14747	2.13243	9.22196e-06	0.000637385	5.03518	ANGPT1//ANXA1//AQP1//CD44//CLU//CRYAB//EDNRB//FGF10//FGFR1//FOXC1//IGF1//IL6ST//KDR//MEF2C//PIK3R1//PRNP//PTGFR//CXCL12//SFRP1//TEK//VIP//SCG2//NME5//HIPK3//FAIM2//TAF9B//OSR1//MYOCD//CNTFR//NTRK2//NR4A2//ITSN1//GPAM//CCL21//CAV1//PDK4//KIT//KANK2
GO:0006928	cellular component movement	Biological process	62	1221	428	14747	1.74959	9.65759e-06	0.000657958	5.01513	SPA17//CXCL12//EDNRB//FGFR1//MYH10//NTRK2//NR4A2//NR2F1//DCLK1//FGF2//KDR//SLIT2//CCL21//KIT//BDKRB1//SELP//NME5//OPHN1//FOXC1//PPAP2A//PPAP2B//ACTC1//ANGPT1//TEK//FGF10//TGFBR3//TGFBR2//TNS1//ARID5B//IGF1//GFRA1//NFATC2//GPC6//ZRANB1//DES//DMD//TMOD1//TPM2//TTN//LAMA2//NEXN//PIK3R1//PTP4A1//DPYSL3//SFRP1//DLC1//PODN//ITGA9//SCG2//MAP1B//CD34//CAV1//JAM2//VCAM1//FGF7//PARVA//LPAR1//ANK2//PLN//APO…
GO:0030323	respiratory tube development	Biological process	16	154	428	14747	3.5798	1.04621e-05	0.000702727	4.98038	EPAS1//FGF2//HEG1//IGF1//KDR//PTHLH//TCF21//ERRFI1//MYOCD//FOXP2//FGF10//RDH10//TGFBR2//FGFR1//NFIB//FGF7
GO:0008015	blood circulation	Biological process	26	349	428	14747	2.56689	1.11728e-05	0.000740044	4.95184	PLN//ANK2//CASQ2//DMD//EPAS1//CORIN//CAV1//CHRM2//DES//ACTA2//CD34//EDNRB//VIP//PIK3C2A//KCNMB4//TEK//ANGPT1//SLIT2//BDKRB1//FOXC1//ACTC1//TTN//KCNMA1//RCAN1//MEOX2//CXCL12
GO:0072012	glomerulus vasculature development	Biological process	6	19	428	14747	10.8807	1.13558e-05	0.000741859	4.94478	CD34//ACTA2//OSR1//TCF21//ANGPT1//TEK
GO:0007417	central nervous system development	Biological process	41	692	428	14747	2.04144	1.15431e-05	0.000743905	4.93768	APOD//CLN5//CST3//FOXC1//FRZB//NNAT//OXCT1//CXCL12//SEPP1//SFRP1//TGFBR2//FZD4//PCDH18//CADM2//WASF3//PTPRS//CNTN1//FAIM2//FOXP2//DLC1//NME5//MYH10//AQP1//NFIB//FGF2//SLIT2//FGFR1//IGF1//NR4A2//DCLK1//NTRK2//FGF10//TACC1//CDON//ASPA//NR2F1//CMA1//SMAD9//IL6ST//RCAN1//RCAN2
GO:0065007	biological regulation	Biological process	295	8713	428	14747	1.16658	1.25384e-05	0.000797273	4.90176	WEE1//CCNC//DIRAS3//CAV1//CD36//EDNRB//FGFR1//FOSB//MEF2C//NFIB//NFIX//ZEB1//TCF21//NR2F1//KANK2//TAF9B//MYOCD//OSR1//MAPK4//SCG2//DOK5//FGF2//LPAR1//FGF10//GHR//KIT//KCNMB4//PSTK//IGFBP4//FBLN5//SPRY1//ANXA1//C3//FCER1A//CLU//A2M//CD34//BVES//BDKRB1//PRNP//PPAP2B//SLIT2//MUSK//TEK//CDON//KDR//VIP//PIK3R1//CCL21//SFRP1//PLN//ANK2//CASQ2//DMD//EPAS1//TGFBR2//FOXP2//NLGN1//ANGPT1//RDH10//COLEC12//A…
GO:0007548	sex differentiation	Biological process	21	251	428	14747	2.88274	1.40868e-05	0.000883946	4.85119	FOXC1//KDR//KIT//ADAMTS1//SMAD9//FRZB//SFRP1//OSR1//RDH10//GFRA1//ARID5B//TIPARP//FGF10//TEX15//FZD4//TCF21//CST3//SLIT3//SLIT2//CNTFR//PBX1
GO:0048870	cell motility	Biological process	50	925	428	14747	1.86247	1.5254e-05	0.000932647	4.81662	SPA17//CXCL12//EDNRB//FGFR1//MYH10//NTRK2//NR4A2//NR2F1//DCLK1//FGF2//KDR//SLIT2//CCL21//KIT//BDKRB1//SELP//OPHN1//FOXC1//PPAP2A//PPAP2B//ANGPT1//TEK//FGF10//TGFBR3//TGFBR2//TNS1//ARID5B//IGF1//GFRA1//NFATC2//GPC6//ZRANB1//LAMA2//NEXN//PIK3R1//PTP4A1//DPYSL3//SFRP1//DLC1//PODN//ITGA9//SCG2//CAV1//CD34//JAM2//VCAM1//FGF7//PARVA//LPAR1//APOD
GO:0051674	localization of cell	Biological process	50	925	428	14747	1.86247	1.5254e-05	0.000932647	4.81662	SPA17//CXCL12//EDNRB//FGFR1//MYH10//NTRK2//NR4A2//NR2F1//DCLK1//FGF2//KDR//SLIT2//CCL21//KIT//BDKRB1//SELP//OPHN1//FOXC1//PPAP2A//PPAP2B//ANGPT1//TEK//FGF10//TGFBR3//TGFBR2//TNS1//ARID5B//IGF1//GFRA1//NFATC2//GPC6//ZRANB1//LAMA2//NEXN//PIK3R1//PTP4A1//DPYSL3//SFRP1//DLC1//PODN//ITGA9//SCG2//CD34//CAV1//JAM2//VCAM1//FGF7//PARVA//LPAR1//APOD
GO:0061437	renal system vasculature development	Biological process	6	20	428	14747	10.3367	1.5827e-05	0.000943485	4.8006	CD34//ANGPT1//TEK//ACTA2//OSR1//TCF21
GO:0061440	kidney vasculature development	Biological process	6	20	428	14747	10.3367	1.5827e-05	0.000943485	4.8006	CD34//ANGPT1//TEK//ACTA2//OSR1//TCF21
GO:0001525	angiogenesis	Biological process	26	362	428	14747	2.47471	2.11527e-05	0.0012454	4.67463	CXCL12//TGFBR2//ANGPT1//TEK//PARVA//FGF2//KDR//SLIT2//BAI3//SERPINF1//SFRP1//AQP1//C3//CD34//CMA1//PTGIS//APOD//CAV1//EPAS1//FGF10//FGFR1//MEOX2//SHB//SCG2//CALCRL//APOLD1
GO:0050793	regulation of developmental process	Biological process	70	1479	428	14747	1.63076	2.55678e-05	0.00148699	4.59231	FGF2//FGF10//FGFR1//SPRY1//TGFBR2//KDR//KIT//MYH10//DLC1//WASF3//FERMT2//BVES//PALMD//PARVA//RHOJ//MUSK//CST3//SFRP1//TGFBR3//FRZB//CD36//PLA2G2A//MYOCD//CNTN1//DMD//DPYSL3//NTRK2//LPAR1//PMP22//EDNRB//IGF1//BAI3//SERPINF1//TEK//ZRANB1//SH3D19//MGP//MEF2C//OSR1//CAV1//EFEMP1//PTHLH//CD44//LDB2//CD34//GHR//SMAD9//APOLD1//ERRFI1//ADAMTS9//BOC//NLGN1//PBX1//ZEB1//CDON//IL6ST//PIK3R1//AQP1//C3//CMA1/…
GO:0051239	regulation of multicellular organismal process	Biological process	82	1822	428	14747	1.55069	2.89604e-05	0.001664	4.5382	FGF2//FGF10//FGFR1//SPRY1//PLN//ANK2//CASQ2//DMD//EPAS1//NLGN1//ANO6//TGFBR2//CAV1//CORIN//EDNRB//CALCRL//MYL9//CNN1//CHRM2//DES//MUSK//VIP//MYOCD//AQP1//SELP//C3//IL6ST//IGF1//TGFBR3//CST3//SFRP1//CNTN1//DPYSL3//NTRK2//LPAR1//PMP22//LIPG//BAI3//SERPINF1//TEK//KCNMB4//CD36//CD34//PBX1//MEF2C//MGP//OSR1//PTGER3//WASF3//LAMA2//EFEMP1//PTHLH//DARC//PRNP//CD44//GHR//GPAM//NR4A2//PTGDS//FCER1A//APOLD1…
GO:0001570	vasculogenesis	Biological process	10	70	428	14747	4.92223	3.19198e-05	0.00181221	4.49594	CD34//CAV1//FOXC1//KDR//NTRK2//TGFBR2//FZD4//TIPARP//HEG1//MYOCD
GO:0008354	germ cell migration	Biological process	5	14	428	14747	12.3056	3.24287e-05	0.00181944	4.48907	KIT//FOXC1//CXCL12//PPAP2A//PPAP2B
GO:0014068	positive regulation of phosphatidylinositol 3-kinase cascade	Biological process	8	44	428	14747	6.26466	3.33877e-05	0.00183019	4.47641	ANGPT1//FGFR1//IGF1//KDR//KIT//NTRK2//SELP//TEK
GO:0060425	lung morphogenesis	Biological process	8	44	428	14747	6.26466	3.33877e-05	0.00183019	4.47641	RDH10//FGF10//IGF1//TGFBR2//FGF7//FOXP2//NFIB//TCF21
GO:0048518	positive regulation of biological process	Biological process	138	3513	428	14747	1.35351	3.64005e-05	0.00197266	4.43889	FGF2//LPAR1//FGF10//GHR//KIT//FGFR1//SPRY1//C3//FCER1A//A2M//BVES//EDNRB//MUSK//TEK//CDON//KDR//VIP//SCG2//CD36//CCL21//SFRP1//TGFBR2//FOXP2//ANGPT1//COLEC12//MEF2C//ANO6//IL6ST//BDKRB1//SELP//MYOCD//C7//CLU//CFD//CFH//PLAGL1//DLC1//TSPYL2//GNAL//NTRK2//CAP2//CNTFR//CST3//FGF7//IGF1//LIFR//PBX1//PTHLH//PTN//GLP2R//TSPYL5//SPDYA//AQP1//CAV1//ANK2//CD34//CD44//CNTN1//OSR1//AKAP12//NLGN1//PLA2G2A//E…
GO:0043066	negative regulation of apoptotic process	Biological process	36	606	428	14747	2.04687	3.80997e-05	0.00204155	4.41908	MYOCD//IGF1//CNTFR//MEF2C//NTRK2//NR4A2//ITSN1//GPAM//CCL21//CXCL12//SFRP1//ANGPT1//KDR//TEK//CAV1//PDK4//ANXA1//AQP1//CD44//CLU//CRYAB//EDNRB//FGF10//FGFR1//FOXC1//IL6ST//PIK3R1//PRNP//PTGFR//VIP//SCG2//NME5//HIPK3//FAIM2//TAF9B//OSR1
GO:0050673	epithelial cell proliferation	Biological process	19	229	428	14747	2.85876	4.03387e-05	0.0021375	4.39428	CD34//TEK//CAV1//SCG2//FGF2//KDR//VIP//FGF10//EDNRB//FGF7//IGF1//SFRP1//OSR1//TGFBR3//WFDC1//FOXP2//SERPINF1//NFIB//MEF2C
GO:0008283	cell proliferation	Biological process	72	1557	428	14747	1.59332	4.12929e-05	0.00215464	4.38412	CD34//TEK//CAV1//SCG2//FGF2//KDR//VIP//FGFR1//TGFBR2//FOXP2//CNTFR//CST3//EDNRB//FGF7//IGF1//IL6ST//KIT//LIFR//NTRK2//PBX1//PTHLH//PTN//SFRP1//GLP2R//TSPYL5//MYOCD//SPDYA//CDH5//DPT//FGF10//FRZB//PMP22//SLIT3//PPAP2A//SLIT2//ADAMTS1//SPRY1//DLC1//TENC1//KANK2//PODN//ANGPT1//TACC1//MEF2C//NFATC2//CXCL12//VCAM1//GPAM//ANXA1//IGFBP4//PRNP//AQP1//CALCRL//APOD//OGN//OSR1//TGFBR3//WFDC1//FOXC1//SRPX//S…
GO:0060541	respiratory system development	Biological process	16	172	428	14747	3.20517	4.15657e-05	0.00215464	4.38126	EPAS1//FGF2//HEG1//RDH10//IGF1//KDR//PTHLH//TCF21//ERRFI1//MYOCD//FOXP2//FGF10//TGFBR2//FGFR1//NFIB//FGF7
GO:0001657	ureteric bud development	Biological process	12	103	428	14747	4.01425	4.30113e-05	0.00218446	4.36642	CD44//FGF2//PBX1//TCF21//GPC3//FGFR1//FOXC1//SMAD9//SFRP1//SLIT2//SPRY1//OSR1
GO:0009887	organ morphogenesis	Biological process	44	808	428	14747	1.8763	4.30572e-05	0.00218446	4.36595	MGP//FGF2//FGF10//FGFR1//SPRY1//MEF2C//PTHLH//TGFBR3//DLC1//PARVA//HEG1//CPE//FGF7//TGFBR2//OSR1//RORB//ITGA8//SOBP//EYA4//FOXC1//AQP1//CD34//ERRFI1//NTRK2//TCF21//ARID5B//RDH10//TIPARP//ACTC1//TTN//CDON//SFRP1//TEK//ADAMTS1//GHR//CD44//IGF1//FOXP2//GCNT4//FRZB//FREM1//NFIB//PBX1//SLIT3
GO:0006027	glycosaminoglycan catabolic process	Biological process	9	59	428	14747	5.25594	4.66012e-05	0.00233938	4.3316	CD44//FGF2//LYVE1//FMOD//OMD//OGN//GPC5//GPC3//GPC6
GO:0042127	regulation of cell proliferation	Biological process	58	1185	428	14747	1.68643	5.5366e-05	0.00275042	4.25676	CAV1//SCG2//FGF2//KDR//TEK//VIP//FGFR1//TGFBR2//FOXP2//CNTFR//CST3//EDNRB//FGF7//IGF1//IL6ST//KIT//LIFR//NTRK2//PBX1//PTHLH//PTN//SFRP1//GLP2R//TSPYL5//MYOCD//SPDYA//CDH5//DPT//FGF10//FRZB//PMP22//SLIT3//PPAP2A//SLIT2//ADAMTS1//SPRY1//DLC1//TENC1//KANK2//PODN//ANGPT1//MEF2C//NFATC2//VCAM1//GPAM//PRNP//AQP1//CALCRL//APOD//OGN//OSR1//TGFBR3//WFDC1//SRPX//SERPINF1//CDON//NFIB//ANXA1
GO:0050789	regulation of biological process	Biological process	278	8229	428	14747	1.16401	5.79257e-05	0.00284792	4.23713	WEE1//CCNC//DIRAS3//CAV1//CD36//EDNRB//FGFR1//FOSB//MEF2C//NFIB//NFIX//ZEB1//TCF21//NR2F1//KANK2//TAF9B//MYOCD//OSR1//MAPK4//SCG2//DOK5//FGF2//LPAR1//FGF10//GHR//KIT//PSTK//IGFBP4//FBLN5//SPRY1//C3//FCER1A//CLU//A2M//BVES//BDKRB1//PRNP//PPAP2B//SLIT2//MUSK//TEK//CDON//KDR//VIP//PIK3R1//CCL21//SFRP1//PLN//ANK2//CASQ2//DMD//EPAS1//TGFBR2//FOXP2//NLGN1//ANGPT1//COLEC12//ANO6//ANXA1//IL6ST//SELP//COR…
GO:0050678	regulation of epithelial cell proliferation	Biological process	17	196	428	14747	2.9885	5.86952e-05	0.0028563	4.2314	CAV1//SCG2//FGF2//KDR//TEK//VIP//FGF10//FGF7//IGF1//SFRP1//OSR1//TGFBR3//WFDC1//FOXP2//SERPINF1//NFIB//EDNRB
GO:0050730	regulation of peptidyl-tyrosine phosphorylation	Biological process	15	160	428	14747	3.23021	6.57454e-05	0.00316707	4.18213	ERRFI1//IL6ST//KIT//GHR//IGF1//CAV1//ANGPT1//CD36//CD44//FCER1A//FGF7//FGF10//PPAP2B//SFRP1//PDGFD
GO:0046058	cAMP metabolic process	Biological process	12	108	428	14747	3.8284	6.88443e-05	0.00327215	4.16213	CALCRL//PDE8B//PDE7B//GNAL//NTRK2//CAP2//EDNRB//VIP//PTHLH//AKAP12//GNG7//CACNB4
GO:0045785	positive regulation of cell adhesion	Biological process	13	125	428	14747	3.58338	6.92991e-05	0.00327215	4.15927	CD36//CCL21//SFRP1//ECM2//VIT//ABI3BP//SMOC2//CCDC80//CD44//PPAP2B//KDR//TEK//ANGPT1
GO:0001501	skeletal system development	Biological process	26	389	428	14747	2.30295	7.11932e-05	0.00332863	4.14756	MGP//MEF2C//PTHLH//FGFR1//NFIB//OSR1//EFEMP1//IGF1//TGFBR2//RDH10//TIPARP//ARID5B//PBX1//CD44//SMAD9//CHRDL2//SFRP1//PAPSS2//GHR//FGF2//FRZB//FREM1//COL19A1//FOXC1//IGFBP4//TLL1
GO:0045137	development of primary sexual characteristics	Biological process	18	219	428	14747	2.83197	7.23996e-05	0.00335217	4.14026	FOXC1//KDR//KIT//ADAMTS1//FRZB//SFRP1//OSR1//RDH10//GFRA1//ARID5B//TIPARP//TEX15//FZD4//FGF10//TCF21//CST3//SLIT3//SLIT2
GO:0010463	mesenchymal cell proliferation	Biological process	8	49	428	14747	5.62541	7.48367e-05	0.00343169	4.12589	FGFR1//KDR//TGFBR2//FOXP2//GPC3//OSR1//NFIB//FGF7
GO:1901135	carbohydrate derivative metabolic process	Biological process	63	1339	428	14747	1.62114	8.18726e-05	0.00368593	4.08686	GPC5//GPC3//GPC6//CALCRL//AQP1//NME5//GNAL//GNG11//RHOJ//PDE8B//PDE7B//ACTC1//TIPARP//B3GALT2//ST6GALNAC3//DPM1//GCNT4//ADAMTS9//MAT2A//UGCG//KIT//NTRK2//CAP2//EDNRB//CACNB4//PTHLH//GLT25D2//CCL21//VIP//FMOD//OMD//OGN//MAN1A1//UBE2J1//MAMDC2//IGF1//CD44//FOXC1//UST//LYVE1//ANGPT1//FGF2//AKAP12//AMPD1//BVES//ALDH1A1//DLC1//ERRFI1//CNN3//PLN//FGF10//SFRP1//PREX2//SPRY1//PLA2G2A//ARHGAP6//TPM2//RGS5…
GO:0035295	tube development	Biological process	28	438	428	14747	2.20264	8.19268e-05	0.00368593	4.08657	CXCL12//TGFBR2//FGFR1//FOXC1//SMAD9//SFRP1//TCF21//SLIT2//SPRY1//OSR1//CD44//FGF2//PBX1//DLC1//MEF2C//EPAS1//HEG1//IGF1//KDR//PTHLH//ERRFI1//MYOCD//FOXP2//FGF10//RDH10//NFIB//FGF7//GPC3
GO:0040017	positive regulation of locomotion	Biological process	19	242	428	14747	2.70519	8.50578e-05	0.00379104	4.07029	BDKRB1//SELP//ANGPT1//KDR//TEK//FGF10//TGFBR2//IGF1//PIK3R1//PTP4A1//FGF2//PPAP2B//CCL21//SLIT2//CXCL12//SCG2//FGF7//LPAR1//BVES
GO:1900542	regulation of purine nucleotide metabolic process	Biological process	24	351	428	14747	2.35594	9.48838e-05	0.00418982	4.02281	GNAL//NTRK2//CAP2//EDNRB//VIP//PTHLH//AKAP12//CALCRL//BVES//ALDH1A1//DLC1//ERRFI1//CNN3//PLN//FGF10//SFRP1//PREX2//CCL21//SPRY1//ARHGAP6//TPM2//RGS5//RGS22//GNG7
GO:0030036	actin cytoskeleton organization	Biological process	27	422	428	14747	2.20451	0.000108082	0.00472882	3.96625	DPYSL3//CXCL12//ARHGAP6//WASF3//TMOD1//ACTC1//TTN//MYH11//SLIT2//CCL21//EPB41L2//AQP1//CNN1//CNN3//FGF7//FGF10//KIT//DLC1//SORBS1//SFRP1//MYH10//TEK//OPHN1//TNXB//FERMT2//DAAM2//RHOJ
GO:0006468	protein phosphorylation	Biological process	55	1133	428	14747	1.6726	0.000109143	0.00473184	3.962	CCNC//DIRAS3//FGF2//LPAR1//FGF10//GHR//KIT//CAV1//BDKRB1//PRNP//PPAP2B//SLIT2//C3//EDNRB//MUSK//TEK//CDON//ERRFI1//FABP4//TSPYL2//ANGPT1//TGFBR2//FCER1A//HIPK3//EFEMP1//FGFR1//KDR//WEE1//DMD//CD44//PRKAR2B//IL6ST//IGF1//SPRY1//TNXB//FZD4//SFRP1//MYOCD//SPDYA//TTN//CCL21//BMX//NTRK2//PDGFD//CD36//FGF7//TGFBR3//ERG//SMAD9//PDK4//PIK3R1//MAPK4//DYRK3//KSR1//DCLK1
GO:0006140	regulation of nucleotide metabolic process	Biological process	24	355	428	14747	2.32939	0.000112968	0.00485355	3.94704	GNAL//NTRK2//CAP2//EDNRB//VIP//PTHLH//AKAP12//CALCRL//BVES//ALDH1A1//DLC1//ERRFI1//CNN3//PLN//FGF10//SFRP1//PREX2//CCL21//SPRY1//ARHGAP6//TPM2//RGS5//RGS22//GNG7
GO:0006026	aminoglycan catabolic process	Biological process	9	66	428	14747	4.69849	0.000114756	0.00488636	3.94022	GPC5//GPC3//GPC6//CD44//FGF2//LYVE1//FMOD//OMD//OGN
GO:0070887	cellular response to chemical stimulus	Biological process	76	1723	428	14747	1.51981	0.000116444	0.00491433	3.93388	CAV1//CCL21//KIT//SLIT2//ALDH1A1//FMO1//GSTA2//GSTM5//MAT2A//PTGIS//PAPSS2//TSPYL2//CCNC//SMAD9//TGFBR2//TGFBR3//FMOD//FGF2//FGF7//FGF10//FGFR1//PDK4//PIK3C2A//PIK3R1//SORBS1//CAB39L//PDE1A//PRKAR2B//GHR//COLEC12//CD44//IL6ST//LIFR//VCAM1//SOD3//PDGFD//ITGA8//MYOCD//ITGA9//FZD4//SLIT3//EDA2R//MEF2C//KDR//SPRY1//GPX3//EPAS1//SFRP1//SCG2//EDNRB//CD36//DARC//CXCL12//CCRL1//CNTFR//ANXA1//AQP1//CST3//…
GO:0030155	regulation of cell adhesion	Biological process	20	269	428	14747	2.56176	0.000118065	0.00492109	3.92788	PIK3R1//CD36//CCL21//SFRP1//ANGPT1//JAM2//ECM2//VIT//ABI3BP//SMOC2//CCDC80//FZD4//CD44//PPAP2B//KDR//TEK//APOD//ARHGAP6//LAMA2//PPP1R12A
GO:0010035	response to inorganic substance	Biological process	22	312	428	14747	2.42956	0.000118668	0.00492109	3.92567	KCNMB4//KCNIP1//CYBRD1//SOD3//PRNP//GATM//CRYAB//GPX3//CAV1//KCNMA1//TRPC1//TTN//ANXA1//AQP1//CST3//MT1A//FOSB//MEF2C//FABP4//CD36//FBLN5//NR4A2
GO:0030203	glycosaminoglycan metabolic process	Biological process	14	150	428	14747	3.21586	0.000120043	0.00493522	3.92066	GPC5//GPC3//GPC6//FMOD//OMD//OGN//MAMDC2//UST//ANGPT1//CD44//LYVE1//FGF2//IGF1//FOXC1
GO:0008406	gonad development	Biological process	16	189	428	14747	2.91688	0.000128099	0.00517717	3.89245	FOXC1//KDR//KIT//ADAMTS1//GFRA1//SFRP1//ARID5B//TIPARP//FZD4//TCF21//CST3//SLIT3//SLIT2//FRZB//OSR1//RDH10
GO:0060538	skeletal muscle organ development	Biological process	16	189	428	14747	2.91688	0.000128099	0.00517717	3.89245	CAV1//COL19A1//MEF2C//MEOX2//FOXP2//KCNH1//CDON//CACNB4//MUSK//MYOCD//TCF21//DMD//IGF1//BOC//RCAN1//CNTFR
GO:0003006	developmental process involved in reproduction	Biological process	27	427	428	14747	2.17869	0.000131286	0.00526138	3.88178	FOXC1//KDR//KIT//ADAMTS1//SMAD9//CXCL12//NME5//TCF21//CNTFR//PBX1//FRZB//SFRP1//OSR1//RDH10//GFRA1//ARID5B//TIPARP//FGF10//TEX15//FZD4//CST3//MYOCD//CD44//IGF1//SERPINF1//SLIT3//SLIT2
GO:0019722	calcium-mediated signaling	Biological process	11	99	428	14747	3.8284	0.000137417	0.00546118	3.86196	ANK2//CASQ2//DMD//PLN//KDR//NTRK2//FCER1A//PRNP//IGF1//RCAN1//RCAN2
GO:0055002	striated muscle cell development	Biological process	13	134	428	14747	3.34271	0.000141394	0.00557281	3.84957	CACNB4//MUSK//MYOCD//TMOD1//ACTC1//TTN//MYH11//MEF2C//BOC//RCAN1//DMD//FLNC//MYH10
GO:0042692	muscle cell differentiation	Biological process	21	295	428	14747	2.45277	0.000147892	0.00578112	3.83006	KCNH1//CDON//MEF2C//CACNB4//MUSK//MYOCD//DMD//IGF1//TMOD1//ACTC1//TTN//MYH11//ANK2//EDNRB//FGF10//BOC//EPAS1//RCAN1//FLNC//MYH10//ITGA8
GO:0008285	negative regulation of cell proliferation	Biological process	31	526	428	14747	2.03065	0.000152844	0.00592613	3.81575	CAV1//SCG2//SFRP1//PRNP//APOD//OGN//VIP//TGFBR3//WFDC1//TGFBR2//SRPX//SERPINF1//NFIB//CDH5//DPT//FGF2//FGF10//FRZB//IGF1//PMP22//PTHLH//SLIT3//PPAP2A//SLIT2//ADAMTS1//SPRY1//DLC1//TENC1//KANK2//MYOCD//PODN
GO:0050918	positive chemotaxis	Biological process	7	41	428	14747	5.88266	0.000158051	0.0060786	3.8012	KDR//FGF10//CXCL12//SCG2//ANGPT1//FGF2//FGF7
GO:0010033	response to organic substance	Biological process	81	1885	428	14747	1.48059	0.000159405	0.00608163	3.7975	CAV1//GNAL//NR4A2//GPX3//TSPYL2//CCNC//SMAD9//TGFBR2//TGFBR3//FMOD//FGF2//FGF7//FGF10//FGFR1//PDK4//PIK3C2A//PIK3R1//SORBS1//CAB39L//PDE1A//PRKAR2B//OXCT1//SNRPN//CST3//NNAT//GPAM//GHR//COLEC12//EDNRB//EPHX1//SFRP1//TAF9B//CD44//IL6ST//KIT//LIFR//VCAM1//PDGFD//ITGA8//MYOCD//FZD4//ANXA1//CRYAB//WFDC1//BDKRB1//CTSG//FMO1//PTGFR//SELP//SLIT3//SLIT2//EDA2R//KCNMA1//AFF3//CCL21//CD36//KDR//MEF2C//SPRY…
GO:0051128	regulation of cellular component organization	Biological process	59	1260	428	14747	1.6134	0.000160841	0.0060877	3.7936	IGFBP4//FBLN5//MYOCD//ANGPT1//CXCL12//KDR//KIT//MYH10//DLC1//WASF3//FERMT2//BVES//PALMD//PARVA//RHOJ//MUSK//SLIT2//CST3//SFRP1//TGFBR3//CNTN1//DMD//DPYSL3//FGFR1//NTRK2//LPAR1//PMP22//ZRANB1//SH3D19//OPHN1//TAF9B//PPP1R1C//BDKRB1//CRYAB//FGF2//FRZB//SLIT3//WFDC1//TSPYL2//CCL21//ANXA1//VDAC2//CLU//SELP//TRIM9//MAP1B//IGF1//C3//PTX3//PTPRD//NLGN1//CAPN6//NEXN//ARHGAP6//TEK//APOD//CD36//PIK3R1//SORB…
GO:0070252	actin-mediated cell contraction	Biological process	9	69	428	14747	4.49421	0.000162735	0.00611087	3.78852	ACTC1//DES//DMD//TMOD1//TPM2//TTN//ANK2//PLN//PARVA
GO:0007169	transmembrane receptor protein tyrosine kinase signaling pathway	Biological process	35	627	428	14747	1.92336	0.000167092	0.00622548	3.77704	ERRFI1//ANGPT1//EFEMP1//PDE1A//PIK3C2A//PIK3R1//PRKAR2B//SPRY1//FGF2//FGF7//FGF10//FGFR1//PDK4//SORBS1//CAB39L//APOD//FZD4//NTRK2//GFRA1//KDR//KIT//IGF1//IGFBP4//CILP//TIPARP//ARID5B//GHR//FOXC1//MEF2C//ITSN1//TEK//MUSK//ROR1//ANGPTL1//DOK5
GO:0030048	actin filament-based movement	Biological process	10	85	428	14747	4.0536	0.000171019	0.00632239	3.76696	ACTC1//DES//DMD//TMOD1//TPM2//TTN//PARVA//ANK2//PLN//MYH10
GO:0014066	regulation of phosphatidylinositol 3-kinase cascade	Biological process	8	55	428	14747	5.01172	0.000173569	0.00636731	3.76053	ANGPT1//FGFR1//IGF1//KDR//KIT//NTRK2//SELP//TEK
GO:0055017	cardiac muscle tissue growth	Biological process	7	42	428	14747	5.7426	0.000184983	0.00666464	3.73287	FOXC1//TGFBR3//TGFBR2//FGF2//FGFR1//MEF2C//MYOCD
GO:0048583	regulation of response to stimulus	Biological process	97	2368	428	14747	1.4114	0.000187115	0.00666464	3.72789	FGF2//LPAR1//FGF10//GHR//KIT//CAV1//C3//FCER1A//A2M//COLEC12//MEF2C//ANO6//ANXA1//IL6ST//SLIT2//C7//CLU//CFD//CFH//ERRFI1//GNG7//RGS5//KCTD12//VIP//TSPYL2//TEX15//SELP//APOD//AKAP12//TEK//NLGN1//ANGPT1//FGFR1//IGF1//KDR//NTRK2//CACNB4//PIK3R1//PPAP2B//SFRP1//ZRANB1//FRZB//APCDD1//CD36//CD34//TGFBR3//ITGA8//MYOCD//TGFBR2//FZD4//PTGER3//BVES//ALDH1A1//DLC1//PREX2//CCL21//KANK2//SPRY1//ITSN1//ARHGEF…
GO:0034332	adherens junction organization	Biological process	10	86	428	14747	4.00647	0.000188604	0.00666464	3.72445	ARHGAP6//DLC1//SORBS1//KDR//SFRP1//TEK//APOD//CDH5//CADM3//CADM2
GO:0040007	growth	Biological process	41	784	428	14747	1.80189	0.00018974	0.00666464	3.72184	EMP1//TGFBR3//IGFBP4//FBLN5//MYOCD//MUSK//IGF1//SFRP1//TAF9B//PPP1R1C//BDKRB1//CRYAB//FGF2//FRZB//SLIT3//SLIT2//WFDC1//TSPYL2//CD36//CTSG//TENC1//HEG1//ARID5B//TSPYL5//GHR//GPAM//APOD//FGF10//GATM//TGFBR2//MAP1B//MT1A//FOXC1//DCLK1//FGFR1//MEF2C//RDH10//PTHLH//FGF7//SEPP1//FOXP2
GO:0007010	cytoskeleton organization	Biological process	42	810	428	14747	1.78659	0.00018998	0.00666464	3.72129	TACC1//WEE1//CAPN6//MAP1B//DPYSL3//OPHN1//TNXB//DLC1//FERMT2//DAAM2//RHOJ//CETN2//CXCL12//ARHGAP6//WASF3//TMOD1//ACTC1//TTN//MYH11//SLIT2//CCL21//EPB41L2//AQP1//CNN1//CNN3//CRYAB//FGF7//FGF10//KIT//SORBS1//SYNM//NLGN1//PPP1R12A//NEXN//SFRP1//MYH10//TEK//DES//SGCD//CAP2//ZRANB1//SH3D19
GO:0009187	cyclic nucleotide metabolic process	Biological process	13	138	428	14747	3.24582	0.000190059	0.00666464	3.72111	CALCRL//AQP1//PDE8B//PDE7B//GNAL//NTRK2//CAP2//EDNRB//CACNB4//PTHLH//VIP//AKAP12//GNG7
GO:0046541	saliva secretion	Biological process	4	11	428	14747	12.5293	0.000196329	0.00683427	3.70701	AQP1//FGF10//KCNMA1//TRPC1
GO:1901564	organonitrogen compound metabolic process	Biological process	74	1696	428	14747	1.50337	0.000203747	0.00704109	3.69091	MAT2A//ADI1//GHR//GPC5//GPC3//GPC6//GSTA2//GSTM5//AMPD1//CALCRL//AQP1//NME5//GNAL//GNG11//RHOJ//PDE8B//PDE7B//ACTC1//DPYSL3//CLN5//CMA1//ASPA//CD34//GATM//PEMT//SLC44A2//UGCG//PPAP2A//PPAP2B//ST6GALNAC3//KIT//NTRK2//CAP2//EDNRB//CACNB4//PTHLH//AOC3//VIP//FMOD//OMD//OGN//BCHE//MAMDC2//CD44//FOXC1//UST//LYVE1//ANGPT1//FGF2//AKAP12//BVES//ALDH1A1//DLC1//ERRFI1//CNN3//PLN//FGF10//SFRP1//PREX2//CCL21/…
GO:1901700	response to oxygen-containing compound	Biological process	40	762	428	14747	1.80869	0.000210554	0.00722398	3.67664	APOD//GPX3//CST3//NNAT//TGFBR2//GPAM//COLEC12//SOD3//PDGFD//ANXA1//CRYAB//FGF10//GHR//WFDC1//BDKRB1//CTSG//FMO1//PTGFR//SELP//CAV1//KCNMA1//CCL21//TGFBR3//ACTC1//OXCT1//SLIT3//SLIT2//AQP1//CD36//EDNRB//MEF2C//PLSCR4//FZD4//OSR1//SFRP1//CALCRL//CMA1//VCAM1//PDK4//FBLN5
GO:0048041	focal adhesion assembly	Biological process	7	43	428	14747	5.60905	0.000215503	0.00734097	3.66655	KDR//SFRP1//TEK//APOD//ARHGAP6//DLC1//SORBS1
GO:0006022	aminoglycan metabolic process	Biological process	14	159	428	14747	3.03383	0.000222283	0.00746526	3.65309	GPC5//GPC3//GPC6//FMOD//OMD//OGN//MAMDC2//CD44//FOXC1//UST//LYVE1//ANGPT1//FGF2//IGF1
GO:0055001	muscle cell development	Biological process	14	159	428	14747	3.03383	0.000222283	0.00746526	3.65309	CACNB4//MUSK//MYOCD//TMOD1//ACTC1//TTN//MYH11//ANK2//MEF2C//BOC//RCAN1//DMD//FLNC//MYH10
GO:0070482	response to oxygen levels	Biological process	18	240	428	14747	2.58417	0.000230048	0.007672	3.63818	CAV1//CRYAB//CST3//EPAS1//KCNMA1//SMAD9//NR4A2//SOD3//TGFBR3//VCAM1//PDLIM1//APOLD1//MYOCD//LPAR1//AQP1//PTGIS//SFRP1//CD34
GO:0008585	female gonad development	Biological process	10	89	428	14747	3.87142	0.000250735	0.00830385	3.60079	FOXC1//KDR//KIT//ADAMTS1//FZD4//SLIT3//SLIT2//SFRP1//TIPARP//ARID5B
GO:0046545	development of primary female sexual characteristics	Biological process	11	106	428	14747	3.57558	0.000252819	0.00831514	3.59719	FOXC1//KDR//KIT//ADAMTS1//SFRP1//TIPARP//ARID5B//FZD4//FGF10//SLIT3//SLIT2
GO:0030334	regulation of cell migration	Biological process	25	398	428	14747	2.1643	0.000256329	0.00837283	3.5912	BDKRB1//SELP//SLIT2//ANGPT1//KDR//TEK//TGFBR3//FGF10//TGFBR2//FGF2//IGF1//PIK3R1//PTP4A1//DPYSL3//SFRP1//DLC1//PODN//PPAP2B//FGF7//LPAR1//CCL21//CXCL12//APOD//LAMA2//NEXN
GO:0048584	positive regulation of response to stimulus	Biological process	55	1173	428	14747	1.61557	0.000264704	0.00858757	3.57724	LPAR1//FGF2//FGF10//GHR//KIT//C3//FCER1A//A2M//COLEC12//MEF2C//IL6ST//C7//CLU//CFD//CFH//AKAP12//TEK//NLGN1//ANGPT1//FGFR1//IGF1//KDR//NTRK2//SELP//CACNB4//PIK3R1//SFRP1//ZRANB1//TGFBR3//ITGA8//MYOCD//PTGER3//PTGIS//CD36//CCL21//SLC44A2//IGFBP4//CDON//FZD4//PPAP2B//TMOD2//SH2D1A//EDA2R//FABP4//PLA2G2A//CTSG//NFATC2//PRNP//SLIT2//CXCL12//SCG2//ITSN1//TSPYL5//CD44//CAV1
GO:0032989	cellular component morphogenesis	Biological process	49	1010	428	14747	1.67161	0.00026957	0.00868433	3.56933	TGFBR3//HEG1//ANK2//CACNB4//CNTN1//DPYSL3//FGFR1//GFRA1//ITGA9//LAMA2//MYH10//MYH11//OPHN1//PRNP//SLIT3//TRPC1//SLIT2//MYL9//CAP2//BOC//CXCL12//KDR//KIT//DLC1//WASF3//FERMT2//BVES//PALMD//PARVA//RHOJ//SFRP1//APOD//FOXC1//NR4A2//DCLK1//NFIB//ZRANB1//SH3D19//MEF2C//TMOD1//ACTC1//TTN//PMP22//TEK//FZD4//MAP1B//WEE1//NTRK2//PTPRD
GO:0007610	behavior	Biological process	30	519	428	14747	1.99165	0.000271875	0.00868433	3.56563	GNG7//CNTFR//GCNT4//SLIT2//MEF2C//PRNP//VIP//TMOD2//NTRK2//PRKAR2B//PTN//MUSK//ITGA8//SEPP1//SOBP//CACNB4//KCNMA1//NR4A2//TMOD1//FZD4//FOXP2//CST3//PTGDS//CCL21//KDR//FGF10//CXCL12//SCG2//LPAR1//FOSB
GO:0033002	muscle cell proliferation	Biological process	11	107	428	14747	3.54217	0.000274591	0.00868433	3.56131	IGF1//TGFBR2//CALCRL//APOD//OGN//VIP//FOXC1//TGFBR3//FGF2//FGFR1//MEF2C
GO:0060428	lung epithelium development	Biological process	6	32	428	14747	6.46043	0.000275431	0.00868433	3.55999	NFIB//FGF7//FOXP2//IGF1//FGF10//ERRFI1
GO:0007519	skeletal muscle tissue development	Biological process	15	182	428	14747	2.83975	0.000276791	0.00868433	3.55785	KCNH1//CDON//CACNB4//MUSK//MYOCD//TCF21//MEF2C//DMD//IGF1//BOC//RCAN1//CAV1//COL19A1//MEOX2//FOXP2
GO:0001952	regulation of cell-matrix adhesion	Biological process	8	59	428	14747	4.67195	0.000285711	0.00884778	3.54407	PIK3R1//CD36//CCL21//SFRP1//KDR//TEK//APOD//ARHGAP6
GO:0007044	cell-substrate junction assembly	Biological process	8	59	428	14747	4.67195	0.000285711	0.00884778	3.54407	ARHGAP6//DLC1//SORBS1//KDR//SFRP1//TEK//APOD//TNS1
GO:0014065	phosphatidylinositol 3-kinase cascade	Biological process	9	75	428	14747	4.13467	0.00030944	0.00952076	3.50942	ANGPT1//FGFR1//IGF1//KDR//KIT//NTRK2//SELP//TEK//PIK3R1
GO:0001666	response to hypoxia	Biological process	17	225	428	14747	2.60331	0.000312779	0.0095618	3.50476	EPAS1//AQP1//PTGIS//SFRP1//MYOCD//CD34//CAV1//CRYAB//CST3//KCNMA1//SMAD9//NR4A2//SOD3//TGFBR3//VCAM1//PDLIM1//APOLD1
GO:2000026	regulation of multicellular organismal development	Biological process	53	1127	428	14747	1.62036	0.000321283	0.00975923	3.49311	FGF2//FGF10//FGFR1//SPRY1//TGFBR2//MUSK//CST3//SFRP1//TGFBR3//MYOCD//CNTN1//DMD//DPYSL3//NTRK2//LPAR1//PMP22//EDNRB//BAI3//SERPINF1//TEK//IGF1//MGP//MEF2C//OSR1//CAV1//WASF3//EFEMP1//PTHLH//CD44//CD34//APOLD1//ERRFI1//BOC//NLGN1//PBX1//ZEB1//CDON//PIK3R1//AQP1//C3//CMA1//KDR//PTGIS//MAP1B//LAMA2//IL6ST//ASPA//SLIT2//PTPRD//FGF7//FOXP2//FRZB//NFIB
GO:0044057	regulation of system process	Biological process	27	452	428	14747	2.05819	0.000327912	0.00989756	3.48424	PLN//ANK2//CASQ2//DMD//EPAS1//NLGN1//CAV1//CORIN//EDNRB//CALCRL//MYL9//CNN1//CHRM2//DES//VIP//MYOCD//AQP1//IGF1//IL6ST//KCNMB4//WASF3//LAMA2//FGF10//NTRK2//OPHN1//MEF2C//KCNMA1
GO:0036293	response to decreased oxygen levels	Biological process	17	227	428	14747	2.58038	0.000346788	0.0104015	3.45994	CAV1//CRYAB//CST3//EPAS1//KCNMA1//SMAD9//NR4A2//SOD3//TGFBR3//VCAM1//PDLIM1//APOLD1//MYOCD//AQP1//PTGIS//SFRP1//CD34
GO:0040012	regulation of locomotion	Biological process	27	455	428	14747	2.04462	0.00036377	0.0108426	3.43917	BDKRB1//SELP//SLIT2//ANGPT1//KDR//TEK//TGFBR3//FGF10//TGFBR2//FGF2//IGF1//LAMA2//NEXN//PIK3R1//PTP4A1//DPYSL3//SFRP1//DLC1//PODN//BVES//PPAP2B//CCL21//CXCL12//SCG2//FGF7//LPAR1//APOD
GO:0090257	regulation of muscle system process	Biological process	12	129	428	14747	3.20517	0.000373835	0.0110734	3.42732	CALCRL//MYL9//CAV1//CNN1//MYOCD//IGF1//IL6ST//ANK2//CASQ2//DMD//PLN//KCNMA1
GO:0046660	female sex differentiation	Biological process	11	111	428	14747	3.41452	0.000378179	0.0111329	3.4223	FOXC1//KDR//KIT//ADAMTS1//SFRP1//TIPARP//ARID5B//FZD4//FGF10//SLIT3//SLIT2
GO:0016337	cell-cell adhesion	Biological process	25	409	428	14747	2.10609	0.000385904	0.0112906	3.41352	MGP//PTPRD//SELP//VCAM1//NLGN1//CADM3//CDH5//PCDH9//CDH19//PCDH18//FAT4//NCAM2//PPAP2B//PARVA//CD44//BVES//KIT//CD34//COL19A1//TEK//TNXB//COL14A1//ITGA8//SLIT2//JAM2
GO:0051216	cartilage development	Biological process	14	168	428	14747	2.8713	0.000392051	0.0114005	3.40666	MGP//FGFR1//MEF2C//NFIB//OSR1//EFEMP1//PTHLH//GHR//FGF2//FRZB//CD44//SMAD9//TGFBR2//CHRDL2
GO:0051209	release of sequestered calcium ion into cytosol	Biological process	8	62	428	14747	4.44588	0.000403864	0.0115298	3.39376	CASQ2//DMD//ANK2//PLN//BDKRB1//TRPC1//FGF2//CCL21
GO:0051282	regulation of sequestering of calcium ion	Biological process	8	62	428	14747	4.44588	0.000403864	0.0115298	3.39376	CASQ2//DMD//ANK2//PLN//FGF2//CCL21//BDKRB1//TRPC1
GO:0051283	negative regulation of sequestering of calcium ion	Biological process	8	62	428	14747	4.44588	0.000403864	0.0115298	3.39376	CASQ2//DMD//ANK2//PLN//FGF2//CCL21//BDKRB1//TRPC1
GO:0010881	regulation of cardiac muscle contraction by regulation of the release of sequestered calcium ion	Biological process	4	13	428	14747	10.6017	0.000406167	0.0115298	3.3913	ANK2//CASQ2//DMD//PLN
GO:0022612	gland morphogenesis	Biological process	11	112	428	14747	3.38403	0.000408667	0.0115321	3.38863	CAV1//FRZB//CD44//TGFBR2//FGF7//FGFR1//IGF1//SFRP1//FGF10//PTHLH//SLIT2
GO:0006796	phosphate-containing compound metabolic process	Biological process	99	2483	428	14747	1.37378	0.000422929	0.0118644	3.37373	CCNC//DIRAS3//FGF2//LPAR1//FGF10//GHR//KIT//CAV1//BDKRB1//PRNP//PPAP2B//SLIT2//C3//EDNRB//MUSK//TEK//CDON//ERRFI1//CALCRL//AQP1//NME5//GNAL//GNG11//RHOJ//PDE8B//PDE7B//ACTC1//BMX//ERG//FGFR1//SMAD9//PDK4//PIK3R1//MAPK4//TGFBR2//DYRK3//KSR1//DCLK1//HIPK3//FABP4//PPP1R12A//PTPRD//PTPLA//DPM1//PIK3C2A//PLA2G2A//UGCG//PPAP2A//PEMT//SLC44A2//GPAM//TSPYL2//ANGPT1//NTRK2//CAP2//FCER1A//CACNB4//PTHLH//LI…
GO:0065009	regulation of molecular function	Biological process	77	1827	428	14747	1.45215	0.000433318	0.0120525	3.36319	CCNC//DIRAS3//FGF2//LPAR1//FGF10//GHR//KIT//CAV1//ERRFI1//FABP4//DLC1//TSPYL2//ANGPT1//GNAL//NTRK2//CAP2//EDNRB//ARHGAP6//PDE1A//PRKAR2B//FCER1A//CST3//FGFR1//VIP//MEF2C//SERPINA6//SERPINF1//RECK//PTGIS//TGFBR2//BVES//ALDH1A1//CNN3//PLN//SFRP1//PREX2//CCL21//SPRY1//PPP1R12A//NR4A2//AQP1//CD44//CRYAB//IGF1//MYOCD//NFIB//ZNF462//TGFBR3//PBX1//PRNP//PTHLH//TPM2//CDON//TNXB//FZD4//HIPK3//RGS5//RGS22/…
GO:0060419	heart growth	Biological process	7	48	428	14747	5.02478	0.000434687	0.0120525	3.36182	FOXC1//TGFBR3//TGFBR2//FGF2//FGFR1//MEF2C//MYOCD
GO:0001932	regulation of protein phosphorylation	Biological process	41	819	428	14747	1.72488	0.000466277	0.0128536	3.33136	CCNC//DIRAS3//FGF2//LPAR1//FGF10//GHR//KIT//CAV1//BDKRB1//PRNP//PPAP2B//SLIT2//C3//EDNRB//MUSK//TEK//CDON//ERRFI1//FABP4//TSPYL2//ANGPT1//FCER1A//TGFBR2//DMD//CD44//PRKAR2B//IL6ST//IGF1//FGFR1//SPRY1//TNXB//FZD4//SFRP1//HIPK3//MYOCD//SPDYA//TTN//CCL21//PDGFD//CD36//FGF7
GO:0050794	regulation of cellular process	Biological process	260	7791	428	14747	1.14985	0.000492052	0.0134862	3.30799	WEE1//CCNC//DIRAS3//CAV1//CD36//EDNRB//FGFR1//FOSB//MEF2C//NFIB//NFIX//ZEB1//TCF21//NR2F1//KANK2//TAF9B//MYOCD//OSR1//MAPK4//SCG2//DOK5//FGF2//LPAR1//FGF10//GHR//KIT//PSTK//IGFBP4//FBLN5//CLU//BVES//BDKRB1//PRNP//PPAP2B//SLIT2//C3//MUSK//TEK//CDON//KDR//VIP//PIK3R1//CCL21//SFRP1//TGFBR2//FOXP2//ANGPT1//COLEC12//SELP//CD44//FRZB//FZD4//ZRANB1//APCDD1//ANXA1//BMX//CD34//CNTFR//RCAN1//EPAS1//ERG//FG…
GO:0050679	positive regulation of epithelial cell proliferation	Biological process	11	115	428	14747	3.29575	0.000512768	0.0139737	3.29008	FGF2//KDR//TEK//VIP//SCG2//FGF10//FGF7//FOXP2//IGF1//SFRP1//OSR1
GO:0050727	regulation of inflammatory response	Biological process	15	193	428	14747	2.6779	0.000517595	0.014025	3.28601	C3//FCER1A//A2M//ANXA1//IL6ST//CFH//PTGER3//PTGIS//TEK//CALCRL//FABP4//PLA2G2A//APOD//ANKRD42//CMA1
GO:0032103	positive regulation of response to external stimulus	Biological process	13	153	428	14747	2.9276	0.000521104	0.0140404	3.28308	C3//FCER1A//IL6ST//PTGER3//FABP4//PLA2G2A//CCL21//KDR//SLIT2//FGF10//CXCL12//SCG2//LPAR1
GO:0060038	cardiac muscle cell proliferation	Biological process	6	36	428	14747	5.7426	0.000536757	0.0143809	3.27022	TGFBR2//FGF2//FGFR1//MEF2C//FOXC1//TGFBR3
GO:0006957	complement activation, alternative pathway	Biological process	4	14	428	14747	9.84446	0.000555662	0.014621	3.25519	C3//C7//CFD//CFH
GO:0010882	regulation of cardiac muscle contraction by calcium ion signaling	Biological process	4	14	428	14747	9.84446	0.000555662	0.014621	3.25519	ANK2//CASQ2//DMD//PLN
GO:0051208	sequestering of calcium ion	Biological process	8	65	428	14747	4.24069	0.000558969	0.014621	3.25261	FGF2//CCL21//CASQ2
GO:0031032	actomyosin structure organization	Biological process	7	50	428	14747	4.82379	0.000561049	0.014621	3.251	TMOD1//ACTC1//TTN//MYH11//MYH10//CNN1//CNN3
GO:0034333	adherens junction assembly	Biological process	7	50	428	14747	4.82379	0.000561049	0.014621	3.251	ARHGAP6//DLC1//SORBS1//KDR//SFRP1//TEK//APOD
GO:0006954	inflammatory response	Biological process	28	493	428	14747	1.95691	0.000571023	0.0148001	3.24335	C3//FCER1A//A2M//CD44//VCAM1//ANO6//ANXA1//IL6ST//CFH//PTGER3//CMA1//PTGIS//TEK//CALCRL//FABP4//PLA2G2A//APOD//ANKRD42//BDKRB1//DARC//IGFBP4//KIT//PTX3//CCL21//SELP//SCG2//AOC3//KLRG1
GO:0048522	positive regulation of cellular process	Biological process	121	3186	428	14747	1.30858	0.000581458	0.014989	3.23548	FGF2//LPAR1//FGF10//GHR//KIT//BVES//C3//EDNRB//MUSK//TEK//CDON//KDR//VIP//SCG2//CD36//CCL21//SFRP1//FGFR1//TGFBR2//FOXP2//ANGPT1//BDKRB1//SELP//MYOCD//PLAGL1//DLC1//TSPYL2//GNAL//NTRK2//CAP2//FCER1A//CNTFR//CST3//FGF7//IGF1//IL6ST//LIFR//PBX1//PTHLH//PTN//GLP2R//TSPYL5//SPDYA//CAV1//AKAP12//NLGN1//PLA2G2A//ECM2//VIT//ABI3BP//SMOC2//CCDC80//CNTN1//DMD//DPYSL3//EBF1//FOXC1//SMAD9//MEF2C//NFATC2//RO…
GO:2000145	regulation of cell motility	Biological process	25	421	428	14747	2.04606	0.000590021	0.015083	3.22913	BDKRB1//SELP//SLIT2//ANGPT1//KDR//TEK//TGFBR3//FGF10//TGFBR2//FGF2//IGF1//LAMA2//NEXN//PIK3R1//PTP4A1//DPYSL3//SFRP1//DLC1//PODN//PPAP2B//FGF7//LPAR1//CCL21//CXCL12//APOD
GO:0034329	cell junction assembly	Biological process	14	175	428	14747	2.75645	0.000591428	0.015083	3.2281	TNS1//ARHGAP6//DLC1//SORBS1//KDR//SFRP1//TEK//APOD//CDH5//FLNC//FERMT2//PARVA//CADM3//CADM2
GO:0051270	regulation of cellular component movement	Biological process	27	470	428	14747	1.97936	0.000600134	0.0152236	3.22175	BDKRB1//SELP//SLIT2//ANGPT1//KDR//TEK//TGFBR3//FGF10//TGFBR2//FGF2//IGF1//LAMA2//NEXN//PIK3R1//PTP4A1//DPYSL3//SFRP1//DLC1//PODN//PPAP2B//FGF7//LPAR1//ANK2//PLN//CCL21//CXCL12//APOD
GO:0006939	smooth muscle contraction	Biological process	9	82	428	14747	3.78171	0.000604091	0.0152429	3.2189	CAV1//CNN1//MYOCD//EDNRB//ACTA2//PIK3C2A//KCNMA1//CNN3//MYH11
GO:0051094	positive regulation of developmental process	Biological process	36	699	428	14747	1.77454	0.000621485	0.0155676	3.20657	FGF2//FGF10//FGFR1//SPRY1//CD36//PLA2G2A//MEF2C//OSR1//CD34//TGFBR2//GHR//SMAD9//FRZB//SFRP1//ADAMTS9//BOC//DMD//ZEB1//CDON//IGF1//IL6ST//AQP1//C3//CMA1//KDR//PTGIS//TEK//MAP1B//ASPA//SERPINF1//NTRK2//SLIT2//PTPRD//MYOCD//NLGN1//LPAR1
GO:0051279	regulation of release of sequestered calcium ion into cytosol	Biological process	6	37	428	14747	5.5874	0.000625163	0.0155676	3.20401	CASQ2//DMD//ANK2//PLN//BDKRB1//TRPC1
GO:0019932	second-messenger-mediated signaling	Biological process	13	156	428	14747	2.8713	0.00062675	0.0155676	3.20291	RCAN1//RCAN2//CD36//ANK2//CASQ2//DMD//PLN//EDNRB//KDR//NTRK2//FCER1A//PRNP//IGF1
GO:0032835	glomerulus development	Biological process	7	51	428	14747	4.7292	0.000634326	0.0156741	3.19769	CD34//ANGPT1//TEK//MEF2C//ACTA2//OSR1//TCF21
GO:0051146	striated muscle cell differentiation	Biological process	16	218	428	14747	2.52885	0.000640006	0.0157329	3.19382	KCNH1//CDON//CACNB4//MUSK//MYOCD//MEF2C//DMD//IGF1//TMOD1//ACTC1//TTN//MYH11//BOC//RCAN1//FLNC//MYH10
GO:0002576	platelet degranulation	Biological process	9	83	428	14747	3.73615	0.00066054	0.0159642	3.1801	A2M//CD36//CLU//CFD//F13A1//IGF1//SELP//TTN//MMRN1
GO:0022602	ovulation cycle process	Biological process	9	83	428	14747	3.73615	0.00066054	0.0159642	3.1801	FOXC1//KDR//KIT//ADAMTS1//SFRP1//FZD4//ANXA1//SLIT3//SLIT2
GO:0001954	positive regulation of cell-matrix adhesion	Biological process	5	25	428	14747	6.89112	0.00066112	0.0159642	3.17972	KDR//SFRP1//TEK//CD36//CCL21
GO:0006631	fatty acid metabolic process	Biological process	20	307	428	14747	2.24466	0.000662806	0.0159642	3.17861	ABCD2//PTGDS//PTGIS//CH25H//PTPLA//C5ORF4//SCD5//ECH1//CROT//ECI2//PDK4//CAV1//FCER1A//ANXA1//CAB39L//C3//GHR//PRKAR2B//TNXB//GPAM
GO:0048738	cardiac muscle tissue development	Biological process	12	138	428	14747	2.99614	0.000688747	0.016501	3.16194	MYH11//TTN//ACTC1//MYH10//MYOCD//FOXC1//TGFBR3//MEF2C//TGFBR2//FGF2//FGFR1//PLN
GO:0006935	chemotaxis	Biological process	32	600	428	14747	1.83763	0.000695472	0.016501	3.15772	CCL21//KIT//SLIT2//ANK2//CACNB4//CNTN1//DPYSL3//FGFR1//GFRA1//ITGA9//LAMA2//MYH10//MYH11//OPHN1//PRNP//SLIT3//TRPC1//MYL9//CAP2//BOC//CXCL12//SCG2//EDNRB//ANGPT1//FGF2//FGF7//FGF10//KDR//PARVA//LPAR1//NFIB//CCRL1
GO:0042330	taxis	Biological process	32	600	428	14747	1.83763	0.000695472	0.016501	3.15772	CCL21//KIT//SLIT2//FGF2//CXCL12//CCRL1//ANK2//CACNB4//CNTN1//DPYSL3//FGFR1//GFRA1//ITGA9//LAMA2//MYH10//MYH11//OPHN1//PRNP//SLIT3//TRPC1//MYL9//CAP2//BOC//SCG2//EDNRB//ANGPT1//FGF7//FGF10//KDR//PARVA//LPAR1//NFIB
GO:0034330	cell junction organization	Biological process	15	199	428	14747	2.59716	0.00071209	0.0167714	3.14747	TNS1//CDH5//FLNC//FERMT2//PARVA//CADM3//CADM2//HEG1//ARHGAP6//DLC1//SORBS1//KDR//SFRP1//TEK//APOD
GO:0022008	neurogenesis	Biological process	52	1138	428	14747	1.57442	0.000715297	0.0167714	3.14551	FGFR1//MYH10//NTRK2//NR4A2//NR2F1//DCLK1//ANK2//CACNB4//CNTN1//DPYSL3//GFRA1//ITGA9//LAMA2//MYH11//OPHN1//PRNP//SLIT3//TRPC1//SLIT2//MYL9//CAP2//BOC//CXCL12//FGF2//IGF1//NFIB//DMD//LPAR1//PMP22//WASF3//APOD//EDNRB//MAP1B//FAIM2//ASPA//MEF2C//NNAT//PTPRD//FZD4//PRICKLE2//ANXA1//RORB//KCNMA1//CLN5//NLGN1//PBX1//ZEB1//CDON//IL6ST//WEE1//SERPINF1//TACC1
GO:0060402	calcium ion transport into cytosol	Biological process	9	84	428	14747	3.69167	0.000721224	0.0167714	3.14193	CAV1//CASQ2//DMD//ANK2//PLN//FGF2//CCL21//BDKRB1//TRPC1
GO:0001974	blood vessel remodeling	Biological process	6	38	428	14747	5.44036	0.00072445	0.0167714	3.13999	CST3//EPAS1//FGF10//FOXC1//IGF1//MEF2C
GO:0014855	striated muscle cell proliferation	Biological process	6	38	428	14747	5.44036	0.00072445	0.0167714	3.13999	FOXC1//TGFBR3//TGFBR2//FGF2//FGFR1//MEF2C
GO:0001656	metanephros development	Biological process	9	85	428	14747	3.64824	0.00078638	0.01803	3.10437	FGF10//OSR1//TCF21//CD34//FOXC1//ITGA8//SLIT2//SPRY1//RDH10
GO:0060401	cytosolic calcium ion transport	Biological process	9	85	428	14747	3.64824	0.00078638	0.01803	3.10437	CAV1//CASQ2//DMD//ANK2//PLN//FGF2//CCL21//BDKRB1//TRPC1
GO:0000902	cell morphogenesis	Biological process	45	950	428	14747	1.63211	0.000798746	0.0180639	3.09759	TGFBR3//HEG1//ANK2//CACNB4//CNTN1//DPYSL3//FGFR1//GFRA1//ITGA9//LAMA2//MYH10//MYH11//OPHN1//PRNP//SLIT3//TRPC1//SLIT2//MYL9//CAP2//BOC//CXCL12//KDR//KIT//DLC1//WASF3//FERMT2//BVES//PALMD//PARVA//RHOJ//SFRP1//APOD//FOXC1//NR4A2//DCLK1//NFIB//ZRANB1//SH3D19//MEF2C//TEK//FZD4//MAP1B//WEE1//NTRK2//PTPRD
GO:0051893	regulation of focal adhesion assembly	Biological process	5	26	428	14747	6.62608	0.000799222	0.0180639	3.09733	KDR//SFRP1//TEK//APOD//ARHGAP6
GO:0090109	regulation of cell-substrate junction assembly	Biological process	5	26	428	14747	6.62608	0.000799222	0.0180639	3.09733	KDR//SFRP1//TEK//APOD//ARHGAP6
GO:0010522	regulation of calcium ion transport into cytosol	Biological process	7	53	428	14747	4.55074	0.000803574	0.0180766	3.09497	CAV1//CASQ2//DMD//ANK2//PLN//BDKRB1//TRPC1
GO:0006793	phosphorus metabolic process	Biological process	99	2530	428	14747	1.34826	0.00081365	0.0182173	3.08956	CCNC//DIRAS3//FGF2//LPAR1//FGF10//GHR//KIT//CAV1//BDKRB1//PRNP//PPAP2B//SLIT2//C3//EDNRB//MUSK//TEK//CDON//ERRFI1//CALCRL//AQP1//NME5//GNAL//GNG11//RHOJ//PDE8B//PDE7B//ACTC1//BMX//ERG//FGFR1//SMAD9//PDK4//PIK3R1//MAPK4//TGFBR2//DYRK3//KSR1//DCLK1//HIPK3//FABP4//PPP1R12A//PTPRD//PTPLA//DPM1//GPAM//PIK3C2A//PLA2G2A//UGCG//PPAP2A//PEMT//SLC44A2//TSPYL2//ANGPT1//NTRK2//CAP2//FCER1A//CACNB4//PTHLH//LI…
GO:0030049	muscle filament sliding	Biological process	6	39	428	14747	5.30086	0.0008355	0.0185326	3.07805	ACTC1//DES//DMD//TMOD1//TPM2//TTN
GO:0033275	actin-myosin filament sliding	Biological process	6	39	428	14747	5.30086	0.0008355	0.0185326	3.07805	ACTC1//DES//DMD//TMOD1//TPM2//TTN
GO:0000165	MAPK cascade	Biological process	29	531	428	14747	1.88176	0.00085141	0.018798	3.06986	FGF2//LPAR1//FGF10//GHR//KIT//CAV1//FCER1A//FGFR1//SPRY1//CD36//IGF1//IGFBP4//KDR//NTRK2//CDON//TNXB//FZD4//SFRP1//HIPK3//CCL21//EDA2R//CRYAB//MEF2C//ANGPT1//CD44//TEK//MAPK4//SCG2//DOK5
GO:0030817	regulation of cAMP biosynthetic process	Biological process	9	86	428	14747	3.60582	0.00085625	0.0188178	3.0674	GNAL//NTRK2//CAP2//EDNRB//VIP//PTHLH//AKAP12//CALCRL//GNG7
GO:0002673	regulation of acute inflammatory response	Biological process	7	54	428	14747	4.46647	0.000900599	0.0197016	3.04547	C3//FCER1A//A2M//ANXA1//IL6ST//CFH//PTGER3
GO:0042325	regulation of phosphorylation	Biological process	42	876	428	14747	1.65198	0.000944829	0.0205743	3.02465	CCNC//DIRAS3//FGF2//LPAR1//FGF10//GHR//KIT//CAV1//BDKRB1//PRNP//PPAP2B//SLIT2//C3//EDNRB//MUSK//TEK//CDON//ERRFI1//FABP4//TSPYL2//ANGPT1//FCER1A//TGFBR2//DMD//CD44//PRKAR2B//IL6ST//IGF1//FGFR1//SPRY1//TNXB//FZD4//SFRP1//HIPK3//PIK3R1//CCL21//MYOCD//SPDYA//TTN//PDGFD//CD36//FGF7
GO:0007507	heart development	Biological process	23	387	428	14747	2.04775	0.000956766	0.0205743	3.01919	MEF2C//TGFBR3//DLC1//PARVA//HEG1//CPE//MYOCD//ANK2//MYH10//TTN//FOXC1//PLN//MYH11//ACTC1//TGFBR2//FGF2//FGFR1//TEK//ADAMTS1//OXCT1//VCAM1//CALCRL//OSR1
GO:0034394	protein localization to cell surface	Biological process	5	27	428	14747	6.38067	0.000957745	0.0205743	3.01875	ANGPT1//ANK2//FGF7//FGF10//FBLN5
GO:0043551	regulation of phosphatidylinositol 3-kinase activity	Biological process	5	27	428	14747	6.38067	0.000957745	0.0205743	3.01875	FGF2//KIT//CCL21//TEK//PIK3R1
GO:0046903	secretion	Biological process	39	796	428	14747	1.68815	0.000962984	0.0205812	3.01638	FCER1A//A2M//CD36//CLU//CFD//F13A1//IGF1//SELP//TTN//MMRN1//CORIN//EDNRB//NLGN1//MYH10//PIK3C2A//EXOC6//VIP//CAV1//PRKAR2B//AQP1//SCG2//CBLN4//NTRK2//CACNB4//TRIM9//ANXA1//NNAT//OXCT1//FZD4//KIT//KCNMA1//TRPC1//SFRP1//PDE8B//FGF10//KCNMB4//GPAM//FGF7//CD34
GO:0042060	wound healing	Biological process	32	612	428	14747	1.8016	0.000966699	0.0205812	3.01471	MYH10//CD44//ANO6//A2M//ANGPT1//CAV1//CD36//CLU//CFD//F13A1//IGF1//KCNMA1//PDE1A//PIK3R1//PRKAR2B//SELP//TEK//TTN//WEE1//TFPI2//PAPSS2//MMRN1//KCNMB4//PLSCR4//JAM2//CD34//APOD//FGF10//GATM//TGFBR2//FGF2
GO:0030814	regulation of cAMP metabolic process	Biological process	9	88	428	14747	3.52387	0.00101114	0.0213324	2.99519	GNAL//NTRK2//CAP2//EDNRB//VIP//PTHLH//AKAP12//CALCRL//GNG7
GO:0008360	regulation of cell shape	Biological process	10	106	428	14747	3.25053	0.0010154	0.0213324	2.99336	KDR//KIT//MYH10//DLC1//WASF3//FERMT2//BVES//PALMD//PARVA//RHOJ
GO:0048747	muscle fiber development	Biological process	10	106	428	14747	3.25053	0.0010154	0.0213324	2.99336	CACNB4//MUSK//MYOCD//MEF2C//BOC//MYH11//TTN//RCAN1//DMD//FLNC
GO:0050731	positive regulation of peptidyl-tyrosine phosphorylation	Biological process	11	125	428	14747	3.03209	0.00103247	0.0215386	2.98612	IL6ST//KIT//GHR//IGF1//ANGPT1//CD36//CD44//FCER1A//FGF7//FGF10//PPAP2B
GO:0030335	positive regulation of cell migration	Biological process	16	228	428	14747	2.41794	0.00103425	0.0215386	2.98538	BDKRB1//SELP//ANGPT1//KDR//TEK//FGF10//TGFBR2//IGF1//FGF2//PPAP2B//FGF7//LPAR1//CCL21//CXCL12//PIK3R1//PTP4A1
GO:0010562	positive regulation of phosphorus metabolic process	Biological process	34	667	428	14747	1.75636	0.00104641	0.0216032	2.9803	FGF2//LPAR1//FGF10//GHR//KIT//C3//EDNRB//MUSK//TEK//CDON//TSPYL2//ANGPT1//GNAL//NTRK2//CAP2//FCER1A//VIP//PTHLH//AKAP12//CALCRL//TGFBR2//CAV1//CD44//PRKAR2B//DLC1//IL6ST//IGF1//FGFR1//FZD4//SPDYA//CCL21//CD36//FGF7//PPAP2B
GO:0045937	positive regulation of phosphate metabolic process	Biological process	34	667	428	14747	1.75636	0.00104641	0.0216032	2.9803	FGF2//LPAR1//FGF10//GHR//KIT//C3//EDNRB//MUSK//TEK//CDON//TSPYL2//ANGPT1//GNAL//NTRK2//CAP2//FCER1A//VIP//PTHLH//AKAP12//CALCRL//TGFBR2//CAV1//CD44//PRKAR2B//DLC1//IL6ST//IGF1//FGFR1//FZD4//SPDYA//CCL21//CD36//FGF7//PPAP2B
GO:0008284	positive regulation of cell proliferation	Biological process	34	668	428	14747	1.75373	0.0010734	0.0220648	2.96924	FGF2//KDR//TEK//VIP//SCG2//FGFR1//TGFBR2//FOXP2//FGF7//FGF10//IGF1//MEF2C//NFATC2//IL6ST//VCAM1//GPAM//AQP1//CALCRL//SFRP1//OSR1//CDON//CNTFR//CST3//EDNRB//KIT//LIFR//NTRK2//PBX1//PTHLH//PTN//GLP2R//TSPYL5//MYOCD//SPDYA
GO:0042698	ovulation cycle	Biological process	9	89	428	14747	3.48427	0.00109669	0.0224468	2.95992	FOXC1//KDR//KIT//ADAMTS1//SFRP1//FZD4//ANXA1//SLIT3//SLIT2
GO:0071804	cellular potassium ion transport	Biological process	5	28	428	14747	6.15279	0.00113849	0.0231041	2.94367	ABCC9//AQP1//KCNMA1//CASQ2//ANK2
GO:0071805	potassium ion transmembrane transport	Biological process	5	28	428	14747	6.15279	0.00113849	0.0231041	2.94367	ABCC9//CASQ2//ANK2//AQP1//KCNMA1
GO:0048732	gland development	Biological process	18	275	428	14747	2.25528	0.00115089	0.0232567	2.93897	CST3//FGF10//CAV1//PBX1//ARID5B//IGF1//FOXC1//SFRP1//FRZB//FGF2//CD44//TGFBR2//FGF7//FGFR1//PTHLH//SLIT2//SERPINF1//TCF21
GO:0035265	organ growth	Biological process	9	90	428	14747	3.44556	0.001188	0.0239053	2.92519	FOXC1//TGFBR3//TGFBR2//FGF2//FGFR1//MEF2C//FGF7//FGF10//MYOCD
GO:0010880	regulation of release of sequestered calcium ion into cytosol by sarcoplasmic reticulum	Biological process	4	17	428	14747	8.1072	0.00123296	0.0247058	2.90905	ANK2//CASQ2//DMD//PLN
GO:0006790	sulfur compound metabolic process	Biological process	16	232	428	14747	2.37625	0.00124153	0.0247735	2.90604	MAT2A//ADI1//PAPSS2//GSTA2//GSTM5//UST//FMOD//OMD//OGN//GHR//MAMDC2//GPC5//GPC3//GPC6//ANGPT1//IGF1
GO:0061138	morphogenesis of a branching epithelium	Biological process	14	189	428	14747	2.55227	0.00125469	0.0249317	2.90146	CXCL12//TGFBR2//CD44//FGF2//PBX1//TCF21//FGF10//IGF1//KDR//SLIT2//RDH10//FGF7//FGFR1//SFRP1
GO:2000147	positive regulation of cell motility	Biological process	16	233	428	14747	2.36605	0.00129851	0.0255902	2.88655	BDKRB1//SELP//ANGPT1//KDR//TEK//FGF10//TGFBR2//IGF1//PIK3R1//PTP4A1//FGF2//PPAP2B//FGF7//LPAR1//CCL21//CXCL12
GO:0000904	cell morphogenesis involved in differentiation	Biological process	35	702	428	14747	1.71787	0.00129856	0.0255902	2.88654	TGFBR3//HEG1//ANK2//CACNB4//CNTN1//DPYSL3//FGFR1//GFRA1//ITGA9//LAMA2//MYH10//MYH11//OPHN1//PRNP//SLIT3//TRPC1//SLIT2//MYL9//CAP2//BOC//CXCL12//SFRP1//APOD//FOXC1//NR4A2//DCLK1//NFIB//MEF2C//TEK//FZD4//BVES//PARVA//MAP1B//NTRK2//PTPRD
GO:0003018	vascular process in circulatory system	Biological process	11	129	428	14747	2.93808	0.00133626	0.0261477	2.87411	VIP//EDNRB//ACTA2//PIK3C2A//KCNMB4//CAV1//TEK//ANGPT1//SLIT2//FOXC1//KCNMA1
GO:0007157	heterophilic cell-cell adhesion	Biological process	5	29	428	14747	5.94062	0.0013433	0.0261477	2.87183	PTPRD//SELP//VCAM1//NLGN1//CADM3
GO:0070098	chemokine-mediated signaling pathway	Biological process	5	29	428	14747	5.94062	0.0013433	0.0261477	2.87183	SLIT3//SLIT2//DARC//CXCL12//CCRL1
GO:0065008	regulation of biological quality	Biological process	99	2569	428	14747	1.32779	0.00135969	0.0263592	2.86656	KCNMB4//ANXA1//MEF2C//CD34//PLN//ANK2//CASQ2//DMD//EPAS1//RDH10//ANO6//CORIN//CAV1//EDNRB//AQP1//A2M//ANGPT1//CD36//CLU//CFD//F13A1//IGF1//KCNMA1//PDE1A//PIK3R1//PRKAR2B//SELP//TEK//TTN//WEE1//TFPI2//PAPSS2//MMRN1//PLSCR4//JAM2//NLGN1//FGF2//CACNB4//CXCL12//PRNP//CYBRD1//PDK4//SLC9A9//CLN5//BDKRB1//LPAR1//VIP//TIPARP//ACTA2//KDR//KIT//MYH10//DLC1//WASF3//FERMT2//BVES//PALMD//PARVA//RHOJ//MUSK//LD…
GO:0048645	organ formation	Biological process	7	58	428	14747	4.15844	0.00138451	0.0267108	2.8587	FGF2//FGF10//FGFR1//SPRY1//MEF2C//RDH10//TGFBR2
GO:0006171	cAMP biosynthetic process	Biological process	9	92	428	14747	3.37066	0.00138903	0.0267108	2.85729	GNAL//NTRK2//CAP2//EDNRB//VIP//PTHLH//AKAP12//CALCRL//GNG7
GO:0044255	cellular lipid metabolic process	Biological process	40	840	428	14747	1.64074	0.00141628	0.0271254	2.84885	ABCD2//PTGDS//PTGIS//RDH10//DPM1//C3//GHR//PRKAR2B//TNXB//CROT//GPAM//CH25H//PTPLA//C5ORF4//SCD5//ECH1//CAV1//PIK3C2A//PIK3R1//PLA2G2A//UGCG//PPAP2A//PPAP2B//PEMT//SLC44A2//FGF2//ST6GALNAC3//KIT//ECI2//GLT25D2//LIPG//PDK4//FCER1A//FABP4//ANXA1//ALDH1A1//CAB39L//APOD//CD36//OXCT1
GO:2000021	regulation of ion homeostasis	Biological process	12	150	428	14747	2.75645	0.00142938	0.0272668	2.84485	CORIN//EDNRB//CAV1//CASQ2//DMD//ANK2//PLN//WASF3//FGF2//CCL21//BDKRB1//TRPC1
GO:0052652	cyclic purine nucleotide metabolic process	Biological process	10	111	428	14747	3.10411	0.0014457	0.0274309	2.83992	CALCRL//AQP1//GNAL//NTRK2//CAP2//EDNRB//VIP//PTHLH//AKAP12//GNG7
GO:0051238	sequestering of metal ion	Biological process	8	75	428	14747	3.67526	0.0014528	0.0274309	2.83779	CASQ2//FGF2//CCL21
GO:0050900	leukocyte migration	Biological process	17	258	428	14747	2.27033	0.00145523	0.0274309	2.83707	CCL21//KIT//BDKRB1//SELP//SLIT2//ITGA9//SCG2//EDNRB//VCAM1//CXCL12//APOD//ANGPT1//CAV1//CD34//PIK3R1//TEK//JAM2
GO:0006937	regulation of muscle contraction	Biological process	10	112	428	14747	3.07639	0.00154737	0.0288601	2.81041	CAV1//CNN1//MYOCD//ANK2//CASQ2//DMD//PLN//KCNMA1//CALCRL//MYL9
GO:0009190	cyclic nucleotide biosynthetic process	Biological process	10	112	428	14747	3.07639	0.00154737	0.0288601	2.81041	CALCRL//AQP1//GNAL//NTRK2//CAP2//EDNRB//VIP//PTHLH//AKAP12//GNG7
GO:0042522	regulation of tyrosine phosphorylation of Stat5 protein	Biological process	4	18	428	14747	7.6568	0.00154921	0.0288601	2.80989	GHR//IGF1//KIT//CAV1
GO:0051145	smooth muscle cell differentiation	Biological process	6	44	428	14747	4.69849	0.00160013	0.0296927	2.79584	EDNRB//MYOCD//RCAN1//ITGA8//FGF10//MEF2C
GO:0051272	positive regulation of cellular component movement	Biological process	16	239	428	14747	2.30665	0.00168879	0.0310368	2.77242	BDKRB1//SELP//ANGPT1//KDR//TEK//FGF10//TGFBR2//IGF1//PIK3R1//PTP4A1//FGF2//PPAP2B//FGF7//LPAR1//CCL21//CXCL12
GO:0030816	positive regulation of cAMP metabolic process	Biological process	7	60	428	14747	4.01982	0.00169236	0.0310368	2.77151	GNAL//NTRK2//CAP2//VIP//PTHLH//AKAP12//CALCRL
GO:0030819	positive regulation of cAMP biosynthetic process	Biological process	7	60	428	14747	4.01982	0.00169236	0.0310368	2.77151	GNAL//NTRK2//CAP2//VIP//PTHLH//AKAP12//CALCRL
GO:0010038	response to metal ion	Biological process	15	217	428	14747	2.38172	0.0017051	0.0310368	2.76825	KCNMB4//KCNIP1//CYBRD1//PRNP//GATM//SOD3//CAV1//KCNMA1//TRPC1//TTN//MT1A//FOSB//MEF2C//AQP1//FABP4
GO:0019216	regulation of lipid metabolic process	Biological process	15	217	428	14747	2.38172	0.0017051	0.0310368	2.76825	PDK4//C3//SORBS1//CAV1//ANXA1//ABCD2//KCNMA1//PIK3R1//FGF2//KIT//CCL21//TEK//CAB39L//APOD//PPAP2A
GO:0080134	regulation of response to stress	Biological process	36	741	428	14747	1.67396	0.00173773	0.0315104	2.76002	C3//FCER1A//A2M//COLEC12//MEF2C//ANO6//ANXA1//IL6ST//TEX15//SELP//CAV1//CD36//CD34//CFH//PTGER3//TGFBR2//TNXB//FZD4//SFRP1//HIPK3//CD44//PPAP2B//FGF10//SH2D1A//CCL21//EDA2R//CMA1//PTGIS//TEK//CALCRL//FABP4//PLA2G2A//FGF2//APOD//ANKRD42//FBLN5
GO:0003205	cardiac chamber development	Biological process	10	114	428	14747	3.02242	0.00176812	0.03194	2.75249	PARVA//HEG1//MEF2C//CPE//MYOCD//ANK2//FOXC1//TGFBR3//TEK//ADAMTS1
GO:0007163	establishment or maintenance of cell polarity	Biological process	10	115	428	14747	2.99614	0.00188768	0.033971	2.72407	CCL21//WEE1//AQP1//IGF1//TEK//PRICKLE2//MAP1B//CDH5//CAP2//PARVA
GO:1901137	carbohydrate derivative biosynthetic process	Biological process	33	665	428	14747	1.70983	0.0019141	0.034317	2.71804	GPC5//GPC3//GPC6//CALCRL//AQP1//NME5//TIPARP//B3GALT2//ST6GALNAC3//DPM1//GCNT4//MAT2A//UGCG//GNAL//NTRK2//CAP2//EDNRB//GLT25D2//CCL21//VIP//FMOD//OMD//OGN//MAN1A1//UBE2J1//IGF1//UST//ANGPT1//PTHLH//AKAP12//AMPD1//GNG7//PAPSS2
GO:0006163	purine nucleotide metabolic process	Biological process	34	693	428	14747	1.69046	0.00197789	0.035328	2.7038	CALCRL//AQP1//NME5//GNAL//GNG11//RHOJ//PDE8B//PDE7B//ACTC1//NTRK2//CAP2//EDNRB//CACNB4//PTHLH//VIP//AKAP12//AMPD1//BVES//ALDH1A1//DLC1//ERRFI1//CNN3//PLN//FGF10//SFRP1//PREX2//CCL21//SPRY1//ARHGAP6//TPM2//RGS5//RGS22//GNG7//PAPSS2
GO:0030902	hindbrain development	Biological process	10	116	428	14747	2.97031	0.00201368	0.035833	2.69601	CNTN1//PTPRS//FAIM2//FOXP2//DLC1//MYH10//FGF2//IGF1//FZD4//SMAD9
GO:0014902	myotube differentiation	Biological process	6	46	428	14747	4.49421	0.00202235	0.0358535	2.69414	KCNH1//CDON//MYOCD//DMD//IGF1//MEF2C
GO:0010863	positive regulation of phospholipase C activity	Biological process	7	62	428	14747	3.89015	0.00205094	0.0362257	2.68805	ARHGAP6//LPAR1//PDE1A//PRKAR2B//FGF2//FGFR1//KIT
GO:0043550	regulation of lipid kinase activity	Biological process	5	32	428	14747	5.38369	0.00212101	0.0372016	2.67346	PIK3R1//FGF2//KIT//CCL21//TEK
GO:1901136	carbohydrate derivative catabolic process	Biological process	29	564	428	14747	1.77165	0.0021218	0.0372016	2.6733	GPC5//GPC3//GPC6//GNAL//GNG11//RHOJ//PDE8B//PDE7B//ACTC1//ADAMTS9//CD44//FGF2//LYVE1//NTRK2//BVES//ALDH1A1//DLC1//ERRFI1//SFRP1//PREX2//CCL21//SPRY1//FMOD//OMD//OGN//ARHGAP6//RGS5//RGS22//CST3
GO:0001763	morphogenesis of a branching structure	Biological process	14	200	428	14747	2.41189	0.00213771	0.0373434	2.67005	CXCL12//TGFBR2//CD44//FGF2//PBX1//TCF21//FGF10//IGF1//KDR//SLIT2//RDH10//FGF7//FGFR1//SFRP1
GO:0030802	regulation of cyclic nucleotide biosynthetic process	Biological process	9	98	428	14747	3.16429	0.00216118	0.0376156	2.66531	GNAL//NTRK2//CAP2//EDNRB//VIP//PTHLH//AKAP12//CALCRL//GNG7
GO:0033993	response to lipid	Biological process	28	539	428	14747	1.7899	0.00217446	0.0377092	2.66265	ANXA1//CRYAB//CST3//FGF10//GHR//WFDC1//BDKRB1//CTSG//FMO1//PTGFR//SELP//CAV1//CCL21//TGFBR3//RCAN1//TGFBR2//PTGDS//SLIT3//SLIT2//CD36//EDNRB//MEF2C//PLSCR4//AQP1//FZD4//OSR1//SFRP1//PDK4
GO:1900274	regulation of phospholipase C activity	Biological process	7	63	428	14747	3.8284	0.00225092	0.0388936	2.64764	ARHGAP6//LPAR1//PDE1A//PRKAR2B//FGF2//FGFR1//KIT
GO:0044708	single-organism behavior	Biological process	20	340	428	14747	2.0268	0.00226882	0.0390614	2.6442	GNG7//MEF2C//PRNP//VIP//TMOD2//NTRK2//PRKAR2B//PTN//MUSK//ITGA8//SEPP1//SOBP//CACNB4//KCNMA1//NR4A2//TMOD1//FZD4//FOXP2//CST3//PTGDS
GO:0042506	tyrosine phosphorylation of Stat5 protein	Biological process	4	20	428	14747	6.89112	0.00234288	0.0399549	2.63025	GHR//IGF1//KIT//CAV1
GO:0048745	smooth muscle tissue development	Biological process	4	20	428	14747	6.89112	0.00234288	0.0399549	2.63025	OSR1//ITGA8//TIPARP//FOXP2
GO:0016310	phosphorylation	Biological process	55	1288	428	14747	1.47132	0.00234585	0.0399549	2.6297	CCNC//DIRAS3//FGF2//LPAR1//FGF10//GHR//KIT//CAV1//BDKRB1//PRNP//PPAP2B//SLIT2//C3//EDNRB//MUSK//TEK//CDON//ERRFI1//BMX//ERG//FGFR1//SMAD9//PDK4//PIK3R1//MAPK4//TGFBR2//DYRK3//KSR1//DCLK1//HIPK3//FABP4//TSPYL2//ANGPT1//FCER1A//EFEMP1//KDR//WEE1//DMD//CD44//PRKAR2B//IL6ST//IGF1//SPRY1//TNXB//FZD4//SFRP1//CCL21//MYOCD//SPDYA//TTN//NTRK2//PDGFD//CD36//FGF7//TGFBR3
GO:0044710	single-organism metabolic process	Biological process	114	3083	428	14747	1.27406	0.00235516	0.0399707	2.62798	ABCD2//MAT2A//ADI1//PTGDS//PTGIS//RDH10//IL6ST//GPC5//GPC3//GPC6//ALDH1A1//FMO1//PDK4//GHR//GNG7//GNG11//PRKAR2B//CYB5A//ERO1LB//CYBRD1//GSTA2//GSTM5//AMPD1//CALCRL//AQP1//NME5//GNAL//RHOJ//PDE8B//PDE7B//ACTC1//DPYSL3//DPM1//ASPA//CD34//GATM//APOD//CD36//CLU//FABP4//PPAP2A//PPAP2B//CH25H//LIPG//PEMT//C3//TNXB//CROT//GPAM//PTPLA//C5ORF4//SCD5//ECH1//CAV1//PIK3C2A//PIK3R1//PLA2G2A//UGCG//SLC44A2//F…
GO:0032879	regulation of localization	Biological process	58	1376	428	14747	1.45234	0.00238416	0.040189	2.62267	ANGPT1//BDKRB1//SELP//SLIT2//CORIN//EDNRB//CASQ2//VIP//PRKAR2B//AQP1//CAV1//KDR//TEK//TGFBR3//FGF10//TGFBR2//FGF2//CNTN1//C3//DMD//ANK2//PLN//CD36//IGF1//PIK3R1//SORBS1//OPHN1//LAMA2//NEXN//PTP4A1//DPYSL3//SFRP1//DLC1//PODN//ANXA1//NNAT//OXCT1//LIPG//CRYAB//MAP1B//TEX15//TRIM9//APOD//FCER1A//PPAP2B//PDE8B//PPP1R12A//NTRK2//KCNMB4//CCL21//GPAM//PTX3//TRPC1//FGF7//LPAR1//CXCL12//CD34//NLGN1
GO:0072521	purine-containing compound metabolic process	Biological process	35	728	428	14747	1.65652	0.00238488	0.040189	2.62253	AMPD1//CALCRL//AQP1//NME5//GNAL//GNG11//RHOJ//PDE8B//PDE7B//ACTC1//MAT2A//NTRK2//CAP2//EDNRB//CACNB4//PTHLH//VIP//AKAP12//BVES//ALDH1A1//DLC1//ERRFI1//CNN3//PLN//FGF10//SFRP1//PREX2//CCL21//SPRY1//ARHGAP6//TPM2//RGS5//RGS22//GNG7//PAPSS2
GO:0048771	tissue remodeling	Biological process	10	119	428	14747	2.89543	0.00243289	0.0408479	2.61388	EPAS1//FGF10//FOXC1//IGF1//MEF2C//CST3//SFRP1//CAV1//FRZB//ANXA1
GO:0042246	tissue regeneration	Biological process	5	33	428	14747	5.22055	0.00244111	0.0408479	2.61241	IGF1//TGFBR2//APOD//FGF10//GATM
GO:0050878	regulation of body fluid levels	Biological process	30	596	428	14747	1.73434	0.0024618	0.0410501	2.60875	ANO6//AQP1//EDNRB//A2M//ANGPT1//CAV1//CD36//CLU//CFD//F13A1//IGF1//KCNMA1//PDE1A//PIK3R1//PRKAR2B//SELP//TEK//TTN//WEE1//TFPI2//PAPSS2//MMRN1//KCNMB4//PLSCR4//JAM2//VIP//CD34//TRPC1//FGF10//HEG1
GO:0040008	regulation of growth	Biological process	27	518	428	14747	1.79595	0.00247384	0.0411072	2.60663	IGFBP4//FBLN5//MYOCD//MUSK//SFRP1//TAF9B//PPP1R1C//BDKRB1//CRYAB//FGF2//FRZB//SLIT3//SLIT2//WFDC1//TSPYL2//CD36//CTSG//GHR//IGF1//GPAM//TGFBR2//MAP1B//MT1A//FOXC1//FGFR1//MEF2C//TSPYL5
GO:0043206	extracellular fibril organization	Biological process	3	10	428	14747	10.3367	0.00250198	0.0411447	2.60172	CST3//TNXB//MFAP5
GO:0045019	negative regulation of nitric oxide biosynthetic process	Biological process	3	10	428	14747	10.3367	0.00250198	0.0411447	2.60172	CAV1//CD34//PTGIS
GO:0097435	fibril organization	Biological process	3	10	428	14747	10.3367	0.00250198	0.0411447	2.60172	CST3//TNXB//MFAP5
GO:0002040	sprouting angiogenesis	Biological process	6	48	428	14747	4.30695	0.00252373	0.041218	2.59796	FGF2//KDR//SLIT2//ANGPT1//TEK//PARVA
GO:0035272	exocrine system development	Biological process	6	48	428	14747	4.30695	0.00252373	0.041218	2.59796	CST3//FGF10//IGF1//FOXC1//FGF7//FGFR1
GO:0061041	regulation of wound healing	Biological process	8	82	428	14747	3.36152	0.00257508	0.0419132	2.58921	ANO6//SELP//CAV1//CD36//CD34//TGFBR2//PPAP2B//FGF2
GO:0043410	positive regulation of MAPK cascade	Biological process	19	320	428	14747	2.0458	0.00260807	0.0420149	2.58368	LPAR1//FGF2//FGF10//GHR//KIT//FCER1A//FGFR1//FZD4//CCL21//EDA2R//ANGPT1//CD44//KDR//TEK//CD36//IGF1//IGFBP4//NTRK2//CDON
GO:0035556	intracellular signal transduction	Biological process	77	1947	428	14747	1.36265	0.00262999	0.0420149	2.58005	CAV1//FGFR1//MEF2C//MAPK4//SCG2//DOK5//FGF2//LPAR1//FGF10//GHR//KIT//RCAN1//RCAN2//TGFBR3//FCER1A//CD36//A2M//ARHGAP6//GEM//OPHN1//ITSN1//DIRAS3//DLC1//IQGAP2//RAB9B//RHOJ//RERGL//ARHGAP28//RABL3//IGF1//KSR1//CTNNAL1//AKAP12//TEK//NLGN1//ANK2//CASQ2//DMD//PLN//PIK3R1//ANGPT1//KDR//NTRK2//SELP//EDNRB//PIK3C2A//ARHGEF26//TEAD1//IL6ST//CCL21//SLC44A2//SPRY1//IGFBP4//CDON//TNXB//FZD4//SFRP1//HIPK3//C…
GO:0051056	regulation of small GTPase mediated signal transduction	Biological process	21	369	428	14747	1.96089	0.00264631	0.0420149	2.57736	NTRK2//BVES//ALDH1A1//DLC1//ERRFI1//SFRP1//PREX2//CCL21//SPRY1//ITSN1//ARHGEF26//LPAR1//FGF10//IGF1//CDON//SLIT2//A2M//ARHGAP6//OPHN1//RHOJ//ARHGAP28
GO:0009725	response to hormone stimulus	Biological process	32	652	428	14747	1.69107	0.00264709	0.0420149	2.57723	FGF2//FGF7//FGF10//FGFR1//PDK4//PIK3C2A//PIK3R1//SORBS1//CAB39L//GHR//TGFBR3//ANXA1//CRYAB//CST3//WFDC1//CAV1//SLIT3//SLIT2//CCL21//GATM//RCAN1//TGFBR2//PTGDS//MEF2C//GNG7//GNG11//PRKAR2B//SFRP1//AQP1//KIT//OXCT1//SNRPN
GO:1901566	organonitrogen compound biosynthetic process	Biological process	32	652	428	14747	1.69107	0.00264709	0.0420149	2.57723	GPC5//GPC3//GPC6//CALCRL//AQP1//NME5//MAT2A//GATM//PEMT//SLC44A2//UGCG//GNAL//NTRK2//CAP2//EDNRB//VIP//FMOD//OMD//OGN//ADI1//PPAP2A//PPAP2B//UST//ANGPT1//PTHLH//AKAP12//AMPD1//NR4A2//DMD//GNG7//PAPSS2//IGF1
GO:0006024	glycosaminoglycan biosynthetic process	Biological process	9	101	428	14747	3.0703	0.00265833	0.0420149	2.57539	FMOD//OMD//OGN//UST//ANGPT1//IGF1//GPC5//GPC3//GPC6
GO:0030808	regulation of nucleotide biosynthetic process	Biological process	9	101	428	14747	3.0703	0.00265833	0.0420149	2.57539	GNAL//NTRK2//CAP2//EDNRB//VIP//PTHLH//AKAP12//CALCRL//GNG7
GO:1900371	regulation of purine nucleotide biosynthetic process	Biological process	9	101	428	14747	3.0703	0.00265833	0.0420149	2.57539	GNAL//NTRK2//CAP2//EDNRB//VIP//PTHLH//AKAP12//CALCRL//GNG7
GO:0033121	regulation of purine nucleotide catabolic process	Biological process	16	250	428	14747	2.20516	0.00266062	0.0420149	2.57502	NTRK2//BVES//ALDH1A1//DLC1//ERRFI1//CNN3//PLN//FGF10//SFRP1//PREX2//CCL21//SPRY1//ARHGAP6//TPM2//RGS5//RGS22
GO:0048589	developmental growth	Biological process	17	274	428	14747	2.13776	0.0027439	0.043187	2.56163	MUSK//IGF1//APOD//FGF10//GATM//TGFBR2//MAP1B//DCLK1//SLIT3//SLIT2//FGF2//FGFR1//MEF2C//RDH10//PTHLH//MYOCD//SFRP1
GO:0030811	regulation of nucleotide catabolic process	Biological process	16	251	428	14747	2.19637	0.00276827	0.0434163	2.55779	NTRK2//BVES//ALDH1A1//DLC1//ERRFI1//CNN3//PLN//FGF10//SFRP1//PREX2//CCL21//SPRY1//ARHGAP6//TPM2//RGS5//RGS22
GO:0010092	specification of organ identity	Biological process	5	34	428	14747	5.067	0.00279488	0.0434163	2.55364	FGF2//FGF10//FGFR1//SPRY1//MEF2C
GO:0048009	insulin-like growth factor receptor signaling pathway	Biological process	5	34	428	14747	5.067	0.00279488	0.0434163	2.55364	IGF1//IGFBP4//CILP//GHR//PIK3R1
GO:1901888	regulation of cell junction assembly	Biological process	5	34	428	14747	5.067	0.00279488	0.0434163	2.55364	KDR//SFRP1//TEK//APOD//ARHGAP6
GO:0014808	release of sequestered calcium ion into cytosol by sarcoplasmic reticulum	Biological process	4	21	428	14747	6.56297	0.00282859	0.0435147	2.54843	CASQ2//DMD//ANK2//PLN
GO:0021952	central nervous system projection neuron axonogenesis	Biological process	4	21	428	14747	6.56297	0.00282859	0.0435147	2.54843	NFIB//SLIT2//NR4A2//DCLK1
GO:0048488	synaptic vesicle endocytosis	Biological process	4	21	428	14747	6.56297	0.00282859	0.0435147	2.54843	ZDHHC15//NLGN1//OPHN1//ITSN1
GO:0006023	aminoglycan biosynthetic process	Biological process	9	102	428	14747	3.0402	0.00284278	0.0435924	2.54626	GPC5//GPC3//GPC6//FMOD//OMD//OGN//UST//ANGPT1//IGF1
GO:0051960	regulation of nervous system development	Biological process	24	447	428	14747	1.84997	0.00290237	0.04429	2.53725	MUSK//CNTN1//DMD//DPYSL3//FGFR1//NTRK2//LPAR1//PMP22//EDNRB//FGF2//IGF1//WASF3//NLGN1//PBX1//MEF2C//ZEB1//CDON//MAP1B//IL6ST//ASPA//SERPINF1//SLIT2//PTPRD//SFRP1
GO:0048699	generation of neurons	Biological process	47	1071	428	14747	1.51206	0.00290685	0.04429	2.53658	FGFR1//MYH10//NTRK2//NR4A2//NR2F1//DCLK1//ANK2//CACNB4//CNTN1//DPYSL3//GFRA1//ITGA9//LAMA2//MYH11//OPHN1//PRNP//SLIT3//TRPC1//SLIT2//MYL9//CAP2//BOC//CXCL12//DMD//LPAR1//PMP22//APOD//EDNRB//MAP1B//FAIM2//NFIB//MEF2C//NNAT//PTPRD//FZD4//PRICKLE2//RORB//KCNMA1//CLN5//NLGN1//PBX1//ZEB1//CDON//IL6ST//ASPA//WEE1//SERPINF1
GO:0007186	G-protein coupled receptor signaling pathway	Biological process	30	603	428	14747	1.71421	0.00292403	0.0444099	2.53402	CHRM2//CALCRL//GLP2R//GNAL//PTHLH//EDNRB//BDKRB1//PPAP2A//CACNB4//BAI3//CPE//GPR64//LPHN3//ELTD1//GNG7//RGS5//KCTD12//VIP//RGS22//C3//TMOD2//LPAR1//PLN//GNG11//PTGER3//PTGFR//CXCL12//AKAP12//CCRL1//PREX2
GO:0097285	cell-type specific apoptotic process	Biological process	17	276	428	14747	2.12227	0.00295715	0.0447703	2.52913	MYOCD//ANXA1//IGF1//FAIM2//CNTFR//MEF2C//NTRK2//NR4A2//ITSN1//MUSK//GPAM//CCL21//CXCL12//SFRP1//TEK//ANGPT1//KDR
GO:0009118	regulation of nucleoside metabolic process	Biological process	16	253	428	14747	2.17901	0.00299442	0.0451911	2.52369	NTRK2//BVES//ALDH1A1//DLC1//ERRFI1//CNN3//PLN//FGF10//SFRP1//PREX2//CCL21//SPRY1//ARHGAP6//TPM2//RGS5//RGS22
GO:0048762	mesenchymal cell differentiation	Biological process	11	143	428	14747	2.65043	0.00302672	0.0454118	2.51903	EDNRB//TGFBR3//SFRP1//FOXC1//RDH10//FRZB//MEF2C//FGF10//TCF21//OSR1//FGFR1
GO:0006629	lipid metabolic process	Biological process	50	1159	428	14747	1.48644	0.00302809	0.0454118	2.51883	ABCD2//PTGDS//PTGIS//RDH10//DPM1//C3//GHR//PRKAR2B//TNXB//CROT//GPAM//CH25H//PTPLA//C5ORF4//SCD5//ECH1//CAV1//PIK3C2A//PIK3R1//PLA2G2A//UGCG//PPAP2A//PPAP2B//PEMT//SLC44A2//FGF2//ST6GALNAC3//KIT//PBX1//TIPARP//SERPINA6//ECI2//GLT25D2//LIPG//PDK4//PLCB4//PLCXD3//SORBS1//FCER1A//FABP4//ANXA1//KCNMA1//ALDH1A1//CCL21//TEK//CD36//OXCT1//CAB39L//APOD//CLU
GO:0030804	positive regulation of cyclic nucleotide biosynthetic process	Biological process	7	67	428	14747	3.59984	0.00320508	0.0479154	2.49416	GNAL//NTRK2//CAP2//VIP//PTHLH//AKAP12//CALCRL
GO:0010941	regulation of cell death	Biological process	53	1250	428	14747	1.46092	0.00326592	0.0486724	2.48599	CLU//PLAGL1//DLC1//ANGPT1//ANXA1//AQP1//CD44//CRYAB//EDNRB//FGF10//FGFR1//FOXC1//IGF1//IL6ST//KDR//MEF2C//PIK3R1//PRNP//PTGFR//CXCL12//SFRP1//TEK//VIP//SCG2//NME5//HIPK3//FAIM2//TAF9B//OSR1//MYOCD//ZNF738//LPAR1//FRZB//KCNMA1//PTGIS//SRPX//SLIT2//CST3//KIT//KANK2//CNTFR//NTRK2//NR4A2//ITSN1//MUSK//FGF2//CD34//GPAM//CAV1//GHR//CCL21//PDK4//VDAC2
GO:0060284	regulation of cell development	Biological process	26	503	428	14747	1.78101	0.0033023	0.0490613	2.48118	MUSK//SFRP1//TGFBR3//FRZB//MYOCD//CNTN1//DMD//DPYSL3//FGFR1//NTRK2//LPAR1//PMP22//EDNRB//MEF2C//BOC//NLGN1//PBX1//ZEB1//CDON//MAP1B//FGF2//IL6ST//ASPA//SERPINF1//SLIT2//PTPRD
GO:0022604	regulation of cell morphogenesis	Biological process	18	303	428	14747	2.04687	0.00332483	0.0492425	2.47823	KDR//KIT//MYH10//DLC1//WASF3//FERMT2//BVES//PALMD//PARVA//RHOJ//SFRP1//TGFBR3//MAP1B//NTRK2//SLIT2//PTPRD//ZRANB1//SH3D19
GO:0048875	chemical homeostasis within a tissue	Biological process	3	11	428	14747	9.39698	0.0033666	0.0492787	2.47281	EPAS1//KDR//PTHLH
GO:0051894	positive regulation of focal adhesion assembly	Biological process	3	11	428	14747	9.39698	0.0033666	0.0492787	2.47281	KDR//SFRP1//TEK
GO:1901890	positive regulation of cell junction assembly	Biological process	3	11	428	14747	9.39698	0.0033666	0.0492787	2.47281	KDR//SFRP1//TEK
GO:0002675	positive regulation of acute inflammatory response	Biological process	4	22	428	14747	6.26466	0.00337893	0.0492787	2.47122	C3//FCER1A//PTGER3//IL6ST
GO:0070296	sarcoplasmic reticulum calcium ion transport	Biological process	4	22	428	14747	6.26466	0.00337893	0.0492787	2.47122	CASQ2//DMD//ANK2//PLN
GO:0060443	mammary gland morphogenesis	Biological process	6	51	428	14747	4.0536	0.0034436	0.0500687	2.46299	CAV1//FRZB//FGF10//PTHLH//SLIT2//TGFBR2
GO:0030799	regulation of cyclic nucleotide metabolic process	Biological process	9	105	428	14747	2.95334	0.00345747	0.0501175	2.46124	GNAL//NTRK2//CAP2//EDNRB//VIP//PTHLH//AKAP12//CALCRL//GNG7
GO:0051592	response to calcium ion	Biological process	8	86	428	14747	3.20517	0.00346851	0.0501252	2.45986	KCNMB4//KCNIP1//FOSB//MEF2C//CAV1//KCNMA1//TRPC1//TTN
GO:0043627	response to estrogen stimulus	Biological process	10	125	428	14747	2.75645	0.00348065	0.0501486	2.45834	ANXA1//CRYAB//CST3//FGF10//GHR//WFDC1//SFRP1//CAV1//RCAN1//TGFBR2
GO:0030810	positive regulation of nucleotide biosynthetic process	Biological process	7	69	428	14747	3.4955	0.0037848	0.054041	2.42196	GNAL//NTRK2//CAP2//VIP//PTHLH//AKAP12//CALCRL
GO:0060021	palate development	Biological process	7	69	428	14747	3.4955	0.0037848	0.054041	2.42196	MEOX2//TCF21//TGFBR2//TGFBR3//TIPARP//ARID5B//OSR1
GO:1900373	positive regulation of purine nucleotide biosynthetic process	Biological process	7	69	428	14747	3.4955	0.0037848	0.054041	2.42196	GNAL//NTRK2//CAP2//VIP//PTHLH//AKAP12//CALCRL
GO:0071310	cellular response to organic substance	Biological process	56	1347	428	14747	1.43245	0.00380946	0.0542308	2.41914	CAV1//TSPYL2//CCNC//SMAD9//TGFBR2//TGFBR3//FMOD//FGF2//FGF7//FGF10//FGFR1//PDK4//PIK3C2A//PIK3R1//SORBS1//CAB39L//PDE1A//PRKAR2B//GHR//COLEC12//CD44//IL6ST//KIT//LIFR//VCAM1//PDGFD//ITGA8//MYOCD//FZD4//SLIT3//SLIT2//EDA2R//KDR//MEF2C//SPRY1//SFRP1//CD36//DARC//CXCL12//CCRL1//CNTFR//EDNRB//PLSCR4//AQP1//OSR1//CASQ2//CALCRL//CMA1//OXCT1//DPYSL3//PTGIS//GNG7//GNG11//ANXA1//DMD//TIMP3
GO:0044281	small molecule metabolic process	Biological process	96	2561	428	14747	1.29158	0.00384103	0.0545174	2.41555	ABCD2//MAT2A//ADI1//PTGDS//PTGIS//RDH10//ALDH1A1//FMO1//PDK4//GHR//GSTA2//GSTM5//AMPD1//CALCRL//AQP1//NME5//GNAL//GNG11//RHOJ//PDE8B//PDE7B//ACTC1//DPYSL3//ASPA//CD34//GATM//C3//PRKAR2B//TNXB//CROT//GPAM//CH25H//PTPLA//C5ORF4//SCD5//ECH1//PEMT//SLC44A2//CYB5A//NTRK2//CAP2//EDNRB//CACNB4//PTHLH//ECI2//IGF1//VIP//FMOD//OMD//OGN//CAV1//DPM1//FCER1A//BCHE//MAMDC2//GPC5//GPC3//GPC6//UST//ANGPT1//AKAP1…
GO:0048520	positive regulation of behavior	Biological process	8	88	428	14747	3.13233	0.00399689	0.0562407	2.39828	CCL21//KDR//SLIT2//FGF10//CXCL12//SCG2//LPAR1//MEF2C
GO:0033144	negative regulation of intracellular steroid hormone receptor signaling pathway	Biological process	4	23	428	14747	5.99228	0.00399782	0.0562407	2.39818	KANK2//IGF1//SFRP1//TCF21
GO:0050927	positive regulation of positive chemotaxis	Biological process	4	23	428	14747	5.99228	0.00399782	0.0562407	2.39818	FGF10//CXCL12//SCG2//KDR
GO:0032787	monocarboxylic acid metabolic process	Biological process	23	433	428	14747	1.83021	0.00401094	0.0562593	2.39675	ABCD2//PTGDS//PTGIS//RDH10//PDK4//C3//GHR//PRKAR2B//TNXB//CROT//GPAM//CH25H//PTPLA//C5ORF4//SCD5//ECH1//ECI2//IGF1//CAV1//FCER1A//UST//ANXA1//CAB39L
GO:1901342	regulation of vasculature development	Biological process	12	170	428	14747	2.43216	0.00404387	0.0565548	2.3932	BAI3//SERPINF1//TEK//FGF2//SFRP1//AQP1//C3//CD34//CMA1//KDR//PTGIS//MYOCD
GO:0030801	positive regulation of cyclic nucleotide metabolic process	Biological process	7	70	428	14747	3.44556	0.00410291	0.057046	2.38691	GNAL//NTRK2//CAP2//VIP//PTHLH//AKAP12//CALCRL
GO:0032355	response to estradiol stimulus	Biological process	7	70	428	14747	3.44556	0.00410291	0.057046	2.38691	SFRP1//ANXA1//CRYAB//CST3//FGF10//GHR//WFDC1
GO:0045766	positive regulation of angiogenesis	Biological process	8	89	428	14747	3.09713	0.00428333	0.0593815	2.36822	AQP1//C3//CD34//CMA1//FGF2//KDR//PTGIS//TEK
GO:0007411	axon guidance	Biological process	20	360	428	14747	1.9142	0.00433272	0.0598919	2.36324	CXCL12//SLIT2//SLIT3//NFIB//ANK2//CACNB4//CNTN1//DPYSL3//FGFR1//GFRA1//ITGA9//LAMA2//MYH10//MYH11//OPHN1//PRNP//TRPC1//MYL9//CAP2//BOC
GO:0043408	regulation of MAPK cascade	Biological process	24	462	428	14747	1.7899	0.0043928	0.0602002	2.35726	FGF2//LPAR1//FGF10//GHR//KIT//CAV1//FCER1A//FGFR1//SPRY1//CD36//IGF1//IGFBP4//KDR//NTRK2//CDON//TNXB//FZD4//SFRP1//HIPK3//CCL21//EDA2R//ANGPT1//CD44//TEK
GO:0042340	keratan sulfate catabolic process	Biological process	3	12	428	14747	8.6139	0.00439288	0.0602002	2.35725	FMOD//OMD//OGN
GO:0085029	extracellular matrix assembly	Biological process	3	12	428	14747	8.6139	0.00439288	0.0602002	2.35725	MYH11//TNXB//FBLN5
GO:0048729	tissue morphogenesis	Biological process	25	489	428	14747	1.76153	0.00451617	0.0617123	2.34523	CXCL12//TGFBR2//CD44//FGF2//PBX1//TCF21//SFRP1//DLC1//MEF2C//FGF7//FGF10//ERRFI1//FOXC1//FGFR1//IGF1//KDR//SLIT2//ACTC1//TTN//TGFBR3//FRZB//RDH10//PTHLH//OSR1//GCNT4
GO:0030239	myofibril assembly	Biological process	5	38	428	14747	4.53363	0.00458601	0.0623928	2.33856	ACTC1//TTN//MYH11//MYH10//TMOD1
GO:0045761	regulation of adenylate cyclase activity	Biological process	6	54	428	14747	3.8284	0.00459213	0.0623928	2.33799	GNAL//NTRK2//CAP2//EDNRB//VIP//GNG7
GO:0007264	small GTPase mediated signal transduction	Biological process	30	623	428	14747	1.65918	0.00467287	0.0631697	2.33042	FGF2//IGF1//KSR1//ARHGAP6//CTNNAL1//RHOJ//ITSN1//ARHGEF26//DLC1//LPAR1//FGF10//SPRY1//A2M//OPHN1//ARHGAP28//CDON//SLIT2//GEM//DIRAS3//IQGAP2//RAB9B//RERGL//RABL3
GO:0050926	regulation of positive chemotaxis	Biological process	4	24	428	14747	5.7426	0.00468905	0.0631697	2.32892	KDR//FGF10//CXCL12//SCG2
GO:0060343	trabecula formation	Biological process	4	24	428	14747	5.7426	0.00468905	0.0631697	2.32892	SFRP1//TEK//TGFBR3//ADAMTS1
GO:0002526	acute inflammatory response	Biological process	9	110	428	14747	2.8191	0.00470914	0.0632617	2.32706	C3//FCER1A//A2M//ANO6//ANXA1//IL6ST//CFH//PTGER3//VCAM1
GO:1900544	positive regulation of purine nucleotide metabolic process	Biological process	7	72	428	14747	3.34985	0.00479942	0.0642934	2.31881	GNAL//NTRK2//CAP2//VIP//PTHLH//AKAP12//CALCRL
GO:0030182	neuron differentiation	Biological process	43	986	428	14747	1.50263	0.00486488	0.0649877	2.31293	ANK2//CACNB4//CNTN1//DPYSL3//FGFR1//GFRA1//ITGA9//LAMA2//MYH10//MYH11//OPHN1//PRNP//SLIT3//TRPC1//SLIT2//MYL9//CAP2//BOC//CXCL12//DMD//NTRK2//LPAR1//PMP22//APOD//EDNRB//MAP1B//FAIM2//NR4A2//DCLK1//NFIB//PRICKLE2//RORB//KCNMA1//CLN5//NLGN1//PBX1//MEF2C//ZEB1//CDON//WEE1//PTPRD//NNAT//FZD4
GO:0043067	regulation of programmed cell death	Biological process	51	1217	428	14747	1.44391	0.00490741	0.0653727	2.30915	CLU//PLAGL1//DLC1//ANGPT1//ANXA1//AQP1//CD44//CRYAB//EDNRB//FGF10//FGFR1//FOXC1//IGF1//IL6ST//KDR//MEF2C//PIK3R1//PRNP//PTGFR//CXCL12//SFRP1//TEK//VIP//SCG2//NME5//HIPK3//FAIM2//TAF9B//OSR1//MYOCD//ZNF738//LPAR1//FRZB//KCNMA1//PTGIS//SRPX//SLIT2//KIT//KANK2//CNTFR//NTRK2//NR4A2//ITSN1//MUSK//FGF2//GPAM//CAV1//CCL21//PDK4//VDAC2//CST3
GO:0001667	ameboidal cell migration	Biological process	9	111	428	14747	2.7937	0.0049971	0.066382	2.30128	EDNRB//FGF10//TGFBR3//TGFBR2//TNS1//ARID5B//FGF2//KIT//CXCL12
GO:0010518	positive regulation of phospholipase activity	Biological process	7	73	428	14747	3.30396	0.00517936	0.0684221	2.28572	ARHGAP6//LPAR1//PDE1A//PRKAR2B//FGF2//FGFR1//KIT
GO:0045981	positive regulation of nucleotide metabolic process	Biological process	7	73	428	14747	3.30396	0.00517936	0.0684221	2.28572	GNAL//NTRK2//CAP2//VIP//PTHLH//AKAP12//CALCRL
GO:0048878	chemical homeostasis	Biological process	39	877	428	14747	1.53223	0.00525727	0.0692595	2.27924	KCNMB4//CORIN//EDNRB//AQP1//CASQ2//ANK2//CACNB4//CAV1//CXCL12//PRNP//CYBRD1//PDK4//SLC9A9//CLN5//BDKRB1//LPAR1//DMD//PLN//SLC22A17//KCNMA1//ASPA//IGF1//WASF3//PMP22//MPDZ//FABP4//LIPG//EPAS1//KDR//PTHLH//KCNIP1//FGF2//CCL21//TRPC1//GPAM//CMA1//OXCT1//VCAM1//NLGN1
GO:0007423	sensory organ development	Biological process	23	443	428	14747	1.78889	0.00527335	0.0692799	2.27791	CST3//FOXC1//CHRDL1//CRYAB//TGFBR2//CDON//FGF10//RDH10//RORB//FGFR1//ITGA8//SOBP//EYA4//OSR1//KCNMA1//FOXP2//NTRK2//FGF2//IGF1//LPPR4//MYH10//FZD4//FRZB
GO:0021700	developmental maturation	Biological process	12	176	428	14747	2.34925	0.00532717	0.0697947	2.2735	CDH5//RECK//EDNRB//ZDHHC15//IGF1//CLN5//NR4A2//EPAS1//FGFR1//KCNMA1//KDR//CCL21
GO:0045595	regulation of cell differentiation	Biological process	45	1049	428	14747	1.47808	0.00538028	0.0702974	2.2692	MUSK//SFRP1//TGFBR3//FRZB//CD36//PLA2G2A//MYOCD//CNTN1//DMD//DPYSL3//FGFR1//NTRK2//LPAR1//PMP22//EDNRB//IGF1//KIT//CAV1//OSR1//EFEMP1//PTHLH//FGF10//LDB2//FGF2//GHR//SMAD9//APOLD1//ERRFI1//ADAMTS9//MEF2C//BOC//NLGN1//PBX1//ZEB1//CDON//IL6ST//PIK3R1//MAP1B//ASPA//SERPINF1//SLIT2//PTPRD//TGFBR2//RCAN1//CD34
GO:0010740	positive regulation of intracellular protein kinase cascade	Biological process	25	496	428	14747	1.73667	0.00539752	0.0703299	2.26781	LPAR1//FGF2//FGF10//GHR//KIT//FCER1A//AKAP12//IL6ST//IGF1//CD36//CCL21//SLC44A2//FGFR1//IGFBP4//KDR//NTRK2//CDON//FZD4//EDA2R//ANGPT1//ITSN1//TEK//TSPYL5//CD44//NLGN1
GO:0001759	organ induction	Biological process	4	25	428	14747	5.5129	0.00545627	0.0703874	2.2631	FGF2//FGF10//FGFR1//SPRY1
GO:0035162	embryonic hemopoiesis	Biological process	4	25	428	14747	5.5129	0.00545627	0.0703874	2.2631	KDR//KIT//PBX1//TGFBR2
GO:0043552	positive regulation of phosphatidylinositol 3-kinase activity	Biological process	4	25	428	14747	5.5129	0.00545627	0.0703874	2.2631	FGF2//KIT//CCL21//TEK
GO:1901701	cellular response to oxygen-containing compound	Biological process	21	393	428	14747	1.84114	0.00546096	0.0703874	2.26273	COLEC12//SOD3//PDGFD//GPX3//ANXA1//AQP1//CST3//CD36//EDNRB//MEF2C//PLSCR4//FZD4//OSR1//SFRP1//CALCRL//CMA1//OXCT1//VCAM1//PDK4//SLIT2//FBLN5
GO:0014829	vascular smooth muscle contraction	Biological process	3	13	428	14747	7.95129	0.0055889	0.0709005	2.25267	EDNRB//ACTA2//PIK3C2A
GO:0030214	hyaluronan catabolic process	Biological process	3	13	428	14747	7.95129	0.0055889	0.0709005	2.25267	CD44//FGF2//LYVE1
GO:0032878	regulation of establishment or maintenance of cell polarity	Biological process	3	13	428	14747	7.95129	0.0055889	0.0709005	2.25267	CDH5//IGF1//TEK
GO:0034695	response to prostaglandin E stimulus	Biological process	3	13	428	14747	7.95129	0.0055889	0.0709005	2.25267	SFRP1//CCL21//TGFBR3
GO:0060766	negative regulation of androgen receptor signaling pathway	Biological process	3	13	428	14747	7.95129	0.0055889	0.0709005	2.25267	IGF1//SFRP1//TCF21
GO:0071453	cellular response to oxygen levels	Biological process	8	93	428	14747	2.96392	0.00558997	0.0709005	2.25259	EPAS1//CAV1//AQP1//PTGIS//SFRP1//MYOCD//CD34//LPAR1
GO:0055086	nucleobase-containing small molecule metabolic process	Biological process	39	881	428	14747	1.52528	0.00566255	0.0716305	2.24699	AMPD1//CALCRL//AQP1//NME5//GNAL//GNG11//RHOJ//PDE8B//PDE7B//ACTC1//DPYSL3//MAT2A//NTRK2//CAP2//EDNRB//CACNB4//PTHLH//VIP//DPM1//AKAP12//BVES//ALDH1A1//DLC1//ERRFI1//CNN3//PLN//FGF10//SFRP1//PREX2//CCL21//SPRY1//ARHGAP6//TPM2//RGS5//RGS22//GNG7//CMAHP//PAPSS2//FMO1
GO:0045765	regulation of angiogenesis	Biological process	11	157	428	14747	2.41409	0.00612515	0.0772774	2.21288	BAI3//SERPINF1//TEK//AQP1//C3//CD34//CMA1//FGF2//KDR//PTGIS//SFRP1
GO:0007266	Rho protein signal transduction	Biological process	13	202	428	14747	2.21744	0.00615936	0.077504	2.21046	ITSN1//ARHGEF26//DLC1//LPAR1//ARHGAP6//CTNNAL1//RHOJ
GO:0048666	neuron development	Biological process	36	802	428	14747	1.54664	0.00625812	0.0779193	2.20356	ANK2//CACNB4//CNTN1//DPYSL3//FGFR1//GFRA1//ITGA9//LAMA2//MYH10//MYH11//OPHN1//PRNP//SLIT3//TRPC1//SLIT2//MYL9//CAP2//BOC//CXCL12//DMD//NTRK2//LPAR1//PMP22//APOD//EDNRB//MAP1B//NR4A2//DCLK1//NFIB//PRICKLE2//RORB//CLN5//WEE1//PTPRD//NLGN1//MEF2C
GO:0045597	positive regulation of cell differentiation	Biological process	25	502	428	14747	1.71592	0.0062629	0.0779193	2.20322	CD36//PLA2G2A//FGF2//FRZB//SFRP1//ADAMTS9//MEF2C//BOC//DMD//FGFR1//ZEB1//CDON//IGF1//IL6ST//MAP1B//ASPA//SERPINF1//NTRK2//SLIT2//PTPRD//TGFBR2//MYOCD//CD34//GHR//SMAD9
GO:0001960	negative regulation of cytokine-mediated signaling pathway	Biological process	4	26	428	14747	5.30086	0.00630301	0.0779193	2.20045	SLIT3//SLIT2//IL6ST//CAV1
GO:0043462	regulation of ATPase activity	Biological process	4	26	428	14747	5.30086	0.00630301	0.0779193	2.20045	CNN3//PLN//FGF10//TPM2
GO:0048536	spleen development	Biological process	4	26	428	14747	5.30086	0.00630301	0.0779193	2.20045	CACNB4//FGF10//PBX1//TCF21
GO:0090218	positive regulation of lipid kinase activity	Biological process	4	26	428	14747	5.30086	0.00630301	0.0779193	2.20045	FGF2//KIT//CCL21//TEK
GO:0031346	positive regulation of cell projection organization	Biological process	10	136	428	14747	2.5335	0.00630674	0.0779193	2.20019	CNTN1//DMD//DPYSL3//FGFR1//NTRK2//CCL21//MAP1B//SLIT2//PTPRD//NLGN1
GO:0010464	regulation of mesenchymal cell proliferation	Biological process	5	41	428	14747	4.2019	0.00637861	0.0781995	2.19527	FGFR1//KDR//TGFBR2//FOXP2//NFIB
GO:0055024	regulation of cardiac muscle tissue development	Biological process	5	41	428	14747	4.2019	0.00637861	0.0781995	2.19527	TGFBR2//FGF2//FGFR1//MEF2C//MYOCD
GO:0061005	cell differentiation involved in kidney development	Biological process	5	41	428	14747	4.2019	0.00637861	0.0781995	2.19527	OSR1//ACTA2//MEF2C//TCF21//CD34
GO:0006887	exocytosis	Biological process	16	274	428	14747	2.01201	0.00643121	0.0786421	2.19171	A2M//CD36//CLU//CFD//F13A1//IGF1//SELP//TTN//MMRN1//NLGN1//EXOC6//TRIM9//KIT//FCER1A//MYH10//PIK3C2A
GO:0009117	nucleotide metabolic process	Biological process	37	832	428	14747	1.53228	0.00649147	0.0788772	2.18766	CALCRL//AQP1//NME5//GNAL//GNG11//RHOJ//PDE8B//PDE7B//ACTC1//NTRK2//CAP2//EDNRB//CACNB4//PTHLH//VIP//DPM1//AKAP12//AMPD1//BVES//ALDH1A1//DLC1//ERRFI1//CNN3//PLN//FGF10//SFRP1//PREX2//CCL21//SPRY1//ARHGAP6//TPM2//RGS5//RGS22//GNG7//CMAHP//PAPSS2//FMO1
GO:0031329	regulation of cellular catabolic process	Biological process	23	451	428	14747	1.75716	0.0065066	0.0788772	2.18665	ABCD2//NTRK2//BVES//ALDH1A1//DLC1//ERRFI1//CLU//RNF180//CNN3//PLN//FGF10//SFRP1//PREX2//CCL21//SPRY1//ARHGAP6//TPM2//RGS5//RGS22//IGF1//SH3D19//TIMP3//CST3
GO:0031279	regulation of cyclase activity	Biological process	6	58	428	14747	3.56437	0.00653313	0.0788772	2.18488	GNAL//NTRK2//CAP2//EDNRB//VIP//GNG7
GO:0035914	skeletal muscle cell differentiation	Biological process	6	58	428	14747	3.56437	0.00653313	0.0788772	2.18488	KCNH1//CDON//MYOCD//MEF2C//DMD//IGF1
GO:0050654	chondroitin sulfate proteoglycan metabolic process	Biological process	6	58	428	14747	3.56437	0.00653313	0.0788772	2.18488	MAMDC2//GPC5//GPC3//GPC6//UST//IGF1
GO:0051240	positive regulation of multicellular organismal process	Biological process	26	531	428	14747	1.68709	0.00664206	0.0796514	2.1777	FGF2//FGF10//FGFR1//SPRY1//ANO6//EDNRB//VIP//MYOCD//AQP1//C3//IL6ST//IGF1//LIPG//CD36//MEF2C//OSR1//PTGER3//WASF3//LAMA2//NLGN1//CD34//GHR//GPAM//CAV1//NTRK2//ANKRD42
GO:0044272	sulfur compound biosynthetic process	Biological process	9	116	428	14747	2.67328	0.00664736	0.0796514	2.17735	MAT2A//FMOD//OMD//OGN//ADI1//UST//ANGPT1//PAPSS2//IGF1
GO:0070372	regulation of ERK1 and ERK2 cascade	Biological process	9	116	428	14747	2.67328	0.00664736	0.0796514	2.17735	IGF1//SPRY1//ANGPT1//CD44//FGF2//FGF10//KDR//CCL21//TEK
GO:0002684	positive regulation of immune system process	Biological process	27	558	428	14747	1.66721	0.00667889	0.0798286	2.1753	C3//FCER1A//A2M//COLEC12//MEF2C//CCL21//TGFBR2//BDKRB1//SELP//IL6ST//C7//CLU//CFD//CFH//CACNB4//PIK3R1//NFATC2//CAV1//VCAM1//IGF1//GPAM//SH2D1A//FGF10//CTSG//PRNP//CD36//CXCL12
GO:0023056	positive regulation of signaling	Biological process	38	863	428	14747	1.51716	0.00683429	0.0814186	2.16531	LPAR1//FGF2//FGF10//GHR//KIT//BVES//FCER1A//AKAP12//TEK//NLGN1//ANGPT1//FGFR1//IGF1//KDR//NTRK2//SELP//SFRP1//ZRANB1//TGFBR3//ITGA8//MYOCD//LAMA2//PTGIS//IL6ST//CD36//CCL21//SLC44A2//IGFBP4//CDON//FZD4//C3//TMOD2//EDA2R//ITSN1//TSPYL5//CD44//CAV1//CLU
GO:0031399	regulation of protein modification process	Biological process	44	1035	428	14747	1.46478	0.00689798	0.0814186	2.16128	CCNC//DIRAS3//FGF2//LPAR1//FGF10//GHR//KIT//CAV1//BDKRB1//PRNP//PPAP2B//SLIT2//C3//EDNRB//MUSK//TEK//CDON//ERRFI1//FABP4//TSPYL2//ANGPT1//FCER1A//TSPYL5//TGFBR2//DMD//CD44//PRKAR2B//MYOCD//DLC1//IL6ST//IGF1//FGFR1//SPRY1//TNXB//FZD4//SFRP1//HIPK3//SPDYA//TTN//CCL21//PDGFD//CD36//FGF7//CLU
GO:0048511	rhythmic process	Biological process	12	182	428	14747	2.2718	0.00691555	0.0814186	2.16017	FOXC1//KDR//KIT//ADAMTS1//SFRP1//FZD4//CST3//PTGDS//KCNMA1//ANXA1//SLIT3//SLIT2
GO:0050921	positive regulation of chemotaxis	Biological process	7	77	428	14747	3.13233	0.00692835	0.0814186	2.15937	KDR//SLIT2//FGF10//CXCL12//SCG2//LPAR1//CCL21
GO:0060347	heart trabecula formation	Biological process	3	14	428	14747	7.38334	0.0069616	0.0814186	2.15729	TEK//TGFBR3//ADAMTS1
GO:0072577	endothelial cell apoptotic process	Biological process	3	14	428	14747	7.38334	0.0069616	0.0814186	2.15729	TEK//ANGPT1//KDR
GO:2000351	regulation of endothelial cell apoptotic process	Biological process	3	14	428	14747	7.38334	0.0069616	0.0814186	2.15729	ANGPT1//KDR//TEK
GO:0048015	phosphatidylinositol-mediated signaling	Biological process	10	138	428	14747	2.49678	0.00697198	0.0814186	2.15664	PIK3R1//ANGPT1//FGFR1//IGF1//KDR//KIT//NTRK2//SELP//TEK//PIK3C2A
GO:0048017	inositol lipid-mediated signaling	Biological process	10	138	428	14747	2.49678	0.00697198	0.0814186	2.15664	PIK3R1//ANGPT1//FGFR1//IGF1//KDR//KIT//NTRK2//SELP//TEK//PIK3C2A
GO:0071495	cellular response to endogenous stimulus	Biological process	33	724	428	14747	1.57049	0.00698264	0.0814186	2.15598	CCNC//SMAD9//TGFBR2//TGFBR3//FMOD//FGF2//FGF7//FGF10//FGFR1//PDK4//PIK3C2A//PIK3R1//SORBS1//CAB39L//PDE1A//PRKAR2B//GHR//PDGFD//ITGA8//MYOCD//SLIT3//SLIT2//SPRY1//CD44//SFRP1//CD36//CASQ2//AQP1//MEF2C//GNG7//GNG11//ANXA1//KIT
GO:0031175	neuron projection development	Biological process	32	697	428	14747	1.58189	0.00708028	0.0823257	2.14995	ANK2//CACNB4//CNTN1//DPYSL3//FGFR1//GFRA1//ITGA9//LAMA2//MYH10//MYH11//OPHN1//PRNP//SLIT3//TRPC1//SLIT2//MYL9//CAP2//BOC//CXCL12//DMD//NTRK2//LPAR1//PMP22//APOD//MAP1B//NR4A2//DCLK1//NFIB//WEE1//PTPRD//NLGN1//PRICKLE2
GO:0006082	organic acid metabolic process	Biological process	43	1008	428	14747	1.46983	0.00711065	0.0823257	2.14809	ABCD2//MAT2A//ADI1//PTGDS//PTGIS//RDH10//PDK4//GHR//GSTA2//GSTM5//ASPA//CD34//GATM//C3//PRKAR2B//TNXB//CROT//GPAM//CH25H//PTPLA//C5ORF4//SCD5//ECH1//ECI2//IGF1//FMOD//OMD//OGN//CAV1//FCER1A//MAMDC2//CYB5A//GPC5//GPC3//GPC6//UST//ANGPT1//ANXA1//PLA2G2A//GCNT4//CAB39L//PAPSS2//FMO1
GO:0072522	purine-containing compound biosynthetic process	Biological process	14	229	428	14747	2.10646	0.00711223	0.0823257	2.14799	CALCRL//AQP1//NME5//MAT2A//GNAL//NTRK2//CAP2//EDNRB//VIP//PTHLH//AKAP12//AMPD1//GNG7//PAPSS2
GO:0048705	skeletal system morphogenesis	Biological process	12	183	428	14747	2.25938	0.00721319	0.0831142	2.14187	MGP//MEF2C//PTHLH//OSR1//TGFBR2//RDH10//SFRP1//GHR//FREM1//FGFR1//TIPARP//ARID5B
GO:0021955	central nervous system neuron axonogenesis	Biological process	4	27	428	14747	5.10453	0.00723262	0.0831142	2.1407	NR4A2//DCLK1//NFIB//SLIT2
GO:0060043	regulation of cardiac muscle cell proliferation	Biological process	4	27	428	14747	5.10453	0.00723262	0.0831142	2.1407	TGFBR2//FGF2//FGFR1//MEF2C
GO:0048754	branching morphogenesis of an epithelial tube	Biological process	11	161	428	14747	2.35411	0.00736017	0.0843765	2.13311	CXCL12//TGFBR2//CD44//FGF2//PBX1//TCF21//RDH10//FGF10//IGF1//KDR//SLIT2
GO:0006979	response to oxidative stress	Biological process	15	254	428	14747	2.03478	0.00741359	0.0847852	2.12997	APOD//GPX3//SOD3//CRYAB//EPAS1//ANXA1//AQP1//CST3//CD36//FBLN5//GATM//PRNP//SEPP1//PDLIM1//SCARA3
GO:0042592	homeostatic process	Biological process	51	1244	428	14747	1.41257	0.00745349	0.0850375	2.12764	KCNMB4//ANXA1//MEF2C//CD34//CORIN//EDNRB//AQP1//CASQ2//ANK2//CACNB4//CAV1//CXCL12//PRNP//CYBRD1//PDK4//SLC9A9//CLN5//BDKRB1//LPAR1//LDB2//DMD//PLN//SLC22A17//KCNMA1//TENC1//ASPA//IGF1//EPAS1//KIT//DYRK3//EXOC6//PTGER3//WASF3//PMP22//MPDZ//FABP4//LIPG//KDR//PTHLH//KCNIP1//GCNT4//TEX15//FGF2//CCL21//TRPC1//GPAM//TGFBR3//CMA1//OXCT1//VCAM1//NLGN1
GO:0009152	purine ribonucleotide biosynthetic process	Biological process	13	207	428	14747	2.16388	0.00751182	0.0854985	2.12425	CALCRL//AQP1//NME5//GNAL//NTRK2//CAP2//EDNRB//VIP//PTHLH//AKAP12//AMPD1//GNG7//PAPSS2
GO:0006753	nucleoside phosphate metabolic process	Biological process	37	841	428	14747	1.51588	0.0076637	0.0870195	2.11556	CALCRL//AQP1//NME5//GNAL//GNG11//RHOJ//PDE8B//PDE7B//ACTC1//NTRK2//CAP2//EDNRB//CACNB4//PTHLH//VIP//DPM1//AKAP12//AMPD1//BVES//ALDH1A1//DLC1//ERRFI1//CNN3//PLN//FGF10//SFRP1//PREX2//CCL21//SPRY1//ARHGAP6//TPM2//RGS5//RGS22//GNG7//CMAHP//PAPSS2//FMO1
GO:0009719	response to endogenous stimulus	Biological process	45	1071	428	14747	1.44771	0.00774153	0.0876944	2.11117	GNAL//NR4A2//CCNC//SMAD9//TGFBR2//TGFBR3//FMOD//FGF2//FGF7//FGF10//FGFR1//PDK4//PIK3C2A//PIK3R1//SORBS1//CAB39L//PDE1A//PRKAR2B//OXCT1//SNRPN//GHR//PDGFD//ITGA8//MYOCD//ANXA1//CRYAB//CST3//WFDC1//CAV1//SLIT3//SLIT2//CCL21//SPRY1//GATM//RCAN1//CD44//SFRP1//PTGDS//CD36//CASQ2//AQP1//MEF2C//GNG7//GNG11//KIT
GO:0055080	cation homeostasis	Biological process	22	432	428	14747	1.75468	0.00781223	0.0879122	2.10722	CORIN//EDNRB//CASQ2//ANK2//CACNB4//CAV1//CXCL12//PRNP//CYBRD1//PDK4//SLC9A9//CLN5//BDKRB1//LPAR1//DMD//PLN//SLC22A17//KCNMA1//FGF2//CCL21//TRPC1//KDR
GO:0010595	positive regulation of endothelial cell migration	Biological process	5	43	428	14747	4.00647	0.00781606	0.0879122	2.10701	ANGPT1//FGF2//PPAP2B//KDR//TEK
GO:0045445	myoblast differentiation	Biological process	5	43	428	14747	4.00647	0.00781606	0.0879122	2.10701	MYOCD//MEF2C//BOC//EPAS1//IGF1
GO:0051336	regulation of hydrolase activity	Biological process	34	759	428	14747	1.54347	0.00802189	0.0898775	2.09572	DLC1//TSPYL2//ARHGAP6//LPAR1//PDE1A//PRKAR2B//CST3//FGFR1//MEF2C//FGF2//KIT//SERPINA6//SERPINF1//RECK//NTRK2//BVES//ALDH1A1//ERRFI1//CNN3//PLN//FGF10//SFRP1//PREX2//CCL21//SPRY1//PPP1R12A//AQP1//CD44//CRYAB//TPM2//RGS5//RGS22//RCAN1//CAV1
GO:0009150	purine ribonucleotide metabolic process	Biological process	30	648	428	14747	1.59517	0.00802848	0.0898775	2.09537	CALCRL//AQP1//NME5//GNAL//GNG11//RHOJ//PDE8B//PDE7B//ACTC1//NTRK2//CAP2//EDNRB//CACNB4//PTHLH//VIP//AKAP12//AMPD1//BVES//ALDH1A1//DLC1//ERRFI1//SFRP1//PREX2//CCL21//SPRY1//ARHGAP6//RGS5//RGS22//GNG7//PAPSS2
GO:0071363	cellular response to growth factor stimulus	Biological process	22	434	428	14747	1.7466	0.00822349	0.091845	2.08494	CCNC//SMAD9//TGFBR2//TGFBR3//FMOD//FGF2//FGF7//FGF10//FGFR1//PDE1A//PIK3R1//PRKAR2B//ITGA8//MYOCD//FZD4//KDR//SPRY1//CD44//SFRP1//MEF2C//DMD//SLIT2
GO:0051057	positive regulation of small GTPase mediated signal transduction	Biological process	4	28	428	14747	4.92223	0.00824831	0.091907	2.08363	LPAR1//FGF10//IGF1//CDON
GO:0051339	regulation of lyase activity	Biological process	6	61	428	14747	3.38908	0.00833657	0.0923115	2.07901	GNAL//NTRK2//CAP2//EDNRB//VIP//GNG7
GO:0030900	forebrain development	Biological process	16	282	428	14747	1.95493	0.00837927	0.0923115	2.07679	AQP1//MYH10//FOXP2//FGF2//PTPRS//SLIT2//FGFR1//NFIB//FGF10//NR4A2//NTRK2//TACC1//CDON//NR2F1//DCLK1//DLC1
GO:0010517	regulation of phospholipase activity	Biological process	7	80	428	14747	3.01487	0.0085026	0.0923115	2.07045	ARHGAP6//LPAR1//PDE1A//PRKAR2B//FGFR1//FGF2//KIT
GO:0034614	cellular response to reactive oxygen species	Biological process	7	80	428	14747	3.01487	0.0085026	0.0923115	2.07045	SOD3//GPX3//ANXA1//AQP1//CST3//CD36//FBLN5
GO:0050680	negative regulation of epithelial cell proliferation	Biological process	7	80	428	14747	3.01487	0.0085026	0.0923115	2.07045	CAV1//SCG2//SERPINF1//NFIB//SFRP1//TGFBR3//WFDC1
GO:0019430	removal of superoxide radicals	Biological process	3	15	428	14747	6.89112	0.00851689	0.0923115	2.06972	CD36//FBLN5//SOD3
GO:0050930	induction of positive chemotaxis	Biological process	3	15	428	14747	6.89112	0.00851689	0.0923115	2.06972	FGF10//CXCL12//SCG2
GO:0055003	cardiac myofibril assembly	Biological process	3	15	428	14747	6.89112	0.00851689	0.0923115	2.06972	ACTC1//MYH10//TTN
GO:0060442	branching involved in prostate gland morphogenesis	Biological process	3	15	428	14747	6.89112	0.00851689	0.0923115	2.06972	IGF1//SFRP1//CD44
GO:0071451	cellular response to superoxide	Biological process	3	15	428	14747	6.89112	0.00851689	0.0923115	2.06972	SOD3//CD36//FBLN5
GO:0072202	cell differentiation involved in metanephros development	Biological process	3	15	428	14747	6.89112	0.00851689	0.0923115	2.06972	TCF21//OSR1//CD34
GO:2000811	negative regulation of anoikis	Biological process	3	15	428	14747	6.89112	0.00851689	0.0923115	2.06972	CAV1//NTRK2//PDK4
GO:0003206	cardiac chamber morphogenesis	Biological process	8	100	428	14747	2.75645	0.00858111	0.0927149	2.06646	PARVA//HEG1//MEF2C//CPE//FOXC1//TGFBR3//TEK//ADAMTS1
GO:0009967	positive regulation of signal transduction	Biological process	36	819	428	14747	1.51453	0.00859299	0.0927149	2.06586	LPAR1//FGF2//FGF10//GHR//KIT//FCER1A//AKAP12//TEK//NLGN1//ANGPT1//FGFR1//IGF1//KDR//NTRK2//SELP//SFRP1//ZRANB1//TGFBR3//ITGA8//MYOCD//PTGIS//IL6ST//CD36//CCL21//SLC44A2//IGFBP4//CDON//FZD4//C3//TMOD2//EDA2R//ITSN1//TSPYL5//CD44//CAV1//CLU
GO:0043436	oxoacid metabolic process	Biological process	42	991	428	14747	1.46028	0.00865615	0.0931855	2.06268	ABCD2//MAT2A//ADI1//PTGDS//PTGIS//RDH10//PDK4//GHR//GSTA2//GSTM5//ASPA//CD34//GATM//C3//PRKAR2B//TNXB//CROT//GPAM//CH25H//PTPLA//C5ORF4//SCD5//ECH1//ECI2//IGF1//FMOD//OMD//OGN//CAV1//FCER1A//MAMDC2//CYB5A//GPC5//GPC3//GPC6//UST//ANGPT1//ANXA1//PLA2G2A//GCNT4//CAB39L//PAPSS2
GO:0048812	neuron projection morphogenesis	Biological process	27	571	428	14747	1.62925	0.00893339	0.0958033	2.04898	ANK2//CACNB4//CNTN1//DPYSL3//FGFR1//GFRA1//ITGA9//LAMA2//MYH10//MYH11//OPHN1//PRNP//SLIT3//TRPC1//SLIT2//MYL9//CAP2//BOC//CXCL12//APOD//NR4A2//DCLK1//NFIB//MAP1B//NTRK2//PTPRD//WEE1
GO:0007409	axonogenesis	Biological process	25	517	428	14747	1.66613	0.0089395	0.0958033	2.04869	ANK2//CACNB4//CNTN1//DPYSL3//FGFR1//GFRA1//ITGA9//LAMA2//MYH10//MYH11//OPHN1//PRNP//SLIT3//TRPC1//SLIT2//MYL9//CAP2//BOC//CXCL12//APOD//NR4A2//DCLK1//NFIB//MAP1B//NTRK2
GO:1901565	organonitrogen compound catabolic process	Biological process	33	737	428	14747	1.54279	0.00899521	0.0961842	2.04599	GPC5//GPC3//GPC6//GNAL//GNG11//RHOJ//PDE8B//PDE7B//ACTC1//DPYSL3//ASPA//CD44//FGF2//LYVE1//NTRK2//BVES//ALDH1A1//DLC1//ERRFI1//CNN3//PLN//FGF10//SFRP1//PREX2//CCL21//SPRY1//FMOD//OMD//OGN//ARHGAP6//TPM2//RGS5//RGS22
GO:0060193	positive regulation of lipase activity	Biological process	7	81	428	14747	2.97765	0.0090815	0.0968896	2.04184	ARHGAP6//LPAR1//PDE1A//PRKAR2B//FGFR1//FGF2//KIT
GO:0010631	epithelial cell migration	Biological process	4	29	428	14747	4.7525	0.00935311	0.099343	2.02904	TGFBR3//FGF10//TGFBR2//KIT
GO:0090132	epithelium migration	Biological process	4	29	428	14747	4.7525	0.00935311	0.099343	2.02904	FGF10//TGFBR3//TGFBR2//KIT
GO:0032870	cellular response to hormone stimulus	Biological process	20	387	428	14747	1.78065	0.00938401	0.0994496	2.02761	FGF2//FGF7//FGF10//FGFR1//PDK4//PIK3C2A//PIK3R1//SORBS1//CAB39L//GHR//MEF2C//GNG7//GNG11//PRKAR2B//SFRP1//ANXA1//AQP1//KIT//SLIT3//SLIT2
GO:0006164	purine nucleotide biosynthetic process	Biological process	13	213	428	14747	2.10292	0.00943358	0.0997533	2.02532	CALCRL//AQP1//NME5//GNAL//NTRK2//CAP2//EDNRB//VIP//PTHLH//AKAP12//AMPD1//GNG7//PAPSS2
GO:0060485	mesenchyme development	Biological process	11	167	428	14747	2.26953	0.00956729	0.100943	2.01921	EDNRB//TGFBR3//SFRP1//FOXC1//RDH10//FRZB//MEF2C//FGFR1//FGF10//OSR1//TCF21
GO:0003015	heart process	Biological process	10	145	428	14747	2.37625	0.00973631	0.102274	2.01161	PLN//ANK2//CASQ2//DMD//EPAS1//CAV1//CHRM2//DES//ACTC1//TTN
GO:0060047	heart contraction	Biological process	10	145	428	14747	2.37625	0.00973631	0.102274	2.01161	PLN//ANK2//CASQ2//DMD//EPAS1//CAV1//CHRM2//DES//ACTC1//TTN
GO:0045926	negative regulation of growth	Biological process	12	191	428	14747	2.16475	0.00997291	0.104529	2.00118	BDKRB1//CRYAB//FGF2//FRZB//SFRP1//SLIT3//SLIT2//WFDC1//TSPYL2//CD36//CTSG//MT1A
GO:0042523	positive regulation of tyrosine phosphorylation of Stat5 protein	Biological process	3	16	428	14747	6.46043	0.0102597	0.107064	1.98887	GHR//IGF1//KIT
GO:0072224	metanephric glomerulus development	Biological process	3	16	428	14747	6.46043	0.0102597	0.107064	1.98887	OSR1//CD34//TCF21
GO:0021987	cerebral cortex development	Biological process	6	64	428	14747	3.23021	0.0104721	0.108901	1.97997	SLIT2//NTRK2//PTPRS//TACC1//CDON//FOXP2
GO:0003300	cardiac muscle hypertrophy	Biological process	4	30	428	14747	4.59408	0.0105499	0.108901	1.97675	IGF1//IL6ST//MYOCD//TTN
GO:0014897	striated muscle hypertrophy	Biological process	4	30	428	14747	4.59408	0.0105499	0.108901	1.97675	TTN//IGF1//IL6ST//MYOCD
GO:0055021	regulation of cardiac muscle tissue growth	Biological process	4	30	428	14747	4.59408	0.0105499	0.108901	1.97675	TGFBR2//FGF2//FGFR1//MEF2C
GO:0060761	negative regulation of response to cytokine stimulus	Biological process	4	30	428	14747	4.59408	0.0105499	0.108901	1.97675	CAV1//SLIT3//SLIT2//IL6ST
GO:0046661	male sex differentiation	Biological process	9	125	428	14747	2.4808	0.0106352	0.109544	1.97326	SMAD9//GFRA1//KIT//SFRP1//ARID5B//TEX15//FGF10//TCF21//CST3
GO:0060562	epithelial tube morphogenesis	Biological process	16	290	428	14747	1.901	0.0107728	0.110723	1.96767	CXCL12//TGFBR2//CD44//FGF2//PBX1//TCF21//SFRP1//DLC1//MEF2C//FGF10//IGF1//KDR//SLIT2//RDH10//PTHLH//OSR1
GO:0045216	cell-cell junction organization	Biological process	11	170	428	14747	2.22948	0.0108465	0.111176	1.96471	CDH5//CADM3//CADM2//ARHGAP6//DLC1//SORBS1//KDR//SFRP1//TEK//APOD//HEG1
GO:0009259	ribonucleotide metabolic process	Biological process	30	663	428	14747	1.55908	0.0108635	0.111176	1.96403	CALCRL//AQP1//NME5//GNAL//GNG11//RHOJ//PDE8B//PDE7B//ACTC1//NTRK2//CAP2//EDNRB//CACNB4//PTHLH//VIP//AKAP12//AMPD1//BVES//ALDH1A1//DLC1//ERRFI1//SFRP1//PREX2//CCL21//SPRY1//ARHGAP6//RGS5//RGS22//GNG7//PAPSS2
GO:0001935	endothelial cell proliferation	Biological process	7	84	428	14747	2.8713	0.0109915	0.112224	1.95894	CAV1//SCG2//FGF2//KDR//TEK//VIP//CD34
GO:0016043	cellular component organization	Biological process	143	4176	428	14747	1.17987	0.0110129	0.112224	1.9581	TACC1//WEE1//IGFBP4//FBLN5//MYOCD//CAPN6//MAP1B//MYH10//CLU//TGFBR3//SRPX//HEG1//ANGPT1//TSPYL2//TSPYL5//DPYSL3//OPHN1//TNXB//DLC1//FERMT2//DAAM2//RHOJ//DES//SGCD//CAP2//WASF3//ZRANB1//SH3D19//SFRP1//MPP6//BMX//EPAS1//CRYAB//CLN5//TNS1//CETN2//PPP1R12A//TTN//TEX15//FMOD//ANK2//CACNB4//CNTN1//FGFR1//GFRA1//ITGA9//LAMA2//MYH11//PRNP//SLIT3//TRPC1//SLIT2//MYL9//BOC//NLGN1//MUSK//CXCL12//KDR//KIT//BV…
GO:0010646	regulation of cell communication	Biological process	77	2063	428	14747	1.28603	0.0110868	0.112735	1.9552	FGF2//LPAR1//FGF10//GHR//KIT//CAV1//ERRFI1//FCER1A//PRKAR2B//GNG7//RGS5//KCTD12//IL6ST//VIP//TSPYL2//APOD//CASQ2//AKAP12//TEK//NLGN1//ANGPT1//FGFR1//IGF1//KDR//NTRK2//SELP//PPAP2B//SFRP1//ZRANB1//FRZB//APCDD1//TGFBR3//ITGA8//MYOCD//TGFBR2//FZD4//WASF3//NNAT//OXCT1//LAMA2//BVES//ALDH1A1//DLC1//PREX2//CCL21//KANK2//SPRY1//ITSN1//ARHGEF26//PTGIS//RGS22//CD36//SLC44A2//IGFBP4//CDON//TNXB//HIPK3//CD44…
GO:0007596	blood coagulation	Biological process	24	500	428	14747	1.65387	0.0112053	0.113698	1.95058	ANO6//A2M//SELP//CD36//CLU//CFD//F13A1//IGF1//PIK3R1//TTN//MMRN1//CAV1//CD34//ANGPT1//KCNMA1//PDE1A//PRKAR2B//TEK//WEE1//TFPI2//PAPSS2//KCNMB4//PLSCR4//JAM2
GO:0007204	elevation of cytosolic calcium ion concentration	Biological process	11	171	428	14747	2.21644	0.0113008	0.114297	1.94689	CAV1//CASQ2//DMD//ANK2//PLN//FGF2//CCL21//BDKRB1//TRPC1//LPAR1//EDNRB
GO:0097305	response to alcohol	Biological process	13	218	428	14747	2.05469	0.0113123	0.114297	1.94645	ANXA1//CRYAB//CST3//FGF10//GHR//WFDC1//ACTC1//OXCT1//SLIT3//SLIT2//TGFBR2//SFRP1//AQP1
GO:0070848	response to growth factor stimulus	Biological process	22	447	428	14747	1.6958	0.011347	0.114405	1.94512	CCNC//SMAD9//TGFBR2//TGFBR3//FMOD//FGF2//FGF7//FGF10//FGFR1//PDE1A//PIK3R1//PRKAR2B//ITGA8//MYOCD//FZD4//KDR//SPRY1//CD44//SFRP1//MEF2C//DMD//SLIT2
GO:0060429	epithelium development	Biological process	28	610	428	14747	1.58157	0.0114075	0.114773	1.94281	CXCL12//TGFBR2//CD44//FGF2//PBX1//TCF21//SFRP1//DLC1//HEG1//MEF2C//DMD//ANXA1//PTHLH//CAV1//OSR1//KDR//APOLD1//ERRFI1//FGF10//IGF1//SLIT2//FRZB//RDH10//FGF7//FGFR1//NFIB//FOXP2//CD34
GO:0010647	positive regulation of cell communication	Biological process	37	865	428	14747	1.47382	0.0116819	0.117286	1.93249	LPAR1//FGF2//FGF10//GHR//KIT//FCER1A//AKAP12//TEK//NLGN1//ANGPT1//FGFR1//IGF1//KDR//NTRK2//SELP//SFRP1//ZRANB1//TGFBR3//ITGA8//MYOCD//LAMA2//PTGIS//IL6ST//CD36//CCL21//SLC44A2//IGFBP4//CDON//FZD4//C3//TMOD2//EDA2R//ITSN1//TSPYL5//CD44//CAV1//CLU
GO:0014909	smooth muscle cell migration	Biological process	4	31	428	14747	4.44588	0.0118413	0.118389	1.9266	IGF1//SLIT2//PARVA//LPAR1
GO:0060740	prostate gland epithelium morphogenesis	Biological process	4	31	428	14747	4.44588	0.0118413	0.118389	1.9266	CD44//IGF1//SFRP1//FGF10
GO:0019693	ribose phosphate metabolic process	Biological process	30	668	428	14747	1.54741	0.0119732	0.119359	1.92179	CALCRL//AQP1//NME5//GNAL//GNG11//RHOJ//PDE8B//PDE7B//ACTC1//NTRK2//CAP2//EDNRB//CACNB4//PTHLH//VIP//AKAP12//AMPD1//BVES//ALDH1A1//DLC1//ERRFI1//SFRP1//PREX2//CCL21//SPRY1//ARHGAP6//RGS5//RGS22//GNG7//PAPSS2
GO:0050817	coagulation	Biological process	24	503	428	14747	1.64401	0.0119884	0.119359	1.92124	ANO6//A2M//ANGPT1//CAV1//CD36//CLU//CFD//F13A1//IGF1//KCNMA1//PDE1A//PIK3R1//PRKAR2B//SELP//TEK//TTN//WEE1//TFPI2//PAPSS2//MMRN1//KCNMB4//PLSCR4//JAM2//CD34
GO:0006956	complement activation	Biological process	6	66	428	14747	3.13233	0.012095	0.119423	1.91739	A2M//C3//C7//CFD//CFH//CLU
GO:0014033	neural crest cell differentiation	Biological process	6	66	428	14747	3.13233	0.012095	0.119423	1.91739	EDNRB//FOXC1//RDH10//SFRP1//FRZB//MEF2C
GO:0021549	cerebellum development	Biological process	6	66	428	14747	3.13233	0.012095	0.119423	1.91739	MYH10//FAIM2//FZD4//CNTN1//PTPRS//FOXP2
GO:0051897	positive regulation of protein kinase B signaling cascade	Biological process	6	66	428	14747	3.13233	0.012095	0.119423	1.91739	ANGPT1//IGF1//CCL21//ITSN1//TEK//TSPYL5
GO:0010761	fibroblast migration	Biological process	3	17	428	14747	6.0804	0.012194	0.119903	1.91385	FGF2//TNS1//ARID5B
GO:0060572	morphogenesis of an epithelial bud	Biological process	3	17	428	14747	6.0804	0.012194	0.119903	1.91385	RDH10//FGF10//PTHLH
GO:0007599	hemostasis	Biological process	24	504	428	14747	1.64074	0.0122591	0.120295	1.91154	ANO6//A2M//ANGPT1//CAV1//CD36//CLU//CFD//F13A1//IGF1//KCNMA1//PDE1A//PIK3R1//PRKAR2B//SELP//TEK//TTN//WEE1//TFPI2//PAPSS2//MMRN1//KCNMB4//PLSCR4//JAM2//CD34
GO:0030850	prostate gland development	Biological process	5	48	428	14747	3.58913	0.0123622	0.121058	1.90791	SFRP1//CD44//IGF1//FGF10//SERPINF1
GO:0032940	secretion by cell	Biological process	31	698	428	14747	1.53026	0.0124313	0.121485	1.90549	FCER1A//A2M//CD36//CLU//CFD//F13A1//IGF1//SELP//TTN//MMRN1//NLGN1//MYH10//PIK3C2A//EXOC6//PRKAR2B//SCG2//CBLN4//NTRK2//TRIM9//ANXA1//NNAT//OXCT1//FZD4//KIT//SFRP1//PDE8B//KCNMB4//GPAM//FGF7//FGF10//CD34
GO:0051246	regulation of protein metabolic process	Biological process	57	1460	428	14747	1.34518	0.0124822	0.121733	1.90371	CCNC//DIRAS3//FGF2//LPAR1//FGF10//GHR//KIT//CAV1//PSTK//A2M//BDKRB1//PRNP//PPAP2B//SLIT2//C3//EDNRB//MUSK//TEK//CDON//ERRFI1//LARP6//FABP4//TSPYL2//ANGPT1//FCER1A//CCL21//SERPINA6//SERPINF1//CFH//TSPYL5//TGFBR2//CLU//RNF180//DMD//CD44//PRKAR2B//MYOCD//DLC1//IL6ST//IGF1//FGFR1//SPRY1//TNXB//FZD4//SFRP1//HIPK3//VIP//SPDYA//TTN//PDGFD//CD36//FGF7//LIPG//SH3D19//TIMP3//CST3//APOD
GO:0009260	ribonucleotide biosynthetic process	Biological process	13	221	428	14747	2.0268	0.0125715	0.122354	1.90061	CALCRL//AQP1//NME5//GNAL//NTRK2//CAP2//EDNRB//VIP//PTHLH//AKAP12//AMPD1//GNG7//PAPSS2
GO:0048660	regulation of smooth muscle cell proliferation	Biological process	6	67	428	14747	3.08558	0.0129695	0.12597	1.88708	IGF1//TGFBR2//CALCRL//APOD//OGN//VIP
GO:0010828	positive regulation of glucose transport	Biological process	4	32	428	14747	4.30695	0.01323	0.12772	1.87844	IGF1//PIK3R1//SORBS1//C3
GO:0014896	muscle hypertrophy	Biological process	4	32	428	14747	4.30695	0.01323	0.12772	1.87844	TTN//IGF1//IL6ST//MYOCD
GO:1901019	regulation of calcium ion transmembrane transporter activity	Biological process	4	32	428	14747	4.30695	0.01323	0.12772	1.87844	DMD//PLN//CASQ2//ANK2
GO:0001508	regulation of action potential	Biological process	10	152	428	14747	2.26682	0.013268	0.127829	1.87719	KCNMA1//KCNMB4//ASPA//WASF3//PMP22//LPAR1//MPDZ//KCNIP1//ANK2//DMD
GO:0001933	negative regulation of protein phosphorylation	Biological process	12	199	428	14747	2.07773	0.0134893	0.129648	1.87001	CAV1//ERRFI1//FABP4//DMD//SPRY1//SFRP1//HIPK3//MYOCD//BDKRB1//PRNP//PPAP2B//SLIT2
GO:0000302	response to reactive oxygen species	Biological process	9	130	428	14747	2.38539	0.0135112	0.129648	1.86931	SOD3//CRYAB//GPX3//ANXA1//AQP1//CST3//CD36//FBLN5//APOD
GO:0070374	positive regulation of ERK1 and ERK2 cascade	Biological process	7	88	428	14747	2.74079	0.0139706	0.133403	1.85479	ANGPT1//CD44//FGF2//FGF10//KDR//CCL21//TEK
GO:0016202	regulation of striated muscle tissue development	Biological process	8	109	428	14747	2.52885	0.0140144	0.133403	1.85342	MUSK//MYOCD//MEF2C//BOC//CDON//TGFBR2//FGF2//FGFR1
GO:0034599	cellular response to oxidative stress	Biological process	8	109	428	14747	2.52885	0.0140144	0.133403	1.85342	SOD3//GPX3//EPAS1//ANXA1//AQP1//CST3//CD36//FBLN5
GO:1901861	regulation of muscle tissue development	Biological process	8	109	428	14747	2.52885	0.0140144	0.133403	1.85342	MUSK//MYOCD//MEF2C//BOC//CDON//TGFBR2//FGF2//FGFR1
GO:0042391	regulation of membrane potential	Biological process	15	274	428	14747	1.88626	0.0141865	0.134771	1.84813	KCNMB4//KCNMA1//ASPA//WASF3//PMP22//LPAR1//MPDZ//KCNIP1//CACNB4//CAV1//CASQ2//ANK2//DMD//PLN//NLGN1
GO:0000303	response to superoxide	Biological process	3	18	428	14747	5.7426	0.0143229	0.134862	1.84397	SOD3//CD36//FBLN5
GO:0001953	negative regulation of cell-matrix adhesion	Biological process	3	18	428	14747	5.7426	0.0143229	0.134862	1.84397	APOD//ARHGAP6//PIK3R1
GO:0006929	substrate-dependent cell migration	Biological process	3	18	428	14747	5.7426	0.0143229	0.134862	1.84397	MYH10//OPHN1//SLIT2
GO:0034694	response to prostaglandin stimulus	Biological process	3	18	428	14747	5.7426	0.0143229	0.134862	1.84397	CCL21//TGFBR3//SFRP1
GO:0048667	cell morphogenesis involved in neuron differentiation	Biological process	26	566	428	14747	1.58277	0.0143374	0.134862	1.84353	ANK2//CACNB4//CNTN1//DPYSL3//FGFR1//GFRA1//ITGA9//LAMA2//MYH10//MYH11//OPHN1//PRNP//SLIT3//TRPC1//SLIT2//MYL9//CAP2//BOC//CXCL12//APOD//NR4A2//DCLK1//NFIB//MAP1B//NTRK2//PTPRD
GO:0046390	ribose phosphate biosynthetic process	Biological process	13	225	428	14747	1.99077	0.0144156	0.135242	1.84117	CALCRL//AQP1//NME5//GNAL//NTRK2//CAP2//EDNRB//VIP//PTHLH//AKAP12//AMPD1//GNG7//PAPSS2
GO:0007611	learning or memory	Biological process	10	154	428	14747	2.23738	0.0144345	0.135242	1.8406	NTRK2//PRKAR2B//PTN//MUSK//ITGA8//FOXP2//MEF2C//PRNP//VIP//TMOD2
GO:0023051	regulation of signaling	Biological process	76	2057	428	14747	1.27303	0.0146164	0.136006	1.83516	FGF2//LPAR1//FGF10//GHR//KIT//CAV1//BVES//ERRFI1//FCER1A//PRKAR2B//GNG7//RGS5//KCTD12//IL6ST//VIP//TSPYL2//APOD//AKAP12//TEK//NLGN1//ANGPT1//FGFR1//IGF1//KDR//NTRK2//SELP//PPAP2B//SFRP1//ZRANB1//FRZB//APCDD1//TGFBR3//ITGA8//MYOCD//TGFBR2//FZD4//WASF3//NNAT//OXCT1//LAMA2//ALDH1A1//DLC1//PREX2//CCL21//KANK2//SPRY1//ITSN1//ARHGEF26//PTGIS//RGS22//CD36//SLC44A2//IGFBP4//CDON//TNXB//HIPK3//CD44//CILP/…
GO:0055065	metal ion homeostasis	Biological process	18	352	428	14747	1.76193	0.0146873	0.136006	1.83306	CORIN//EDNRB//CASQ2//ANK2//CACNB4//CAV1//CXCL12//CYBRD1//BDKRB1//LPAR1//DMD//PLN//SLC22A17//KCNMA1//FGF2//CCL21//TRPC1//KDR
GO:0010812	negative regulation of cell-substrate adhesion	Biological process	4	33	428	14747	4.17644	0.0147181	0.136006	1.83215	PIK3R1//APOD//ARHGAP6//FZD4
GO:0030318	melanocyte differentiation	Biological process	4	33	428	14747	4.17644	0.0147181	0.136006	1.83215	ADAMTS9//EDNRB//KIT//MEF2C
GO:0045762	positive regulation of adenylate cyclase activity	Biological process	4	33	428	14747	4.17644	0.0147181	0.136006	1.83215	GNAL//NTRK2//CAP2//VIP
GO:0060512	prostate gland morphogenesis	Biological process	4	33	428	14747	4.17644	0.0147181	0.136006	1.83215	CD44//IGF1//SFRP1//FGF10
GO:0048634	regulation of muscle organ development	Biological process	8	110	428	14747	2.50586	0.0147442	0.136006	1.83138	MUSK//MYOCD//MEF2C//BOC//CDON//TGFBR2//FGF2//FGFR1
GO:0050880	regulation of blood vessel size	Biological process	8	110	428	14747	2.50586	0.0147442	0.136006	1.83138	VIP//EDNRB//ACTA2//PIK3C2A//KCNMB4//CAV1//KCNMA1//FOXC1
GO:0072006	nephron development	Biological process	7	89	428	14747	2.70999	0.0147976	0.136085	1.82981	TCF21//CD34//ANGPT1//TEK//MEF2C//ACTA2//OSR1
GO:0070371	ERK1 and ERK2 cascade	Biological process	9	132	428	14747	2.34925	0.0148098	0.136085	1.82945	IGF1//SPRY1//ANGPT1//CD44//FGF2//FGF10//KDR//CCL21//TEK
GO:0009966	regulation of signal transduction	Biological process	68	1812	428	14747	1.29304	0.0151417	0.138866	1.81983	FGF2//LPAR1//FGF10//GHR//KIT//CAV1//ERRFI1//FCER1A//GNG7//RGS5//KCTD12//IL6ST//APOD//AKAP12//TEK//NLGN1//ANGPT1//FGFR1//IGF1//KDR//NTRK2//SELP//PPAP2B//SFRP1//ZRANB1//FRZB//APCDD1//TGFBR3//ITGA8//MYOCD//TGFBR2//FZD4//BVES//ALDH1A1//DLC1//PREX2//CCL21//KANK2//SPRY1//ITSN1//ARHGEF26//PTGIS//RGS22//CD36//SLC44A2//IGFBP4//CDON//TNXB//HIPK3//CD44//CILP//C3//TMOD2//EDA2R//PRNP//A2M//ARHGAP6//OPHN1//RHO…
GO:0007265	Ras protein signal transduction	Biological process	19	380	428	14747	1.72278	0.0153813	0.140794	1.81301	ARHGAP6//CTNNAL1//RHOJ//ITSN1//ARHGEF26//DLC1//LPAR1//FGF10//IGF1//SPRY1//FGF2//KSR1
GO:0035150	regulation of tube size	Biological process	8	111	428	14747	2.48329	0.0155013	0.14162	1.80963	VIP//EDNRB//ACTA2//PIK3C2A//KCNMB4//CAV1//FOXC1//KCNMA1
GO:0051896	regulation of protein kinase B signaling cascade	Biological process	7	90	428	14747	2.67988	0.0156588	0.142786	1.80524	ANGPT1//IGF1//CCL21//ITSN1//TEK//TSPYL5//NTRK2
GO:0001938	positive regulation of endothelial cell proliferation	Biological process	5	51	428	14747	3.378	0.0158086	0.143222	1.80111	FGF2//KDR//TEK//VIP//SCG2
GO:0002062	chondrocyte differentiation	Biological process	6	70	428	14747	2.95334	0.0158569	0.143222	1.79978	EFEMP1//PTHLH//FGFR1//MEF2C//NFIB//OSR1
GO:0045807	positive regulation of endocytosis	Biological process	6	70	428	14747	2.95334	0.0158569	0.143222	1.79978	ANGPT1//CCL21//C3//PTX3//CD36//NLGN1
GO:0048659	smooth muscle cell proliferation	Biological process	6	70	428	14747	2.95334	0.0158569	0.143222	1.79978	IGF1//TGFBR2//CALCRL//APOD//OGN//VIP
GO:0050729	positive regulation of inflammatory response	Biological process	6	70	428	14747	2.95334	0.0158569	0.143222	1.79978	C3//FCER1A//IL6ST//PTGER3//FABP4//PLA2G2A
GO:0050790	regulation of catalytic activity	Biological process	56	1449	428	14747	1.33162	0.0159595	0.143877	1.79698	CCNC//DIRAS3//FGF2//LPAR1//FGF10//GHR//KIT//CAV1//ERRFI1//FABP4//DLC1//TSPYL2//ANGPT1//GNAL//NTRK2//CAP2//EDNRB//ARHGAP6//PDE1A//PRKAR2B//FCER1A//CST3//FGFR1//VIP//MEF2C//SERPINA6//SERPINF1//RECK//TGFBR2//BVES//ALDH1A1//CNN3//PLN//SFRP1//PREX2//CCL21//SPRY1//PPP1R12A//NR4A2//AQP1//CD44//CRYAB//TPM2//TNXB//FZD4//HIPK3//RGS5//RGS22//PIK3R1//TEK//RCAN1//MYOCD//SPDYA//GNG7//TTN//PARM1
GO:0006950	response to stress	Biological process	104	2953	428	14747	1.21347	0.0160853	0.144737	1.79357	APOD//GNG7//CAV1//CRYAB//CST3//EPAS1//KCNMA1//SMAD9//NR4A2//SOD3//TGFBR3//VCAM1//PDLIM1//APOLD1//MYOCD//MYH10//C3//FCER1A//A2M//COLEC12//MEF2C//CD44//ANO6//ANXA1//IL6ST//DARC//HTN3//CTSG//ANGPT1//CD36//CLU//CFD//F13A1//IGF1//PDE1A//PIK3R1//PRKAR2B//SELP//TEK//TTN//WEE1//TFPI2//PAPSS2//MMRN1//KCNMB4//PLSCR4//JAM2//EYA4//CETN2//GTF2H5//BDKRB1//IGFBP4//KIT//PTX3//CCL21//SCG2//AOC3//KLRG1//C7//CFH//S…
GO:0050801	ion homeostasis	Biological process	30	684	428	14747	1.51121	0.016159	0.145127	1.79159	KCNMB4//CORIN//EDNRB//CASQ2//ANK2//CACNB4//CAV1//CXCL12//PRNP//CYBRD1//PDK4//SLC9A9//CLN5//BDKRB1//LPAR1//DMD//PLN//SLC22A17//KCNMA1//ASPA//WASF3//PMP22//MPDZ//KCNIP1//FGF2//CCL21//TRPC1//KDR//GPAM//NLGN1
GO:0006633	fatty acid biosynthetic process	Biological process	9	134	428	14747	2.31418	0.0161983	0.145206	1.79053	PTGDS//PTGIS//FCER1A//ANXA1//PDK4//CH25H//PTPLA//C5ORF4//SCD5
GO:0035239	tube morphogenesis	Biological process	16	304	428	14747	1.81345	0.0162313	0.145229	1.78965	CXCL12//TGFBR2//CD44//FGF2//PBX1//TCF21//SFRP1//DLC1//MEF2C//FGF10//IGF1//KDR//SLIT2//RDH10//PTHLH//OSR1
GO:0034446	substrate adhesion-dependent cell spreading	Biological process	4	34	428	14747	4.0536	0.0163078	0.145368	1.7876	TEK//FZD4//BVES//PARVA
GO:0090130	tissue migration	Biological process	4	34	428	14747	4.0536	0.0163078	0.145368	1.7876	FGF10//TGFBR3//TGFBR2//KIT
GO:0032844	regulation of homeostatic process	Biological process	15	279	428	14747	1.85245	0.0164637	0.146253	1.78347	CORIN//EDNRB//CAV1//CASQ2//DMD//ANK2//PLN//PTGER3//WASF3//ANXA1//FGF2//CCL21//BDKRB1//TRPC1//GPAM
GO:0021591	ventricular system development	Biological process	3	19	428	14747	5.44036	0.0166489	0.146253	1.77861	MYH10//AQP1//NME5
GO:0051647	nucleus localization	Biological process	3	19	428	14747	5.44036	0.0166489	0.146253	1.77861	MYH10//TACC1//DMD
GO:0060045	positive regulation of cardiac muscle cell proliferation	Biological process	3	19	428	14747	5.44036	0.0166489	0.146253	1.77861	FGF2//FGFR1//MEF2C
GO:0060314	regulation of ryanodine-sensitive calcium-release channel activity	Biological process	3	19	428	14747	5.44036	0.0166489	0.146253	1.77861	CASQ2//DMD//PLN
GO:0060487	lung epithelial cell differentiation	Biological process	3	19	428	14747	5.44036	0.0166489	0.146253	1.77861	NFIB//IGF1//FGF10
GO:2000209	regulation of anoikis	Biological process	3	19	428	14747	5.44036	0.0166489	0.146253	1.77861	CAV1//NTRK2//PDK4
GO:0003007	heart morphogenesis	Biological process	11	181	428	14747	2.09399	0.0166831	0.146253	1.77772	MEF2C//PARVA//HEG1//CPE//ACTC1//TTN//FOXC1//TGFBR3//TEK//ADAMTS1//DLC1
GO:0051480	cytosolic calcium ion homeostasis	Biological process	11	181	428	14747	2.09399	0.0166831	0.146253	1.77772	BDKRB1//LPAR1//EDNRB//CAV1//CASQ2//DMD//ANK2//PLN//FGF2//CCL21//TRPC1
GO:0019637	organophosphate metabolic process	Biological process	48	1212	428	14747	1.36458	0.0168324	0.147291	1.77386	CALCRL//AQP1//NME5//GNAL//GNG11//RHOJ//PDE8B//PDE7B//ACTC1//DPM1//PIK3C2A//PIK3R1//PLA2G2A//UGCG//PPAP2A//PPAP2B//PEMT//SLC44A2//GPAM//FGF2//NTRK2//CAP2//EDNRB//CACNB4//PTHLH//LIPG//VIP//AKAP12//AMPD1//BVES//ALDH1A1//DLC1//ERRFI1//CNN3//PLN//FGF10//SFRP1//PREX2//CCL21//SPRY1//ARHGAP6//TPM2//RGS5//RGS22//GNG7//CMAHP//PAPSS2//FMO1
GO:0044344	cellular response to fibroblast growth factor stimulus	Biological process	10	158	428	14747	2.18073	0.0169952	0.148443	1.76967	FGF2//FGF7//FGF10//FGFR1//PDE1A//PIK3R1//PRKAR2B//SPRY1//CD44//SFRP1
GO:0042509	regulation of tyrosine phosphorylation of STAT protein	Biological process	5	52	428	14747	3.31304	0.0170861	0.148807	1.76736	IL6ST//KIT//GHR//IGF1//CAV1
GO:0055123	digestive system development	Biological process	8	113	428	14747	2.43934	0.0170993	0.148807	1.76702	EDNRB//IGF1//SFRP1//FGF10//TCF21//KIT//TGFBR2//MYOCD
GO:0009894	regulation of catabolic process	Biological process	24	520	428	14747	1.59026	0.0172976	0.150259	1.76201	ABCD2//NTRK2//BVES//ALDH1A1//DLC1//ERRFI1//CLU//RNF180//CNN3//PLN//FGF10//SFRP1//PREX2//CCL21//SPRY1//ARHGAP6//TPM2//RGS5//RGS22//VIP//IGF1//SH3D19//TIMP3//CST3
GO:0048545	response to steroid hormone stimulus	Biological process	14	256	428	14747	1.88429	0.0175986	0.152596	1.75452	ANXA1//CRYAB//CST3//FGF10//GHR//WFDC1//CAV1//RCAN1//TGFBR2//PTGDS//SLIT3//SLIT2//SFRP1//AQP1
GO:0071774	response to fibroblast growth factor stimulus	Biological process	10	159	428	14747	2.16702	0.0176848	0.153065	1.7524	FGF2//FGF7//FGF10//FGFR1//PDE1A//PIK3R1//PRKAR2B//SPRY1//CD44//SFRP1
GO:0002009	morphogenesis of an epithelium	Biological process	19	386	428	14747	1.696	0.0178301	0.153663	1.74885	CXCL12//TGFBR2//CD44//FGF2//PBX1//TCF21//SFRP1//DLC1//MEF2C//FGF10//IGF1//KDR//SLIT2//FRZB//RDH10//FGF7//FGFR1//PTHLH//OSR1
GO:0014812	muscle cell migration	Biological process	4	35	428	14747	3.93778	0.0180012	0.153663	1.7447	IGF1//SLIT2//PARVA//LPAR1
GO:0060420	regulation of heart growth	Biological process	4	35	428	14747	3.93778	0.0180012	0.153663	1.7447	TGFBR2//FGF2//FGFR1//MEF2C
GO:0061383	trabecula morphogenesis	Biological process	4	35	428	14747	3.93778	0.0180012	0.153663	1.7447	SFRP1//TEK//TGFBR3//ADAMTS1
GO:2001257	regulation of cation channel activity	Biological process	4	35	428	14747	3.93778	0.0180012	0.153663	1.7447	DMD//PLN//CASQ2//ANK2
GO:0001936	regulation of endothelial cell proliferation	Biological process	6	72	428	14747	2.8713	0.0180117	0.153663	1.74445	CAV1//SCG2//FGF2//KDR//TEK//VIP
GO:0007589	body fluid secretion	Biological process	6	72	428	14747	2.8713	0.0180117	0.153663	1.74445	CAV1//AQP1//KCNMA1//TRPC1//FGF10//VIP
GO:0060048	cardiac muscle contraction	Biological process	6	72	428	14747	2.8713	0.0180117	0.153663	1.74445	ANK2//CASQ2//DMD//PLN//ACTC1//TTN
GO:0032319	regulation of Rho GTPase activity	Biological process	7	93	428	14747	2.59343	0.0184555	0.156618	1.73387	NTRK2//BVES//DLC1//ERRFI1//SFRP1//PREX2//CCL21
GO:0030308	negative regulation of cell growth	Biological process	9	137	428	14747	2.26351	0.0184566	0.156618	1.73385	BDKRB1//CRYAB//FGF2//FRZB//SFRP1//SLIT3//SLIT2//WFDC1//TSPYL2
GO:0050795	regulation of behavior	Biological process	9	137	428	14747	2.26351	0.0184566	0.156618	1.73385	SLIT2//PTGDS//CCL21//KDR//FGF10//CXCL12//SCG2//LPAR1//MEF2C
GO:0001934	positive regulation of protein phosphorylation	Biological process	26	579	428	14747	1.54723	0.0185793	0.157297	1.73097	FGF2//LPAR1//FGF10//GHR//KIT//TSPYL2//ANGPT1//FCER1A//TGFBR2//CAV1//CD44//TEK//PRKAR2B//IL6ST//IGF1//FGFR1//FZD4//SPDYA//CCL21//CD36//FGF7//PPAP2B//C3//EDNRB//MUSK//CDON
GO:0051050	positive regulation of transport	Biological process	23	496	428	14747	1.59774	0.0186025	0.157297	1.73043	ANGPT1//EDNRB//AQP1//CAV1//CNTN1//C3//IGF1//PIK3R1//SORBS1//ANXA1//NNAT//OXCT1//LIPG//ANK2//FCER1A//CCL21//PTX3//BDKRB1//TRPC1//CD36//CD34//NLGN1//DMD
GO:0010594	regulation of endothelial cell migration	Biological process	6	73	428	14747	2.83197	0.0191608	0.160418	1.71759	ANGPT1//KDR//TEK//SLIT2//FGF2//PPAP2B
GO:0030449	regulation of complement activation	Biological process	3	20	428	14747	5.16834	0.0191735	0.160418	1.7173	A2M//C3//CFH
GO:0046688	response to copper ion	Biological process	3	20	428	14747	5.16834	0.0191735	0.160418	1.7173	AQP1//PRNP//SOD3
GO:0055012	ventricular cardiac muscle cell differentiation	Biological process	3	20	428	14747	5.16834	0.0191735	0.160418	1.7173	MYH10//MEF2C//MYOCD
GO:0060479	lung cell differentiation	Biological process	3	20	428	14747	5.16834	0.0191735	0.160418	1.7173	NFIB//IGF1//FGF10
GO:2000257	regulation of protein activation cascade	Biological process	3	20	428	14747	5.16834	0.0191735	0.160418	1.7173	A2M//C3//CFH
GO:0009743	response to carbohydrate stimulus	Biological process	9	138	428	14747	2.2471	0.0192578	0.160841	1.71539	NNAT//TGFBR2//GPAM//COLEC12//CALCRL//CMA1//OXCT1//VCAM1//CST3
GO:0045834	positive regulation of lipid metabolic process	Biological process	7	94	428	14747	2.56584	0.0194609	0.162253	1.71084	SORBS1//ANXA1//ABCD2//FGF2//KIT//CCL21//TEK
GO:0001503	ossification	Biological process	15	285	428	14747	1.81345	0.0195562	0.162764	1.70872	MEF2C//SFRP1//MN1//PTHLH//PBX1//PTN//MGP//OSR1//IGF1//FGF2//IL6ST//FOXC1//CHRDL2//CHRDL1//IGSF10
GO:0048469	cell maturation	Biological process	8	116	428	14747	2.37625	0.0197136	0.163717	1.70523	EDNRB//CLN5//NR4A2//EPAS1//FGFR1//KCNMA1//KDR//CCL21
GO:0031281	positive regulation of cyclase activity	Biological process	4	36	428	14747	3.8284	0.0197999	0.163717	1.70334	GNAL//NTRK2//CAP2//VIP
GO:0048008	platelet-derived growth factor receptor signaling pathway	Biological process	4	36	428	14747	3.8284	0.0197999	0.163717	1.70334	APOD//PIK3C2A//TIPARP//ARID5B
GO:0055074	calcium ion homeostasis	Biological process	14	260	428	14747	1.8553	0.019836	0.163717	1.70255	CASQ2//ANK2//CACNB4//CAV1//CXCL12//BDKRB1//LPAR1//EDNRB//DMD//PLN//FGF2//CCL21//TRPC1//KDR
GO:0042310	vasoconstriction	Biological process	5	54	428	14747	3.19033	0.0198424	0.163717	1.70241	EDNRB//ACTA2//PIK3C2A//KCNMB4//CAV1
GO:0006195	purine nucleotide catabolic process	Biological process	22	472	428	14747	1.60598	0.0199945	0.164687	1.69909	GNAL//GNG11//RHOJ//PDE8B//PDE7B//ACTC1//NTRK2//BVES//ALDH1A1//DLC1//ERRFI1//CNN3//PLN//FGF10//SFRP1//PREX2//CCL21//SPRY1//ARHGAP6//TPM2//RGS5//RGS22
GO:0016049	cell growth	Biological process	18	365	428	14747	1.69918	0.0204139	0.167563	1.69007	IGFBP4//FBLN5//MYOCD//SFRP1//TAF9B//PPP1R1C//BDKRB1//CRYAB//FGF2//FRZB//SLIT3//SLIT2//WFDC1//TSPYL2//MAP1B//DCLK1//EMP1//TGFBR3
GO:0071417	cellular response to organic nitrogen	Biological process	18	365	428	14747	1.69918	0.0204139	0.167563	1.69007	FGF2//FGF7//FGF10//FGFR1//PDK4//PIK3C2A//PIK3R1//SORBS1//CAB39L//PDGFD//GHR//CASQ2//AQP1//GNG7//GNG11//PRKAR2B//SFRP1//SLIT2
GO:0046546	development of primary male sexual characteristics	Biological process	8	117	428	14747	2.35594	0.0206451	0.169169	1.68518	GFRA1//KIT//SFRP1//ARID5B//TEX15//FGF10//TCF21//CST3
GO:1901699	cellular response to nitrogen compound	Biological process	19	393	428	14747	1.66579	0.0210592	0.172266	1.67656	FGF2//FGF7//FGF10//FGFR1//PDK4//PIK3C2A//PIK3R1//SORBS1//CAB39L//PDGFD//GHR//MEF2C//CASQ2//AQP1//GNG7//GNG11//PRKAR2B//SFRP1//SLIT2
GO:0071840	cellular component organization or biogenesis	Biological process	144	4290	428	14747	1.15655	0.0211502	0.172714	1.67469	TACC1//WEE1//IGFBP4//FBLN5//MYOCD//CAPN6//MAP1B//MYH10//CLU//TGFBR3//SRPX//HEG1//ANGPT1//TSPYL2//TSPYL5//DPYSL3//OPHN1//TNXB//DLC1//FERMT2//DAAM2//RHOJ//DES//SGCD//CAP2//WASF3//ZRANB1//SH3D19//SFRP1//MPP6//BMX//EPAS1//CRYAB//CLN5//TNS1//CETN2//PPP1R12A//TTN//TEX15//FMOD//ANK2//CACNB4//CNTN1//FGFR1//GFRA1//ITGA9//LAMA2//MYH11//PRNP//SLIT3//TRPC1//SLIT2//MYL9//BOC//NLGN1//MUSK//CXCL12//KDR//KIT//BV…
GO:0001558	regulation of cell growth	Biological process	15	288	428	14747	1.79456	0.0212592	0.173308	1.67245	MYOCD//SFRP1//TAF9B//PPP1R1C//BDKRB1//CRYAB//FGF2//FRZB//SLIT3//SLIT2//WFDC1//TSPYL2//MAP1B//IGFBP4//FBLN5
GO:0021954	central nervous system neuron development	Biological process	5	55	428	14747	3.13233	0.0213235	0.173535	1.67114	NR4A2//DCLK1//NFIB//SLIT2//NTRK2
GO:0002053	positive regulation of mesenchymal cell proliferation	Biological process	4	37	428	14747	3.72493	0.0217056	0.17376	1.66343	FGFR1//KDR//TGFBR2//FOXP2
GO:0003156	regulation of organ formation	Biological process	4	37	428	14747	3.72493	0.0217056	0.17376	1.66343	FGF2//FGF10//FGFR1//SPRY1
GO:0030199	collagen fibril organization	Biological process	4	37	428	14747	3.72493	0.0217056	0.17376	1.66343	DPT//FOXC1//TNXB//COL14A1
GO:0050931	pigment cell differentiation	Biological process	4	37	428	14747	3.72493	0.0217056	0.17376	1.66343	EDNRB//KIT//MEF2C//ADAMTS9
GO:0055013	cardiac muscle cell development	Biological process	4	37	428	14747	3.72493	0.0217056	0.17376	1.66343	ACTC1//MYH10//TTN//MYOCD
GO:0072523	purine-containing compound catabolic process	Biological process	22	476	428	14747	1.59249	0.0217602	0.17376	1.66234	GNAL//GNG11//RHOJ//PDE8B//PDE7B//ACTC1//NTRK2//BVES//ALDH1A1//DLC1//ERRFI1//CNN3//PLN//FGF10//SFRP1//PREX2//CCL21//SPRY1//ARHGAP6//TPM2//RGS5//RGS22
GO:0048863	stem cell differentiation	Biological process	9	141	428	14747	2.19929	0.0218126	0.17376	1.66129	CDON//IGF1//KIT//FGF10//SFRP1//LDB2//FGF2//A2M//OSR1
GO:0010627	regulation of intracellular protein kinase cascade	Biological process	30	701	428	14747	1.47456	0.0218171	0.17376	1.6612	FGF2//LPAR1//FGF10//GHR//KIT//CAV1//FCER1A//AKAP12//TEK//NLGN1//IL6ST//IGF1//CD36//CCL21//SLC44A2//FGFR1//SPRY1//IGFBP4//KDR//NTRK2//CDON//TNXB//FZD4//SFRP1//HIPK3//EDA2R//ANGPT1//ITSN1//TSPYL5//CD44
GO:0001516	prostaglandin biosynthetic process	Biological process	3	21	428	14747	4.92223	0.0218976	0.17376	1.6596	ANXA1//PTGDS//PTGIS
GO:0030511	positive regulation of transforming growth factor beta receptor signaling pathway	Biological process	3	21	428	14747	4.92223	0.0218976	0.17376	1.6596	TGFBR3//ITGA8//MYOCD
GO:0043276	anoikis	Biological process	3	21	428	14747	4.92223	0.0218976	0.17376	1.6596	CAV1//NTRK2//PDK4
GO:0043567	regulation of insulin-like growth factor receptor signaling pathway	Biological process	3	21	428	14747	4.92223	0.0218976	0.17376	1.6596	IGF1//IGFBP4//CILP
GO:0045661	regulation of myoblast differentiation	Biological process	3	21	428	14747	4.92223	0.0218976	0.17376	1.6596	MEF2C//BOC//MYOCD
GO:0046457	prostanoid biosynthetic process	Biological process	3	21	428	14747	4.92223	0.0218976	0.17376	1.6596	PTGDS//PTGIS//ANXA1
GO:0048512	circadian behavior	Biological process	3	21	428	14747	4.92223	0.0218976	0.17376	1.6596	CST3//PTGDS//KCNMA1
GO:0030003	cellular cation homeostasis	Biological process	18	369	428	14747	1.68076	0.022483	0.178108	1.64815	CASQ2//ANK2//CACNB4//CAV1//CXCL12//PRNP//CYBRD1//CLN5//BDKRB1//LPAR1//EDNRB//DMD//PLN//SLC22A17//KCNMA1//FGF2//CCL21//TRPC1
GO:0042326	negative regulation of phosphorylation	Biological process	12	214	428	14747	1.93209	0.0225396	0.178261	1.64705	CAV1//BDKRB1//PRNP//PPAP2B//SLIT2//ERRFI1//FABP4//DMD//SPRY1//SFRP1//HIPK3//MYOCD
GO:0006813	potassium ion transport	Biological process	8	119	428	14747	2.31634	0.022601	0.17845	1.64587	CASQ2//VIP//ABCC9//ANK2//AQP1//KCNMA1//KCNH1//KCNMB4
GO:0050671	positive regulation of lymphocyte proliferation	Biological process	7	97	428	14747	2.48649	0.0227058	0.178687	1.64386	MEF2C//NFATC2//IL6ST//VCAM1//IGF1//GPAM//FGF10
GO:0060348	bone development	Biological process	7	97	428	14747	2.48649	0.0227058	0.178687	1.64386	MEF2C//PTHLH//IGF1//GHR//FREM1//SMAD9//PAPSS2
GO:0042981	regulation of apoptotic process	Biological process	47	1205	428	14747	1.34391	0.0228412	0.179078	1.64128	CLU//PLAGL1//DLC1//ANGPT1//ANXA1//AQP1//CD44//CRYAB//EDNRB//FGF10//FGFR1//FOXC1//IGF1//IL6ST//KDR//MEF2C//PIK3R1//PRNP//PTGFR//CXCL12//SFRP1//TEK//VIP//SCG2//NME5//HIPK3//FAIM2//TAF9B//OSR1//MYOCD//LPAR1//FRZB//KCNMA1//PTGIS//SRPX//SLIT2//CNTFR//NTRK2//NR4A2//ITSN1//MUSK//GPAM//CAV1//CCL21//PDK4//VDAC2//ZNF738
GO:0003158	endothelium development	Biological process	5	56	428	14747	3.07639	0.0228748	0.179078	1.64064	HEG1//DMD//KDR//APOLD1//CD34
GO:0030204	chondroitin sulfate metabolic process	Biological process	5	56	428	14747	3.07639	0.0228748	0.179078	1.64064	MAMDC2//GPC5//GPC3//GPC6//UST
GO:0022037	metencephalon development	Biological process	6	76	428	14747	2.72018	0.0229058	0.179078	1.64005	CNTN1//PTPRS//FAIM2//FOXP2//MYH10//FZD4
GO:0043583	ear development	Biological process	11	190	428	14747	1.9948	0.0229907	0.179155	1.63845	FGF10//FGFR1//ITGA8//SOBP//EYA4//OSR1//KCNMA1//IGF1//LPPR4//FRZB//RDH10
GO:0072330	monocarboxylic acid biosynthetic process	Biological process	11	190	428	14747	1.9948	0.0229907	0.179155	1.63845	PTGDS//PTGIS//RDH10//CH25H//PTPLA//C5ORF4//SCD5//FCER1A//UST//ANXA1//PDK4
GO:0030030	cell projection organization	Biological process	38	938	428	14747	1.39586	0.0233154	0.181389	1.63236	MYH10//OPHN1//ANK2//CACNB4//CNTN1//DPYSL3//FGFR1//GFRA1//ITGA9//LAMA2//MYH11//PRNP//SLIT3//TRPC1//SLIT2//MYL9//CAP2//BOC//CXCL12//DMD//NME5//NTRK2//LPAR1//PMP22//APOD//MAP1B//NR4A2//DCLK1//NFIB//KIT//WASF3//PRICKLE2//CCL21//WEE1//PTPRD//NLGN1//PARVA//ITGA8
GO:0050767	regulation of neurogenesis	Biological process	19	398	428	14747	1.64487	0.0236287	0.183331	1.62656	CNTN1//DMD//DPYSL3//FGFR1//NTRK2//LPAR1//PMP22//EDNRB//NLGN1//PBX1//MEF2C//ZEB1//CDON//MAP1B//IL6ST//ASPA//SERPINF1//SLIT2//PTPRD
GO:0031128	developmental induction	Biological process	4	38	428	14747	3.62691	0.0237197	0.183331	1.62489	FGF2//FGF10//FGFR1//SPRY1
GO:0051349	positive regulation of lyase activity	Biological process	4	38	428	14747	3.62691	0.0237197	0.183331	1.62489	GNAL//NTRK2//CAP2//VIP
GO:0070542	response to fatty acid	Biological process	4	38	428	14747	3.62691	0.0237197	0.183331	1.62489	CCL21//TGFBR3//SFRP1//PDK4
GO:0042327	positive regulation of phosphorylation	Biological process	26	592	428	14747	1.51325	0.0237573	0.183331	1.6242	FGF2//LPAR1//FGF10//GHR//KIT//C3//EDNRB//MUSK//TEK//CDON//TSPYL2//ANGPT1//FCER1A//TGFBR2//CAV1//CD44//PRKAR2B//IL6ST//IGF1//FGFR1//FZD4//SPDYA//CCL21//CD36//FGF7//PPAP2B
GO:0032946	positive regulation of mononuclear cell proliferation	Biological process	7	98	428	14747	2.46111	0.0238658	0.18387	1.62222	MEF2C//NFATC2//IL6ST//VCAM1//IGF1//GPAM//FGF10
GO:0050867	positive regulation of cell activation	Biological process	13	241	428	14747	1.8586	0.0239255	0.184033	1.62114	SELP//MEF2C//NFATC2//CAV1//PIK3R1//CCL21//IL6ST//VCAM1//IGF1//GPAM//FCER1A//FGF10//TGFBR2
GO:0050890	cognition	Biological process	10	167	428	14747	2.06321	0.0239642	0.184034	1.62044	MEF2C//PRNP//VIP//TMOD2//NTRK2//PRKAR2B//PTN//MUSK//ITGA8//FOXP2
GO:0055067	monovalent inorganic cation homeostasis	Biological process	6	77	428	14747	2.68485	0.024256	0.185976	1.61518	CORIN//EDNRB//PDK4//SLC9A9//CLN5//KCNMA1
GO:0007243	intracellular protein kinase cascade	Biological process	36	882	428	14747	1.40635	0.0243318	0.186257	1.61383	CAV1//FGFR1//MEF2C//MAPK4//SCG2//DOK5//FGF2//LPAR1//FGF10//GHR//KIT//FCER1A//AKAP12//TEK//NLGN1//IL6ST//IGF1//CD36//CCL21//SLC44A2//SPRY1//IGFBP4//KDR//NTRK2//CDON//TNXB//FZD4//SFRP1//HIPK3//EDA2R//CRYAB//ANGPT1//ITSN1//TSPYL5//CD44//TGFBR3
GO:0002027	regulation of heart rate	Biological process	5	57	428	14747	3.02242	0.0244973	0.186924	1.61088	PLN//ANK2//CASQ2//DMD//EPAS1
GO:0007260	tyrosine phosphorylation of STAT protein	Biological process	5	57	428	14747	3.02242	0.0244973	0.186924	1.61088	IL6ST//KIT//GHR//IGF1//CAV1
GO:0008016	regulation of heart contraction	Biological process	8	121	428	14747	2.27806	0.024684	0.187214	1.60758	PLN//ANK2//CASQ2//DMD//EPAS1//CAV1//CHRM2//DES
GO:0008610	lipid biosynthetic process	Biological process	25	566	428	14747	1.52189	0.024748	0.187214	1.60646	PTGDS//PTGIS//RDH10//DPM1//CH25H//PTPLA//C5ORF4//SCD5//PLA2G2A//GPAM//PEMT//SLC44A2//FGF2//PIK3C2A//PIK3R1//UGCG//PBX1//GLT25D2//C3//SORBS1//FCER1A//PPAP2A//PPAP2B//ANXA1//PDK4
GO:0001945	lymph vessel development	Biological process	3	22	428	14747	4.69849	0.0248216	0.187214	1.60517	FOXC1//KDR//HEG1
GO:0010632	regulation of epithelial cell migration	Biological process	3	22	428	14747	4.69849	0.0248216	0.187214	1.60517	TGFBR3//FGF10//TGFBR2
GO:0051491	positive regulation of filopodium assembly	Biological process	3	22	428	14747	4.69849	0.0248216	0.187214	1.60517	DPYSL3//CCL21//NLGN1
GO:0060765	regulation of androgen receptor signaling pathway	Biological process	3	22	428	14747	4.69849	0.0248216	0.187214	1.60517	IGF1//SFRP1//TCF21
GO:0061384	heart trabecula morphogenesis	Biological process	3	22	428	14747	4.69849	0.0248216	0.187214	1.60517	TEK//TGFBR3//ADAMTS1
GO:0035023	regulation of Rho protein signal transduction	Biological process	10	168	428	14747	2.05093	0.0248493	0.187214	1.60469	NTRK2//BVES//DLC1//ERRFI1//SFRP1//PREX2//CCL21//LPAR1//ITSN1//ARHGEF26
GO:0007431	salivary gland development	Biological process	4	39	428	14747	3.53391	0.0258434	0.193785	1.58765	FGF7//FGFR1//FGF10//CST3
GO:0035019	somatic stem cell maintenance	Biological process	4	39	428	14747	3.53391	0.0258434	0.193785	1.58765	IGF1//FGF10//SFRP1//LDB2
GO:0045168	cell-cell signaling involved in cell fate commitment	Biological process	4	39	428	14747	3.53391	0.0258434	0.193785	1.58765	FGF2//FGF10//FGFR1//SPRY1
GO:0010976	positive regulation of neuron projection development	Biological process	5	58	428	14747	2.97031	0.026192	0.196091	1.58183	CNTN1//DMD//DPYSL3//FGFR1//NTRK2
GO:0090287	regulation of cellular response to growth factor stimulus	Biological process	9	146	428	14747	2.12398	0.0265973	0.198812	1.57516	TGFBR3//ITGA8//MYOCD//TGFBR2//FZD4//FGF10//SPRY1//SLIT2//DMD
GO:0051049	regulation of transport	Biological process	40	1007	428	14747	1.36864	0.0267464	0.199615	1.57273	ANGPT1//CORIN//EDNRB//CASQ2//VIP//PRKAR2B//AQP1//CAV1//CNTN1//C3//DMD//ANK2//PLN//IGF1//PIK3R1//SORBS1//OPHN1//ANXA1//NNAT//OXCT1//LIPG//CRYAB//MAP1B//TRIM9//APOD//CD36//FCER1A//SFRP1//PDE8B//PPP1R12A//FGF10//NTRK2//KCNMB4//CCL21//GPAM//PTX3//BDKRB1//TRPC1//CD34//NLGN1
GO:0007267	cell-cell signaling	Biological process	43	1097	428	14747	1.35058	0.0268323	0.199942	1.57134	FGF2//FGF10//FGFR1//SPRY1//FCER1A//NLGN1//CACNB4//GNAL//GNG7//KCNH1//KCNMA1//PMP22//ABCC9//PDE7B//KCNMB4//KCNIP1//NCALD//TMOD2//BCHE//PRKAR2B//MUSK//NTRK2//TRIM9//ZDHHC15//CD34//ANXA1//NNAT//OXCT1//LAMA2//FZD4//SFRP1//DMD//PDE8B//OPHN1//ITSN1//MEF2C//FGF7//ANK2//CASQ2//SH2D1A//PTHLH//CCL21//TEK
GO:0018193	peptidyl-amino acid modification	Biological process	28	656	428	14747	1.47067	0.0269323	0.200374	1.56973	ERRFI1//TGFBR2//HIPK3//EFEMP1//FGFR1//KDR//KIT//TEK//WEE1//MAN1A1//DPM1//UBE2J1//MAMDC2//CAV1//DMD//ANGPT1//CD44//MYOCD//IL6ST//GHR//IGF1//PDGFD//CD36//FCER1A//FGF7//FGF10//PPAP2B//SFRP1
GO:0032268	regulation of cellular protein metabolic process	Biological process	49	1279	428	14747	1.32004	0.027055	0.200974	1.56775	CCNC//DIRAS3//FGF2//LPAR1//FGF10//GHR//KIT//CAV1//PSTK//BDKRB1//PRNP//PPAP2B//SLIT2//C3//EDNRB//MUSK//TEK//CDON//ERRFI1//LARP6//FABP4//TSPYL2//ANGPT1//FCER1A//TSPYL5//TGFBR2//CLU//RNF180//DMD//CD44//PRKAR2B//MYOCD//DLC1//IL6ST//IGF1//FGFR1//SPRY1//TNXB//FZD4//SFRP1//HIPK3//SPDYA//TTN//CCL21//PDGFD//CD36//FGF7//SH3D19//TIMP3
GO:0070665	positive regulation of leukocyte proliferation	Biological process	7	101	428	14747	2.38801	0.0275887	0.20462	1.55927	MEF2C//NFATC2//IL6ST//VCAM1//IGF1//GPAM//FGF10
GO:2000027	regulation of organ morphogenesis	Biological process	9	147	428	14747	2.10953	0.0276365	0.204656	1.55852	FGF2//FGF10//FGFR1//SPRY1//CD34//FGF7//FOXP2//SFRP1//NFIB
GO:0007622	rhythmic behavior	Biological process	3	23	428	14747	4.49421	0.0279452	0.206301	1.55369	CST3//PTGDS//KCNMA1
GO:0042474	middle ear morphogenesis	Biological process	3	23	428	14747	4.49421	0.0279452	0.206301	1.55369	EYA4//FGFR1//OSR1
GO:0007566	embryo implantation	Biological process	4	40	428	14747	3.44556	0.0280777	0.206543	1.55164	CST3//FBLN1//TGFBR2//RECK
GO:0055006	cardiac cell development	Biological process	4	40	428	14747	3.44556	0.0280777	0.206543	1.55164	ACTC1//MYH10//TTN//MYOCD
GO:0006875	cellular metal ion homeostasis	Biological process	16	325	428	14747	1.69628	0.0281511	0.206543	1.5505	CASQ2//ANK2//CACNB4//CAV1//CXCL12//CYBRD1//BDKRB1//LPAR1//EDNRB//DMD//PLN//SLC22A17//KCNMA1//FGF2//CCL21//TRPC1
GO:0045664	regulation of neuron differentiation	Biological process	16	325	428	14747	1.69628	0.0281511	0.206543	1.5505	CNTN1//DMD//DPYSL3//FGFR1//NTRK2//LPAR1//PMP22//EDNRB//PBX1//MEF2C//ZEB1//CDON//MAP1B//SLIT2//PTPRD//NLGN1
GO:0009166	nucleotide catabolic process	Biological process	22	489	428	14747	1.55015	0.028343	0.207631	1.54755	GNAL//GNG11//RHOJ//PDE8B//PDE7B//ACTC1//NTRK2//BVES//ALDH1A1//DLC1//ERRFI1//CNN3//PLN//FGF10//SFRP1//PREX2//CCL21//SPRY1//ARHGAP6//TPM2//RGS5//RGS22
GO:0030855	epithelial cell differentiation	Biological process	15	299	428	14747	1.72854	0.0284746	0.208275	1.54554	HEG1//DMD//ANXA1//CAV1//OSR1//KDR//APOLD1//ERRFI1//NFIB//IGF1//FGF10//FGF2//MEF2C//PTHLH//TCF21
GO:0002682	regulation of immune system process	Biological process	36	893	428	14747	1.38903	0.0286022	0.208888	1.5436	C3//FCER1A//A2M//COLEC12//MEF2C//CCL21//TGFBR2//BDKRB1//SELP//SLIT2//IL6ST//C7//CLU//CFD//CFH//CACNB4//PIK3R1//NFATC2//CAV1//ANXA1//KIT//VCAM1//IGF1//GPAM//SFRP1//SH2D1A//PRNP//FGF10//CD34//CD200//KLRG1//CD160//CTSG//CD36//CXCL12//APOD
GO:0043087	regulation of GTPase activity	Biological process	12	222	428	14747	1.86247	0.0288963	0.210492	1.53916	NTRK2//BVES//ALDH1A1//DLC1//ERRFI1//SFRP1//PREX2//CCL21//SPRY1//RGS5//RGS22//ARHGAP6
GO:0014070	response to organic cyclic compound	Biological process	23	518	428	14747	1.52988	0.0289101	0.210492	1.53895	GNAL//ANXA1//CRYAB//CST3//FGF10//GHR//WFDC1//CAV1//CD36//MEF2C//RCAN1//TGFBR2//PTGDS//SLIT3//SLIT2//SFRP1//CASQ2//AQP1//SMAD9//PRKAR2B//EDNRB//EPHX1//TAF9B
GO:0009893	positive regulation of metabolic process	Biological process	73	2030	428	14747	1.23904	0.0290897	0.211477	1.53626	FGF2//LPAR1//FGF10//GHR//KIT//BVES//C3//EDNRB//MUSK//TEK//CDON//ANGPT1//MYOCD//TSPYL2//GNAL//NTRK2//CAP2//FCER1A//CCL21//VIP//ANK2//CD34//CD44//CNTN1//MEF2C//OSR1//CD36//TGFBR2//SORBS1//EBF1//FOXC1//IGF1//SMAD9//NFATC2//RORB//SFRP1//FZD4//EBF3//PTHLH//AKAP12//CALCRL//ANXA1//TSPYL5//ABCD2//CLU//RNF180//CAV1//PRKAR2B//DLC1//IL6ST//FGFR1//PTX3//SPDYA//CST3//CCNC//EPAS1//PPP1R12A//NFIB//NFIX//NR4A2//…
GO:0030336	negative regulation of cell migration	Biological process	8	125	428	14747	2.20516	0.0292461	0.21229	1.53393	SLIT2//TGFBR3//FGF2//APOD//DPYSL3//SFRP1//DLC1//PODN
GO:0006874	cellular calcium ion homeostasis	Biological process	13	248	428	14747	1.80614	0.0293018	0.212371	1.53311	CASQ2//BDKRB1//LPAR1//EDNRB//CAV1//DMD//ANK2//PLN//FGF2//CCL21//TRPC1//CACNB4//CXCL12
GO:0044093	positive regulation of molecular function	Biological process	43	1104	428	14747	1.34202	0.0294021	0.212775	1.53162	FGF2//LPAR1//FGF10//GHR//KIT//DLC1//TSPYL2//ANGPT1//GNAL//NTRK2//CAP2//ARHGAP6//PDE1A//PRKAR2B//FCER1A//FGFR1//VIP//MEF2C//TGFBR2//ALDH1A1//ERRFI1//SFRP1//PREX2//CCL21//NR4A2//IGF1//MYOCD//FZD4//RGS5//RGS22//TEK//SPDYA//CAV1//PPAP2B//BEX1//ARID5B//CLU//TGFBR3//EDA2R//ANKRD42//PARM1//ANK2//DMD
GO:0050920	regulation of chemotaxis	Biological process	7	103	428	14747	2.34164	0.0302787	0.218786	1.51886	SLIT2//CCL21//KDR//FGF10//CXCL12//SCG2//LPAR1
GO:0048519	negative regulation of biological process	Biological process	109	3189	428	14747	1.17769	0.0304106	0.219169	1.51697	WEE1//CAV1//CD36//EDNRB//FGFR1//FOSB//MEF2C//NFIB//NFIX//ZEB1//TCF21//NR2F1//KANK2//TAF9B//MYOCD//OSR1//A2M//BDKRB1//PRNP//PPAP2B//SLIT2//SCG2//PIK3R1//ANXA1//ERRFI1//CASQ2//VIP//FABP4//PLAGL1//CAB39L//ANGPT1//JAM2//TSPYL2//AQP1//CD44//CLU//CRYAB//FGF10//FOXC1//IGF1//IL6ST//KDR//PTGFR//CXCL12//SFRP1//TEK//NME5//HIPK3//FAIM2//CDH5//DPT//FGF2//FRZB//PMP22//PTHLH//SLIT3//PPAP2A//ADAMTS1//SPRY1//DLC1…
GO:0045428	regulation of nitric oxide biosynthetic process	Biological process	4	41	428	14747	3.36152	0.0304235	0.219169	1.51679	CAV1//CD34//PTGIS//PTX3
GO:0006959	humoral immune response	Biological process	8	126	428	14747	2.18766	0.0304716	0.219184	1.5161	A2M//C3//C7//CLU//CFD//CFH//SH2D1A//MEF2C
GO:0033124	regulation of GTP catabolic process	Biological process	12	224	428	14747	1.84584	0.0306702	0.22028	1.51328	NTRK2//BVES//ALDH1A1//DLC1//ERRFI1//SFRP1//PREX2//CCL21//SPRY1//ARHGAP6//RGS5//RGS22
GO:0051338	regulation of transferase activity	Biological process	28	664	428	14747	1.45295	0.0308114	0.220962	1.51129	CCNC//DIRAS3//FGF2//LPAR1//FGF10//GHR//KIT//CAV1//ERRFI1//FABP4//TSPYL2//ANGPT1//FCER1A//TGFBR2//PRKAR2B//FGFR1//SPRY1//TNXB//FZD4//SFRP1//HIPK3//PIK3R1//CCL21//TEK//MYOCD//SPDYA//TTN//PARM1
GO:0060326	cell chemotaxis	Biological process	9	150	428	14747	2.06734	0.0309253	0.221445	1.50969	CCL21//KIT//SLIT2//ITGA9//SCG2//EDNRB//PARVA//LPAR1//CXCL12
GO:0072507	divalent inorganic cation homeostasis	Biological process	14	276	428	14747	1.74775	0.0309804	0.221507	1.50891	CASQ2//ANK2//CACNB4//CAV1//CXCL12//BDKRB1//LPAR1//EDNRB//DMD//PLN//FGF2//CCL21//TRPC1//KDR
GO:0002042	cell migration involved in sprouting angiogenesis	Biological process	3	24	428	14747	4.30695	0.0312675	0.222228	1.50491	FGF2//KDR//SLIT2
GO:0010623	developmental programmed cell death	Biological process	3	24	428	14747	4.30695	0.0312675	0.222228	1.50491	KIT//FGF2//CRYAB
GO:0060445	branching involved in salivary gland morphogenesis	Biological process	3	24	428	14747	4.30695	0.0312675	0.222228	1.50491	FGF7//FGF10//FGFR1
GO:2001242	regulation of intrinsic apoptotic signaling pathway	Biological process	3	24	428	14747	4.30695	0.0312675	0.222228	1.50491	VDAC2//CAV1//CLU
GO:0048565	digestive tract development	Biological process	7	104	428	14747	2.31913	0.0316876	0.224878	1.49911	EDNRB//SFRP1//FGF10//TCF21//KIT//TGFBR2//MYOCD
GO:0002863	positive regulation of inflammatory response to antigenic stimulus	Biological process	2	10	428	14747	6.89112	0.0324126	0.225988	1.48929	C3//FCER1A
GO:0005513	detection of calcium ion	Biological process	2	10	428	14747	6.89112	0.0324126	0.225988	1.48929	KCNMB4//KCNIP1
GO:0006600	creatine metabolic process	Biological process	2	10	428	14747	6.89112	0.0324126	0.225988	1.48929	GATM//GHR
GO:0009296	flagellum assembly	Biological process	2	10	428	14747	6.89112	0.0324126	0.225988	1.48929	DMD//NME5
GO:0021670	lateral ventricle development	Biological process	2	10	428	14747	6.89112	0.0324126	0.225988	1.48929	AQP1//MYH10
GO:0021936	regulation of cerebellar granule cell precursor proliferation	Biological process	2	10	428	14747	6.89112	0.0324126	0.225988	1.48929	FGF2//IGF1
GO:0042693	muscle cell fate commitment	Biological process	2	10	428	14747	6.89112	0.0324126	0.225988	1.48929	MEF2C//FGF10
GO:0043267	negative regulation of potassium ion transport	Biological process	2	10	428	14747	6.89112	0.0324126	0.225988	1.48929	CASQ2//VIP
GO:0046689	response to mercury ion	Biological process	2	10	428	14747	6.89112	0.0324126	0.225988	1.48929	AQP1//GATM
GO:0048643	positive regulation of skeletal muscle tissue development	Biological process	2	10	428	14747	6.89112	0.0324126	0.225988	1.48929	MEF2C//CDON
GO:0070365	hepatocyte differentiation	Biological process	2	10	428	14747	6.89112	0.0324126	0.225988	1.48929	FRZB//ANXA1
GO:0072109	glomerular mesangium development	Biological process	2	10	428	14747	6.89112	0.0324126	0.225988	1.48929	ACTA2//CD34
GO:0046578	regulation of Ras protein signal transduction	Biological process	14	278	428	14747	1.73517	0.032642	0.227255	1.48622	NTRK2//BVES//ALDH1A1//DLC1//ERRFI1//SFRP1//PREX2//CCL21//SPRY1//ITSN1//ARHGEF26//LPAR1//FGF10//IGF1
GO:0030879	mammary gland development	Biological process	8	128	428	14747	2.15348	0.0330275	0.229269	1.48112	CAV1//FRZB//TGFBR2//FGF10//FGF2//PTHLH//SLIT2//IGF1
GO:2000146	negative regulation of cell motility	Biological process	8	128	428	14747	2.15348	0.0330275	0.229269	1.48112	SLIT2//TGFBR3//FGF2//DPYSL3//SFRP1//DLC1//PODN//APOD
GO:0001654	eye development	Biological process	14	279	428	14747	1.72896	0.0334967	0.232189	1.475	CRYAB//TGFBR2//CDON//FGF10//RDH10//RORB//FOXC1//FOXP2//NTRK2//FGF2//CHRDL1//MYH10//FZD4//CST3
GO:0030193	regulation of blood coagulation	Biological process	5	62	428	14747	2.77868	0.0337102	0.232388	1.47224	ANO6//SELP//CD36//CD34//CAV1
GO:0032941	secretion by tissue	Biological process	5	62	428	14747	2.77868	0.0337102	0.232388	1.47224	CAV1//AQP1//KCNMA1//TRPC1//FGF10
GO:1900046	regulation of hemostasis	Biological process	5	62	428	14747	2.77868	0.0337102	0.232388	1.47224	ANO6//SELP//CAV1//CD36//CD34
GO:1901292	nucleoside phosphate catabolic process	Biological process	22	498	428	14747	1.52214	0.0337204	0.232388	1.47211	GNAL//GNG11//RHOJ//PDE8B//PDE7B//ACTC1//NTRK2//BVES//ALDH1A1//DLC1//ERRFI1//CNN3//PLN//FGF10//SFRP1//PREX2//CCL21//SPRY1//ARHGAP6//TPM2//RGS5//RGS22
GO:0048872	homeostasis of number of cells	Biological process	10	177	428	14747	1.94664	0.0338977	0.233273	1.46983	ANXA1//MEF2C//EPAS1//KIT//DYRK3//EXOC6//TEX15//TGFBR3//GPAM//GCNT4
GO:0055082	cellular chemical homeostasis	Biological process	28	670	428	14747	1.43994	0.0339915	0.233581	1.46863	KCNMB4//CASQ2//ANK2//CACNB4//CAV1//CXCL12//PRNP//CYBRD1//CLN5//BDKRB1//LPAR1//EDNRB//DMD//PLN//SLC22A17//KCNMA1//ASPA//WASF3//PMP22//MPDZ//KCNIP1//FGF2//CCL21//TRPC1//CMA1//OXCT1//VCAM1//NLGN1
GO:0043405	regulation of MAP kinase activity	Biological process	13	254	428	14747	1.76348	0.0345697	0.237213	1.4613	LPAR1//FGF2//FGF10//GHR//KIT//CAV1//FCER1A//FGFR1//SPRY1//TNXB//FZD4//SFRP1//HIPK3
GO:0019228	regulation of action potential in neuron	Biological process	7	106	428	14747	2.27537	0.0346358	0.237325	1.46048	ASPA//WASF3//PMP22//LPAR1//MPDZ//KCNMA1//KCNMB4
GO:0046006	regulation of activated T cell proliferation	Biological process	3	25	428	14747	4.13467	0.0347872	0.238021	1.45858	IGF1//GPAM//PRNP
GO:0043549	regulation of kinase activity	Biological process	27	643	428	14747	1.44681	0.0350884	0.239737	1.45484	CCNC//DIRAS3//FGF2//LPAR1//FGF10//GHR//KIT//CAV1//ERRFI1//FABP4//TSPYL2//ANGPT1//FCER1A//TGFBR2//PRKAR2B//FGFR1//SPRY1//TNXB//FZD4//SFRP1//HIPK3//PIK3R1//CCL21//TEK//MYOCD//SPDYA//TTN
GO:0072376	protein activation cascade	Biological process	6	84	428	14747	2.46111	0.0352078	0.240209	1.45336	A2M//C3//C7//CLU//CFD//CFH
GO:0010951	negative regulation of endopeptidase activity	Biological process	8	130	428	14747	2.12035	0.0357256	0.243046	1.44702	AQP1//CD44//CRYAB//SFRP1//SERPINA6//CST3//SERPINF1//RECK
GO:0060560	developmental growth involved in morphogenesis	Biological process	8	130	428	14747	2.12035	0.0357256	0.243046	1.44702	MAP1B//DCLK1//SLIT3//SLIT2//FGF10//RDH10//PTHLH//SFRP1
GO:0071322	cellular response to carbohydrate stimulus	Biological process	5	63	428	14747	2.73457	0.0357781	0.243057	1.44638	COLEC12//CALCRL//CMA1//OXCT1//VCAM1
GO:0043542	endothelial cell migration	Biological process	7	107	428	14747	2.25411	0.0361759	0.245061	1.44158	FGF2//KDR//SLIT2//ANGPT1//TEK//SCG2
GO:0060191	regulation of lipase activity	Biological process	7	107	428	14747	2.25411	0.0361759	0.245061	1.44158	ARHGAP6//LPAR1//PDE1A//PRKAR2B//FGFR1//FGF2//KIT
GO:0010563	negative regulation of phosphorus metabolic process	Biological process	13	256	428	14747	1.7497	0.036468	0.24634	1.43809	CAV1//BDKRB1//PRNP//PPAP2B//SLIT2//ERRFI1//FABP4//EDNRB//DMD//SPRY1//SFRP1//HIPK3//MYOCD
GO:0045936	negative regulation of phosphate metabolic process	Biological process	13	256	428	14747	1.7497	0.036468	0.24634	1.43809	CAV1//BDKRB1//PRNP//PPAP2B//SLIT2//ERRFI1//FABP4//EDNRB//DMD//SPRY1//SFRP1//HIPK3//MYOCD
GO:0031325	positive regulation of cellular metabolic process	Biological process	69	1928	428	14747	1.23311	0.0367151	0.247658	1.43516	FGF2//LPAR1//FGF10//GHR//KIT//BVES//C3//EDNRB//MUSK//TEK//CDON//ANGPT1//MYOCD//TSPYL2//GNAL//NTRK2//CAP2//FCER1A//CCL21//VIP//CD36//TGFBR2//EBF1//FOXC1//IGF1//SMAD9//MEF2C//NFATC2//RORB//SFRP1//FZD4//EBF3//PTHLH//AKAP12//CALCRL//ANXA1//TSPYL5//ABCD2//CLU//RNF180//CAV1//CD44//PRKAR2B//DLC1//IL6ST//FGFR1//PTX3//SORBS1//SPDYA//CST3//CCNC//EPAS1//PPP1R12A//NFIB//NFIX//NR4A2//PBX1//PIK3R1//PLAGL1//TCF…
GO:0045995	regulation of embryonic development	Biological process	6	85	428	14747	2.43216	0.0369941	0.249187	1.43187	CD44//FGFR1//FGF10//SFRP1//OSR1//LAMA2
GO:0022412	cellular process involved in reproduction in multicellular organism	Biological process	10	180	428	14747	1.9142	0.0373684	0.251354	1.42749	CXCL12//KIT//NME5//FOXC1//PPAP2A//PPAP2B//FZD4//SFRP1//SLIT3//SLIT2
GO:0002696	positive regulation of leukocyte activation	Biological process	12	231	428	14747	1.7899	0.0374964	0.25186	1.42601	MEF2C//NFATC2//CAV1//PIK3R1//CCL21//IL6ST//VCAM1//IGF1//GPAM//FCER1A//FGF10//TGFBR2
GO:0048638	regulation of developmental growth	Biological process	7	108	428	14747	2.23323	0.0377605	0.253277	1.42296	MUSK//TGFBR2//MAP1B//FGF2//FGFR1//MEF2C//SFRP1
GO:0048858	cell projection morphogenesis	Biological process	28	677	428	14747	1.42505	0.0380103	0.253568	1.4201	ANK2//CACNB4//CNTN1//DPYSL3//FGFR1//GFRA1//ITGA9//LAMA2//MYH10//MYH11//OPHN1//PRNP//SLIT3//TRPC1//SLIT2//MYL9//CAP2//BOC//CXCL12//APOD//NR4A2//DCLK1//NFIB//MAP1B//WEE1//NTRK2//PTPRD//PARVA
GO:0033143	regulation of intracellular steroid hormone receptor signaling pathway	Biological process	4	44	428	14747	3.13233	0.0381364	0.253568	1.41866	KANK2//IGF1//SFRP1//TCF21
GO:0014910	regulation of smooth muscle cell migration	Biological process	3	26	428	14747	3.97565	0.0385026	0.253568	1.41451	IGF1//SLIT2//LPAR1
GO:0043114	regulation of vascular permeability	Biological process	3	26	428	14747	3.97565	0.0385026	0.253568	1.41451	ANGPT1//SLIT2//TEK
GO:0046579	positive regulation of Ras protein signal transduction	Biological process	3	26	428	14747	3.97565	0.0385026	0.253568	1.41451	LPAR1//FGF10//IGF1
GO:0048662	negative regulation of smooth muscle cell proliferation	Biological process	3	26	428	14747	3.97565	0.0385026	0.253568	1.41451	APOD//OGN//VIP
GO:0060571	morphogenesis of an epithelial fold	Biological process	3	26	428	14747	3.97565	0.0385026	0.253568	1.41451	RDH10//FGF10//PTHLH
GO:0002685	regulation of leukocyte migration	Biological process	6	86	428	14747	2.40388	0.0388374	0.253568	1.41075	BDKRB1//SELP//SLIT2//CCL21//CXCL12//APOD
GO:0036294	cellular response to decreased oxygen levels	Biological process	6	86	428	14747	2.40388	0.0388374	0.253568	1.41075	EPAS1//AQP1//PTGIS//SFRP1//MYOCD//CD34
GO:0071456	cellular response to hypoxia	Biological process	6	86	428	14747	2.40388	0.0388374	0.253568	1.41075	EPAS1//CD34//AQP1//PTGIS//SFRP1//MYOCD
GO:0002864	regulation of acute inflammatory response to antigenic stimulus	Biological process	2	11	428	14747	6.26466	0.0388672	0.253568	1.41042	C3//FCER1A
GO:0006516	glycoprotein catabolic process	Biological process	2	11	428	14747	6.26466	0.0388672	0.253568	1.41042	CST3//ADAMTS9
GO:0010613	positive regulation of cardiac muscle hypertrophy	Biological process	2	11	428	14747	6.26466	0.0388672	0.253568	1.41042	IGF1//IL6ST
GO:0014742	positive regulation of muscle hypertrophy	Biological process	2	11	428	14747	6.26466	0.0388672	0.253568	1.41042	IGF1//IL6ST
GO:0021924	cell proliferation in external granule layer	Biological process	2	11	428	14747	6.26466	0.0388672	0.253568	1.41042	FGF2//IGF1
GO:0021930	cerebellar granule cell precursor proliferation	Biological process	2	11	428	14747	6.26466	0.0388672	0.253568	1.41042	FGF2//IGF1
GO:0043116	negative regulation of vascular permeability	Biological process	2	11	428	14747	6.26466	0.0388672	0.253568	1.41042	ANGPT1//SLIT2
GO:0050872	white fat cell differentiation	Biological process	2	11	428	14747	6.26466	0.0388672	0.253568	1.41042	FABP4//FGF10
GO:1901379	regulation of potassium ion transmembrane transport	Biological process	2	11	428	14747	6.26466	0.0388672	0.253568	1.41042	CASQ2//ANK2
GO:2000725	regulation of cardiac muscle cell differentiation	Biological process	2	11	428	14747	6.26466	0.0388672	0.253568	1.41042	MEF2C//MYOCD
GO:0050877	neurological system process	Biological process	47	1249	428	14747	1.29657	0.0391407	0.255002	1.40737	NLGN1//CACNB4//GNAL//GNG7//KCNH1//KCNMA1//PMP22//ABCC9//PDE7B//KCNMB4//KCNIP1//NCALD//TMOD2//BCHE//CLN5//EPAS1//EYA4//EFEMP1//RORB//TIMP3//RDH10//FGFR1//FZD4//SOBP//MEF2C//PRNP//VIP//NTRK2//PRKAR2B//PTN//MUSK//ITGA8//TRIM9//ZDHHC15//BDKRB1//EDNRB//ASPA//WASF3//LAMA2//FOXP2//LPAR1//MPDZ//DMD//OPHN1//ITSN1//MYH10//KIT
GO:0060341	regulation of cellular localization	Biological process	28	679	428	14747	1.42085	0.0392217	0.255182	1.40647	PRKAR2B//CAV1//CASQ2//DMD//ANK2//PLN//NNAT//OXCT1//CRYAB//MAP1B//IGF1//APOD//CD36//FCER1A//TRIM9//SFRP1//PDE8B//PPP1R12A//NTRK2//KCNMB4//GPAM//ANXA1//BDKRB1//TRPC1//PIK3R1//SORBS1//CD34//NLGN1
GO:0043491	protein kinase B signaling cascade	Biological process	7	109	428	14747	2.21275	0.0393902	0.255929	1.40461	NTRK2//ANGPT1//IGF1//CCL21//ITSN1//TEK//TSPYL5
GO:0051091	positive regulation of sequence-specific DNA binding transcription factor activity	Biological process	10	182	428	14747	1.89317	0.0398146	0.258334	1.39996	CLU//TGFBR3//EDA2R//ANKRD42//KIT//FZD4//PPAP2B//BEX1//ARID5B//MYOCD
GO:0051090	regulation of sequence-specific DNA binding transcription factor activity	Biological process	16	340	428	14747	1.62144	0.0399974	0.259064	1.39797	PTGIS//PBX1//PRNP//PTHLH//KIT//FZD4//PPAP2B//BEX1//ARID5B//MYOCD//CLU//TGFBR3//EDA2R//ANKRD42//FOXC1//FOXP2
GO:0010466	negative regulation of peptidase activity	Biological process	8	133	428	14747	2.07252	0.0400457	0.259064	1.39744	SERPINA6//CST3//SERPINF1//RECK//AQP1//CD44//CRYAB//SFRP1
GO:0032321	positive regulation of Rho GTPase activity	Biological process	5	65	428	14747	2.65043	0.0401444	0.259064	1.39638	SFRP1//PREX2//CCL21//DLC1//ERRFI1
GO:0045666	positive regulation of neuron differentiation	Biological process	5	65	428	14747	2.65043	0.0401444	0.259064	1.39638	DMD//FGFR1//MEF2C//ZEB1//CDON
GO:0048010	vascular endothelial growth factor receptor signaling pathway	Biological process	4	45	428	14747	3.06272	0.0409337	0.263445	1.38792	FZD4//FGF10//FOXC1//KDR
GO:2000106	regulation of leukocyte apoptotic process	Biological process	4	45	428	14747	3.06272	0.0409337	0.263445	1.38792	GPAM//CCL21//CXCL12//MEF2C
GO:0021537	telencephalon development	Biological process	9	158	428	14747	1.96266	0.0410053	0.263551	1.38716	AQP1//MYH10//FOXP2//PTPRS//SLIT2//NFIB//NTRK2//TACC1//CDON
GO:0071900	regulation of protein serine/threonine kinase activity	Biological process	17	369	428	14747	1.58739	0.0414245	0.265886	1.38274	CCNC//DIRAS3//LPAR1//FGF2//FGF10//GHR//KIT//CAV1//FCER1A//FGFR1//SPRY1//TNXB//FZD4//SFRP1//HIPK3//MYOCD//SPDYA
GO:0051271	negative regulation of cellular component movement	Biological process	8	134	428	14747	2.05705	0.0415599	0.266397	1.38133	SLIT2//TGFBR3//FGF2//DPYSL3//SFRP1//DLC1//PODN//APOD
GO:0046434	organophosphate catabolic process	Biological process	23	538	428	14747	1.47301	0.0416192	0.266419	1.38071	GNAL//GNG11//RHOJ//PDE8B//PDE7B//ACTC1//LIPG//NTRK2//BVES//ALDH1A1//DLC1//ERRFI1//CNN3//PLN//FGF10//SFRP1//PREX2//CCL21//SPRY1//ARHGAP6//TPM2//RGS5//RGS22
GO:0010524	positive regulation of calcium ion transport into cytosol	Biological process	3	27	428	14747	3.8284	0.0424113	0.268809	1.37252	BDKRB1//TRPC1//CAV1
GO:0018146	keratan sulfate biosynthetic process	Biological process	3	27	428	14747	3.8284	0.0424113	0.268809	1.37252	FMOD//OMD//OGN
GO:0042517	positive regulation of tyrosine phosphorylation of Stat3 protein	Biological process	3	27	428	14747	3.8284	0.0424113	0.268809	1.37252	GHR//IL6ST//KIT
GO:0050732	negative regulation of peptidyl-tyrosine phosphorylation	Biological process	3	27	428	14747	3.8284	0.0424113	0.268809	1.37252	ERRFI1//CAV1//SFRP1
GO:2000107	negative regulation of leukocyte apoptotic process	Biological process	3	27	428	14747	3.8284	0.0424113	0.268809	1.37252	GPAM//CCL21//CXCL12
GO:0046620	regulation of organ growth	Biological process	5	66	428	14747	2.61027	0.0424435	0.268809	1.37219	TGFBR2//FGF2//FGFR1//MEF2C//FOXC1
GO:0048641	regulation of skeletal muscle tissue development	Biological process	5	66	428	14747	2.61027	0.0424435	0.268809	1.37219	MUSK//MYOCD//MEF2C//BOC//CDON
GO:0048644	muscle organ morphogenesis	Biological process	5	66	428	14747	2.61027	0.0424435	0.268809	1.37219	ACTC1//TTN//FOXC1//TGFBR3//ARID5B
GO:0006029	proteoglycan metabolic process	Biological process	6	88	428	14747	2.34925	0.0426967	0.269696	1.36961	MAMDC2//IGF1//GPC5//GPC3//GPC6//UST
GO:0007162	negative regulation of cell adhesion	Biological process	6	88	428	14747	2.34925	0.0426967	0.269696	1.36961	PIK3R1//FZD4//APOD//ARHGAP6//ANGPT1//JAM2
GO:0032386	regulation of intracellular transport	Biological process	13	263	428	14747	1.70313	0.0436975	0.275123	1.35954	CAV1//CASQ2//DMD//ANK2//PLN//CRYAB//MAP1B//IGF1//APOD//CD36//PPP1R12A//BDKRB1//TRPC1
GO:0072503	cellular divalent inorganic cation homeostasis	Biological process	13	263	428	14747	1.70313	0.0436975	0.275123	1.35954	CASQ2//ANK2//CACNB4//CAV1//CXCL12//BDKRB1//LPAR1//EDNRB//DMD//PLN//FGF2//CCL21//TRPC1
GO:0006940	regulation of smooth muscle contraction	Biological process	4	46	428	14747	2.99614	0.0438443	0.275123	1.35809	MYOCD//KCNMA1//CAV1//CNN1
GO:0042531	positive regulation of tyrosine phosphorylation of STAT protein	Biological process	4	46	428	14747	2.99614	0.0438443	0.275123	1.35809	IL6ST//KIT//GHR//IGF1
GO:0048742	regulation of skeletal muscle fiber development	Biological process	4	46	428	14747	2.99614	0.0438443	0.275123	1.35809	MUSK//MYOCD//MEF2C//BOC
GO:0010975	regulation of neuron projection development	Biological process	11	211	428	14747	1.79626	0.0441965	0.276969	1.35461	CNTN1//DMD//DPYSL3//FGFR1//NTRK2//LPAR1//PMP22//MAP1B//SLIT2//PTPRD//NLGN1
GO:0033135	regulation of peptidyl-serine phosphorylation	Biological process	5	67	428	14747	2.57131	0.0448204	0.279776	1.34852	CAV1//DMD//ANGPT1//CD44//TEK
GO:0048489	synaptic vesicle transport	Biological process	5	67	428	14747	2.57131	0.0448204	0.279776	1.34852	NLGN1//TRIM9//ZDHHC15//OPHN1//ITSN1
GO:0050818	regulation of coagulation	Biological process	5	67	428	14747	2.57131	0.0448204	0.279776	1.34852	ANO6//SELP//CAV1//CD36//CD34
GO:0009790	embryo development	Biological process	36	927	428	14747	1.33808	0.0455563	0.279794	1.34145	ANGPT1//FGFR1//FOXC1//MYH10//TGFBR2//TTN//SLIT2//HEG1//RDH10//PPAP2B//MEOX2//TGFBR3//SFRP1//DLC1//EPAS1//MEF2C//FGF10//CDON//PBX1//CD44//OSR1//AFF3//KDR//KIT//ITGA8//SOBP//EYA4//LAMA2//TCF21//FGF2//VCAM1//FRZB//GATM//FZD4//EDA2R//FOXP2
GO:0032990	cell part morphogenesis	Biological process	28	689	428	14747	1.40023	0.0457173	0.279794	1.33992	ANK2//CACNB4//CNTN1//DPYSL3//FGFR1//GFRA1//ITGA9//LAMA2//MYH10//MYH11//OPHN1//PRNP//SLIT3//TRPC1//SLIT2//MYL9//CAP2//BOC//CXCL12//APOD//NR4A2//DCLK1//NFIB//MAP1B//WEE1//NTRK2//PTPRD//PARVA
GO:0007158	neuron cell-cell adhesion	Biological process	2	12	428	14747	5.7426	0.0457621	0.279794	1.33949	NCAM2//NLGN1
GO:0010837	regulation of keratinocyte proliferation	Biological process	2	12	428	14747	5.7426	0.0457621	0.279794	1.33949	FGF7//FGF10
GO:0021534	cell proliferation in hindbrain	Biological process	2	12	428	14747	5.7426	0.0457621	0.279794	1.33949	FGF2//IGF1
GO:0042510	regulation of tyrosine phosphorylation of Stat1 protein	Biological process	2	12	428	14747	5.7426	0.0457621	0.279794	1.33949	IL6ST//KIT
GO:0043064	flagellum organization	Biological process	2	12	428	14747	5.7426	0.0457621	0.279794	1.33949	DMD//NME5
GO:0043508	negative regulation of JUN kinase activity	Biological process	2	12	428	14747	5.7426	0.0457621	0.279794	1.33949	SFRP1//HIPK3
GO:0043568	positive regulation of insulin-like growth factor receptor signaling pathway	Biological process	2	12	428	14747	5.7426	0.0457621	0.279794	1.33949	IGF1//IGFBP4
GO:0050919	negative chemotaxis	Biological process	2	12	428	14747	5.7426	0.0457621	0.279794	1.33949	SLIT2//SLIT3
GO:0060306	regulation of membrane repolarization	Biological process	2	12	428	14747	5.7426	0.0457621	0.279794	1.33949	ANK2//CASQ2
GO:0060525	prostate glandular acinus development	Biological process	2	12	428	14747	5.7426	0.0457621	0.279794	1.33949	IGF1//SFRP1
GO:0060999	positive regulation of dendritic spine development	Biological process	2	12	428	14747	5.7426	0.0457621	0.279794	1.33949	LPAR1//NLGN1
GO:0086009	membrane repolarization	Biological process	2	12	428	14747	5.7426	0.0457621	0.279794	1.33949	CASQ2//ANK2
GO:0090136	epithelial cell-cell adhesion	Biological process	2	12	428	14747	5.7426	0.0457621	0.279794	1.33949	KIT//BVES
GO:0090322	regulation of superoxide metabolic process	Biological process	2	12	428	14747	5.7426	0.0457621	0.279794	1.33949	CD36//FBLN5
GO:0030212	hyaluronan metabolic process	Biological process	3	28	428	14747	3.69167	0.0465109	0.283288	1.33245	CD44//FGF2//LYVE1
GO:0046326	positive regulation of glucose import	Biological process	3	28	428	14747	3.69167	0.0465109	0.283288	1.33245	IGF1//PIK3R1//SORBS1
GO:0051251	positive regulation of lymphocyte activation	Biological process	11	213	428	14747	1.7794	0.046746	0.283288	1.33026	MEF2C//NFATC2//CAV1//PIK3R1//CCL21//IL6ST//VCAM1//IGF1//GPAM//FGF10//TGFBR2
GO:0009791	post-embryonic development	Biological process	6	90	428	14747	2.29704	0.0467888	0.283288	1.32986	NR4A2//SEPP1//TIPARP//HEG1//ARID5B//FOXP2
GO:0032318	regulation of Ras GTPase activity	Biological process	9	162	428	14747	1.9142	0.0467941	0.283288	1.32981	NTRK2//BVES//ALDH1A1//DLC1//ERRFI1//SFRP1//PREX2//CCL21//SPRY1
GO:0002444	myeloid leukocyte mediated immunity	Biological process	4	47	428	14747	2.93239	0.0468682	0.283288	1.32912	C3//KIT//FCER1A//CTSG
GO:0006885	regulation of pH	Biological process	4	47	428	14747	2.93239	0.0468682	0.283288	1.32912	CLN5//EDNRB//PDK4//SLC9A9
GO:0007189	adenylate cyclase-activating G-protein coupled receptor signaling pathway	Biological process	4	47	428	14747	2.93239	0.0468682	0.283288	1.32912	GNAL//VIP//PTHLH//CALCRL
GO:0043149	stress fiber assembly	Biological process	4	47	428	14747	2.93239	0.0468682	0.283288	1.32912	SFRP1//ARHGAP6//DLC1//SORBS1
GO:0055007	cardiac muscle cell differentiation	Biological process	5	68	428	14747	2.5335	0.0472754	0.285388	1.32536	ACTC1//MYH10//TTN//MEF2C//MYOCD
GO:0048523	negative regulation of cellular process	Biological process	99	2922	428	14747	1.16739	0.0478772	0.288655	1.31987	WEE1//CAV1//CD36//EDNRB//FGFR1//FOSB//MEF2C//NFIB//NFIX//ZEB1//TCF21//NR2F1//KANK2//TAF9B//MYOCD//OSR1//BDKRB1//PRNP//PPAP2B//SLIT2//SCG2//PIK3R1//ERRFI1//FABP4//PLAGL1//CAB39L//ANGPT1//JAM2//TSPYL2//ANXA1//AQP1//CD44//CLU//CRYAB//FGF10//FOXC1//IGF1//IL6ST//KDR//PTGFR//CXCL12//SFRP1//TEK//VIP//NME5//HIPK3//FAIM2//CDH5//DPT//FGF2//FRZB//PMP22//PTHLH//SLIT3//PPAP2A//ADAMTS1//SPRY1//DLC1//TENC1//POD…
GO:0030031	cell projection assembly	Biological process	11	214	428	14747	1.77108	0.0480577	0.289378	1.31824	MYH10//OPHN1//DMD//NME5//SLIT2//KIT//WASF3//CCL21//LPAR1//DPYSL3//NLGN1
GO:0016192	vesicle-mediated transport	Biological process	35	902	428	14747	1.33697	0.0486818	0.292766	1.31263	SRPX//ANGPT1//A2M//CD36//CLU//CFD//F13A1//IGF1//SELP//TTN//MMRN1//NLGN1//MYH10//PIK3C2A//SH3D19//RAB9B//GHR//TGFBR2//EXOC6//COLEC12//PTX3//TRIM9//ZDHHC15//OPHN1//ANXA1//CALCRL//KIT//FCER1A//CCL21//ITSN1//C3//CAV1//BVES//ERGIC2//NCALD
GO:0048741	skeletal muscle fiber development	Biological process	6	91	428	14747	2.2718	0.048923	0.293846	1.31049	CACNB4//MUSK//MYOCD//MEF2C//BOC//RCAN1
