# Supplementary material for: Downregulation of miR-181b-5p Inhibits the Viability, Migration, and Glycolysis of Gallbladder Cancer by Upregulating PDHX Under Hypoxia
Source: Front Oncol. 2021 Aug 16;11:683725. doi: 10.3389/fonc.2021.683725 (PMC8415503; doi:10.3389/fonc.2021.683725)
Supplement: Supplementary file 3 [file DataSheet_1.zip › RNA seq raw data/HuGene 2.0 ST Data/ChangeLog.txt]

1. FC Ö®Ç°Ã»ÓÐÍ³Ò»,miRNAÊý¾ÝÖÐÎªA vs B,HuGeneµÄexcelÖÐÎªB vs A,ÏÖÔÚÍ³Ò»ÎªA vs B,upÓëdown±íÊ¾ÔÚAÖÐÉÏµ÷ÓëÏÂµ÷
2. HuGene ST2.0µÄ×¢ÊÍÖÐÔÚTypeÏîÏÖÔÚÒÑ±ê×¢snRNA, snoRNA£¬rRNAÓëmisc_RNA¡£
