# Supplementary material for: Downregulation of miR-181b-5p Inhibits the Viability, Migration, and Glycolysis of Gallbladder Cancer by Upregulating PDHX Under Hypoxia
Source: Front Oncol. 2021 Aug 16;11:683725. doi: 10.3389/fonc.2021.683725 (PMC8415503; doi:10.3389/fonc.2021.683725)
Supplement: Supplementary file 3 [file DataSheet_1.zip › RNA seq raw data/mirPath Analysis/A vs B_dn miRNA up Gene/GeneNet/Edge.txt]

Source	Target	Pathway	FisherExact	RandomSampling	isDiffGene
hsa-miR-10b-5p	DLAT	Glycolysis / Gluconeogenesis	4.454e-1	1.547e-2	False
hsa-miR-10b-5p	HK1	Glycolysis / Gluconeogenesis	4.454e-1	1.547e-2	False
hsa-miR-26b-5p	ADPGK	Glycolysis / Gluconeogenesis	4.454e-1	1.547e-2	False
hsa-miR-26b-5p	PCK1	Glycolysis / Gluconeogenesis	4.454e-1	1.547e-2	False
hsa-miR-26b-5p	PDHA2	Glycolysis / Gluconeogenesis	4.454e-1	1.547e-2	False
hsa-miR-26b-5p	PDHX	Glycolysis / Gluconeogenesis	4.454e-1	1.547e-2	False
hsa-miR-26b-5p	PFKP	Glycolysis / Gluconeogenesis	4.454e-1	1.547e-2	False
hsa-miR-494	DLD	Glycolysis / Gluconeogenesis	4.454e-1	1.547e-2	False
hsa-miR-335-5p	ACSS2	Glycolysis / Gluconeogenesis	4.454e-1	1.547e-2	False
hsa-miR-335-5p	ADH6	Glycolysis / Gluconeogenesis	4.454e-1	1.547e-2	False
hsa-miR-335-5p	ADH7	Glycolysis / Gluconeogenesis	4.454e-1	1.547e-2	False
hsa-miR-335-5p	ALDH2	Glycolysis / Gluconeogenesis	4.454e-1	1.547e-2	False
hsa-miR-335-5p	ALDOC	Glycolysis / Gluconeogenesis	4.454e-1	1.547e-2	False
hsa-miR-335-5p	FBP2	Glycolysis / Gluconeogenesis	4.454e-1	1.547e-2	False
hsa-miR-335-5p	GAPDHS	Glycolysis / Gluconeogenesis	4.454e-1	1.547e-2	False
hsa-miR-335-5p	GCK	Glycolysis / Gluconeogenesis	4.454e-1	1.547e-2	False
hsa-miR-10b-5p	ACLY	Citrate cycle (TCA cycle)	2.188e-1	2.990e-3	False
hsa-miR-10b-5p	DLAT	Citrate cycle (TCA cycle)	2.188e-1	2.990e-3	False
hsa-miR-26b-5p	IDH2	Citrate cycle (TCA cycle)	2.188e-1	2.990e-3	False
hsa-miR-26b-5p	MDH1	Citrate cycle (TCA cycle)	2.188e-1	2.990e-3	False
hsa-miR-26b-5p	PCK1	Citrate cycle (TCA cycle)	2.188e-1	2.990e-3	False
hsa-miR-26b-5p	PDHA2	Citrate cycle (TCA cycle)	2.188e-1	2.990e-3	False
hsa-miR-26b-5p	PDHX	Citrate cycle (TCA cycle)	2.188e-1	2.990e-3	False
hsa-miR-26b-5p	SDHB	Citrate cycle (TCA cycle)	2.188e-1	2.990e-3	False
hsa-miR-494	CS	Citrate cycle (TCA cycle)	2.188e-1	2.990e-3	False
hsa-miR-494	DLD	Citrate cycle (TCA cycle)	2.188e-1	2.990e-3	False
hsa-miR-335-5p	IDH1	Citrate cycle (TCA cycle)	2.188e-1	2.990e-3	False
hsa-miR-335-5p	OGDH	Citrate cycle (TCA cycle)	2.188e-1	2.990e-3	False
hsa-miR-335-5p	OGDHL	Citrate cycle (TCA cycle)	2.188e-1	2.990e-3	False
hsa-miR-335-5p	PC	Citrate cycle (TCA cycle)	2.188e-1	2.990e-3	False
hsa-miR-26b-5p	DERA	Pentose phosphate pathway	6.181e-1	8.170e-3	False
hsa-miR-26b-5p	G6PD	Pentose phosphate pathway	6.181e-1	8.170e-3	False
hsa-miR-26b-5p	PFKP	Pentose phosphate pathway	6.181e-1	8.170e-3	False
hsa-miR-26b-5p	PRPS2	Pentose phosphate pathway	6.181e-1	8.170e-3	False
hsa-miR-335-5p	ALDOC	Pentose phosphate pathway	6.181e-1	8.170e-3	False
hsa-miR-335-5p	FBP2	Pentose phosphate pathway	6.181e-1	8.170e-3	False
hsa-miR-335-5p	G6PD	Pentose phosphate pathway	6.181e-1	8.170e-3	False
hsa-miR-335-5p	H6PD	Pentose phosphate pathway	6.181e-1	8.170e-3	False
hsa-miR-335-5p	RGN	Pentose phosphate pathway	6.181e-1	8.170e-3	False
hsa-miR-335-5p	TKTL1	Pentose phosphate pathway	6.181e-1	8.170e-3	False
hsa-miR-10b-5p	KL	Pentose and glucuronate interconversions	1.787e-2	1.658e-2	False
hsa-miR-26b-5p	CRYL1	Pentose and glucuronate interconversions	1.787e-2	1.658e-2	False
hsa-miR-26b-5p	GUSB	Pentose and glucuronate interconversions	1.787e-2	1.658e-2	False
hsa-miR-26b-5p	UGDH	Pentose and glucuronate interconversions	1.787e-2	1.658e-2	False
hsa-miR-26b-5p	UGT2A1	Pentose and glucuronate interconversions	1.787e-2	1.658e-2	False
hsa-miR-335-5p	ALDH2	Pentose and glucuronate interconversions	1.787e-2	1.658e-2	False
hsa-miR-335-5p	KL	Pentose and glucuronate interconversions	1.787e-2	1.658e-2	False
hsa-miR-335-5p	UGDH	Pentose and glucuronate interconversions	1.787e-2	1.658e-2	False
hsa-miR-335-5p	UGT2B17	Pentose and glucuronate interconversions	1.787e-2	1.658e-2	False
hsa-miR-335-5p	UGT2B4	Pentose and glucuronate interconversions	1.787e-2	1.658e-2	False
hsa-miR-10b-5p	HK1	Fructose and mannose metabolism	1.022e-1	2.330e-3	False
hsa-miR-26b-5p	C12orf5	Fructose and mannose metabolism	1.022e-1	2.330e-3	False
hsa-miR-26b-5p	FPGT	Fructose and mannose metabolism	1.022e-1	2.330e-3	False
hsa-miR-26b-5p	GMDS	Fructose and mannose metabolism	1.022e-1	2.330e-3	False
hsa-miR-26b-5p	KHK	Fructose and mannose metabolism	1.022e-1	2.330e-3	False
hsa-miR-26b-5p	MPI	Fructose and mannose metabolism	1.022e-1	2.330e-3	False
hsa-miR-26b-5p	MTMR1	Fructose and mannose metabolism	1.022e-1	2.330e-3	False
hsa-miR-26b-5p	PFKFB2	Fructose and mannose metabolism	1.022e-1	2.330e-3	False
hsa-miR-26b-5p	PFKFB3	Fructose and mannose metabolism	1.022e-1	2.330e-3	False
hsa-miR-26b-5p	PFKP	Fructose and mannose metabolism	1.022e-1	2.330e-3	False
hsa-miR-26b-5p	TSTA3	Fructose and mannose metabolism	1.022e-1	2.330e-3	False
hsa-miR-451a	PMM2	Fructose and mannose metabolism	1.022e-1	2.330e-3	False
hsa-miR-335-5p	ALDOC	Fructose and mannose metabolism	1.022e-1	2.330e-3	False
hsa-miR-335-5p	FBP2	Fructose and mannose metabolism	1.022e-1	2.330e-3	False
hsa-miR-335-5p	FPGT	Fructose and mannose metabolism	1.022e-1	2.330e-3	False
hsa-miR-335-5p	PFKFB4	Fructose and mannose metabolism	1.022e-1	2.330e-3	False
hsa-miR-10b-5p	HK1	Galactose metabolism	3.864e-1	5.288e-2	False
hsa-miR-26b-5p	B4GALT1	Galactose metabolism	3.864e-1	5.288e-2	False
hsa-miR-26b-5p	GALK1	Galactose metabolism	3.864e-1	5.288e-2	True
hsa-miR-26b-5p	GALT	Galactose metabolism	3.864e-1	5.288e-2	False
hsa-miR-26b-5p	PFKP	Galactose metabolism	3.864e-1	5.288e-2	False
hsa-miR-26b-5p	SI	Galactose metabolism	3.864e-1	5.288e-2	False
hsa-miR-335-5p	GCK	Galactose metabolism	3.864e-1	5.288e-2	False
hsa-miR-26b-5p	UGDH	Ascorbate and aldarate metabolism	5.540e-2	1.829e-2	False
hsa-miR-26b-5p	UGT2A1	Ascorbate and aldarate metabolism	5.540e-2	1.829e-2	False
hsa-miR-335-5p	ALDH2	Ascorbate and aldarate metabolism	5.540e-2	1.829e-2	False
hsa-miR-335-5p	RGN	Ascorbate and aldarate metabolism	5.540e-2	1.829e-2	False
hsa-miR-335-5p	UGDH	Ascorbate and aldarate metabolism	5.540e-2	1.829e-2	False
hsa-miR-335-5p	UGT2B17	Ascorbate and aldarate metabolism	5.540e-2	1.829e-2	False
hsa-miR-335-5p	UGT2B4	Ascorbate and aldarate metabolism	5.540e-2	1.829e-2	False
hsa-miR-10b-5p	FASN	Fatty acid biosynthesis	1.909e-1	2.388e-1	False
hsa-miR-335-5p	ACACA	Fatty acid biosynthesis	1.909e-1	2.388e-1	False
hsa-miR-10b-5p	ELOVL2	Fatty acid elongation	9.422e-2	2.575e-2	True
hsa-miR-10b-5p	ELOVL6	Fatty acid elongation	9.422e-2	2.575e-2	False
hsa-miR-26b-5p	ACAA2	Fatty acid elongation	9.422e-2	2.575e-2	False
hsa-miR-26b-5p	ELOVL2	Fatty acid elongation	9.422e-2	2.575e-2	True
hsa-miR-26b-5p	HADH	Fatty acid elongation	9.422e-2	2.575e-2	False
hsa-miR-26b-5p	PPT1	Fatty acid elongation	9.422e-2	2.575e-2	False
hsa-miR-494	ELOVL5	Fatty acid elongation	9.422e-2	2.575e-2	False
hsa-miR-335-5p	ACOT4	Fatty acid elongation	9.422e-2	2.575e-2	False
hsa-miR-335-5p	ELOVL6	Fatty acid elongation	9.422e-2	2.575e-2	False
hsa-miR-26b-5p	ACAA2	Fatty acid degradation	3.908e-1	7.150e-3	False
hsa-miR-26b-5p	ACADM	Fatty acid degradation	3.908e-1	7.150e-3	False
hsa-miR-26b-5p	ACADS	Fatty acid degradation	3.908e-1	7.150e-3	False
hsa-miR-26b-5p	ACADSB	Fatty acid degradation	3.908e-1	7.150e-3	False
hsa-miR-26b-5p	ACSL3	Fatty acid degradation	3.908e-1	7.150e-3	False
hsa-miR-26b-5p	ACSL4	Fatty acid degradation	3.908e-1	7.150e-3	False
hsa-miR-26b-5p	CYP4A11	Fatty acid degradation	3.908e-1	7.150e-3	False
hsa-miR-26b-5p	CYP4A22	Fatty acid degradation	3.908e-1	7.150e-3	False
hsa-miR-26b-5p	HADH	Fatty acid degradation	3.908e-1	7.150e-3	False
hsa-miR-494	CPT1A	Fatty acid degradation	3.908e-1	7.150e-3	False
hsa-miR-335-5p	ACSL1	Fatty acid degradation	3.908e-1	7.150e-3	False
hsa-miR-335-5p	ACSL3	Fatty acid degradation	3.908e-1	7.150e-3	False
hsa-miR-335-5p	ACSL5	Fatty acid degradation	3.908e-1	7.150e-3	False
hsa-miR-335-5p	ADH6	Fatty acid degradation	3.908e-1	7.150e-3	False
hsa-miR-335-5p	ADH7	Fatty acid degradation	3.908e-1	7.150e-3	False
hsa-miR-335-5p	ALDH2	Fatty acid degradation	3.908e-1	7.150e-3	False
hsa-miR-335-5p	CPT1B	Fatty acid degradation	3.908e-1	7.150e-3	False
hsa-miR-26b-5p	OXCT1	Synthesis and degradation of ketone bodies	1.655e-2	2.767e-2	False
hsa-miR-494	HMGCS1	Synthesis and degradation of ketone bodies	1.655e-2	2.767e-2	False
hsa-miR-335-5p	HMGCS1	Synthesis and degradation of ketone bodies	1.655e-2	2.767e-2	False
hsa-miR-10b-5p	LSS	Steroid biosynthesis	4.268e-2	4.600e-4	False
hsa-miR-26b-5p	CYP24A1	Steroid biosynthesis	4.268e-2	4.600e-4	False
hsa-miR-26b-5p	CYP27B1	Steroid biosynthesis	4.268e-2	4.600e-4	False
hsa-miR-26b-5p	FDFT1	Steroid biosynthesis	4.268e-2	4.600e-4	False
hsa-miR-26b-5p	MSMO1	Steroid biosynthesis	4.268e-2	4.600e-4	False
hsa-miR-335-5p	CEL	Steroid biosynthesis	4.268e-2	4.600e-4	False
hsa-miR-335-5p	CYP51A1	Steroid biosynthesis	4.268e-2	4.600e-4	False
hsa-miR-335-5p	DHCR24	Steroid biosynthesis	4.268e-2	4.600e-4	False
hsa-miR-335-5p	DHCR7	Steroid biosynthesis	4.268e-2	4.600e-4	False
hsa-miR-335-5p	FDFT1	Steroid biosynthesis	4.268e-2	4.600e-4	False
hsa-miR-335-5p	HSD17B7	Steroid biosynthesis	4.268e-2	4.600e-4	False
hsa-miR-335-5p	LIPA	Steroid biosynthesis	4.268e-2	4.600e-4	False
hsa-miR-335-5p	LSS	Steroid biosynthesis	4.268e-2	4.600e-4	False
hsa-miR-335-5p	MSMO1	Steroid biosynthesis	4.268e-2	4.600e-4	False
hsa-miR-335-5p	SC5D	Steroid biosynthesis	4.268e-2	4.600e-4	False
hsa-miR-335-5p	SOAT2	Steroid biosynthesis	4.268e-2	4.600e-4	False
hsa-miR-335-5p	SQLE	Steroid biosynthesis	4.268e-2	4.600e-4	False
hsa-miR-335-5p	TM7SF2	Steroid biosynthesis	4.268e-2	4.600e-4	False
hsa-miR-26b-5p	ACOX2	Primary bile acid biosynthesis	1.310e-1	6.600e-4	False
hsa-miR-26b-5p	CH25H	Primary bile acid biosynthesis	1.310e-1	6.600e-4	False
hsa-miR-26b-5p	SCP2	Primary bile acid biosynthesis	1.310e-1	6.600e-4	False
hsa-miR-335-5p	ACOT8	Primary bile acid biosynthesis	1.310e-1	6.600e-4	False
hsa-miR-335-5p	BAAT	Primary bile acid biosynthesis	1.310e-1	6.600e-4	False
hsa-miR-335-5p	CYP39A1	Primary bile acid biosynthesis	1.310e-1	6.600e-4	False
hsa-miR-335-5p	CYP7A1	Primary bile acid biosynthesis	1.310e-1	6.600e-4	False
hsa-miR-335-5p	CYP7B1	Primary bile acid biosynthesis	1.310e-1	6.600e-4	False
hsa-miR-335-5p	HSD3B7	Primary bile acid biosynthesis	1.310e-1	6.600e-4	True
hsa-miR-26b-5p	COQ2	Ubiquinone and other terpenoid-quinone biosynthesis	3.717e-1	3.729e-1	False
hsa-miR-26b-5p	CYP11B2	Steroid hormone biosynthesis	2.420e-1	9.000e-4	False
hsa-miR-26b-5p	HSD11B1	Steroid hormone biosynthesis	2.420e-1	9.000e-4	False
hsa-miR-26b-5p	HSD17B2	Steroid hormone biosynthesis	2.420e-1	9.000e-4	False
hsa-miR-26b-5p	HSD3B1	Steroid hormone biosynthesis	2.420e-1	9.000e-4	False
hsa-miR-26b-5p	UGT2A1	Steroid hormone biosynthesis	2.420e-1	9.000e-4	False
hsa-miR-335-5p	CYP19A1	Steroid hormone biosynthesis	2.420e-1	9.000e-4	False
hsa-miR-335-5p	CYP21A2	Steroid hormone biosynthesis	2.420e-1	9.000e-4	False
hsa-miR-335-5p	CYP2E1	Steroid hormone biosynthesis	2.420e-1	9.000e-4	False
hsa-miR-335-5p	CYP3A5	Steroid hormone biosynthesis	2.420e-1	9.000e-4	False
hsa-miR-335-5p	CYP7A1	Steroid hormone biosynthesis	2.420e-1	9.000e-4	False
hsa-miR-335-5p	CYP7B1	Steroid hormone biosynthesis	2.420e-1	9.000e-4	False
hsa-miR-335-5p	HSD11B1	Steroid hormone biosynthesis	2.420e-1	9.000e-4	False
hsa-miR-335-5p	HSD17B3	Steroid hormone biosynthesis	2.420e-1	9.000e-4	False
hsa-miR-335-5p	HSD17B7	Steroid hormone biosynthesis	2.420e-1	9.000e-4	False
hsa-miR-335-5p	HSD3B2	Steroid hormone biosynthesis	2.420e-1	9.000e-4	False
hsa-miR-335-5p	UGT2B17	Steroid hormone biosynthesis	2.420e-1	9.000e-4	False
hsa-miR-335-5p	UGT2B4	Steroid hormone biosynthesis	2.420e-1	9.000e-4	False
hsa-miR-10b-5p	ND6	Oxidative phosphorylation	4.731e-1	1.626e-2	False
hsa-miR-26b-5p	ATP6AP1	Oxidative phosphorylation	4.731e-1	1.626e-2	False
hsa-miR-26b-5p	ATP6V0D1	Oxidative phosphorylation	4.731e-1	1.626e-2	False
hsa-miR-26b-5p	ATP6V1A	Oxidative phosphorylation	4.731e-1	1.626e-2	False
hsa-miR-26b-5p	COX5A	Oxidative phosphorylation	4.731e-1	1.626e-2	False
hsa-miR-26b-5p	COX7A2L	Oxidative phosphorylation	4.731e-1	1.626e-2	False
hsa-miR-26b-5p	COX8A	Oxidative phosphorylation	4.731e-1	1.626e-2	False
hsa-miR-26b-5p	NDUFA1	Oxidative phosphorylation	4.731e-1	1.626e-2	False
hsa-miR-26b-5p	NDUFA5	Oxidative phosphorylation	4.731e-1	1.626e-2	False
hsa-miR-26b-5p	NDUFB1	Oxidative phosphorylation	4.731e-1	1.626e-2	False
hsa-miR-26b-5p	NDUFB11	Oxidative phosphorylation	4.731e-1	1.626e-2	False
hsa-miR-26b-5p	NDUFB4	Oxidative phosphorylation	4.731e-1	1.626e-2	False
hsa-miR-26b-5p	NDUFB5	Oxidative phosphorylation	4.731e-1	1.626e-2	False
hsa-miR-26b-5p	NDUFS7	Oxidative phosphorylation	4.731e-1	1.626e-2	False
hsa-miR-26b-5p	NDUFS8	Oxidative phosphorylation	4.731e-1	1.626e-2	False
hsa-miR-26b-5p	SDHB	Oxidative phosphorylation	4.731e-1	1.626e-2	False
hsa-miR-26b-5p	UQCRC2	Oxidative phosphorylation	4.731e-1	1.626e-2	False
hsa-miR-494	ATP5G2	Oxidative phosphorylation	4.731e-1	1.626e-2	False
hsa-miR-494	NDUFA4	Oxidative phosphorylation	4.731e-1	1.626e-2	False
hsa-miR-494	NDUFC2	Oxidative phosphorylation	4.731e-1	1.626e-2	False
hsa-miR-335-5p	ATP6V0A1	Oxidative phosphorylation	4.731e-1	1.626e-2	False
hsa-miR-335-5p	ATP6V0D2	Oxidative phosphorylation	4.731e-1	1.626e-2	False
hsa-miR-335-5p	LHPP	Oxidative phosphorylation	4.731e-1	1.626e-2	False
hsa-miR-335-5p	NDUFA4L2	Oxidative phosphorylation	4.731e-1	1.626e-2	False
hsa-miR-140-3p	ADCY6	Purine metabolism	4.960e-1	2.150e-2	False
hsa-miR-140-3p	ADCY9	Purine metabolism	4.960e-1	2.150e-2	False
hsa-miR-140-3p	PAPSS2	Purine metabolism	4.960e-1	2.150e-2	False
hsa-miR-10b-5p	PDE4A	Purine metabolism	4.960e-1	2.150e-2	False
hsa-miR-10b-5p	PDE7A	Purine metabolism	4.960e-1	2.150e-2	False
hsa-miR-10b-5p	PFAS	Purine metabolism	4.960e-1	2.150e-2	False
hsa-miR-10b-5p	POLR2A	Purine metabolism	4.960e-1	2.150e-2	False
hsa-miR-10b-5p	POLR2J3	Purine metabolism	4.960e-1	2.150e-2	False
hsa-miR-26b-5p	AK4	Purine metabolism	4.960e-1	2.150e-2	True
hsa-miR-26b-5p	NME5	Purine metabolism	4.960e-1	2.150e-2	False
hsa-miR-26b-5p	PDE11A	Purine metabolism	4.960e-1	2.150e-2	False
hsa-miR-26b-5p	PDE3B	Purine metabolism	4.960e-1	2.150e-2	False
hsa-miR-26b-5p	PDE4B	Purine metabolism	4.960e-1	2.150e-2	False
hsa-miR-26b-5p	POLA1	Purine metabolism	4.960e-1	2.150e-2	False
hsa-miR-26b-5p	POLD4	Purine metabolism	4.960e-1	2.150e-2	False
hsa-miR-26b-5p	POLE3	Purine metabolism	4.960e-1	2.150e-2	False
hsa-miR-26b-5p	POLR2F	Purine metabolism	4.960e-1	2.150e-2	False
hsa-miR-26b-5p	POLR2G	Purine metabolism	4.960e-1	2.150e-2	False
hsa-miR-26b-5p	POLR2H	Purine metabolism	4.960e-1	2.150e-2	False
hsa-miR-26b-5p	POLR3G	Purine metabolism	4.960e-1	2.150e-2	False
hsa-miR-26b-5p	PPAT	Purine metabolism	4.960e-1	2.150e-2	False
hsa-miR-26b-5p	PRPS2	Purine metabolism	4.960e-1	2.150e-2	False
hsa-miR-26b-5p	XDH	Purine metabolism	4.960e-1	2.150e-2	False
hsa-miR-494	ADCY6	Purine metabolism	4.960e-1	2.150e-2	False
hsa-miR-494	AK5	Purine metabolism	4.960e-1	2.150e-2	False
hsa-miR-494	ENPP1	Purine metabolism	4.960e-1	2.150e-2	False
hsa-miR-335-5p	ADCY3	Purine metabolism	4.960e-1	2.150e-2	False
hsa-miR-335-5p	ADCY6	Purine metabolism	4.960e-1	2.150e-2	False
hsa-miR-335-5p	ADCY7	Purine metabolism	4.960e-1	2.150e-2	False
hsa-miR-335-5p	ADSSL1	Purine metabolism	4.960e-1	2.150e-2	False
hsa-miR-335-5p	AK7	Purine metabolism	4.960e-1	2.150e-2	False
hsa-miR-335-5p	AMPD3	Purine metabolism	4.960e-1	2.150e-2	False
hsa-miR-335-5p	ENTPD3	Purine metabolism	4.960e-1	2.150e-2	False
hsa-miR-335-5p	ENTPD4	Purine metabolism	4.960e-1	2.150e-2	False
hsa-miR-335-5p	GUCY1A2	Purine metabolism	4.960e-1	2.150e-2	False
hsa-miR-335-5p	NT5C1A	Purine metabolism	4.960e-1	2.150e-2	False
hsa-miR-335-5p	PDE2A	Purine metabolism	4.960e-1	2.150e-2	False
hsa-miR-335-5p	PDE4A	Purine metabolism	4.960e-1	2.150e-2	False
hsa-miR-335-5p	PDE4D	Purine metabolism	4.960e-1	2.150e-2	False
hsa-miR-335-5p	PDE5A	Purine metabolism	4.960e-1	2.150e-2	False
hsa-miR-335-5p	PDE6G	Purine metabolism	4.960e-1	2.150e-2	False
hsa-miR-335-5p	PDE6H	Purine metabolism	4.960e-1	2.150e-2	False
hsa-miR-335-5p	PDE8B	Purine metabolism	4.960e-1	2.150e-2	False
hsa-miR-335-5p	POLD4	Purine metabolism	4.960e-1	2.150e-2	False
hsa-miR-26b-5p	NAT1	Caffeine metabolism	4.907e-2	1.740e-2	False
hsa-miR-26b-5p	XDH	Caffeine metabolism	4.907e-2	1.740e-2	False
hsa-miR-10b-5p	POLR2A	Pyrimidine metabolism	1.000e0	4.444e-2	False
hsa-miR-10b-5p	POLR2J3	Pyrimidine metabolism	1.000e0	4.444e-2	False
hsa-miR-26b-5p	CAD	Pyrimidine metabolism	1.000e0	4.444e-2	False
hsa-miR-26b-5p	CMPK1	Pyrimidine metabolism	1.000e0	4.444e-2	False
hsa-miR-26b-5p	DCTD	Pyrimidine metabolism	1.000e0	4.444e-2	False
hsa-miR-26b-5p	DCTPP1	Pyrimidine metabolism	1.000e0	4.444e-2	False
hsa-miR-26b-5p	DHODH	Pyrimidine metabolism	1.000e0	4.444e-2	False
hsa-miR-26b-5p	DUT	Pyrimidine metabolism	1.000e0	4.444e-2	False
hsa-miR-26b-5p	NME5	Pyrimidine metabolism	1.000e0	4.444e-2	False
hsa-miR-26b-5p	POLA1	Pyrimidine metabolism	1.000e0	4.444e-2	False
hsa-miR-26b-5p	POLD4	Pyrimidine metabolism	1.000e0	4.444e-2	False
hsa-miR-26b-5p	POLE3	Pyrimidine metabolism	1.000e0	4.444e-2	False
hsa-miR-26b-5p	POLR2F	Pyrimidine metabolism	1.000e0	4.444e-2	False
hsa-miR-26b-5p	POLR2G	Pyrimidine metabolism	1.000e0	4.444e-2	False
hsa-miR-26b-5p	POLR2H	Pyrimidine metabolism	1.000e0	4.444e-2	False
hsa-miR-26b-5p	POLR3G	Pyrimidine metabolism	1.000e0	4.444e-2	False
hsa-miR-26b-5p	TK1	Pyrimidine metabolism	1.000e0	4.444e-2	False
hsa-miR-26b-5p	TXNRD1	Pyrimidine metabolism	1.000e0	4.444e-2	False
hsa-miR-26b-5p	TYMS	Pyrimidine metabolism	1.000e0	4.444e-2	False
hsa-miR-335-5p	CDA	Pyrimidine metabolism	1.000e0	4.444e-2	False
hsa-miR-335-5p	ENTPD3	Pyrimidine metabolism	1.000e0	4.444e-2	False
hsa-miR-335-5p	ENTPD4	Pyrimidine metabolism	1.000e0	4.444e-2	False
hsa-miR-335-5p	NT5C1A	Pyrimidine metabolism	1.000e0	4.444e-2	False
hsa-miR-335-5p	POLD4	Pyrimidine metabolism	1.000e0	4.444e-2	False
hsa-miR-335-5p	TK2	Pyrimidine metabolism	1.000e0	4.444e-2	False
hsa-miR-26b-5p	ALDH5A1	Alanine, aspartate and glutamate metabolism	6.876e-1	1.875e-2	False
hsa-miR-26b-5p	ASNS	Alanine, aspartate and glutamate metabolism	6.876e-1	1.875e-2	False
hsa-miR-26b-5p	CAD	Alanine, aspartate and glutamate metabolism	6.876e-1	1.875e-2	False
hsa-miR-26b-5p	PPAT	Alanine, aspartate and glutamate metabolism	6.876e-1	1.875e-2	False
hsa-miR-494	GPT2	Alanine, aspartate and glutamate metabolism	6.876e-1	1.875e-2	False
hsa-miR-335-5p	ABAT	Alanine, aspartate and glutamate metabolism	6.876e-1	1.875e-2	False
hsa-miR-335-5p	ADSSL1	Alanine, aspartate and glutamate metabolism	6.876e-1	1.875e-2	False
hsa-miR-335-5p	AGXT2	Alanine, aspartate and glutamate metabolism	6.876e-1	1.875e-2	False
hsa-miR-335-5p	GFPT1	Alanine, aspartate and glutamate metabolism	6.876e-1	1.875e-2	False
hsa-miR-335-5p	GLS	Alanine, aspartate and glutamate metabolism	6.876e-1	1.875e-2	False
hsa-miR-335-5p	GLS2	Alanine, aspartate and glutamate metabolism	6.876e-1	1.875e-2	False
hsa-miR-26b-5p	CTH	Glycine, serine and threonine metabolism	1.358e-1	5.400e-3	False
hsa-miR-26b-5p	PHGDH	Glycine, serine and threonine metabolism	1.358e-1	5.400e-3	False
hsa-miR-26b-5p	PSAT1	Glycine, serine and threonine metabolism	1.358e-1	5.400e-3	False
hsa-miR-494	CBS	Glycine, serine and threonine metabolism	1.358e-1	5.400e-3	False
hsa-miR-494	DLD	Glycine, serine and threonine metabolism	1.358e-1	5.400e-3	False
hsa-miR-335-5p	AGXT2	Glycine, serine and threonine metabolism	1.358e-1	5.400e-3	False
hsa-miR-335-5p	AMT	Glycine, serine and threonine metabolism	1.358e-1	5.400e-3	False
hsa-miR-335-5p	CTH	Glycine, serine and threonine metabolism	1.358e-1	5.400e-3	False
hsa-miR-335-5p	DMGDH	Glycine, serine and threonine metabolism	1.358e-1	5.400e-3	False
hsa-miR-335-5p	GNMT	Glycine, serine and threonine metabolism	1.358e-1	5.400e-3	False
hsa-miR-126-3p	DNMT1	Cysteine and methionine metabolism	1.202e-1	4.750e-3	False
hsa-miR-140-3p	AHCYL2	Cysteine and methionine metabolism	1.202e-1	4.750e-3	False
hsa-miR-26b-5p	ADI1	Cysteine and methionine metabolism	1.202e-1	4.750e-3	False
hsa-miR-26b-5p	CTH	Cysteine and methionine metabolism	1.202e-1	4.750e-3	False
hsa-miR-26b-5p	DNMT3B	Cysteine and methionine metabolism	1.202e-1	4.750e-3	False
hsa-miR-26b-5p	MAT2A	Cysteine and methionine metabolism	1.202e-1	4.750e-3	False
hsa-miR-26b-5p	MAT2B	Cysteine and methionine metabolism	1.202e-1	4.750e-3	False
hsa-miR-26b-5p	MDH1	Cysteine and methionine metabolism	1.202e-1	4.750e-3	False
hsa-miR-26b-5p	SMS	Cysteine and methionine metabolism	1.202e-1	4.750e-3	False
hsa-miR-494	CBS	Cysteine and methionine metabolism	1.202e-1	4.750e-3	False
hsa-miR-494	MAT2A	Cysteine and methionine metabolism	1.202e-1	4.750e-3	False
hsa-miR-335-5p	CTH	Cysteine and methionine metabolism	1.202e-1	4.750e-3	False
hsa-miR-335-5p	DNMT3B	Cysteine and methionine metabolism	1.202e-1	4.750e-3	False
hsa-miR-335-5p	MAT1A	Cysteine and methionine metabolism	1.202e-1	4.750e-3	False
hsa-miR-335-5p	MAT2B	Cysteine and methionine metabolism	1.202e-1	4.750e-3	False
hsa-miR-26b-5p	ACAA2	Valine, leucine and isoleucine degradation	3.717e-1	8.590e-3	False
hsa-miR-26b-5p	ACADM	Valine, leucine and isoleucine degradation	3.717e-1	8.590e-3	False
hsa-miR-26b-5p	ACADS	Valine, leucine and isoleucine degradation	3.717e-1	8.590e-3	False
hsa-miR-26b-5p	ACADSB	Valine, leucine and isoleucine degradation	3.717e-1	8.590e-3	False
hsa-miR-26b-5p	AOX1	Valine, leucine and isoleucine degradation	3.717e-1	8.590e-3	False
hsa-miR-26b-5p	HADH	Valine, leucine and isoleucine degradation	3.717e-1	8.590e-3	False
hsa-miR-26b-5p	OXCT1	Valine, leucine and isoleucine degradation	3.717e-1	8.590e-3	False
hsa-miR-26b-5p	PCCA	Valine, leucine and isoleucine degradation	3.717e-1	8.590e-3	False
hsa-miR-26b-5p	PCCB	Valine, leucine and isoleucine degradation	3.717e-1	8.590e-3	False
hsa-miR-494	DLD	Valine, leucine and isoleucine degradation	3.717e-1	8.590e-3	False
hsa-miR-494	HMGCS1	Valine, leucine and isoleucine degradation	3.717e-1	8.590e-3	False
hsa-miR-335-5p	ABAT	Valine, leucine and isoleucine degradation	3.717e-1	8.590e-3	False
hsa-miR-335-5p	ALDH2	Valine, leucine and isoleucine degradation	3.717e-1	8.590e-3	False
hsa-miR-335-5p	HMGCS1	Valine, leucine and isoleucine degradation	3.717e-1	8.590e-3	False
hsa-miR-140-3p	SUV420H1	Lysine degradation	2.711e-1	1.658e-2	False
hsa-miR-10b-5p	SETD7	Lysine degradation	2.711e-1	1.658e-2	False
hsa-miR-10b-5p	WHSC1L1	Lysine degradation	2.711e-1	1.658e-2	False
hsa-miR-26b-5p	HADH	Lysine degradation	2.711e-1	1.658e-2	False
hsa-miR-26b-5p	KMT2C	Lysine degradation	2.711e-1	1.658e-2	False
hsa-miR-26b-5p	PLOD2	Lysine degradation	2.711e-1	1.658e-2	False
hsa-miR-26b-5p	SETD8	Lysine degradation	2.711e-1	1.658e-2	False
hsa-miR-26b-5p	SUV420H2	Lysine degradation	2.711e-1	1.658e-2	False
hsa-miR-26b-5p	WHSC1	Lysine degradation	2.711e-1	1.658e-2	False
hsa-miR-494	SETD7	Lysine degradation	2.711e-1	1.658e-2	False
hsa-miR-494	SUV39H2	Lysine degradation	2.711e-1	1.658e-2	False
hsa-miR-335-5p	ALDH2	Lysine degradation	2.711e-1	1.658e-2	False
hsa-miR-335-5p	COLGALT2	Lysine degradation	2.711e-1	1.658e-2	False
hsa-miR-335-5p	KMT2A	Lysine degradation	2.711e-1	1.658e-2	False
hsa-miR-335-5p	KMT2C	Lysine degradation	2.711e-1	1.658e-2	False
hsa-miR-335-5p	KMT2E	Lysine degradation	2.711e-1	1.658e-2	False
hsa-miR-335-5p	OGDH	Lysine degradation	2.711e-1	1.658e-2	False
hsa-miR-335-5p	OGDHL	Lysine degradation	2.711e-1	1.658e-2	False
hsa-miR-335-5p	PLOD1	Lysine degradation	2.711e-1	1.658e-2	False
hsa-miR-335-5p	SETD8	Lysine degradation	2.711e-1	1.658e-2	False
hsa-miR-26b-5p	AGMAT	Arginine and proline metabolism	6.898e-1	2.474e-2	True
hsa-miR-26b-5p	OTC	Arginine and proline metabolism	6.898e-1	2.474e-2	False
hsa-miR-26b-5p	SMS	Arginine and proline metabolism	6.898e-1	2.474e-2	False
hsa-miR-494	P4HA1	Arginine and proline metabolism	6.898e-1	2.474e-2	False
hsa-miR-335-5p	ALDH2	Arginine and proline metabolism	6.898e-1	2.474e-2	False
hsa-miR-335-5p	CARNS1	Arginine and proline metabolism	6.898e-1	2.474e-2	False
hsa-miR-335-5p	CNDP1	Arginine and proline metabolism	6.898e-1	2.474e-2	False
hsa-miR-335-5p	GLS	Arginine and proline metabolism	6.898e-1	2.474e-2	False
hsa-miR-335-5p	GLS2	Arginine and proline metabolism	6.898e-1	2.474e-2	False
hsa-miR-335-5p	NOS3	Arginine and proline metabolism	6.898e-1	2.474e-2	False
hsa-miR-335-5p	P4HA1	Arginine and proline metabolism	6.898e-1	2.474e-2	False
hsa-miR-335-5p	P4HA3	Arginine and proline metabolism	6.898e-1	2.474e-2	False
hsa-miR-335-5p	SAT1	Arginine and proline metabolism	6.898e-1	2.474e-2	False
hsa-miR-140-3p	HDC	Histidine metabolism	1.847e-1	1.573e-2	False
hsa-miR-335-5p	ALDH2	Histidine metabolism	1.847e-1	1.573e-2	False
hsa-miR-335-5p	AMDHD1	Histidine metabolism	1.847e-1	1.573e-2	False
hsa-miR-335-5p	CARNS1	Histidine metabolism	1.847e-1	1.573e-2	False
hsa-miR-335-5p	CNDP1	Histidine metabolism	1.847e-1	1.573e-2	False
hsa-miR-335-5p	FTCD	Histidine metabolism	1.847e-1	1.573e-2	False
hsa-miR-26b-5p	AOX1	Tyrosine metabolism	5.201e-2	2.900e-4	False
hsa-miR-26b-5p	HGD	Tyrosine metabolism	5.201e-2	2.900e-4	False
hsa-miR-26b-5p	PNMT	Tyrosine metabolism	5.201e-2	2.900e-4	False
hsa-miR-26b-5p	TPO	Tyrosine metabolism	5.201e-2	2.900e-4	False
hsa-miR-451a	MIF	Tyrosine metabolism	5.201e-2	2.900e-4	True
hsa-miR-335-5p	ADH6	Tyrosine metabolism	5.201e-2	2.900e-4	False
hsa-miR-335-5p	ADH7	Tyrosine metabolism	5.201e-2	2.900e-4	False
hsa-miR-335-5p	DBH	Tyrosine metabolism	5.201e-2	2.900e-4	False
hsa-miR-335-5p	HGD	Tyrosine metabolism	5.201e-2	2.900e-4	False
hsa-miR-335-5p	TPO	Tyrosine metabolism	5.201e-2	2.900e-4	False
hsa-miR-451a	MIF	Phenylalanine metabolism	1.484e-1	2.176e-1	True
hsa-miR-335-5p	PAH	Phenylalanine metabolism	1.484e-1	2.176e-1	False
hsa-miR-26b-5p	AOX1	Tryptophan metabolism	2.616e-1	5.517e-2	False
hsa-miR-26b-5p	HADH	Tryptophan metabolism	2.616e-1	5.517e-2	False
hsa-miR-335-5p	ALDH2	Tryptophan metabolism	2.616e-1	5.517e-2	False
hsa-miR-335-5p	OGDH	Tryptophan metabolism	2.616e-1	5.517e-2	False
hsa-miR-335-5p	OGDHL	Tryptophan metabolism	2.616e-1	5.517e-2	False
hsa-miR-335-5p	PAH	Phenylalanine, tyrosine and tryptophan biosynthesis	3.138e-1	3.147e-1	False
hsa-miR-26b-5p	ACADM	beta-Alanine metabolism	6.251e-1	1.592e-2	False
hsa-miR-26b-5p	SMS	beta-Alanine metabolism	6.251e-1	1.592e-2	False
hsa-miR-335-5p	ABAT	beta-Alanine metabolism	6.251e-1	1.592e-2	False
hsa-miR-335-5p	ALDH2	beta-Alanine metabolism	6.251e-1	1.592e-2	False
hsa-miR-335-5p	CARNS1	beta-Alanine metabolism	6.251e-1	1.592e-2	False
hsa-miR-335-5p	CNDP1	beta-Alanine metabolism	6.251e-1	1.592e-2	False
hsa-miR-335-5p	MLYCD	beta-Alanine metabolism	6.251e-1	1.592e-2	False
hsa-miR-335-5p	BAAT	Taurine and hypotaurine metabolism	1.000e0	2.812e-1	False
hsa-miR-335-5p	GGT5	Taurine and hypotaurine metabolism	1.000e0	2.812e-1	False
hsa-miR-140-3p	PAPSS2	Selenocompound metabolism	1.168e-1	6.009e-2	False
hsa-miR-26b-5p	CTH	Selenocompound metabolism	1.168e-1	6.009e-2	False
hsa-miR-26b-5p	TXNRD1	Selenocompound metabolism	1.168e-1	6.009e-2	False
hsa-miR-335-5p	CTH	Selenocompound metabolism	1.168e-1	6.009e-2	False
hsa-miR-335-5p	SEPHS1	Selenocompound metabolism	1.168e-1	6.009e-2	False
hsa-miR-335-5p	GGT5	Cyanoamino acid metabolism	4.043e-1	4.032e-1	False
hsa-miR-335-5p	GLS	D-Glutamine and D-glutamate metabolism	1.000e0	2.467e-1	False
hsa-miR-335-5p	GLS2	D-Glutamine and D-glutamate metabolism	1.000e0	2.467e-1	False
hsa-miR-26b-5p	G6PD	Glutathione metabolism	1.000e0	8.740e-3	False
hsa-miR-26b-5p	GPX4	Glutathione metabolism	1.000e0	8.740e-3	False
hsa-miR-26b-5p	GSR	Glutathione metabolism	1.000e0	8.740e-3	False
hsa-miR-26b-5p	GSTA1	Glutathione metabolism	1.000e0	8.740e-3	False
hsa-miR-26b-5p	GSTP1	Glutathione metabolism	1.000e0	8.740e-3	False
hsa-miR-26b-5p	GSTT2	Glutathione metabolism	1.000e0	8.740e-3	False
hsa-miR-26b-5p	GSTT2B	Glutathione metabolism	1.000e0	8.740e-3	False
hsa-miR-26b-5p	IDH2	Glutathione metabolism	1.000e0	8.740e-3	False
hsa-miR-26b-5p	MGST3	Glutathione metabolism	1.000e0	8.740e-3	False
hsa-miR-26b-5p	SMS	Glutathione metabolism	1.000e0	8.740e-3	False
hsa-miR-335-5p	G6PD	Glutathione metabolism	1.000e0	8.740e-3	False
hsa-miR-335-5p	GGT5	Glutathione metabolism	1.000e0	8.740e-3	False
hsa-miR-335-5p	GPX2	Glutathione metabolism	1.000e0	8.740e-3	False
hsa-miR-335-5p	IDH1	Glutathione metabolism	1.000e0	8.740e-3	False
hsa-miR-10b-5p	HK1	Starch and sucrose metabolism	1.077e-1	7.700e-4	False
hsa-miR-10b-5p	KL	Starch and sucrose metabolism	1.077e-1	7.700e-4	False
hsa-miR-26b-5p	AGL	Starch and sucrose metabolism	1.077e-1	7.700e-4	False
hsa-miR-26b-5p	GUSB	Starch and sucrose metabolism	1.077e-1	7.700e-4	False
hsa-miR-26b-5p	GYS1	Starch and sucrose metabolism	1.077e-1	7.700e-4	False
hsa-miR-26b-5p	PGM2L1	Starch and sucrose metabolism	1.077e-1	7.700e-4	False
hsa-miR-26b-5p	SI	Starch and sucrose metabolism	1.077e-1	7.700e-4	False
hsa-miR-26b-5p	UGDH	Starch and sucrose metabolism	1.077e-1	7.700e-4	False
hsa-miR-26b-5p	UGT2A1	Starch and sucrose metabolism	1.077e-1	7.700e-4	False
hsa-miR-494	ENPP1	Starch and sucrose metabolism	1.077e-1	7.700e-4	False
hsa-miR-335-5p	AMY1B	Starch and sucrose metabolism	1.077e-1	7.700e-4	False
hsa-miR-335-5p	AMY1C	Starch and sucrose metabolism	1.077e-1	7.700e-4	False
hsa-miR-335-5p	GCK	Starch and sucrose metabolism	1.077e-1	7.700e-4	False
hsa-miR-335-5p	KL	Starch and sucrose metabolism	1.077e-1	7.700e-4	False
hsa-miR-335-5p	PYGB	Starch and sucrose metabolism	1.077e-1	7.700e-4	False
hsa-miR-335-5p	PYGM	Starch and sucrose metabolism	1.077e-1	7.700e-4	False
hsa-miR-335-5p	TREH	Starch and sucrose metabolism	1.077e-1	7.700e-4	False
hsa-miR-335-5p	UGDH	Starch and sucrose metabolism	1.077e-1	7.700e-4	False
hsa-miR-335-5p	UGT2B17	Starch and sucrose metabolism	1.077e-1	7.700e-4	False
hsa-miR-335-5p	UGT2B4	Starch and sucrose metabolism	1.077e-1	7.700e-4	False
hsa-miR-140-3p	RFT1	N-Glycan biosynthesis	1.424e-1	1.079e-2	False
hsa-miR-10b-5p	STT3A	N-Glycan biosynthesis	1.424e-1	1.079e-2	False
hsa-miR-26b-5p	ALG3	N-Glycan biosynthesis	1.424e-1	1.079e-2	False
hsa-miR-26b-5p	ALG9	N-Glycan biosynthesis	1.424e-1	1.079e-2	False
hsa-miR-26b-5p	B4GALT1	N-Glycan biosynthesis	1.424e-1	1.079e-2	False
hsa-miR-26b-5p	DPM1	N-Glycan biosynthesis	1.424e-1	1.079e-2	False
hsa-miR-26b-5p	FUT8	N-Glycan biosynthesis	1.424e-1	1.079e-2	False
hsa-miR-26b-5p	MAN1A2	N-Glycan biosynthesis	1.424e-1	1.079e-2	False
hsa-miR-26b-5p	MAN2A1	N-Glycan biosynthesis	1.424e-1	1.079e-2	False
hsa-miR-26b-5p	MGAT4A	N-Glycan biosynthesis	1.424e-1	1.079e-2	False
hsa-miR-26b-5p	RPN1	N-Glycan biosynthesis	1.424e-1	1.079e-2	False
hsa-miR-26b-5p	ST6GAL2	N-Glycan biosynthesis	1.424e-1	1.079e-2	False
hsa-miR-26b-5p	TUSC3	N-Glycan biosynthesis	1.424e-1	1.079e-2	False
hsa-miR-494	FUT8	N-Glycan biosynthesis	1.424e-1	1.079e-2	False
hsa-miR-335-5p	ALG12	N-Glycan biosynthesis	1.424e-1	1.079e-2	False
hsa-miR-335-5p	MAN1A1	N-Glycan biosynthesis	1.424e-1	1.079e-2	False
hsa-miR-335-5p	MGAT3	N-Glycan biosynthesis	1.424e-1	1.079e-2	False
hsa-miR-335-5p	MGAT4A	N-Glycan biosynthesis	1.424e-1	1.079e-2	False
hsa-miR-335-5p	ST6GAL1	N-Glycan biosynthesis	1.424e-1	1.079e-2	False
hsa-miR-26b-5p	HEXA	Other glycan degradation	6.870e-2	2.405e-2	False
hsa-miR-26b-5p	HEXB	Other glycan degradation	6.870e-2	2.405e-2	False
hsa-miR-335-5p	MANBA	Other glycan degradation	6.870e-2	2.405e-2	False
hsa-miR-10b-5p	GALNT1	Mucin type O-Glycan biosynthesis	2.546e-1	4.400e-3	False
hsa-miR-26b-5p	C1GALT1C1	Mucin type O-Glycan biosynthesis	2.546e-1	4.400e-3	False
hsa-miR-26b-5p	GALNT10	Mucin type O-Glycan biosynthesis	2.546e-1	4.400e-3	False
hsa-miR-26b-5p	GALNT11	Mucin type O-Glycan biosynthesis	2.546e-1	4.400e-3	False
hsa-miR-26b-5p	GALNT7	Mucin type O-Glycan biosynthesis	2.546e-1	4.400e-3	False
hsa-miR-494	GALNT1	Mucin type O-Glycan biosynthesis	2.546e-1	4.400e-3	False
hsa-miR-494	GALNT2	Mucin type O-Glycan biosynthesis	2.546e-1	4.400e-3	False
hsa-miR-494	GALNT7	Mucin type O-Glycan biosynthesis	2.546e-1	4.400e-3	False
hsa-miR-335-5p	B4GALT5	Mucin type O-Glycan biosynthesis	2.546e-1	4.400e-3	False
hsa-miR-335-5p	GALNT1	Mucin type O-Glycan biosynthesis	2.546e-1	4.400e-3	False
hsa-miR-335-5p	GALNT12	Mucin type O-Glycan biosynthesis	2.546e-1	4.400e-3	False
hsa-miR-335-5p	GALNT16	Mucin type O-Glycan biosynthesis	2.546e-1	4.400e-3	False
hsa-miR-335-5p	GALNT5	Mucin type O-Glycan biosynthesis	2.546e-1	4.400e-3	False
hsa-miR-335-5p	GALNTL5	Mucin type O-Glycan biosynthesis	2.546e-1	4.400e-3	False
hsa-miR-335-5p	GCNT3	Mucin type O-Glycan biosynthesis	2.546e-1	4.400e-3	False
hsa-miR-335-5p	GCNT4	Mucin type O-Glycan biosynthesis	2.546e-1	4.400e-3	False
hsa-miR-335-5p	ST6GALNAC1	Mucin type O-Glycan biosynthesis	2.546e-1	4.400e-3	False
hsa-miR-10b-5p	POMT2	Other types of O-glycan biosynthesis	6.964e-1	2.298e-2	False
hsa-miR-26b-5p	B4GALT1	Other types of O-glycan biosynthesis	6.964e-1	2.298e-2	False
hsa-miR-26b-5p	OGT	Other types of O-glycan biosynthesis	6.964e-1	2.298e-2	False
hsa-miR-26b-5p	POFUT2	Other types of O-glycan biosynthesis	6.964e-1	2.298e-2	False
hsa-miR-26b-5p	ST6GAL2	Other types of O-glycan biosynthesis	6.964e-1	2.298e-2	False
hsa-miR-335-5p	COLGALT2	Other types of O-glycan biosynthesis	6.964e-1	2.298e-2	False
hsa-miR-335-5p	FUT9	Other types of O-glycan biosynthesis	6.964e-1	2.298e-2	False
hsa-miR-335-5p	GXYLT1	Other types of O-glycan biosynthesis	6.964e-1	2.298e-2	False
hsa-miR-335-5p	LFNG	Other types of O-glycan biosynthesis	6.964e-1	2.298e-2	True
hsa-miR-335-5p	MFNG	Other types of O-glycan biosynthesis	6.964e-1	2.298e-2	False
hsa-miR-335-5p	POFUT2	Other types of O-glycan biosynthesis	6.964e-1	2.298e-2	False
hsa-miR-335-5p	ST6GAL1	Other types of O-glycan biosynthesis	6.964e-1	2.298e-2	False
hsa-miR-10b-5p	HK1	Amino sugar and nucleotide sugar metabolism	2.283e-1	6.330e-3	False
hsa-miR-26b-5p	AMDHD2	Amino sugar and nucleotide sugar metabolism	2.283e-1	6.330e-3	False
hsa-miR-26b-5p	FPGT	Amino sugar and nucleotide sugar metabolism	2.283e-1	6.330e-3	False
hsa-miR-26b-5p	GALK1	Amino sugar and nucleotide sugar metabolism	2.283e-1	6.330e-3	True
hsa-miR-26b-5p	GALT	Amino sugar and nucleotide sugar metabolism	2.283e-1	6.330e-3	False
hsa-miR-26b-5p	GMDS	Amino sugar and nucleotide sugar metabolism	2.283e-1	6.330e-3	False
hsa-miR-26b-5p	GNPNAT1	Amino sugar and nucleotide sugar metabolism	2.283e-1	6.330e-3	False
hsa-miR-26b-5p	HEXA	Amino sugar and nucleotide sugar metabolism	2.283e-1	6.330e-3	False
hsa-miR-26b-5p	HEXB	Amino sugar and nucleotide sugar metabolism	2.283e-1	6.330e-3	False
hsa-miR-26b-5p	MPI	Amino sugar and nucleotide sugar metabolism	2.283e-1	6.330e-3	False
hsa-miR-26b-5p	NAGK	Amino sugar and nucleotide sugar metabolism	2.283e-1	6.330e-3	False
hsa-miR-26b-5p	TSTA3	Amino sugar and nucleotide sugar metabolism	2.283e-1	6.330e-3	False
hsa-miR-26b-5p	UGDH	Amino sugar and nucleotide sugar metabolism	2.283e-1	6.330e-3	False
hsa-miR-451a	PMM2	Amino sugar and nucleotide sugar metabolism	2.283e-1	6.330e-3	False
hsa-miR-335-5p	FPGT	Amino sugar and nucleotide sugar metabolism	2.283e-1	6.330e-3	False
hsa-miR-335-5p	GCK	Amino sugar and nucleotide sugar metabolism	2.283e-1	6.330e-3	False
hsa-miR-335-5p	GFPT1	Amino sugar and nucleotide sugar metabolism	2.283e-1	6.330e-3	False
hsa-miR-335-5p	UGDH	Amino sugar and nucleotide sugar metabolism	2.283e-1	6.330e-3	False
hsa-miR-10b-5p	HK1	Butirosin and neomycin biosynthesis	8.798e-2	9.820e-2	False
hsa-miR-335-5p	GCK	Butirosin and neomycin biosynthesis	8.798e-2	9.820e-2	False
hsa-miR-26b-5p	GUSB	Glycosaminoglycan degradation	6.079e-1	2.297e-2	False
hsa-miR-26b-5p	HEXA	Glycosaminoglycan degradation	6.079e-1	2.297e-2	False
hsa-miR-26b-5p	HEXB	Glycosaminoglycan degradation	6.079e-1	2.297e-2	False
hsa-miR-335-5p	GNS	Glycosaminoglycan degradation	6.079e-1	2.297e-2	False
hsa-miR-335-5p	IDUA	Glycosaminoglycan degradation	6.079e-1	2.297e-2	False
hsa-miR-10b-5p	CHPF2	Glycosaminoglycan biosynthesis	3.703e-1	1.499e-2	False
hsa-miR-26b-5p	CHPF	Glycosaminoglycan biosynthesis	3.703e-1	1.499e-2	False
hsa-miR-26b-5p	CHST12	Glycosaminoglycan biosynthesis	3.703e-1	1.499e-2	False
hsa-miR-26b-5p	CHST15	Glycosaminoglycan biosynthesis	3.703e-1	1.499e-2	False
hsa-miR-26b-5p	CHST7	Glycosaminoglycan biosynthesis	3.703e-1	1.499e-2	False
hsa-miR-26b-5p	CHSY1	Glycosaminoglycan biosynthesis	3.703e-1	1.499e-2	False
hsa-miR-26b-5p	CSGALNACT2	Glycosaminoglycan biosynthesis	3.703e-1	1.499e-2	False
hsa-miR-335-5p	CSGALNACT1	Glycosaminoglycan biosynthesis	3.703e-1	1.499e-2	False
hsa-miR-335-5p	UST	Glycosaminoglycan biosynthesis	3.703e-1	1.499e-2	False
hsa-miR-140-3p	B3GNT1	Glycosaminoglycan biosynthesis	8.414e-2	5.189e-2	False
hsa-miR-26b-5p	B4GALT1	Glycosaminoglycan biosynthesis	8.414e-2	5.189e-2	False
hsa-miR-26b-5p	B4GALT4	Glycosaminoglycan biosynthesis	8.414e-2	5.189e-2	False
hsa-miR-26b-5p	CHST4	Glycosaminoglycan biosynthesis	8.414e-2	5.189e-2	False
hsa-miR-26b-5p	FUT8	Glycosaminoglycan biosynthesis	8.414e-2	5.189e-2	False
hsa-miR-494	FUT8	Glycosaminoglycan biosynthesis	8.414e-2	5.189e-2	False
hsa-miR-335-5p	CHST6	Glycosaminoglycan biosynthesis	8.414e-2	5.189e-2	False
hsa-miR-140-3p	HS3ST5	Glycosaminoglycan biosynthesis	2.546e-1	1.317e-1	False
hsa-miR-140-3p	HS6ST2	Glycosaminoglycan biosynthesis	2.546e-1	1.317e-1	False
hsa-miR-10b-5p	EXTL3	Glycosaminoglycan biosynthesis	2.546e-1	1.317e-1	False
hsa-miR-10b-5p	HS6ST2	Glycosaminoglycan biosynthesis	2.546e-1	1.317e-1	False
hsa-miR-26b-5p	EXT2	Glycosaminoglycan biosynthesis	2.546e-1	1.317e-1	False
hsa-miR-335-5p	EXTL3	Glycosaminoglycan biosynthesis	2.546e-1	1.317e-1	False
hsa-miR-335-5p	HS6ST3	Glycosaminoglycan biosynthesis	2.546e-1	1.317e-1	False
hsa-miR-335-5p	NDST3	Glycosaminoglycan biosynthesis	2.546e-1	1.317e-1	False
hsa-miR-140-3p	DGKE	Glycerolipid metabolism	1.269e-1	2.180e-3	False
hsa-miR-140-3p	DGKG	Glycerolipid metabolism	1.269e-1	2.180e-3	False
hsa-miR-140-3p	PPAP2B	Glycerolipid metabolism	1.269e-1	2.180e-3	False
hsa-miR-10b-5p	GK	Glycerolipid metabolism	1.269e-1	2.180e-3	False
hsa-miR-26b-5p	AGPAT3	Glycerolipid metabolism	1.269e-1	2.180e-3	False
hsa-miR-26b-5p	DAK	Glycerolipid metabolism	1.269e-1	2.180e-3	False
hsa-miR-26b-5p	DGAT1	Glycerolipid metabolism	1.269e-1	2.180e-3	False
hsa-miR-26b-5p	DGKI	Glycerolipid metabolism	1.269e-1	2.180e-3	False
hsa-miR-26b-5p	DGKZ	Glycerolipid metabolism	1.269e-1	2.180e-3	False
hsa-miR-26b-5p	PPAP2A	Glycerolipid metabolism	1.269e-1	2.180e-3	False
hsa-miR-494	GK	Glycerolipid metabolism	1.269e-1	2.180e-3	False
hsa-miR-335-5p	AGPAT3	Glycerolipid metabolism	1.269e-1	2.180e-3	False
hsa-miR-335-5p	AGPAT4	Glycerolipid metabolism	1.269e-1	2.180e-3	False
hsa-miR-335-5p	ALDH2	Glycerolipid metabolism	1.269e-1	2.180e-3	False
hsa-miR-335-5p	CEL	Glycerolipid metabolism	1.269e-1	2.180e-3	False
hsa-miR-335-5p	LIPG	Glycerolipid metabolism	1.269e-1	2.180e-3	False
hsa-miR-335-5p	LPIN1	Glycerolipid metabolism	1.269e-1	2.180e-3	False
hsa-miR-335-5p	LPIN2	Glycerolipid metabolism	1.269e-1	2.180e-3	False
hsa-miR-335-5p	LPIN3	Glycerolipid metabolism	1.269e-1	2.180e-3	False
hsa-miR-335-5p	PNLIP	Glycerolipid metabolism	1.269e-1	2.180e-3	False
hsa-miR-335-5p	PNLIPRP2	Glycerolipid metabolism	1.269e-1	2.180e-3	False
hsa-miR-335-5p	PNLIPRP3	Glycerolipid metabolism	1.269e-1	2.180e-3	False
hsa-miR-335-5p	PNPLA3	Glycerolipid metabolism	1.269e-1	2.180e-3	True
hsa-miR-335-5p	PPAP2B	Glycerolipid metabolism	1.269e-1	2.180e-3	False
hsa-miR-140-3p	PI4KB	Inositol phosphate metabolism	2.826e-1	7.850e-3	False
hsa-miR-140-3p	PIP4K2B	Inositol phosphate metabolism	2.826e-1	7.850e-3	False
hsa-miR-140-3p	PTEN	Inositol phosphate metabolism	2.826e-1	7.850e-3	False
hsa-miR-10b-5p	PIK3CA	Inositol phosphate metabolism	2.826e-1	7.850e-3	False
hsa-miR-10b-5p	PIK3CD	Inositol phosphate metabolism	2.826e-1	7.850e-3	False
hsa-miR-26b-5p	CDIPT	Inositol phosphate metabolism	2.826e-1	7.850e-3	False
hsa-miR-26b-5p	IMPAD1	Inositol phosphate metabolism	2.826e-1	7.850e-3	False
hsa-miR-26b-5p	INPP5A	Inositol phosphate metabolism	2.826e-1	7.850e-3	False
hsa-miR-26b-5p	INPP5B	Inositol phosphate metabolism	2.826e-1	7.850e-3	False
hsa-miR-26b-5p	INPP5D	Inositol phosphate metabolism	2.826e-1	7.850e-3	False
hsa-miR-26b-5p	INPP5J	Inositol phosphate metabolism	2.826e-1	7.850e-3	False
hsa-miR-26b-5p	INPP5K	Inositol phosphate metabolism	2.826e-1	7.850e-3	False
hsa-miR-26b-5p	MTM1	Inositol phosphate metabolism	2.826e-1	7.850e-3	False
hsa-miR-26b-5p	PI4K2B	Inositol phosphate metabolism	2.826e-1	7.850e-3	False
hsa-miR-26b-5p	PIK3CG	Inositol phosphate metabolism	2.826e-1	7.850e-3	False
hsa-miR-26b-5p	PIP5K1C	Inositol phosphate metabolism	2.826e-1	7.850e-3	False
hsa-miR-26b-5p	PLCB1	Inositol phosphate metabolism	2.826e-1	7.850e-3	False
hsa-miR-26b-5p	PLCB2	Inositol phosphate metabolism	2.826e-1	7.850e-3	False
hsa-miR-26b-5p	PLCB4	Inositol phosphate metabolism	2.826e-1	7.850e-3	False
hsa-miR-26b-5p	PTEN	Inositol phosphate metabolism	2.826e-1	7.850e-3	False
hsa-miR-494	PLCB1	Inositol phosphate metabolism	2.826e-1	7.850e-3	False
hsa-miR-494	PTEN	Inositol phosphate metabolism	2.826e-1	7.850e-3	False
hsa-miR-335-5p	INPPL1	Inositol phosphate metabolism	2.826e-1	7.850e-3	False
hsa-miR-335-5p	IPMK	Inositol phosphate metabolism	2.826e-1	7.850e-3	False
hsa-miR-335-5p	PIK3C2A	Inositol phosphate metabolism	2.826e-1	7.850e-3	False
hsa-miR-335-5p	PIK3C2B	Inositol phosphate metabolism	2.826e-1	7.850e-3	False
hsa-miR-335-5p	PIK3CA	Inositol phosphate metabolism	2.826e-1	7.850e-3	False
hsa-miR-335-5p	PIP5KL1	Inositol phosphate metabolism	2.826e-1	7.850e-3	False
hsa-miR-335-5p	PLCD1	Inositol phosphate metabolism	2.826e-1	7.850e-3	False
hsa-miR-335-5p	PLCD3	Inositol phosphate metabolism	2.826e-1	7.850e-3	False
hsa-miR-335-5p	PLCE1	Inositol phosphate metabolism	2.826e-1	7.850e-3	False
hsa-miR-335-5p	PLCG2	Inositol phosphate metabolism	2.826e-1	7.850e-3	False
hsa-miR-26b-5p	PIGA	Glycosylphosphatidylinositol(GPI)-anchor biosynthesis	6.270e-1	5.184e-1	False
hsa-miR-335-5p	PIGN	Glycosylphosphatidylinositol(GPI)-anchor biosynthesis	6.270e-1	5.184e-1	False
hsa-miR-140-3p	DGKE	Glycerophospholipid metabolism	4.756e-1	1.634e-2	False
hsa-miR-140-3p	DGKG	Glycerophospholipid metabolism	4.756e-1	1.634e-2	False
hsa-miR-140-3p	PPAP2B	Glycerophospholipid metabolism	4.756e-1	1.634e-2	False
hsa-miR-10b-5p	PLA2G4F	Glycerophospholipid metabolism	4.756e-1	1.634e-2	False
hsa-miR-26b-5p	AGPAT3	Glycerophospholipid metabolism	4.756e-1	1.634e-2	False
hsa-miR-26b-5p	CDIPT	Glycerophospholipid metabolism	4.756e-1	1.634e-2	False
hsa-miR-26b-5p	DGKI	Glycerophospholipid metabolism	4.756e-1	1.634e-2	False
hsa-miR-26b-5p	DGKZ	Glycerophospholipid metabolism	4.756e-1	1.634e-2	False
hsa-miR-26b-5p	ETNK1	Glycerophospholipid metabolism	4.756e-1	1.634e-2	False
hsa-miR-26b-5p	LCAT	Glycerophospholipid metabolism	4.756e-1	1.634e-2	False
hsa-miR-26b-5p	LPCAT1	Glycerophospholipid metabolism	4.756e-1	1.634e-2	False
hsa-miR-26b-5p	PPAP2A	Glycerophospholipid metabolism	4.756e-1	1.634e-2	False
hsa-miR-26b-5p	TAZ	Glycerophospholipid metabolism	4.756e-1	1.634e-2	False
hsa-miR-494	CDS1	Glycerophospholipid metabolism	4.756e-1	1.634e-2	False
hsa-miR-494	PLA2G12B	Glycerophospholipid metabolism	4.756e-1	1.634e-2	False
hsa-miR-335-5p	AGPAT3	Glycerophospholipid metabolism	4.756e-1	1.634e-2	False
hsa-miR-335-5p	AGPAT4	Glycerophospholipid metabolism	4.756e-1	1.634e-2	False
hsa-miR-335-5p	CDS1	Glycerophospholipid metabolism	4.756e-1	1.634e-2	False
hsa-miR-335-5p	CHAT	Glycerophospholipid metabolism	4.756e-1	1.634e-2	False
hsa-miR-335-5p	GPD2	Glycerophospholipid metabolism	4.756e-1	1.634e-2	False
hsa-miR-335-5p	LPCAT1	Glycerophospholipid metabolism	4.756e-1	1.634e-2	False
hsa-miR-335-5p	LPIN1	Glycerophospholipid metabolism	4.756e-1	1.634e-2	False
hsa-miR-335-5p	LPIN2	Glycerophospholipid metabolism	4.756e-1	1.634e-2	False
hsa-miR-335-5p	LPIN3	Glycerophospholipid metabolism	4.756e-1	1.634e-2	False
hsa-miR-335-5p	PCYT2	Glycerophospholipid metabolism	4.756e-1	1.634e-2	True
hsa-miR-335-5p	PLA2G10	Glycerophospholipid metabolism	4.756e-1	1.634e-2	False
hsa-miR-335-5p	PLA2G2E	Glycerophospholipid metabolism	4.756e-1	1.634e-2	False
hsa-miR-335-5p	PLD3	Glycerophospholipid metabolism	4.756e-1	1.634e-2	False
hsa-miR-335-5p	PLD4	Glycerophospholipid metabolism	4.756e-1	1.634e-2	False
hsa-miR-335-5p	PNPLA6	Glycerophospholipid metabolism	4.756e-1	1.634e-2	False
hsa-miR-335-5p	PPAP2B	Glycerophospholipid metabolism	4.756e-1	1.634e-2	False
hsa-miR-335-5p	TAZ	Glycerophospholipid metabolism	4.756e-1	1.634e-2	False
hsa-miR-140-3p	PAFAH1B2	Ether lipid metabolism	6.375e-2	9.800e-3	False
hsa-miR-140-3p	PPAP2B	Ether lipid metabolism	6.375e-2	9.800e-3	False
hsa-miR-10b-5p	PAFAH1B1	Ether lipid metabolism	6.375e-2	9.800e-3	False
hsa-miR-10b-5p	PLA2G4F	Ether lipid metabolism	6.375e-2	9.800e-3	False
hsa-miR-26b-5p	AGPS	Ether lipid metabolism	6.375e-2	9.800e-3	False
hsa-miR-26b-5p	LPCAT1	Ether lipid metabolism	6.375e-2	9.800e-3	False
hsa-miR-26b-5p	PPAP2A	Ether lipid metabolism	6.375e-2	9.800e-3	False
hsa-miR-494	AGPS	Ether lipid metabolism	6.375e-2	9.800e-3	False
hsa-miR-494	PLA2G12B	Ether lipid metabolism	6.375e-2	9.800e-3	False
hsa-miR-335-5p	LPCAT1	Ether lipid metabolism	6.375e-2	9.800e-3	False
hsa-miR-335-5p	PLA2G10	Ether lipid metabolism	6.375e-2	9.800e-3	False
hsa-miR-335-5p	PLA2G2E	Ether lipid metabolism	6.375e-2	9.800e-3	False
hsa-miR-335-5p	PLA2G7	Ether lipid metabolism	6.375e-2	9.800e-3	False
hsa-miR-335-5p	PLD3	Ether lipid metabolism	6.375e-2	9.800e-3	False
hsa-miR-335-5p	PLD4	Ether lipid metabolism	6.375e-2	9.800e-3	False
hsa-miR-335-5p	PPAP2B	Ether lipid metabolism	6.375e-2	9.800e-3	False
hsa-miR-10b-5p	PLA2G4F	Arachidonic acid metabolism	9.164e-2	1.790e-3	False
hsa-miR-26b-5p	CYP4A11	Arachidonic acid metabolism	9.164e-2	1.790e-3	False
hsa-miR-26b-5p	CYP4F8	Arachidonic acid metabolism	9.164e-2	1.790e-3	False
hsa-miR-26b-5p	LTA4H	Arachidonic acid metabolism	9.164e-2	1.790e-3	False
hsa-miR-26b-5p	PTGS2	Arachidonic acid metabolism	9.164e-2	1.790e-3	False
hsa-miR-494	PLA2G12B	Arachidonic acid metabolism	9.164e-2	1.790e-3	False
hsa-miR-335-5p	CYP2E1	Arachidonic acid metabolism	9.164e-2	1.790e-3	False
hsa-miR-335-5p	GGT5	Arachidonic acid metabolism	9.164e-2	1.790e-3	False
hsa-miR-335-5p	GPX2	Arachidonic acid metabolism	9.164e-2	1.790e-3	False
hsa-miR-335-5p	LTC4S	Arachidonic acid metabolism	9.164e-2	1.790e-3	False
hsa-miR-335-5p	PLA2G10	Arachidonic acid metabolism	9.164e-2	1.790e-3	False
hsa-miR-335-5p	PLA2G2E	Arachidonic acid metabolism	9.164e-2	1.790e-3	False
hsa-miR-335-5p	PTGDS	Arachidonic acid metabolism	9.164e-2	1.790e-3	False
hsa-miR-335-5p	PTGES	Arachidonic acid metabolism	9.164e-2	1.790e-3	False
hsa-miR-335-5p	PTGS2	Arachidonic acid metabolism	9.164e-2	1.790e-3	False
hsa-miR-335-5p	TBXAS1	Arachidonic acid metabolism	9.164e-2	1.790e-3	False
hsa-miR-10b-5p	PLA2G4F	Linoleic acid metabolism	3.839e-2	7.910e-3	False
hsa-miR-494	PLA2G12B	Linoleic acid metabolism	3.839e-2	7.910e-3	False
hsa-miR-335-5p	CYP2E1	Linoleic acid metabolism	3.839e-2	7.910e-3	False
hsa-miR-335-5p	PLA2G10	Linoleic acid metabolism	3.839e-2	7.910e-3	False
hsa-miR-335-5p	PLA2G2E	Linoleic acid metabolism	3.839e-2	7.910e-3	False
hsa-miR-10b-5p	PLA2G4F	alpha-Linolenic acid metabolism	1.171e-2	3.510e-3	False
hsa-miR-26b-5p	FADS2	alpha-Linolenic acid metabolism	1.171e-2	3.510e-3	False
hsa-miR-494	PLA2G12B	alpha-Linolenic acid metabolism	1.171e-2	3.510e-3	False
hsa-miR-335-5p	FADS2	alpha-Linolenic acid metabolism	1.171e-2	3.510e-3	False
hsa-miR-335-5p	PLA2G10	alpha-Linolenic acid metabolism	1.171e-2	3.510e-3	False
hsa-miR-335-5p	PLA2G2E	alpha-Linolenic acid metabolism	1.171e-2	3.510e-3	False
hsa-miR-140-3p	PPAP2B	Sphingolipid metabolism	2.521e-1	2.398e-2	False
hsa-miR-26b-5p	ACER3	Sphingolipid metabolism	2.521e-1	2.398e-2	False
hsa-miR-26b-5p	CERK	Sphingolipid metabolism	2.521e-1	2.398e-2	False
hsa-miR-26b-5p	GAL3ST1	Sphingolipid metabolism	2.521e-1	2.398e-2	False
hsa-miR-26b-5p	PPAP2A	Sphingolipid metabolism	2.521e-1	2.398e-2	False
hsa-miR-26b-5p	SGMS1	Sphingolipid metabolism	2.521e-1	2.398e-2	False
hsa-miR-26b-5p	SGMS2	Sphingolipid metabolism	2.521e-1	2.398e-2	False
hsa-miR-26b-5p	SMPD3	Sphingolipid metabolism	2.521e-1	2.398e-2	False
hsa-miR-494	SGMS2	Sphingolipid metabolism	2.521e-1	2.398e-2	False
hsa-miR-335-5p	ARSA	Sphingolipid metabolism	2.521e-1	2.398e-2	False
hsa-miR-335-5p	ASAH1	Sphingolipid metabolism	2.521e-1	2.398e-2	False
hsa-miR-335-5p	B4GALT6	Sphingolipid metabolism	2.521e-1	2.398e-2	False
hsa-miR-335-5p	CERS5	Sphingolipid metabolism	2.521e-1	2.398e-2	False
hsa-miR-335-5p	PPAP2B	Sphingolipid metabolism	2.521e-1	2.398e-2	False
hsa-miR-335-5p	SGMS2	Sphingolipid metabolism	2.521e-1	2.398e-2	False
hsa-miR-335-5p	UGCG	Sphingolipid metabolism	2.521e-1	2.398e-2	False
hsa-miR-140-3p	B3GNT1	Glycosphingolipid biosynthesis	1.835e-2	2.360e-3	False
hsa-miR-10b-5p	FUT6	Glycosphingolipid biosynthesis	1.835e-2	2.360e-3	False
hsa-miR-26b-5p	B3GALT1	Glycosphingolipid biosynthesis	1.835e-2	2.360e-3	False
hsa-miR-26b-5p	B3GNT5	Glycosphingolipid biosynthesis	1.835e-2	2.360e-3	False
hsa-miR-26b-5p	B4GALT1	Glycosphingolipid biosynthesis	1.835e-2	2.360e-3	False
hsa-miR-26b-5p	B4GALT4	Glycosphingolipid biosynthesis	1.835e-2	2.360e-3	False
hsa-miR-26b-5p	GCNT2	Glycosphingolipid biosynthesis	1.835e-2	2.360e-3	False
hsa-miR-494	B3GALT2	Glycosphingolipid biosynthesis	1.835e-2	2.360e-3	False
hsa-miR-335-5p	B3GNT3	Glycosphingolipid biosynthesis	1.835e-2	2.360e-3	False
hsa-miR-335-5p	B3GNT4	Glycosphingolipid biosynthesis	1.835e-2	2.360e-3	False
hsa-miR-335-5p	B3GNT5	Glycosphingolipid biosynthesis	1.835e-2	2.360e-3	False
hsa-miR-335-5p	FUT9	Glycosphingolipid biosynthesis	1.835e-2	2.360e-3	False
hsa-miR-335-5p	GCNT2	Glycosphingolipid biosynthesis	1.835e-2	2.360e-3	False
hsa-miR-140-3p	B3GALNT1	Glycosphingolipid biosynthesis	2.534e-2	1.188e-2	False
hsa-miR-26b-5p	HEXA	Glycosphingolipid biosynthesis	2.534e-2	1.188e-2	False
hsa-miR-26b-5p	HEXB	Glycosphingolipid biosynthesis	2.534e-2	1.188e-2	False
hsa-miR-335-5p	FUT9	Glycosphingolipid biosynthesis	2.534e-2	1.188e-2	False
hsa-miR-26b-5p	HEXA	Glycosphingolipid biosynthesis	6.150e-1	6.042e-2	False
hsa-miR-26b-5p	HEXB	Glycosphingolipid biosynthesis	6.150e-1	6.042e-2	False
hsa-miR-26b-5p	SLC33A1	Glycosphingolipid biosynthesis	6.150e-1	6.042e-2	False
hsa-miR-335-5p	SLC33A1	Glycosphingolipid biosynthesis	6.150e-1	6.042e-2	False
hsa-miR-335-5p	ST3GAL5	Glycosphingolipid biosynthesis	6.150e-1	6.042e-2	False
hsa-miR-10b-5p	DLAT	Pyruvate metabolism	9.684e-2	9.450e-3	False
hsa-miR-26b-5p	HAGH	Pyruvate metabolism	9.684e-2	9.450e-3	False
hsa-miR-26b-5p	MDH1	Pyruvate metabolism	9.684e-2	9.450e-3	False
hsa-miR-26b-5p	PCK1	Pyruvate metabolism	9.684e-2	9.450e-3	False
hsa-miR-26b-5p	PDHA2	Pyruvate metabolism	9.684e-2	9.450e-3	False
hsa-miR-26b-5p	PDHX	Pyruvate metabolism	9.684e-2	9.450e-3	False
hsa-miR-494	DLD	Pyruvate metabolism	9.684e-2	9.450e-3	False
hsa-miR-335-5p	ACACA	Pyruvate metabolism	9.684e-2	9.450e-3	False
hsa-miR-335-5p	ACSS2	Pyruvate metabolism	9.684e-2	9.450e-3	False
hsa-miR-335-5p	ALDH2	Pyruvate metabolism	9.684e-2	9.450e-3	False
hsa-miR-335-5p	PC	Pyruvate metabolism	9.684e-2	9.450e-3	False
hsa-miR-26b-5p	HAO1	Glyoxylate and dicarboxylate metabolism	6.375e-1	9.250e-2	False
hsa-miR-26b-5p	MDH1	Glyoxylate and dicarboxylate metabolism	6.375e-1	9.250e-2	False
hsa-miR-26b-5p	PCCA	Glyoxylate and dicarboxylate metabolism	6.375e-1	9.250e-2	False
hsa-miR-26b-5p	PCCB	Glyoxylate and dicarboxylate metabolism	6.375e-1	9.250e-2	False
hsa-miR-494	CS	Glyoxylate and dicarboxylate metabolism	6.375e-1	9.250e-2	False
hsa-miR-26b-5p	ACADM	Propanoate metabolism	1.000e0	1.466e-2	False
hsa-miR-26b-5p	PCCA	Propanoate metabolism	1.000e0	1.466e-2	False
hsa-miR-26b-5p	PCCB	Propanoate metabolism	1.000e0	1.466e-2	False
hsa-miR-335-5p	ABAT	Propanoate metabolism	1.000e0	1.466e-2	False
hsa-miR-335-5p	ACACA	Propanoate metabolism	1.000e0	1.466e-2	False
hsa-miR-335-5p	ACSS2	Propanoate metabolism	1.000e0	1.466e-2	False
hsa-miR-335-5p	ACSS3	Propanoate metabolism	1.000e0	1.466e-2	False
hsa-miR-335-5p	ALDH2	Propanoate metabolism	1.000e0	1.466e-2	False
hsa-miR-335-5p	MLYCD	Propanoate metabolism	1.000e0	1.466e-2	False
hsa-miR-26b-5p	ACADS	Butanoate metabolism	1.131e-1	6.310e-3	False
hsa-miR-26b-5p	ALDH5A1	Butanoate metabolism	1.131e-1	6.310e-3	False
hsa-miR-26b-5p	HADH	Butanoate metabolism	1.131e-1	6.310e-3	False
hsa-miR-26b-5p	OXCT1	Butanoate metabolism	1.131e-1	6.310e-3	False
hsa-miR-494	HMGCS1	Butanoate metabolism	1.131e-1	6.310e-3	False
hsa-miR-335-5p	ABAT	Butanoate metabolism	1.131e-1	6.310e-3	False
hsa-miR-335-5p	ACSM1	Butanoate metabolism	1.131e-1	6.310e-3	False
hsa-miR-335-5p	HMGCS1	Butanoate metabolism	1.131e-1	6.310e-3	False
hsa-miR-26b-5p	MTFMT	One carbon pool by folate	6.088e-1	5.745e-2	False
hsa-miR-26b-5p	MTHFS	One carbon pool by folate	6.088e-1	5.745e-2	False
hsa-miR-26b-5p	TYMS	One carbon pool by folate	6.088e-1	5.745e-2	False
hsa-miR-335-5p	AMT	One carbon pool by folate	6.088e-1	5.745e-2	False
hsa-miR-335-5p	FTCD	One carbon pool by folate	6.088e-1	5.745e-2	False
hsa-miR-26b-5p	BLVRB	Riboflavin metabolism	5.540e-2	9.079e-2	False
hsa-miR-494	ENPP1	Riboflavin metabolism	5.540e-2	9.079e-2	False
hsa-miR-26b-5p	AOX1	Vitamin B6 metabolism	3.257e-1	8.741e-2	False
hsa-miR-26b-5p	PSAT1	Vitamin B6 metabolism	3.257e-1	8.741e-2	False
hsa-miR-26b-5p	AOX1	Nicotinate and nicotinamide metabolism	8.588e-2	9.500e-4	False
hsa-miR-26b-5p	NAMPT	Nicotinate and nicotinamide metabolism	8.588e-2	9.500e-4	False
hsa-miR-26b-5p	NMRK1	Nicotinate and nicotinamide metabolism	8.588e-2	9.500e-4	False
hsa-miR-26b-5p	NMRK2	Nicotinate and nicotinamide metabolism	8.588e-2	9.500e-4	False
hsa-miR-26b-5p	QPRT	Nicotinate and nicotinamide metabolism	8.588e-2	9.500e-4	False
hsa-miR-494	ENPP1	Nicotinate and nicotinamide metabolism	8.588e-2	9.500e-4	False
hsa-miR-494	NADK	Nicotinate and nicotinamide metabolism	8.588e-2	9.500e-4	False
hsa-miR-494	NMNAT2	Nicotinate and nicotinamide metabolism	8.588e-2	9.500e-4	False
hsa-miR-494	NNT	Nicotinate and nicotinamide metabolism	8.588e-2	9.500e-4	False
hsa-miR-335-5p	CD38	Nicotinate and nicotinamide metabolism	8.588e-2	9.500e-4	False
hsa-miR-335-5p	NNT	Nicotinate and nicotinamide metabolism	8.588e-2	9.500e-4	False
hsa-miR-335-5p	NT5C1A	Nicotinate and nicotinamide metabolism	8.588e-2	9.500e-4	False
hsa-miR-335-5p	QPRT	Nicotinate and nicotinamide metabolism	8.588e-2	9.500e-4	False
hsa-miR-26b-5p	COASY	Pantothenate and CoA biosynthesis	1.603e-1	2.952e-2	False
hsa-miR-26b-5p	PANK1	Pantothenate and CoA biosynthesis	1.603e-1	2.952e-2	False
hsa-miR-26b-5p	PANK3	Pantothenate and CoA biosynthesis	1.603e-1	2.952e-2	False
hsa-miR-26b-5p	VNN2	Pantothenate and CoA biosynthesis	1.603e-1	2.952e-2	False
hsa-miR-494	ENPP1	Pantothenate and CoA biosynthesis	1.603e-1	2.952e-2	False
hsa-miR-335-5p	VNN2	Pantothenate and CoA biosynthesis	1.603e-1	2.952e-2	False
hsa-miR-26b-5p	LIAS	Lipoic acid metabolism	1.839e-1	1.852e-1	False
hsa-miR-10b-5p	ALPL	Folate biosynthesis	3.242e-2	6.310e-3	False
hsa-miR-26b-5p	ALPI	Folate biosynthesis	3.242e-2	6.310e-3	False
hsa-miR-26b-5p	GCH1	Folate biosynthesis	3.242e-2	6.310e-3	False
hsa-miR-26b-5p	GGH	Folate biosynthesis	3.242e-2	6.310e-3	False
hsa-miR-26b-5p	QDPR	Folate biosynthesis	3.242e-2	6.310e-3	False
hsa-miR-335-5p	GCH1	Folate biosynthesis	3.242e-2	6.310e-3	False
hsa-miR-26b-5p	AOX1	Retinol metabolism	1.000e0	3.250e-3	False
hsa-miR-26b-5p	CYP4A11	Retinol metabolism	1.000e0	3.250e-3	False
hsa-miR-26b-5p	DGAT1	Retinol metabolism	1.000e0	3.250e-3	False
hsa-miR-26b-5p	UGT2A1	Retinol metabolism	1.000e0	3.250e-3	False
hsa-miR-335-5p	ADH6	Retinol metabolism	1.000e0	3.250e-3	False
hsa-miR-335-5p	ADH7	Retinol metabolism	1.000e0	3.250e-3	False
hsa-miR-335-5p	CYP26A1	Retinol metabolism	1.000e0	3.250e-3	False
hsa-miR-335-5p	CYP3A5	Retinol metabolism	1.000e0	3.250e-3	False
hsa-miR-335-5p	DHRS3	Retinol metabolism	1.000e0	3.250e-3	False
hsa-miR-335-5p	LRAT	Retinol metabolism	1.000e0	3.250e-3	False
hsa-miR-335-5p	RDH5	Retinol metabolism	1.000e0	3.250e-3	False
hsa-miR-335-5p	RPE65	Retinol metabolism	1.000e0	3.250e-3	False
hsa-miR-335-5p	SDR16C5	Retinol metabolism	1.000e0	3.250e-3	False
hsa-miR-335-5p	UGT2B17	Retinol metabolism	1.000e0	3.250e-3	False
hsa-miR-335-5p	UGT2B4	Retinol metabolism	1.000e0	3.250e-3	False
hsa-miR-140-3p	EPRS	Porphyrin and chlorophyll metabolism	2.904e-2	8.570e-3	False
hsa-miR-10b-5p	UROD	Porphyrin and chlorophyll metabolism	2.904e-2	8.570e-3	False
hsa-miR-26b-5p	BLVRB	Porphyrin and chlorophyll metabolism	2.904e-2	8.570e-3	False
hsa-miR-26b-5p	FTH1	Porphyrin and chlorophyll metabolism	2.904e-2	8.570e-3	False
hsa-miR-26b-5p	GUSB	Porphyrin and chlorophyll metabolism	2.904e-2	8.570e-3	False
hsa-miR-26b-5p	HMOX1	Porphyrin and chlorophyll metabolism	2.904e-2	8.570e-3	False
hsa-miR-26b-5p	UGT2A1	Porphyrin and chlorophyll metabolism	2.904e-2	8.570e-3	False
hsa-miR-335-5p	HMOX1	Porphyrin and chlorophyll metabolism	2.904e-2	8.570e-3	False
hsa-miR-335-5p	MMAB	Porphyrin and chlorophyll metabolism	2.904e-2	8.570e-3	False
hsa-miR-335-5p	UGT2B17	Porphyrin and chlorophyll metabolism	2.904e-2	8.570e-3	False
hsa-miR-335-5p	UGT2B4	Porphyrin and chlorophyll metabolism	2.904e-2	8.570e-3	False
hsa-miR-140-3p	PDSS2	Terpenoid backbone biosynthesis	8.660e-2	1.139e-2	False
hsa-miR-26b-5p	ICMT	Terpenoid backbone biosynthesis	8.660e-2	1.139e-2	False
hsa-miR-26b-5p	IDI1	Terpenoid backbone biosynthesis	8.660e-2	1.139e-2	False
hsa-miR-26b-5p	MVD	Terpenoid backbone biosynthesis	8.660e-2	1.139e-2	False
hsa-miR-26b-5p	PCYOX1	Terpenoid backbone biosynthesis	8.660e-2	1.139e-2	False
hsa-miR-26b-5p	PDSS2	Terpenoid backbone biosynthesis	8.660e-2	1.139e-2	False
hsa-miR-494	HMGCS1	Terpenoid backbone biosynthesis	8.660e-2	1.139e-2	False
hsa-miR-335-5p	HMGCR	Terpenoid backbone biosynthesis	8.660e-2	1.139e-2	False
hsa-miR-335-5p	HMGCS1	Terpenoid backbone biosynthesis	8.660e-2	1.139e-2	False
hsa-miR-335-5p	PCYOX1	Terpenoid backbone biosynthesis	8.660e-2	1.139e-2	False
hsa-miR-335-5p	ZMPSTE24	Terpenoid backbone biosynthesis	8.660e-2	1.139e-2	False
hsa-miR-26b-5p	CA1	Nitrogen metabolism	6.421e-1	7.550e-3	False
hsa-miR-26b-5p	CA2	Nitrogen metabolism	6.421e-1	7.550e-3	False
hsa-miR-26b-5p	CA9	Nitrogen metabolism	6.421e-1	7.550e-3	False
hsa-miR-335-5p	CA12	Nitrogen metabolism	6.421e-1	7.550e-3	False
hsa-miR-335-5p	CA14	Nitrogen metabolism	6.421e-1	7.550e-3	False
hsa-miR-335-5p	CA3	Nitrogen metabolism	6.421e-1	7.550e-3	False
hsa-miR-335-5p	CA5A	Nitrogen metabolism	6.421e-1	7.550e-3	False
hsa-miR-335-5p	CA5B	Nitrogen metabolism	6.421e-1	7.550e-3	False
hsa-miR-140-3p	PAPSS2	Sulfur metabolism	1.310e-1	1.781e-1	False
hsa-miR-26b-5p	IMPAD1	Sulfur metabolism	1.310e-1	1.781e-1	False
hsa-miR-140-3p	EPRS	Aminoacyl-tRNA biosynthesis	1.000e0	1.758e-1	False
hsa-miR-26b-5p	CARS2	Aminoacyl-tRNA biosynthesis	1.000e0	1.758e-1	False
hsa-miR-26b-5p	MTFMT	Aminoacyl-tRNA biosynthesis	1.000e0	1.758e-1	False
hsa-miR-26b-5p	NARS2	Aminoacyl-tRNA biosynthesis	1.000e0	1.758e-1	False
hsa-miR-26b-5p	QARS	Aminoacyl-tRNA biosynthesis	1.000e0	1.758e-1	False
hsa-miR-26b-5p	RARS2	Aminoacyl-tRNA biosynthesis	1.000e0	1.758e-1	False
hsa-miR-26b-5p	WARS	Aminoacyl-tRNA biosynthesis	1.000e0	1.758e-1	False
hsa-miR-26b-5p	CYP2D6	Metabolism of xenobiotics by cytochrome P450	2.355e-1	7.000e-4	False
hsa-miR-26b-5p	CYP2F1	Metabolism of xenobiotics by cytochrome P450	2.355e-1	7.000e-4	False
hsa-miR-26b-5p	EPHX1	Metabolism of xenobiotics by cytochrome P450	2.355e-1	7.000e-4	False
hsa-miR-26b-5p	GSTA1	Metabolism of xenobiotics by cytochrome P450	2.355e-1	7.000e-4	False
hsa-miR-26b-5p	GSTP1	Metabolism of xenobiotics by cytochrome P450	2.355e-1	7.000e-4	False
hsa-miR-26b-5p	GSTT2	Metabolism of xenobiotics by cytochrome P450	2.355e-1	7.000e-4	False
hsa-miR-26b-5p	GSTT2B	Metabolism of xenobiotics by cytochrome P450	2.355e-1	7.000e-4	False
hsa-miR-26b-5p	HSD11B1	Metabolism of xenobiotics by cytochrome P450	2.355e-1	7.000e-4	False
hsa-miR-26b-5p	MGST3	Metabolism of xenobiotics by cytochrome P450	2.355e-1	7.000e-4	False
hsa-miR-26b-5p	UGT2A1	Metabolism of xenobiotics by cytochrome P450	2.355e-1	7.000e-4	False
hsa-miR-335-5p	ADH6	Metabolism of xenobiotics by cytochrome P450	2.355e-1	7.000e-4	False
hsa-miR-335-5p	ADH7	Metabolism of xenobiotics by cytochrome P450	2.355e-1	7.000e-4	False
hsa-miR-335-5p	CYP2E1	Metabolism of xenobiotics by cytochrome P450	2.355e-1	7.000e-4	False
hsa-miR-335-5p	CYP2F1	Metabolism of xenobiotics by cytochrome P450	2.355e-1	7.000e-4	False
hsa-miR-335-5p	CYP3A5	Metabolism of xenobiotics by cytochrome P450	2.355e-1	7.000e-4	False
hsa-miR-335-5p	HSD11B1	Metabolism of xenobiotics by cytochrome P450	2.355e-1	7.000e-4	False
hsa-miR-335-5p	SULT2A1	Metabolism of xenobiotics by cytochrome P450	2.355e-1	7.000e-4	True
hsa-miR-335-5p	UGT2B17	Metabolism of xenobiotics by cytochrome P450	2.355e-1	7.000e-4	False
hsa-miR-335-5p	UGT2B4	Metabolism of xenobiotics by cytochrome P450	2.355e-1	7.000e-4	False
hsa-miR-26b-5p	AOX1	Drug metabolism	1.909e-1	8.500e-4	False
hsa-miR-26b-5p	CYP2D6	Drug metabolism	1.909e-1	8.500e-4	False
hsa-miR-26b-5p	FMO3	Drug metabolism	1.909e-1	8.500e-4	False
hsa-miR-26b-5p	GSTA1	Drug metabolism	1.909e-1	8.500e-4	False
hsa-miR-26b-5p	GSTP1	Drug metabolism	1.909e-1	8.500e-4	False
hsa-miR-26b-5p	GSTT2	Drug metabolism	1.909e-1	8.500e-4	False
hsa-miR-26b-5p	GSTT2B	Drug metabolism	1.909e-1	8.500e-4	False
hsa-miR-26b-5p	MGST3	Drug metabolism	1.909e-1	8.500e-4	False
hsa-miR-26b-5p	UGT2A1	Drug metabolism	1.909e-1	8.500e-4	False
hsa-miR-335-5p	ADH6	Drug metabolism	1.909e-1	8.500e-4	False
hsa-miR-335-5p	ADH7	Drug metabolism	1.909e-1	8.500e-4	False
hsa-miR-335-5p	CYP2E1	Drug metabolism	1.909e-1	8.500e-4	False
hsa-miR-335-5p	CYP3A5	Drug metabolism	1.909e-1	8.500e-4	False
hsa-miR-335-5p	UGT2B17	Drug metabolism	1.909e-1	8.500e-4	False
hsa-miR-335-5p	UGT2B4	Drug metabolism	1.909e-1	8.500e-4	False
hsa-miR-26b-5p	GUSB	Drug metabolism	6.070e-1	1.951e-2	False
hsa-miR-26b-5p	NAT1	Drug metabolism	6.070e-1	1.951e-2	False
hsa-miR-26b-5p	TK1	Drug metabolism	6.070e-1	1.951e-2	False
hsa-miR-26b-5p	UGT2A1	Drug metabolism	6.070e-1	1.951e-2	False
hsa-miR-26b-5p	XDH	Drug metabolism	6.070e-1	1.951e-2	False
hsa-miR-335-5p	CDA	Drug metabolism	6.070e-1	1.951e-2	False
hsa-miR-335-5p	TK2	Drug metabolism	6.070e-1	1.951e-2	False
hsa-miR-335-5p	UGT2B17	Drug metabolism	6.070e-1	1.951e-2	False
hsa-miR-335-5p	UGT2B4	Drug metabolism	6.070e-1	1.951e-2	False
hsa-miR-140-3p	FADS1	Biosynthesis of unsaturated fatty acids	2.484e-2	2.200e-4	False
hsa-miR-140-3p	SCD5	Biosynthesis of unsaturated fatty acids	2.484e-2	2.200e-4	False
hsa-miR-10b-5p	ELOVL2	Biosynthesis of unsaturated fatty acids	2.484e-2	2.200e-4	True
hsa-miR-10b-5p	ELOVL6	Biosynthesis of unsaturated fatty acids	2.484e-2	2.200e-4	False
hsa-miR-26b-5p	ELOVL2	Biosynthesis of unsaturated fatty acids	2.484e-2	2.200e-4	True
hsa-miR-26b-5p	FADS2	Biosynthesis of unsaturated fatty acids	2.484e-2	2.200e-4	False
hsa-miR-494	ELOVL5	Biosynthesis of unsaturated fatty acids	2.484e-2	2.200e-4	False
hsa-miR-494	SCD5	Biosynthesis of unsaturated fatty acids	2.484e-2	2.200e-4	False
hsa-miR-335-5p	ACOT4	Biosynthesis of unsaturated fatty acids	2.484e-2	2.200e-4	False
hsa-miR-335-5p	BAAT	Biosynthesis of unsaturated fatty acids	2.484e-2	2.200e-4	False
hsa-miR-335-5p	ELOVL6	Biosynthesis of unsaturated fatty acids	2.484e-2	2.200e-4	False
hsa-miR-335-5p	FADS1	Biosynthesis of unsaturated fatty acids	2.484e-2	2.200e-4	False
hsa-miR-335-5p	FADS2	Biosynthesis of unsaturated fatty acids	2.484e-2	2.200e-4	False
hsa-miR-335-5p	SCD	Biosynthesis of unsaturated fatty acids	2.484e-2	2.200e-4	False
hsa-miR-126-3p	DNMT1	Metabolic pathways	2.716e-1	9.900e-4	False
hsa-miR-140-3p	AHCYL2	Metabolic pathways	2.716e-1	9.900e-4	False
hsa-miR-140-3p	B3GALNT1	Metabolic pathways	2.716e-1	9.900e-4	False
hsa-miR-140-3p	B3GNT1	Metabolic pathways	2.716e-1	9.900e-4	False
hsa-miR-140-3p	DGKE	Metabolic pathways	2.716e-1	9.900e-4	False
hsa-miR-140-3p	DGKG	Metabolic pathways	2.716e-1	9.900e-4	False
hsa-miR-140-3p	EPRS	Metabolic pathways	2.716e-1	9.900e-4	False
hsa-miR-140-3p	HDC	Metabolic pathways	2.716e-1	9.900e-4	False
hsa-miR-140-3p	PAFAH1B2	Metabolic pathways	2.716e-1	9.900e-4	False
hsa-miR-140-3p	PAPSS2	Metabolic pathways	2.716e-1	9.900e-4	False
hsa-miR-140-3p	PI4KB	Metabolic pathways	2.716e-1	9.900e-4	False
hsa-miR-140-3p	PPAP2B	Metabolic pathways	2.716e-1	9.900e-4	False
hsa-miR-10b-5p	ACLY	Metabolic pathways	2.716e-1	9.900e-4	False
hsa-miR-10b-5p	ALPL	Metabolic pathways	2.716e-1	9.900e-4	False
hsa-miR-10b-5p	CHPF2	Metabolic pathways	2.716e-1	9.900e-4	False
hsa-miR-10b-5p	DLAT	Metabolic pathways	2.716e-1	9.900e-4	False
hsa-miR-10b-5p	EXTL3	Metabolic pathways	2.716e-1	9.900e-4	False
hsa-miR-10b-5p	FASN	Metabolic pathways	2.716e-1	9.900e-4	False
hsa-miR-10b-5p	FUT6	Metabolic pathways	2.716e-1	9.900e-4	False
hsa-miR-10b-5p	GALNT1	Metabolic pathways	2.716e-1	9.900e-4	False
hsa-miR-10b-5p	GK	Metabolic pathways	2.716e-1	9.900e-4	False
hsa-miR-10b-5p	HK1	Metabolic pathways	2.716e-1	9.900e-4	False
hsa-miR-10b-5p	KL	Metabolic pathways	2.716e-1	9.900e-4	False
hsa-miR-10b-5p	LSS	Metabolic pathways	2.716e-1	9.900e-4	False
hsa-miR-10b-5p	ND6	Metabolic pathways	2.716e-1	9.900e-4	False
hsa-miR-10b-5p	PAFAH1B1	Metabolic pathways	2.716e-1	9.900e-4	False
hsa-miR-10b-5p	PFAS	Metabolic pathways	2.716e-1	9.900e-4	False
hsa-miR-10b-5p	PLA2G4F	Metabolic pathways	2.716e-1	9.900e-4	False
hsa-miR-10b-5p	POLR2A	Metabolic pathways	2.716e-1	9.900e-4	False
hsa-miR-10b-5p	POLR2J3	Metabolic pathways	2.716e-1	9.900e-4	False
hsa-miR-10b-5p	STT3A	Metabolic pathways	2.716e-1	9.900e-4	False
hsa-miR-10b-5p	UROD	Metabolic pathways	2.716e-1	9.900e-4	False
hsa-miR-26b-5p	ACAA2	Metabolic pathways	2.716e-1	9.900e-4	False
hsa-miR-26b-5p	ACADM	Metabolic pathways	2.716e-1	9.900e-4	False
hsa-miR-26b-5p	ACADS	Metabolic pathways	2.716e-1	9.900e-4	False
hsa-miR-26b-5p	ACADSB	Metabolic pathways	2.716e-1	9.900e-4	False
hsa-miR-26b-5p	ACOX2	Metabolic pathways	2.716e-1	9.900e-4	False
hsa-miR-26b-5p	ACSL3	Metabolic pathways	2.716e-1	9.900e-4	False
hsa-miR-26b-5p	ACSL4	Metabolic pathways	2.716e-1	9.900e-4	False
hsa-miR-26b-5p	ADI1	Metabolic pathways	2.716e-1	9.900e-4	False
hsa-miR-26b-5p	ADPGK	Metabolic pathways	2.716e-1	9.900e-4	False
hsa-miR-26b-5p	AGL	Metabolic pathways	2.716e-1	9.900e-4	False
hsa-miR-26b-5p	AGMAT	Metabolic pathways	2.716e-1	9.900e-4	True
hsa-miR-26b-5p	AGPAT3	Metabolic pathways	2.716e-1	9.900e-4	False
hsa-miR-26b-5p	AGPS	Metabolic pathways	2.716e-1	9.900e-4	False
hsa-miR-26b-5p	AK4	Metabolic pathways	2.716e-1	9.900e-4	True
hsa-miR-26b-5p	ALDH5A1	Metabolic pathways	2.716e-1	9.900e-4	False
hsa-miR-26b-5p	ALG3	Metabolic pathways	2.716e-1	9.900e-4	False
hsa-miR-26b-5p	ALG9	Metabolic pathways	2.716e-1	9.900e-4	False
hsa-miR-26b-5p	ALPI	Metabolic pathways	2.716e-1	9.900e-4	False
hsa-miR-26b-5p	AOX1	Metabolic pathways	2.716e-1	9.900e-4	False
hsa-miR-26b-5p	ASNS	Metabolic pathways	2.716e-1	9.900e-4	False
hsa-miR-26b-5p	ATP6AP1	Metabolic pathways	2.716e-1	9.900e-4	False
hsa-miR-26b-5p	ATP6V0D1	Metabolic pathways	2.716e-1	9.900e-4	False
hsa-miR-26b-5p	ATP6V1A	Metabolic pathways	2.716e-1	9.900e-4	False
hsa-miR-26b-5p	B3GALT1	Metabolic pathways	2.716e-1	9.900e-4	False
hsa-miR-26b-5p	B3GNT5	Metabolic pathways	2.716e-1	9.900e-4	False
hsa-miR-26b-5p	B4GALT1	Metabolic pathways	2.716e-1	9.900e-4	False
hsa-miR-26b-5p	B4GALT4	Metabolic pathways	2.716e-1	9.900e-4	False
hsa-miR-26b-5p	C1GALT1C1	Metabolic pathways	2.716e-1	9.900e-4	False
hsa-miR-26b-5p	CAD	Metabolic pathways	2.716e-1	9.900e-4	False
hsa-miR-26b-5p	CDIPT	Metabolic pathways	2.716e-1	9.900e-4	False
hsa-miR-26b-5p	CHPF	Metabolic pathways	2.716e-1	9.900e-4	False
hsa-miR-26b-5p	CHSY1	Metabolic pathways	2.716e-1	9.900e-4	False
hsa-miR-26b-5p	CMPK1	Metabolic pathways	2.716e-1	9.900e-4	False
hsa-miR-26b-5p	COASY	Metabolic pathways	2.716e-1	9.900e-4	False
hsa-miR-26b-5p	COQ2	Metabolic pathways	2.716e-1	9.900e-4	False
hsa-miR-26b-5p	COX5A	Metabolic pathways	2.716e-1	9.900e-4	False
hsa-miR-26b-5p	COX8A	Metabolic pathways	2.716e-1	9.900e-4	False
hsa-miR-26b-5p	CRYL1	Metabolic pathways	2.716e-1	9.900e-4	False
hsa-miR-26b-5p	CSGALNACT2	Metabolic pathways	2.716e-1	9.900e-4	False
hsa-miR-26b-5p	CTH	Metabolic pathways	2.716e-1	9.900e-4	False
hsa-miR-26b-5p	CYP11B2	Metabolic pathways	2.716e-1	9.900e-4	False
hsa-miR-26b-5p	CYP24A1	Metabolic pathways	2.716e-1	9.900e-4	False
hsa-miR-26b-5p	CYP27B1	Metabolic pathways	2.716e-1	9.900e-4	False
hsa-miR-26b-5p	CYP4A11	Metabolic pathways	2.716e-1	9.900e-4	False
hsa-miR-26b-5p	CYP4F8	Metabolic pathways	2.716e-1	9.900e-4	False
hsa-miR-26b-5p	DAK	Metabolic pathways	2.716e-1	9.900e-4	False
hsa-miR-26b-5p	DCTD	Metabolic pathways	2.716e-1	9.900e-4	False
hsa-miR-26b-5p	DCTPP1	Metabolic pathways	2.716e-1	9.900e-4	False
hsa-miR-26b-5p	DGAT1	Metabolic pathways	2.716e-1	9.900e-4	False
hsa-miR-26b-5p	DGKI	Metabolic pathways	2.716e-1	9.900e-4	False
hsa-miR-26b-5p	DGKZ	Metabolic pathways	2.716e-1	9.900e-4	False
hsa-miR-26b-5p	DHODH	Metabolic pathways	2.716e-1	9.900e-4	False
hsa-miR-26b-5p	DNMT3B	Metabolic pathways	2.716e-1	9.900e-4	False
hsa-miR-26b-5p	DPM1	Metabolic pathways	2.716e-1	9.900e-4	False
hsa-miR-26b-5p	DUT	Metabolic pathways	2.716e-1	9.900e-4	False
hsa-miR-26b-5p	ETNK1	Metabolic pathways	2.716e-1	9.900e-4	False
hsa-miR-26b-5p	EXT2	Metabolic pathways	2.716e-1	9.900e-4	False
hsa-miR-26b-5p	FDFT1	Metabolic pathways	2.716e-1	9.900e-4	False
hsa-miR-26b-5p	FPGT	Metabolic pathways	2.716e-1	9.900e-4	False
hsa-miR-26b-5p	FUT8	Metabolic pathways	2.716e-1	9.900e-4	False
hsa-miR-26b-5p	G6PD	Metabolic pathways	2.716e-1	9.900e-4	False
hsa-miR-26b-5p	GAL3ST1	Metabolic pathways	2.716e-1	9.900e-4	False
hsa-miR-26b-5p	GALK1	Metabolic pathways	2.716e-1	9.900e-4	True
hsa-miR-26b-5p	GALNT10	Metabolic pathways	2.716e-1	9.900e-4	False
hsa-miR-26b-5p	GALNT11	Metabolic pathways	2.716e-1	9.900e-4	False
hsa-miR-26b-5p	GALNT7	Metabolic pathways	2.716e-1	9.900e-4	False
hsa-miR-26b-5p	GALT	Metabolic pathways	2.716e-1	9.900e-4	False
hsa-miR-26b-5p	GCH1	Metabolic pathways	2.716e-1	9.900e-4	False
hsa-miR-26b-5p	GCNT2	Metabolic pathways	2.716e-1	9.900e-4	False
hsa-miR-26b-5p	GMDS	Metabolic pathways	2.716e-1	9.900e-4	False
hsa-miR-26b-5p	GUSB	Metabolic pathways	2.716e-1	9.900e-4	False
hsa-miR-26b-5p	HADH	Metabolic pathways	2.716e-1	9.900e-4	False
hsa-miR-26b-5p	HAO1	Metabolic pathways	2.716e-1	9.900e-4	False
hsa-miR-26b-5p	HEXA	Metabolic pathways	2.716e-1	9.900e-4	False
hsa-miR-26b-5p	HEXB	Metabolic pathways	2.716e-1	9.900e-4	False
hsa-miR-26b-5p	HGD	Metabolic pathways	2.716e-1	9.900e-4	False
hsa-miR-26b-5p	HSD11B1	Metabolic pathways	2.716e-1	9.900e-4	False
hsa-miR-26b-5p	HSD17B2	Metabolic pathways	2.716e-1	9.900e-4	False
hsa-miR-26b-5p	HSD3B1	Metabolic pathways	2.716e-1	9.900e-4	False
hsa-miR-26b-5p	IDH2	Metabolic pathways	2.716e-1	9.900e-4	False
hsa-miR-26b-5p	IDI1	Metabolic pathways	2.716e-1	9.900e-4	False
hsa-miR-26b-5p	IMPAD1	Metabolic pathways	2.716e-1	9.900e-4	False
hsa-miR-26b-5p	INPP5A	Metabolic pathways	2.716e-1	9.900e-4	False
hsa-miR-26b-5p	INPP5B	Metabolic pathways	2.716e-1	9.900e-4	False
hsa-miR-26b-5p	INPP5J	Metabolic pathways	2.716e-1	9.900e-4	False
hsa-miR-26b-5p	INPP5K	Metabolic pathways	2.716e-1	9.900e-4	False
hsa-miR-26b-5p	KHK	Metabolic pathways	2.716e-1	9.900e-4	False
hsa-miR-26b-5p	LIAS	Metabolic pathways	2.716e-1	9.900e-4	False
hsa-miR-26b-5p	LPCAT1	Metabolic pathways	2.716e-1	9.900e-4	False
hsa-miR-26b-5p	LTA4H	Metabolic pathways	2.716e-1	9.900e-4	False
hsa-miR-26b-5p	MAN1A2	Metabolic pathways	2.716e-1	9.900e-4	False
hsa-miR-26b-5p	MAN2A1	Metabolic pathways	2.716e-1	9.900e-4	False
hsa-miR-26b-5p	MAT2A	Metabolic pathways	2.716e-1	9.900e-4	False
hsa-miR-26b-5p	MAT2B	Metabolic pathways	2.716e-1	9.900e-4	False
hsa-miR-26b-5p	MDH1	Metabolic pathways	2.716e-1	9.900e-4	False
hsa-miR-26b-5p	MGAT4A	Metabolic pathways	2.716e-1	9.900e-4	False
hsa-miR-26b-5p	MPI	Metabolic pathways	2.716e-1	9.900e-4	False
hsa-miR-26b-5p	MSMO1	Metabolic pathways	2.716e-1	9.900e-4	False
hsa-miR-26b-5p	MTHFS	Metabolic pathways	2.716e-1	9.900e-4	False
hsa-miR-26b-5p	MTM1	Metabolic pathways	2.716e-1	9.900e-4	False
hsa-miR-26b-5p	MVD	Metabolic pathways	2.716e-1	9.900e-4	False
hsa-miR-26b-5p	NAT1	Metabolic pathways	2.716e-1	9.900e-4	False
hsa-miR-26b-5p	NDUFA1	Metabolic pathways	2.716e-1	9.900e-4	False
hsa-miR-26b-5p	NDUFA5	Metabolic pathways	2.716e-1	9.900e-4	False
hsa-miR-26b-5p	NDUFB1	Metabolic pathways	2.716e-1	9.900e-4	False
hsa-miR-26b-5p	NDUFB11	Metabolic pathways	2.716e-1	9.900e-4	False
hsa-miR-26b-5p	NDUFB4	Metabolic pathways	2.716e-1	9.900e-4	False
hsa-miR-26b-5p	NDUFB5	Metabolic pathways	2.716e-1	9.900e-4	False
hsa-miR-26b-5p	NDUFS7	Metabolic pathways	2.716e-1	9.900e-4	False
hsa-miR-26b-5p	NDUFS8	Metabolic pathways	2.716e-1	9.900e-4	False
hsa-miR-26b-5p	NME5	Metabolic pathways	2.716e-1	9.900e-4	False
hsa-miR-26b-5p	OTC	Metabolic pathways	2.716e-1	9.900e-4	False
hsa-miR-26b-5p	PANK1	Metabolic pathways	2.716e-1	9.900e-4	False
hsa-miR-26b-5p	PANK3	Metabolic pathways	2.716e-1	9.900e-4	False
hsa-miR-26b-5p	PCCA	Metabolic pathways	2.716e-1	9.900e-4	False
hsa-miR-26b-5p	PCCB	Metabolic pathways	2.716e-1	9.900e-4	False
hsa-miR-26b-5p	PCK1	Metabolic pathways	2.716e-1	9.900e-4	False
hsa-miR-26b-5p	PDHA2	Metabolic pathways	2.716e-1	9.900e-4	False
hsa-miR-26b-5p	PDHX	Metabolic pathways	2.716e-1	9.900e-4	False
hsa-miR-26b-5p	PFKP	Metabolic pathways	2.716e-1	9.900e-4	False
hsa-miR-26b-5p	PHGDH	Metabolic pathways	2.716e-1	9.900e-4	False
hsa-miR-26b-5p	PI4K2B	Metabolic pathways	2.716e-1	9.900e-4	False
hsa-miR-26b-5p	PIGA	Metabolic pathways	2.716e-1	9.900e-4	False
hsa-miR-26b-5p	PIP5K1C	Metabolic pathways	2.716e-1	9.900e-4	False
hsa-miR-26b-5p	PLCB1	Metabolic pathways	2.716e-1	9.900e-4	False
hsa-miR-26b-5p	PLCB2	Metabolic pathways	2.716e-1	9.900e-4	False
hsa-miR-26b-5p	PLCB4	Metabolic pathways	2.716e-1	9.900e-4	False
hsa-miR-26b-5p	PNMT	Metabolic pathways	2.716e-1	9.900e-4	False
hsa-miR-26b-5p	POLA1	Metabolic pathways	2.716e-1	9.900e-4	False
hsa-miR-26b-5p	POLD4	Metabolic pathways	2.716e-1	9.900e-4	False
hsa-miR-26b-5p	POLE3	Metabolic pathways	2.716e-1	9.900e-4	False
hsa-miR-26b-5p	POLG	Metabolic pathways	2.716e-1	9.900e-4	False
hsa-miR-26b-5p	POLR2F	Metabolic pathways	2.716e-1	9.900e-4	False
hsa-miR-26b-5p	POLR2G	Metabolic pathways	2.716e-1	9.900e-4	False
hsa-miR-26b-5p	POLR2H	Metabolic pathways	2.716e-1	9.900e-4	False
hsa-miR-26b-5p	POLR3G	Metabolic pathways	2.716e-1	9.900e-4	False
hsa-miR-26b-5p	PON1	Metabolic pathways	2.716e-1	9.900e-4	False
hsa-miR-26b-5p	PPAP2A	Metabolic pathways	2.716e-1	9.900e-4	False
hsa-miR-26b-5p	PPAT	Metabolic pathways	2.716e-1	9.900e-4	False
hsa-miR-26b-5p	PPT1	Metabolic pathways	2.716e-1	9.900e-4	False
hsa-miR-26b-5p	PRPS2	Metabolic pathways	2.716e-1	9.900e-4	False
hsa-miR-26b-5p	PSAT1	Metabolic pathways	2.716e-1	9.900e-4	False
hsa-miR-26b-5p	PTGS2	Metabolic pathways	2.716e-1	9.900e-4	False
hsa-miR-26b-5p	QARS	Metabolic pathways	2.716e-1	9.900e-4	False
hsa-miR-26b-5p	QDPR	Metabolic pathways	2.716e-1	9.900e-4	False
hsa-miR-26b-5p	QPRT	Metabolic pathways	2.716e-1	9.900e-4	False
hsa-miR-26b-5p	RPN1	Metabolic pathways	2.716e-1	9.900e-4	False
hsa-miR-26b-5p	SCP2	Metabolic pathways	2.716e-1	9.900e-4	False
hsa-miR-26b-5p	SDHB	Metabolic pathways	2.716e-1	9.900e-4	False
hsa-miR-26b-5p	SGMS1	Metabolic pathways	2.716e-1	9.900e-4	False
hsa-miR-26b-5p	SGMS2	Metabolic pathways	2.716e-1	9.900e-4	False
hsa-miR-26b-5p	SI	Metabolic pathways	2.716e-1	9.900e-4	False
hsa-miR-26b-5p	SLC33A1	Metabolic pathways	2.716e-1	9.900e-4	False
hsa-miR-26b-5p	SMPD3	Metabolic pathways	2.716e-1	9.900e-4	False
hsa-miR-26b-5p	SMS	Metabolic pathways	2.716e-1	9.900e-4	False
hsa-miR-26b-5p	ST6GAL2	Metabolic pathways	2.716e-1	9.900e-4	False
hsa-miR-26b-5p	TK1	Metabolic pathways	2.716e-1	9.900e-4	False
hsa-miR-26b-5p	TPO	Metabolic pathways	2.716e-1	9.900e-4	False
hsa-miR-26b-5p	TSTA3	Metabolic pathways	2.716e-1	9.900e-4	False
hsa-miR-26b-5p	TUSC3	Metabolic pathways	2.716e-1	9.900e-4	False
hsa-miR-26b-5p	TYMS	Metabolic pathways	2.716e-1	9.900e-4	False
hsa-miR-26b-5p	UGDH	Metabolic pathways	2.716e-1	9.900e-4	False
hsa-miR-26b-5p	UGT2A1	Metabolic pathways	2.716e-1	9.900e-4	False
hsa-miR-26b-5p	UQCRC2	Metabolic pathways	2.716e-1	9.900e-4	False
hsa-miR-26b-5p	XDH	Metabolic pathways	2.716e-1	9.900e-4	False
hsa-miR-494	AGPS	Metabolic pathways	2.716e-1	9.900e-4	False
hsa-miR-494	AK5	Metabolic pathways	2.716e-1	9.900e-4	False
hsa-miR-494	ATP5G2	Metabolic pathways	2.716e-1	9.900e-4	False
hsa-miR-494	B3GALT2	Metabolic pathways	2.716e-1	9.900e-4	False
hsa-miR-494	CBS	Metabolic pathways	2.716e-1	9.900e-4	False
hsa-miR-494	CDS1	Metabolic pathways	2.716e-1	9.900e-4	False
hsa-miR-494	CS	Metabolic pathways	2.716e-1	9.900e-4	False
hsa-miR-494	DLD	Metabolic pathways	2.716e-1	9.900e-4	False
hsa-miR-494	ENPP1	Metabolic pathways	2.716e-1	9.900e-4	False
hsa-miR-494	FUT8	Metabolic pathways	2.716e-1	9.900e-4	False
hsa-miR-494	GALNT1	Metabolic pathways	2.716e-1	9.900e-4	False
hsa-miR-494	GALNT2	Metabolic pathways	2.716e-1	9.900e-4	False
hsa-miR-494	GALNT7	Metabolic pathways	2.716e-1	9.900e-4	False
hsa-miR-494	GK	Metabolic pathways	2.716e-1	9.900e-4	False
hsa-miR-494	GPT2	Metabolic pathways	2.716e-1	9.900e-4	False
hsa-miR-494	HMGCS1	Metabolic pathways	2.716e-1	9.900e-4	False
hsa-miR-494	MAT2A	Metabolic pathways	2.716e-1	9.900e-4	False
hsa-miR-494	NADK	Metabolic pathways	2.716e-1	9.900e-4	False
hsa-miR-494	NDUFA4	Metabolic pathways	2.716e-1	9.900e-4	False
hsa-miR-494	NDUFC2	Metabolic pathways	2.716e-1	9.900e-4	False
hsa-miR-494	NMNAT2	Metabolic pathways	2.716e-1	9.900e-4	False
hsa-miR-494	NNT	Metabolic pathways	2.716e-1	9.900e-4	False
hsa-miR-494	P4HA1	Metabolic pathways	2.716e-1	9.900e-4	False
hsa-miR-494	PLA2G12B	Metabolic pathways	2.716e-1	9.900e-4	False
hsa-miR-494	PLCB1	Metabolic pathways	2.716e-1	9.900e-4	False
hsa-miR-494	SGMS2	Metabolic pathways	2.716e-1	9.900e-4	False
hsa-miR-451a	PMM2	Metabolic pathways	2.716e-1	9.900e-4	False
hsa-miR-335-5p	ABAT	Metabolic pathways	2.716e-1	9.900e-4	False
hsa-miR-335-5p	ACACA	Metabolic pathways	2.716e-1	9.900e-4	False
hsa-miR-335-5p	ACOT4	Metabolic pathways	2.716e-1	9.900e-4	False
hsa-miR-335-5p	ACOT8	Metabolic pathways	2.716e-1	9.900e-4	False
hsa-miR-335-5p	ACSL1	Metabolic pathways	2.716e-1	9.900e-4	False
hsa-miR-335-5p	ACSL3	Metabolic pathways	2.716e-1	9.900e-4	False
hsa-miR-335-5p	ACSL5	Metabolic pathways	2.716e-1	9.900e-4	False
hsa-miR-335-5p	ACSM1	Metabolic pathways	2.716e-1	9.900e-4	False
hsa-miR-335-5p	ACSS2	Metabolic pathways	2.716e-1	9.900e-4	False
hsa-miR-335-5p	ACSS3	Metabolic pathways	2.716e-1	9.900e-4	False
hsa-miR-335-5p	ADH6	Metabolic pathways	2.716e-1	9.900e-4	False
hsa-miR-335-5p	ADH7	Metabolic pathways	2.716e-1	9.900e-4	False
hsa-miR-335-5p	ADSSL1	Metabolic pathways	2.716e-1	9.900e-4	False
hsa-miR-335-5p	AGPAT3	Metabolic pathways	2.716e-1	9.900e-4	False
hsa-miR-335-5p	AGPAT4	Metabolic pathways	2.716e-1	9.900e-4	False
hsa-miR-335-5p	AGXT2	Metabolic pathways	2.716e-1	9.900e-4	False
hsa-miR-335-5p	AK7	Metabolic pathways	2.716e-1	9.900e-4	False
hsa-miR-335-5p	ALDH2	Metabolic pathways	2.716e-1	9.900e-4	False
hsa-miR-335-5p	ALDOC	Metabolic pathways	2.716e-1	9.900e-4	False
hsa-miR-335-5p	ALG12	Metabolic pathways	2.716e-1	9.900e-4	False
hsa-miR-335-5p	AMDHD1	Metabolic pathways	2.716e-1	9.900e-4	False
hsa-miR-335-5p	AMPD3	Metabolic pathways	2.716e-1	9.900e-4	False
hsa-miR-335-5p	AMT	Metabolic pathways	2.716e-1	9.900e-4	False
hsa-miR-335-5p	AMY1B	Metabolic pathways	2.716e-1	9.900e-4	False
hsa-miR-335-5p	AMY1C	Metabolic pathways	2.716e-1	9.900e-4	False
hsa-miR-335-5p	ASAH1	Metabolic pathways	2.716e-1	9.900e-4	False
hsa-miR-335-5p	ATP6V0A1	Metabolic pathways	2.716e-1	9.900e-4	False
hsa-miR-335-5p	ATP6V0D2	Metabolic pathways	2.716e-1	9.900e-4	False
hsa-miR-335-5p	B3GNT3	Metabolic pathways	2.716e-1	9.900e-4	False
hsa-miR-335-5p	B3GNT4	Metabolic pathways	2.716e-1	9.900e-4	False
hsa-miR-335-5p	B3GNT5	Metabolic pathways	2.716e-1	9.900e-4	False
hsa-miR-335-5p	B4GALT6	Metabolic pathways	2.716e-1	9.900e-4	False
hsa-miR-335-5p	BAAT	Metabolic pathways	2.716e-1	9.900e-4	False
hsa-miR-335-5p	CD38	Metabolic pathways	2.716e-1	9.900e-4	False
hsa-miR-335-5p	CDA	Metabolic pathways	2.716e-1	9.900e-4	False
hsa-miR-335-5p	CDS1	Metabolic pathways	2.716e-1	9.900e-4	False
hsa-miR-335-5p	CEL	Metabolic pathways	2.716e-1	9.900e-4	False
hsa-miR-335-5p	CERS5	Metabolic pathways	2.716e-1	9.900e-4	False
hsa-miR-335-5p	CNDP1	Metabolic pathways	2.716e-1	9.900e-4	False
hsa-miR-335-5p	CSGALNACT1	Metabolic pathways	2.716e-1	9.900e-4	False
hsa-miR-335-5p	CTH	Metabolic pathways	2.716e-1	9.900e-4	False
hsa-miR-335-5p	CYP19A1	Metabolic pathways	2.716e-1	9.900e-4	False
hsa-miR-335-5p	CYP21A2	Metabolic pathways	2.716e-1	9.900e-4	False
hsa-miR-335-5p	CYP2E1	Metabolic pathways	2.716e-1	9.900e-4	False
hsa-miR-335-5p	CYP3A5	Metabolic pathways	2.716e-1	9.900e-4	False
hsa-miR-335-5p	CYP51A1	Metabolic pathways	2.716e-1	9.900e-4	False
hsa-miR-335-5p	CYP7A1	Metabolic pathways	2.716e-1	9.900e-4	False
hsa-miR-335-5p	DBH	Metabolic pathways	2.716e-1	9.900e-4	False
hsa-miR-335-5p	DHCR24	Metabolic pathways	2.716e-1	9.900e-4	False
hsa-miR-335-5p	DHCR7	Metabolic pathways	2.716e-1	9.900e-4	False
hsa-miR-335-5p	DHRS3	Metabolic pathways	2.716e-1	9.900e-4	False
hsa-miR-335-5p	DMGDH	Metabolic pathways	2.716e-1	9.900e-4	False
hsa-miR-335-5p	DNMT3B	Metabolic pathways	2.716e-1	9.900e-4	False
hsa-miR-335-5p	EXTL3	Metabolic pathways	2.716e-1	9.900e-4	False
hsa-miR-335-5p	FBP2	Metabolic pathways	2.716e-1	9.900e-4	False
hsa-miR-335-5p	FDFT1	Metabolic pathways	2.716e-1	9.900e-4	False
hsa-miR-335-5p	FPGT	Metabolic pathways	2.716e-1	9.900e-4	False
hsa-miR-335-5p	FTCD	Metabolic pathways	2.716e-1	9.900e-4	False
hsa-miR-335-5p	FUT9	Metabolic pathways	2.716e-1	9.900e-4	False
hsa-miR-335-5p	G6PD	Metabolic pathways	2.716e-1	9.900e-4	False
hsa-miR-335-5p	GALNT1	Metabolic pathways	2.716e-1	9.900e-4	False
hsa-miR-335-5p	GALNT12	Metabolic pathways	2.716e-1	9.900e-4	False
hsa-miR-335-5p	GALNT16	Metabolic pathways	2.716e-1	9.900e-4	False
hsa-miR-335-5p	GALNT5	Metabolic pathways	2.716e-1	9.900e-4	False
hsa-miR-335-5p	GALNTL5	Metabolic pathways	2.716e-1	9.900e-4	False
hsa-miR-335-5p	GAPDHS	Metabolic pathways	2.716e-1	9.900e-4	False
hsa-miR-335-5p	GCH1	Metabolic pathways	2.716e-1	9.900e-4	False
hsa-miR-335-5p	GCK	Metabolic pathways	2.716e-1	9.900e-4	False
hsa-miR-335-5p	GCNT2	Metabolic pathways	2.716e-1	9.900e-4	False
hsa-miR-335-5p	GCNT3	Metabolic pathways	2.716e-1	9.900e-4	False
hsa-miR-335-5p	GCNT4	Metabolic pathways	2.716e-1	9.900e-4	False
hsa-miR-335-5p	GFPT1	Metabolic pathways	2.716e-1	9.900e-4	False
hsa-miR-335-5p	GGT5	Metabolic pathways	2.716e-1	9.900e-4	False
hsa-miR-335-5p	GLS	Metabolic pathways	2.716e-1	9.900e-4	False
hsa-miR-335-5p	GLS2	Metabolic pathways	2.716e-1	9.900e-4	False
hsa-miR-335-5p	GNS	Metabolic pathways	2.716e-1	9.900e-4	False
hsa-miR-335-5p	H6PD	Metabolic pathways	2.716e-1	9.900e-4	False
hsa-miR-335-5p	HGD	Metabolic pathways	2.716e-1	9.900e-4	False
hsa-miR-335-5p	HMGCR	Metabolic pathways	2.716e-1	9.900e-4	False
hsa-miR-335-5p	HMGCS1	Metabolic pathways	2.716e-1	9.900e-4	False
hsa-miR-335-5p	HSD11B1	Metabolic pathways	2.716e-1	9.900e-4	False
hsa-miR-335-5p	HSD17B3	Metabolic pathways	2.716e-1	9.900e-4	False
hsa-miR-335-5p	HSD17B7	Metabolic pathways	2.716e-1	9.900e-4	False
hsa-miR-335-5p	HSD3B2	Metabolic pathways	2.716e-1	9.900e-4	False
hsa-miR-335-5p	HSD3B7	Metabolic pathways	2.716e-1	9.900e-4	True
hsa-miR-335-5p	IDH1	Metabolic pathways	2.716e-1	9.900e-4	False
hsa-miR-335-5p	IDUA	Metabolic pathways	2.716e-1	9.900e-4	False
hsa-miR-335-5p	KL	Metabolic pathways	2.716e-1	9.900e-4	False
hsa-miR-335-5p	LIPG	Metabolic pathways	2.716e-1	9.900e-4	False
hsa-miR-335-5p	LPCAT1	Metabolic pathways	2.716e-1	9.900e-4	False
hsa-miR-335-5p	LPIN1	Metabolic pathways	2.716e-1	9.900e-4	False
hsa-miR-335-5p	LPIN2	Metabolic pathways	2.716e-1	9.900e-4	False
hsa-miR-335-5p	LPIN3	Metabolic pathways	2.716e-1	9.900e-4	False
hsa-miR-335-5p	LSS	Metabolic pathways	2.716e-1	9.900e-4	False
hsa-miR-335-5p	LTC4S	Metabolic pathways	2.716e-1	9.900e-4	False
hsa-miR-335-5p	MAN1A1	Metabolic pathways	2.716e-1	9.900e-4	False
hsa-miR-335-5p	MAT1A	Metabolic pathways	2.716e-1	9.900e-4	False
hsa-miR-335-5p	MAT2B	Metabolic pathways	2.716e-1	9.900e-4	False
hsa-miR-335-5p	MGAT3	Metabolic pathways	2.716e-1	9.900e-4	False
hsa-miR-335-5p	MGAT4A	Metabolic pathways	2.716e-1	9.900e-4	False
hsa-miR-335-5p	MLYCD	Metabolic pathways	2.716e-1	9.900e-4	False
hsa-miR-335-5p	MMAB	Metabolic pathways	2.716e-1	9.900e-4	False
hsa-miR-335-5p	MSMO1	Metabolic pathways	2.716e-1	9.900e-4	False
hsa-miR-335-5p	NDST3	Metabolic pathways	2.716e-1	9.900e-4	False
hsa-miR-335-5p	NDUFA4L2	Metabolic pathways	2.716e-1	9.900e-4	False
hsa-miR-335-5p	NNT	Metabolic pathways	2.716e-1	9.900e-4	False
hsa-miR-335-5p	NOS3	Metabolic pathways	2.716e-1	9.900e-4	False
hsa-miR-335-5p	NT5C1A	Metabolic pathways	2.716e-1	9.900e-4	False
hsa-miR-335-5p	OGDH	Metabolic pathways	2.716e-1	9.900e-4	False
hsa-miR-335-5p	OGDHL	Metabolic pathways	2.716e-1	9.900e-4	False
hsa-miR-335-5p	P4HA1	Metabolic pathways	2.716e-1	9.900e-4	False
hsa-miR-335-5p	P4HA3	Metabolic pathways	2.716e-1	9.900e-4	False
hsa-miR-335-5p	PAH	Metabolic pathways	2.716e-1	9.900e-4	False
hsa-miR-335-5p	PC	Metabolic pathways	2.716e-1	9.900e-4	False
hsa-miR-335-5p	PCYT2	Metabolic pathways	2.716e-1	9.900e-4	True
hsa-miR-335-5p	PIGN	Metabolic pathways	2.716e-1	9.900e-4	False
hsa-miR-335-5p	PIK3C2A	Metabolic pathways	2.716e-1	9.900e-4	False
hsa-miR-335-5p	PIK3C2B	Metabolic pathways	2.716e-1	9.900e-4	False
hsa-miR-335-5p	PIP5KL1	Metabolic pathways	2.716e-1	9.900e-4	False
hsa-miR-335-5p	PLA2G10	Metabolic pathways	2.716e-1	9.900e-4	False
hsa-miR-335-5p	PLA2G2E	Metabolic pathways	2.716e-1	9.900e-4	False
hsa-miR-335-5p	PLA2G7	Metabolic pathways	2.716e-1	9.900e-4	False
hsa-miR-335-5p	PLCD1	Metabolic pathways	2.716e-1	9.900e-4	False
hsa-miR-335-5p	PLCD3	Metabolic pathways	2.716e-1	9.900e-4	False
hsa-miR-335-5p	PLCE1	Metabolic pathways	2.716e-1	9.900e-4	False
hsa-miR-335-5p	PLCG2	Metabolic pathways	2.716e-1	9.900e-4	False
hsa-miR-335-5p	PLD3	Metabolic pathways	2.716e-1	9.900e-4	False
hsa-miR-335-5p	PLD4	Metabolic pathways	2.716e-1	9.900e-4	False
hsa-miR-335-5p	PNLIP	Metabolic pathways	2.716e-1	9.900e-4	False
hsa-miR-335-5p	PNLIPRP2	Metabolic pathways	2.716e-1	9.900e-4	False
hsa-miR-335-5p	PNLIPRP3	Metabolic pathways	2.716e-1	9.900e-4	False
hsa-miR-335-5p	PNPLA3	Metabolic pathways	2.716e-1	9.900e-4	True
hsa-miR-335-5p	POLD4	Metabolic pathways	2.716e-1	9.900e-4	False
hsa-miR-335-5p	PON3	Metabolic pathways	2.716e-1	9.900e-4	False
hsa-miR-335-5p	PPAP2B	Metabolic pathways	2.716e-1	9.900e-4	False
hsa-miR-335-5p	PTGDS	Metabolic pathways	2.716e-1	9.900e-4	False
hsa-miR-335-5p	PTGES	Metabolic pathways	2.716e-1	9.900e-4	False
hsa-miR-335-5p	PTGS2	Metabolic pathways	2.716e-1	9.900e-4	False
hsa-miR-335-5p	PYGB	Metabolic pathways	2.716e-1	9.900e-4	False
hsa-miR-335-5p	PYGM	Metabolic pathways	2.716e-1	9.900e-4	False
hsa-miR-335-5p	QPRT	Metabolic pathways	2.716e-1	9.900e-4	False
hsa-miR-335-5p	RGN	Metabolic pathways	2.716e-1	9.900e-4	False
hsa-miR-335-5p	SAT1	Metabolic pathways	2.716e-1	9.900e-4	False
hsa-miR-335-5p	SC5D	Metabolic pathways	2.716e-1	9.900e-4	False
hsa-miR-335-5p	SEPHS1	Metabolic pathways	2.716e-1	9.900e-4	False
hsa-miR-335-5p	SGMS2	Metabolic pathways	2.716e-1	9.900e-4	False
hsa-miR-335-5p	SLC33A1	Metabolic pathways	2.716e-1	9.900e-4	False
hsa-miR-335-5p	SQLE	Metabolic pathways	2.716e-1	9.900e-4	False
hsa-miR-335-5p	ST3GAL5	Metabolic pathways	2.716e-1	9.900e-4	False
hsa-miR-335-5p	ST6GAL1	Metabolic pathways	2.716e-1	9.900e-4	False
hsa-miR-335-5p	ST6GALNAC1	Metabolic pathways	2.716e-1	9.900e-4	False
hsa-miR-335-5p	TBXAS1	Metabolic pathways	2.716e-1	9.900e-4	False
hsa-miR-335-5p	TK2	Metabolic pathways	2.716e-1	9.900e-4	False
hsa-miR-335-5p	TKTL1	Metabolic pathways	2.716e-1	9.900e-4	False
hsa-miR-335-5p	TM7SF2	Metabolic pathways	2.716e-1	9.900e-4	False
hsa-miR-335-5p	TPO	Metabolic pathways	2.716e-1	9.900e-4	False
hsa-miR-335-5p	TREH	Metabolic pathways	2.716e-1	9.900e-4	False
hsa-miR-335-5p	UGCG	Metabolic pathways	2.716e-1	9.900e-4	False
hsa-miR-335-5p	UGDH	Metabolic pathways	2.716e-1	9.900e-4	False
hsa-miR-335-5p	UGT2B17	Metabolic pathways	2.716e-1	9.900e-4	False
hsa-miR-335-5p	UGT2B4	Metabolic pathways	2.716e-1	9.900e-4	False
hsa-miR-10b-5p	DLAT	Carbon metabolism	7.175e-1	6.270e-3	False
hsa-miR-10b-5p	HK1	Carbon metabolism	7.175e-1	6.270e-3	False
hsa-miR-26b-5p	ACADM	Carbon metabolism	7.175e-1	6.270e-3	False
hsa-miR-26b-5p	ACADS	Carbon metabolism	7.175e-1	6.270e-3	False
hsa-miR-26b-5p	DAK	Carbon metabolism	7.175e-1	6.270e-3	False
hsa-miR-26b-5p	G6PD	Carbon metabolism	7.175e-1	6.270e-3	False
hsa-miR-26b-5p	IDH2	Carbon metabolism	7.175e-1	6.270e-3	False
hsa-miR-26b-5p	MDH1	Carbon metabolism	7.175e-1	6.270e-3	False
hsa-miR-26b-5p	PCCA	Carbon metabolism	7.175e-1	6.270e-3	False
hsa-miR-26b-5p	PCCB	Carbon metabolism	7.175e-1	6.270e-3	False
hsa-miR-26b-5p	PDHA2	Carbon metabolism	7.175e-1	6.270e-3	False
hsa-miR-26b-5p	PFKP	Carbon metabolism	7.175e-1	6.270e-3	False
hsa-miR-26b-5p	PHGDH	Carbon metabolism	7.175e-1	6.270e-3	False
hsa-miR-26b-5p	PRPS2	Carbon metabolism	7.175e-1	6.270e-3	False
hsa-miR-26b-5p	PSAT1	Carbon metabolism	7.175e-1	6.270e-3	False
hsa-miR-26b-5p	SDHB	Carbon metabolism	7.175e-1	6.270e-3	False
hsa-miR-494	CS	Carbon metabolism	7.175e-1	6.270e-3	False
hsa-miR-494	DLD	Carbon metabolism	7.175e-1	6.270e-3	False
hsa-miR-494	GPT2	Carbon metabolism	7.175e-1	6.270e-3	False
hsa-miR-335-5p	ACSS2	Carbon metabolism	7.175e-1	6.270e-3	False
hsa-miR-335-5p	ALDOC	Carbon metabolism	7.175e-1	6.270e-3	False
hsa-miR-335-5p	AMT	Carbon metabolism	7.175e-1	6.270e-3	False
hsa-miR-335-5p	FBP2	Carbon metabolism	7.175e-1	6.270e-3	False
hsa-miR-335-5p	G6PD	Carbon metabolism	7.175e-1	6.270e-3	False
hsa-miR-335-5p	GCK	Carbon metabolism	7.175e-1	6.270e-3	False
hsa-miR-335-5p	IDH1	Carbon metabolism	7.175e-1	6.270e-3	False
hsa-miR-335-5p	OGDH	Carbon metabolism	7.175e-1	6.270e-3	False
hsa-miR-335-5p	OGDHL	Carbon metabolism	7.175e-1	6.270e-3	False
hsa-miR-335-5p	PC	Carbon metabolism	7.175e-1	6.270e-3	False
hsa-miR-335-5p	RGN	Carbon metabolism	7.175e-1	6.270e-3	False
hsa-miR-335-5p	TKTL1	Carbon metabolism	7.175e-1	6.270e-3	False
hsa-miR-26b-5p	IDH2	2-Oxocarboxylic acid metabolism	3.624e-1	1.784e-1	False
hsa-miR-494	CS	2-Oxocarboxylic acid metabolism	3.624e-1	1.784e-1	False
hsa-miR-494	GPT2	2-Oxocarboxylic acid metabolism	3.624e-1	1.784e-1	False
hsa-miR-335-5p	IDH1	2-Oxocarboxylic acid metabolism	3.624e-1	1.784e-1	False
hsa-miR-140-3p	FADS1	Fatty acid metabolism	1.521e-1	1.480e-3	False
hsa-miR-140-3p	SCD5	Fatty acid metabolism	1.521e-1	1.480e-3	False
hsa-miR-10b-5p	ELOVL2	Fatty acid metabolism	1.521e-1	1.480e-3	True
hsa-miR-10b-5p	ELOVL6	Fatty acid metabolism	1.521e-1	1.480e-3	False
hsa-miR-10b-5p	FASN	Fatty acid metabolism	1.521e-1	1.480e-3	False
hsa-miR-26b-5p	ACAA2	Fatty acid metabolism	1.521e-1	1.480e-3	False
hsa-miR-26b-5p	ACADM	Fatty acid metabolism	1.521e-1	1.480e-3	False
hsa-miR-26b-5p	ACADS	Fatty acid metabolism	1.521e-1	1.480e-3	False
hsa-miR-26b-5p	ACADSB	Fatty acid metabolism	1.521e-1	1.480e-3	False
hsa-miR-26b-5p	ACSL3	Fatty acid metabolism	1.521e-1	1.480e-3	False
hsa-miR-26b-5p	ACSL4	Fatty acid metabolism	1.521e-1	1.480e-3	False
hsa-miR-26b-5p	ELOVL2	Fatty acid metabolism	1.521e-1	1.480e-3	True
hsa-miR-26b-5p	FADS2	Fatty acid metabolism	1.521e-1	1.480e-3	False
hsa-miR-26b-5p	HADH	Fatty acid metabolism	1.521e-1	1.480e-3	False
hsa-miR-26b-5p	PPT1	Fatty acid metabolism	1.521e-1	1.480e-3	False
hsa-miR-494	CPT1A	Fatty acid metabolism	1.521e-1	1.480e-3	False
hsa-miR-494	ELOVL5	Fatty acid metabolism	1.521e-1	1.480e-3	False
hsa-miR-494	SCD5	Fatty acid metabolism	1.521e-1	1.480e-3	False
hsa-miR-335-5p	ACACA	Fatty acid metabolism	1.521e-1	1.480e-3	False
hsa-miR-335-5p	ACSL1	Fatty acid metabolism	1.521e-1	1.480e-3	False
hsa-miR-335-5p	ACSL3	Fatty acid metabolism	1.521e-1	1.480e-3	False
hsa-miR-335-5p	ACSL5	Fatty acid metabolism	1.521e-1	1.480e-3	False
hsa-miR-335-5p	CPT1B	Fatty acid metabolism	1.521e-1	1.480e-3	False
hsa-miR-335-5p	ELOVL6	Fatty acid metabolism	1.521e-1	1.480e-3	False
hsa-miR-335-5p	FADS1	Fatty acid metabolism	1.521e-1	1.480e-3	False
hsa-miR-335-5p	FADS2	Fatty acid metabolism	1.521e-1	1.480e-3	False
hsa-miR-335-5p	SCD	Fatty acid metabolism	1.521e-1	1.480e-3	False
hsa-miR-335-5p	RGN	Degradation of aromatic compounds	1.112e-1	1.126e-1	False
hsa-miR-26b-5p	CTH	Biosynthesis of amino acids	1.000e0	2.022e-2	False
hsa-miR-26b-5p	IDH2	Biosynthesis of amino acids	1.000e0	2.022e-2	False
hsa-miR-26b-5p	MAT2A	Biosynthesis of amino acids	1.000e0	2.022e-2	False
hsa-miR-26b-5p	MAT2B	Biosynthesis of amino acids	1.000e0	2.022e-2	False
hsa-miR-26b-5p	OTC	Biosynthesis of amino acids	1.000e0	2.022e-2	False
hsa-miR-26b-5p	PFKP	Biosynthesis of amino acids	1.000e0	2.022e-2	False
hsa-miR-26b-5p	PHGDH	Biosynthesis of amino acids	1.000e0	2.022e-2	False
hsa-miR-26b-5p	PRPS2	Biosynthesis of amino acids	1.000e0	2.022e-2	False
hsa-miR-26b-5p	PSAT1	Biosynthesis of amino acids	1.000e0	2.022e-2	False
hsa-miR-494	CBS	Biosynthesis of amino acids	1.000e0	2.022e-2	False
hsa-miR-494	CS	Biosynthesis of amino acids	1.000e0	2.022e-2	False
hsa-miR-494	GPT2	Biosynthesis of amino acids	1.000e0	2.022e-2	False
hsa-miR-494	MAT2A	Biosynthesis of amino acids	1.000e0	2.022e-2	False
hsa-miR-335-5p	ALDOC	Biosynthesis of amino acids	1.000e0	2.022e-2	False
hsa-miR-335-5p	CTH	Biosynthesis of amino acids	1.000e0	2.022e-2	False
hsa-miR-335-5p	IDH1	Biosynthesis of amino acids	1.000e0	2.022e-2	False
hsa-miR-335-5p	MAT1A	Biosynthesis of amino acids	1.000e0	2.022e-2	False
hsa-miR-335-5p	MAT2B	Biosynthesis of amino acids	1.000e0	2.022e-2	False
hsa-miR-335-5p	PAH	Biosynthesis of amino acids	1.000e0	2.022e-2	False
hsa-miR-335-5p	PC	Biosynthesis of amino acids	1.000e0	2.022e-2	False
hsa-miR-335-5p	TKTL1	Biosynthesis of amino acids	1.000e0	2.022e-2	False
hsa-miR-140-3p	ABCA1	ABC transporters	8.972e-3	2.900e-4	False
hsa-miR-10b-5p	ABCG1	ABC transporters	8.972e-3	2.900e-4	False
hsa-miR-26b-5p	ABCA1	ABC transporters	8.972e-3	2.900e-4	False
hsa-miR-26b-5p	ABCA6	ABC transporters	8.972e-3	2.900e-4	False
hsa-miR-26b-5p	ABCB6	ABC transporters	8.972e-3	2.900e-4	False
hsa-miR-26b-5p	ABCC4	ABC transporters	8.972e-3	2.900e-4	False
hsa-miR-26b-5p	ABCD1	ABC transporters	8.972e-3	2.900e-4	False
hsa-miR-26b-5p	ABCD4	ABC transporters	8.972e-3	2.900e-4	False
hsa-miR-26b-5p	ABCG2	ABC transporters	8.972e-3	2.900e-4	False
hsa-miR-26b-5p	ABCG4	ABC transporters	8.972e-3	2.900e-4	False
hsa-miR-494	CFTR	ABC transporters	8.972e-3	2.900e-4	False
hsa-miR-451a	ABCB1	ABC transporters	8.972e-3	2.900e-4	False
hsa-miR-335-5p	ABCA12	ABC transporters	8.972e-3	2.900e-4	True
hsa-miR-335-5p	ABCA3	ABC transporters	8.972e-3	2.900e-4	False
hsa-miR-335-5p	ABCA4	ABC transporters	8.972e-3	2.900e-4	False
hsa-miR-335-5p	ABCA5	ABC transporters	8.972e-3	2.900e-4	False
hsa-miR-335-5p	ABCA7	ABC transporters	8.972e-3	2.900e-4	False
hsa-miR-335-5p	ABCA8	ABC transporters	8.972e-3	2.900e-4	False
hsa-miR-335-5p	ABCB9	ABC transporters	8.972e-3	2.900e-4	False
hsa-miR-335-5p	ABCC11	ABC transporters	8.972e-3	2.900e-4	False
hsa-miR-335-5p	ABCC3	ABC transporters	8.972e-3	2.900e-4	False
hsa-miR-335-5p	ABCC5	ABC transporters	8.972e-3	2.900e-4	False
hsa-miR-335-5p	ABCC8	ABC transporters	8.972e-3	2.900e-4	False
hsa-miR-335-5p	ABCG8	ABC transporters	8.972e-3	2.900e-4	False
hsa-miR-335-5p	CFTR	ABC transporters	8.972e-3	2.900e-4	False
hsa-miR-10b-5p	CSNK2A1	Ribosome biogenesis in eukaryotes	2.425e-1	1.040e-1	False
hsa-miR-10b-5p	XRN1	Ribosome biogenesis in eukaryotes	2.425e-1	1.040e-1	False
hsa-miR-26b-5p	GNL3	Ribosome biogenesis in eukaryotes	2.425e-1	1.040e-1	False
hsa-miR-26b-5p	GTPBP4	Ribosome biogenesis in eukaryotes	2.425e-1	1.040e-1	False
hsa-miR-26b-5p	IMP3	Ribosome biogenesis in eukaryotes	2.425e-1	1.040e-1	False
hsa-miR-26b-5p	NMD3	Ribosome biogenesis in eukaryotes	2.425e-1	1.040e-1	False
hsa-miR-26b-5p	NOP10	Ribosome biogenesis in eukaryotes	2.425e-1	1.040e-1	False
hsa-miR-26b-5p	NVL	Ribosome biogenesis in eukaryotes	2.425e-1	1.040e-1	False
hsa-miR-26b-5p	POP4	Ribosome biogenesis in eukaryotes	2.425e-1	1.040e-1	False
hsa-miR-26b-5p	TAF9	Ribosome biogenesis in eukaryotes	2.425e-1	1.040e-1	False
hsa-miR-494	SPATA5	Ribosome biogenesis in eukaryotes	2.425e-1	1.040e-1	False
hsa-miR-335-5p	NXF3	Ribosome biogenesis in eukaryotes	2.425e-1	1.040e-1	False
hsa-miR-335-5p	XRN1	Ribosome biogenesis in eukaryotes	2.425e-1	1.040e-1	False
hsa-miR-140-3p	FAU	Ribosome	7.020e-1	2.697e-1	False
hsa-miR-10b-5p	RPS8	Ribosome	7.020e-1	2.697e-1	False
hsa-miR-10b-5p	RPS9	Ribosome	7.020e-1	2.697e-1	False
hsa-miR-26b-5p	MRPL18	Ribosome	7.020e-1	2.697e-1	False
hsa-miR-26b-5p	MRPL22	Ribosome	7.020e-1	2.697e-1	False
hsa-miR-26b-5p	MRPS15	Ribosome	7.020e-1	2.697e-1	False
hsa-miR-26b-5p	MRPS16	Ribosome	7.020e-1	2.697e-1	False
hsa-miR-26b-5p	MRPS2	Ribosome	7.020e-1	2.697e-1	False
hsa-miR-26b-5p	RPL28	Ribosome	7.020e-1	2.697e-1	False
hsa-miR-26b-5p	RPL39	Ribosome	7.020e-1	2.697e-1	False
hsa-miR-26b-5p	RPL6	Ribosome	7.020e-1	2.697e-1	False
hsa-miR-26b-5p	RPLP1	Ribosome	7.020e-1	2.697e-1	False
hsa-miR-140-3p	NUP153	RNA transport	7.412e-1	1.395e-1	False
hsa-miR-140-3p	NUP188	RNA transport	7.412e-1	1.395e-1	False
hsa-miR-10b-5p	EIF1	RNA transport	7.412e-1	1.395e-1	False
hsa-miR-10b-5p	FXR2	RNA transport	7.412e-1	1.395e-1	False
hsa-miR-10b-5p	PABPC1	RNA transport	7.412e-1	1.395e-1	False
hsa-miR-10b-5p	UBE2I	RNA transport	7.412e-1	1.395e-1	False
hsa-miR-26b-5p	EEF1A1	RNA transport	7.412e-1	1.395e-1	False
hsa-miR-26b-5p	EIF1AX	RNA transport	7.412e-1	1.395e-1	False
hsa-miR-26b-5p	EIF1AY	RNA transport	7.412e-1	1.395e-1	False
hsa-miR-26b-5p	EIF2B1	RNA transport	7.412e-1	1.395e-1	False
hsa-miR-26b-5p	EIF2S1	RNA transport	7.412e-1	1.395e-1	False
hsa-miR-26b-5p	EIF3A	RNA transport	7.412e-1	1.395e-1	False
hsa-miR-26b-5p	EIF4A1	RNA transport	7.412e-1	1.395e-1	False
hsa-miR-26b-5p	EIF4A3	RNA transport	7.412e-1	1.395e-1	False
hsa-miR-26b-5p	EIF4G2	RNA transport	7.412e-1	1.395e-1	False
hsa-miR-26b-5p	EIF5	RNA transport	7.412e-1	1.395e-1	False
hsa-miR-26b-5p	NCBP1	RNA transport	7.412e-1	1.395e-1	False
hsa-miR-26b-5p	NMD3	RNA transport	7.412e-1	1.395e-1	False
hsa-miR-26b-5p	NUP153	RNA transport	7.412e-1	1.395e-1	False
hsa-miR-26b-5p	NUP210	RNA transport	7.412e-1	1.395e-1	False
hsa-miR-26b-5p	NUP50	RNA transport	7.412e-1	1.395e-1	False
hsa-miR-26b-5p	POM121	RNA transport	7.412e-1	1.395e-1	False
hsa-miR-26b-5p	POM121C	RNA transport	7.412e-1	1.395e-1	False
hsa-miR-26b-5p	POP4	RNA transport	7.412e-1	1.395e-1	False
hsa-miR-26b-5p	RAE1	RNA transport	7.412e-1	1.395e-1	False
hsa-miR-26b-5p	SMN1	RNA transport	7.412e-1	1.395e-1	False
hsa-miR-26b-5p	SMN2	RNA transport	7.412e-1	1.395e-1	False
hsa-miR-26b-5p	THOC7	RNA transport	7.412e-1	1.395e-1	False
hsa-miR-26b-5p	UPF3B	RNA transport	7.412e-1	1.395e-1	False
hsa-miR-494	CYFIP2	RNA transport	7.412e-1	1.395e-1	False
hsa-miR-494	EIF1	RNA transport	7.412e-1	1.395e-1	False
hsa-miR-494	EIF5	RNA transport	7.412e-1	1.395e-1	False
hsa-miR-494	SAP18	RNA transport	7.412e-1	1.395e-1	False
hsa-miR-335-5p	EIF4A2	RNA transport	7.412e-1	1.395e-1	False
hsa-miR-335-5p	FMR1	RNA transport	7.412e-1	1.395e-1	False
hsa-miR-335-5p	NUP210	RNA transport	7.412e-1	1.395e-1	False
hsa-miR-335-5p	NXF3	RNA transport	7.412e-1	1.395e-1	False
hsa-miR-335-5p	PABPC1L	RNA transport	7.412e-1	1.395e-1	False
hsa-miR-335-5p	RGPD4	RNA transport	7.412e-1	1.395e-1	False
hsa-miR-140-3p	PPP1CC	mRNA surveillance pathway	7.280e-1	1.670e-1	False
hsa-miR-10b-5p	DAZAP1	mRNA surveillance pathway	7.280e-1	1.670e-1	False
hsa-miR-10b-5p	PABPC1	mRNA surveillance pathway	7.280e-1	1.670e-1	False
hsa-miR-26b-5p	CPSF2	mRNA surveillance pathway	7.280e-1	1.670e-1	False
hsa-miR-26b-5p	EIF4A3	mRNA surveillance pathway	7.280e-1	1.670e-1	False
hsa-miR-26b-5p	ETF1	mRNA surveillance pathway	7.280e-1	1.670e-1	False
hsa-miR-26b-5p	GSPT2	mRNA surveillance pathway	7.280e-1	1.670e-1	False
hsa-miR-26b-5p	NCBP1	mRNA surveillance pathway	7.280e-1	1.670e-1	False
hsa-miR-26b-5p	PPP1CC	mRNA surveillance pathway	7.280e-1	1.670e-1	False
hsa-miR-26b-5p	PPP2R2A	mRNA surveillance pathway	7.280e-1	1.670e-1	False
hsa-miR-26b-5p	PPP2R5A	mRNA surveillance pathway	7.280e-1	1.670e-1	False
hsa-miR-26b-5p	SMG6	mRNA surveillance pathway	7.280e-1	1.670e-1	False
hsa-miR-26b-5p	UPF3B	mRNA surveillance pathway	7.280e-1	1.670e-1	False
hsa-miR-26b-5p	WDR33	mRNA surveillance pathway	7.280e-1	1.670e-1	False
hsa-miR-494	MSI1	mRNA surveillance pathway	7.280e-1	1.670e-1	False
hsa-miR-494	PPP2R2B	mRNA surveillance pathway	7.280e-1	1.670e-1	False
hsa-miR-494	PPP2R5E	mRNA surveillance pathway	7.280e-1	1.670e-1	False
hsa-miR-494	SAP18	mRNA surveillance pathway	7.280e-1	1.670e-1	False
hsa-miR-494	WDR82	mRNA surveillance pathway	7.280e-1	1.670e-1	False
hsa-miR-335-5p	ETF1	mRNA surveillance pathway	7.280e-1	1.670e-1	False
hsa-miR-335-5p	GSPT1	mRNA surveillance pathway	7.280e-1	1.670e-1	False
hsa-miR-335-5p	NXF3	mRNA surveillance pathway	7.280e-1	1.670e-1	False
hsa-miR-335-5p	PABPC1L	mRNA surveillance pathway	7.280e-1	1.670e-1	False
hsa-miR-335-5p	PPP2R5A	mRNA surveillance pathway	7.280e-1	1.670e-1	False
hsa-miR-335-5p	PPP2R5C	mRNA surveillance pathway	7.280e-1	1.670e-1	False
hsa-miR-335-5p	SMG1	mRNA surveillance pathway	7.280e-1	1.670e-1	False
hsa-miR-335-5p	SMG7	mRNA surveillance pathway	7.280e-1	1.670e-1	False
hsa-miR-140-3p	BTG1	RNA degradation	4.822e-1	1.634e-1	False
hsa-miR-10b-5p	CNOT6	RNA degradation	4.822e-1	1.634e-1	False
hsa-miR-10b-5p	PABPC1	RNA degradation	4.822e-1	1.634e-1	False
hsa-miR-10b-5p	XRN1	RNA degradation	4.822e-1	1.634e-1	False
hsa-miR-26b-5p	BTG1	RNA degradation	4.822e-1	1.634e-1	False
hsa-miR-26b-5p	BTG2	RNA degradation	4.822e-1	1.634e-1	False
hsa-miR-26b-5p	C1D	RNA degradation	4.822e-1	1.634e-1	False
hsa-miR-26b-5p	CNOT4	RNA degradation	4.822e-1	1.634e-1	False
hsa-miR-26b-5p	DDX6	RNA degradation	4.822e-1	1.634e-1	False
hsa-miR-26b-5p	DIS3	RNA degradation	4.822e-1	1.634e-1	False
hsa-miR-26b-5p	LSM1	RNA degradation	4.822e-1	1.634e-1	False
hsa-miR-26b-5p	LSM3	RNA degradation	4.822e-1	1.634e-1	False
hsa-miR-26b-5p	PAN3	RNA degradation	4.822e-1	1.634e-1	False
hsa-miR-26b-5p	SKIV2L2	RNA degradation	4.822e-1	1.634e-1	False
hsa-miR-26b-5p	TOB1	RNA degradation	4.822e-1	1.634e-1	False
hsa-miR-494	DCP1B	RNA degradation	4.822e-1	1.634e-1	False
hsa-miR-335-5p	DCP2	RNA degradation	4.822e-1	1.634e-1	False
hsa-miR-335-5p	PABPC1L	RNA degradation	4.822e-1	1.634e-1	False
hsa-miR-335-5p	XRN1	RNA degradation	4.822e-1	1.634e-1	False
hsa-miR-10b-5p	POLR2A	RNA polymerase	6.421e-1	8.806e-2	False
hsa-miR-10b-5p	POLR2J3	RNA polymerase	6.421e-1	8.806e-2	False
hsa-miR-26b-5p	POLR2F	RNA polymerase	6.421e-1	8.806e-2	False
hsa-miR-26b-5p	POLR2G	RNA polymerase	6.421e-1	8.806e-2	False
hsa-miR-26b-5p	POLR2H	RNA polymerase	6.421e-1	8.806e-2	False
hsa-miR-26b-5p	POLR3G	RNA polymerase	6.421e-1	8.806e-2	False
hsa-miR-140-3p	TAF2	Basal transcription factors	5.548e-2	2.566e-2	False
hsa-miR-140-3p	TAF9B	Basal transcription factors	5.548e-2	2.566e-2	False
hsa-miR-10b-5p	GTF2H1	Basal transcription factors	5.548e-2	2.566e-2	False
hsa-miR-26b-5p	GTF2A2	Basal transcription factors	5.548e-2	2.566e-2	False
hsa-miR-26b-5p	MNAT1	Basal transcription factors	5.548e-2	2.566e-2	False
hsa-miR-26b-5p	TAF12	Basal transcription factors	5.548e-2	2.566e-2	False
hsa-miR-26b-5p	TAF4B	Basal transcription factors	5.548e-2	2.566e-2	False
hsa-miR-26b-5p	TAF5	Basal transcription factors	5.548e-2	2.566e-2	False
hsa-miR-26b-5p	TAF9	Basal transcription factors	5.548e-2	2.566e-2	False
hsa-miR-26b-5p	TAF9B	Basal transcription factors	5.548e-2	2.566e-2	False
hsa-miR-494	GTF2E1	Basal transcription factors	5.548e-2	2.566e-2	False
hsa-miR-494	TAF4B	Basal transcription factors	5.548e-2	2.566e-2	False
hsa-miR-335-5p	TAF1	Basal transcription factors	5.548e-2	2.566e-2	False
hsa-miR-335-5p	TAF8	Basal transcription factors	5.548e-2	2.566e-2	False
hsa-miR-26b-5p	DNA2	DNA replication	1.000e0	7.034e-2	False
hsa-miR-26b-5p	LIG1	DNA replication	1.000e0	7.034e-2	False
hsa-miR-26b-5p	MCM3	DNA replication	1.000e0	7.034e-2	False
hsa-miR-26b-5p	PCNA	DNA replication	1.000e0	7.034e-2	False
hsa-miR-26b-5p	POLA1	DNA replication	1.000e0	7.034e-2	False
hsa-miR-26b-5p	POLD4	DNA replication	1.000e0	7.034e-2	False
hsa-miR-26b-5p	POLE3	DNA replication	1.000e0	7.034e-2	False
hsa-miR-26b-5p	RNASEH1	DNA replication	1.000e0	7.034e-2	False
hsa-miR-26b-5p	RPA3	DNA replication	1.000e0	7.034e-2	False
hsa-miR-335-5p	POLD4	DNA replication	1.000e0	7.034e-2	False
hsa-miR-126-3p	RBMX	Spliceosome	1.680e-1	4.678e-2	False
hsa-miR-140-3p	DDX5	Spliceosome	1.680e-1	4.678e-2	False
hsa-miR-10b-5p	HNRNPK	Spliceosome	1.680e-1	4.678e-2	False
hsa-miR-10b-5p	HSPA1B	Spliceosome	1.680e-1	4.678e-2	True
hsa-miR-10b-5p	PRPF8	Spliceosome	1.680e-1	4.678e-2	False
hsa-miR-10b-5p	RBM17	Spliceosome	1.680e-1	4.678e-2	False
hsa-miR-10b-5p	SRSF1	Spliceosome	1.680e-1	4.678e-2	False
hsa-miR-10b-5p	TRA2B	Spliceosome	1.680e-1	4.678e-2	False
hsa-miR-26b-5p	BUD31	Spliceosome	1.680e-1	4.678e-2	False
hsa-miR-26b-5p	CHERP	Spliceosome	1.680e-1	4.678e-2	False
hsa-miR-26b-5p	EIF4A3	Spliceosome	1.680e-1	4.678e-2	False
hsa-miR-26b-5p	HNRNPM	Spliceosome	1.680e-1	4.678e-2	False
hsa-miR-26b-5p	HSPA1L	Spliceosome	1.680e-1	4.678e-2	False
hsa-miR-26b-5p	HSPA8	Spliceosome	1.680e-1	4.678e-2	False
hsa-miR-26b-5p	LSM3	Spliceosome	1.680e-1	4.678e-2	False
hsa-miR-26b-5p	NCBP1	Spliceosome	1.680e-1	4.678e-2	False
hsa-miR-26b-5p	PQBP1	Spliceosome	1.680e-1	4.678e-2	False
hsa-miR-26b-5p	SF3B2	Spliceosome	1.680e-1	4.678e-2	False
hsa-miR-26b-5p	SF3B3	Spliceosome	1.680e-1	4.678e-2	False
hsa-miR-26b-5p	SMNDC1	Spliceosome	1.680e-1	4.678e-2	False
hsa-miR-26b-5p	SNRNP70	Spliceosome	1.680e-1	4.678e-2	False
hsa-miR-26b-5p	SNRPC	Spliceosome	1.680e-1	4.678e-2	False
hsa-miR-26b-5p	SNRPD1	Spliceosome	1.680e-1	4.678e-2	False
hsa-miR-26b-5p	SRSF6	Spliceosome	1.680e-1	4.678e-2	False
hsa-miR-494	HNRNPA3	Spliceosome	1.680e-1	4.678e-2	False
hsa-miR-494	PRPF40A	Spliceosome	1.680e-1	4.678e-2	False
hsa-miR-335-5p	CRNKL1	Spliceosome	1.680e-1	4.678e-2	False
hsa-miR-335-5p	HNRNPA1	Spliceosome	1.680e-1	4.678e-2	False
hsa-miR-335-5p	HSPA1A	Spliceosome	1.680e-1	4.678e-2	True
hsa-miR-335-5p	HSPA1B	Spliceosome	1.680e-1	4.678e-2	True
hsa-miR-335-5p	HSPA1L	Spliceosome	1.680e-1	4.678e-2	False
hsa-miR-335-5p	PRPF38B	Spliceosome	1.680e-1	4.678e-2	False
hsa-miR-335-5p	PRPF40B	Spliceosome	1.680e-1	4.678e-2	False
hsa-miR-10b-5p	PSMD11	Proteasome	1.106e-1	1.321e-2	False
hsa-miR-10b-5p	PSMD13	Proteasome	1.106e-1	1.321e-2	False
hsa-miR-26b-5p	IFNG	Proteasome	1.106e-1	1.321e-2	False
hsa-miR-26b-5p	POMP	Proteasome	1.106e-1	1.321e-2	False
hsa-miR-26b-5p	PSMB7	Proteasome	1.106e-1	1.321e-2	False
hsa-miR-26b-5p	PSMB8	Proteasome	1.106e-1	1.321e-2	False
hsa-miR-26b-5p	PSMC1	Proteasome	1.106e-1	1.321e-2	False
hsa-miR-26b-5p	PSMC4	Proteasome	1.106e-1	1.321e-2	False
hsa-miR-26b-5p	PSMC6	Proteasome	1.106e-1	1.321e-2	False
hsa-miR-26b-5p	PSMD7	Proteasome	1.106e-1	1.321e-2	False
hsa-miR-26b-5p	PSME1	Proteasome	1.106e-1	1.321e-2	False
hsa-miR-26b-5p	SHFM1	Proteasome	1.106e-1	1.321e-2	False
hsa-miR-451a	PSMB8	Proteasome	1.106e-1	1.321e-2	False
hsa-miR-335-5p	PSMB2	Proteasome	1.106e-1	1.321e-2	False
hsa-miR-26b-5p	OXA1L	Protein export	4.007e-1	2.643e-2	False
hsa-miR-26b-5p	SEC61A2	Protein export	4.007e-1	2.643e-2	False
hsa-miR-26b-5p	SEC61G	Protein export	4.007e-1	2.643e-2	False
hsa-miR-26b-5p	SRP14	Protein export	4.007e-1	2.643e-2	False
hsa-miR-26b-5p	SRP19	Protein export	4.007e-1	2.643e-2	False
hsa-miR-26b-5p	SRP9	Protein export	4.007e-1	2.643e-2	False
hsa-miR-26b-5p	SRPR	Protein export	4.007e-1	2.643e-2	False
hsa-miR-494	SRP9	Protein export	4.007e-1	2.643e-2	False
hsa-miR-335-5p	HSPA5	Protein export	4.007e-1	2.643e-2	False
hsa-miR-335-5p	SEC61A1	Protein export	4.007e-1	2.643e-2	False
hsa-miR-335-5p	SRPR	Protein export	4.007e-1	2.643e-2	False
hsa-miR-140-3p	SCD5	PPAR signaling pathway	1.500e-1	3.700e-4	False
hsa-miR-10b-5p	GK	PPAR signaling pathway	1.500e-1	3.700e-4	False
hsa-miR-10b-5p	PPARA	PPAR signaling pathway	1.500e-1	3.700e-4	False
hsa-miR-26b-5p	ACADM	PPAR signaling pathway	1.500e-1	3.700e-4	False
hsa-miR-26b-5p	ACOX2	PPAR signaling pathway	1.500e-1	3.700e-4	False
hsa-miR-26b-5p	ACSL3	PPAR signaling pathway	1.500e-1	3.700e-4	False
hsa-miR-26b-5p	ACSL4	PPAR signaling pathway	1.500e-1	3.700e-4	False
hsa-miR-26b-5p	CD36	PPAR signaling pathway	1.500e-1	3.700e-4	False
hsa-miR-26b-5p	FADS2	PPAR signaling pathway	1.500e-1	3.700e-4	False
hsa-miR-26b-5p	PCK1	PPAR signaling pathway	1.500e-1	3.700e-4	False
hsa-miR-26b-5p	RXRB	PPAR signaling pathway	1.500e-1	3.700e-4	False
hsa-miR-26b-5p	SCP2	PPAR signaling pathway	1.500e-1	3.700e-4	False
hsa-miR-26b-5p	SLC27A6	PPAR signaling pathway	1.500e-1	3.700e-4	False
hsa-miR-494	CPT1A	PPAR signaling pathway	1.500e-1	3.700e-4	False
hsa-miR-494	GK	PPAR signaling pathway	1.500e-1	3.700e-4	False
hsa-miR-494	SCD5	PPAR signaling pathway	1.500e-1	3.700e-4	False
hsa-miR-335-5p	ACSL1	PPAR signaling pathway	1.500e-1	3.700e-4	False
hsa-miR-335-5p	ACSL3	PPAR signaling pathway	1.500e-1	3.700e-4	False
hsa-miR-335-5p	ACSL5	PPAR signaling pathway	1.500e-1	3.700e-4	False
hsa-miR-335-5p	CD36	PPAR signaling pathway	1.500e-1	3.700e-4	False
hsa-miR-335-5p	CPT1B	PPAR signaling pathway	1.500e-1	3.700e-4	False
hsa-miR-335-5p	CYP7A1	PPAR signaling pathway	1.500e-1	3.700e-4	False
hsa-miR-335-5p	FABP1	PPAR signaling pathway	1.500e-1	3.700e-4	False
hsa-miR-335-5p	FABP4	PPAR signaling pathway	1.500e-1	3.700e-4	False
hsa-miR-335-5p	FABP6	PPAR signaling pathway	1.500e-1	3.700e-4	False
hsa-miR-335-5p	FADS2	PPAR signaling pathway	1.500e-1	3.700e-4	False
hsa-miR-335-5p	PLTP	PPAR signaling pathway	1.500e-1	3.700e-4	False
hsa-miR-335-5p	PPARA	PPAR signaling pathway	1.500e-1	3.700e-4	False
hsa-miR-335-5p	RXRB	PPAR signaling pathway	1.500e-1	3.700e-4	False
hsa-miR-335-5p	SCD	PPAR signaling pathway	1.500e-1	3.700e-4	False
hsa-miR-335-5p	SLC27A1	PPAR signaling pathway	1.500e-1	3.700e-4	False
hsa-miR-335-5p	SLC27A6	PPAR signaling pathway	1.500e-1	3.700e-4	False
hsa-miR-26b-5p	HMGB1	Base excision repair	1.000e0	7.017e-2	False
hsa-miR-26b-5p	LIG1	Base excision repair	1.000e0	7.017e-2	False
hsa-miR-26b-5p	PARP4	Base excision repair	1.000e0	7.017e-2	False
hsa-miR-26b-5p	PCNA	Base excision repair	1.000e0	7.017e-2	False
hsa-miR-26b-5p	POLD4	Base excision repair	1.000e0	7.017e-2	False
hsa-miR-26b-5p	POLE3	Base excision repair	1.000e0	7.017e-2	False
hsa-miR-335-5p	NEIL1	Base excision repair	1.000e0	7.017e-2	False
hsa-miR-335-5p	POLD4	Base excision repair	1.000e0	7.017e-2	False
hsa-miR-10b-5p	GTF2H1	Nucleotide excision repair	2.320e-1	2.923e-2	False
hsa-miR-26b-5p	DDB2	Nucleotide excision repair	2.320e-1	2.923e-2	False
hsa-miR-26b-5p	ERCC8	Nucleotide excision repair	2.320e-1	2.923e-2	False
hsa-miR-26b-5p	LIG1	Nucleotide excision repair	2.320e-1	2.923e-2	False
hsa-miR-26b-5p	MNAT1	Nucleotide excision repair	2.320e-1	2.923e-2	False
hsa-miR-26b-5p	PCNA	Nucleotide excision repair	2.320e-1	2.923e-2	False
hsa-miR-26b-5p	POLD4	Nucleotide excision repair	2.320e-1	2.923e-2	False
hsa-miR-26b-5p	POLE3	Nucleotide excision repair	2.320e-1	2.923e-2	False
hsa-miR-26b-5p	RPA3	Nucleotide excision repair	2.320e-1	2.923e-2	False
hsa-miR-494	CUL4A	Nucleotide excision repair	2.320e-1	2.923e-2	False
hsa-miR-494	RAD23B	Nucleotide excision repair	2.320e-1	2.923e-2	False
hsa-miR-335-5p	POLD4	Nucleotide excision repair	2.320e-1	2.923e-2	False
hsa-miR-26b-5p	LIG1	Mismatch repair	6.079e-1	8.561e-2	False
hsa-miR-26b-5p	PCNA	Mismatch repair	6.079e-1	8.561e-2	False
hsa-miR-26b-5p	POLD4	Mismatch repair	6.079e-1	8.561e-2	False
hsa-miR-26b-5p	RPA3	Mismatch repair	6.079e-1	8.561e-2	False
hsa-miR-335-5p	POLD4	Mismatch repair	6.079e-1	8.561e-2	False
hsa-miR-26b-5p	POLD4	Homologous recombination	6.062e-1	1.623e-2	False
hsa-miR-26b-5p	RAD51C	Homologous recombination	6.062e-1	1.623e-2	False
hsa-miR-26b-5p	RAD51D	Homologous recombination	6.062e-1	1.623e-2	False
hsa-miR-26b-5p	RAD54L	Homologous recombination	6.062e-1	1.623e-2	False
hsa-miR-26b-5p	RPA3	Homologous recombination	6.062e-1	1.623e-2	False
hsa-miR-26b-5p	SHFM1	Homologous recombination	6.062e-1	1.623e-2	False
hsa-miR-26b-5p	XRCC2	Homologous recombination	6.062e-1	1.623e-2	False
hsa-miR-335-5p	POLD4	Homologous recombination	6.062e-1	1.623e-2	False
hsa-miR-26b-5p	LIG4	Non-homologous end-joining	1.425e-1	7.984e-2	False
hsa-miR-26b-5p	XRCC5	Non-homologous end-joining	1.425e-1	7.984e-2	False
hsa-miR-335-5p	POLM	Non-homologous end-joining	1.425e-1	7.984e-2	False
hsa-miR-26b-5p	FANCA	Fanconi anemia pathway	1.000e0	7.970e-2	False
hsa-miR-26b-5p	FANCC	Fanconi anemia pathway	1.000e0	7.970e-2	False
hsa-miR-26b-5p	RAD51C	Fanconi anemia pathway	1.000e0	7.970e-2	False
hsa-miR-26b-5p	RMI1	Fanconi anemia pathway	1.000e0	7.970e-2	False
hsa-miR-26b-5p	RPA3	Fanconi anemia pathway	1.000e0	7.970e-2	False
hsa-miR-335-5p	BRCA1	Fanconi anemia pathway	1.000e0	7.970e-2	False
hsa-miR-335-5p	FANCA	Fanconi anemia pathway	1.000e0	7.970e-2	False
hsa-miR-335-5p	POLK	Fanconi anemia pathway	1.000e0	7.970e-2	False
hsa-miR-335-5p	POLN	Fanconi anemia pathway	1.000e0	7.970e-2	False
hsa-miR-126-3p	CRK	MAPK signaling pathway	2.693e-1	5.770e-3	False
hsa-miR-126-3p	KRAS	MAPK signaling pathway	2.693e-1	5.770e-3	False
hsa-miR-126-3p	PTPN7	MAPK signaling pathway	2.693e-1	5.770e-3	False
hsa-miR-140-3p	BDNF	MAPK signaling pathway	2.693e-1	5.770e-3	False
hsa-miR-140-3p	CACNA1C	MAPK signaling pathway	2.693e-1	5.770e-3	False
hsa-miR-140-3p	FGF9	MAPK signaling pathway	2.693e-1	5.770e-3	False
hsa-miR-140-3p	MAPK8	MAPK signaling pathway	2.693e-1	5.770e-3	False
hsa-miR-140-3p	PAK2	MAPK signaling pathway	2.693e-1	5.770e-3	False
hsa-miR-140-3p	PPM1A	MAPK signaling pathway	2.693e-1	5.770e-3	False
hsa-miR-140-3p	RAP1B	MAPK signaling pathway	2.693e-1	5.770e-3	False
hsa-miR-140-3p	RPS6KA3	MAPK signaling pathway	2.693e-1	5.770e-3	False
hsa-miR-140-3p	RRAS2	MAPK signaling pathway	2.693e-1	5.770e-3	False
hsa-miR-140-3p	SOS1	MAPK signaling pathway	2.693e-1	5.770e-3	False
hsa-miR-140-3p	TAB2	MAPK signaling pathway	2.693e-1	5.770e-3	False
hsa-miR-140-3p	ZAK	MAPK signaling pathway	2.693e-1	5.770e-3	False
hsa-miR-10b-5p	BDNF	MAPK signaling pathway	2.693e-1	5.770e-3	False
hsa-miR-10b-5p	CRK	MAPK signaling pathway	2.693e-1	5.770e-3	False
hsa-miR-10b-5p	HSPA1B	MAPK signaling pathway	2.693e-1	5.770e-3	True
hsa-miR-10b-5p	MAP3K7	MAPK signaling pathway	2.693e-1	5.770e-3	False
hsa-miR-10b-5p	MAP4K4	MAPK signaling pathway	2.693e-1	5.770e-3	False
hsa-miR-10b-5p	NF1	MAPK signaling pathway	2.693e-1	5.770e-3	False
hsa-miR-10b-5p	PLA2G4F	MAPK signaling pathway	2.693e-1	5.770e-3	False
hsa-miR-10b-5p	PPP3CB	MAPK signaling pathway	2.693e-1	5.770e-3	False
hsa-miR-10b-5p	TP53	MAPK signaling pathway	2.693e-1	5.770e-3	False
hsa-miR-26b-5p	AKT1	MAPK signaling pathway	2.693e-1	5.770e-3	False
hsa-miR-26b-5p	ARRB1	MAPK signaling pathway	2.693e-1	5.770e-3	False
hsa-miR-26b-5p	ATF2	MAPK signaling pathway	2.693e-1	5.770e-3	False
hsa-miR-26b-5p	CACNA1C	MAPK signaling pathway	2.693e-1	5.770e-3	False
hsa-miR-26b-5p	CACNA1S	MAPK signaling pathway	2.693e-1	5.770e-3	False
hsa-miR-26b-5p	CACNB2	MAPK signaling pathway	2.693e-1	5.770e-3	False
hsa-miR-26b-5p	CACNB4	MAPK signaling pathway	2.693e-1	5.770e-3	False
hsa-miR-26b-5p	CACNG3	MAPK signaling pathway	2.693e-1	5.770e-3	False
hsa-miR-26b-5p	CASP3	MAPK signaling pathway	2.693e-1	5.770e-3	False
hsa-miR-26b-5p	CDC25B	MAPK signaling pathway	2.693e-1	5.770e-3	False
hsa-miR-26b-5p	DUSP1	MAPK signaling pathway	2.693e-1	5.770e-3	False
hsa-miR-26b-5p	DUSP14	MAPK signaling pathway	2.693e-1	5.770e-3	False
hsa-miR-26b-5p	DUSP22	MAPK signaling pathway	2.693e-1	5.770e-3	False
hsa-miR-26b-5p	DUSP5	MAPK signaling pathway	2.693e-1	5.770e-3	False
hsa-miR-26b-5p	DUSP7	MAPK signaling pathway	2.693e-1	5.770e-3	False
hsa-miR-26b-5p	FASLG	MAPK signaling pathway	2.693e-1	5.770e-3	False
hsa-miR-26b-5p	FGF23	MAPK signaling pathway	2.693e-1	5.770e-3	False
hsa-miR-26b-5p	FGF9	MAPK signaling pathway	2.693e-1	5.770e-3	False
hsa-miR-26b-5p	FGFR3	MAPK signaling pathway	2.693e-1	5.770e-3	False
hsa-miR-26b-5p	GADD45A	MAPK signaling pathway	2.693e-1	5.770e-3	False
hsa-miR-26b-5p	HSPA1L	MAPK signaling pathway	2.693e-1	5.770e-3	False
hsa-miR-26b-5p	HSPA8	MAPK signaling pathway	2.693e-1	5.770e-3	False
hsa-miR-26b-5p	IL1R2	MAPK signaling pathway	2.693e-1	5.770e-3	True
hsa-miR-26b-5p	JUN	MAPK signaling pathway	2.693e-1	5.770e-3	False
hsa-miR-26b-5p	MAP2K4	MAPK signaling pathway	2.693e-1	5.770e-3	False
hsa-miR-26b-5p	MAP3K1	MAPK signaling pathway	2.693e-1	5.770e-3	False
hsa-miR-26b-5p	MAP3K12	MAPK signaling pathway	2.693e-1	5.770e-3	False
hsa-miR-26b-5p	MAP3K2	MAPK signaling pathway	2.693e-1	5.770e-3	False
hsa-miR-26b-5p	MAP4K3	MAPK signaling pathway	2.693e-1	5.770e-3	False
hsa-miR-26b-5p	MEF2C	MAPK signaling pathway	2.693e-1	5.770e-3	False
hsa-miR-26b-5p	MKNK1	MAPK signaling pathway	2.693e-1	5.770e-3	False
hsa-miR-26b-5p	MKNK2	MAPK signaling pathway	2.693e-1	5.770e-3	False
hsa-miR-26b-5p	MRAS	MAPK signaling pathway	2.693e-1	5.770e-3	False
hsa-miR-26b-5p	NFKB1	MAPK signaling pathway	2.693e-1	5.770e-3	False
hsa-miR-26b-5p	NLK	MAPK signaling pathway	2.693e-1	5.770e-3	False
hsa-miR-26b-5p	PAK1	MAPK signaling pathway	2.693e-1	5.770e-3	False
hsa-miR-26b-5p	PAK2	MAPK signaling pathway	2.693e-1	5.770e-3	False
hsa-miR-26b-5p	PDGFB	MAPK signaling pathway	2.693e-1	5.770e-3	False
hsa-miR-26b-5p	PDGFRA	MAPK signaling pathway	2.693e-1	5.770e-3	False
hsa-miR-26b-5p	PPM1B	MAPK signaling pathway	2.693e-1	5.770e-3	False
hsa-miR-26b-5p	PPP3CB	MAPK signaling pathway	2.693e-1	5.770e-3	False
hsa-miR-26b-5p	PPP3R1	MAPK signaling pathway	2.693e-1	5.770e-3	False
hsa-miR-26b-5p	RAP1A	MAPK signaling pathway	2.693e-1	5.770e-3	False
hsa-miR-26b-5p	RAP1B	MAPK signaling pathway	2.693e-1	5.770e-3	False
hsa-miR-26b-5p	RASGRF1	MAPK signaling pathway	2.693e-1	5.770e-3	False
hsa-miR-26b-5p	RELB	MAPK signaling pathway	2.693e-1	5.770e-3	False
hsa-miR-26b-5p	RPS6KA2	MAPK signaling pathway	2.693e-1	5.770e-3	False
hsa-miR-26b-5p	RPS6KA6	MAPK signaling pathway	2.693e-1	5.770e-3	False
hsa-miR-26b-5p	RRAS2	MAPK signaling pathway	2.693e-1	5.770e-3	False
hsa-miR-26b-5p	SRF	MAPK signaling pathway	2.693e-1	5.770e-3	False
hsa-miR-26b-5p	STMN1	MAPK signaling pathway	2.693e-1	5.770e-3	False
hsa-miR-494	BDNF	MAPK signaling pathway	2.693e-1	5.770e-3	False
hsa-miR-494	CACNA1C	MAPK signaling pathway	2.693e-1	5.770e-3	False
hsa-miR-494	FGF7	MAPK signaling pathway	2.693e-1	5.770e-3	False
hsa-miR-494	FGFR2	MAPK signaling pathway	2.693e-1	5.770e-3	False
hsa-miR-494	JUND	MAPK signaling pathway	2.693e-1	5.770e-3	False
hsa-miR-494	PDGFRA	MAPK signaling pathway	2.693e-1	5.770e-3	False
hsa-miR-494	PPM1B	MAPK signaling pathway	2.693e-1	5.770e-3	False
hsa-miR-494	RAP1B	MAPK signaling pathway	2.693e-1	5.770e-3	False
hsa-miR-494	RASGRF1	MAPK signaling pathway	2.693e-1	5.770e-3	False
hsa-miR-494	TAOK3	MAPK signaling pathway	2.693e-1	5.770e-3	False
hsa-miR-451a	AKT1	MAPK signaling pathway	2.693e-1	5.770e-3	False
hsa-miR-451a	MYC	MAPK signaling pathway	2.693e-1	5.770e-3	False
hsa-miR-335-5p	ARRB1	MAPK signaling pathway	2.693e-1	5.770e-3	False
hsa-miR-335-5p	ATF2	MAPK signaling pathway	2.693e-1	5.770e-3	False
hsa-miR-335-5p	CACNA1B	MAPK signaling pathway	2.693e-1	5.770e-3	False
hsa-miR-335-5p	CACNA2D4	MAPK signaling pathway	2.693e-1	5.770e-3	False
hsa-miR-335-5p	CACNB3	MAPK signaling pathway	2.693e-1	5.770e-3	False
hsa-miR-335-5p	CACNG1	MAPK signaling pathway	2.693e-1	5.770e-3	False
hsa-miR-335-5p	CACNG4	MAPK signaling pathway	2.693e-1	5.770e-3	False
hsa-miR-335-5p	CACNG8	MAPK signaling pathway	2.693e-1	5.770e-3	False
hsa-miR-335-5p	CD14	MAPK signaling pathway	2.693e-1	5.770e-3	False
hsa-miR-335-5p	CRKL	MAPK signaling pathway	2.693e-1	5.770e-3	False
hsa-miR-335-5p	DDIT3	MAPK signaling pathway	2.693e-1	5.770e-3	False
hsa-miR-335-5p	DUSP16	MAPK signaling pathway	2.693e-1	5.770e-3	False
hsa-miR-335-5p	DUSP22	MAPK signaling pathway	2.693e-1	5.770e-3	False
hsa-miR-335-5p	DUSP5	MAPK signaling pathway	2.693e-1	5.770e-3	False
hsa-miR-335-5p	DUSP6	MAPK signaling pathway	2.693e-1	5.770e-3	False
hsa-miR-335-5p	EGFR	MAPK signaling pathway	2.693e-1	5.770e-3	False
hsa-miR-335-5p	FGF10	MAPK signaling pathway	2.693e-1	5.770e-3	False
hsa-miR-335-5p	FGF11	MAPK signaling pathway	2.693e-1	5.770e-3	False
hsa-miR-335-5p	FGF16	MAPK signaling pathway	2.693e-1	5.770e-3	False
hsa-miR-335-5p	FGF17	MAPK signaling pathway	2.693e-1	5.770e-3	False
hsa-miR-335-5p	FGF23	MAPK signaling pathway	2.693e-1	5.770e-3	False
hsa-miR-335-5p	FGF4	MAPK signaling pathway	2.693e-1	5.770e-3	False
hsa-miR-335-5p	FGF8	MAPK signaling pathway	2.693e-1	5.770e-3	False
hsa-miR-335-5p	FOS	MAPK signaling pathway	2.693e-1	5.770e-3	False
hsa-miR-335-5p	HSPA1A	MAPK signaling pathway	2.693e-1	5.770e-3	True
hsa-miR-335-5p	HSPA1B	MAPK signaling pathway	2.693e-1	5.770e-3	True
hsa-miR-335-5p	HSPA1L	MAPK signaling pathway	2.693e-1	5.770e-3	False
hsa-miR-335-5p	IKBKB	MAPK signaling pathway	2.693e-1	5.770e-3	False
hsa-miR-335-5p	IL1A	MAPK signaling pathway	2.693e-1	5.770e-3	False
hsa-miR-335-5p	JUND	MAPK signaling pathway	2.693e-1	5.770e-3	False
hsa-miR-335-5p	MAP2K5	MAPK signaling pathway	2.693e-1	5.770e-3	False
hsa-miR-335-5p	MAP3K2	MAPK signaling pathway	2.693e-1	5.770e-3	False
hsa-miR-335-5p	MAP3K8	MAPK signaling pathway	2.693e-1	5.770e-3	False
hsa-miR-335-5p	MAPK1	MAPK signaling pathway	2.693e-1	5.770e-3	False
hsa-miR-335-5p	MAPK10	MAPK signaling pathway	2.693e-1	5.770e-3	False
hsa-miR-335-5p	MAX	MAPK signaling pathway	2.693e-1	5.770e-3	False
hsa-miR-335-5p	MKNK2	MAPK signaling pathway	2.693e-1	5.770e-3	False
hsa-miR-335-5p	MYC	MAPK signaling pathway	2.693e-1	5.770e-3	False
hsa-miR-335-5p	NR4A1	MAPK signaling pathway	2.693e-1	5.770e-3	False
hsa-miR-335-5p	NTF3	MAPK signaling pathway	2.693e-1	5.770e-3	False
hsa-miR-335-5p	NTRK2	MAPK signaling pathway	2.693e-1	5.770e-3	False
hsa-miR-335-5p	PPP3R2	MAPK signaling pathway	2.693e-1	5.770e-3	False
hsa-miR-335-5p	PRKCG	MAPK signaling pathway	2.693e-1	5.770e-3	False
hsa-miR-335-5p	PTPN7	MAPK signaling pathway	2.693e-1	5.770e-3	False
hsa-miR-335-5p	RAPGEF2	MAPK signaling pathway	2.693e-1	5.770e-3	False
hsa-miR-335-5p	RASA1	MAPK signaling pathway	2.693e-1	5.770e-3	False
hsa-miR-335-5p	RASA2	MAPK signaling pathway	2.693e-1	5.770e-3	False
hsa-miR-335-5p	RASGRP1	MAPK signaling pathway	2.693e-1	5.770e-3	False
hsa-miR-335-5p	RPS6KA2	MAPK signaling pathway	2.693e-1	5.770e-3	False
hsa-miR-335-5p	RPS6KA6	MAPK signaling pathway	2.693e-1	5.770e-3	False
hsa-miR-335-5p	SOS2	MAPK signaling pathway	2.693e-1	5.770e-3	False
hsa-miR-335-5p	TGFB2	MAPK signaling pathway	2.693e-1	5.770e-3	False
hsa-miR-335-5p	TGFBR2	MAPK signaling pathway	2.693e-1	5.770e-3	False
hsa-miR-126-3p	CRK	ErbB signaling pathway	7.890e-2	2.372e-2	False
hsa-miR-126-3p	KRAS	ErbB signaling pathway	7.890e-2	2.372e-2	False
hsa-miR-126-3p	PIK3R2	ErbB signaling pathway	7.890e-2	2.372e-2	False
hsa-miR-140-3p	ABL2	ErbB signaling pathway	7.890e-2	2.372e-2	False
hsa-miR-140-3p	MAPK8	ErbB signaling pathway	7.890e-2	2.372e-2	False
hsa-miR-140-3p	NRG3	ErbB signaling pathway	7.890e-2	2.372e-2	False
hsa-miR-140-3p	PAK2	ErbB signaling pathway	7.890e-2	2.372e-2	False
hsa-miR-140-3p	SOS1	ErbB signaling pathway	7.890e-2	2.372e-2	False
hsa-miR-140-3p	TGFA	ErbB signaling pathway	7.890e-2	2.372e-2	False
hsa-miR-10b-5p	CAMK2B	ErbB signaling pathway	7.890e-2	2.372e-2	False
hsa-miR-10b-5p	CAMK2G	ErbB signaling pathway	7.890e-2	2.372e-2	False
hsa-miR-10b-5p	CDKN1A	ErbB signaling pathway	7.890e-2	2.372e-2	False
hsa-miR-10b-5p	CRK	ErbB signaling pathway	7.890e-2	2.372e-2	False
hsa-miR-10b-5p	PIK3CA	ErbB signaling pathway	7.890e-2	2.372e-2	False
hsa-miR-10b-5p	PIK3CD	ErbB signaling pathway	7.890e-2	2.372e-2	False
hsa-miR-26b-5p	AKT1	ErbB signaling pathway	7.890e-2	2.372e-2	False
hsa-miR-26b-5p	CBLC	ErbB signaling pathway	7.890e-2	2.372e-2	True
hsa-miR-26b-5p	GSK3B	ErbB signaling pathway	7.890e-2	2.372e-2	False
hsa-miR-26b-5p	JUN	ErbB signaling pathway	7.890e-2	2.372e-2	False
hsa-miR-26b-5p	MAP2K4	ErbB signaling pathway	7.890e-2	2.372e-2	False
hsa-miR-26b-5p	PAK1	ErbB signaling pathway	7.890e-2	2.372e-2	False
hsa-miR-26b-5p	PAK2	ErbB signaling pathway	7.890e-2	2.372e-2	False
hsa-miR-26b-5p	PAK6	ErbB signaling pathway	7.890e-2	2.372e-2	False
hsa-miR-26b-5p	PIK3CG	ErbB signaling pathway	7.890e-2	2.372e-2	False
hsa-miR-26b-5p	PIK3R3	ErbB signaling pathway	7.890e-2	2.372e-2	False
hsa-miR-26b-5p	RPS6KB2	ErbB signaling pathway	7.890e-2	2.372e-2	False
hsa-miR-494	CAMK2D	ErbB signaling pathway	7.890e-2	2.372e-2	False
hsa-miR-494	NRG3	ErbB signaling pathway	7.890e-2	2.372e-2	False
hsa-miR-494	SHC3	ErbB signaling pathway	7.890e-2	2.372e-2	False
hsa-miR-451a	AKT1	ErbB signaling pathway	7.890e-2	2.372e-2	False
hsa-miR-451a	MYC	ErbB signaling pathway	7.890e-2	2.372e-2	False
hsa-miR-335-5p	AREG	ErbB signaling pathway	7.890e-2	2.372e-2	False
hsa-miR-335-5p	AREGB	ErbB signaling pathway	7.890e-2	2.372e-2	False
hsa-miR-335-5p	CDKN1A	ErbB signaling pathway	7.890e-2	2.372e-2	False
hsa-miR-335-5p	CRKL	ErbB signaling pathway	7.890e-2	2.372e-2	False
hsa-miR-335-5p	EGFR	ErbB signaling pathway	7.890e-2	2.372e-2	False
hsa-miR-335-5p	EREG	ErbB signaling pathway	7.890e-2	2.372e-2	False
hsa-miR-335-5p	MAPK1	ErbB signaling pathway	7.890e-2	2.372e-2	False
hsa-miR-335-5p	MAPK10	ErbB signaling pathway	7.890e-2	2.372e-2	False
hsa-miR-335-5p	MYC	ErbB signaling pathway	7.890e-2	2.372e-2	False
hsa-miR-335-5p	PAK3	ErbB signaling pathway	7.890e-2	2.372e-2	False
hsa-miR-335-5p	PIK3CA	ErbB signaling pathway	7.890e-2	2.372e-2	False
hsa-miR-335-5p	PLCG2	ErbB signaling pathway	7.890e-2	2.372e-2	False
hsa-miR-335-5p	PRKCG	ErbB signaling pathway	7.890e-2	2.372e-2	False
hsa-miR-335-5p	SHC3	ErbB signaling pathway	7.890e-2	2.372e-2	False
hsa-miR-335-5p	SHC4	ErbB signaling pathway	7.890e-2	2.372e-2	False
hsa-miR-335-5p	SOS2	ErbB signaling pathway	7.890e-2	2.372e-2	False
hsa-miR-126-3p	KRAS	Ras signaling pathway	1.589e-1	5.570e-3	False
hsa-miR-126-3p	PIK3R2	Ras signaling pathway	1.589e-1	5.570e-3	False
hsa-miR-126-3p	TEK	Ras signaling pathway	1.589e-1	5.570e-3	False
hsa-miR-126-3p	VEGFA	Ras signaling pathway	1.589e-1	5.570e-3	False
hsa-miR-140-3p	ABL2	Ras signaling pathway	1.589e-1	5.570e-3	False
hsa-miR-140-3p	FGF9	Ras signaling pathway	1.589e-1	5.570e-3	False
hsa-miR-140-3p	MAPK8	Ras signaling pathway	1.589e-1	5.570e-3	False
hsa-miR-140-3p	PAK2	Ras signaling pathway	1.589e-1	5.570e-3	False
hsa-miR-140-3p	RAP1B	Ras signaling pathway	1.589e-1	5.570e-3	False
hsa-miR-140-3p	RRAS2	Ras signaling pathway	1.589e-1	5.570e-3	False
hsa-miR-140-3p	SOS1	Ras signaling pathway	1.589e-1	5.570e-3	False
hsa-miR-10b-5p	EPHA2	Ras signaling pathway	1.589e-1	5.570e-3	False
hsa-miR-10b-5p	FLT1	Ras signaling pathway	1.589e-1	5.570e-3	False
hsa-miR-10b-5p	NF1	Ras signaling pathway	1.589e-1	5.570e-3	False
hsa-miR-10b-5p	PIK3CA	Ras signaling pathway	1.589e-1	5.570e-3	False
hsa-miR-10b-5p	PIK3CD	Ras signaling pathway	1.589e-1	5.570e-3	False
hsa-miR-10b-5p	PLA2G4F	Ras signaling pathway	1.589e-1	5.570e-3	False
hsa-miR-10b-5p	RALBP1	Ras signaling pathway	1.589e-1	5.570e-3	False
hsa-miR-10b-5p	TIAM1	Ras signaling pathway	1.589e-1	5.570e-3	False
hsa-miR-26b-5p	AKT1	Ras signaling pathway	1.589e-1	5.570e-3	False
hsa-miR-26b-5p	EFNA2	Ras signaling pathway	1.589e-1	5.570e-3	False
hsa-miR-26b-5p	EFNA4	Ras signaling pathway	1.589e-1	5.570e-3	False
hsa-miR-26b-5p	EPHA2	Ras signaling pathway	1.589e-1	5.570e-3	False
hsa-miR-26b-5p	FASLG	Ras signaling pathway	1.589e-1	5.570e-3	False
hsa-miR-26b-5p	FGF23	Ras signaling pathway	1.589e-1	5.570e-3	False
hsa-miR-26b-5p	FGF9	Ras signaling pathway	1.589e-1	5.570e-3	False
hsa-miR-26b-5p	FGFR3	Ras signaling pathway	1.589e-1	5.570e-3	False
hsa-miR-26b-5p	FIGF	Ras signaling pathway	1.589e-1	5.570e-3	False
hsa-miR-26b-5p	GNB3	Ras signaling pathway	1.589e-1	5.570e-3	False
hsa-miR-26b-5p	GNB5	Ras signaling pathway	1.589e-1	5.570e-3	False
hsa-miR-26b-5p	HGF	Ras signaling pathway	1.589e-1	5.570e-3	False
hsa-miR-26b-5p	IGF1	Ras signaling pathway	1.589e-1	5.570e-3	False
hsa-miR-26b-5p	INSR	Ras signaling pathway	1.589e-1	5.570e-3	False
hsa-miR-26b-5p	MRAS	Ras signaling pathway	1.589e-1	5.570e-3	False
hsa-miR-26b-5p	NFKB1	Ras signaling pathway	1.589e-1	5.570e-3	False
hsa-miR-26b-5p	PAK1	Ras signaling pathway	1.589e-1	5.570e-3	False
hsa-miR-26b-5p	PAK2	Ras signaling pathway	1.589e-1	5.570e-3	False
hsa-miR-26b-5p	PAK6	Ras signaling pathway	1.589e-1	5.570e-3	False
hsa-miR-26b-5p	PDGFB	Ras signaling pathway	1.589e-1	5.570e-3	False
hsa-miR-26b-5p	PDGFRA	Ras signaling pathway	1.589e-1	5.570e-3	False
hsa-miR-26b-5p	PIK3CG	Ras signaling pathway	1.589e-1	5.570e-3	False
hsa-miR-26b-5p	PIK3R3	Ras signaling pathway	1.589e-1	5.570e-3	False
hsa-miR-26b-5p	RAP1A	Ras signaling pathway	1.589e-1	5.570e-3	False
hsa-miR-26b-5p	RAP1B	Ras signaling pathway	1.589e-1	5.570e-3	False
hsa-miR-26b-5p	RASAL2	Ras signaling pathway	1.589e-1	5.570e-3	False
hsa-miR-26b-5p	RASGRF1	Ras signaling pathway	1.589e-1	5.570e-3	False
hsa-miR-26b-5p	RRAS2	Ras signaling pathway	1.589e-1	5.570e-3	False
hsa-miR-494	FGF7	Ras signaling pathway	1.589e-1	5.570e-3	False
hsa-miR-494	FGFR2	Ras signaling pathway	1.589e-1	5.570e-3	False
hsa-miR-494	IGF1R	Ras signaling pathway	1.589e-1	5.570e-3	False
hsa-miR-494	PDGFRA	Ras signaling pathway	1.589e-1	5.570e-3	False
hsa-miR-494	PLA2G12B	Ras signaling pathway	1.589e-1	5.570e-3	False
hsa-miR-494	RAB5A	Ras signaling pathway	1.589e-1	5.570e-3	False
hsa-miR-494	RAP1B	Ras signaling pathway	1.589e-1	5.570e-3	False
hsa-miR-494	RASGRF1	Ras signaling pathway	1.589e-1	5.570e-3	False
hsa-miR-494	SHC3	Ras signaling pathway	1.589e-1	5.570e-3	False
hsa-miR-451a	AKT1	Ras signaling pathway	1.589e-1	5.570e-3	False
hsa-miR-335-5p	ANGPT4	Ras signaling pathway	1.589e-1	5.570e-3	False
hsa-miR-335-5p	CALML5	Ras signaling pathway	1.589e-1	5.570e-3	False
hsa-miR-335-5p	CALML6	Ras signaling pathway	1.589e-1	5.570e-3	False
hsa-miR-335-5p	CSF1	Ras signaling pathway	1.589e-1	5.570e-3	False
hsa-miR-335-5p	EFNA1	Ras signaling pathway	1.589e-1	5.570e-3	True
hsa-miR-335-5p	EFNA2	Ras signaling pathway	1.589e-1	5.570e-3	False
hsa-miR-335-5p	EFNA5	Ras signaling pathway	1.589e-1	5.570e-3	False
hsa-miR-335-5p	EGFR	Ras signaling pathway	1.589e-1	5.570e-3	False
hsa-miR-335-5p	ETS2	Ras signaling pathway	1.589e-1	5.570e-3	False
hsa-miR-335-5p	FGF10	Ras signaling pathway	1.589e-1	5.570e-3	False
hsa-miR-335-5p	FGF11	Ras signaling pathway	1.589e-1	5.570e-3	False
hsa-miR-335-5p	FGF16	Ras signaling pathway	1.589e-1	5.570e-3	False
hsa-miR-335-5p	FGF17	Ras signaling pathway	1.589e-1	5.570e-3	False
hsa-miR-335-5p	FGF23	Ras signaling pathway	1.589e-1	5.570e-3	False
hsa-miR-335-5p	FGF4	Ras signaling pathway	1.589e-1	5.570e-3	False
hsa-miR-335-5p	FGF8	Ras signaling pathway	1.589e-1	5.570e-3	False
hsa-miR-335-5p	FIGF	Ras signaling pathway	1.589e-1	5.570e-3	False
hsa-miR-335-5p	FLT1	Ras signaling pathway	1.589e-1	5.570e-3	False
hsa-miR-335-5p	FOXO4	Ras signaling pathway	1.589e-1	5.570e-3	False
hsa-miR-335-5p	GAB2	Ras signaling pathway	1.589e-1	5.570e-3	False
hsa-miR-335-5p	GNG8	Ras signaling pathway	1.589e-1	5.570e-3	False
hsa-miR-335-5p	GNGT1	Ras signaling pathway	1.589e-1	5.570e-3	False
hsa-miR-335-5p	GNGT2	Ras signaling pathway	1.589e-1	5.570e-3	False
hsa-miR-335-5p	HTR7	Ras signaling pathway	1.589e-1	5.570e-3	False
hsa-miR-335-5p	IGF1R	Ras signaling pathway	1.589e-1	5.570e-3	False
hsa-miR-335-5p	IKBKB	Ras signaling pathway	1.589e-1	5.570e-3	False
hsa-miR-335-5p	KDR	Ras signaling pathway	1.589e-1	5.570e-3	False
hsa-miR-335-5p	KIT	Ras signaling pathway	1.589e-1	5.570e-3	False
hsa-miR-335-5p	MAPK1	Ras signaling pathway	1.589e-1	5.570e-3	False
hsa-miR-335-5p	MAPK10	Ras signaling pathway	1.589e-1	5.570e-3	False
hsa-miR-335-5p	MLLT4	Ras signaling pathway	1.589e-1	5.570e-3	False
hsa-miR-335-5p	NGFR	Ras signaling pathway	1.589e-1	5.570e-3	False
hsa-miR-335-5p	PAK3	Ras signaling pathway	1.589e-1	5.570e-3	False
hsa-miR-335-5p	PGF	Ras signaling pathway	1.589e-1	5.570e-3	False
hsa-miR-335-5p	PIK3CA	Ras signaling pathway	1.589e-1	5.570e-3	False
hsa-miR-335-5p	PLA2G10	Ras signaling pathway	1.589e-1	5.570e-3	False
hsa-miR-335-5p	PLA2G2E	Ras signaling pathway	1.589e-1	5.570e-3	False
hsa-miR-335-5p	PLCE1	Ras signaling pathway	1.589e-1	5.570e-3	False
hsa-miR-335-5p	PLCG2	Ras signaling pathway	1.589e-1	5.570e-3	False
hsa-miR-335-5p	PRKCG	Ras signaling pathway	1.589e-1	5.570e-3	False
hsa-miR-335-5p	RAB5B	Ras signaling pathway	1.589e-1	5.570e-3	False
hsa-miR-335-5p	RALGDS	Ras signaling pathway	1.589e-1	5.570e-3	False
hsa-miR-335-5p	RASA1	Ras signaling pathway	1.589e-1	5.570e-3	False
hsa-miR-335-5p	RASA2	Ras signaling pathway	1.589e-1	5.570e-3	False
hsa-miR-335-5p	RASA3	Ras signaling pathway	1.589e-1	5.570e-3	False
hsa-miR-335-5p	RASA4B	Ras signaling pathway	1.589e-1	5.570e-3	False
hsa-miR-335-5p	RASGRP1	Ras signaling pathway	1.589e-1	5.570e-3	False
hsa-miR-335-5p	RASSF5	Ras signaling pathway	1.589e-1	5.570e-3	False
hsa-miR-335-5p	RGL2	Ras signaling pathway	1.589e-1	5.570e-3	False
hsa-miR-335-5p	SHC3	Ras signaling pathway	1.589e-1	5.570e-3	False
hsa-miR-335-5p	SHC4	Ras signaling pathway	1.589e-1	5.570e-3	False
hsa-miR-335-5p	SOS2	Ras signaling pathway	1.589e-1	5.570e-3	False
hsa-miR-335-5p	TIAM1	Ras signaling pathway	1.589e-1	5.570e-3	False
hsa-miR-335-5p	VEGFA	Ras signaling pathway	1.589e-1	5.570e-3	False
hsa-miR-126-3p	CRK	Rap1 signaling pathway	2.682e-1	9.960e-3	False
hsa-miR-126-3p	KRAS	Rap1 signaling pathway	2.682e-1	9.960e-3	False
hsa-miR-126-3p	PIK3R2	Rap1 signaling pathway	2.682e-1	9.960e-3	False
hsa-miR-126-3p	TEK	Rap1 signaling pathway	2.682e-1	9.960e-3	False
hsa-miR-126-3p	VEGFA	Rap1 signaling pathway	2.682e-1	9.960e-3	False
hsa-miR-140-3p	ADCY6	Rap1 signaling pathway	2.682e-1	9.960e-3	False
hsa-miR-140-3p	ADCY9	Rap1 signaling pathway	2.682e-1	9.960e-3	False
hsa-miR-140-3p	FGF9	Rap1 signaling pathway	2.682e-1	9.960e-3	False
hsa-miR-140-3p	RAP1B	Rap1 signaling pathway	2.682e-1	9.960e-3	False
hsa-miR-10b-5p	ACTG1	Rap1 signaling pathway	2.682e-1	9.960e-3	False
hsa-miR-10b-5p	CRK	Rap1 signaling pathway	2.682e-1	9.960e-3	False
hsa-miR-10b-5p	EPHA2	Rap1 signaling pathway	2.682e-1	9.960e-3	False
hsa-miR-10b-5p	FLT1	Rap1 signaling pathway	2.682e-1	9.960e-3	False
hsa-miR-10b-5p	PIK3CA	Rap1 signaling pathway	2.682e-1	9.960e-3	False
hsa-miR-10b-5p	PIK3CD	Rap1 signaling pathway	2.682e-1	9.960e-3	False
hsa-miR-10b-5p	TIAM1	Rap1 signaling pathway	2.682e-1	9.960e-3	False
hsa-miR-26b-5p	AKT1	Rap1 signaling pathway	2.682e-1	9.960e-3	False
hsa-miR-26b-5p	ARAP2	Rap1 signaling pathway	2.682e-1	9.960e-3	False
hsa-miR-26b-5p	CDH1	Rap1 signaling pathway	2.682e-1	9.960e-3	False
hsa-miR-26b-5p	CNR1	Rap1 signaling pathway	2.682e-1	9.960e-3	False
hsa-miR-26b-5p	DOCK4	Rap1 signaling pathway	2.682e-1	9.960e-3	False
hsa-miR-26b-5p	EFNA2	Rap1 signaling pathway	2.682e-1	9.960e-3	False
hsa-miR-26b-5p	EFNA4	Rap1 signaling pathway	2.682e-1	9.960e-3	False
hsa-miR-26b-5p	EPHA2	Rap1 signaling pathway	2.682e-1	9.960e-3	False
hsa-miR-26b-5p	FGF23	Rap1 signaling pathway	2.682e-1	9.960e-3	False
hsa-miR-26b-5p	FGF9	Rap1 signaling pathway	2.682e-1	9.960e-3	False
hsa-miR-26b-5p	FGFR3	Rap1 signaling pathway	2.682e-1	9.960e-3	False
hsa-miR-26b-5p	FIGF	Rap1 signaling pathway	2.682e-1	9.960e-3	False
hsa-miR-26b-5p	HGF	Rap1 signaling pathway	2.682e-1	9.960e-3	False
hsa-miR-26b-5p	ID1	Rap1 signaling pathway	2.682e-1	9.960e-3	False
hsa-miR-26b-5p	IGF1	Rap1 signaling pathway	2.682e-1	9.960e-3	False
hsa-miR-26b-5p	INSR	Rap1 signaling pathway	2.682e-1	9.960e-3	False
hsa-miR-26b-5p	ITGB2	Rap1 signaling pathway	2.682e-1	9.960e-3	False
hsa-miR-26b-5p	LPAR3	Rap1 signaling pathway	2.682e-1	9.960e-3	False
hsa-miR-26b-5p	MRAS	Rap1 signaling pathway	2.682e-1	9.960e-3	False
hsa-miR-26b-5p	PDGFB	Rap1 signaling pathway	2.682e-1	9.960e-3	False
hsa-miR-26b-5p	PDGFRA	Rap1 signaling pathway	2.682e-1	9.960e-3	False
hsa-miR-26b-5p	PFN2	Rap1 signaling pathway	2.682e-1	9.960e-3	False
hsa-miR-26b-5p	PIK3CG	Rap1 signaling pathway	2.682e-1	9.960e-3	False
hsa-miR-26b-5p	PIK3R3	Rap1 signaling pathway	2.682e-1	9.960e-3	False
hsa-miR-26b-5p	PLCB1	Rap1 signaling pathway	2.682e-1	9.960e-3	False
hsa-miR-26b-5p	PLCB2	Rap1 signaling pathway	2.682e-1	9.960e-3	False
hsa-miR-26b-5p	PLCB4	Rap1 signaling pathway	2.682e-1	9.960e-3	False
hsa-miR-26b-5p	RAP1A	Rap1 signaling pathway	2.682e-1	9.960e-3	False
hsa-miR-26b-5p	RAP1B	Rap1 signaling pathway	2.682e-1	9.960e-3	False
hsa-miR-26b-5p	RAPGEF4	Rap1 signaling pathway	2.682e-1	9.960e-3	False
hsa-miR-26b-5p	SIPA1	Rap1 signaling pathway	2.682e-1	9.960e-3	False
hsa-miR-494	ADCY6	Rap1 signaling pathway	2.682e-1	9.960e-3	False
hsa-miR-494	CNR1	Rap1 signaling pathway	2.682e-1	9.960e-3	False
hsa-miR-494	FGF7	Rap1 signaling pathway	2.682e-1	9.960e-3	False
hsa-miR-494	FGFR2	Rap1 signaling pathway	2.682e-1	9.960e-3	False
hsa-miR-494	GNAI3	Rap1 signaling pathway	2.682e-1	9.960e-3	False
hsa-miR-494	IGF1R	Rap1 signaling pathway	2.682e-1	9.960e-3	False
hsa-miR-494	PDGFRA	Rap1 signaling pathway	2.682e-1	9.960e-3	False
hsa-miR-494	PLCB1	Rap1 signaling pathway	2.682e-1	9.960e-3	False
hsa-miR-494	RAP1B	Rap1 signaling pathway	2.682e-1	9.960e-3	False
hsa-miR-494	SIPA1L3	Rap1 signaling pathway	2.682e-1	9.960e-3	False
hsa-miR-451a	AKT1	Rap1 signaling pathway	2.682e-1	9.960e-3	False
hsa-miR-335-5p	ADCY3	Rap1 signaling pathway	2.682e-1	9.960e-3	False
hsa-miR-335-5p	ADCY6	Rap1 signaling pathway	2.682e-1	9.960e-3	False
hsa-miR-335-5p	ADCY7	Rap1 signaling pathway	2.682e-1	9.960e-3	False
hsa-miR-335-5p	ANGPT4	Rap1 signaling pathway	2.682e-1	9.960e-3	False
hsa-miR-335-5p	CALML5	Rap1 signaling pathway	2.682e-1	9.960e-3	False
hsa-miR-335-5p	CALML6	Rap1 signaling pathway	2.682e-1	9.960e-3	False
hsa-miR-335-5p	CRKL	Rap1 signaling pathway	2.682e-1	9.960e-3	False
hsa-miR-335-5p	CSF1	Rap1 signaling pathway	2.682e-1	9.960e-3	False
hsa-miR-335-5p	CTNND1	Rap1 signaling pathway	2.682e-1	9.960e-3	False
hsa-miR-335-5p	EFNA1	Rap1 signaling pathway	2.682e-1	9.960e-3	True
hsa-miR-335-5p	EFNA2	Rap1 signaling pathway	2.682e-1	9.960e-3	False
hsa-miR-335-5p	EFNA5	Rap1 signaling pathway	2.682e-1	9.960e-3	False
hsa-miR-335-5p	EGFR	Rap1 signaling pathway	2.682e-1	9.960e-3	False
hsa-miR-335-5p	FGF10	Rap1 signaling pathway	2.682e-1	9.960e-3	False
hsa-miR-335-5p	FGF11	Rap1 signaling pathway	2.682e-1	9.960e-3	False
[truncated: 7,030 more rows]
