# Supplementary material for: Downregulation of miR-181b-5p Inhibits the Viability, Migration, and Glycolysis of Gallbladder Cancer by Upregulating PDHX Under Hypoxia
Source: Front Oncol. 2021 Aug 16;11:683725. doi: 10.3389/fonc.2021.683725 (PMC8415503; doi:10.3389/fonc.2021.683725)
Supplement: Supplementary file 3 [file DataSheet_1.zip › RNA seq raw data/mirPath Analysis/A vs B_dn miRNA up Gene/GeneNet/Node.txt]

Id	Class
hsa-miR-10b-5p	miRNA
DLAT	gene
HK1	gene
hsa-miR-26b-5p	miRNA
ADPGK	gene
PCK1	gene
PDHA2	gene
PDHX	gene
PFKP	gene
hsa-miR-494	miRNA
DLD	gene
hsa-miR-335-5p	miRNA
ACSS2	gene
ADH6	gene
ADH7	gene
ALDH2	gene
ALDOC	gene
FBP2	gene
GAPDHS	gene
GCK	gene
hsa-miR-10b-5p	miRNA
ACLY	gene
DLAT	gene
hsa-miR-26b-5p	miRNA
IDH2	gene
MDH1	gene
PCK1	gene
PDHA2	gene
PDHX	gene
SDHB	gene
hsa-miR-494	miRNA
CS	gene
DLD	gene
hsa-miR-335-5p	miRNA
IDH1	gene
OGDH	gene
OGDHL	gene
PC	gene
hsa-miR-26b-5p	miRNA
DERA	gene
G6PD	gene
PFKP	gene
PRPS2	gene
hsa-miR-335-5p	miRNA
ALDOC	gene
FBP2	gene
G6PD	gene
H6PD	gene
RGN	gene
TKTL1	gene
hsa-miR-10b-5p	miRNA
KL	gene
hsa-miR-26b-5p	miRNA
CRYL1	gene
GUSB	gene
UGDH	gene
UGT2A1	gene
hsa-miR-335-5p	miRNA
ALDH2	gene
KL	gene
UGDH	gene
UGT2B17	gene
UGT2B4	gene
hsa-miR-10b-5p	miRNA
HK1	gene
hsa-miR-26b-5p	miRNA
C12orf5	gene
FPGT	gene
GMDS	gene
KHK	gene
MPI	gene
MTMR1	gene
PFKFB2	gene
PFKFB3	gene
PFKP	gene
TSTA3	gene
hsa-miR-451a	miRNA
PMM2	gene
hsa-miR-335-5p	miRNA
ALDOC	gene
FBP2	gene
FPGT	gene
PFKFB4	gene
hsa-miR-10b-5p	miRNA
HK1	gene
hsa-miR-26b-5p	miRNA
B4GALT1	gene
GALK1	gene
GALT	gene
PFKP	gene
SI	gene
hsa-miR-335-5p	miRNA
GCK	gene
hsa-miR-26b-5p	miRNA
UGDH	gene
UGT2A1	gene
hsa-miR-335-5p	miRNA
ALDH2	gene
RGN	gene
UGDH	gene
UGT2B17	gene
UGT2B4	gene
hsa-miR-10b-5p	miRNA
FASN	gene
hsa-miR-335-5p	miRNA
ACACA	gene
hsa-miR-10b-5p	miRNA
ELOVL2	gene
ELOVL6	gene
hsa-miR-26b-5p	miRNA
ACAA2	gene
ELOVL2	gene
HADH	gene
PPT1	gene
hsa-miR-494	miRNA
ELOVL5	gene
hsa-miR-335-5p	miRNA
ACOT4	gene
ELOVL6	gene
hsa-miR-26b-5p	miRNA
ACAA2	gene
ACADM	gene
ACADS	gene
ACADSB	gene
ACSL3	gene
ACSL4	gene
CYP4A11	gene
CYP4A22	gene
HADH	gene
hsa-miR-494	miRNA
CPT1A	gene
hsa-miR-335-5p	miRNA
ACSL1	gene
ACSL3	gene
ACSL5	gene
ADH6	gene
ADH7	gene
ALDH2	gene
CPT1B	gene
hsa-miR-26b-5p	miRNA
OXCT1	gene
hsa-miR-494	miRNA
HMGCS1	gene
hsa-miR-335-5p	miRNA
HMGCS1	gene
hsa-miR-10b-5p	miRNA
LSS	gene
hsa-miR-26b-5p	miRNA
CYP24A1	gene
CYP27B1	gene
FDFT1	gene
MSMO1	gene
hsa-miR-335-5p	miRNA
CEL	gene
CYP51A1	gene
DHCR24	gene
DHCR7	gene
FDFT1	gene
HSD17B7	gene
LIPA	gene
LSS	gene
MSMO1	gene
SC5D	gene
SOAT2	gene
SQLE	gene
TM7SF2	gene
hsa-miR-26b-5p	miRNA
ACOX2	gene
CH25H	gene
SCP2	gene
hsa-miR-335-5p	miRNA
ACOT8	gene
BAAT	gene
CYP39A1	gene
CYP7A1	gene
CYP7B1	gene
HSD3B7	gene
hsa-miR-26b-5p	miRNA
COQ2	gene
hsa-miR-26b-5p	miRNA
CYP11B2	gene
HSD11B1	gene
HSD17B2	gene
HSD3B1	gene
UGT2A1	gene
hsa-miR-335-5p	miRNA
CYP19A1	gene
CYP21A2	gene
CYP2E1	gene
CYP3A5	gene
CYP7A1	gene
CYP7B1	gene
HSD11B1	gene
HSD17B3	gene
HSD17B7	gene
HSD3B2	gene
UGT2B17	gene
UGT2B4	gene
hsa-miR-10b-5p	miRNA
ND6	gene
hsa-miR-26b-5p	miRNA
ATP6AP1	gene
ATP6V0D1	gene
ATP6V1A	gene
COX5A	gene
COX7A2L	gene
COX8A	gene
NDUFA1	gene
NDUFA5	gene
NDUFB1	gene
NDUFB11	gene
NDUFB4	gene
NDUFB5	gene
NDUFS7	gene
NDUFS8	gene
SDHB	gene
UQCRC2	gene
hsa-miR-494	miRNA
ATP5G2	gene
NDUFA4	gene
NDUFC2	gene
hsa-miR-335-5p	miRNA
ATP6V0A1	gene
ATP6V0D2	gene
LHPP	gene
NDUFA4L2	gene
hsa-miR-140-3p	miRNA
ADCY6	gene
ADCY9	gene
PAPSS2	gene
hsa-miR-10b-5p	miRNA
PDE4A	gene
PDE7A	gene
PFAS	gene
POLR2A	gene
POLR2J3	gene
hsa-miR-26b-5p	miRNA
AK4	gene
NME5	gene
PDE11A	gene
PDE3B	gene
PDE4B	gene
POLA1	gene
POLD4	gene
POLE3	gene
POLR2F	gene
POLR2G	gene
POLR2H	gene
POLR3G	gene
PPAT	gene
PRPS2	gene
XDH	gene
hsa-miR-494	miRNA
ADCY6	gene
AK5	gene
ENPP1	gene
hsa-miR-335-5p	miRNA
ADCY3	gene
ADCY6	gene
ADCY7	gene
ADSSL1	gene
AK7	gene
AMPD3	gene
ENTPD3	gene
ENTPD4	gene
GUCY1A2	gene
NT5C1A	gene
PDE2A	gene
PDE4A	gene
PDE4D	gene
PDE5A	gene
PDE6G	gene
PDE6H	gene
PDE8B	gene
POLD4	gene
hsa-miR-26b-5p	miRNA
NAT1	gene
XDH	gene
hsa-miR-10b-5p	miRNA
POLR2A	gene
POLR2J3	gene
hsa-miR-26b-5p	miRNA
CAD	gene
CMPK1	gene
DCTD	gene
DCTPP1	gene
DHODH	gene
DUT	gene
NME5	gene
POLA1	gene
POLD4	gene
POLE3	gene
POLR2F	gene
POLR2G	gene
POLR2H	gene
POLR3G	gene
TK1	gene
TXNRD1	gene
TYMS	gene
hsa-miR-335-5p	miRNA
CDA	gene
ENTPD3	gene
ENTPD4	gene
NT5C1A	gene
POLD4	gene
TK2	gene
hsa-miR-26b-5p	miRNA
ALDH5A1	gene
ASNS	gene
CAD	gene
PPAT	gene
hsa-miR-494	miRNA
GPT2	gene
hsa-miR-335-5p	miRNA
ABAT	gene
ADSSL1	gene
AGXT2	gene
GFPT1	gene
GLS	gene
GLS2	gene
hsa-miR-26b-5p	miRNA
CTH	gene
PHGDH	gene
PSAT1	gene
hsa-miR-494	miRNA
CBS	gene
DLD	gene
hsa-miR-335-5p	miRNA
AGXT2	gene
AMT	gene
CTH	gene
DMGDH	gene
GNMT	gene
hsa-miR-126-3p	miRNA
DNMT1	gene
hsa-miR-140-3p	miRNA
AHCYL2	gene
hsa-miR-26b-5p	miRNA
ADI1	gene
CTH	gene
DNMT3B	gene
MAT2A	gene
MAT2B	gene
MDH1	gene
SMS	gene
hsa-miR-494	miRNA
CBS	gene
MAT2A	gene
hsa-miR-335-5p	miRNA
CTH	gene
DNMT3B	gene
MAT1A	gene
MAT2B	gene
hsa-miR-26b-5p	miRNA
ACAA2	gene
ACADM	gene
ACADS	gene
ACADSB	gene
AOX1	gene
HADH	gene
OXCT1	gene
PCCA	gene
PCCB	gene
hsa-miR-494	miRNA
DLD	gene
HMGCS1	gene
hsa-miR-335-5p	miRNA
ABAT	gene
ALDH2	gene
HMGCS1	gene
hsa-miR-140-3p	miRNA
SUV420H1	gene
hsa-miR-10b-5p	miRNA
SETD7	gene
WHSC1L1	gene
hsa-miR-26b-5p	miRNA
HADH	gene
KMT2C	gene
PLOD2	gene
SETD8	gene
SUV420H2	gene
WHSC1	gene
hsa-miR-494	miRNA
SETD7	gene
SUV39H2	gene
hsa-miR-335-5p	miRNA
ALDH2	gene
COLGALT2	gene
KMT2A	gene
KMT2C	gene
KMT2E	gene
OGDH	gene
OGDHL	gene
PLOD1	gene
SETD8	gene
hsa-miR-26b-5p	miRNA
AGMAT	gene
OTC	gene
SMS	gene
hsa-miR-494	miRNA
P4HA1	gene
hsa-miR-335-5p	miRNA
ALDH2	gene
CARNS1	gene
CNDP1	gene
GLS	gene
GLS2	gene
NOS3	gene
P4HA1	gene
P4HA3	gene
SAT1	gene
hsa-miR-140-3p	miRNA
HDC	gene
hsa-miR-335-5p	miRNA
ALDH2	gene
AMDHD1	gene
CARNS1	gene
CNDP1	gene
FTCD	gene
hsa-miR-26b-5p	miRNA
AOX1	gene
HGD	gene
PNMT	gene
TPO	gene
hsa-miR-451a	miRNA
MIF	gene
hsa-miR-335-5p	miRNA
ADH6	gene
ADH7	gene
DBH	gene
HGD	gene
TPO	gene
hsa-miR-451a	miRNA
MIF	gene
hsa-miR-335-5p	miRNA
PAH	gene
hsa-miR-26b-5p	miRNA
AOX1	gene
HADH	gene
hsa-miR-335-5p	miRNA
ALDH2	gene
OGDH	gene
OGDHL	gene
hsa-miR-335-5p	miRNA
PAH	gene
hsa-miR-26b-5p	miRNA
ACADM	gene
SMS	gene
hsa-miR-335-5p	miRNA
ABAT	gene
ALDH2	gene
CARNS1	gene
CNDP1	gene
MLYCD	gene
hsa-miR-335-5p	miRNA
BAAT	gene
GGT5	gene
hsa-miR-140-3p	miRNA
PAPSS2	gene
hsa-miR-26b-5p	miRNA
CTH	gene
TXNRD1	gene
hsa-miR-335-5p	miRNA
CTH	gene
SEPHS1	gene
hsa-miR-335-5p	miRNA
GGT5	gene
hsa-miR-335-5p	miRNA
GLS	gene
GLS2	gene
hsa-miR-26b-5p	miRNA
G6PD	gene
GPX4	gene
GSR	gene
GSTA1	gene
GSTP1	gene
GSTT2	gene
GSTT2B	gene
IDH2	gene
MGST3	gene
SMS	gene
hsa-miR-335-5p	miRNA
G6PD	gene
GGT5	gene
GPX2	gene
IDH1	gene
hsa-miR-10b-5p	miRNA
HK1	gene
KL	gene
hsa-miR-26b-5p	miRNA
AGL	gene
GUSB	gene
GYS1	gene
PGM2L1	gene
SI	gene
UGDH	gene
UGT2A1	gene
hsa-miR-494	miRNA
ENPP1	gene
hsa-miR-335-5p	miRNA
AMY1B	gene
AMY1C	gene
GCK	gene
KL	gene
PYGB	gene
PYGM	gene
TREH	gene
UGDH	gene
UGT2B17	gene
UGT2B4	gene
hsa-miR-140-3p	miRNA
RFT1	gene
hsa-miR-10b-5p	miRNA
STT3A	gene
hsa-miR-26b-5p	miRNA
ALG3	gene
ALG9	gene
B4GALT1	gene
DPM1	gene
FUT8	gene
MAN1A2	gene
MAN2A1	gene
MGAT4A	gene
RPN1	gene
ST6GAL2	gene
TUSC3	gene
hsa-miR-494	miRNA
FUT8	gene
hsa-miR-335-5p	miRNA
ALG12	gene
MAN1A1	gene
MGAT3	gene
MGAT4A	gene
ST6GAL1	gene
hsa-miR-26b-5p	miRNA
HEXA	gene
HEXB	gene
hsa-miR-335-5p	miRNA
MANBA	gene
hsa-miR-10b-5p	miRNA
GALNT1	gene
hsa-miR-26b-5p	miRNA
C1GALT1C1	gene
GALNT10	gene
GALNT11	gene
GALNT7	gene
hsa-miR-494	miRNA
GALNT1	gene
GALNT2	gene
GALNT7	gene
hsa-miR-335-5p	miRNA
B4GALT5	gene
GALNT1	gene
GALNT12	gene
GALNT16	gene
GALNT5	gene
GALNTL5	gene
GCNT3	gene
GCNT4	gene
ST6GALNAC1	gene
hsa-miR-10b-5p	miRNA
POMT2	gene
hsa-miR-26b-5p	miRNA
B4GALT1	gene
OGT	gene
POFUT2	gene
ST6GAL2	gene
hsa-miR-335-5p	miRNA
COLGALT2	gene
FUT9	gene
GXYLT1	gene
LFNG	gene
MFNG	gene
POFUT2	gene
ST6GAL1	gene
hsa-miR-10b-5p	miRNA
HK1	gene
hsa-miR-26b-5p	miRNA
AMDHD2	gene
FPGT	gene
GALK1	gene
GALT	gene
GMDS	gene
GNPNAT1	gene
HEXA	gene
HEXB	gene
MPI	gene
NAGK	gene
TSTA3	gene
UGDH	gene
hsa-miR-451a	miRNA
PMM2	gene
hsa-miR-335-5p	miRNA
FPGT	gene
GCK	gene
GFPT1	gene
UGDH	gene
hsa-miR-10b-5p	miRNA
HK1	gene
hsa-miR-335-5p	miRNA
GCK	gene
hsa-miR-26b-5p	miRNA
GUSB	gene
HEXA	gene
HEXB	gene
hsa-miR-335-5p	miRNA
GNS	gene
IDUA	gene
hsa-miR-10b-5p	miRNA
CHPF2	gene
hsa-miR-26b-5p	miRNA
CHPF	gene
CHST12	gene
CHST15	gene
CHST7	gene
CHSY1	gene
CSGALNACT2	gene
hsa-miR-335-5p	miRNA
CSGALNACT1	gene
UST	gene
hsa-miR-140-3p	miRNA
B3GNT1	gene
hsa-miR-26b-5p	miRNA
B4GALT1	gene
B4GALT4	gene
CHST4	gene
FUT8	gene
hsa-miR-494	miRNA
FUT8	gene
hsa-miR-335-5p	miRNA
CHST6	gene
hsa-miR-140-3p	miRNA
HS3ST5	gene
HS6ST2	gene
hsa-miR-10b-5p	miRNA
EXTL3	gene
HS6ST2	gene
hsa-miR-26b-5p	miRNA
EXT2	gene
hsa-miR-335-5p	miRNA
EXTL3	gene
HS6ST3	gene
NDST3	gene
hsa-miR-140-3p	miRNA
DGKE	gene
DGKG	gene
PPAP2B	gene
hsa-miR-10b-5p	miRNA
GK	gene
hsa-miR-26b-5p	miRNA
AGPAT3	gene
DAK	gene
DGAT1	gene
DGKI	gene
DGKZ	gene
PPAP2A	gene
hsa-miR-494	miRNA
GK	gene
hsa-miR-335-5p	miRNA
AGPAT3	gene
AGPAT4	gene
ALDH2	gene
CEL	gene
LIPG	gene
LPIN1	gene
LPIN2	gene
LPIN3	gene
PNLIP	gene
PNLIPRP2	gene
PNLIPRP3	gene
PNPLA3	gene
PPAP2B	gene
hsa-miR-140-3p	miRNA
PI4KB	gene
PIP4K2B	gene
PTEN	gene
hsa-miR-10b-5p	miRNA
PIK3CA	gene
PIK3CD	gene
hsa-miR-26b-5p	miRNA
CDIPT	gene
IMPAD1	gene
INPP5A	gene
INPP5B	gene
INPP5D	gene
INPP5J	gene
INPP5K	gene
MTM1	gene
PI4K2B	gene
PIK3CG	gene
PIP5K1C	gene
PLCB1	gene
PLCB2	gene
PLCB4	gene
PTEN	gene
hsa-miR-494	miRNA
PLCB1	gene
PTEN	gene
hsa-miR-335-5p	miRNA
INPPL1	gene
IPMK	gene
PIK3C2A	gene
PIK3C2B	gene
PIK3CA	gene
PIP5KL1	gene
PLCD1	gene
PLCD3	gene
PLCE1	gene
PLCG2	gene
hsa-miR-26b-5p	miRNA
PIGA	gene
hsa-miR-335-5p	miRNA
PIGN	gene
hsa-miR-140-3p	miRNA
DGKE	gene
DGKG	gene
PPAP2B	gene
hsa-miR-10b-5p	miRNA
PLA2G4F	gene
hsa-miR-26b-5p	miRNA
AGPAT3	gene
CDIPT	gene
DGKI	gene
DGKZ	gene
ETNK1	gene
LCAT	gene
LPCAT1	gene
PPAP2A	gene
TAZ	gene
hsa-miR-494	miRNA
CDS1	gene
PLA2G12B	gene
hsa-miR-335-5p	miRNA
AGPAT3	gene
AGPAT4	gene
CDS1	gene
CHAT	gene
GPD2	gene
LPCAT1	gene
LPIN1	gene
LPIN2	gene
LPIN3	gene
PCYT2	gene
PLA2G10	gene
PLA2G2E	gene
PLD3	gene
PLD4	gene
PNPLA6	gene
PPAP2B	gene
TAZ	gene
hsa-miR-140-3p	miRNA
PAFAH1B2	gene
PPAP2B	gene
hsa-miR-10b-5p	miRNA
PAFAH1B1	gene
PLA2G4F	gene
hsa-miR-26b-5p	miRNA
AGPS	gene
LPCAT1	gene
PPAP2A	gene
hsa-miR-494	miRNA
AGPS	gene
PLA2G12B	gene
hsa-miR-335-5p	miRNA
LPCAT1	gene
PLA2G10	gene
PLA2G2E	gene
PLA2G7	gene
PLD3	gene
PLD4	gene
PPAP2B	gene
hsa-miR-10b-5p	miRNA
PLA2G4F	gene
hsa-miR-26b-5p	miRNA
CYP4A11	gene
CYP4F8	gene
LTA4H	gene
PTGS2	gene
hsa-miR-494	miRNA
PLA2G12B	gene
hsa-miR-335-5p	miRNA
CYP2E1	gene
GGT5	gene
GPX2	gene
LTC4S	gene
PLA2G10	gene
PLA2G2E	gene
PTGDS	gene
PTGES	gene
PTGS2	gene
TBXAS1	gene
hsa-miR-10b-5p	miRNA
PLA2G4F	gene
hsa-miR-494	miRNA
PLA2G12B	gene
hsa-miR-335-5p	miRNA
CYP2E1	gene
PLA2G10	gene
PLA2G2E	gene
hsa-miR-10b-5p	miRNA
PLA2G4F	gene
hsa-miR-26b-5p	miRNA
FADS2	gene
hsa-miR-494	miRNA
PLA2G12B	gene
hsa-miR-335-5p	miRNA
FADS2	gene
PLA2G10	gene
PLA2G2E	gene
hsa-miR-140-3p	miRNA
PPAP2B	gene
hsa-miR-26b-5p	miRNA
ACER3	gene
CERK	gene
GAL3ST1	gene
PPAP2A	gene
SGMS1	gene
SGMS2	gene
SMPD3	gene
hsa-miR-494	miRNA
SGMS2	gene
hsa-miR-335-5p	miRNA
ARSA	gene
ASAH1	gene
B4GALT6	gene
CERS5	gene
PPAP2B	gene
SGMS2	gene
UGCG	gene
hsa-miR-140-3p	miRNA
B3GNT1	gene
hsa-miR-10b-5p	miRNA
FUT6	gene
hsa-miR-26b-5p	miRNA
B3GALT1	gene
B3GNT5	gene
B4GALT1	gene
B4GALT4	gene
GCNT2	gene
hsa-miR-494	miRNA
B3GALT2	gene
hsa-miR-335-5p	miRNA
B3GNT3	gene
B3GNT4	gene
B3GNT5	gene
FUT9	gene
GCNT2	gene
hsa-miR-140-3p	miRNA
B3GALNT1	gene
hsa-miR-26b-5p	miRNA
HEXA	gene
HEXB	gene
hsa-miR-335-5p	miRNA
FUT9	gene
hsa-miR-26b-5p	miRNA
HEXA	gene
HEXB	gene
SLC33A1	gene
hsa-miR-335-5p	miRNA
SLC33A1	gene
ST3GAL5	gene
hsa-miR-10b-5p	miRNA
DLAT	gene
hsa-miR-26b-5p	miRNA
HAGH	gene
MDH1	gene
PCK1	gene
PDHA2	gene
PDHX	gene
hsa-miR-494	miRNA
DLD	gene
hsa-miR-335-5p	miRNA
ACACA	gene
ACSS2	gene
ALDH2	gene
PC	gene
hsa-miR-26b-5p	miRNA
HAO1	gene
MDH1	gene
PCCA	gene
PCCB	gene
hsa-miR-494	miRNA
CS	gene
hsa-miR-26b-5p	miRNA
ACADM	gene
PCCA	gene
PCCB	gene
hsa-miR-335-5p	miRNA
ABAT	gene
ACACA	gene
ACSS2	gene
ACSS3	gene
ALDH2	gene
MLYCD	gene
hsa-miR-26b-5p	miRNA
ACADS	gene
ALDH5A1	gene
HADH	gene
OXCT1	gene
hsa-miR-494	miRNA
HMGCS1	gene
hsa-miR-335-5p	miRNA
ABAT	gene
ACSM1	gene
HMGCS1	gene
hsa-miR-26b-5p	miRNA
MTFMT	gene
MTHFS	gene
TYMS	gene
hsa-miR-335-5p	miRNA
AMT	gene
FTCD	gene
hsa-miR-26b-5p	miRNA
BLVRB	gene
hsa-miR-494	miRNA
ENPP1	gene
hsa-miR-26b-5p	miRNA
AOX1	gene
PSAT1	gene
hsa-miR-26b-5p	miRNA
AOX1	gene
NAMPT	gene
NMRK1	gene
NMRK2	gene
QPRT	gene
hsa-miR-494	miRNA
ENPP1	gene
NADK	gene
NMNAT2	gene
NNT	gene
hsa-miR-335-5p	miRNA
CD38	gene
NNT	gene
NT5C1A	gene
QPRT	gene
hsa-miR-26b-5p	miRNA
COASY	gene
PANK1	gene
PANK3	gene
VNN2	gene
hsa-miR-494	miRNA
ENPP1	gene
hsa-miR-335-5p	miRNA
VNN2	gene
hsa-miR-26b-5p	miRNA
LIAS	gene
hsa-miR-10b-5p	miRNA
ALPL	gene
hsa-miR-26b-5p	miRNA
ALPI	gene
GCH1	gene
GGH	gene
QDPR	gene
hsa-miR-335-5p	miRNA
GCH1	gene
hsa-miR-26b-5p	miRNA
AOX1	gene
CYP4A11	gene
DGAT1	gene
UGT2A1	gene
hsa-miR-335-5p	miRNA
ADH6	gene
ADH7	gene
CYP26A1	gene
CYP3A5	gene
DHRS3	gene
LRAT	gene
RDH5	gene
RPE65	gene
SDR16C5	gene
UGT2B17	gene
UGT2B4	gene
hsa-miR-140-3p	miRNA
EPRS	gene
hsa-miR-10b-5p	miRNA
UROD	gene
hsa-miR-26b-5p	miRNA
BLVRB	gene
FTH1	gene
GUSB	gene
HMOX1	gene
UGT2A1	gene
hsa-miR-335-5p	miRNA
HMOX1	gene
MMAB	gene
UGT2B17	gene
UGT2B4	gene
hsa-miR-140-3p	miRNA
PDSS2	gene
hsa-miR-26b-5p	miRNA
ICMT	gene
IDI1	gene
MVD	gene
PCYOX1	gene
PDSS2	gene
hsa-miR-494	miRNA
HMGCS1	gene
hsa-miR-335-5p	miRNA
HMGCR	gene
HMGCS1	gene
PCYOX1	gene
ZMPSTE24	gene
hsa-miR-26b-5p	miRNA
CA1	gene
CA2	gene
CA9	gene
hsa-miR-335-5p	miRNA
CA12	gene
CA14	gene
CA3	gene
CA5A	gene
CA5B	gene
hsa-miR-140-3p	miRNA
PAPSS2	gene
hsa-miR-26b-5p	miRNA
IMPAD1	gene
hsa-miR-140-3p	miRNA
EPRS	gene
hsa-miR-26b-5p	miRNA
CARS2	gene
MTFMT	gene
NARS2	gene
QARS	gene
RARS2	gene
WARS	gene
hsa-miR-26b-5p	miRNA
CYP2D6	gene
CYP2F1	gene
EPHX1	gene
GSTA1	gene
GSTP1	gene
GSTT2	gene
GSTT2B	gene
HSD11B1	gene
MGST3	gene
UGT2A1	gene
hsa-miR-335-5p	miRNA
ADH6	gene
ADH7	gene
CYP2E1	gene
CYP2F1	gene
CYP3A5	gene
HSD11B1	gene
SULT2A1	gene
UGT2B17	gene
UGT2B4	gene
hsa-miR-26b-5p	miRNA
AOX1	gene
CYP2D6	gene
FMO3	gene
GSTA1	gene
GSTP1	gene
GSTT2	gene
GSTT2B	gene
MGST3	gene
UGT2A1	gene
hsa-miR-335-5p	miRNA
ADH6	gene
ADH7	gene
CYP2E1	gene
CYP3A5	gene
UGT2B17	gene
UGT2B4	gene
hsa-miR-26b-5p	miRNA
GUSB	gene
NAT1	gene
TK1	gene
UGT2A1	gene
XDH	gene
hsa-miR-335-5p	miRNA
CDA	gene
TK2	gene
UGT2B17	gene
UGT2B4	gene
hsa-miR-140-3p	miRNA
FADS1	gene
SCD5	gene
hsa-miR-10b-5p	miRNA
ELOVL2	gene
ELOVL6	gene
hsa-miR-26b-5p	miRNA
ELOVL2	gene
FADS2	gene
hsa-miR-494	miRNA
ELOVL5	gene
SCD5	gene
hsa-miR-335-5p	miRNA
ACOT4	gene
BAAT	gene
ELOVL6	gene
FADS1	gene
FADS2	gene
SCD	gene
hsa-miR-126-3p	miRNA
DNMT1	gene
hsa-miR-140-3p	miRNA
AHCYL2	gene
B3GALNT1	gene
B3GNT1	gene
DGKE	gene
DGKG	gene
EPRS	gene
HDC	gene
PAFAH1B2	gene
PAPSS2	gene
PI4KB	gene
PPAP2B	gene
hsa-miR-10b-5p	miRNA
ACLY	gene
ALPL	gene
CHPF2	gene
DLAT	gene
EXTL3	gene
FASN	gene
FUT6	gene
GALNT1	gene
GK	gene
HK1	gene
KL	gene
LSS	gene
ND6	gene
PAFAH1B1	gene
PFAS	gene
PLA2G4F	gene
POLR2A	gene
POLR2J3	gene
STT3A	gene
UROD	gene
hsa-miR-26b-5p	miRNA
ACAA2	gene
ACADM	gene
ACADS	gene
ACADSB	gene
ACOX2	gene
ACSL3	gene
ACSL4	gene
ADI1	gene
ADPGK	gene
AGL	gene
AGMAT	gene
AGPAT3	gene
AGPS	gene
AK4	gene
ALDH5A1	gene
ALG3	gene
ALG9	gene
ALPI	gene
AOX1	gene
ASNS	gene
ATP6AP1	gene
ATP6V0D1	gene
ATP6V1A	gene
B3GALT1	gene
B3GNT5	gene
B4GALT1	gene
B4GALT4	gene
C1GALT1C1	gene
CAD	gene
CDIPT	gene
CHPF	gene
CHSY1	gene
CMPK1	gene
COASY	gene
COQ2	gene
COX5A	gene
COX8A	gene
CRYL1	gene
CSGALNACT2	gene
CTH	gene
CYP11B2	gene
CYP24A1	gene
CYP27B1	gene
CYP4A11	gene
CYP4F8	gene
DAK	gene
DCTD	gene
DCTPP1	gene
DGAT1	gene
DGKI	gene
DGKZ	gene
DHODH	gene
DNMT3B	gene
DPM1	gene
DUT	gene
ETNK1	gene
EXT2	gene
FDFT1	gene
FPGT	gene
FUT8	gene
G6PD	gene
GAL3ST1	gene
GALK1	gene
GALNT10	gene
GALNT11	gene
GALNT7	gene
GALT	gene
GCH1	gene
GCNT2	gene
GMDS	gene
GUSB	gene
HADH	gene
HAO1	gene
HEXA	gene
HEXB	gene
HGD	gene
HSD11B1	gene
HSD17B2	gene
HSD3B1	gene
IDH2	gene
IDI1	gene
IMPAD1	gene
INPP5A	gene
INPP5B	gene
INPP5J	gene
INPP5K	gene
KHK	gene
LIAS	gene
LPCAT1	gene
LTA4H	gene
MAN1A2	gene
MAN2A1	gene
MAT2A	gene
MAT2B	gene
MDH1	gene
MGAT4A	gene
MPI	gene
MSMO1	gene
MTHFS	gene
MTM1	gene
MVD	gene
NAT1	gene
NDUFA1	gene
NDUFA5	gene
NDUFB1	gene
NDUFB11	gene
NDUFB4	gene
NDUFB5	gene
NDUFS7	gene
NDUFS8	gene
NME5	gene
OTC	gene
PANK1	gene
PANK3	gene
PCCA	gene
PCCB	gene
PCK1	gene
PDHA2	gene
PDHX	gene
PFKP	gene
PHGDH	gene
PI4K2B	gene
PIGA	gene
PIP5K1C	gene
PLCB1	gene
PLCB2	gene
PLCB4	gene
PNMT	gene
POLA1	gene
POLD4	gene
POLE3	gene
POLG	gene
POLR2F	gene
POLR2G	gene
POLR2H	gene
POLR3G	gene
PON1	gene
PPAP2A	gene
PPAT	gene
PPT1	gene
PRPS2	gene
PSAT1	gene
PTGS2	gene
QARS	gene
QDPR	gene
QPRT	gene
RPN1	gene
SCP2	gene
SDHB	gene
SGMS1	gene
SGMS2	gene
SI	gene
SLC33A1	gene
SMPD3	gene
SMS	gene
ST6GAL2	gene
TK1	gene
TPO	gene
TSTA3	gene
TUSC3	gene
TYMS	gene
UGDH	gene
UGT2A1	gene
UQCRC2	gene
XDH	gene
hsa-miR-494	miRNA
AGPS	gene
AK5	gene
ATP5G2	gene
B3GALT2	gene
CBS	gene
CDS1	gene
CS	gene
DLD	gene
ENPP1	gene
FUT8	gene
GALNT1	gene
GALNT2	gene
GALNT7	gene
GK	gene
GPT2	gene
HMGCS1	gene
MAT2A	gene
NADK	gene
NDUFA4	gene
NDUFC2	gene
NMNAT2	gene
NNT	gene
P4HA1	gene
PLA2G12B	gene
PLCB1	gene
SGMS2	gene
hsa-miR-451a	miRNA
PMM2	gene
hsa-miR-335-5p	miRNA
ABAT	gene
ACACA	gene
ACOT4	gene
ACOT8	gene
ACSL1	gene
ACSL3	gene
ACSL5	gene
ACSM1	gene
ACSS2	gene
ACSS3	gene
ADH6	gene
ADH7	gene
ADSSL1	gene
AGPAT3	gene
AGPAT4	gene
AGXT2	gene
AK7	gene
ALDH2	gene
ALDOC	gene
ALG12	gene
AMDHD1	gene
AMPD3	gene
AMT	gene
AMY1B	gene
AMY1C	gene
ASAH1	gene
ATP6V0A1	gene
ATP6V0D2	gene
B3GNT3	gene
B3GNT4	gene
B3GNT5	gene
B4GALT6	gene
BAAT	gene
CD38	gene
CDA	gene
CDS1	gene
CEL	gene
CERS5	gene
CNDP1	gene
CSGALNACT1	gene
CTH	gene
CYP19A1	gene
CYP21A2	gene
CYP2E1	gene
CYP3A5	gene
CYP51A1	gene
CYP7A1	gene
DBH	gene
DHCR24	gene
DHCR7	gene
DHRS3	gene
DMGDH	gene
DNMT3B	gene
EXTL3	gene
FBP2	gene
FDFT1	gene
FPGT	gene
FTCD	gene
FUT9	gene
G6PD	gene
GALNT1	gene
GALNT12	gene
GALNT16	gene
GALNT5	gene
GALNTL5	gene
GAPDHS	gene
GCH1	gene
GCK	gene
GCNT2	gene
GCNT3	gene
GCNT4	gene
GFPT1	gene
GGT5	gene
GLS	gene
GLS2	gene
GNS	gene
H6PD	gene
HGD	gene
HMGCR	gene
HMGCS1	gene
HSD11B1	gene
HSD17B3	gene
HSD17B7	gene
HSD3B2	gene
HSD3B7	gene
IDH1	gene
IDUA	gene
KL	gene
LIPG	gene
LPCAT1	gene
LPIN1	gene
LPIN2	gene
LPIN3	gene
LSS	gene
LTC4S	gene
MAN1A1	gene
MAT1A	gene
MAT2B	gene
MGAT3	gene
MGAT4A	gene
MLYCD	gene
MMAB	gene
MSMO1	gene
NDST3	gene
NDUFA4L2	gene
NNT	gene
NOS3	gene
NT5C1A	gene
OGDH	gene
OGDHL	gene
P4HA1	gene
P4HA3	gene
PAH	gene
PC	gene
PCYT2	gene
PIGN	gene
PIK3C2A	gene
PIK3C2B	gene
PIP5KL1	gene
PLA2G10	gene
PLA2G2E	gene
PLA2G7	gene
PLCD1	gene
PLCD3	gene
PLCE1	gene
PLCG2	gene
PLD3	gene
PLD4	gene
PNLIP	gene
PNLIPRP2	gene
PNLIPRP3	gene
PNPLA3	gene
POLD4	gene
PON3	gene
PPAP2B	gene
PTGDS	gene
PTGES	gene
PTGS2	gene
PYGB	gene
PYGM	gene
QPRT	gene
RGN	gene
SAT1	gene
SC5D	gene
SEPHS1	gene
SGMS2	gene
SLC33A1	gene
SQLE	gene
ST3GAL5	gene
ST6GAL1	gene
ST6GALNAC1	gene
TBXAS1	gene
TK2	gene
TKTL1	gene
TM7SF2	gene
TPO	gene
TREH	gene
UGCG	gene
UGDH	gene
UGT2B17	gene
UGT2B4	gene
hsa-miR-10b-5p	miRNA
DLAT	gene
HK1	gene
hsa-miR-26b-5p	miRNA
ACADM	gene
ACADS	gene
DAK	gene
G6PD	gene
IDH2	gene
MDH1	gene
PCCA	gene
PCCB	gene
PDHA2	gene
PFKP	gene
PHGDH	gene
PRPS2	gene
PSAT1	gene
SDHB	gene
hsa-miR-494	miRNA
CS	gene
DLD	gene
GPT2	gene
hsa-miR-335-5p	miRNA
ACSS2	gene
ALDOC	gene
AMT	gene
FBP2	gene
G6PD	gene
GCK	gene
IDH1	gene
OGDH	gene
OGDHL	gene
PC	gene
RGN	gene
TKTL1	gene
hsa-miR-26b-5p	miRNA
IDH2	gene
hsa-miR-494	miRNA
CS	gene
GPT2	gene
hsa-miR-335-5p	miRNA
IDH1	gene
hsa-miR-140-3p	miRNA
FADS1	gene
SCD5	gene
hsa-miR-10b-5p	miRNA
ELOVL2	gene
ELOVL6	gene
FASN	gene
hsa-miR-26b-5p	miRNA
ACAA2	gene
ACADM	gene
ACADS	gene
ACADSB	gene
ACSL3	gene
ACSL4	gene
ELOVL2	gene
FADS2	gene
HADH	gene
PPT1	gene
hsa-miR-494	miRNA
CPT1A	gene
ELOVL5	gene
SCD5	gene
hsa-miR-335-5p	miRNA
ACACA	gene
ACSL1	gene
ACSL3	gene
ACSL5	gene
CPT1B	gene
ELOVL6	gene
FADS1	gene
FADS2	gene
SCD	gene
hsa-miR-335-5p	miRNA
RGN	gene
hsa-miR-26b-5p	miRNA
CTH	gene
IDH2	gene
MAT2A	gene
MAT2B	gene
OTC	gene
PFKP	gene
PHGDH	gene
PRPS2	gene
PSAT1	gene
hsa-miR-494	miRNA
CBS	gene
CS	gene
GPT2	gene
MAT2A	gene
hsa-miR-335-5p	miRNA
ALDOC	gene
CTH	gene
IDH1	gene
MAT1A	gene
MAT2B	gene
PAH	gene
PC	gene
TKTL1	gene
hsa-miR-140-3p	miRNA
ABCA1	gene
hsa-miR-10b-5p	miRNA
ABCG1	gene
hsa-miR-26b-5p	miRNA
ABCA1	gene
ABCA6	gene
ABCB6	gene
ABCC4	gene
ABCD1	gene
ABCD4	gene
ABCG2	gene
ABCG4	gene
hsa-miR-494	miRNA
CFTR	gene
hsa-miR-451a	miRNA
ABCB1	gene
hsa-miR-335-5p	miRNA
ABCA12	gene
ABCA3	gene
ABCA4	gene
ABCA5	gene
ABCA7	gene
ABCA8	gene
ABCB9	gene
ABCC11	gene
ABCC3	gene
ABCC5	gene
ABCC8	gene
ABCG8	gene
CFTR	gene
hsa-miR-10b-5p	miRNA
CSNK2A1	gene
XRN1	gene
hsa-miR-26b-5p	miRNA
GNL3	gene
GTPBP4	gene
IMP3	gene
NMD3	gene
NOP10	gene
NVL	gene
POP4	gene
TAF9	gene
hsa-miR-494	miRNA
SPATA5	gene
hsa-miR-335-5p	miRNA
NXF3	gene
XRN1	gene
hsa-miR-140-3p	miRNA
FAU	gene
hsa-miR-10b-5p	miRNA
RPS8	gene
RPS9	gene
hsa-miR-26b-5p	miRNA
MRPL18	gene
MRPL22	gene
MRPS15	gene
MRPS16	gene
MRPS2	gene
RPL28	gene
RPL39	gene
RPL6	gene
RPLP1	gene
hsa-miR-140-3p	miRNA
NUP153	gene
NUP188	gene
hsa-miR-10b-5p	miRNA
EIF1	gene
FXR2	gene
PABPC1	gene
UBE2I	gene
hsa-miR-26b-5p	miRNA
EEF1A1	gene
EIF1AX	gene
EIF1AY	gene
EIF2B1	gene
EIF2S1	gene
EIF3A	gene
EIF4A1	gene
EIF4A3	gene
EIF4G2	gene
EIF5	gene
NCBP1	gene
NMD3	gene
NUP153	gene
NUP210	gene
NUP50	gene
POM121	gene
POM121C	gene
POP4	gene
RAE1	gene
SMN1	gene
SMN2	gene
THOC7	gene
UPF3B	gene
hsa-miR-494	miRNA
CYFIP2	gene
EIF1	gene
EIF5	gene
SAP18	gene
hsa-miR-335-5p	miRNA
EIF4A2	gene
FMR1	gene
NUP210	gene
NXF3	gene
PABPC1L	gene
RGPD4	gene
hsa-miR-140-3p	miRNA
PPP1CC	gene
hsa-miR-10b-5p	miRNA
DAZAP1	gene
PABPC1	gene
hsa-miR-26b-5p	miRNA
CPSF2	gene
EIF4A3	gene
ETF1	gene
GSPT2	gene
NCBP1	gene
PPP1CC	gene
PPP2R2A	gene
PPP2R5A	gene
SMG6	gene
UPF3B	gene
WDR33	gene
hsa-miR-494	miRNA
MSI1	gene
PPP2R2B	gene
PPP2R5E	gene
SAP18	gene
WDR82	gene
hsa-miR-335-5p	miRNA
ETF1	gene
GSPT1	gene
NXF3	gene
PABPC1L	gene
PPP2R5A	gene
PPP2R5C	gene
SMG1	gene
SMG7	gene
hsa-miR-140-3p	miRNA
BTG1	gene
hsa-miR-10b-5p	miRNA
CNOT6	gene
PABPC1	gene
XRN1	gene
hsa-miR-26b-5p	miRNA
BTG1	gene
BTG2	gene
C1D	gene
CNOT4	gene
DDX6	gene
DIS3	gene
LSM1	gene
LSM3	gene
PAN3	gene
SKIV2L2	gene
TOB1	gene
hsa-miR-494	miRNA
DCP1B	gene
hsa-miR-335-5p	miRNA
DCP2	gene
PABPC1L	gene
XRN1	gene
hsa-miR-10b-5p	miRNA
POLR2A	gene
POLR2J3	gene
hsa-miR-26b-5p	miRNA
POLR2F	gene
POLR2G	gene
POLR2H	gene
POLR3G	gene
hsa-miR-140-3p	miRNA
TAF2	gene
TAF9B	gene
hsa-miR-10b-5p	miRNA
GTF2H1	gene
hsa-miR-26b-5p	miRNA
GTF2A2	gene
MNAT1	gene
TAF12	gene
TAF4B	gene
TAF5	gene
TAF9	gene
TAF9B	gene
hsa-miR-494	miRNA
GTF2E1	gene
TAF4B	gene
hsa-miR-335-5p	miRNA
TAF1	gene
TAF8	gene
hsa-miR-26b-5p	miRNA
DNA2	gene
LIG1	gene
MCM3	gene
PCNA	gene
POLA1	gene
POLD4	gene
POLE3	gene
RNASEH1	gene
RPA3	gene
hsa-miR-335-5p	miRNA
POLD4	gene
hsa-miR-126-3p	miRNA
RBMX	gene
hsa-miR-140-3p	miRNA
DDX5	gene
hsa-miR-10b-5p	miRNA
HNRNPK	gene
HSPA1B	gene
PRPF8	gene
RBM17	gene
SRSF1	gene
TRA2B	gene
hsa-miR-26b-5p	miRNA
BUD31	gene
CHERP	gene
EIF4A3	gene
HNRNPM	gene
HSPA1L	gene
HSPA8	gene
LSM3	gene
NCBP1	gene
PQBP1	gene
SF3B2	gene
SF3B3	gene
SMNDC1	gene
SNRNP70	gene
SNRPC	gene
SNRPD1	gene
SRSF6	gene
hsa-miR-494	miRNA
HNRNPA3	gene
PRPF40A	gene
hsa-miR-335-5p	miRNA
CRNKL1	gene
HNRNPA1	gene
HSPA1A	gene
HSPA1B	gene
HSPA1L	gene
PRPF38B	gene
PRPF40B	gene
hsa-miR-10b-5p	miRNA
PSMD11	gene
PSMD13	gene
hsa-miR-26b-5p	miRNA
IFNG	gene
POMP	gene
PSMB7	gene
PSMB8	gene
PSMC1	gene
PSMC4	gene
PSMC6	gene
PSMD7	gene
PSME1	gene
SHFM1	gene
hsa-miR-451a	miRNA
PSMB8	gene
hsa-miR-335-5p	miRNA
PSMB2	gene
hsa-miR-26b-5p	miRNA
OXA1L	gene
SEC61A2	gene
SEC61G	gene
SRP14	gene
SRP19	gene
SRP9	gene
SRPR	gene
hsa-miR-494	miRNA
SRP9	gene
hsa-miR-335-5p	miRNA
HSPA5	gene
SEC61A1	gene
SRPR	gene
hsa-miR-140-3p	miRNA
SCD5	gene
hsa-miR-10b-5p	miRNA
GK	gene
PPARA	gene
hsa-miR-26b-5p	miRNA
ACADM	gene
ACOX2	gene
ACSL3	gene
ACSL4	gene
CD36	gene
FADS2	gene
PCK1	gene
RXRB	gene
SCP2	gene
SLC27A6	gene
hsa-miR-494	miRNA
CPT1A	gene
GK	gene
SCD5	gene
hsa-miR-335-5p	miRNA
ACSL1	gene
ACSL3	gene
ACSL5	gene
CD36	gene
CPT1B	gene
CYP7A1	gene
FABP1	gene
FABP4	gene
FABP6	gene
FADS2	gene
PLTP	gene
PPARA	gene
RXRB	gene
SCD	gene
SLC27A1	gene
SLC27A6	gene
hsa-miR-26b-5p	miRNA
HMGB1	gene
LIG1	gene
PARP4	gene
PCNA	gene
POLD4	gene
POLE3	gene
hsa-miR-335-5p	miRNA
NEIL1	gene
POLD4	gene
hsa-miR-10b-5p	miRNA
GTF2H1	gene
hsa-miR-26b-5p	miRNA
DDB2	gene
ERCC8	gene
LIG1	gene
MNAT1	gene
PCNA	gene
POLD4	gene
POLE3	gene
RPA3	gene
hsa-miR-494	miRNA
CUL4A	gene
RAD23B	gene
hsa-miR-335-5p	miRNA
POLD4	gene
hsa-miR-26b-5p	miRNA
LIG1	gene
PCNA	gene
POLD4	gene
RPA3	gene
hsa-miR-335-5p	miRNA
POLD4	gene
hsa-miR-26b-5p	miRNA
POLD4	gene
RAD51C	gene
RAD51D	gene
RAD54L	gene
RPA3	gene
SHFM1	gene
XRCC2	gene
hsa-miR-335-5p	miRNA
POLD4	gene
hsa-miR-26b-5p	miRNA
LIG4	gene
XRCC5	gene
hsa-miR-335-5p	miRNA
POLM	gene
hsa-miR-26b-5p	miRNA
FANCA	gene
FANCC	gene
RAD51C	gene
RMI1	gene
RPA3	gene
hsa-miR-335-5p	miRNA
BRCA1	gene
FANCA	gene
POLK	gene
POLN	gene
hsa-miR-126-3p	miRNA
CRK	gene
KRAS	gene
PTPN7	gene
hsa-miR-140-3p	miRNA
BDNF	gene
CACNA1C	gene
FGF9	gene
MAPK8	gene
PAK2	gene
PPM1A	gene
RAP1B	gene
RPS6KA3	gene
RRAS2	gene
SOS1	gene
TAB2	gene
ZAK	gene
hsa-miR-10b-5p	miRNA
BDNF	gene
CRK	gene
HSPA1B	gene
MAP3K7	gene
MAP4K4	gene
NF1	gene
PLA2G4F	gene
PPP3CB	gene
TP53	gene
hsa-miR-26b-5p	miRNA
AKT1	gene
ARRB1	gene
ATF2	gene
CACNA1C	gene
CACNA1S	gene
CACNB2	gene
CACNB4	gene
CACNG3	gene
CASP3	gene
CDC25B	gene
DUSP1	gene
DUSP14	gene
DUSP22	gene
DUSP5	gene
DUSP7	gene
FASLG	gene
FGF23	gene
[truncated: 8,285 more rows]
