# Supplementary material for: Downregulation of miR-181b-5p Inhibits the Viability, Migration, and Glycolysis of Gallbladder Cancer by Upregulating PDHX Under Hypoxia
Source: Front Oncol. 2021 Aug 16;11:683725. doi: 10.3389/fonc.2021.683725 (PMC8415503; doi:10.3389/fonc.2021.683725)
Supplement: Supplementary file 3 [file DataSheet_1.zip › RNA seq raw data/mirPath Analysis/A vs B_dn miRNA up Gene/Pathway Statistics.xls]

## Sheet: Pathway Statistics
Pathway Statistics on the Target Genes of Differentialy Expressed miRNAs # Column A: Pathway, it represents the KEGG pathway name. # Column B: The number (k) of differentially expressed miRNAs. # Column C: The number (m) of miRNAs which has at least one target gene in the pathway. # Column D: The number (I) of total miRNAs (or background miRNAs). # Column E: The number (x) of differentially expre…
	Fisher Exact Test							Random Sampling		Differentially Expressed miRNAs
Pathway	Num of Diff miRNAs	Num of miRNAs in Pathway	Total miRNAs	Num of Diff miRNAs in Pathway	isEnriched	p-value	q-value	p-value	q-value	hsa-miR-126-3p	hsa-miR-140-3p	hsa-miR-10b-5p	hsa-miR-26b-5p	hsa-miR-494	hsa-miR-451a	hsa-miR-4487	hsa-miR-335-5p
Olfactory transduction	8	167	482	4	TRUE	0.456942	1	7e-05	0.01967			2	8	3			20
Biosynthesis of unsaturated fatty acids	8	119	482	5	TRUE	0.0248419	1	0.00022	0.03091		2	2	2	2			6
Tyrosine metabolism	8	55	482	3	TRUE	0.0520094	1	0.00029	0.03091				4		1		5
ABC transporters	8	140	482	6	TRUE	0.00897172	1	0.00029	0.03091		1	1	8	1	1		13
PPAR signaling pathway	8	177	482	5	TRUE	0.150045	1	0.00037	0.03091		1	2	10	3			16
Chemical carcinogenesis	8	78	482	3	TRUE	0.124243	1	0.00043	0.03091			1	10				10
Fat digestion and absorption	8	123	482	4	TRUE	0.212115	1	0.00044	0.03091		2		4	1			9
Steroid biosynthesis	8	51	482	3	TRUE	0.0426792	1	0.00046	0.03091			1	4				13
Neuroactive ligand-receptor interaction	8	251	482	6	TRUE	0.288375	1	0.00056	0.03091		4	7	28	5	1		52
Complement and coagulation cascades	8	123	482	4	TRUE	0.212115	1	0.00061	0.03091			1	7	1			19
Staphylococcus aureus infection	8	63	482	3	TRUE	0.0736314	1	0.00065	0.03091				5	1			13
Primary bile acid biosynthesis	8	39	482	2	TRUE	0.130993	1	0.00066	0.03091				3				6
Legionellosis	8	173	482	5	TRUE	0.142399	1	0.00067	0.03091		1	1	16	2			14
Metabolism of xenobiotics by cytochrome P450	8	56	482	2	TRUE	0.235545	1	0.0007	0.03091				10				9
Starch and sucrose metabolism	8	119	482	4	TRUE	0.107747	1	0.00077	0.03091			2	7	1			10
Drug metabolism	8	49	482	2	TRUE	0.190934	1	0.00085	0.03091				9				6
Pancreatic secretion	8	234	482	4	TRUE	1	1	0.00085	0.03091		4		18	7			24
Tuberculosis	8	262	482	6	TRUE	0.299988	1	0.00089	0.03091		4	4	25	5	2		29
Steroid hormone biosynthesis	8	57	482	2	TRUE	0.242036	1	0.0009	0.03091				5				12
Nicotinate and nicotinamide metabolism	8	67	482	3	TRUE	0.0858848	1	0.00095	0.03091				5	4			4
Cytokine-cytokine receptor interaction	8	261	482	6	TRUE	0.298598	1	0.00097	0.03091	2	3	2	35	5			60
Metabolic pathways	8	314	482	7	TRUE	0.271601	1	0.00099	0.03091	1	11	20	165	26	1		161
Bile secretion	8	200	482	5	TRUE	0.285517	1	0.00105	0.03091		2		13	2	1		16
Leishmaniasis	8	190	482	5	TRUE	0.273434	1	0.00115	0.03091		1	1	9	3			15
Insulin secretion	8	244	482	5	TRUE	0.72444	1	0.00117	0.03091		5	3	14	4			16
Antigen processing and presentation	8	172	482	5	TRUE	0.140614	1	0.0012	0.03091		2	1	10	1			13
Cell adhesion molecules (CAMs)	8	258	482	6	TRUE	0.294826	1	0.00122	0.03091	1	3	4	17	2			28
Inflammatory bowel disease (IBD)	8	175	482	5	TRUE	0.146121	1	0.00131	0.03091		1	1	8	2			16
Rheumatoid arthritis	8	197	482	5	TRUE	0.281194	1	0.00142	0.03091	3		1	11	1			19
Chemokine signaling pathway	8	275	482	7	TRUE	0.146086	1	0.00146	0.03091	4	5	4	27	7	1		43
Fatty acid metabolism	8	178	482	5	TRUE	0.152082	1	0.00148	0.03091		2	3	10	3			9
NF-kappa B signaling pathway	8	211	482	7	TRUE	0.0240723	1	0.00152	0.03091	2	2	3	13	1	1		14
Arachidonic acid metabolism	8	113	482	4	TRUE	0.0916383	1	0.00179	0.03091			1	4	1			10
Carbohydrate digestion and absorption	8	188	482	5	TRUE	0.271831	1	0.0019	0.03091	1		3	8		1		6
Leukocyte transendothelial migration	8	253	482	7	TRUE	0.0707493	1	0.00194	0.03091	3	2	3	14	6	2		25
Glutamatergic synapse	8	258	482	5	TRUE	0.729783	1	0.00211	0.03091		5	7	17	11			23
Jak-STAT signaling pathway	8	254	482	7	TRUE	0.0712194	1	0.00212	0.03091	2	3	2	27	4	2		26
Glycerolipid metabolism	8	163	482	5	TRUE	0.1269	1	0.00218	0.03091		3	1	6	1			13
Fructose and mannose metabolism	8	117	482	4	TRUE	0.102214	1	0.00233	0.03091			1	10		1		4
Glycosphingolipid biosynthesis	8	111	482	5	TRUE	0.0183469	1	0.00236	0.03091		1	1	5	1			5
Salivary secretion	8	221	482	5	TRUE	0.479008	1	0.00236	0.03091		3	1	14	3			25
Hematopoietic cell lineage	8	173	482	2	FALSE	0.717244	1	0.00237	0.03091				12				23
Taste transduction	8	84	482	4	TRUE	0.0343764	1	0.00244	0.03091		1		5	1			2
GABAergic synapse	8	239	482	5	TRUE	0.501016	1	0.00246	0.03091		6	2	14	6			17
Thyroid hormone synthesis	8	225	482	4	TRUE	1	1	0.00247	0.03091		3		13	2			18
Malaria	8	154	482	4	TRUE	0.445771	1	0.00247	0.03091	1		1	7				12
Autoimmune thyroid disease	8	73	482	3	TRUE	0.105988	1	0.00272	0.03091				4	1			8
Citrate cycle (TCA cycle)	8	129	482	4	TRUE	0.218823	1	0.00299	0.03091			2	6	2			4
Herpes simplex infection	8	246	482	5	TRUE	0.724748	1	0.00303	0.03091		4	7	28	6			23
Natural killer cell mediated cytotoxicity	8	234	482	6	TRUE	0.165021	1	0.0032	0.03091	2	1	3	15	1			20
Retinol metabolism	8	91	482	2	TRUE	1	1	0.00325	0.03091				4				11
Mineral absorption	8	190	482	4	TRUE	0.717831	1	0.00327	0.03091		1		10	2			9
Measles	8	245	482	7	TRUE	0.0683458	1	0.0034	0.03091	2	1	7	25	3	1		20
alpha-Linolenic acid metabolism	8	62	482	4	TRUE	0.0117077	1	0.00351	0.03091			1	1	1			3
Toll-like receptor signaling pathway	8	218	482	7	TRUE	0.0256607	1	0.00358	0.03091	1	2	3	12	2	1		18
Nicotine addiction	8	144	482	4	TRUE	0.247155	1	0.0036	0.03091			2	6	1			8
Influenza A	8	268	482	7	TRUE	0.0818038	1	0.00398	0.03091	1	1	4	27	4	1		31
Alzheimer's disease	8	255	482	5	TRUE	0.728017	1	0.0041	0.03091		4	1	34	6			13
Amoebiasis	8	231	482	6	TRUE	0.160914	1	0.00434	0.03091	1	1	3	23	4			22
Mucin type O-Glycan biosynthesis	8	147	482	4	TRUE	0.254615	1	0.0044	0.03091			1	4	3			9
Cysteine and methionine metabolism	8	157	482	5	TRUE	0.120167	1	0.00475	0.03091	1	1		7	2			4
Peroxisome	8	162	482	4	TRUE	0.451254	1	0.00477	0.03091	1			14	1			7
Cardiac muscle contraction	8	213	482	4	TRUE	1	1	0.00506	0.03091		2		14	1			10
Non-alcoholic fatty liver disease (NAFLD)	8	257	482	7	TRUE	0.0728569	1	0.0051	0.03091	2	1	4	31	3	1		16
Cholinergic synapse	8	267	482	7	TRUE	0.0807976	1	0.00528	0.03091	2	5	4	16	5	2		19
Asthma	8	58	482	3	TRUE	0.059659	1	0.00531	0.03091				1	1			5
Morphine addiction	8	241	482	5	TRUE	0.724267	1	0.00538	0.03091		3	3	13	4			18
Glycine, serine and threonine metabolism	8	81	482	3	TRUE	0.135814	1	0.0054	0.03091				3	2			5
Ovarian steroidogenesis	8	156	482	5	TRUE	0.119238	1	0.0055	0.03091		2	1	5	2			11
Ras signaling pathway	8	295	482	7	TRUE	0.158932	1	0.00557	0.03091	4	7	8	28	9	1		54
Basal cell carcinoma	8	222	482	5	TRUE	0.47972	1	0.00562	0.03091		2	2	8	5			11
Small cell lung cancer	8	248	482	7	TRUE	0.068965	1	0.00571	0.03091	3	4	6	26	3	3		13
MAPK signaling pathway	8	310	482	7	TRUE	0.269293	1	0.00577	0.03091	3	12	9	51	10	2		53
Graft-versus-host disease	8	86	482	3	TRUE	0.15607	1	0.00584	0.03091				5	1			5
Epstein-Barr virus infection	8	281	482	7	TRUE	0.147499	1	0.00604	0.03091	1	6	15	35	3	4		19
Type I diabetes mellitus	8	99	482	3	TRUE	0.370286	1	0.00611	0.03091				4	2			5
p53 signaling pathway	8	228	482	6	TRUE	0.157299	1	0.00624	0.03091	1	1	5	23	4			10
Carbon metabolism	8	189	482	4	TRUE	0.717465	1	0.00627	0.03091			2	14	3			12
Butanoate metabolism	8	75	482	3	TRUE	0.113131	1	0.00631	0.03091				4	1			3
Folate biosynthesis	8	46	482	3	TRUE	0.0324231	1	0.00631	0.03091			1	4				1
TNF signaling pathway	8	252	482	7	TRUE	0.070317	1	0.00632	0.03091	2	4	3	23	2	2		19
Amino sugar and nucleotide sugar metabolism	8	135	482	4	TRUE	0.228267	1	0.00633	0.03091			1	12		1		4
Vascular smooth muscle contraction	8	258	482	5	TRUE	0.729783	1	0.00647	0.03091		4	3	17	7			16
Regulation of autophagy	8	134	482	4	TRUE	0.226511	1	0.0065	0.03091		1		5	1			5
PI3K-Akt signaling pathway	8	305	482	7	TRUE	0.268085	1	0.00653	0.03091	6	9	11	62	10	5		71
Intestinal immune network for IgA production	8	119	482	4	TRUE	0.107747	1	0.00669	0.03091	1			4	1			7
HIF-1 signaling pathway	8	260	482	7	TRUE	0.0748366	1	0.00679	0.03091	3	2	9	21	2	2		18
Fatty acid degradation	8	110	482	3	TRUE	0.390832	1	0.00715	0.03091				9	1			7
Huntington's disease	8	268	482	5	TRUE	0.73802	1	0.00744	0.03091		3	5	33	8			11
Nitrogen metabolism	8	88	482	2	TRUE	0.642106	1	0.00755	0.03091				3				5
Phosphatidylinositol signaling system	8	235	482	6	TRUE	0.166499	1	0.00757	0.03091	1	5	2	19	3			14
Renin-angiotensin system	8	72	482	2	TRUE	0.612269	1	0.00762	0.03091				5				3
Pertussis	8	207	482	4	TRUE	0.729886	1	0.00773	0.03091		1		11	2			16
Hypertrophic cardiomyopathy (HCM)	8	233	482	6	TRUE	0.163598	1	0.00775	0.03091		2	2	17	2	1		20
Inositol phosphate metabolism	8	198	482	5	TRUE	0.28257	1	0.00785	0.03091		3	2	15	2			10
Linoleic acid metabolism	8	49	482	3	TRUE	0.0383891	1	0.00791	0.03091			1		1			3
African trypanosomiasis	8	123	482	4	TRUE	0.212115	1	0.00814	0.03091	1			7	2			3
Pentose phosphate pathway	8	76	482	2	TRUE	0.618068	1	0.00817	0.03091				4				6
Prion diseases	8	166	482	5	TRUE	0.130997	1	0.00819	0.03091		1	2	3	1			10
Retrograde endocannabinoid signaling	8	246	482	5	TRUE	0.724748	1	0.00822	0.03091		4	1	16	6			21
Porphyrin and chlorophyll metabolism	8	80	482	4	TRUE	0.0290417	1	0.00857	0.03091		1	1	5				4
Valine, leucine and isoleucine degradation	8	100	482	3	TRUE	0.371715	1	0.00859	0.03091				9	2			3
Glutathione metabolism	8	117	482	2	TRUE	1	1	0.00874	0.03091				10				4
Wnt signaling pathway	8	277	482	7	TRUE	0.146326	1	0.00879	0.03091	1	3	10	26	7	1		26
Circadian rhythm	8	180	482	5	TRUE	0.156305	1	0.00889	0.03091		1	2	8	5			10
Protein digestion and absorption	8	208	482	5	TRUE	0.299846	1	0.00895	0.03091		1	2	21	3			17
ECM-receptor interaction	8	222	482	5	TRUE	0.47972	1	0.0092	0.03091		3	4	19	1			21
Viral carcinogenesis	8	289	482	7	TRUE	0.152631	1	0.00921	0.03091	3	7	9	43	4	1		21
Lysosome	8	224	482	4	TRUE	1	1	0.0093	0.03091			3	19	2			20
Calcium signaling pathway	8	269	482	5	TRUE	0.739037	1	0.00938	0.03091		3	6	18	5			40
Osteoclast differentiation	8	257	482	7	TRUE	0.0728569	1	0.00942	0.03091	1	4	5	17	2	1		23
Pyruvate metabolism	8	115	482	4	TRUE	0.0968443	1	0.00945	0.03091			1	5	1			4
Allograft rejection	8	83	482	3	TRUE	0.143775	1	0.0096	0.03091				4	2			4
Serotonergic synapse	8	241	482	6	TRUE	0.284948	1	0.00965	0.03091	1	1	2	16	3			16
Ether lipid metabolism	8	149	482	5	TRUE	0.0637513	1	0.0098	0.03091		2	2	3	2			7
Protein processing in endoplasmic reticulum	8	267	482	6	TRUE	0.307925	1	0.00982	0.03091		8	2	31	6	1		29
Rap1 signaling pathway	8	302	482	7	TRUE	0.268243	1	0.00996	0.03091	5	4	7	31	10	1		44
Adrenergic signaling in cardiomyocytes	8	283	482	7	TRUE	0.148433	1	0.01008	0.03091	1	7	5	24	7	2		25
Pathways in cancer	8	312	482	7	TRUE	0.270297	1	0.01022	0.03091	6	12	14	62	12	5		62
Toxoplasmosis	8	246	482	7	TRUE	0.0685147	1	0.01026	0.03091	1	4	5	14	3	2		18
Estrogen signaling pathway	8	272	482	7	TRUE	0.146157	1	0.01044	0.03091	2	5	3	15	4	3		25
Long-term potentiation	8	260	482	6	TRUE	0.297274	1	0.01056	0.03091	1	4	3	15	4			14
Primary immunodeficiency	8	80	482	2	TRUE	0.625082	1	0.01063	0.03091				2				5
N-Glycan biosynthesis	8	173	482	5	TRUE	0.142399	1	0.01079	0.03091		1	1	11	1			5
Parkinson's disease	8	198	482	4	TRUE	0.722171	1	0.01101	0.03091			2	20	3			7
Hepatitis B	8	283	482	7	TRUE	0.148433	1	0.01112	0.03091	4	7	6	31	2	5		26
Terpenoid backbone biosynthesis	8	111	482	4	TRUE	0.0865962	1	0.01139	0.03091		1		5	1			4
Melanoma	8	260	482	7	TRUE	0.0748366	1	0.01159	0.03091	3	2	6	16	4	1		13
Chagas disease (American trypanosomiasis)	8	256	482	7	TRUE	0.0722731	1	0.01185	0.03091	1	1	3	19	4	1		17
Glycosphingolipid biosynthesis	8	42	482	3	TRUE	0.0253404	1	0.01188	0.03091		1		2				1
Dilated cardiomyopathy	8	240	482	6	TRUE	0.174697	1	0.01219	0.03091		4	2	13	2	1		20
Adipocytokine signaling pathway	8	241	482	7	TRUE	0.0680458	1	0.01254	0.03091	1	1	1	11	3	1		19
Phototransduction	8	104	482	3	TRUE	0.378347	1	0.01259	0.03091				1	1			7
NOD-like receptor signaling pathway	8	186	482	4	TRUE	0.716609	1	0.01314	0.03091		2	1	8				11
Proteasome	8	120	482	4	TRUE	0.110574	1	0.01321	0.03091			2	10		1		1
Vibrio cholerae infection	8	182	482	5	TRUE	0.268711	1	0.01383	0.03091		1	1	7	2			10
Focal adhesion	8	294	482	7	TRUE	0.157735	1	0.014	0.03091	3	8	8	40	10	2		39
Aldosterone-regulated sodium reabsorption	8	213	482	5	TRUE	0.475588	1	0.01409	0.03091	3		2	7	2			7
MicroRNAs in cancer	8	301	482	7	TRUE	0.167346	1	0.01422	0.03091	9	8	13	34	11	4		43
Propanoate metabolism	8	93	482	2	TRUE	1	1	0.01466	0.03091				3				6
Glycosaminoglycan biosynthesis	8	99	482	3	TRUE	0.370286	1	0.01499	0.03091			1	6				2
Glycolysis / Gluconeogenesis	8	153	482	4	TRUE	0.445412	1	0.01547	0.03091			2	5	1			8
Epithelial cell signaling in Helicobacter pylori infection	8	205	482	4	TRUE	0.727926	1	0.0155	0.03091		3		10	2			13
Histidine metabolism	8	48	482	2	TRUE	0.184708	1	0.01573	0.03091		1						5
Gastric acid secretion	8	242	482	5	TRUE	0.724286	1	0.01582	0.03091		2	2	9	5			14
beta-Alanine metabolism	8	80	482	2	TRUE	0.625082	1	0.01592	0.03091				2				5
Arrhythmogenic right ventricular cardiomyopathy (ARVC)	8	234	482	5	TRUE	0.493003	1	0.01594	0.03091		2	2	14	3			16
Transcriptional misregulation in cancer	8	286	482	7	TRUE	0.15027	1	0.01619	0.03091	2	3	7	28	6	2		41
Homologous recombination	8	66	482	2	TRUE	0.606239	1	0.01623	0.03091				7				1
Oxidative phosphorylation	8	177	482	4	TRUE	0.473096	1	0.01626	0.03091			1	16	3			4
Glycerophospholipid metabolism	8	213	482	5	TRUE	0.475588	1	0.01634	0.03091		3	1	9	2			17
Apoptosis	8	221	482	7	TRUE	0.0266273	1	0.01634	0.03091	1	1	4	17	1	2		8
Pentose and glucuronate interconversions	8	37	482	3	TRUE	0.0178677	1	0.01658	0.03091			1	4				5
Lysine degradation	8	187	482	5	TRUE	0.271135	1	0.01658	0.03091		1	2	6	2			9
Proteoglycans in cancer	8	303	482	7	TRUE	0.268117	1	0.01663	0.03091	3	11	13	28	7	4		46
mTOR signaling pathway	8	248	482	7	TRUE	0.068965	1	0.01703	0.03091	3	3	2	13	2	3		12
Caffeine metabolism	8	3	482	1	TRUE	0.0490709	1	0.0174	0.0311427				2
Oocyte meiosis	8	262	482	7	TRUE	0.0763474	1	0.01741	0.0311427	2	7	5	15	6	1		15
Ascorbate and aldarate metabolism	8	24	482	2	TRUE	0.0554049	1	0.01829	0.0323238				2				5
Alanine, aspartate and glutamate metabolism	8	128	482	3	TRUE	0.687624	1	0.01875	0.0329297				4	1			6
Glioma	8	263	482	7	TRUE	0.0771603	1	0.01897	0.0331091	3	3	8	11	5	1		13
Drug metabolism	8	67	482	2	TRUE	0.606999	1	0.01951	0.0338414				5				4
Endocrine and other factor-regulated calcium reabsorption	8	207	482	5	TRUE	0.297839	1	0.01956	0.0338414		4	1	10	2			5
Biosynthesis of amino acids	8	167	482	3	TRUE	1	1	0.02022	0.0346452				9	4			8
Prostate cancer	8	270	482	7	TRUE	0.083933	1	0.02039	0.0347248	4	5	6	22	5	2		12
Circadian entrainment	8	250	482	5	TRUE	0.725821	1	0.0207	0.0350404		4	2	10	5			20
B cell receptor signaling pathway	8	236	482	6	TRUE	0.168031	1	0.02075	0.0350404	2	1	3	12		1		13
Purine metabolism	8	236	482	5	TRUE	0.49604	1	0.0215	0.0359613		3	5	15	3			18
Axon guidance	8	278	482	6	TRUE	0.476662	1	0.02164	0.0359813	4	4	6	22	7			27
Maturity onset diabetes of the young	8	114	482	3	TRUE	0.400682	1	0.022	0.0363647			2	3				4
Hippo signaling pathway	8	282	482	7	TRUE	0.147937	1	0.02221	0.0364971	1	5	4	25	7	2		30
Phagosome	8	226	482	5	TRUE	0.483184	1	0.02287	0.0373632		1	3	12	4			19
Glycosaminoglycan degradation	8	68	482	2	TRUE	0.607861	1	0.02297	0.0373632				3				2
Other types of O-glycan biosynthesis	8	140	482	3	TRUE	0.696408	1	0.02298	0.0373632			1	4				7
Progesterone-mediated oocyte maturation	8	244	482	7	TRUE	0.0682146	1	0.02343	0.0376219	3	5	3	11	4	1		11
Insulin signaling pathway	8	279	482	7	TRUE	0.146797	1	0.02354	0.0376219	4	4	5	20	3	2		28
TGF-beta signaling pathway	8	243	482	6	TRUE	0.285085	1	0.02367	0.0376219		2	3	16	7	1		17
ErbB signaling pathway	8	265	482	7	TRUE	0.0789017	1	0.02372	0.0376219	3	6	6	11	3	2		16
Sphingolipid metabolism	8	146	482	4	TRUE	0.252067	1	0.02398	0.0376446		1		7	1			7
FoxO signaling pathway	8	283	482	7	TRUE	0.148433	1	0.024	0.0376446	4	5	7	26	7	2		23
Other glycan degradation	8	27	482	2	TRUE	0.0686956	1	0.02405	0.0376446				2				1
Regulation of actin cytoskeleton	8	296	482	6	TRUE	0.494603	1	0.02444	0.0377343	3	7	8	32	7			34
Amphetamine addiction	8	228	482	5	TRUE	0.485283	1	0.0246	0.0377738		4	4	9	3			9
Arginine and proline metabolism	8	132	482	3	TRUE	0.689769	1	0.02474	0.0377823				3	1			9
GnRH signaling pathway	8	263	482	7	TRUE	0.0771603	1	0.02505	0.0380489	1	5	3	13	4	1		16
Basal transcription factors	8	144	482	5	TRUE	0.0554752	1	0.02566	0.0387659		2	1	7	2			2
Notch signaling pathway	8	209	482	4	TRUE	0.731979	1	0.02569	0.0387659		4	4	5				9
Fatty acid elongation	8	114	482	4	TRUE	0.0942208	1	0.02575	0.0387659			2	4	1			2
Protein export	8	114	482	3	TRUE	0.400682	1	0.02643	0.0392954				7	1			3
Synthesis and degradation of ketone bodies	8	36	482	3	TRUE	0.0165534	1	0.02767	0.0409225				1	1			1
Hedgehog signaling pathway	8	206	482	5	TRUE	0.295892	1	0.02812	0.0413703		2	1	6	5			8
RIG-I-like receptor signaling pathway	8	188	482	5	TRUE	0.271831	1	0.02897	0.0423988		1	1	10	2			6
Proximal tubule bicarbonate reclamation	8	141	482	2	FALSE	1	1	0.02899	0.0423988				7				4
Nucleotide excision repair	8	137	482	4	TRUE	0.231991	1	0.02923	0.0423988			1	8	2			1
Pantothenate and CoA biosynthesis	8	87	482	3	TRUE	0.160259	1	0.02952	0.0425391				4	1			1
HTLV-I infection	8	296	482	7	TRUE	0.160187	1	0.02998	0.0429815	4	8	9	38	7	2		38
Melanogenesis	8	265	482	6	TRUE	0.304554	1	0.03144	0.0448459	1	4	3	13	5			17
Viral myocarditis	8	183	482	5	TRUE	0.269053	1	0.03254	0.0461805		2	1	10	1			5
Hepatitis C	8	259	482	7	TRUE	0.0741386	1	0.03262	0.0461805	2	2	5	9	2	1		23
Prolactin signaling pathway	8	239	482	7	TRUE	0.0362168	1	0.03329	0.0467725	2	2	2	13	3	1		14
Vitamin digestion and absorption	8	59	482	2	TRUE	0.255083	1	0.03372	0.0471409				2				3
Dopaminergic synapse	8	269	482	6	TRUE	0.311554	1	0.0339	0.0471579		6	3	17	7	1		18
Fc gamma R-mediated phagocytosis	8	249	482	7	TRUE	0.0692465	1	0.03697	0.0511752	2	3	4	13	1	1		13
Colorectal cancer	8	244	482	7	TRUE	0.0682146	1	0.03725	0.05131	2	2	3	11	2	3		11
Endometrial cancer	8	235	482	7	TRUE	0.0335027	1	0.03744	0.0513202	2	2	3	10	3	2		7
Neurotrophin signaling pathway	8	281	482	7	TRUE	0.147499	1	0.03761	0.0513202	4	6	7	17	5	2		22
VEGF signaling pathway	8	222	482	5	TRUE	0.47972	1	0.03865	0.0524669	3		4	7		1		10
Endocytosis	8	282	482	5	TRUE	1	1	0.03877	0.0524669		6	5	34	9			28
Systemic lupus erythematosus	8	180	482	4	TRUE	0.479089	1	0.03888	0.0524669			2	10	3			10
Salmonella infection	8	220	482	5	TRUE	0.478359	1	0.03952	0.0528815		1	2	10	1			17
Cytosolic DNA-sensing pathway	8	108	482	2	TRUE	1	1	0.04192	0.0558271				5				6
Pyrimidine metabolism	8	182	482	3	FALSE	1	1	0.04444	0.058904			2	17				6
Chronic myeloid leukemia	8	257	482	7	TRUE	0.0728569	1	0.04528	0.0597356	4	2	9	11	1	2		15
Spliceosome	8	236	482	6	TRUE	0.168031	1	0.04678	0.0614261	1	1	6	16	2			7
T cell receptor signaling pathway	8	248	482	6	TRUE	0.286629	1	0.04806	0.0628133	2	3	4	17		1		14
Bladder cancer	8	214	482	5	TRUE	0.475792	1	0.04837	0.0629258	3		4	6		3		9
Vasopressin-regulated water reabsorption	8	197	482	4	TRUE	0.721494	1	0.05184	0.0671292		5		4	2			6
Glycosaminoglycan biosynthesis	8	110	482	4	TRUE	0.0841368	1	0.05189	0.0671292		1		4	1			1
Galactose metabolism	8	108	482	3	TRUE	0.386351	1	0.05288	0.0678506			1	5				1
Cocaine addiction	8	194	482	5	TRUE	0.277463	1	0.05324	0.068002		3	3	6	2			3
Alcoholism	8	272	482	6	TRUE	0.475362	1	0.05465	0.0694871	1	5	5	14	4			18
Collecting duct acid secretion	8	96	482	2	TRUE	1	1	0.05488	0.0694871				3				3
Type II diabetes mellitus	8	216	482	6	TRUE	0.14784	1	0.05497	0.0694871	2	2	3	5	2			8
Tryptophan metabolism	8	60	482	2	TRUE	0.261635	1	0.05517	0.0694871				2				3
Synaptic vesicle cycle	8	201	482	3	FALSE	1	1	0.05617	0.0701501		4		9				6
One carbon pool by folate	8	69	482	2	TRUE	0.608822	1	0.05745	0.0714312				3				2
Ubiquitin mediated proteolysis	8	269	482	6	TRUE	0.311554	1	0.0579	0.0716736		5	5	23	7	1		13
Selenocompound metabolism	8	76	482	3	TRUE	0.116783	1	0.06009	0.0740583		1		2				2
Glycosphingolipid biosynthesis	8	74	482	2	TRUE	0.615006	1	0.06042	0.0741398				3				2
Acute myeloid leukemia	8	251	482	7	TRUE	0.0699225	1	0.0608	0.0742817	2	1	2	10	1	2		11
Gap junction	8	249	482	6	TRUE	0.287143	1	0.06319	0.0768675	1	4	1	9	4			16
Fc epsilon RI signaling pathway	8	239	482	7	TRUE	0.0362168	1	0.06427	0.0778443	2	2	3	8	1	1		9
Non-small cell lung cancer	8	246	482	7	TRUE	0.0685147	1	0.06814	0.0821774	3	3	5	8	1	1		10
Cell cycle	8	264	482	7	TRUE	0.0780117	1	0.06913	0.0830151	2	3	5	24	3	3		11
Bacterial invasion of epithelial cells	8	233	482	6	TRUE	0.163598	1	0.06951	0.0831162	2	2	4	13	2			7
Base excision repair	8	103	482	2	TRUE	1	1	0.07017	0.0835499				6				2
DNA replication	8	92	482	2	TRUE	1	1	0.07034	0.0835499				9				1
Adherens junction	8	260	482	5	TRUE	0.731144	1	0.07265	0.0857758		1	4	13	4			14
Thyroid cancer	8	205	482	6	TRUE	0.077143	1	0.07644	0.089873	1		1	8	1	1		3
Fanconi anemia pathway	8	129	482	2	FALSE	1	1	0.0797	0.0933154				5				4
Non-homologous end-joining	8	41	482	2	TRUE	0.142515	1	0.07984	0.0933154				2				1
Tight junction	8	274	482	7	TRUE	0.146052	1	0.08184	0.0950291	1	5	2	11	5	1		16
Mismatch repair	8	68	482	2	TRUE	0.607861	1	0.08561	0.0989976				4				1
Vitamin B6 metabolism	8	23	482	1	TRUE	0.325709	1	0.08741	0.100665				2
Renal cell carcinoma	8	251	482	7	TRUE	0.0699225	1	0.08758	0.100665	4	5	4	14	1	1		8
RNA polymerase	8	88	482	2	TRUE	0.642106	1	0.08806	0.100665			2	4
Riboflavin metabolism	8	24	482	2	TRUE	0.0554049	1	0.09079	0.103287				1	1
Glyoxylate and dicarboxylate metabolism	8	86	482	2	TRUE	0.637522	1	0.0925	0.104808				4	1
Amyotrophic lateral sclerosis (ALS)	8	203	482	6	TRUE	0.0747105	1	0.09442	0.106554		1	2	7	1	1		6
Butirosin and neomycin biosynthesis	8	31	482	2	TRUE	0.0879762	1	0.0982	0.110377			1					1
Pathogenic Escherichia coli infection	8	186	482	6	TRUE	0.0598204	1	0.10282	0.115109		2	2	3	1	1		8
Ribosome biogenesis in eukaryotes	8	142	482	4	TRUE	0.242495	1	0.10405	0.116024			2	8	1			2
Pancreatic cancer	8	252	482	6	TRUE	0.289094	1	0.10427	0.116024	4	2	6	9		1		11
Degradation of aromatic compounds	8	7	482	1	TRUE	0.111215	1	0.1126	0.124569								1
Long-term depression	8	234	482	5	TRUE	0.493003	1	0.11351	0.125084	1		1	6	3			9
Glycosaminoglycan biosynthesis	8	147	482	4	TRUE	0.254615	1	0.13168	0.144539		2	2	1				3
RNA transport	8	271	482	5	TRUE	0.74117	1	0.13954	0.152571		2	4	23	4			6
RNA degradation	8	225	482	5	TRUE	0.482226	1	0.16339	0.177956		1	3	11	1			3
mRNA surveillance pathway	8	255	482	5	TRUE	0.728017	1	0.16703	0.181218		1	2	11	5			8
SNARE interactions in vesicular transport	8	159	482	4	TRUE	0.448662	1	0.16786	0.181418		1		3	2			5
Aminoacyl-tRNA biosynthesis	8	99	482	2	TRUE	1	1	0.17579	0.18926		1		6
Sulfur metabolism	8	39	482	2	TRUE	0.130993	1	0.17808	0.190994		1		1
2-Oxocarboxylic acid metabolism	8	91	482	3	TRUE	0.36242	1	0.1784	0.190994				1	2			1
Lipoic acid metabolism	8	12	482	1	TRUE	0.183877	1	0.18517	0.197094				1
Dorso-ventral axis formation	8	186	482	4	TRUE	0.716609	1	0.20642	0.218883	1	2	1					7
Phenylalanine metabolism	8	42	482	2	TRUE	0.148374	1	0.2176	0.229871						1		1
Shigellosis	8	231	482	6	TRUE	0.160914	1	0.22114	0.232735	1	1	3	5	1			8
Fatty acid biosynthesis	8	49	482	2	TRUE	0.190934	1	0.23883	0.250415			1					1
D-Glutamine and D-glutamate metabolism	8	44	482	1	TRUE	1	1	0.24672	0.257726								2
Ribosome	8	145	482	3	TRUE	0.702	1	0.26974	0.280729		1	2	9
Taurine and hypotaurine metabolism	8	44	482	1	TRUE	1	1	0.28124	0.291618								2
Phenylalanine, tyrosine and tryptophan biosynthesis	8	22	482	1	TRUE	0.313775	1	0.31467	0.325082								1
Ubiquinone and other terpenoid-quinone biosynthesis	8	27	482	1	TRUE	0.37165	1	0.3729	0.383827				1
Cyanoamino acid metabolism	8	30	482	1	TRUE	0.404285	1	0.40323	0.413531								1
Glycosylphosphatidylinositol(GPI)-anchor biosynthesis	8	81	482	2	TRUE	0.627006	1	0.51839	0.5297				1				1
Valine, leucine and isoleucine biosynthesis	8	32	482	0	FALSE	0.667841	1	1	1
Lysine biosynthesis	8	6	482	0	FALSE	1	1	1	1
D-Arginine and D-ornithine metabolism	8	0	482	0	FALSE	1	1	1	1
Thiamine metabolism	8	24	482	0	FALSE	1	1	1	1
Biotin metabolism	8	6	482	0	FALSE	1	1	1	1
Sulfur relay system	8	46	482	0	FALSE	0.617867	1	1	1
