# Supplementary material for: Downregulation of miR-181b-5p Inhibits the Viability, Migration, and Glycolysis of Gallbladder Cancer by Upregulating PDHX Under Hypoxia
Source: Front Oncol. 2021 Aug 16;11:683725. doi: 10.3389/fonc.2021.683725 (PMC8415503; doi:10.3389/fonc.2021.683725)
Supplement: Supplementary file 3 [file DataSheet_1.zip › RNA seq raw data/mirPath Analysis/A vs B_dn miRNA up Gene/PathNet/Edge.txt]

Source	Target	NumOfTarget	FisherExact	RandomSampling	Type
hsa-miR-10b-5p	Glycolysis / Gluconeogenesis	2	4.454e-1	1.547e-2	Directed
hsa-miR-26b-5p	Glycolysis / Gluconeogenesis	5	4.454e-1	1.547e-2	Directed
hsa-miR-494	Glycolysis / Gluconeogenesis	1	4.454e-1	1.547e-2	Directed
hsa-miR-335-5p	Glycolysis / Gluconeogenesis	8	4.454e-1	1.547e-2	Directed
hsa-miR-10b-5p	Citrate cycle (TCA cycle)	2	2.188e-1	2.990e-3	Directed
hsa-miR-26b-5p	Citrate cycle (TCA cycle)	6	2.188e-1	2.990e-3	Directed
hsa-miR-494	Citrate cycle (TCA cycle)	2	2.188e-1	2.990e-3	Directed
hsa-miR-335-5p	Citrate cycle (TCA cycle)	4	2.188e-1	2.990e-3	Directed
hsa-miR-26b-5p	Pentose phosphate pathway	4	6.181e-1	8.170e-3	Directed
hsa-miR-335-5p	Pentose phosphate pathway	6	6.181e-1	8.170e-3	Directed
hsa-miR-10b-5p	Pentose and glucuronate interconversions	1	1.787e-2	1.658e-2	Directed
hsa-miR-26b-5p	Pentose and glucuronate interconversions	4	1.787e-2	1.658e-2	Directed
hsa-miR-335-5p	Pentose and glucuronate interconversions	5	1.787e-2	1.658e-2	Directed
hsa-miR-10b-5p	Fructose and mannose metabolism	1	1.022e-1	2.330e-3	Directed
hsa-miR-26b-5p	Fructose and mannose metabolism	10	1.022e-1	2.330e-3	Directed
hsa-miR-451a	Fructose and mannose metabolism	1	1.022e-1	2.330e-3	Directed
hsa-miR-335-5p	Fructose and mannose metabolism	4	1.022e-1	2.330e-3	Directed
hsa-miR-10b-5p	Galactose metabolism	1	3.864e-1	5.288e-2	Directed
hsa-miR-26b-5p	Galactose metabolism	5	3.864e-1	5.288e-2	Directed
hsa-miR-335-5p	Galactose metabolism	1	3.864e-1	5.288e-2	Directed
hsa-miR-26b-5p	Ascorbate and aldarate metabolism	2	5.540e-2	1.829e-2	Directed
hsa-miR-335-5p	Ascorbate and aldarate metabolism	5	5.540e-2	1.829e-2	Directed
hsa-miR-10b-5p	Fatty acid biosynthesis	1	1.909e-1	2.388e-1	Directed
hsa-miR-335-5p	Fatty acid biosynthesis	1	1.909e-1	2.388e-1	Directed
hsa-miR-10b-5p	Fatty acid elongation	2	9.422e-2	2.575e-2	Directed
hsa-miR-26b-5p	Fatty acid elongation	4	9.422e-2	2.575e-2	Directed
hsa-miR-494	Fatty acid elongation	1	9.422e-2	2.575e-2	Directed
hsa-miR-335-5p	Fatty acid elongation	2	9.422e-2	2.575e-2	Directed
hsa-miR-26b-5p	Fatty acid degradation	9	3.908e-1	7.150e-3	Directed
hsa-miR-494	Fatty acid degradation	1	3.908e-1	7.150e-3	Directed
hsa-miR-335-5p	Fatty acid degradation	7	3.908e-1	7.150e-3	Directed
hsa-miR-26b-5p	Synthesis and degradation of ketone bodies	1	1.655e-2	2.767e-2	Directed
hsa-miR-494	Synthesis and degradation of ketone bodies	1	1.655e-2	2.767e-2	Directed
hsa-miR-335-5p	Synthesis and degradation of ketone bodies	1	1.655e-2	2.767e-2	Directed
hsa-miR-10b-5p	Steroid biosynthesis	1	4.268e-2	4.600e-4	Directed
hsa-miR-26b-5p	Steroid biosynthesis	4	4.268e-2	4.600e-4	Directed
hsa-miR-335-5p	Steroid biosynthesis	13	4.268e-2	4.600e-4	Directed
hsa-miR-26b-5p	Primary bile acid biosynthesis	3	1.310e-1	6.600e-4	Directed
hsa-miR-335-5p	Primary bile acid biosynthesis	6	1.310e-1	6.600e-4	Directed
hsa-miR-26b-5p	Ubiquinone and other terpenoid-quinone biosynthesis	1	3.717e-1	3.729e-1	Directed
hsa-miR-26b-5p	Steroid hormone biosynthesis	5	2.420e-1	9.000e-4	Directed
hsa-miR-335-5p	Steroid hormone biosynthesis	12	2.420e-1	9.000e-4	Directed
hsa-miR-10b-5p	Oxidative phosphorylation	1	4.731e-1	1.626e-2	Directed
hsa-miR-26b-5p	Oxidative phosphorylation	16	4.731e-1	1.626e-2	Directed
hsa-miR-494	Oxidative phosphorylation	3	4.731e-1	1.626e-2	Directed
hsa-miR-335-5p	Oxidative phosphorylation	4	4.731e-1	1.626e-2	Directed
hsa-miR-140-3p	Purine metabolism	3	4.960e-1	2.150e-2	Directed
hsa-miR-10b-5p	Purine metabolism	5	4.960e-1	2.150e-2	Directed
hsa-miR-26b-5p	Purine metabolism	15	4.960e-1	2.150e-2	Directed
hsa-miR-494	Purine metabolism	3	4.960e-1	2.150e-2	Directed
hsa-miR-335-5p	Purine metabolism	18	4.960e-1	2.150e-2	Directed
hsa-miR-26b-5p	Caffeine metabolism	2	4.907e-2	1.740e-2	Directed
hsa-miR-10b-5p	Pyrimidine metabolism	2	1.000e0	4.444e-2	Directed
hsa-miR-26b-5p	Pyrimidine metabolism	17	1.000e0	4.444e-2	Directed
hsa-miR-335-5p	Pyrimidine metabolism	6	1.000e0	4.444e-2	Directed
hsa-miR-26b-5p	Alanine, aspartate and glutamate metabolism	4	6.876e-1	1.875e-2	Directed
hsa-miR-494	Alanine, aspartate and glutamate metabolism	1	6.876e-1	1.875e-2	Directed
hsa-miR-335-5p	Alanine, aspartate and glutamate metabolism	6	6.876e-1	1.875e-2	Directed
hsa-miR-26b-5p	Glycine, serine and threonine metabolism	3	1.358e-1	5.400e-3	Directed
hsa-miR-494	Glycine, serine and threonine metabolism	2	1.358e-1	5.400e-3	Directed
hsa-miR-335-5p	Glycine, serine and threonine metabolism	5	1.358e-1	5.400e-3	Directed
hsa-miR-126-3p	Cysteine and methionine metabolism	1	1.202e-1	4.750e-3	Directed
hsa-miR-140-3p	Cysteine and methionine metabolism	1	1.202e-1	4.750e-3	Directed
hsa-miR-26b-5p	Cysteine and methionine metabolism	7	1.202e-1	4.750e-3	Directed
hsa-miR-494	Cysteine and methionine metabolism	2	1.202e-1	4.750e-3	Directed
hsa-miR-335-5p	Cysteine and methionine metabolism	4	1.202e-1	4.750e-3	Directed
hsa-miR-26b-5p	Valine, leucine and isoleucine degradation	9	3.717e-1	8.590e-3	Directed
hsa-miR-494	Valine, leucine and isoleucine degradation	2	3.717e-1	8.590e-3	Directed
hsa-miR-335-5p	Valine, leucine and isoleucine degradation	3	3.717e-1	8.590e-3	Directed
hsa-miR-140-3p	Lysine degradation	1	2.711e-1	1.658e-2	Directed
hsa-miR-10b-5p	Lysine degradation	2	2.711e-1	1.658e-2	Directed
hsa-miR-26b-5p	Lysine degradation	6	2.711e-1	1.658e-2	Directed
hsa-miR-494	Lysine degradation	2	2.711e-1	1.658e-2	Directed
hsa-miR-335-5p	Lysine degradation	9	2.711e-1	1.658e-2	Directed
hsa-miR-26b-5p	Arginine and proline metabolism	3	6.898e-1	2.474e-2	Directed
hsa-miR-494	Arginine and proline metabolism	1	6.898e-1	2.474e-2	Directed
hsa-miR-335-5p	Arginine and proline metabolism	9	6.898e-1	2.474e-2	Directed
hsa-miR-140-3p	Histidine metabolism	1	1.847e-1	1.573e-2	Directed
hsa-miR-335-5p	Histidine metabolism	5	1.847e-1	1.573e-2	Directed
hsa-miR-26b-5p	Tyrosine metabolism	4	5.201e-2	2.900e-4	Directed
hsa-miR-451a	Tyrosine metabolism	1	5.201e-2	2.900e-4	Directed
hsa-miR-335-5p	Tyrosine metabolism	5	5.201e-2	2.900e-4	Directed
hsa-miR-451a	Phenylalanine metabolism	1	1.484e-1	2.176e-1	Directed
hsa-miR-335-5p	Phenylalanine metabolism	1	1.484e-1	2.176e-1	Directed
hsa-miR-26b-5p	Tryptophan metabolism	2	2.616e-1	5.517e-2	Directed
hsa-miR-335-5p	Tryptophan metabolism	3	2.616e-1	5.517e-2	Directed
hsa-miR-335-5p	Phenylalanine, tyrosine and tryptophan biosynthesis	1	3.138e-1	3.147e-1	Directed
hsa-miR-26b-5p	beta-Alanine metabolism	2	6.251e-1	1.592e-2	Directed
hsa-miR-335-5p	beta-Alanine metabolism	5	6.251e-1	1.592e-2	Directed
hsa-miR-335-5p	Taurine and hypotaurine metabolism	2	1.000e0	2.812e-1	Directed
hsa-miR-140-3p	Selenocompound metabolism	1	1.168e-1	6.009e-2	Directed
hsa-miR-26b-5p	Selenocompound metabolism	2	1.168e-1	6.009e-2	Directed
hsa-miR-335-5p	Selenocompound metabolism	2	1.168e-1	6.009e-2	Directed
hsa-miR-335-5p	Cyanoamino acid metabolism	1	4.043e-1	4.032e-1	Directed
hsa-miR-335-5p	D-Glutamine and D-glutamate metabolism	2	1.000e0	2.467e-1	Directed
hsa-miR-26b-5p	Glutathione metabolism	10	1.000e0	8.740e-3	Directed
hsa-miR-335-5p	Glutathione metabolism	4	1.000e0	8.740e-3	Directed
hsa-miR-10b-5p	Starch and sucrose metabolism	2	1.077e-1	7.700e-4	Directed
hsa-miR-26b-5p	Starch and sucrose metabolism	7	1.077e-1	7.700e-4	Directed
hsa-miR-494	Starch and sucrose metabolism	1	1.077e-1	7.700e-4	Directed
hsa-miR-335-5p	Starch and sucrose metabolism	10	1.077e-1	7.700e-4	Directed
hsa-miR-140-3p	N-Glycan biosynthesis	1	1.424e-1	1.079e-2	Directed
hsa-miR-10b-5p	N-Glycan biosynthesis	1	1.424e-1	1.079e-2	Directed
hsa-miR-26b-5p	N-Glycan biosynthesis	11	1.424e-1	1.079e-2	Directed
hsa-miR-494	N-Glycan biosynthesis	1	1.424e-1	1.079e-2	Directed
hsa-miR-335-5p	N-Glycan biosynthesis	5	1.424e-1	1.079e-2	Directed
hsa-miR-26b-5p	Other glycan degradation	2	6.870e-2	2.405e-2	Directed
hsa-miR-335-5p	Other glycan degradation	1	6.870e-2	2.405e-2	Directed
hsa-miR-10b-5p	Mucin type O-Glycan biosynthesis	1	2.546e-1	4.400e-3	Directed
hsa-miR-26b-5p	Mucin type O-Glycan biosynthesis	4	2.546e-1	4.400e-3	Directed
hsa-miR-494	Mucin type O-Glycan biosynthesis	3	2.546e-1	4.400e-3	Directed
hsa-miR-335-5p	Mucin type O-Glycan biosynthesis	9	2.546e-1	4.400e-3	Directed
hsa-miR-10b-5p	Other types of O-glycan biosynthesis	1	6.964e-1	2.298e-2	Directed
hsa-miR-26b-5p	Other types of O-glycan biosynthesis	4	6.964e-1	2.298e-2	Directed
hsa-miR-335-5p	Other types of O-glycan biosynthesis	7	6.964e-1	2.298e-2	Directed
hsa-miR-10b-5p	Amino sugar and nucleotide sugar metabolism	1	2.283e-1	6.330e-3	Directed
hsa-miR-26b-5p	Amino sugar and nucleotide sugar metabolism	12	2.283e-1	6.330e-3	Directed
hsa-miR-451a	Amino sugar and nucleotide sugar metabolism	1	2.283e-1	6.330e-3	Directed
hsa-miR-335-5p	Amino sugar and nucleotide sugar metabolism	4	2.283e-1	6.330e-3	Directed
hsa-miR-10b-5p	Butirosin and neomycin biosynthesis	1	8.798e-2	9.820e-2	Directed
hsa-miR-335-5p	Butirosin and neomycin biosynthesis	1	8.798e-2	9.820e-2	Directed
hsa-miR-26b-5p	Glycosaminoglycan degradation	3	6.079e-1	2.297e-2	Directed
hsa-miR-335-5p	Glycosaminoglycan degradation	2	6.079e-1	2.297e-2	Directed
hsa-miR-10b-5p	Glycosaminoglycan biosynthesis	1	3.703e-1	1.499e-2	Directed
hsa-miR-26b-5p	Glycosaminoglycan biosynthesis	6	3.703e-1	1.499e-2	Directed
hsa-miR-335-5p	Glycosaminoglycan biosynthesis	2	3.703e-1	1.499e-2	Directed
hsa-miR-140-3p	Glycosaminoglycan biosynthesis	1	8.414e-2	5.189e-2	Directed
hsa-miR-26b-5p	Glycosaminoglycan biosynthesis	4	8.414e-2	5.189e-2	Directed
hsa-miR-494	Glycosaminoglycan biosynthesis	1	8.414e-2	5.189e-2	Directed
hsa-miR-335-5p	Glycosaminoglycan biosynthesis	1	8.414e-2	5.189e-2	Directed
hsa-miR-140-3p	Glycosaminoglycan biosynthesis	2	2.546e-1	1.317e-1	Directed
hsa-miR-10b-5p	Glycosaminoglycan biosynthesis	2	2.546e-1	1.317e-1	Directed
hsa-miR-26b-5p	Glycosaminoglycan biosynthesis	1	2.546e-1	1.317e-1	Directed
hsa-miR-335-5p	Glycosaminoglycan biosynthesis	3	2.546e-1	1.317e-1	Directed
hsa-miR-140-3p	Glycerolipid metabolism	3	1.269e-1	2.180e-3	Directed
hsa-miR-10b-5p	Glycerolipid metabolism	1	1.269e-1	2.180e-3	Directed
hsa-miR-26b-5p	Glycerolipid metabolism	6	1.269e-1	2.180e-3	Directed
hsa-miR-494	Glycerolipid metabolism	1	1.269e-1	2.180e-3	Directed
hsa-miR-335-5p	Glycerolipid metabolism	13	1.269e-1	2.180e-3	Directed
hsa-miR-140-3p	Inositol phosphate metabolism	3	2.826e-1	7.850e-3	Directed
hsa-miR-10b-5p	Inositol phosphate metabolism	2	2.826e-1	7.850e-3	Directed
hsa-miR-26b-5p	Inositol phosphate metabolism	15	2.826e-1	7.850e-3	Directed
hsa-miR-494	Inositol phosphate metabolism	2	2.826e-1	7.850e-3	Directed
hsa-miR-335-5p	Inositol phosphate metabolism	10	2.826e-1	7.850e-3	Directed
hsa-miR-26b-5p	Glycosylphosphatidylinositol(GPI)-anchor biosynthesis	1	6.270e-1	5.184e-1	Directed
hsa-miR-335-5p	Glycosylphosphatidylinositol(GPI)-anchor biosynthesis	1	6.270e-1	5.184e-1	Directed
hsa-miR-140-3p	Glycerophospholipid metabolism	3	4.756e-1	1.634e-2	Directed
hsa-miR-10b-5p	Glycerophospholipid metabolism	1	4.756e-1	1.634e-2	Directed
hsa-miR-26b-5p	Glycerophospholipid metabolism	9	4.756e-1	1.634e-2	Directed
hsa-miR-494	Glycerophospholipid metabolism	2	4.756e-1	1.634e-2	Directed
hsa-miR-335-5p	Glycerophospholipid metabolism	17	4.756e-1	1.634e-2	Directed
hsa-miR-140-3p	Ether lipid metabolism	2	6.375e-2	9.800e-3	Directed
hsa-miR-10b-5p	Ether lipid metabolism	2	6.375e-2	9.800e-3	Directed
hsa-miR-26b-5p	Ether lipid metabolism	3	6.375e-2	9.800e-3	Directed
hsa-miR-494	Ether lipid metabolism	2	6.375e-2	9.800e-3	Directed
hsa-miR-335-5p	Ether lipid metabolism	7	6.375e-2	9.800e-3	Directed
hsa-miR-10b-5p	Arachidonic acid metabolism	1	9.164e-2	1.790e-3	Directed
hsa-miR-26b-5p	Arachidonic acid metabolism	4	9.164e-2	1.790e-3	Directed
hsa-miR-494	Arachidonic acid metabolism	1	9.164e-2	1.790e-3	Directed
hsa-miR-335-5p	Arachidonic acid metabolism	10	9.164e-2	1.790e-3	Directed
hsa-miR-10b-5p	Linoleic acid metabolism	1	3.839e-2	7.910e-3	Directed
hsa-miR-494	Linoleic acid metabolism	1	3.839e-2	7.910e-3	Directed
hsa-miR-335-5p	Linoleic acid metabolism	3	3.839e-2	7.910e-3	Directed
hsa-miR-10b-5p	alpha-Linolenic acid metabolism	1	1.171e-2	3.510e-3	Directed
hsa-miR-26b-5p	alpha-Linolenic acid metabolism	1	1.171e-2	3.510e-3	Directed
hsa-miR-494	alpha-Linolenic acid metabolism	1	1.171e-2	3.510e-3	Directed
hsa-miR-335-5p	alpha-Linolenic acid metabolism	3	1.171e-2	3.510e-3	Directed
hsa-miR-140-3p	Sphingolipid metabolism	1	2.521e-1	2.398e-2	Directed
hsa-miR-26b-5p	Sphingolipid metabolism	7	2.521e-1	2.398e-2	Directed
hsa-miR-494	Sphingolipid metabolism	1	2.521e-1	2.398e-2	Directed
hsa-miR-335-5p	Sphingolipid metabolism	7	2.521e-1	2.398e-2	Directed
hsa-miR-140-3p	Glycosphingolipid biosynthesis	1	1.835e-2	2.360e-3	Directed
hsa-miR-10b-5p	Glycosphingolipid biosynthesis	1	1.835e-2	2.360e-3	Directed
hsa-miR-26b-5p	Glycosphingolipid biosynthesis	5	1.835e-2	2.360e-3	Directed
hsa-miR-494	Glycosphingolipid biosynthesis	1	1.835e-2	2.360e-3	Directed
hsa-miR-335-5p	Glycosphingolipid biosynthesis	5	1.835e-2	2.360e-3	Directed
hsa-miR-140-3p	Glycosphingolipid biosynthesis	1	2.534e-2	1.188e-2	Directed
hsa-miR-26b-5p	Glycosphingolipid biosynthesis	2	2.534e-2	1.188e-2	Directed
hsa-miR-335-5p	Glycosphingolipid biosynthesis	1	2.534e-2	1.188e-2	Directed
hsa-miR-26b-5p	Glycosphingolipid biosynthesis	3	6.150e-1	6.042e-2	Directed
hsa-miR-335-5p	Glycosphingolipid biosynthesis	2	6.150e-1	6.042e-2	Directed
hsa-miR-10b-5p	Pyruvate metabolism	1	9.684e-2	9.450e-3	Directed
hsa-miR-26b-5p	Pyruvate metabolism	5	9.684e-2	9.450e-3	Directed
hsa-miR-494	Pyruvate metabolism	1	9.684e-2	9.450e-3	Directed
hsa-miR-335-5p	Pyruvate metabolism	4	9.684e-2	9.450e-3	Directed
hsa-miR-26b-5p	Glyoxylate and dicarboxylate metabolism	4	6.375e-1	9.250e-2	Directed
hsa-miR-494	Glyoxylate and dicarboxylate metabolism	1	6.375e-1	9.250e-2	Directed
hsa-miR-26b-5p	Propanoate metabolism	3	1.000e0	1.466e-2	Directed
hsa-miR-335-5p	Propanoate metabolism	6	1.000e0	1.466e-2	Directed
hsa-miR-26b-5p	Butanoate metabolism	4	1.131e-1	6.310e-3	Directed
hsa-miR-494	Butanoate metabolism	1	1.131e-1	6.310e-3	Directed
hsa-miR-335-5p	Butanoate metabolism	3	1.131e-1	6.310e-3	Directed
hsa-miR-26b-5p	One carbon pool by folate	3	6.088e-1	5.745e-2	Directed
hsa-miR-335-5p	One carbon pool by folate	2	6.088e-1	5.745e-2	Directed
hsa-miR-26b-5p	Riboflavin metabolism	1	5.540e-2	9.079e-2	Directed
hsa-miR-494	Riboflavin metabolism	1	5.540e-2	9.079e-2	Directed
hsa-miR-26b-5p	Vitamin B6 metabolism	2	3.257e-1	8.741e-2	Directed
hsa-miR-26b-5p	Nicotinate and nicotinamide metabolism	5	8.588e-2	9.500e-4	Directed
hsa-miR-494	Nicotinate and nicotinamide metabolism	4	8.588e-2	9.500e-4	Directed
hsa-miR-335-5p	Nicotinate and nicotinamide metabolism	4	8.588e-2	9.500e-4	Directed
hsa-miR-26b-5p	Pantothenate and CoA biosynthesis	4	1.603e-1	2.952e-2	Directed
hsa-miR-494	Pantothenate and CoA biosynthesis	1	1.603e-1	2.952e-2	Directed
hsa-miR-335-5p	Pantothenate and CoA biosynthesis	1	1.603e-1	2.952e-2	Directed
hsa-miR-26b-5p	Lipoic acid metabolism	1	1.839e-1	1.852e-1	Directed
hsa-miR-10b-5p	Folate biosynthesis	1	3.242e-2	6.310e-3	Directed
hsa-miR-26b-5p	Folate biosynthesis	4	3.242e-2	6.310e-3	Directed
hsa-miR-335-5p	Folate biosynthesis	1	3.242e-2	6.310e-3	Directed
hsa-miR-26b-5p	Retinol metabolism	4	1.000e0	3.250e-3	Directed
hsa-miR-335-5p	Retinol metabolism	11	1.000e0	3.250e-3	Directed
hsa-miR-140-3p	Porphyrin and chlorophyll metabolism	1	2.904e-2	8.570e-3	Directed
hsa-miR-10b-5p	Porphyrin and chlorophyll metabolism	1	2.904e-2	8.570e-3	Directed
hsa-miR-26b-5p	Porphyrin and chlorophyll metabolism	5	2.904e-2	8.570e-3	Directed
hsa-miR-335-5p	Porphyrin and chlorophyll metabolism	4	2.904e-2	8.570e-3	Directed
hsa-miR-140-3p	Terpenoid backbone biosynthesis	1	8.660e-2	1.139e-2	Directed
hsa-miR-26b-5p	Terpenoid backbone biosynthesis	5	8.660e-2	1.139e-2	Directed
hsa-miR-494	Terpenoid backbone biosynthesis	1	8.660e-2	1.139e-2	Directed
hsa-miR-335-5p	Terpenoid backbone biosynthesis	4	8.660e-2	1.139e-2	Directed
hsa-miR-26b-5p	Nitrogen metabolism	3	6.421e-1	7.550e-3	Directed
hsa-miR-335-5p	Nitrogen metabolism	5	6.421e-1	7.550e-3	Directed
hsa-miR-140-3p	Sulfur metabolism	1	1.310e-1	1.781e-1	Directed
hsa-miR-26b-5p	Sulfur metabolism	1	1.310e-1	1.781e-1	Directed
hsa-miR-140-3p	Aminoacyl-tRNA biosynthesis	1	1.000e0	1.758e-1	Directed
hsa-miR-26b-5p	Aminoacyl-tRNA biosynthesis	6	1.000e0	1.758e-1	Directed
hsa-miR-26b-5p	Metabolism of xenobiotics by cytochrome P450	10	2.355e-1	7.000e-4	Directed
hsa-miR-335-5p	Metabolism of xenobiotics by cytochrome P450	9	2.355e-1	7.000e-4	Directed
hsa-miR-26b-5p	Drug metabolism	9	1.909e-1	8.500e-4	Directed
hsa-miR-335-5p	Drug metabolism	6	1.909e-1	8.500e-4	Directed
hsa-miR-26b-5p	Drug metabolism	5	6.070e-1	1.951e-2	Directed
hsa-miR-335-5p	Drug metabolism	4	6.070e-1	1.951e-2	Directed
hsa-miR-140-3p	Biosynthesis of unsaturated fatty acids	2	2.484e-2	2.200e-4	Directed
hsa-miR-10b-5p	Biosynthesis of unsaturated fatty acids	2	2.484e-2	2.200e-4	Directed
hsa-miR-26b-5p	Biosynthesis of unsaturated fatty acids	2	2.484e-2	2.200e-4	Directed
hsa-miR-494	Biosynthesis of unsaturated fatty acids	2	2.484e-2	2.200e-4	Directed
hsa-miR-335-5p	Biosynthesis of unsaturated fatty acids	6	2.484e-2	2.200e-4	Directed
hsa-miR-126-3p	Metabolic pathways	1	2.716e-1	9.900e-4	Directed
hsa-miR-140-3p	Metabolic pathways	11	2.716e-1	9.900e-4	Directed
hsa-miR-10b-5p	Metabolic pathways	20	2.716e-1	9.900e-4	Directed
hsa-miR-26b-5p	Metabolic pathways	165	2.716e-1	9.900e-4	Directed
hsa-miR-494	Metabolic pathways	26	2.716e-1	9.900e-4	Directed
hsa-miR-451a	Metabolic pathways	1	2.716e-1	9.900e-4	Directed
hsa-miR-335-5p	Metabolic pathways	161	2.716e-1	9.900e-4	Directed
hsa-miR-10b-5p	Carbon metabolism	2	7.175e-1	6.270e-3	Directed
hsa-miR-26b-5p	Carbon metabolism	14	7.175e-1	6.270e-3	Directed
hsa-miR-494	Carbon metabolism	3	7.175e-1	6.270e-3	Directed
hsa-miR-335-5p	Carbon metabolism	12	7.175e-1	6.270e-3	Directed
hsa-miR-26b-5p	2-Oxocarboxylic acid metabolism	1	3.624e-1	1.784e-1	Directed
hsa-miR-494	2-Oxocarboxylic acid metabolism	2	3.624e-1	1.784e-1	Directed
hsa-miR-335-5p	2-Oxocarboxylic acid metabolism	1	3.624e-1	1.784e-1	Directed
hsa-miR-140-3p	Fatty acid metabolism	2	1.521e-1	1.480e-3	Directed
hsa-miR-10b-5p	Fatty acid metabolism	3	1.521e-1	1.480e-3	Directed
hsa-miR-26b-5p	Fatty acid metabolism	10	1.521e-1	1.480e-3	Directed
hsa-miR-494	Fatty acid metabolism	3	1.521e-1	1.480e-3	Directed
hsa-miR-335-5p	Fatty acid metabolism	9	1.521e-1	1.480e-3	Directed
hsa-miR-335-5p	Degradation of aromatic compounds	1	1.112e-1	1.126e-1	Directed
hsa-miR-26b-5p	Biosynthesis of amino acids	9	1.000e0	2.022e-2	Directed
hsa-miR-494	Biosynthesis of amino acids	4	1.000e0	2.022e-2	Directed
hsa-miR-335-5p	Biosynthesis of amino acids	8	1.000e0	2.022e-2	Directed
hsa-miR-140-3p	ABC transporters	1	8.972e-3	2.900e-4	Directed
hsa-miR-10b-5p	ABC transporters	1	8.972e-3	2.900e-4	Directed
hsa-miR-26b-5p	ABC transporters	8	8.972e-3	2.900e-4	Directed
hsa-miR-494	ABC transporters	1	8.972e-3	2.900e-4	Directed
hsa-miR-451a	ABC transporters	1	8.972e-3	2.900e-4	Directed
hsa-miR-335-5p	ABC transporters	13	8.972e-3	2.900e-4	Directed
hsa-miR-10b-5p	Ribosome biogenesis in eukaryotes	2	2.425e-1	1.040e-1	Directed
hsa-miR-26b-5p	Ribosome biogenesis in eukaryotes	8	2.425e-1	1.040e-1	Directed
hsa-miR-494	Ribosome biogenesis in eukaryotes	1	2.425e-1	1.040e-1	Directed
hsa-miR-335-5p	Ribosome biogenesis in eukaryotes	2	2.425e-1	1.040e-1	Directed
hsa-miR-140-3p	Ribosome	1	7.020e-1	2.697e-1	Directed
hsa-miR-10b-5p	Ribosome	2	7.020e-1	2.697e-1	Directed
hsa-miR-26b-5p	Ribosome	9	7.020e-1	2.697e-1	Directed
hsa-miR-140-3p	RNA transport	2	7.412e-1	1.395e-1	Directed
hsa-miR-10b-5p	RNA transport	4	7.412e-1	1.395e-1	Directed
hsa-miR-26b-5p	RNA transport	23	7.412e-1	1.395e-1	Directed
hsa-miR-494	RNA transport	4	7.412e-1	1.395e-1	Directed
hsa-miR-335-5p	RNA transport	6	7.412e-1	1.395e-1	Directed
hsa-miR-140-3p	mRNA surveillance pathway	1	7.280e-1	1.670e-1	Directed
hsa-miR-10b-5p	mRNA surveillance pathway	2	7.280e-1	1.670e-1	Directed
hsa-miR-26b-5p	mRNA surveillance pathway	11	7.280e-1	1.670e-1	Directed
hsa-miR-494	mRNA surveillance pathway	5	7.280e-1	1.670e-1	Directed
hsa-miR-335-5p	mRNA surveillance pathway	8	7.280e-1	1.670e-1	Directed
hsa-miR-140-3p	RNA degradation	1	4.822e-1	1.634e-1	Directed
hsa-miR-10b-5p	RNA degradation	3	4.822e-1	1.634e-1	Directed
hsa-miR-26b-5p	RNA degradation	11	4.822e-1	1.634e-1	Directed
hsa-miR-494	RNA degradation	1	4.822e-1	1.634e-1	Directed
hsa-miR-335-5p	RNA degradation	3	4.822e-1	1.634e-1	Directed
hsa-miR-10b-5p	RNA polymerase	2	6.421e-1	8.806e-2	Directed
hsa-miR-26b-5p	RNA polymerase	4	6.421e-1	8.806e-2	Directed
hsa-miR-140-3p	Basal transcription factors	2	5.548e-2	2.566e-2	Directed
hsa-miR-10b-5p	Basal transcription factors	1	5.548e-2	2.566e-2	Directed
hsa-miR-26b-5p	Basal transcription factors	7	5.548e-2	2.566e-2	Directed
hsa-miR-494	Basal transcription factors	2	5.548e-2	2.566e-2	Directed
hsa-miR-335-5p	Basal transcription factors	2	5.548e-2	2.566e-2	Directed
hsa-miR-26b-5p	DNA replication	9	1.000e0	7.034e-2	Directed
hsa-miR-335-5p	DNA replication	1	1.000e0	7.034e-2	Directed
hsa-miR-126-3p	Spliceosome	1	1.680e-1	4.678e-2	Directed
hsa-miR-140-3p	Spliceosome	1	1.680e-1	4.678e-2	Directed
hsa-miR-10b-5p	Spliceosome	6	1.680e-1	4.678e-2	Directed
hsa-miR-26b-5p	Spliceosome	16	1.680e-1	4.678e-2	Directed
hsa-miR-494	Spliceosome	2	1.680e-1	4.678e-2	Directed
hsa-miR-335-5p	Spliceosome	7	1.680e-1	4.678e-2	Directed
hsa-miR-10b-5p	Proteasome	2	1.106e-1	1.321e-2	Directed
hsa-miR-26b-5p	Proteasome	10	1.106e-1	1.321e-2	Directed
hsa-miR-451a	Proteasome	1	1.106e-1	1.321e-2	Directed
hsa-miR-335-5p	Proteasome	1	1.106e-1	1.321e-2	Directed
hsa-miR-26b-5p	Protein export	7	4.007e-1	2.643e-2	Directed
hsa-miR-494	Protein export	1	4.007e-1	2.643e-2	Directed
hsa-miR-335-5p	Protein export	3	4.007e-1	2.643e-2	Directed
hsa-miR-140-3p	PPAR signaling pathway	1	1.500e-1	3.700e-4	Directed
hsa-miR-10b-5p	PPAR signaling pathway	2	1.500e-1	3.700e-4	Directed
hsa-miR-26b-5p	PPAR signaling pathway	10	1.500e-1	3.700e-4	Directed
hsa-miR-494	PPAR signaling pathway	3	1.500e-1	3.700e-4	Directed
hsa-miR-335-5p	PPAR signaling pathway	16	1.500e-1	3.700e-4	Directed
hsa-miR-26b-5p	Base excision repair	6	1.000e0	7.017e-2	Directed
hsa-miR-335-5p	Base excision repair	2	1.000e0	7.017e-2	Directed
hsa-miR-10b-5p	Nucleotide excision repair	1	2.320e-1	2.923e-2	Directed
hsa-miR-26b-5p	Nucleotide excision repair	8	2.320e-1	2.923e-2	Directed
hsa-miR-494	Nucleotide excision repair	2	2.320e-1	2.923e-2	Directed
hsa-miR-335-5p	Nucleotide excision repair	1	2.320e-1	2.923e-2	Directed
hsa-miR-26b-5p	Mismatch repair	4	6.079e-1	8.561e-2	Directed
hsa-miR-335-5p	Mismatch repair	1	6.079e-1	8.561e-2	Directed
hsa-miR-26b-5p	Homologous recombination	7	6.062e-1	1.623e-2	Directed
hsa-miR-335-5p	Homologous recombination	1	6.062e-1	1.623e-2	Directed
hsa-miR-26b-5p	Non-homologous end-joining	2	1.425e-1	7.984e-2	Directed
hsa-miR-335-5p	Non-homologous end-joining	1	1.425e-1	7.984e-2	Directed
hsa-miR-26b-5p	Fanconi anemia pathway	5	1.000e0	7.970e-2	Directed
hsa-miR-335-5p	Fanconi anemia pathway	4	1.000e0	7.970e-2	Directed
hsa-miR-126-3p	MAPK signaling pathway	3	2.693e-1	5.770e-3	Directed
hsa-miR-140-3p	MAPK signaling pathway	12	2.693e-1	5.770e-3	Directed
hsa-miR-10b-5p	MAPK signaling pathway	9	2.693e-1	5.770e-3	Directed
hsa-miR-26b-5p	MAPK signaling pathway	51	2.693e-1	5.770e-3	Directed
hsa-miR-494	MAPK signaling pathway	10	2.693e-1	5.770e-3	Directed
hsa-miR-451a	MAPK signaling pathway	2	2.693e-1	5.770e-3	Directed
hsa-miR-335-5p	MAPK signaling pathway	53	2.693e-1	5.770e-3	Directed
hsa-miR-126-3p	ErbB signaling pathway	3	7.890e-2	2.372e-2	Directed
hsa-miR-140-3p	ErbB signaling pathway	6	7.890e-2	2.372e-2	Directed
hsa-miR-10b-5p	ErbB signaling pathway	6	7.890e-2	2.372e-2	Directed
hsa-miR-26b-5p	ErbB signaling pathway	11	7.890e-2	2.372e-2	Directed
hsa-miR-494	ErbB signaling pathway	3	7.890e-2	2.372e-2	Directed
hsa-miR-451a	ErbB signaling pathway	2	7.890e-2	2.372e-2	Directed
hsa-miR-335-5p	ErbB signaling pathway	16	7.890e-2	2.372e-2	Directed
hsa-miR-126-3p	Ras signaling pathway	4	1.589e-1	5.570e-3	Directed
hsa-miR-140-3p	Ras signaling pathway	7	1.589e-1	5.570e-3	Directed
hsa-miR-10b-5p	Ras signaling pathway	8	1.589e-1	5.570e-3	Directed
hsa-miR-26b-5p	Ras signaling pathway	28	1.589e-1	5.570e-3	Directed
hsa-miR-494	Ras signaling pathway	9	1.589e-1	5.570e-3	Directed
hsa-miR-451a	Ras signaling pathway	1	1.589e-1	5.570e-3	Directed
hsa-miR-335-5p	Ras signaling pathway	54	1.589e-1	5.570e-3	Directed
hsa-miR-126-3p	Rap1 signaling pathway	5	2.682e-1	9.960e-3	Directed
hsa-miR-140-3p	Rap1 signaling pathway	4	2.682e-1	9.960e-3	Directed
hsa-miR-10b-5p	Rap1 signaling pathway	7	2.682e-1	9.960e-3	Directed
hsa-miR-26b-5p	Rap1 signaling pathway	31	2.682e-1	9.960e-3	Directed
hsa-miR-494	Rap1 signaling pathway	10	2.682e-1	9.960e-3	Directed
hsa-miR-451a	Rap1 signaling pathway	1	2.682e-1	9.960e-3	Directed
hsa-miR-335-5p	Rap1 signaling pathway	44	2.682e-1	9.960e-3	Directed
hsa-miR-140-3p	Calcium signaling pathway	3	7.390e-1	9.380e-3	Directed
hsa-miR-10b-5p	Calcium signaling pathway	6	7.390e-1	9.380e-3	Directed
hsa-miR-26b-5p	Calcium signaling pathway	18	7.390e-1	9.380e-3	Directed
hsa-miR-494	Calcium signaling pathway	5	7.390e-1	9.380e-3	Directed
hsa-miR-335-5p	Calcium signaling pathway	40	7.390e-1	9.380e-3	Directed
hsa-miR-126-3p	Cytokine-cytokine receptor interaction	2	2.986e-1	9.700e-4	Directed
hsa-miR-140-3p	Cytokine-cytokine receptor interaction	3	2.986e-1	9.700e-4	Directed
hsa-miR-10b-5p	Cytokine-cytokine receptor interaction	2	2.986e-1	9.700e-4	Directed
hsa-miR-26b-5p	Cytokine-cytokine receptor interaction	35	2.986e-1	9.700e-4	Directed
hsa-miR-494	Cytokine-cytokine receptor interaction	5	2.986e-1	9.700e-4	Directed
hsa-miR-335-5p	Cytokine-cytokine receptor interaction	60	2.986e-1	9.700e-4	Directed
hsa-miR-126-3p	Chemokine signaling pathway	4	1.461e-1	1.460e-3	Directed
hsa-miR-140-3p	Chemokine signaling pathway	5	1.461e-1	1.460e-3	Directed
hsa-miR-10b-5p	Chemokine signaling pathway	4	1.461e-1	1.460e-3	Directed
hsa-miR-26b-5p	Chemokine signaling pathway	27	1.461e-1	1.460e-3	Directed
hsa-miR-494	Chemokine signaling pathway	7	1.461e-1	1.460e-3	Directed
hsa-miR-451a	Chemokine signaling pathway	1	1.461e-1	1.460e-3	Directed
hsa-miR-335-5p	Chemokine signaling pathway	43	1.461e-1	1.460e-3	Directed
hsa-miR-126-3p	NF-kappa B signaling pathway	2	2.407e-2	1.520e-3	Directed
hsa-miR-140-3p	NF-kappa B signaling pathway	2	2.407e-2	1.520e-3	Directed
hsa-miR-10b-5p	NF-kappa B signaling pathway	3	2.407e-2	1.520e-3	Directed
hsa-miR-26b-5p	NF-kappa B signaling pathway	13	2.407e-2	1.520e-3	Directed
hsa-miR-494	NF-kappa B signaling pathway	1	2.407e-2	1.520e-3	Directed
hsa-miR-451a	NF-kappa B signaling pathway	1	2.407e-2	1.520e-3	Directed
hsa-miR-335-5p	NF-kappa B signaling pathway	14	2.407e-2	1.520e-3	Directed
hsa-miR-126-3p	HIF-1 signaling pathway	3	7.484e-2	6.790e-3	Directed
hsa-miR-140-3p	HIF-1 signaling pathway	2	7.484e-2	6.790e-3	Directed
hsa-miR-10b-5p	HIF-1 signaling pathway	9	7.484e-2	6.790e-3	Directed
hsa-miR-26b-5p	HIF-1 signaling pathway	21	7.484e-2	6.790e-3	Directed
hsa-miR-494	HIF-1 signaling pathway	2	7.484e-2	6.790e-3	Directed
hsa-miR-451a	HIF-1 signaling pathway	2	7.484e-2	6.790e-3	Directed
hsa-miR-335-5p	HIF-1 signaling pathway	18	7.484e-2	6.790e-3	Directed
hsa-miR-126-3p	FoxO signaling pathway	4	1.484e-1	2.400e-2	Directed
hsa-miR-140-3p	FoxO signaling pathway	5	1.484e-1	2.400e-2	Directed
hsa-miR-10b-5p	FoxO signaling pathway	7	1.484e-1	2.400e-2	Directed
hsa-miR-26b-5p	FoxO signaling pathway	26	1.484e-1	2.400e-2	Directed
hsa-miR-494	FoxO signaling pathway	7	1.484e-1	2.400e-2	Directed
hsa-miR-451a	FoxO signaling pathway	2	1.484e-1	2.400e-2	Directed
hsa-miR-335-5p	FoxO signaling pathway	23	1.484e-1	2.400e-2	Directed
hsa-miR-126-3p	Phosphatidylinositol signaling system	1	1.665e-1	7.570e-3	Directed
hsa-miR-140-3p	Phosphatidylinositol signaling system	5	1.665e-1	7.570e-3	Directed
hsa-miR-10b-5p	Phosphatidylinositol signaling system	2	1.665e-1	7.570e-3	Directed
hsa-miR-26b-5p	Phosphatidylinositol signaling system	19	1.665e-1	7.570e-3	Directed
hsa-miR-494	Phosphatidylinositol signaling system	3	1.665e-1	7.570e-3	Directed
hsa-miR-335-5p	Phosphatidylinositol signaling system	14	1.665e-1	7.570e-3	Directed
hsa-miR-140-3p	Neuroactive ligand-receptor interaction	4	2.884e-1	5.600e-4	Directed
hsa-miR-10b-5p	Neuroactive ligand-receptor interaction	7	2.884e-1	5.600e-4	Directed
hsa-miR-26b-5p	Neuroactive ligand-receptor interaction	28	2.884e-1	5.600e-4	Directed
hsa-miR-494	Neuroactive ligand-receptor interaction	5	2.884e-1	5.600e-4	Directed
hsa-miR-451a	Neuroactive ligand-receptor interaction	1	2.884e-1	5.600e-4	Directed
hsa-miR-335-5p	Neuroactive ligand-receptor interaction	52	2.884e-1	5.600e-4	Directed
hsa-miR-126-3p	Cell cycle	2	7.801e-2	6.913e-2	Directed
hsa-miR-140-3p	Cell cycle	3	7.801e-2	6.913e-2	Directed
hsa-miR-10b-5p	Cell cycle	5	7.801e-2	6.913e-2	Directed
hsa-miR-26b-5p	Cell cycle	24	7.801e-2	6.913e-2	Directed
hsa-miR-494	Cell cycle	3	7.801e-2	6.913e-2	Directed
hsa-miR-451a	Cell cycle	3	7.801e-2	6.913e-2	Directed
hsa-miR-335-5p	Cell cycle	11	7.801e-2	6.913e-2	Directed
hsa-miR-126-3p	Oocyte meiosis	2	7.635e-2	1.741e-2	Directed
hsa-miR-140-3p	Oocyte meiosis	7	7.635e-2	1.741e-2	Directed
hsa-miR-10b-5p	Oocyte meiosis	5	7.635e-2	1.741e-2	Directed
hsa-miR-26b-5p	Oocyte meiosis	15	7.635e-2	1.741e-2	Directed
hsa-miR-494	Oocyte meiosis	6	7.635e-2	1.741e-2	Directed
hsa-miR-451a	Oocyte meiosis	1	7.635e-2	1.741e-2	Directed
hsa-miR-335-5p	Oocyte meiosis	15	7.635e-2	1.741e-2	Directed
hsa-miR-126-3p	p53 signaling pathway	1	1.573e-1	6.240e-3	Directed
hsa-miR-140-3p	p53 signaling pathway	1	1.573e-1	6.240e-3	Directed
hsa-miR-10b-5p	p53 signaling pathway	5	1.573e-1	6.240e-3	Directed
hsa-miR-26b-5p	p53 signaling pathway	23	1.573e-1	6.240e-3	Directed
hsa-miR-494	p53 signaling pathway	4	1.573e-1	6.240e-3	Directed
hsa-miR-335-5p	p53 signaling pathway	10	1.573e-1	6.240e-3	Directed
hsa-miR-140-3p	Ubiquitin mediated proteolysis	5	3.116e-1	5.790e-2	Directed
hsa-miR-10b-5p	Ubiquitin mediated proteolysis	5	3.116e-1	5.790e-2	Directed
hsa-miR-26b-5p	Ubiquitin mediated proteolysis	23	3.116e-1	5.790e-2	Directed
hsa-miR-494	Ubiquitin mediated proteolysis	7	3.116e-1	5.790e-2	Directed
hsa-miR-451a	Ubiquitin mediated proteolysis	1	3.116e-1	5.790e-2	Directed
hsa-miR-335-5p	Ubiquitin mediated proteolysis	13	3.116e-1	5.790e-2	Directed
hsa-miR-140-3p	SNARE interactions in vesicular transport	1	4.487e-1	1.679e-1	Directed
hsa-miR-26b-5p	SNARE interactions in vesicular transport	3	4.487e-1	1.679e-1	Directed
hsa-miR-494	SNARE interactions in vesicular transport	2	4.487e-1	1.679e-1	Directed
hsa-miR-335-5p	SNARE interactions in vesicular transport	5	4.487e-1	1.679e-1	Directed
hsa-miR-140-3p	Regulation of autophagy	1	2.265e-1	6.500e-3	Directed
hsa-miR-26b-5p	Regulation of autophagy	5	2.265e-1	6.500e-3	Directed
hsa-miR-494	Regulation of autophagy	1	2.265e-1	6.500e-3	Directed
hsa-miR-335-5p	Regulation of autophagy	5	2.265e-1	6.500e-3	Directed
hsa-miR-140-3p	Protein processing in endoplasmic reticulum	8	3.079e-1	9.820e-3	Directed
hsa-miR-10b-5p	Protein processing in endoplasmic reticulum	2	3.079e-1	9.820e-3	Directed
hsa-miR-26b-5p	Protein processing in endoplasmic reticulum	31	3.079e-1	9.820e-3	Directed
hsa-miR-494	Protein processing in endoplasmic reticulum	6	3.079e-1	9.820e-3	Directed
hsa-miR-451a	Protein processing in endoplasmic reticulum	1	3.079e-1	9.820e-3	Directed
hsa-miR-335-5p	Protein processing in endoplasmic reticulum	29	3.079e-1	9.820e-3	Directed
hsa-miR-10b-5p	Lysosome	3	1.000e0	9.300e-3	Directed
hsa-miR-26b-5p	Lysosome	19	1.000e0	9.300e-3	Directed
hsa-miR-494	Lysosome	2	1.000e0	9.300e-3	Directed
hsa-miR-335-5p	Lysosome	20	1.000e0	9.300e-3	Directed
hsa-miR-140-3p	Endocytosis	6	1.000e0	3.877e-2	Directed
hsa-miR-10b-5p	Endocytosis	5	1.000e0	3.877e-2	Directed
hsa-miR-26b-5p	Endocytosis	34	1.000e0	3.877e-2	Directed
hsa-miR-494	Endocytosis	9	1.000e0	3.877e-2	Directed
hsa-miR-335-5p	Endocytosis	28	1.000e0	3.877e-2	Directed
hsa-miR-140-3p	Phagosome	1	4.832e-1	2.287e-2	Directed
hsa-miR-10b-5p	Phagosome	3	4.832e-1	2.287e-2	Directed
hsa-miR-26b-5p	Phagosome	12	4.832e-1	2.287e-2	Directed
hsa-miR-494	Phagosome	4	4.832e-1	2.287e-2	Directed
hsa-miR-335-5p	Phagosome	19	4.832e-1	2.287e-2	Directed
hsa-miR-126-3p	Peroxisome	1	4.513e-1	4.770e-3	Directed
hsa-miR-26b-5p	Peroxisome	14	4.513e-1	4.770e-3	Directed
hsa-miR-494	Peroxisome	1	4.513e-1	4.770e-3	Directed
hsa-miR-335-5p	Peroxisome	7	4.513e-1	4.770e-3	Directed
hsa-miR-126-3p	mTOR signaling pathway	3	6.896e-2	1.703e-2	Directed
hsa-miR-140-3p	mTOR signaling pathway	3	6.896e-2	1.703e-2	Directed
hsa-miR-10b-5p	mTOR signaling pathway	2	6.896e-2	1.703e-2	Directed
hsa-miR-26b-5p	mTOR signaling pathway	13	6.896e-2	1.703e-2	Directed
hsa-miR-494	mTOR signaling pathway	2	6.896e-2	1.703e-2	Directed
hsa-miR-451a	mTOR signaling pathway	3	6.896e-2	1.703e-2	Directed
hsa-miR-335-5p	mTOR signaling pathway	12	6.896e-2	1.703e-2	Directed
hsa-miR-126-3p	PI3K-Akt signaling pathway	6	2.681e-1	6.530e-3	Directed
hsa-miR-140-3p	PI3K-Akt signaling pathway	9	2.681e-1	6.530e-3	Directed
hsa-miR-10b-5p	PI3K-Akt signaling pathway	11	2.681e-1	6.530e-3	Directed
hsa-miR-26b-5p	PI3K-Akt signaling pathway	62	2.681e-1	6.530e-3	Directed
hsa-miR-494	PI3K-Akt signaling pathway	10	2.681e-1	6.530e-3	Directed
hsa-miR-451a	PI3K-Akt signaling pathway	5	2.681e-1	6.530e-3	Directed
hsa-miR-335-5p	PI3K-Akt signaling pathway	71	2.681e-1	6.530e-3	Directed
hsa-miR-126-3p	Apoptosis	1	2.663e-2	1.634e-2	Directed
hsa-miR-140-3p	Apoptosis	1	2.663e-2	1.634e-2	Directed
hsa-miR-10b-5p	Apoptosis	4	2.663e-2	1.634e-2	Directed
hsa-miR-26b-5p	Apoptosis	17	2.663e-2	1.634e-2	Directed
hsa-miR-494	Apoptosis	1	2.663e-2	1.634e-2	Directed
hsa-miR-451a	Apoptosis	2	2.663e-2	1.634e-2	Directed
hsa-miR-335-5p	Apoptosis	8	2.663e-2	1.634e-2	Directed
hsa-miR-140-3p	Cardiac muscle contraction	2	1.000e0	5.060e-3	Directed
hsa-miR-26b-5p	Cardiac muscle contraction	14	1.000e0	5.060e-3	Directed
hsa-miR-494	Cardiac muscle contraction	1	1.000e0	5.060e-3	Directed
hsa-miR-335-5p	Cardiac muscle contraction	10	1.000e0	5.060e-3	Directed
hsa-miR-126-3p	Adrenergic signaling in cardiomyocytes	1	1.484e-1	1.008e-2	Directed
hsa-miR-140-3p	Adrenergic signaling in cardiomyocytes	7	1.484e-1	1.008e-2	Directed
hsa-miR-10b-5p	Adrenergic signaling in cardiomyocytes	5	1.484e-1	1.008e-2	Directed
hsa-miR-26b-5p	Adrenergic signaling in cardiomyocytes	24	1.484e-1	1.008e-2	Directed
hsa-miR-494	Adrenergic signaling in cardiomyocytes	7	1.484e-1	1.008e-2	Directed
hsa-miR-451a	Adrenergic signaling in cardiomyocytes	2	1.484e-1	1.008e-2	Directed
hsa-miR-335-5p	Adrenergic signaling in cardiomyocytes	25	1.484e-1	1.008e-2	Directed
hsa-miR-140-3p	Vascular smooth muscle contraction	4	7.298e-1	6.470e-3	Directed
hsa-miR-10b-5p	Vascular smooth muscle contraction	3	7.298e-1	6.470e-3	Directed
hsa-miR-26b-5p	Vascular smooth muscle contraction	17	7.298e-1	6.470e-3	Directed
hsa-miR-494	Vascular smooth muscle contraction	7	7.298e-1	6.470e-3	Directed
hsa-miR-335-5p	Vascular smooth muscle contraction	16	7.298e-1	6.470e-3	Directed
hsa-miR-126-3p	Wnt signaling pathway	1	1.463e-1	8.790e-3	Directed
hsa-miR-140-3p	Wnt signaling pathway	3	1.463e-1	8.790e-3	Directed
hsa-miR-10b-5p	Wnt signaling pathway	10	1.463e-1	8.790e-3	Directed
hsa-miR-26b-5p	Wnt signaling pathway	26	1.463e-1	8.790e-3	Directed
hsa-miR-494	Wnt signaling pathway	7	1.463e-1	8.790e-3	Directed
hsa-miR-451a	Wnt signaling pathway	1	1.463e-1	8.790e-3	Directed
hsa-miR-335-5p	Wnt signaling pathway	26	1.463e-1	8.790e-3	Directed
hsa-miR-126-3p	Dorso-ventral axis formation	1	7.166e-1	2.064e-1	Directed
hsa-miR-140-3p	Dorso-ventral axis formation	2	7.166e-1	2.064e-1	Directed
hsa-miR-10b-5p	Dorso-ventral axis formation	1	7.166e-1	2.064e-1	Directed
hsa-miR-335-5p	Dorso-ventral axis formation	7	7.166e-1	2.064e-1	Directed
hsa-miR-140-3p	Notch signaling pathway	4	7.320e-1	2.569e-2	Directed
hsa-miR-10b-5p	Notch signaling pathway	4	7.320e-1	2.569e-2	Directed
hsa-miR-26b-5p	Notch signaling pathway	5	7.320e-1	2.569e-2	Directed
hsa-miR-335-5p	Notch signaling pathway	9	7.320e-1	2.569e-2	Directed
hsa-miR-140-3p	Hedgehog signaling pathway	2	2.959e-1	2.812e-2	Directed
hsa-miR-10b-5p	Hedgehog signaling pathway	1	2.959e-1	2.812e-2	Directed
hsa-miR-26b-5p	Hedgehog signaling pathway	6	2.959e-1	2.812e-2	Directed
hsa-miR-494	Hedgehog signaling pathway	5	2.959e-1	2.812e-2	Directed
hsa-miR-335-5p	Hedgehog signaling pathway	8	2.959e-1	2.812e-2	Directed
hsa-miR-140-3p	TGF-beta signaling pathway	2	2.851e-1	2.367e-2	Directed
hsa-miR-10b-5p	TGF-beta signaling pathway	3	2.851e-1	2.367e-2	Directed
hsa-miR-26b-5p	TGF-beta signaling pathway	16	2.851e-1	2.367e-2	Directed
hsa-miR-494	TGF-beta signaling pathway	7	2.851e-1	2.367e-2	Directed
hsa-miR-451a	TGF-beta signaling pathway	1	2.851e-1	2.367e-2	Directed
hsa-miR-335-5p	TGF-beta signaling pathway	17	2.851e-1	2.367e-2	Directed
hsa-miR-126-3p	Axon guidance	4	4.767e-1	2.164e-2	Directed
hsa-miR-140-3p	Axon guidance	4	4.767e-1	2.164e-2	Directed
hsa-miR-10b-5p	Axon guidance	6	4.767e-1	2.164e-2	Directed
hsa-miR-26b-5p	Axon guidance	22	4.767e-1	2.164e-2	Directed
hsa-miR-494	Axon guidance	7	4.767e-1	2.164e-2	Directed
hsa-miR-335-5p	Axon guidance	27	4.767e-1	2.164e-2	Directed
hsa-miR-126-3p	VEGF signaling pathway	3	4.797e-1	3.865e-2	Directed
hsa-miR-10b-5p	VEGF signaling pathway	4	4.797e-1	3.865e-2	Directed
hsa-miR-26b-5p	VEGF signaling pathway	7	4.797e-1	3.865e-2	Directed
hsa-miR-451a	VEGF signaling pathway	1	4.797e-1	3.865e-2	Directed
hsa-miR-335-5p	VEGF signaling pathway	10	4.797e-1	3.865e-2	Directed
hsa-miR-126-3p	Osteoclast differentiation	1	7.286e-2	9.420e-3	Directed
hsa-miR-140-3p	Osteoclast differentiation	4	7.286e-2	9.420e-3	Directed
hsa-miR-10b-5p	Osteoclast differentiation	5	7.286e-2	9.420e-3	Directed
hsa-miR-26b-5p	Osteoclast differentiation	17	7.286e-2	9.420e-3	Directed
hsa-miR-494	Osteoclast differentiation	2	7.286e-2	9.420e-3	Directed
hsa-miR-451a	Osteoclast differentiation	1	7.286e-2	9.420e-3	Directed
hsa-miR-335-5p	Osteoclast differentiation	23	7.286e-2	9.420e-3	Directed
hsa-miR-126-3p	Hippo signaling pathway	1	1.479e-1	2.221e-2	Directed
hsa-miR-140-3p	Hippo signaling pathway	5	1.479e-1	2.221e-2	Directed
hsa-miR-10b-5p	Hippo signaling pathway	4	1.479e-1	2.221e-2	Directed
hsa-miR-26b-5p	Hippo signaling pathway	25	1.479e-1	2.221e-2	Directed
hsa-miR-494	Hippo signaling pathway	7	1.479e-1	2.221e-2	Directed
hsa-miR-451a	Hippo signaling pathway	2	1.479e-1	2.221e-2	Directed
hsa-miR-335-5p	Hippo signaling pathway	30	1.479e-1	2.221e-2	Directed
hsa-miR-126-3p	Focal adhesion	3	1.577e-1	1.400e-2	Directed
hsa-miR-140-3p	Focal adhesion	8	1.577e-1	1.400e-2	Directed
hsa-miR-10b-5p	Focal adhesion	8	1.577e-1	1.400e-2	Directed
hsa-miR-26b-5p	Focal adhesion	40	1.577e-1	1.400e-2	Directed
hsa-miR-494	Focal adhesion	10	1.577e-1	1.400e-2	Directed
hsa-miR-451a	Focal adhesion	2	1.577e-1	1.400e-2	Directed
hsa-miR-335-5p	Focal adhesion	39	1.577e-1	1.400e-2	Directed
hsa-miR-140-3p	ECM-receptor interaction	3	4.797e-1	9.200e-3	Directed
hsa-miR-10b-5p	ECM-receptor interaction	4	4.797e-1	9.200e-3	Directed
hsa-miR-26b-5p	ECM-receptor interaction	19	4.797e-1	9.200e-3	Directed
hsa-miR-494	ECM-receptor interaction	1	4.797e-1	9.200e-3	Directed
hsa-miR-335-5p	ECM-receptor interaction	21	4.797e-1	9.200e-3	Directed
hsa-miR-126-3p	Cell adhesion molecules (CAMs)	1	2.948e-1	1.220e-3	Directed
hsa-miR-140-3p	Cell adhesion molecules (CAMs)	3	2.948e-1	1.220e-3	Directed
hsa-miR-10b-5p	Cell adhesion molecules (CAMs)	4	2.948e-1	1.220e-3	Directed
hsa-miR-26b-5p	Cell adhesion molecules (CAMs)	17	2.948e-1	1.220e-3	Directed
hsa-miR-494	Cell adhesion molecules (CAMs)	2	2.948e-1	1.220e-3	Directed
hsa-miR-335-5p	Cell adhesion molecules (CAMs)	28	2.948e-1	1.220e-3	Directed
hsa-miR-140-3p	Adherens junction	1	7.311e-1	7.265e-2	Directed
hsa-miR-10b-5p	Adherens junction	4	7.311e-1	7.265e-2	Directed
hsa-miR-26b-5p	Adherens junction	13	7.311e-1	7.265e-2	Directed
hsa-miR-494	Adherens junction	4	7.311e-1	7.265e-2	Directed
hsa-miR-335-5p	Adherens junction	14	7.311e-1	7.265e-2	Directed
hsa-miR-126-3p	Tight junction	1	1.461e-1	8.184e-2	Directed
hsa-miR-140-3p	Tight junction	5	1.461e-1	8.184e-2	Directed
hsa-miR-10b-5p	Tight junction	2	1.461e-1	8.184e-2	Directed
hsa-miR-26b-5p	Tight junction	11	1.461e-1	8.184e-2	Directed
hsa-miR-494	Tight junction	5	1.461e-1	8.184e-2	Directed
hsa-miR-451a	Tight junction	1	1.461e-1	8.184e-2	Directed
hsa-miR-335-5p	Tight junction	16	1.461e-1	8.184e-2	Directed
hsa-miR-126-3p	Gap junction	1	2.871e-1	6.319e-2	Directed
hsa-miR-140-3p	Gap junction	4	2.871e-1	6.319e-2	Directed
hsa-miR-10b-5p	Gap junction	1	2.871e-1	6.319e-2	Directed
hsa-miR-26b-5p	Gap junction	9	2.871e-1	6.319e-2	Directed
hsa-miR-494	Gap junction	4	2.871e-1	6.319e-2	Directed
hsa-miR-335-5p	Gap junction	16	2.871e-1	6.319e-2	Directed
hsa-miR-10b-5p	Complement and coagulation cascades	1	2.121e-1	6.100e-4	Directed
hsa-miR-26b-5p	Complement and coagulation cascades	7	2.121e-1	6.100e-4	Directed
hsa-miR-494	Complement and coagulation cascades	1	2.121e-1	6.100e-4	Directed
hsa-miR-335-5p	Complement and coagulation cascades	19	2.121e-1	6.100e-4	Directed
hsa-miR-140-3p	Antigen processing and presentation	2	1.406e-1	1.200e-3	Directed
hsa-miR-10b-5p	Antigen processing and presentation	1	1.406e-1	1.200e-3	Directed
hsa-miR-26b-5p	Antigen processing and presentation	10	1.406e-1	1.200e-3	Directed
hsa-miR-494	Antigen processing and presentation	1	1.406e-1	1.200e-3	Directed
hsa-miR-335-5p	Antigen processing and presentation	13	1.406e-1	1.200e-3	Directed
hsa-miR-26b-5p	Renin-angiotensin system	5	6.123e-1	7.620e-3	Directed
hsa-miR-335-5p	Renin-angiotensin system	3	6.123e-1	7.620e-3	Directed
hsa-miR-126-3p	Toll-like receptor signaling pathway	1	2.566e-2	3.580e-3	Directed
hsa-miR-140-3p	Toll-like receptor signaling pathway	2	2.566e-2	3.580e-3	Directed
hsa-miR-10b-5p	Toll-like receptor signaling pathway	3	2.566e-2	3.580e-3	Directed
hsa-miR-26b-5p	Toll-like receptor signaling pathway	12	2.566e-2	3.580e-3	Directed
hsa-miR-494	Toll-like receptor signaling pathway	2	2.566e-2	3.580e-3	Directed
hsa-miR-451a	Toll-like receptor signaling pathway	1	2.566e-2	3.580e-3	Directed
hsa-miR-335-5p	Toll-like receptor signaling pathway	18	2.566e-2	3.580e-3	Directed
hsa-miR-140-3p	NOD-like receptor signaling pathway	2	7.166e-1	1.314e-2	Directed
hsa-miR-10b-5p	NOD-like receptor signaling pathway	1	7.166e-1	1.314e-2	Directed
hsa-miR-26b-5p	NOD-like receptor signaling pathway	8	7.166e-1	1.314e-2	Directed
hsa-miR-335-5p	NOD-like receptor signaling pathway	11	7.166e-1	1.314e-2	Directed
hsa-miR-140-3p	RIG-I-like receptor signaling pathway	1	2.718e-1	2.897e-2	Directed
hsa-miR-10b-5p	RIG-I-like receptor signaling pathway	1	2.718e-1	2.897e-2	Directed
hsa-miR-26b-5p	RIG-I-like receptor signaling pathway	10	2.718e-1	2.897e-2	Directed
hsa-miR-494	RIG-I-like receptor signaling pathway	2	2.718e-1	2.897e-2	Directed
hsa-miR-335-5p	RIG-I-like receptor signaling pathway	6	2.718e-1	2.897e-2	Directed
hsa-miR-26b-5p	Cytosolic DNA-sensing pathway	5	1.000e0	4.192e-2	Directed
hsa-miR-335-5p	Cytosolic DNA-sensing pathway	6	1.000e0	4.192e-2	Directed
hsa-miR-126-3p	Jak-STAT signaling pathway	2	7.122e-2	2.120e-3	Directed
hsa-miR-140-3p	Jak-STAT signaling pathway	3	7.122e-2	2.120e-3	Directed
hsa-miR-10b-5p	Jak-STAT signaling pathway	2	7.122e-2	2.120e-3	Directed
hsa-miR-26b-5p	Jak-STAT signaling pathway	27	7.122e-2	2.120e-3	Directed
hsa-miR-494	Jak-STAT signaling pathway	4	7.122e-2	2.120e-3	Directed
hsa-miR-451a	Jak-STAT signaling pathway	2	7.122e-2	2.120e-3	Directed
hsa-miR-335-5p	Jak-STAT signaling pathway	26	7.122e-2	2.120e-3	Directed
hsa-miR-26b-5p	Hematopoietic cell lineage	12	7.172e-1	2.370e-3	Directed
hsa-miR-335-5p	Hematopoietic cell lineage	23	7.172e-1	2.370e-3	Directed
hsa-miR-126-3p	Natural killer cell mediated cytotoxicity	2	1.650e-1	3.200e-3	Directed
hsa-miR-140-3p	Natural killer cell mediated cytotoxicity	1	1.650e-1	3.200e-3	Directed
hsa-miR-10b-5p	Natural killer cell mediated cytotoxicity	3	1.650e-1	3.200e-3	Directed
hsa-miR-26b-5p	Natural killer cell mediated cytotoxicity	15	1.650e-1	3.200e-3	Directed
hsa-miR-494	Natural killer cell mediated cytotoxicity	1	1.650e-1	3.200e-3	Directed
hsa-miR-335-5p	Natural killer cell mediated cytotoxicity	20	1.650e-1	3.200e-3	Directed
hsa-miR-126-3p	T cell receptor signaling pathway	2	2.866e-1	4.806e-2	Directed
hsa-miR-140-3p	T cell receptor signaling pathway	3	2.866e-1	4.806e-2	Directed
hsa-miR-10b-5p	T cell receptor signaling pathway	4	2.866e-1	4.806e-2	Directed
hsa-miR-26b-5p	T cell receptor signaling pathway	17	2.866e-1	4.806e-2	Directed
hsa-miR-451a	T cell receptor signaling pathway	1	2.866e-1	4.806e-2	Directed
hsa-miR-335-5p	T cell receptor signaling pathway	14	2.866e-1	4.806e-2	Directed
hsa-miR-126-3p	B cell receptor signaling pathway	2	1.680e-1	2.075e-2	Directed
hsa-miR-140-3p	B cell receptor signaling pathway	1	1.680e-1	2.075e-2	Directed
hsa-miR-10b-5p	B cell receptor signaling pathway	3	1.680e-1	2.075e-2	Directed
hsa-miR-26b-5p	B cell receptor signaling pathway	12	1.680e-1	2.075e-2	Directed
hsa-miR-451a	B cell receptor signaling pathway	1	1.680e-1	2.075e-2	Directed
hsa-miR-335-5p	B cell receptor signaling pathway	13	1.680e-1	2.075e-2	Directed
hsa-miR-126-3p	Fc epsilon RI signaling pathway	2	3.622e-2	6.427e-2	Directed
hsa-miR-140-3p	Fc epsilon RI signaling pathway	2	3.622e-2	6.427e-2	Directed
hsa-miR-10b-5p	Fc epsilon RI signaling pathway	3	3.622e-2	6.427e-2	Directed
hsa-miR-26b-5p	Fc epsilon RI signaling pathway	8	3.622e-2	6.427e-2	Directed
hsa-miR-494	Fc epsilon RI signaling pathway	1	3.622e-2	6.427e-2	Directed
hsa-miR-451a	Fc epsilon RI signaling pathway	1	3.622e-2	6.427e-2	Directed
hsa-miR-335-5p	Fc epsilon RI signaling pathway	9	3.622e-2	6.427e-2	Directed
hsa-miR-126-3p	Fc gamma R-mediated phagocytosis	2	6.925e-2	3.697e-2	Directed
hsa-miR-140-3p	Fc gamma R-mediated phagocytosis	3	6.925e-2	3.697e-2	Directed
hsa-miR-10b-5p	Fc gamma R-mediated phagocytosis	4	6.925e-2	3.697e-2	Directed
hsa-miR-26b-5p	Fc gamma R-mediated phagocytosis	13	6.925e-2	3.697e-2	Directed
hsa-miR-494	Fc gamma R-mediated phagocytosis	1	6.925e-2	3.697e-2	Directed
hsa-miR-451a	Fc gamma R-mediated phagocytosis	1	6.925e-2	3.697e-2	Directed
hsa-miR-335-5p	Fc gamma R-mediated phagocytosis	13	6.925e-2	3.697e-2	Directed
hsa-miR-126-3p	TNF signaling pathway	2	7.032e-2	6.320e-3	Directed
hsa-miR-140-3p	TNF signaling pathway	4	7.032e-2	6.320e-3	Directed
hsa-miR-10b-5p	TNF signaling pathway	3	7.032e-2	6.320e-3	Directed
hsa-miR-26b-5p	TNF signaling pathway	23	7.032e-2	6.320e-3	Directed
hsa-miR-494	TNF signaling pathway	2	7.032e-2	6.320e-3	Directed
hsa-miR-451a	TNF signaling pathway	2	7.032e-2	6.320e-3	Directed
hsa-miR-335-5p	TNF signaling pathway	19	7.032e-2	6.320e-3	Directed
hsa-miR-126-3p	Leukocyte transendothelial migration	3	7.075e-2	1.940e-3	Directed
hsa-miR-140-3p	Leukocyte transendothelial migration	2	7.075e-2	1.940e-3	Directed
hsa-miR-10b-5p	Leukocyte transendothelial migration	3	7.075e-2	1.940e-3	Directed
hsa-miR-26b-5p	Leukocyte transendothelial migration	14	7.075e-2	1.940e-3	Directed
hsa-miR-494	Leukocyte transendothelial migration	6	7.075e-2	1.940e-3	Directed
hsa-miR-451a	Leukocyte transendothelial migration	2	7.075e-2	1.940e-3	Directed
hsa-miR-335-5p	Leukocyte transendothelial migration	25	7.075e-2	1.940e-3	Directed
hsa-miR-126-3p	Intestinal immune network for IgA production	1	1.077e-1	6.690e-3	Directed
hsa-miR-26b-5p	Intestinal immune network for IgA production	4	1.077e-1	6.690e-3	Directed
hsa-miR-494	Intestinal immune network for IgA production	1	1.077e-1	6.690e-3	Directed
hsa-miR-335-5p	Intestinal immune network for IgA production	7	1.077e-1	6.690e-3	Directed
hsa-miR-140-3p	Circadian rhythm	1	1.563e-1	8.890e-3	Directed
hsa-miR-10b-5p	Circadian rhythm	2	1.563e-1	8.890e-3	Directed
hsa-miR-26b-5p	Circadian rhythm	8	1.563e-1	8.890e-3	Directed
hsa-miR-494	Circadian rhythm	5	1.563e-1	8.890e-3	Directed
hsa-miR-335-5p	Circadian rhythm	10	1.563e-1	8.890e-3	Directed
hsa-miR-140-3p	Circadian entrainment	4	7.258e-1	2.070e-2	Directed
hsa-miR-10b-5p	Circadian entrainment	2	7.258e-1	2.070e-2	Directed
hsa-miR-26b-5p	Circadian entrainment	10	7.258e-1	2.070e-2	Directed
hsa-miR-494	Circadian entrainment	5	7.258e-1	2.070e-2	Directed
hsa-miR-335-5p	Circadian entrainment	20	7.258e-1	2.070e-2	Directed
hsa-miR-126-3p	Long-term potentiation	1	2.973e-1	1.056e-2	Directed
hsa-miR-140-3p	Long-term potentiation	4	2.973e-1	1.056e-2	Directed
hsa-miR-10b-5p	Long-term potentiation	3	2.973e-1	1.056e-2	Directed
hsa-miR-26b-5p	Long-term potentiation	15	2.973e-1	1.056e-2	Directed
hsa-miR-494	Long-term potentiation	4	2.973e-1	1.056e-2	Directed
hsa-miR-335-5p	Long-term potentiation	14	2.973e-1	1.056e-2	Directed
hsa-miR-140-3p	Synaptic vesicle cycle	4	1.000e0	5.617e-2	Directed
hsa-miR-26b-5p	Synaptic vesicle cycle	9	1.000e0	5.617e-2	Directed
hsa-miR-335-5p	Synaptic vesicle cycle	6	1.000e0	5.617e-2	Directed
hsa-miR-126-3p	Neurotrophin signaling pathway	4	1.475e-1	3.761e-2	Directed
hsa-miR-140-3p	Neurotrophin signaling pathway	6	1.475e-1	3.761e-2	Directed
hsa-miR-10b-5p	Neurotrophin signaling pathway	7	1.475e-1	3.761e-2	Directed
hsa-miR-26b-5p	Neurotrophin signaling pathway	17	1.475e-1	3.761e-2	Directed
hsa-miR-494	Neurotrophin signaling pathway	5	1.475e-1	3.761e-2	Directed
hsa-miR-451a	Neurotrophin signaling pathway	2	1.475e-1	3.761e-2	Directed
hsa-miR-335-5p	Neurotrophin signaling pathway	22	1.475e-1	3.761e-2	Directed
hsa-miR-140-3p	Retrograde endocannabinoid signaling	4	7.247e-1	8.220e-3	Directed
hsa-miR-10b-5p	Retrograde endocannabinoid signaling	1	7.247e-1	8.220e-3	Directed
hsa-miR-26b-5p	Retrograde endocannabinoid signaling	16	7.247e-1	8.220e-3	Directed
hsa-miR-494	Retrograde endocannabinoid signaling	6	7.247e-1	8.220e-3	Directed
hsa-miR-335-5p	Retrograde endocannabinoid signaling	21	7.247e-1	8.220e-3	Directed
hsa-miR-140-3p	Glutamatergic synapse	5	7.298e-1	2.110e-3	Directed
hsa-miR-10b-5p	Glutamatergic synapse	7	7.298e-1	2.110e-3	Directed
hsa-miR-26b-5p	Glutamatergic synapse	17	7.298e-1	2.110e-3	Directed
hsa-miR-494	Glutamatergic synapse	11	7.298e-1	2.110e-3	Directed
hsa-miR-335-5p	Glutamatergic synapse	23	7.298e-1	2.110e-3	Directed
hsa-miR-126-3p	Cholinergic synapse	2	8.080e-2	5.280e-3	Directed
hsa-miR-140-3p	Cholinergic synapse	5	8.080e-2	5.280e-3	Directed
hsa-miR-10b-5p	Cholinergic synapse	4	8.080e-2	5.280e-3	Directed
hsa-miR-26b-5p	Cholinergic synapse	16	8.080e-2	5.280e-3	Directed
hsa-miR-494	Cholinergic synapse	5	8.080e-2	5.280e-3	Directed
hsa-miR-451a	Cholinergic synapse	2	8.080e-2	5.280e-3	Directed
hsa-miR-335-5p	Cholinergic synapse	19	8.080e-2	5.280e-3	Directed
hsa-miR-126-3p	Serotonergic synapse	1	2.849e-1	9.650e-3	Directed
hsa-miR-140-3p	Serotonergic synapse	1	2.849e-1	9.650e-3	Directed
hsa-miR-10b-5p	Serotonergic synapse	2	2.849e-1	9.650e-3	Directed
hsa-miR-26b-5p	Serotonergic synapse	16	2.849e-1	9.650e-3	Directed
hsa-miR-494	Serotonergic synapse	3	2.849e-1	9.650e-3	Directed
hsa-miR-335-5p	Serotonergic synapse	16	2.849e-1	9.650e-3	Directed
hsa-miR-140-3p	GABAergic synapse	6	5.010e-1	2.460e-3	Directed
hsa-miR-10b-5p	GABAergic synapse	2	5.010e-1	2.460e-3	Directed
hsa-miR-26b-5p	GABAergic synapse	14	5.010e-1	2.460e-3	Directed
hsa-miR-494	GABAergic synapse	6	5.010e-1	2.460e-3	Directed
hsa-miR-335-5p	GABAergic synapse	17	5.010e-1	2.460e-3	Directed
hsa-miR-140-3p	Dopaminergic synapse	6	3.116e-1	3.390e-2	Directed
hsa-miR-10b-5p	Dopaminergic synapse	3	3.116e-1	3.390e-2	Directed
hsa-miR-26b-5p	Dopaminergic synapse	17	3.116e-1	3.390e-2	Directed
hsa-miR-494	Dopaminergic synapse	7	3.116e-1	3.390e-2	Directed
hsa-miR-451a	Dopaminergic synapse	1	3.116e-1	3.390e-2	Directed
hsa-miR-335-5p	Dopaminergic synapse	18	3.116e-1	3.390e-2	Directed
hsa-miR-126-3p	Long-term depression	1	4.930e-1	1.135e-1	Directed
hsa-miR-10b-5p	Long-term depression	1	4.930e-1	1.135e-1	Directed
hsa-miR-26b-5p	Long-term depression	6	4.930e-1	1.135e-1	Directed
hsa-miR-494	Long-term depression	3	4.930e-1	1.135e-1	Directed
hsa-miR-335-5p	Long-term depression	9	4.930e-1	1.135e-1	Directed
hsa-miR-10b-5p	Olfactory transduction	2	4.569e-1	7.000e-5	Directed
hsa-miR-26b-5p	Olfactory transduction	8	4.569e-1	7.000e-5	Directed
hsa-miR-494	Olfactory transduction	3	4.569e-1	7.000e-5	Directed
hsa-miR-335-5p	Olfactory transduction	20	4.569e-1	7.000e-5	Directed
hsa-miR-140-3p	Taste transduction	1	3.438e-2	2.440e-3	Directed
hsa-miR-26b-5p	Taste transduction	5	3.438e-2	2.440e-3	Directed
hsa-miR-494	Taste transduction	1	3.438e-2	2.440e-3	Directed
hsa-miR-335-5p	Taste transduction	2	3.438e-2	2.440e-3	Directed
hsa-miR-26b-5p	Phototransduction	1	3.783e-1	1.259e-2	Directed
hsa-miR-494	Phototransduction	1	3.783e-1	1.259e-2	Directed
hsa-miR-335-5p	Phototransduction	7	3.783e-1	1.259e-2	Directed
hsa-miR-126-3p	Regulation of actin cytoskeleton	3	4.946e-1	2.444e-2	Directed
hsa-miR-140-3p	Regulation of actin cytoskeleton	7	4.946e-1	2.444e-2	Directed
hsa-miR-10b-5p	Regulation of actin cytoskeleton	8	4.946e-1	2.444e-2	Directed
hsa-miR-26b-5p	Regulation of actin cytoskeleton	32	4.946e-1	2.444e-2	Directed
hsa-miR-494	Regulation of actin cytoskeleton	7	4.946e-1	2.444e-2	Directed
hsa-miR-335-5p	Regulation of actin cytoskeleton	34	4.946e-1	2.444e-2	Directed
hsa-miR-126-3p	Insulin signaling pathway	4	1.468e-1	2.354e-2	Directed
hsa-miR-140-3p	Insulin signaling pathway	4	1.468e-1	2.354e-2	Directed
hsa-miR-10b-5p	Insulin signaling pathway	5	1.468e-1	2.354e-2	Directed
hsa-miR-26b-5p	Insulin signaling pathway	20	1.468e-1	2.354e-2	Directed
hsa-miR-494	Insulin signaling pathway	3	1.468e-1	2.354e-2	Directed
hsa-miR-451a	Insulin signaling pathway	2	1.468e-1	2.354e-2	Directed
hsa-miR-335-5p	Insulin signaling pathway	28	1.468e-1	2.354e-2	Directed
hsa-miR-140-3p	Insulin secretion	5	7.244e-1	1.170e-3	Directed
hsa-miR-10b-5p	Insulin secretion	3	7.244e-1	1.170e-3	Directed
hsa-miR-26b-5p	Insulin secretion	14	7.244e-1	1.170e-3	Directed
hsa-miR-494	Insulin secretion	4	7.244e-1	1.170e-3	Directed
hsa-miR-335-5p	Insulin secretion	16	7.244e-1	1.170e-3	Directed
hsa-miR-126-3p	GnRH signaling pathway	1	7.716e-2	2.505e-2	Directed
hsa-miR-140-3p	GnRH signaling pathway	5	7.716e-2	2.505e-2	Directed
hsa-miR-10b-5p	GnRH signaling pathway	3	7.716e-2	2.505e-2	Directed
hsa-miR-26b-5p	GnRH signaling pathway	13	7.716e-2	2.505e-2	Directed
hsa-miR-494	GnRH signaling pathway	4	7.716e-2	2.505e-2	Directed
hsa-miR-451a	GnRH signaling pathway	1	7.716e-2	2.505e-2	Directed
hsa-miR-335-5p	GnRH signaling pathway	16	7.716e-2	2.505e-2	Directed
hsa-miR-140-3p	Ovarian steroidogenesis	2	1.192e-1	5.500e-3	Directed
hsa-miR-10b-5p	Ovarian steroidogenesis	1	1.192e-1	5.500e-3	Directed
hsa-miR-26b-5p	Ovarian steroidogenesis	5	1.192e-1	5.500e-3	Directed
hsa-miR-494	Ovarian steroidogenesis	2	1.192e-1	5.500e-3	Directed
hsa-miR-335-5p	Ovarian steroidogenesis	11	1.192e-1	5.500e-3	Directed
hsa-miR-126-3p	Progesterone-mediated oocyte maturation	3	6.821e-2	2.343e-2	Directed
hsa-miR-140-3p	Progesterone-mediated oocyte maturation	5	6.821e-2	2.343e-2	Directed
hsa-miR-10b-5p	Progesterone-mediated oocyte maturation	3	6.821e-2	2.343e-2	Directed
hsa-miR-26b-5p	Progesterone-mediated oocyte maturation	11	6.821e-2	2.343e-2	Directed
hsa-miR-494	Progesterone-mediated oocyte maturation	4	6.821e-2	2.343e-2	Directed
hsa-miR-451a	Progesterone-mediated oocyte maturation	1	6.821e-2	2.343e-2	Directed
hsa-miR-335-5p	Progesterone-mediated oocyte maturation	11	6.821e-2	2.343e-2	Directed
hsa-miR-126-3p	Estrogen signaling pathway	2	1.462e-1	1.044e-2	Directed
hsa-miR-140-3p	Estrogen signaling pathway	5	1.462e-1	1.044e-2	Directed
hsa-miR-10b-5p	Estrogen signaling pathway	3	1.462e-1	1.044e-2	Directed
hsa-miR-26b-5p	Estrogen signaling pathway	15	1.462e-1	1.044e-2	Directed
hsa-miR-494	Estrogen signaling pathway	4	1.462e-1	1.044e-2	Directed
hsa-miR-451a	Estrogen signaling pathway	3	1.462e-1	1.044e-2	Directed
hsa-miR-335-5p	Estrogen signaling pathway	25	1.462e-1	1.044e-2	Directed
hsa-miR-126-3p	Melanogenesis	1	3.046e-1	3.144e-2	Directed
hsa-miR-140-3p	Melanogenesis	4	3.046e-1	3.144e-2	Directed
hsa-miR-10b-5p	Melanogenesis	3	3.046e-1	3.144e-2	Directed
hsa-miR-26b-5p	Melanogenesis	13	3.046e-1	3.144e-2	Directed
hsa-miR-494	Melanogenesis	5	3.046e-1	3.144e-2	Directed
hsa-miR-335-5p	Melanogenesis	17	3.046e-1	3.144e-2	Directed
hsa-miR-126-3p	Prolactin signaling pathway	2	3.622e-2	3.329e-2	Directed
hsa-miR-140-3p	Prolactin signaling pathway	2	3.622e-2	3.329e-2	Directed
hsa-miR-10b-5p	Prolactin signaling pathway	2	3.622e-2	3.329e-2	Directed
hsa-miR-26b-5p	Prolactin signaling pathway	13	3.622e-2	3.329e-2	Directed
hsa-miR-494	Prolactin signaling pathway	3	3.622e-2	3.329e-2	Directed
hsa-miR-451a	Prolactin signaling pathway	1	3.622e-2	3.329e-2	Directed
hsa-miR-335-5p	Prolactin signaling pathway	14	3.622e-2	3.329e-2	Directed
hsa-miR-140-3p	Thyroid hormone synthesis	3	1.000e0	2.470e-3	Directed
hsa-miR-26b-5p	Thyroid hormone synthesis	13	1.000e0	2.470e-3	Directed
hsa-miR-494	Thyroid hormone synthesis	2	1.000e0	2.470e-3	Directed
hsa-miR-335-5p	Thyroid hormone synthesis	18	1.000e0	2.470e-3	Directed
hsa-miR-126-3p	Adipocytokine signaling pathway	1	6.805e-2	1.254e-2	Directed
hsa-miR-140-3p	Adipocytokine signaling pathway	1	6.805e-2	1.254e-2	Directed
hsa-miR-10b-5p	Adipocytokine signaling pathway	1	6.805e-2	1.254e-2	Directed
hsa-miR-26b-5p	Adipocytokine signaling pathway	11	6.805e-2	1.254e-2	Directed
hsa-miR-494	Adipocytokine signaling pathway	3	6.805e-2	1.254e-2	Directed
hsa-miR-451a	Adipocytokine signaling pathway	1	6.805e-2	1.254e-2	Directed
hsa-miR-335-5p	Adipocytokine signaling pathway	19	6.805e-2	1.254e-2	Directed
hsa-miR-126-3p	Type II diabetes mellitus	2	1.478e-1	5.497e-2	Directed
hsa-miR-140-3p	Type II diabetes mellitus	2	1.478e-1	5.497e-2	Directed
hsa-miR-10b-5p	Type II diabetes mellitus	3	1.478e-1	5.497e-2	Directed
hsa-miR-26b-5p	Type II diabetes mellitus	5	1.478e-1	5.497e-2	Directed
hsa-miR-494	Type II diabetes mellitus	2	1.478e-1	5.497e-2	Directed
hsa-miR-335-5p	Type II diabetes mellitus	8	1.478e-1	5.497e-2	Directed
hsa-miR-126-3p	Non-alcoholic fatty liver disease (NAFLD)	2	7.286e-2	5.100e-3	Directed
hsa-miR-140-3p	Non-alcoholic fatty liver disease (NAFLD)	1	7.286e-2	5.100e-3	Directed
hsa-miR-10b-5p	Non-alcoholic fatty liver disease (NAFLD)	4	7.286e-2	5.100e-3	Directed
hsa-miR-26b-5p	Non-alcoholic fatty liver disease (NAFLD)	31	7.286e-2	5.100e-3	Directed
hsa-miR-494	Non-alcoholic fatty liver disease (NAFLD)	3	7.286e-2	5.100e-3	Directed
hsa-miR-451a	Non-alcoholic fatty liver disease (NAFLD)	1	7.286e-2	5.100e-3	Directed
hsa-miR-335-5p	Non-alcoholic fatty liver disease (NAFLD)	16	7.286e-2	5.100e-3	Directed
hsa-miR-26b-5p	Type I diabetes mellitus	4	3.703e-1	6.110e-3	Directed
hsa-miR-494	Type I diabetes mellitus	2	3.703e-1	6.110e-3	Directed
hsa-miR-335-5p	Type I diabetes mellitus	5	3.703e-1	6.110e-3	Directed
hsa-miR-10b-5p	Maturity onset diabetes of the young	2	4.007e-1	2.200e-2	Directed
hsa-miR-26b-5p	Maturity onset diabetes of the young	3	4.007e-1	2.200e-2	Directed
hsa-miR-335-5p	Maturity onset diabetes of the young	4	4.007e-1	2.200e-2	Directed
hsa-miR-126-3p	Aldosterone-regulated sodium reabsorption	3	4.756e-1	1.409e-2	Directed
hsa-miR-10b-5p	Aldosterone-regulated sodium reabsorption	2	4.756e-1	1.409e-2	Directed
hsa-miR-26b-5p	Aldosterone-regulated sodium reabsorption	7	4.756e-1	1.409e-2	Directed
hsa-miR-494	Aldosterone-regulated sodium reabsorption	2	4.756e-1	1.409e-2	Directed
hsa-miR-335-5p	Aldosterone-regulated sodium reabsorption	7	4.756e-1	1.409e-2	Directed
hsa-miR-140-3p	Endocrine and other factor-regulated calcium reabsorption	4	2.978e-1	1.956e-2	Directed
hsa-miR-10b-5p	Endocrine and other factor-regulated calcium reabsorption	1	2.978e-1	1.956e-2	Directed
hsa-miR-26b-5p	Endocrine and other factor-regulated calcium reabsorption	10	2.978e-1	1.956e-2	Directed
hsa-miR-494	Endocrine and other factor-regulated calcium reabsorption	2	2.978e-1	1.956e-2	Directed
hsa-miR-335-5p	Endocrine and other factor-regulated calcium reabsorption	5	2.978e-1	1.956e-2	Directed
hsa-miR-140-3p	Vasopressin-regulated water reabsorption	5	7.215e-1	5.184e-2	Directed
hsa-miR-26b-5p	Vasopressin-regulated water reabsorption	4	7.215e-1	5.184e-2	Directed
hsa-miR-494	Vasopressin-regulated water reabsorption	2	7.215e-1	5.184e-2	Directed
hsa-miR-335-5p	Vasopressin-regulated water reabsorption	6	7.215e-1	5.184e-2	Directed
hsa-miR-26b-5p	Proximal tubule bicarbonate reclamation	7	1.000e0	2.899e-2	Directed
hsa-miR-335-5p	Proximal tubule bicarbonate reclamation	4	1.000e0	2.899e-2	Directed
hsa-miR-26b-5p	Collecting duct acid secretion	3	1.000e0	5.488e-2	Directed
hsa-miR-335-5p	Collecting duct acid secretion	3	1.000e0	5.488e-2	Directed
hsa-miR-140-3p	Salivary secretion	3	4.790e-1	2.360e-3	Directed
hsa-miR-10b-5p	Salivary secretion	1	4.790e-1	2.360e-3	Directed
hsa-miR-26b-5p	Salivary secretion	14	4.790e-1	2.360e-3	Directed
hsa-miR-494	Salivary secretion	3	4.790e-1	2.360e-3	Directed
hsa-miR-335-5p	Salivary secretion	25	4.790e-1	2.360e-3	Directed
hsa-miR-140-3p	Gastric acid secretion	2	7.243e-1	1.582e-2	Directed
hsa-miR-10b-5p	Gastric acid secretion	2	7.243e-1	1.582e-2	Directed
hsa-miR-26b-5p	Gastric acid secretion	9	7.243e-1	1.582e-2	Directed
hsa-miR-494	Gastric acid secretion	5	7.243e-1	1.582e-2	Directed
hsa-miR-335-5p	Gastric acid secretion	14	7.243e-1	1.582e-2	Directed
hsa-miR-140-3p	Pancreatic secretion	4	1.000e0	8.500e-4	Directed
hsa-miR-26b-5p	Pancreatic secretion	18	1.000e0	8.500e-4	Directed
hsa-miR-494	Pancreatic secretion	7	1.000e0	8.500e-4	Directed
hsa-miR-335-5p	Pancreatic secretion	24	1.000e0	8.500e-4	Directed
hsa-miR-126-3p	Carbohydrate digestion and absorption	1	2.718e-1	1.900e-3	Directed
hsa-miR-10b-5p	Carbohydrate digestion and absorption	3	2.718e-1	1.900e-3	Directed
hsa-miR-26b-5p	Carbohydrate digestion and absorption	8	2.718e-1	1.900e-3	Directed
hsa-miR-451a	Carbohydrate digestion and absorption	1	2.718e-1	1.900e-3	Directed
hsa-miR-335-5p	Carbohydrate digestion and absorption	6	2.718e-1	1.900e-3	Directed
hsa-miR-140-3p	Protein digestion and absorption	1	2.998e-1	8.950e-3	Directed
hsa-miR-10b-5p	Protein digestion and absorption	2	2.998e-1	8.950e-3	Directed
hsa-miR-26b-5p	Protein digestion and absorption	21	2.998e-1	8.950e-3	Directed
hsa-miR-494	Protein digestion and absorption	3	2.998e-1	8.950e-3	Directed
hsa-miR-335-5p	Protein digestion and absorption	17	2.998e-1	8.950e-3	Directed
hsa-miR-140-3p	Fat digestion and absorption	2	2.121e-1	4.400e-4	Directed
hsa-miR-26b-5p	Fat digestion and absorption	4	2.121e-1	4.400e-4	Directed
hsa-miR-494	Fat digestion and absorption	1	2.121e-1	4.400e-4	Directed
hsa-miR-335-5p	Fat digestion and absorption	9	2.121e-1	4.400e-4	Directed
hsa-miR-140-3p	Bile secretion	2	2.855e-1	1.050e-3	Directed
hsa-miR-26b-5p	Bile secretion	13	2.855e-1	1.050e-3	Directed
hsa-miR-494	Bile secretion	2	2.855e-1	1.050e-3	Directed
hsa-miR-451a	Bile secretion	1	2.855e-1	1.050e-3	Directed
hsa-miR-335-5p	Bile secretion	16	2.855e-1	1.050e-3	Directed
hsa-miR-26b-5p	Vitamin digestion and absorption	2	2.551e-1	3.372e-2	Directed
hsa-miR-335-5p	Vitamin digestion and absorption	3	2.551e-1	3.372e-2	Directed
hsa-miR-140-3p	Mineral absorption	1	7.178e-1	3.270e-3	Directed
hsa-miR-26b-5p	Mineral absorption	10	7.178e-1	3.270e-3	Directed
hsa-miR-494	Mineral absorption	2	7.178e-1	3.270e-3	Directed
hsa-miR-335-5p	Mineral absorption	9	7.178e-1	3.270e-3	Directed
hsa-miR-140-3p	Alzheimer's disease	4	7.280e-1	4.100e-3	Directed
hsa-miR-10b-5p	Alzheimer's disease	1	7.280e-1	4.100e-3	Directed
hsa-miR-26b-5p	Alzheimer's disease	34	7.280e-1	4.100e-3	Directed
hsa-miR-494	Alzheimer's disease	6	7.280e-1	4.100e-3	Directed
hsa-miR-335-5p	Alzheimer's disease	13	7.280e-1	4.100e-3	Directed
hsa-miR-10b-5p	Parkinson's disease	2	7.222e-1	1.101e-2	Directed
hsa-miR-26b-5p	Parkinson's disease	20	7.222e-1	1.101e-2	Directed
hsa-miR-494	Parkinson's disease	3	7.222e-1	1.101e-2	Directed
hsa-miR-335-5p	Parkinson's disease	7	7.222e-1	1.101e-2	Directed
hsa-miR-140-3p	Amyotrophic lateral sclerosis (ALS)	1	7.471e-2	9.442e-2	Directed
hsa-miR-10b-5p	Amyotrophic lateral sclerosis (ALS)	2	7.471e-2	9.442e-2	Directed
hsa-miR-26b-5p	Amyotrophic lateral sclerosis (ALS)	7	7.471e-2	9.442e-2	Directed
hsa-miR-494	Amyotrophic lateral sclerosis (ALS)	1	7.471e-2	9.442e-2	Directed
hsa-miR-451a	Amyotrophic lateral sclerosis (ALS)	1	7.471e-2	9.442e-2	Directed
hsa-miR-335-5p	Amyotrophic lateral sclerosis (ALS)	6	7.471e-2	9.442e-2	Directed
hsa-miR-140-3p	Huntington's disease	3	7.380e-1	7.440e-3	Directed
hsa-miR-10b-5p	Huntington's disease	5	7.380e-1	7.440e-3	Directed
hsa-miR-26b-5p	Huntington's disease	33	7.380e-1	7.440e-3	Directed
hsa-miR-494	Huntington's disease	8	7.380e-1	7.440e-3	Directed
hsa-miR-335-5p	Huntington's disease	11	7.380e-1	7.440e-3	Directed
hsa-miR-140-3p	Prion diseases	1	1.310e-1	8.190e-3	Directed
hsa-miR-10b-5p	Prion diseases	2	1.310e-1	8.190e-3	Directed
hsa-miR-26b-5p	Prion diseases	3	1.310e-1	8.190e-3	Directed
hsa-miR-494	Prion diseases	1	1.310e-1	8.190e-3	Directed
hsa-miR-335-5p	Prion diseases	10	1.310e-1	8.190e-3	Directed
hsa-miR-140-3p	Cocaine addiction	3	2.775e-1	5.324e-2	Directed
hsa-miR-10b-5p	Cocaine addiction	3	2.775e-1	5.324e-2	Directed
hsa-miR-26b-5p	Cocaine addiction	6	2.775e-1	5.324e-2	Directed
hsa-miR-494	Cocaine addiction	2	2.775e-1	5.324e-2	Directed
hsa-miR-335-5p	Cocaine addiction	3	2.775e-1	5.324e-2	Directed
hsa-miR-140-3p	Amphetamine addiction	4	4.853e-1	2.460e-2	Directed
hsa-miR-10b-5p	Amphetamine addiction	4	4.853e-1	2.460e-2	Directed
hsa-miR-26b-5p	Amphetamine addiction	9	4.853e-1	2.460e-2	Directed
hsa-miR-494	Amphetamine addiction	3	4.853e-1	2.460e-2	Directed
hsa-miR-335-5p	Amphetamine addiction	9	4.853e-1	2.460e-2	Directed
hsa-miR-140-3p	Morphine addiction	3	7.243e-1	5.380e-3	Directed
hsa-miR-10b-5p	Morphine addiction	3	7.243e-1	5.380e-3	Directed
hsa-miR-26b-5p	Morphine addiction	13	7.243e-1	5.380e-3	Directed
hsa-miR-494	Morphine addiction	4	7.243e-1	5.380e-3	Directed
hsa-miR-335-5p	Morphine addiction	18	7.243e-1	5.380e-3	Directed
hsa-miR-10b-5p	Nicotine addiction	2	2.472e-1	3.600e-3	Directed
hsa-miR-26b-5p	Nicotine addiction	6	2.472e-1	3.600e-3	Directed
hsa-miR-494	Nicotine addiction	1	2.472e-1	3.600e-3	Directed
hsa-miR-335-5p	Nicotine addiction	8	2.472e-1	3.600e-3	Directed
hsa-miR-126-3p	Alcoholism	1	4.754e-1	5.465e-2	Directed
hsa-miR-140-3p	Alcoholism	5	4.754e-1	5.465e-2	Directed
hsa-miR-10b-5p	Alcoholism	5	4.754e-1	5.465e-2	Directed
hsa-miR-26b-5p	Alcoholism	14	4.754e-1	5.465e-2	Directed
hsa-miR-494	Alcoholism	4	4.754e-1	5.465e-2	Directed
hsa-miR-335-5p	Alcoholism	18	4.754e-1	5.465e-2	Directed
hsa-miR-126-3p	Bacterial invasion of epithelial cells	2	1.636e-1	6.951e-2	Directed
hsa-miR-140-3p	Bacterial invasion of epithelial cells	2	1.636e-1	6.951e-2	Directed
hsa-miR-10b-5p	Bacterial invasion of epithelial cells	4	1.636e-1	6.951e-2	Directed
hsa-miR-26b-5p	Bacterial invasion of epithelial cells	13	1.636e-1	6.951e-2	Directed
hsa-miR-494	Bacterial invasion of epithelial cells	2	1.636e-1	6.951e-2	Directed
hsa-miR-335-5p	Bacterial invasion of epithelial cells	7	1.636e-1	6.951e-2	Directed
hsa-miR-140-3p	Vibrio cholerae infection	1	2.687e-1	1.383e-2	Directed
hsa-miR-10b-5p	Vibrio cholerae infection	1	2.687e-1	1.383e-2	Directed
hsa-miR-26b-5p	Vibrio cholerae infection	7	2.687e-1	1.383e-2	Directed
hsa-miR-494	Vibrio cholerae infection	2	2.687e-1	1.383e-2	Directed
hsa-miR-335-5p	Vibrio cholerae infection	10	2.687e-1	1.383e-2	Directed
hsa-miR-140-3p	Epithelial cell signaling in Helicobacter pylori infection	3	7.279e-1	1.550e-2	Directed
hsa-miR-26b-5p	Epithelial cell signaling in Helicobacter pylori infection	10	7.279e-1	1.550e-2	Directed
hsa-miR-494	Epithelial cell signaling in Helicobacter pylori infection	2	7.279e-1	1.550e-2	Directed
hsa-miR-335-5p	Epithelial cell signaling in Helicobacter pylori infection	13	7.279e-1	1.550e-2	Directed
hsa-miR-140-3p	Pathogenic Escherichia coli infection	2	5.982e-2	1.028e-1	Directed
hsa-miR-10b-5p	Pathogenic Escherichia coli infection	2	5.982e-2	1.028e-1	Directed
hsa-miR-26b-5p	Pathogenic Escherichia coli infection	3	5.982e-2	1.028e-1	Directed
hsa-miR-494	Pathogenic Escherichia coli infection	1	5.982e-2	1.028e-1	Directed
hsa-miR-451a	Pathogenic Escherichia coli infection	1	5.982e-2	1.028e-1	Directed
hsa-miR-335-5p	Pathogenic Escherichia coli infection	8	5.982e-2	1.028e-1	Directed
hsa-miR-126-3p	Shigellosis	1	1.609e-1	2.211e-1	Directed
hsa-miR-140-3p	Shigellosis	1	1.609e-1	2.211e-1	Directed
hsa-miR-10b-5p	Shigellosis	3	1.609e-1	2.211e-1	Directed
hsa-miR-26b-5p	Shigellosis	5	1.609e-1	2.211e-1	Directed
hsa-miR-494	Shigellosis	1	1.609e-1	2.211e-1	Directed
hsa-miR-335-5p	Shigellosis	8	1.609e-1	2.211e-1	Directed
hsa-miR-140-3p	Salmonella infection	1	4.784e-1	3.952e-2	Directed
hsa-miR-10b-5p	Salmonella infection	2	4.784e-1	3.952e-2	Directed
hsa-miR-26b-5p	Salmonella infection	10	4.784e-1	3.952e-2	Directed
hsa-miR-494	Salmonella infection	1	4.784e-1	3.952e-2	Directed
hsa-miR-335-5p	Salmonella infection	17	4.784e-1	3.952e-2	Directed
hsa-miR-140-3p	Pertussis	1	7.299e-1	7.730e-3	Directed
hsa-miR-26b-5p	Pertussis	11	7.299e-1	7.730e-3	Directed
hsa-miR-494	Pertussis	2	7.299e-1	7.730e-3	Directed
hsa-miR-335-5p	Pertussis	16	7.299e-1	7.730e-3	Directed
hsa-miR-140-3p	Legionellosis	1	1.424e-1	6.700e-4	Directed
hsa-miR-10b-5p	Legionellosis	1	1.424e-1	6.700e-4	Directed
hsa-miR-26b-5p	Legionellosis	16	1.424e-1	6.700e-4	Directed
hsa-miR-494	Legionellosis	2	1.424e-1	6.700e-4	Directed
hsa-miR-335-5p	Legionellosis	14	1.424e-1	6.700e-4	Directed
hsa-miR-140-3p	Leishmaniasis	1	2.734e-1	1.150e-3	Directed
hsa-miR-10b-5p	Leishmaniasis	1	2.734e-1	1.150e-3	Directed
hsa-miR-26b-5p	Leishmaniasis	9	2.734e-1	1.150e-3	Directed
hsa-miR-494	Leishmaniasis	3	2.734e-1	1.150e-3	Directed
hsa-miR-335-5p	Leishmaniasis	15	2.734e-1	1.150e-3	Directed
hsa-miR-126-3p	Chagas disease (American trypanosomiasis)	1	7.227e-2	1.185e-2	Directed
hsa-miR-140-3p	Chagas disease (American trypanosomiasis)	1	7.227e-2	1.185e-2	Directed
hsa-miR-10b-5p	Chagas disease (American trypanosomiasis)	3	7.227e-2	1.185e-2	Directed
hsa-miR-26b-5p	Chagas disease (American trypanosomiasis)	19	7.227e-2	1.185e-2	Directed
hsa-miR-494	Chagas disease (American trypanosomiasis)	4	7.227e-2	1.185e-2	Directed
hsa-miR-451a	Chagas disease (American trypanosomiasis)	1	7.227e-2	1.185e-2	Directed
hsa-miR-335-5p	Chagas disease (American trypanosomiasis)	17	7.227e-2	1.185e-2	Directed
hsa-miR-126-3p	African trypanosomiasis	1	2.121e-1	8.140e-3	Directed
hsa-miR-26b-5p	African trypanosomiasis	7	2.121e-1	8.140e-3	Directed
hsa-miR-494	African trypanosomiasis	2	2.121e-1	8.140e-3	Directed
hsa-miR-335-5p	African trypanosomiasis	3	2.121e-1	8.140e-3	Directed
hsa-miR-126-3p	Malaria	1	4.458e-1	2.470e-3	Directed
hsa-miR-10b-5p	Malaria	1	4.458e-1	2.470e-3	Directed
hsa-miR-26b-5p	Malaria	7	4.458e-1	2.470e-3	Directed
hsa-miR-335-5p	Malaria	12	4.458e-1	2.470e-3	Directed
hsa-miR-126-3p	Toxoplasmosis	1	6.851e-2	1.026e-2	Directed
hsa-miR-140-3p	Toxoplasmosis	4	6.851e-2	1.026e-2	Directed
hsa-miR-10b-5p	Toxoplasmosis	5	6.851e-2	1.026e-2	Directed
hsa-miR-26b-5p	Toxoplasmosis	14	6.851e-2	1.026e-2	Directed
hsa-miR-494	Toxoplasmosis	3	6.851e-2	1.026e-2	Directed
hsa-miR-451a	Toxoplasmosis	2	6.851e-2	1.026e-2	Directed
hsa-miR-335-5p	Toxoplasmosis	18	6.851e-2	1.026e-2	Directed
hsa-miR-126-3p	Amoebiasis	1	1.609e-1	4.340e-3	Directed
hsa-miR-140-3p	Amoebiasis	1	1.609e-1	4.340e-3	Directed
hsa-miR-10b-5p	Amoebiasis	3	1.609e-1	4.340e-3	Directed
hsa-miR-26b-5p	Amoebiasis	23	1.609e-1	4.340e-3	Directed
hsa-miR-494	Amoebiasis	4	1.609e-1	4.340e-3	Directed
hsa-miR-335-5p	Amoebiasis	22	1.609e-1	4.340e-3	Directed
hsa-miR-26b-5p	Staphylococcus aureus infection	5	7.363e-2	6.500e-4	Directed
hsa-miR-494	Staphylococcus aureus infection	1	7.363e-2	6.500e-4	Directed
hsa-miR-335-5p	Staphylococcus aureus infection	13	7.363e-2	6.500e-4	Directed
hsa-miR-140-3p	Tuberculosis	4	3.000e-1	8.900e-4	Directed
hsa-miR-10b-5p	Tuberculosis	4	3.000e-1	8.900e-4	Directed
hsa-miR-26b-5p	Tuberculosis	25	3.000e-1	8.900e-4	Directed
hsa-miR-494	Tuberculosis	5	3.000e-1	8.900e-4	Directed
hsa-miR-451a	Tuberculosis	2	3.000e-1	8.900e-4	Directed
hsa-miR-335-5p	Tuberculosis	29	3.000e-1	8.900e-4	Directed
hsa-miR-126-3p	Hepatitis C	2	7.414e-2	3.262e-2	Directed
hsa-miR-140-3p	Hepatitis C	2	7.414e-2	3.262e-2	Directed
hsa-miR-10b-5p	Hepatitis C	5	7.414e-2	3.262e-2	Directed
hsa-miR-26b-5p	Hepatitis C	9	7.414e-2	3.262e-2	Directed
hsa-miR-494	Hepatitis C	2	7.414e-2	3.262e-2	Directed
hsa-miR-451a	Hepatitis C	1	7.414e-2	3.262e-2	Directed
hsa-miR-335-5p	Hepatitis C	23	7.414e-2	3.262e-2	Directed
hsa-miR-126-3p	Hepatitis B	4	1.484e-1	1.112e-2	Directed
hsa-miR-140-3p	Hepatitis B	7	1.484e-1	1.112e-2	Directed
hsa-miR-10b-5p	Hepatitis B	6	1.484e-1	1.112e-2	Directed
hsa-miR-26b-5p	Hepatitis B	31	1.484e-1	1.112e-2	Directed
hsa-miR-494	Hepatitis B	2	1.484e-1	1.112e-2	Directed
hsa-miR-451a	Hepatitis B	5	1.484e-1	1.112e-2	Directed
hsa-miR-335-5p	Hepatitis B	26	1.484e-1	1.112e-2	Directed
hsa-miR-126-3p	Measles	2	6.835e-2	3.400e-3	Directed
hsa-miR-140-3p	Measles	1	6.835e-2	3.400e-3	Directed
hsa-miR-10b-5p	Measles	7	6.835e-2	3.400e-3	Directed
hsa-miR-26b-5p	Measles	25	6.835e-2	3.400e-3	Directed
hsa-miR-494	Measles	3	6.835e-2	3.400e-3	Directed
hsa-miR-451a	Measles	1	6.835e-2	3.400e-3	Directed
hsa-miR-335-5p	Measles	20	6.835e-2	3.400e-3	Directed
hsa-miR-126-3p	Influenza A	1	8.180e-2	3.980e-3	Directed
hsa-miR-140-3p	Influenza A	1	8.180e-2	3.980e-3	Directed
hsa-miR-10b-5p	Influenza A	4	8.180e-2	3.980e-3	Directed
hsa-miR-26b-5p	Influenza A	27	8.180e-2	3.980e-3	Directed
hsa-miR-494	Influenza A	4	8.180e-2	3.980e-3	Directed
hsa-miR-451a	Influenza A	1	8.180e-2	3.980e-3	Directed
hsa-miR-335-5p	Influenza A	31	8.180e-2	3.980e-3	Directed
hsa-miR-126-3p	HTLV-I infection	4	1.602e-1	2.998e-2	Directed
hsa-miR-140-3p	HTLV-I infection	8	1.602e-1	2.998e-2	Directed
hsa-miR-10b-5p	HTLV-I infection	9	1.602e-1	2.998e-2	Directed
hsa-miR-26b-5p	HTLV-I infection	38	1.602e-1	2.998e-2	Directed
hsa-miR-494	HTLV-I infection	7	1.602e-1	2.998e-2	Directed
hsa-miR-451a	HTLV-I infection	2	1.602e-1	2.998e-2	Directed
hsa-miR-335-5p	HTLV-I infection	38	1.602e-1	2.998e-2	Directed
hsa-miR-140-3p	Herpes simplex infection	4	7.247e-1	3.030e-3	Directed
hsa-miR-10b-5p	Herpes simplex infection	7	7.247e-1	3.030e-3	Directed
hsa-miR-26b-5p	Herpes simplex infection	28	7.247e-1	3.030e-3	Directed
hsa-miR-494	Herpes simplex infection	6	7.247e-1	3.030e-3	Directed
hsa-miR-335-5p	Herpes simplex infection	23	7.247e-1	3.030e-3	Directed
hsa-miR-126-3p	Epstein-Barr virus infection	1	1.475e-1	6.040e-3	Directed
hsa-miR-140-3p	Epstein-Barr virus infection	6	1.475e-1	6.040e-3	Directed
hsa-miR-10b-5p	Epstein-Barr virus infection	15	1.475e-1	6.040e-3	Directed
hsa-miR-26b-5p	Epstein-Barr virus infection	35	1.475e-1	6.040e-3	Directed
hsa-miR-494	Epstein-Barr virus infection	3	1.475e-1	6.040e-3	Directed
hsa-miR-451a	Epstein-Barr virus infection	4	1.475e-1	6.040e-3	Directed
hsa-miR-335-5p	Epstein-Barr virus infection	19	1.475e-1	6.040e-3	Directed
hsa-miR-126-3p	Pathways in cancer	6	2.703e-1	1.022e-2	Directed
hsa-miR-140-3p	Pathways in cancer	12	2.703e-1	1.022e-2	Directed
hsa-miR-10b-5p	Pathways in cancer	14	2.703e-1	1.022e-2	Directed
hsa-miR-26b-5p	Pathways in cancer	62	2.703e-1	1.022e-2	Directed
hsa-miR-494	Pathways in cancer	12	2.703e-1	1.022e-2	Directed
hsa-miR-451a	Pathways in cancer	5	2.703e-1	1.022e-2	Directed
hsa-miR-335-5p	Pathways in cancer	62	2.703e-1	1.022e-2	Directed
hsa-miR-126-3p	Transcriptional misregulation in cancer	2	1.503e-1	1.619e-2	Directed
hsa-miR-140-3p	Transcriptional misregulation in cancer	3	1.503e-1	1.619e-2	Directed
hsa-miR-10b-5p	Transcriptional misregulation in cancer	7	1.503e-1	1.619e-2	Directed
hsa-miR-26b-5p	Transcriptional misregulation in cancer	28	1.503e-1	1.619e-2	Directed
hsa-miR-494	Transcriptional misregulation in cancer	6	1.503e-1	1.619e-2	Directed
hsa-miR-451a	Transcriptional misregulation in cancer	2	1.503e-1	1.619e-2	Directed
hsa-miR-335-5p	Transcriptional misregulation in cancer	41	1.503e-1	1.619e-2	Directed
hsa-miR-126-3p	Viral carcinogenesis	3	1.526e-1	9.210e-3	Directed
hsa-miR-140-3p	Viral carcinogenesis	7	1.526e-1	9.210e-3	Directed
hsa-miR-10b-5p	Viral carcinogenesis	9	1.526e-1	9.210e-3	Directed
hsa-miR-26b-5p	Viral carcinogenesis	43	1.526e-1	9.210e-3	Directed
hsa-miR-494	Viral carcinogenesis	4	1.526e-1	9.210e-3	Directed
hsa-miR-451a	Viral carcinogenesis	1	1.526e-1	9.210e-3	Directed
hsa-miR-335-5p	Viral carcinogenesis	21	1.526e-1	9.210e-3	Directed
hsa-miR-10b-5p	Chemical carcinogenesis	1	1.242e-1	4.300e-4	Directed
hsa-miR-26b-5p	Chemical carcinogenesis	10	1.242e-1	4.300e-4	Directed
hsa-miR-335-5p	Chemical carcinogenesis	10	1.242e-1	4.300e-4	Directed
hsa-miR-126-3p	Proteoglycans in cancer	3	2.681e-1	1.663e-2	Directed
hsa-miR-140-3p	Proteoglycans in cancer	11	2.681e-1	1.663e-2	Directed
hsa-miR-10b-5p	Proteoglycans in cancer	13	2.681e-1	1.663e-2	Directed
hsa-miR-26b-5p	Proteoglycans in cancer	28	2.681e-1	1.663e-2	Directed
hsa-miR-494	Proteoglycans in cancer	7	2.681e-1	1.663e-2	Directed
hsa-miR-451a	Proteoglycans in cancer	4	2.681e-1	1.663e-2	Directed
hsa-miR-335-5p	Proteoglycans in cancer	46	2.681e-1	1.663e-2	Directed
hsa-miR-126-3p	MicroRNAs in cancer	9	1.673e-1	1.422e-2	Directed
hsa-miR-140-3p	MicroRNAs in cancer	8	1.673e-1	1.422e-2	Directed
hsa-miR-10b-5p	MicroRNAs in cancer	13	1.673e-1	1.422e-2	Directed
hsa-miR-26b-5p	MicroRNAs in cancer	34	1.673e-1	1.422e-2	Directed
hsa-miR-494	MicroRNAs in cancer	11	1.673e-1	1.422e-2	Directed
hsa-miR-451a	MicroRNAs in cancer	4	1.673e-1	1.422e-2	Directed
hsa-miR-335-5p	MicroRNAs in cancer	43	1.673e-1	1.422e-2	Directed
hsa-miR-126-3p	Colorectal cancer	2	6.821e-2	3.725e-2	Directed
hsa-miR-140-3p	Colorectal cancer	2	6.821e-2	3.725e-2	Directed
hsa-miR-10b-5p	Colorectal cancer	3	6.821e-2	3.725e-2	Directed
hsa-miR-26b-5p	Colorectal cancer	11	6.821e-2	3.725e-2	Directed
hsa-miR-494	Colorectal cancer	2	6.821e-2	3.725e-2	Directed
hsa-miR-451a	Colorectal cancer	3	6.821e-2	3.725e-2	Directed
hsa-miR-335-5p	Colorectal cancer	11	6.821e-2	3.725e-2	Directed
hsa-miR-126-3p	Renal cell carcinoma	4	6.992e-2	8.758e-2	Directed
hsa-miR-140-3p	Renal cell carcinoma	5	6.992e-2	8.758e-2	Directed
hsa-miR-10b-5p	Renal cell carcinoma	4	6.992e-2	8.758e-2	Directed
hsa-miR-26b-5p	Renal cell carcinoma	14	6.992e-2	8.758e-2	Directed
hsa-miR-494	Renal cell carcinoma	1	6.992e-2	8.758e-2	Directed
hsa-miR-451a	Renal cell carcinoma	1	6.992e-2	8.758e-2	Directed
hsa-miR-335-5p	Renal cell carcinoma	8	6.992e-2	8.758e-2	Directed
hsa-miR-126-3p	Pancreatic cancer	4	2.891e-1	1.043e-1	Directed
hsa-miR-140-3p	Pancreatic cancer	2	2.891e-1	1.043e-1	Directed
hsa-miR-10b-5p	Pancreatic cancer	6	2.891e-1	1.043e-1	Directed
hsa-miR-26b-5p	Pancreatic cancer	9	2.891e-1	1.043e-1	Directed
hsa-miR-451a	Pancreatic cancer	1	2.891e-1	1.043e-1	Directed
hsa-miR-335-5p	Pancreatic cancer	11	2.891e-1	1.043e-1	Directed
hsa-miR-126-3p	Endometrial cancer	2	3.350e-2	3.744e-2	Directed
hsa-miR-140-3p	Endometrial cancer	2	3.350e-2	3.744e-2	Directed
hsa-miR-10b-5p	Endometrial cancer	3	3.350e-2	3.744e-2	Directed
hsa-miR-26b-5p	Endometrial cancer	10	3.350e-2	3.744e-2	Directed
hsa-miR-494	Endometrial cancer	3	3.350e-2	3.744e-2	Directed
hsa-miR-451a	Endometrial cancer	2	3.350e-2	3.744e-2	Directed
hsa-miR-335-5p	Endometrial cancer	7	3.350e-2	3.744e-2	Directed
hsa-miR-126-3p	Glioma	3	7.716e-2	1.897e-2	Directed
hsa-miR-140-3p	Glioma	3	7.716e-2	1.897e-2	Directed
hsa-miR-10b-5p	Glioma	8	7.716e-2	1.897e-2	Directed
hsa-miR-26b-5p	Glioma	11	7.716e-2	1.897e-2	Directed
hsa-miR-494	Glioma	5	7.716e-2	1.897e-2	Directed
hsa-miR-451a	Glioma	1	7.716e-2	1.897e-2	Directed
hsa-miR-335-5p	Glioma	13	7.716e-2	1.897e-2	Directed
hsa-miR-126-3p	Prostate cancer	4	8.393e-2	2.039e-2	Directed
hsa-miR-140-3p	Prostate cancer	5	8.393e-2	2.039e-2	Directed
hsa-miR-10b-5p	Prostate cancer	6	8.393e-2	2.039e-2	Directed
hsa-miR-26b-5p	Prostate cancer	22	8.393e-2	2.039e-2	Directed
hsa-miR-494	Prostate cancer	5	8.393e-2	2.039e-2	Directed
hsa-miR-451a	Prostate cancer	2	8.393e-2	2.039e-2	Directed
hsa-miR-335-5p	Prostate cancer	12	8.393e-2	2.039e-2	Directed
hsa-miR-126-3p	Thyroid cancer	1	7.714e-2	7.644e-2	Directed
hsa-miR-10b-5p	Thyroid cancer	1	7.714e-2	7.644e-2	Directed
hsa-miR-26b-5p	Thyroid cancer	8	7.714e-2	7.644e-2	Directed
hsa-miR-494	Thyroid cancer	1	7.714e-2	7.644e-2	Directed
hsa-miR-451a	Thyroid cancer	1	7.714e-2	7.644e-2	Directed
hsa-miR-335-5p	Thyroid cancer	3	7.714e-2	7.644e-2	Directed
hsa-miR-140-3p	Basal cell carcinoma	2	4.797e-1	5.620e-3	Directed
hsa-miR-10b-5p	Basal cell carcinoma	2	4.797e-1	5.620e-3	Directed
hsa-miR-26b-5p	Basal cell carcinoma	8	4.797e-1	5.620e-3	Directed
hsa-miR-494	Basal cell carcinoma	5	4.797e-1	5.620e-3	Directed
hsa-miR-335-5p	Basal cell carcinoma	11	4.797e-1	5.620e-3	Directed
hsa-miR-126-3p	Melanoma	3	7.484e-2	1.159e-2	Directed
hsa-miR-140-3p	Melanoma	2	7.484e-2	1.159e-2	Directed
hsa-miR-10b-5p	Melanoma	6	7.484e-2	1.159e-2	Directed
hsa-miR-26b-5p	Melanoma	16	7.484e-2	1.159e-2	Directed
hsa-miR-494	Melanoma	4	7.484e-2	1.159e-2	Directed
hsa-miR-451a	Melanoma	1	7.484e-2	1.159e-2	Directed
hsa-miR-335-5p	Melanoma	13	7.484e-2	1.159e-2	Directed
hsa-miR-126-3p	Bladder cancer	3	4.758e-1	4.837e-2	Directed
hsa-miR-10b-5p	Bladder cancer	4	4.758e-1	4.837e-2	Directed
hsa-miR-26b-5p	Bladder cancer	6	4.758e-1	4.837e-2	Directed
hsa-miR-451a	Bladder cancer	3	4.758e-1	4.837e-2	Directed
hsa-miR-335-5p	Bladder cancer	9	4.758e-1	4.837e-2	Directed
hsa-miR-126-3p	Chronic myeloid leukemia	4	7.286e-2	4.528e-2	Directed
hsa-miR-140-3p	Chronic myeloid leukemia	2	7.286e-2	4.528e-2	Directed
hsa-miR-10b-5p	Chronic myeloid leukemia	9	7.286e-2	4.528e-2	Directed
hsa-miR-26b-5p	Chronic myeloid leukemia	11	7.286e-2	4.528e-2	Directed
hsa-miR-494	Chronic myeloid leukemia	1	7.286e-2	4.528e-2	Directed
hsa-miR-451a	Chronic myeloid leukemia	2	7.286e-2	4.528e-2	Directed
hsa-miR-335-5p	Chronic myeloid leukemia	15	7.286e-2	4.528e-2	Directed
hsa-miR-126-3p	Acute myeloid leukemia	2	6.992e-2	6.080e-2	Directed
hsa-miR-140-3p	Acute myeloid leukemia	1	6.992e-2	6.080e-2	Directed
hsa-miR-10b-5p	Acute myeloid leukemia	2	6.992e-2	6.080e-2	Directed
hsa-miR-26b-5p	Acute myeloid leukemia	10	6.992e-2	6.080e-2	Directed
hsa-miR-494	Acute myeloid leukemia	1	6.992e-2	6.080e-2	Directed
hsa-miR-451a	Acute myeloid leukemia	2	6.992e-2	6.080e-2	Directed
hsa-miR-335-5p	Acute myeloid leukemia	11	6.992e-2	6.080e-2	Directed
hsa-miR-126-3p	Small cell lung cancer	3	6.896e-2	5.710e-3	Directed
hsa-miR-140-3p	Small cell lung cancer	4	6.896e-2	5.710e-3	Directed
hsa-miR-10b-5p	Small cell lung cancer	6	6.896e-2	5.710e-3	Directed
hsa-miR-26b-5p	Small cell lung cancer	26	6.896e-2	5.710e-3	Directed
hsa-miR-494	Small cell lung cancer	3	6.896e-2	5.710e-3	Directed
hsa-miR-451a	Small cell lung cancer	3	6.896e-2	5.710e-3	Directed
hsa-miR-335-5p	Small cell lung cancer	13	6.896e-2	5.710e-3	Directed
hsa-miR-126-3p	Non-small cell lung cancer	3	6.851e-2	6.814e-2	Directed
hsa-miR-140-3p	Non-small cell lung cancer	3	6.851e-2	6.814e-2	Directed
hsa-miR-10b-5p	Non-small cell lung cancer	5	6.851e-2	6.814e-2	Directed
hsa-miR-26b-5p	Non-small cell lung cancer	8	6.851e-2	6.814e-2	Directed
hsa-miR-494	Non-small cell lung cancer	1	6.851e-2	6.814e-2	Directed
hsa-miR-451a	Non-small cell lung cancer	1	6.851e-2	6.814e-2	Directed
hsa-miR-335-5p	Non-small cell lung cancer	10	6.851e-2	6.814e-2	Directed
hsa-miR-26b-5p	Asthma	1	5.966e-2	5.310e-3	Directed
hsa-miR-494	Asthma	1	5.966e-2	5.310e-3	Directed
hsa-miR-335-5p	Asthma	5	5.966e-2	5.310e-3	Directed
hsa-miR-26b-5p	Autoimmune thyroid disease	4	1.060e-1	2.720e-3	Directed
hsa-miR-494	Autoimmune thyroid disease	1	1.060e-1	2.720e-3	Directed
hsa-miR-335-5p	Autoimmune thyroid disease	8	1.060e-1	2.720e-3	Directed
hsa-miR-140-3p	Inflammatory bowel disease (IBD)	1	1.461e-1	1.310e-3	Directed
hsa-miR-10b-5p	Inflammatory bowel disease (IBD)	1	1.461e-1	1.310e-3	Directed
hsa-miR-26b-5p	Inflammatory bowel disease (IBD)	8	1.461e-1	1.310e-3	Directed
hsa-miR-494	Inflammatory bowel disease (IBD)	2	1.461e-1	1.310e-3	Directed
hsa-miR-335-5p	Inflammatory bowel disease (IBD)	16	1.461e-1	1.310e-3	Directed
hsa-miR-10b-5p	Systemic lupus erythematosus	2	4.791e-1	3.888e-2	Directed
hsa-miR-26b-5p	Systemic lupus erythematosus	10	4.791e-1	3.888e-2	Directed
hsa-miR-494	Systemic lupus erythematosus	3	4.791e-1	3.888e-2	Directed
hsa-miR-335-5p	Systemic lupus erythematosus	10	4.791e-1	3.888e-2	Directed
hsa-miR-126-3p	Rheumatoid arthritis	3	2.812e-1	1.420e-3	Directed
hsa-miR-10b-5p	Rheumatoid arthritis	1	2.812e-1	1.420e-3	Directed
hsa-miR-26b-5p	Rheumatoid arthritis	11	2.812e-1	1.420e-3	Directed
hsa-miR-494	Rheumatoid arthritis	1	2.812e-1	1.420e-3	Directed
hsa-miR-335-5p	Rheumatoid arthritis	19	2.812e-1	1.420e-3	Directed
hsa-miR-26b-5p	Allograft rejection	4	1.438e-1	9.600e-3	Directed
hsa-miR-494	Allograft rejection	2	1.438e-1	9.600e-3	Directed
hsa-miR-335-5p	Allograft rejection	4	1.438e-1	9.600e-3	Directed
hsa-miR-26b-5p	Graft-versus-host disease	5	1.561e-1	5.840e-3	Directed
hsa-miR-494	Graft-versus-host disease	1	1.561e-1	5.840e-3	Directed
hsa-miR-335-5p	Graft-versus-host disease	5	1.561e-1	5.840e-3	Directed
hsa-miR-26b-5p	Primary immunodeficiency	2	6.251e-1	1.063e-2	Directed
hsa-miR-335-5p	Primary immunodeficiency	5	6.251e-1	1.063e-2	Directed
hsa-miR-140-3p	Hypertrophic cardiomyopathy (HCM)	2	1.636e-1	7.750e-3	Directed
hsa-miR-10b-5p	Hypertrophic cardiomyopathy (HCM)	2	1.636e-1	7.750e-3	Directed
hsa-miR-26b-5p	Hypertrophic cardiomyopathy (HCM)	17	1.636e-1	7.750e-3	Directed
hsa-miR-494	Hypertrophic cardiomyopathy (HCM)	2	1.636e-1	7.750e-3	Directed
hsa-miR-451a	Hypertrophic cardiomyopathy (HCM)	1	1.636e-1	7.750e-3	Directed
hsa-miR-335-5p	Hypertrophic cardiomyopathy (HCM)	20	1.636e-1	7.750e-3	Directed
hsa-miR-140-3p	Arrhythmogenic right ventricular cardiomyopathy (ARVC)	2	4.930e-1	1.594e-2	Directed
hsa-miR-10b-5p	Arrhythmogenic right ventricular cardiomyopathy (ARVC)	2	4.930e-1	1.594e-2	Directed
hsa-miR-26b-5p	Arrhythmogenic right ventricular cardiomyopathy (ARVC)	14	4.930e-1	1.594e-2	Directed
hsa-miR-494	Arrhythmogenic right ventricular cardiomyopathy (ARVC)	3	4.930e-1	1.594e-2	Directed
hsa-miR-335-5p	Arrhythmogenic right ventricular cardiomyopathy (ARVC)	16	4.930e-1	1.594e-2	Directed
hsa-miR-140-3p	Dilated cardiomyopathy	4	1.747e-1	1.219e-2	Directed
hsa-miR-10b-5p	Dilated cardiomyopathy	2	1.747e-1	1.219e-2	Directed
hsa-miR-26b-5p	Dilated cardiomyopathy	13	1.747e-1	1.219e-2	Directed
hsa-miR-494	Dilated cardiomyopathy	2	1.747e-1	1.219e-2	Directed
hsa-miR-451a	Dilated cardiomyopathy	1	1.747e-1	1.219e-2	Directed
hsa-miR-335-5p	Dilated cardiomyopathy	20	1.747e-1	1.219e-2	Directed
hsa-miR-140-3p	Viral myocarditis	2	2.691e-1	3.254e-2	Directed
hsa-miR-10b-5p	Viral myocarditis	1	2.691e-1	3.254e-2	Directed
hsa-miR-26b-5p	Viral myocarditis	10	2.691e-1	3.254e-2	Directed
hsa-miR-494	Viral myocarditis	1	2.691e-1	3.254e-2	Directed
hsa-miR-335-5p	Viral myocarditis	5	2.691e-1	3.254e-2	Directed
