# Supplementary material for: Downregulation of miR-181b-5p Inhibits the Viability, Migration, and Glycolysis of Gallbladder Cancer by Upregulating PDHX Under Hypoxia
Source: Front Oncol. 2021 Aug 16;11:683725. doi: 10.3389/fonc.2021.683725 (PMC8415503; doi:10.3389/fonc.2021.683725)
Supplement: Supplementary file 3 [file DataSheet_1.zip › RNA seq raw data/mirPath Analysis/A vs B_dn miRNA up Gene/input_backup/input_DiffMiRs.txt]

hsa-miR-4487
hsa-miR-451a
hsa-miR-494
hsa-miR-26b-5p
hsa-miR-140-3p
hsa-miR-335-5p
hsa-miR-10b-5p
hsa-miR-126-3p
