# Supplementary material for: Downregulation of miR-181b-5p Inhibits the Viability, Migration, and Glycolysis of Gallbladder Cancer by Upregulating PDHX Under Hypoxia
Source: Front Oncol. 2021 Aug 16;11:683725. doi: 10.3389/fonc.2021.683725 (PMC8415503; doi:10.3389/fonc.2021.683725)
Supplement: Supplementary file 3 [file DataSheet_1.zip › RNA seq raw data/mirPath Analysis/A vs B_dn miRNA up Gene/input_backup/input_DiffGenes.txt]

SNORA21
CDH3
HIST1H3I
SNORA71A
PI3
MMP12
HIST1H4L
MAPK13
SNORD15B
SNORD12
DSG3
SNORA38B
TACSTD2
FAM40B
CRP
STEAP3
SNORA71C
CLDN10-AS1
KRT23
EPPK1
SNORA75
ERO1L
HSPA1B
DIO1
SNORA68
SNORA10
SNORA71D
SNORD105
EFNA1
HIST2H2AA4
PNPLA3
SCARNA6
CXCL5
FAAH2
MYEOV
SLC16A5
SCARNA3
OLFM4
CLDN23
TNFRSF11B
SNORA76
RNU5A-8P
ALOX5AP
SNORA37
SLC45A4
MGLL
C8G
SNORA57
HSPA1A
CDHR2
RNU5E-7P
SNORD53
MIR4653
HMGN2P46
RN7SKP4
SERPINB4
SPINK1
RN5S464
KIAA0101
CHI3L1
CEACAM5
JUP
CGREF1
SYNGR2
ZNF783
TBC1D3F
TARS2
C10orf10
SNORA13
SNORA72
MIR642B
TBC1D3H
LPAL2
CELSR1
TMEM139
SULT1E1
HEPH
MUC4
SNORA5C
MBOAT7
LOC728093
SNORA46
GRB14
SLC7A7
HIST2H3D
SNORA38
LRG1
MZT2B
SLC17A9
KRT7
HIST1H2BB
SNORA50
TBC1D3B
OPLAH
ITGAX
MARVELD3
FGB
SERPINB3
CYB561
PNRC2
TRIM47
F11R
RNU1-16P
P2RY2
BIK
CEBPA
FDPS
PVRL4
NCF1B
IGFBP3
SNORD59A
FAM59A
SCTR
MIR3147
SNORA7B
HIST2H2BF
EBP
FAM173A
MIR31HG
SLC2A1
TSTD1
HIST1H2BC
YOD1
FGG
RN5S55
SNORD67
SNORA71B
TBC1D3G
PES1
CYP2S1
LOC100507175
LSR
LOC100505620
HIST2H4B
IGHG1
MOB3B
UBD
AQP9
SNORD20
SNORA74B
SNORA64
IRF6
SNORD3C
CD177
FGA
CCL24
MIR548C
CLDN4
AK4
SNORD66
LOC100653084
PYCR1
RPPH1
DUSP10
HIST1H2AK
APOC1
CP
OSBPL7
TFR2
IL1R2
HIST1H1B
COX6B2
LAMA3
GPR115
RHBDF2
RIPK3
ADAM8
APOC4-APOC2
SNORA26
MIF
TERC
SULT1B1
IL17RB
SNORD9
TRABD
HIST1H2AC
MECOM
LFNG
RMRP
KRT6A
ANXA8L1
ALB
SPG7
HCG26
SNORD3A
UBE2Q2P1
SNORD3B-1
TBC1D3
SLC35E2B
SNORA74A
LOC644634
FRAT2
SNORD12C
MRM1
KLHL6-AS1
HIST1H3J
MCM4
ACSM3
IGFBP1
SNORD111
TMEM81
CCNE1
LOC653786
CCL3L3
HSD3B7
GOLT1A
LOC100505535
ATAD5
LBP
HRASLS2
SLC27A5
B3GNT6
WNT5A
LOC100131289
SNORD13
FAM26F
ANXA8
TNFRSF14
SULT2A1
PRSS21
ITIH2
OLR1
IER5
CNNM4
SLAMF8
SNORA9
PVT1
MYO19
MOGAT3
SND1
C12orf75
KRTAP9-7
ACP6
LLGL2
TNFSF15
MFSD10
PTPRR
SNORA77
HP
PLXNA3
DNAJC5B
SMPDL3B
SSTR5-AS1
CBLC
MOCOS
GRB7
TRAF4
IGHG3
PRSS22
CDC45
SIGLEC12
IRF5
STX4
PHF13
ANKRD9
IGHG4
EN2
PCYT2
CRCT1
MIR197
CYP2D7P1
MIR223
BAHD1
HIST1H4J
RAB17
LRRC15
SCARNA22
GDF2
SIGLEC5
LOC100128059
ANO9
SNORA14B
FBXL19
ARRDC2
PPM1N
SLC39A14
RNU6ATAC
RABGAP1L-IT1
RFFL
TTLL12
MSTO2P
HIST1H2BO
PARD6A
EMBP1
RPL19P12
SNORD13P2
ANXA8L2
SWSAP1
LOC645249
SPON2
KCTD13
TREM2
ANKRD13B
MRPL27
LOC100130100
GALK1
IMPDH1
TPK1
ABCC10
SLC11A1
CDKN2A
PFKFB1
SULF1
EFNA3
OPN3
REG3A
LOC100505877
TMEM164
BLOC1S3
CDH2
CYB561D1
NOTCH2NL
SNORD70
N4BP3
SNRPN
ELOVL2
DHRS13
S100A14
SCEL
CDH4
HIST1H3H
IGSF6
PIK3IP1
C15orf39
PRKAR2A-AS1
NCF2
LOC100506636
APOB
C11orf48
SNORA49
SNORD126
FZD5
VILL
MEX3A
TNFRSF10C
SIRT7
ARHGEF5
FAM195A
SNORD1A
TRIM65
SERPINB7
SNORA33
MIR1206
ABCA12
SIGLEC10
MMP28
PRR15L
PCBD2
HPR
DPRXP4
GRK6
AGMAT
FLJ39653
SNORD83A
MTMR11
UGT1A9
ANXA3
MIR3690
CXCL6
AP1S1
HIST1H2BG
AFMID
