# Supplementary material for: Downregulation of miR-181b-5p Inhibits the Viability, Migration, and Glycolysis of Gallbladder Cancer by Upregulating PDHX Under Hypoxia
Source: Front Oncol. 2021 Aug 16;11:683725. doi: 10.3389/fonc.2021.683725 (PMC8415503; doi:10.3389/fonc.2021.683725)
Supplement: Supplementary file 3 [file DataSheet_1.zip › RNA seq raw data/mirPath Analysis/A vs B_dn miRNA up Gene/input_backup/input_BackgroundMiRs.txt]

hsa-miR-342-3p
hsa-miR-339-3p
hsa-miR-23b-5p
hsa-miR-574-3p
hsa-miR-214-5p
hsa-miR-4487
hsa-miR-125a-5p
hsa-miR-532-3p
hsa-miR-451a
hsa-miR-494
hsa-miR-29b-2-5p
hsa-miR-205-5p
hsa-miR-500a-5p
hsa-miR-492
hsa-miR-455-3p
hsa-miR-192-3p
hsa-miR-425-3p
hsa-miR-149-5p
hsa-miR-532-5p
hsa-miR-26b-5p
hsa-miR-4688
hsa-miR-345-5p
hsa-miR-140-3p
hsa-miR-328
hsa-miR-139-3p
hsa-miR-378b
hsa-miR-181b-5p
hsa-miR-335-5p
hsa-miR-489
hsa-miR-188-5p
hsa-miR-181a-5p
hsa-miR-125b-2-3p
hsa-miR-10b-5p
hsa-miR-30b-5p
hsa-miR-210
hsa-miR-200a-5p
hsa-miR-146b-3p
hsa-miR-330-3p
hsa-miR-222-3p
hsa-miR-874
hsa-miR-29c-5p
hsa-miR-4484
hsa-miR-181a-2-3p
hsa-miR-23b-3p
hsa-miR-126-3p
hsa-miR-885-5p
hsa-miR-99b-3p
hsa-miR-10a-3p
hsa-miR-3613-5p
hsa-miR-4498
hsa-miR-339-5p
hsa-miR-183-3p
hsa-miR-424-3p
hsa-miR-193a-5p
hsa-miR-486-5p
hsa-miR-3613-3p
hsa-miR-3619-5p
hsa-miR-483-5p
hsa-miR-602
hsa-miR-1301
hsa-miR-3607-5p
hsa-miR-181c-5p
hsa-miR-99b-5p
hsa-miR-4776-5p
hsa-miR-197-3p
hsa-miR-433
hsa-miR-106b-5p
hsa-miR-485-5p
hsa-miR-199a-5p
hsa-miR-4668-5p
hsa-miR-4684-3p
hsa-miR-28-3p
hsa-miR-3656
hsa-miR-4459
hsa-miR-2110
hsa-miR-429
hsa-miR-30c-2-3p
hsa-miR-4706
hsa-miR-4745-5p
hsa-miR-762
hsa-miR-23c
hsa-miR-1207-5p
hsa-miR-148b-3p
hsa-miR-4508
hsa-miR-1908
hsa-miR-4513
hsa-miR-221-3p
hsa-miR-4739
hsa-miR-92b-3p
hsa-miR-185-5p
hsa-miR-152
hsa-miR-1
hsa-miR-423-5p
hsa-miR-1180
hsa-miR-224-5p
hsa-miR-34a-5p
hsa-miR-378a-5p
hsa-miR-1268b
hsa-miR-127-3p
hsa-miR-3916
hsa-miR-181d
hsa-miR-4433-3p
hsa-miR-378e
hsa-miR-4726-5p
hsa-miR-28-5p
hsa-miR-663b
hsa-miR-501-5p
hsa-miR-4270
hsa-miR-362-5p
hsa-miR-1307-3p
hsa-miR-3921
hsa-miR-4463
hsa-miR-200b-5p
hsa-miR-130a-3p
hsa-miR-423-3p
hsa-miR-4461
hsa-miR-1268a
hsa-miR-1228-5p
hsa-miR-195-5p
hsa-miR-487b
hsa-miR-1469
hsa-miR-4497
hsa-miR-1825
hsa-miR-4492
hsa-miR-20b-5p
hsa-miR-21-3p
hsa-miR-766-3p
hsa-miR-194-3p
hsa-miR-625-5p
hsa-miR-324-3p
hsa-miR-3141
hsa-miR-30a-3p
hsa-miR-31-3p
hsa-miR-187-3p
hsa-miR-542-5p
hsa-miR-769-5p
hsa-miR-3605-5p
hsa-miR-4298
hsa-miR-92a-3p
hsa-miR-30c-5p
hsa-miR-183-5p
hsa-miR-505-3p
hsa-miR-30b-3p
hsa-miR-1271-5p
hsa-miR-320d
hsa-let-7f-5p
hsa-miR-212-3p
hsa-miR-548a-3p
hsa-miR-664a-5p
hsa-miR-331-3p
hsa-miR-191-5p
hsa-let-7b-5p
hsa-miR-101-3p
hsa-miR-1910
hsa-miR-933
hsa-miR-4763-3p
hsa-miR-550a-3p
hsa-miR-4669
hsa-miR-650
hsa-miR-17-5p
hsa-miR-18a-3p
hsa-miR-4534
hsa-miR-331-5p
hsa-miR-34a-3p
hsa-miR-199b-5p
hsa-miR-375
hsa-miR-379-5p
hsa-miR-548ac
hsa-miR-378h
hsa-miR-23a-3p
hsa-miR-3195
hsa-miR-4667-5p
hsa-miR-3147
hsa-miR-4530
hsa-miR-3663-3p
hsa-miR-1275
hsa-miR-671-5p
hsa-miR-15a-5p
hsa-miR-93-3p
hsa-miR-2861
hsa-miR-3162-5p
hsa-miR-4467
hsa-miR-4269
hsa-miR-20a-5p
hsa-miR-4286
hsa-miR-22-5p
hsa-miR-424-5p
hsa-miR-3687
hsa-miR-154-5p
hsa-miR-4317
hsa-miR-361-5p
hsa-miR-3149
hsa-miR-409-5p
hsa-miR-4529-3p
hsa-miR-452-5p
hsa-miR-24-3p
hsa-miR-346
hsa-miR-4738-3p
hsa-miR-324-5p
hsa-miR-149-3p
hsa-miR-1228-3p
hsa-miR-4423-3p
hsa-miR-4449
hsa-miR-29b-3p
hsa-miR-106a-5p
hsa-miR-1281
hsa-miR-1184
hsa-miR-4507
hsa-miR-182-5p
hsa-miR-378d
hsa-miR-3201
hsa-miR-495-3p
hsa-miR-4687-3p
hsa-miR-150-5p
hsa-miR-885-3p
hsa-miR-665
hsa-miR-3154
hsa-miR-941
hsa-miR-140-5p
hsa-miR-1909-5p
hsa-miR-337-5p
hsa-miR-221-5p
hsa-miR-19b-3p
hsa-miR-572
hsa-miR-4707-5p
hsa-miR-629-5p
hsa-miR-3937
hsa-miR-3064-5p
hsa-miR-3910
hsa-miR-4749-5p
hsa-miR-196a-5p
hsa-miR-4436b-5p
hsa-miR-3615
hsa-miR-143-3p
hsa-miR-141-3p
hsa-miR-4800-5p
hsa-miR-26a-5p
hsa-miR-128
hsa-let-7g-5p
hsa-let-7i-5p
hsa-miR-638
hsa-miR-487a
hsa-miR-30e-3p
hsa-miR-3935
hsa-miR-382-5p
hsa-miR-4651
hsa-miR-3128
hsa-miR-4322
hsa-miR-30d-5p
hsa-miR-193b-5p
hsa-miR-3940-5p
hsa-miR-1973
hsa-miR-106b-3p
hsa-miR-155-5p
hsa-miR-4417
hsa-miR-4505
hsa-miR-31-5p
hsa-miR-4800-3p
hsa-miR-17-3p
hsa-miR-381-3p
hsa-miR-1246
hsa-miR-4445-3p
hsa-miR-4649-5p
hsa-miR-4306
hsa-miR-455-5p
hsa-miR-877-5p
hsa-miR-4656
hsa-miR-4634
hsa-miR-2392
hsa-miR-652-3p
hsa-miR-498
hsa-miR-378i
hsa-miR-200a-3p
hsa-miR-4454
hsa-miR-3187-3p
hsa-miR-629-3p
hsa-miR-4324
hsa-miR-4304
hsa-miR-493-3p
hsa-miR-19a-3p
hsa-miR-4695-3p
hsa-miR-151b
hsa-miR-940
hsa-miR-1183
hsa-miR-574-5p
hsa-miR-1290
hsa-miR-150-3p
hsa-miR-491-5p
hsa-miR-192-5p
hsa-miR-4538
hsa-miR-1587
hsa-let-7e-5p
hsa-miR-3175
hsa-miR-23a-5p
hsa-miR-27a-5p
hsa-miR-107
hsa-miR-125a-3p
hsa-miR-146a-5p
hsa-miR-4488
hsa-miR-3911
hsa-miR-151a-5p
hsa-miR-628-5p
hsa-miR-4466
hsa-miR-504
hsa-miR-4465
hsa-miR-138-5p
hsa-miR-194-5p
hsa-miR-4728-5p
hsa-miR-3180
hsa-miR-628-3p
hsa-miR-1231
hsa-miR-4730
hsa-let-7d-5p
hsa-miR-3651
hsa-miR-3180-3p
hsa-miR-4674
hsa-miR-3944-5p
hsa-miR-3622a-5p
hsa-miR-501-3p
hsa-miR-193b-3p
hsa-miR-148a-3p
hsa-miR-320b
hsa-miR-422a
hsa-miR-134
hsa-miR-4281
hsa-miR-296-3p
hsa-miR-200c-3p
hsa-miR-151a-3p
hsa-miR-675-5p
hsa-miR-320a
hsa-miR-3178
hsa-miR-27a-3p
hsa-miR-3124-5p
hsa-miR-1273f
hsa-miR-378g
hsa-miR-203a
hsa-miR-1224-5p
hsa-miR-4443
hsa-miR-25-5p
hsa-miR-663a
hsa-miR-193a-3p
hsa-miR-4721
hsa-miR-378f
hsa-miR-409-3p
hsa-miR-320c
hsa-miR-4485
hsa-miR-374b-5p
hsa-miR-425-5p
hsa-miR-223-3p
hsa-miR-1260b
hsa-miR-4758-5p
hsa-miR-124-3p
hsa-miR-3197
hsa-miR-4665-5p
hsa-miR-99a-5p
hsa-miR-3648
hsa-miR-4428
hsa-miR-1244
hsa-miR-1972
hsa-miR-2467-3p
hsa-miR-7-5p
hsa-miR-4510
hsa-miR-376c-3p
hsa-miR-3185
hsa-miR-3621
hsa-miR-146b-5p
hsa-miR-139-5p
hsa-miR-1285-3p
hsa-miR-3960
hsa-miR-2277-5p
hsa-miR-4734
hsa-miR-4271
hsa-miR-29b-1-5p
hsa-miR-4741
hsa-miR-497-5p
hsa-miR-10a-5p
hsa-miR-93-5p
hsa-miR-1909-3p
hsa-miR-143-5p
hsa-miR-1225-5p
hsa-miR-1254
hsa-miR-4440
hsa-miR-129-2-3p
hsa-miR-584-5p
hsa-miR-744-5p
hsa-miR-297
hsa-miR-4655-5p
hsa-miR-505-5p
hsa-miR-320e
hsa-miR-376a-3p
hsa-miR-454-3p
hsa-miR-98-5p
hsa-miR-4299
hsa-miR-4486
hsa-miR-378c
hsa-miR-22-3p
hsa-miR-200b-3p
hsa-miR-15b-5p
hsa-miR-1273d
hsa-miR-411-5p
hsa-miR-4695-5p
hsa-miR-24-2-5p
hsa-miR-16-5p
hsa-miR-421
hsa-miR-4750-5p
hsa-miR-4690-5p
hsa-miR-4732-5p
hsa-miR-30e-5p
hsa-miR-660-5p
hsa-miR-1915-3p
hsa-miR-500a-3p
hsa-miR-145-5p
hsa-miR-218-5p
hsa-miR-3196
hsa-miR-4539
hsa-miR-4708-3p
hsa-miR-29c-3p
hsa-miR-432-5p
hsa-miR-21-5p
hsa-miR-370
hsa-miR-4429
hsa-miR-1202
hsa-miR-4647
hsa-miR-551b-5p
hsa-miR-92b-5p
hsa-miR-3135b
hsa-miR-4646-5p
hsa-miR-4535
hsa-miR-100-5p
hsa-miR-4787-5p
hsa-miR-338-5p
hsa-miR-138-1-3p
hsa-miR-342-5p
hsa-miR-4516
hsa-miR-4462
hsa-let-7c
hsa-miR-4481
hsa-miR-3609
hsa-miR-4640-5p
hsa-miR-3148
hsa-miR-18a-5p
hsa-miR-4532
hsa-miR-4685-5p
hsa-miR-1299
hsa-miR-4458
hsa-miR-202-3p
hsa-miR-550a-5p
hsa-miR-378a-3p
hsa-miR-3665
hsa-miR-3679-5p
hsa-miR-27b-5p
hsa-miR-939-5p
hsa-miR-103a-3p
hsa-miR-30a-5p
hsa-miR-301a-3p
hsa-miR-363-3p
hsa-miR-642b-3p
hsa-miR-4710
hsa-miR-4743-5p
hsa-miR-199a-3p
hsa-miR-27b-3p
hsa-miR-224-3p
hsa-miR-122-5p
hsa-miR-130b-3p
hsa-miR-708-5p
hsa-miR-25-3p
hsa-miR-371b-5p
hsa-miR-4689
hsa-miR-199b-3p
hsa-miR-3188
hsa-miR-132-3p
hsa-miR-29a-3p
hsa-miR-4701-3p
hsa-miR-18b-5p
hsa-miR-503-5p
hsa-miR-214-3p
hsa-miR-125b-5p
hsa-miR-4284
hsa-let-7a-5p
hsa-miR-215
hsa-miR-4430
hsa-miR-502-3p
