# Supplementary material for: Downregulation of miR-181b-5p Inhibits the Viability, Migration, and Glycolysis of Gallbladder Cancer by Upregulating PDHX Under Hypoxia
Source: Front Oncol. 2021 Aug 16;11:683725. doi: 10.3389/fonc.2021.683725 (PMC8415503; doi:10.3389/fonc.2021.683725)
Supplement: Supplementary file 3 [file DataSheet_1.zip › RNA seq raw data/mirPath Analysis/A vs B_up miRNA dn Gene/GeneNet/Edge.txt]

Source	Target	Pathway	FisherExact	RandomSampling	isDiffGene
hsa-miR-455-3p	DLD	Glycolysis / Gluconeogenesis	1.000e0	5.704e-1	False
hsa-miR-455-3p	GALM	Glycolysis / Gluconeogenesis	1.000e0	5.704e-1	False
hsa-miR-455-3p	PFKP	Glycolysis / Gluconeogenesis	1.000e0	5.704e-1	False
hsa-miR-125a-5p	ALDH1A3	Glycolysis / Gluconeogenesis	1.000e0	5.704e-1	False
hsa-miR-125a-5p	ENO1	Glycolysis / Gluconeogenesis	1.000e0	5.704e-1	False
hsa-miR-125a-5p	HK2	Glycolysis / Gluconeogenesis	1.000e0	5.704e-1	False
hsa-miR-125a-5p	TPI1	Glycolysis / Gluconeogenesis	1.000e0	5.704e-1	False
hsa-miR-149-5p	GAPDH	Glycolysis / Gluconeogenesis	1.000e0	5.704e-1	False
hsa-miR-149-5p	GPI	Glycolysis / Gluconeogenesis	1.000e0	5.704e-1	False
hsa-miR-149-5p	PFKL	Glycolysis / Gluconeogenesis	1.000e0	5.704e-1	False
hsa-miR-30b-5p	PGM1	Glycolysis / Gluconeogenesis	1.000e0	5.704e-1	False
hsa-miR-181a-5p	BPGM	Glycolysis / Gluconeogenesis	1.000e0	5.704e-1	False
hsa-miR-378b	DLAT	Glycolysis / Gluconeogenesis	1.000e0	5.704e-1	False
hsa-miR-29b-2-5p	GAPDH	Glycolysis / Gluconeogenesis	1.000e0	5.704e-1	False
hsa-miR-23b-3p	ALDOA	Glycolysis / Gluconeogenesis	1.000e0	5.704e-1	False
hsa-miR-23b-3p	GAPDH	Glycolysis / Gluconeogenesis	1.000e0	5.704e-1	False
hsa-miR-23b-3p	HK1	Glycolysis / Gluconeogenesis	1.000e0	5.704e-1	False
hsa-miR-181b-5p	PDHX	Glycolysis / Gluconeogenesis	1.000e0	5.704e-1	False
hsa-miR-222-3p	ENO1	Glycolysis / Gluconeogenesis	1.000e0	5.704e-1	False
hsa-miR-222-3p	PKM	Glycolysis / Gluconeogenesis	1.000e0	5.704e-1	False
hsa-miR-328	ACSS2	Glycolysis / Gluconeogenesis	1.000e0	5.704e-1	False
hsa-miR-328	PGM2	Glycolysis / Gluconeogenesis	1.000e0	5.704e-1	False
hsa-miR-330-3p	HK2	Glycolysis / Gluconeogenesis	1.000e0	5.704e-1	False
hsa-miR-330-3p	PKM	Glycolysis / Gluconeogenesis	1.000e0	5.704e-1	False
hsa-miR-342-3p	IDH3B	Citrate cycle (TCA cycle)	3.390e-1	5.107e-1	False
hsa-miR-425-3p	MDH2	Citrate cycle (TCA cycle)	3.390e-1	5.107e-1	False
hsa-miR-455-3p	DLD	Citrate cycle (TCA cycle)	3.390e-1	5.107e-1	False
hsa-miR-125a-5p	DLST	Citrate cycle (TCA cycle)	3.390e-1	5.107e-1	False
hsa-miR-125a-5p	PC	Citrate cycle (TCA cycle)	3.390e-1	5.107e-1	False
hsa-miR-149-5p	ACLY	Citrate cycle (TCA cycle)	3.390e-1	5.107e-1	False
hsa-miR-532-5p	MDH2	Citrate cycle (TCA cycle)	3.390e-1	5.107e-1	False
hsa-miR-30b-5p	IDH1	Citrate cycle (TCA cycle)	3.390e-1	5.107e-1	False
hsa-miR-30b-5p	SUCLG2	Citrate cycle (TCA cycle)	3.390e-1	5.107e-1	False
hsa-miR-378b	DLAT	Citrate cycle (TCA cycle)	3.390e-1	5.107e-1	False
hsa-miR-23b-3p	CS	Citrate cycle (TCA cycle)	3.390e-1	5.107e-1	False
hsa-miR-23b-3p	IDH1	Citrate cycle (TCA cycle)	3.390e-1	5.107e-1	False
hsa-miR-181b-5p	PDHX	Citrate cycle (TCA cycle)	3.390e-1	5.107e-1	False
hsa-miR-222-3p	MDH2	Citrate cycle (TCA cycle)	3.390e-1	5.107e-1	False
hsa-miR-222-3p	SDHA	Citrate cycle (TCA cycle)	3.390e-1	5.107e-1	False
hsa-miR-500a-5p	ACO2	Citrate cycle (TCA cycle)	3.390e-1	5.107e-1	False
hsa-miR-330-3p	DLST	Citrate cycle (TCA cycle)	3.390e-1	5.107e-1	False
hsa-miR-455-3p	PFKP	Pentose phosphate pathway	6.431e-1	3.378e-1	False
hsa-miR-149-5p	GPI	Pentose phosphate pathway	6.431e-1	3.378e-1	False
hsa-miR-149-5p	PFKL	Pentose phosphate pathway	6.431e-1	3.378e-1	False
hsa-miR-149-5p	PRPS2	Pentose phosphate pathway	6.431e-1	3.378e-1	False
hsa-miR-149-5p	TKT	Pentose phosphate pathway	6.431e-1	3.378e-1	False
hsa-miR-30b-5p	H6PD	Pentose phosphate pathway	6.431e-1	3.378e-1	False
hsa-miR-30b-5p	PGM1	Pentose phosphate pathway	6.431e-1	3.378e-1	False
hsa-miR-181a-5p	PGD	Pentose phosphate pathway	6.431e-1	3.378e-1	False
hsa-miR-23b-3p	ALDOA	Pentose phosphate pathway	6.431e-1	3.378e-1	False
hsa-miR-23b-3p	RPIA	Pentose phosphate pathway	6.431e-1	3.378e-1	False
hsa-miR-222-3p	DERA	Pentose phosphate pathway	6.431e-1	3.378e-1	False
hsa-miR-328	PGM2	Pentose phosphate pathway	6.431e-1	3.378e-1	False
hsa-miR-455-3p	MTMR1	Fructose and mannose metabolism	6.984e-1	3.931e-1	False
hsa-miR-455-3p	MTMR6	Fructose and mannose metabolism	6.984e-1	3.931e-1	False
hsa-miR-455-3p	PFKP	Fructose and mannose metabolism	6.984e-1	3.931e-1	False
hsa-miR-125a-5p	HK2	Fructose and mannose metabolism	6.984e-1	3.931e-1	False
hsa-miR-125a-5p	PMM2	Fructose and mannose metabolism	6.984e-1	3.931e-1	False
hsa-miR-125a-5p	TPI1	Fructose and mannose metabolism	6.984e-1	3.931e-1	False
hsa-miR-149-5p	MPI	Fructose and mannose metabolism	6.984e-1	3.931e-1	False
hsa-miR-149-5p	PFKFB4	Fructose and mannose metabolism	6.984e-1	3.931e-1	False
hsa-miR-149-5p	PFKL	Fructose and mannose metabolism	6.984e-1	3.931e-1	False
hsa-miR-181a-5p	PFKFB2	Fructose and mannose metabolism	6.984e-1	3.931e-1	False
hsa-miR-181a-5p	PHPT1	Fructose and mannose metabolism	6.984e-1	3.931e-1	False
hsa-miR-23b-3p	ALDOA	Fructose and mannose metabolism	6.984e-1	3.931e-1	False
hsa-miR-23b-3p	HK1	Fructose and mannose metabolism	6.984e-1	3.931e-1	False
hsa-miR-23b-3p	PFKFB4	Fructose and mannose metabolism	6.984e-1	3.931e-1	False
hsa-miR-146b-3p	PFKFB4	Fructose and mannose metabolism	6.984e-1	3.931e-1	False
hsa-miR-222-3p	FPGT	Fructose and mannose metabolism	6.984e-1	3.931e-1	False
hsa-miR-330-3p	HK2	Fructose and mannose metabolism	6.984e-1	3.931e-1	False
hsa-miR-330-3p	PFKFB3	Fructose and mannose metabolism	6.984e-1	3.931e-1	False
hsa-miR-455-3p	PFKP	Galactose metabolism	6.860e-1	2.283e-1	False
hsa-miR-125a-5p	B4GALT1	Galactose metabolism	6.860e-1	2.283e-1	False
hsa-miR-125a-5p	GANC	Galactose metabolism	6.860e-1	2.283e-1	False
hsa-miR-125a-5p	HK2	Galactose metabolism	6.860e-1	2.283e-1	False
hsa-miR-149-5p	PFKL	Galactose metabolism	6.860e-1	2.283e-1	False
hsa-miR-30b-5p	PGM1	Galactose metabolism	6.860e-1	2.283e-1	False
hsa-miR-181a-5p	B4GALT1	Galactose metabolism	6.860e-1	2.283e-1	False
hsa-miR-181a-5p	GALK2	Galactose metabolism	6.860e-1	2.283e-1	False
hsa-miR-23b-3p	HK1	Galactose metabolism	6.860e-1	2.283e-1	False
hsa-miR-181b-5p	B4GALT1	Galactose metabolism	6.860e-1	2.283e-1	False
hsa-miR-181b-5p	GALK2	Galactose metabolism	6.860e-1	2.283e-1	False
hsa-miR-146b-3p	GALT	Galactose metabolism	6.860e-1	2.283e-1	False
hsa-miR-328	PGM2	Galactose metabolism	6.860e-1	2.283e-1	False
hsa-miR-330-3p	B4GALT1	Galactose metabolism	6.860e-1	2.283e-1	False
hsa-miR-330-3p	HK2	Galactose metabolism	6.860e-1	2.283e-1	False
hsa-miR-330-3p	MGAM	Galactose metabolism	6.860e-1	2.283e-1	False
hsa-miR-125a-5p	ACACB	Fatty acid biosynthesis	5.723e-1	2.721e-1	False
hsa-miR-149-5p	MCAT	Fatty acid biosynthesis	5.723e-1	2.721e-1	False
hsa-miR-205-5p	ACACB	Fatty acid biosynthesis	5.723e-1	2.721e-1	False
hsa-miR-222-3p	ACACA	Fatty acid biosynthesis	5.723e-1	2.721e-1	False
hsa-miR-222-3p	FASN	Fatty acid biosynthesis	5.723e-1	2.721e-1	False
hsa-miR-330-3p	MCAT	Fatty acid biosynthesis	5.723e-1	2.721e-1	False
hsa-miR-455-3p	ELOVL1	Fatty acid elongation	1.619e-1	7.943e-1	False
hsa-miR-125a-5p	ELOVL1	Fatty acid elongation	1.619e-1	7.943e-1	False
hsa-miR-125a-5p	ELOVL4	Fatty acid elongation	1.619e-1	7.943e-1	False
hsa-miR-125a-5p	ELOVL6	Fatty acid elongation	1.619e-1	7.943e-1	False
hsa-miR-125a-5p	PPT1	Fatty acid elongation	1.619e-1	7.943e-1	False
hsa-miR-30b-5p	ELOVL4	Fatty acid elongation	1.619e-1	7.943e-1	False
hsa-miR-30b-5p	ELOVL5	Fatty acid elongation	1.619e-1	7.943e-1	False
hsa-miR-188-5p	ELOVL6	Fatty acid elongation	1.619e-1	7.943e-1	False
hsa-miR-23b-3p	ELOVL2	Fatty acid elongation	1.619e-1	7.943e-1	False
hsa-miR-23b-3p	ELOVL3	Fatty acid elongation	1.619e-1	7.943e-1	False
hsa-miR-23b-3p	ELOVL6	Fatty acid elongation	1.619e-1	7.943e-1	False
hsa-miR-181a-5p	ACSL1	Fatty acid degradation	3.216e-1	8.822e-1	False
hsa-miR-181a-5p	CPT1A	Fatty acid degradation	3.216e-1	8.822e-1	False
hsa-miR-188-5p	ACSL3	Fatty acid degradation	3.216e-1	8.822e-1	False
hsa-miR-188-5p	CPT1A	Fatty acid degradation	3.216e-1	8.822e-1	False
hsa-miR-23b-3p	ACAT1	Fatty acid degradation	3.216e-1	8.822e-1	False
hsa-miR-181b-5p	ACSL1	Fatty acid degradation	3.216e-1	8.822e-1	False
hsa-miR-181b-5p	CPT1A	Fatty acid degradation	3.216e-1	8.822e-1	False
hsa-miR-205-5p	ACSL1	Fatty acid degradation	3.216e-1	8.822e-1	False
hsa-miR-205-5p	ACSL4	Fatty acid degradation	3.216e-1	8.822e-1	False
hsa-miR-500a-5p	ACSL3	Fatty acid degradation	3.216e-1	8.822e-1	False
hsa-miR-874	BDH1	Synthesis and degradation of ketone bodies	5.134e-1	3.526e-1	False
hsa-miR-125a-5p	BDH1	Synthesis and degradation of ketone bodies	5.134e-1	3.526e-1	False
hsa-miR-23b-3p	ACAT1	Synthesis and degradation of ketone bodies	5.134e-1	3.526e-1	False
hsa-miR-500a-5p	HMGCS1	Synthesis and degradation of ketone bodies	5.134e-1	3.526e-1	False
hsa-miR-885-5p	SOAT1	Steroid biosynthesis	1.626e-1	3.074e-1	False
hsa-miR-125a-5p	CYP24A1	Steroid biosynthesis	1.626e-1	3.074e-1	False
hsa-miR-125a-5p	LIPA	Steroid biosynthesis	1.626e-1	3.074e-1	False
hsa-miR-149-5p	FDFT1	Steroid biosynthesis	1.626e-1	3.074e-1	False
hsa-miR-532-5p	DHCR24	Steroid biosynthesis	1.626e-1	3.074e-1	False
hsa-miR-30b-5p	CYP24A1	Steroid biosynthesis	1.626e-1	3.074e-1	False
hsa-miR-345-5p	DHCR24	Steroid biosynthesis	1.626e-1	3.074e-1	False
hsa-miR-205-5p	DHCR24	Steroid biosynthesis	1.626e-1	3.074e-1	False
hsa-miR-222-3p	CYP7A1	Primary bile acid biosynthesis	5.705e-1	8.484e-1	False
hsa-miR-500a-5p	SCP2	Primary bile acid biosynthesis	5.705e-1	8.484e-1	False
hsa-miR-125a-5p	TAT	Ubiquinone and other terpenoid-quinone biosynthesis	1.000e0	6.661e-1	False
hsa-miR-330-3p	VKORC1	Ubiquinone and other terpenoid-quinone biosynthesis	1.000e0	6.661e-1	False
hsa-miR-30b-5p	COMT	Steroid hormone biosynthesis	1.000e0	7.905e-1	False
hsa-miR-181a-5p	HSD17B3	Steroid hormone biosynthesis	1.000e0	7.905e-1	False
hsa-miR-205-5p	STS	Steroid hormone biosynthesis	1.000e0	7.905e-1	False
hsa-miR-222-3p	CYP7A1	Steroid hormone biosynthesis	1.000e0	7.905e-1	False
hsa-miR-885-5p	ATP6V1C2	Oxidative phosphorylation	4.868e-1	5.707e-1	False
hsa-miR-489	ATP5F1	Oxidative phosphorylation	4.868e-1	5.707e-1	False
hsa-miR-455-3p	ATP6AP1	Oxidative phosphorylation	4.868e-1	5.707e-1	False
hsa-miR-455-3p	ND1	Oxidative phosphorylation	4.868e-1	5.707e-1	False
hsa-miR-455-3p	ND4	Oxidative phosphorylation	4.868e-1	5.707e-1	False
hsa-miR-455-3p	NDUFS7	Oxidative phosphorylation	4.868e-1	5.707e-1	False
hsa-miR-125a-5p	ATP5G2	Oxidative phosphorylation	4.868e-1	5.707e-1	False
hsa-miR-125a-5p	ATP5J2	Oxidative phosphorylation	4.868e-1	5.707e-1	False
hsa-miR-125a-5p	ND6	Oxidative phosphorylation	4.868e-1	5.707e-1	False
hsa-miR-125a-5p	NDUFB6	Oxidative phosphorylation	4.868e-1	5.707e-1	False
hsa-miR-149-5p	ATP5A1	Oxidative phosphorylation	4.868e-1	5.707e-1	False
hsa-miR-149-5p	ATP5G2	Oxidative phosphorylation	4.868e-1	5.707e-1	False
hsa-miR-149-5p	COX1	Oxidative phosphorylation	4.868e-1	5.707e-1	False
hsa-miR-149-5p	COX10	Oxidative phosphorylation	4.868e-1	5.707e-1	False
hsa-miR-149-5p	ND6	Oxidative phosphorylation	4.868e-1	5.707e-1	False
hsa-miR-30b-5p	ATP5C1	Oxidative phosphorylation	4.868e-1	5.707e-1	False
hsa-miR-181a-5p	ATP6V0E1	Oxidative phosphorylation	4.868e-1	5.707e-1	False
hsa-miR-181a-5p	ND2	Oxidative phosphorylation	4.868e-1	5.707e-1	False
hsa-miR-210	NDUFA4	Oxidative phosphorylation	4.868e-1	5.707e-1	False
hsa-miR-23b-3p	ATP5A1	Oxidative phosphorylation	4.868e-1	5.707e-1	False
hsa-miR-23b-3p	ATP6V1B2	Oxidative phosphorylation	4.868e-1	5.707e-1	False
hsa-miR-23b-3p	ATP6V1C1	Oxidative phosphorylation	4.868e-1	5.707e-1	False
hsa-miR-23b-3p	ATP6V1E1	Oxidative phosphorylation	4.868e-1	5.707e-1	False
hsa-miR-23b-3p	COX1	Oxidative phosphorylation	4.868e-1	5.707e-1	False
hsa-miR-23b-3p	COX15	Oxidative phosphorylation	4.868e-1	5.707e-1	False
hsa-miR-23b-3p	NDUFA3	Oxidative phosphorylation	4.868e-1	5.707e-1	False
hsa-miR-23b-3p	UQCRC2	Oxidative phosphorylation	4.868e-1	5.707e-1	False
hsa-miR-125b-2-3p	NDUFS7	Oxidative phosphorylation	4.868e-1	5.707e-1	False
hsa-miR-181b-5p	ATP6	Oxidative phosphorylation	4.868e-1	5.707e-1	False
hsa-miR-345-5p	ATP6V1B2	Oxidative phosphorylation	4.868e-1	5.707e-1	False
hsa-miR-339-3p	ATP5B	Oxidative phosphorylation	4.868e-1	5.707e-1	False
hsa-miR-205-5p	COX11	Oxidative phosphorylation	4.868e-1	5.707e-1	False
hsa-miR-205-5p	NDUFA4	Oxidative phosphorylation	4.868e-1	5.707e-1	False
hsa-miR-222-3p	SDHA	Oxidative phosphorylation	4.868e-1	5.707e-1	False
hsa-miR-330-3p	UQCRB	Oxidative phosphorylation	4.868e-1	5.707e-1	False
hsa-miR-874	ADCY6	Purine metabolism	7.359e-1	6.265e-1	False
hsa-miR-874	POLD4	Purine metabolism	7.359e-1	6.265e-1	False
hsa-miR-342-3p	GART	Purine metabolism	7.359e-1	6.265e-1	False
hsa-miR-342-3p	GDA	Purine metabolism	7.359e-1	6.265e-1	False
hsa-miR-342-3p	RRM2	Purine metabolism	7.359e-1	6.265e-1	False
hsa-miR-885-5p	NT5C2	Purine metabolism	7.359e-1	6.265e-1	False
hsa-miR-489	PDE1B	Purine metabolism	7.359e-1	6.265e-1	False
hsa-miR-455-3p	ADCY1	Purine metabolism	7.359e-1	6.265e-1	False
hsa-miR-455-3p	NUDT16	Purine metabolism	7.359e-1	6.265e-1	False
hsa-miR-455-3p	POLR2B	Purine metabolism	7.359e-1	6.265e-1	False
hsa-miR-532-3p	PDE4D	Purine metabolism	7.359e-1	6.265e-1	False
hsa-miR-532-3p	PDE7A	Purine metabolism	7.359e-1	6.265e-1	False
hsa-miR-532-3p	POLR2H	Purine metabolism	7.359e-1	6.265e-1	False
hsa-miR-125a-5p	ADCY1	Purine metabolism	7.359e-1	6.265e-1	False
hsa-miR-125a-5p	ENTPD1	Purine metabolism	7.359e-1	6.265e-1	False
hsa-miR-125a-5p	ENTPD3	Purine metabolism	7.359e-1	6.265e-1	False
hsa-miR-125a-5p	ENTPD4	Purine metabolism	7.359e-1	6.265e-1	False
hsa-miR-125a-5p	HDDC3	Purine metabolism	7.359e-1	6.265e-1	False
hsa-miR-125a-5p	NME2	Purine metabolism	7.359e-1	6.265e-1	False
hsa-miR-125a-5p	PDE7A	Purine metabolism	7.359e-1	6.265e-1	False
hsa-miR-125a-5p	PPAT	Purine metabolism	7.359e-1	6.265e-1	False
hsa-miR-149-5p	ADCY1	Purine metabolism	7.359e-1	6.265e-1	False
hsa-miR-149-5p	PDE1A	Purine metabolism	7.359e-1	6.265e-1	True
hsa-miR-149-5p	PDE1B	Purine metabolism	7.359e-1	6.265e-1	False
hsa-miR-149-5p	POLD3	Purine metabolism	7.359e-1	6.265e-1	False
hsa-miR-149-5p	POLR1E	Purine metabolism	7.359e-1	6.265e-1	False
hsa-miR-149-5p	POLR2E	Purine metabolism	7.359e-1	6.265e-1	False
hsa-miR-149-5p	POLR3D	Purine metabolism	7.359e-1	6.265e-1	False
hsa-miR-149-5p	PRPS2	Purine metabolism	7.359e-1	6.265e-1	False
hsa-miR-30b-5p	GDA	Purine metabolism	7.359e-1	6.265e-1	False
hsa-miR-30b-5p	GUCY2C	Purine metabolism	7.359e-1	6.265e-1	False
hsa-miR-30b-5p	IMPDH2	Purine metabolism	7.359e-1	6.265e-1	False
hsa-miR-30b-5p	NT5E	Purine metabolism	7.359e-1	6.265e-1	False
hsa-miR-30b-5p	PDE4D	Purine metabolism	7.359e-1	6.265e-1	False
hsa-miR-30b-5p	PDE5A	Purine metabolism	7.359e-1	6.265e-1	False
hsa-miR-30b-5p	PDE7A	Purine metabolism	7.359e-1	6.265e-1	False
hsa-miR-30b-5p	PGM1	Purine metabolism	7.359e-1	6.265e-1	False
hsa-miR-30b-5p	POLR1D	Purine metabolism	7.359e-1	6.265e-1	False
hsa-miR-30b-5p	POLR3G	Purine metabolism	7.359e-1	6.265e-1	False
hsa-miR-181a-5p	ADCY1	Purine metabolism	7.359e-1	6.265e-1	False
hsa-miR-181a-5p	ADCY9	Purine metabolism	7.359e-1	6.265e-1	False
hsa-miR-181a-5p	ENPP1	Purine metabolism	7.359e-1	6.265e-1	False
hsa-miR-181a-5p	ENTPD6	Purine metabolism	7.359e-1	6.265e-1	False
hsa-miR-181a-5p	PDE5A	Purine metabolism	7.359e-1	6.265e-1	False
hsa-miR-181a-5p	POLA1	Purine metabolism	7.359e-1	6.265e-1	False
hsa-miR-188-5p	PDE4A	Purine metabolism	7.359e-1	6.265e-1	False
hsa-miR-378b	PDE1B	Purine metabolism	7.359e-1	6.265e-1	False
hsa-miR-23b-3p	ADCY1	Purine metabolism	7.359e-1	6.265e-1	False
hsa-miR-23b-3p	ENTPD5	Purine metabolism	7.359e-1	6.265e-1	False
hsa-miR-23b-3p	IMPDH2	Purine metabolism	7.359e-1	6.265e-1	False
hsa-miR-23b-3p	PDE4B	Purine metabolism	7.359e-1	6.265e-1	False
hsa-miR-23b-3p	PDE7A	Purine metabolism	7.359e-1	6.265e-1	False
hsa-miR-181b-5p	ADCY1	Purine metabolism	7.359e-1	6.265e-1	False
hsa-miR-181b-5p	ADCY9	Purine metabolism	7.359e-1	6.265e-1	False
hsa-miR-181b-5p	ENPP1	Purine metabolism	7.359e-1	6.265e-1	False
hsa-miR-181b-5p	ENTPD6	Purine metabolism	7.359e-1	6.265e-1	False
hsa-miR-181b-5p	PDE5A	Purine metabolism	7.359e-1	6.265e-1	False
hsa-miR-181b-5p	POLA1	Purine metabolism	7.359e-1	6.265e-1	False
hsa-miR-345-5p	ADCY6	Purine metabolism	7.359e-1	6.265e-1	False
hsa-miR-205-5p	PDE3B	Purine metabolism	7.359e-1	6.265e-1	False
hsa-miR-222-3p	PKM	Purine metabolism	7.359e-1	6.265e-1	False
hsa-miR-222-3p	POLD2	Purine metabolism	7.359e-1	6.265e-1	False
hsa-miR-222-3p	POLE	Purine metabolism	7.359e-1	6.265e-1	False
hsa-miR-222-3p	PRUNE	Purine metabolism	7.359e-1	6.265e-1	False
hsa-miR-500a-5p	DCK	Purine metabolism	7.359e-1	6.265e-1	False
hsa-miR-328	PGM2	Purine metabolism	7.359e-1	6.265e-1	False
hsa-miR-330-3p	ADCY9	Purine metabolism	7.359e-1	6.265e-1	False
hsa-miR-330-3p	ADK	Purine metabolism	7.359e-1	6.265e-1	False
hsa-miR-330-3p	PDE1B	Purine metabolism	7.359e-1	6.265e-1	False
hsa-miR-330-3p	PDE3B	Purine metabolism	7.359e-1	6.265e-1	False
hsa-miR-330-3p	PDE5A	Purine metabolism	7.359e-1	6.265e-1	False
hsa-miR-330-3p	PDE7B	Purine metabolism	7.359e-1	6.265e-1	True
hsa-miR-330-3p	PKM	Purine metabolism	7.359e-1	6.265e-1	False
hsa-miR-330-3p	RRM2B	Purine metabolism	7.359e-1	6.265e-1	False
hsa-miR-874	POLD4	Pyrimidine metabolism	6.028e-1	6.787e-1	False
hsa-miR-342-3p	RRM2	Pyrimidine metabolism	6.028e-1	6.787e-1	False
hsa-miR-885-5p	NT5C2	Pyrimidine metabolism	6.028e-1	6.787e-1	False
hsa-miR-455-3p	CAD	Pyrimidine metabolism	6.028e-1	6.787e-1	False
hsa-miR-455-3p	POLR2B	Pyrimidine metabolism	6.028e-1	6.787e-1	False
hsa-miR-532-3p	POLR2H	Pyrimidine metabolism	6.028e-1	6.787e-1	False
hsa-miR-125a-5p	ENTPD1	Pyrimidine metabolism	6.028e-1	6.787e-1	False
hsa-miR-125a-5p	ENTPD3	Pyrimidine metabolism	6.028e-1	6.787e-1	False
hsa-miR-125a-5p	ENTPD4	Pyrimidine metabolism	6.028e-1	6.787e-1	False
hsa-miR-125a-5p	NME2	Pyrimidine metabolism	6.028e-1	6.787e-1	False
hsa-miR-125a-5p	TXNRD1	Pyrimidine metabolism	6.028e-1	6.787e-1	False
hsa-miR-149-5p	POLD3	Pyrimidine metabolism	6.028e-1	6.787e-1	False
hsa-miR-149-5p	POLR1E	Pyrimidine metabolism	6.028e-1	6.787e-1	False
hsa-miR-149-5p	POLR2E	Pyrimidine metabolism	6.028e-1	6.787e-1	False
hsa-miR-149-5p	POLR3D	Pyrimidine metabolism	6.028e-1	6.787e-1	False
hsa-miR-30b-5p	NT5E	Pyrimidine metabolism	6.028e-1	6.787e-1	False
hsa-miR-30b-5p	POLR1D	Pyrimidine metabolism	6.028e-1	6.787e-1	False
hsa-miR-30b-5p	POLR3G	Pyrimidine metabolism	6.028e-1	6.787e-1	False
hsa-miR-181a-5p	AK3	Pyrimidine metabolism	6.028e-1	6.787e-1	False
hsa-miR-181a-5p	ENTPD6	Pyrimidine metabolism	6.028e-1	6.787e-1	False
hsa-miR-181a-5p	POLA1	Pyrimidine metabolism	6.028e-1	6.787e-1	False
hsa-miR-29b-2-5p	CMPK1	Pyrimidine metabolism	6.028e-1	6.787e-1	False
hsa-miR-23b-3p	ENTPD5	Pyrimidine metabolism	6.028e-1	6.787e-1	False
hsa-miR-23b-3p	TK2	Pyrimidine metabolism	6.028e-1	6.787e-1	False
hsa-miR-23b-3p	TXNRD1	Pyrimidine metabolism	6.028e-1	6.787e-1	False
hsa-miR-181b-5p	AK3	Pyrimidine metabolism	6.028e-1	6.787e-1	False
hsa-miR-181b-5p	ENTPD6	Pyrimidine metabolism	6.028e-1	6.787e-1	False
hsa-miR-181b-5p	POLA1	Pyrimidine metabolism	6.028e-1	6.787e-1	False
hsa-miR-205-5p	CTPS2	Pyrimidine metabolism	6.028e-1	6.787e-1	False
hsa-miR-205-5p	TXNRD1	Pyrimidine metabolism	6.028e-1	6.787e-1	False
hsa-miR-222-3p	POLD2	Pyrimidine metabolism	6.028e-1	6.787e-1	False
hsa-miR-222-3p	POLE	Pyrimidine metabolism	6.028e-1	6.787e-1	False
hsa-miR-500a-5p	DCK	Pyrimidine metabolism	6.028e-1	6.787e-1	False
hsa-miR-500a-5p	TXNRD1	Pyrimidine metabolism	6.028e-1	6.787e-1	False
hsa-miR-330-3p	CMPK1	Pyrimidine metabolism	6.028e-1	6.787e-1	False
hsa-miR-330-3p	RRM2B	Pyrimidine metabolism	6.028e-1	6.787e-1	False
hsa-miR-342-3p	GOT2	Alanine, aspartate and glutamate metabolism	8.484e-1	3.253e-1	False
hsa-miR-455-3p	CAD	Alanine, aspartate and glutamate metabolism	8.484e-1	3.253e-1	False
hsa-miR-125a-5p	GLS	Alanine, aspartate and glutamate metabolism	8.484e-1	3.253e-1	False
hsa-miR-125a-5p	PPAT	Alanine, aspartate and glutamate metabolism	8.484e-1	3.253e-1	False
hsa-miR-149-5p	GFPT2	Alanine, aspartate and glutamate metabolism	8.484e-1	3.253e-1	False
hsa-miR-149-5p	GLUL	Alanine, aspartate and glutamate metabolism	8.484e-1	3.253e-1	False
hsa-miR-30b-5p	GFPT2	Alanine, aspartate and glutamate metabolism	8.484e-1	3.253e-1	False
hsa-miR-30b-5p	GLUD1	Alanine, aspartate and glutamate metabolism	8.484e-1	3.253e-1	False
hsa-miR-181a-5p	GAD2	Alanine, aspartate and glutamate metabolism	8.484e-1	3.253e-1	False
hsa-miR-181a-5p	GFPT1	Alanine, aspartate and glutamate metabolism	8.484e-1	3.253e-1	False
hsa-miR-181a-5p	GLS	Alanine, aspartate and glutamate metabolism	8.484e-1	3.253e-1	False
hsa-miR-181a-5p	GOT2	Alanine, aspartate and glutamate metabolism	8.484e-1	3.253e-1	False
hsa-miR-378b	GLS	Alanine, aspartate and glutamate metabolism	8.484e-1	3.253e-1	False
hsa-miR-23b-5p	GLS	Alanine, aspartate and glutamate metabolism	8.484e-1	3.253e-1	False
hsa-miR-23b-3p	GLS	Alanine, aspartate and glutamate metabolism	8.484e-1	3.253e-1	False
hsa-miR-181b-5p	GAD2	Alanine, aspartate and glutamate metabolism	8.484e-1	3.253e-1	False
hsa-miR-181b-5p	GFPT1	Alanine, aspartate and glutamate metabolism	8.484e-1	3.253e-1	False
hsa-miR-181b-5p	GLS	Alanine, aspartate and glutamate metabolism	8.484e-1	3.253e-1	False
hsa-miR-181b-5p	GOT2	Alanine, aspartate and glutamate metabolism	8.484e-1	3.253e-1	False
hsa-miR-330-3p	GFPT1	Alanine, aspartate and glutamate metabolism	8.484e-1	3.253e-1	False
hsa-miR-874	GLDC	Glycine, serine and threonine metabolism	8.209e-1	6.537e-1	False
hsa-miR-342-3p	PSAT1	Glycine, serine and threonine metabolism	8.209e-1	6.537e-1	False
hsa-miR-455-3p	DLD	Glycine, serine and threonine metabolism	8.209e-1	6.537e-1	False
hsa-miR-149-5p	CBS	Glycine, serine and threonine metabolism	8.209e-1	6.537e-1	False
hsa-miR-149-5p	SHMT2	Glycine, serine and threonine metabolism	8.209e-1	6.537e-1	False
hsa-miR-30b-5p	GATM	Glycine, serine and threonine metabolism	8.209e-1	6.537e-1	True
hsa-miR-30b-5p	GLDC	Glycine, serine and threonine metabolism	8.209e-1	6.537e-1	False
hsa-miR-181a-5p	BPGM	Glycine, serine and threonine metabolism	8.209e-1	6.537e-1	False
hsa-miR-330-3p	ALAS2	Glycine, serine and threonine metabolism	8.209e-1	6.537e-1	False
hsa-miR-342-3p	DNMT1	Cysteine and methionine metabolism	3.692e-1	3.198e-1	False
hsa-miR-342-3p	GOT2	Cysteine and methionine metabolism	3.692e-1	3.198e-1	False
hsa-miR-425-3p	MDH2	Cysteine and methionine metabolism	3.692e-1	3.198e-1	False
hsa-miR-455-3p	SRM	Cysteine and methionine metabolism	3.692e-1	3.198e-1	False
hsa-miR-125a-5p	MAT2A	Cysteine and methionine metabolism	3.692e-1	3.198e-1	True
hsa-miR-125a-5p	TAT	Cysteine and methionine metabolism	3.692e-1	3.198e-1	False
hsa-miR-149-5p	CBS	Cysteine and methionine metabolism	3.692e-1	3.198e-1	False
hsa-miR-149-5p	DNMT1	Cysteine and methionine metabolism	3.692e-1	3.198e-1	False
hsa-miR-149-5p	SMS	Cysteine and methionine metabolism	3.692e-1	3.198e-1	False
hsa-miR-532-5p	MDH2	Cysteine and methionine metabolism	3.692e-1	3.198e-1	False
hsa-miR-30b-5p	DNMT1	Cysteine and methionine metabolism	3.692e-1	3.198e-1	False
hsa-miR-30b-5p	DNMT3A	Cysteine and methionine metabolism	3.692e-1	3.198e-1	False
hsa-miR-30b-5p	MAT2A	Cysteine and methionine metabolism	3.692e-1	3.198e-1	True
hsa-miR-181a-5p	GOT2	Cysteine and methionine metabolism	3.692e-1	3.198e-1	False
hsa-miR-29b-2-5p	MAT2A	Cysteine and methionine metabolism	3.692e-1	3.198e-1	True
hsa-miR-23b-3p	MAT2A	Cysteine and methionine metabolism	3.692e-1	3.198e-1	True
hsa-miR-23b-3p	SMS	Cysteine and methionine metabolism	3.692e-1	3.198e-1	False
hsa-miR-181b-5p	GOT2	Cysteine and methionine metabolism	3.692e-1	3.198e-1	False
hsa-miR-492	MAT2A	Cysteine and methionine metabolism	3.692e-1	3.198e-1	True
hsa-miR-222-3p	MAT2A	Cysteine and methionine metabolism	3.692e-1	3.198e-1	True
hsa-miR-222-3p	MDH2	Cysteine and methionine metabolism	3.692e-1	3.198e-1	False
hsa-miR-328	DNMT3A	Cysteine and methionine metabolism	3.692e-1	3.198e-1	False
hsa-miR-330-3p	MAT2A	Cysteine and methionine metabolism	3.692e-1	3.198e-1	True
hsa-miR-330-3p	MAT2B	Cysteine and methionine metabolism	3.692e-1	3.198e-1	False
hsa-miR-455-3p	DLD	Valine, leucine and isoleucine degradation	5.778e-2	9.789e-1	False
hsa-miR-23b-3p	ACAT1	Valine, leucine and isoleucine degradation	5.778e-2	9.789e-1	False
hsa-miR-23b-3p	AUH	Valine, leucine and isoleucine degradation	5.778e-2	9.789e-1	False
hsa-miR-500a-5p	BCAT1	Valine, leucine and isoleucine degradation	5.778e-2	9.789e-1	False
hsa-miR-500a-5p	HMGCS1	Valine, leucine and isoleucine degradation	5.778e-2	9.789e-1	False
hsa-miR-500a-5p	BCAT1	Valine, leucine and isoleucine biosynthesis	3.562e-1	9.347e-1	False
hsa-miR-342-3p	NSD1	Lysine degradation	8.635e-1	6.891e-1	False
hsa-miR-342-3p	SETD7	Lysine degradation	8.635e-1	6.891e-1	False
hsa-miR-342-3p	SUV420H1	Lysine degradation	8.635e-1	6.891e-1	False
hsa-miR-455-3p	SUV39H1	Lysine degradation	8.635e-1	6.891e-1	False
hsa-miR-532-3p	ASH1L	Lysine degradation	8.635e-1	6.891e-1	False
hsa-miR-532-3p	COLGALT1	Lysine degradation	8.635e-1	6.891e-1	False
hsa-miR-125a-5p	DLST	Lysine degradation	8.635e-1	6.891e-1	False
hsa-miR-125a-5p	SUV39H1	Lysine degradation	8.635e-1	6.891e-1	False
hsa-miR-125a-5p	SUV420H2	Lysine degradation	8.635e-1	6.891e-1	False
hsa-miR-149-5p	NSD1	Lysine degradation	8.635e-1	6.891e-1	False
hsa-miR-149-5p	PLOD1	Lysine degradation	8.635e-1	6.891e-1	False
hsa-miR-30b-5p	SETD1B	Lysine degradation	8.635e-1	6.891e-1	False
hsa-miR-30b-5p	SETD7	Lysine degradation	8.635e-1	6.891e-1	False
hsa-miR-30b-5p	SUV39H2	Lysine degradation	8.635e-1	6.891e-1	False
hsa-miR-181a-5p	WHSC1	Lysine degradation	8.635e-1	6.891e-1	False
hsa-miR-188-5p	WHSC1	Lysine degradation	8.635e-1	6.891e-1	False
hsa-miR-29b-2-5p	SETD8	Lysine degradation	8.635e-1	6.891e-1	False
hsa-miR-23b-3p	ACAT1	Lysine degradation	8.635e-1	6.891e-1	False
hsa-miR-23b-3p	NSD1	Lysine degradation	8.635e-1	6.891e-1	False
hsa-miR-23b-3p	PLOD1	Lysine degradation	8.635e-1	6.891e-1	False
hsa-miR-23b-3p	SETD1B	Lysine degradation	8.635e-1	6.891e-1	False
hsa-miR-23b-3p	SETD2	Lysine degradation	8.635e-1	6.891e-1	False
hsa-miR-23b-3p	SETD8	Lysine degradation	8.635e-1	6.891e-1	False
hsa-miR-23b-3p	WHSC1	Lysine degradation	8.635e-1	6.891e-1	False
hsa-miR-181b-5p	WHSC1	Lysine degradation	8.635e-1	6.891e-1	False
hsa-miR-205-5p	WHSC1	Lysine degradation	8.635e-1	6.891e-1	False
hsa-miR-205-5p	WHSC1L1	Lysine degradation	8.635e-1	6.891e-1	False
hsa-miR-222-3p	KMT2D	Lysine degradation	8.635e-1	6.891e-1	False
hsa-miR-222-3p	SETD1B	Lysine degradation	8.635e-1	6.891e-1	False
hsa-miR-330-3p	DLST	Lysine degradation	8.635e-1	6.891e-1	False
hsa-miR-330-3p	NSD1	Lysine degradation	8.635e-1	6.891e-1	False
hsa-miR-330-3p	WHSC1L1	Lysine degradation	8.635e-1	6.891e-1	False
hsa-miR-342-3p	GOT2	Arginine and proline metabolism	8.502e-1	5.605e-1	False
hsa-miR-455-3p	SAT1	Arginine and proline metabolism	8.502e-1	5.605e-1	False
hsa-miR-455-3p	SRM	Arginine and proline metabolism	8.502e-1	5.605e-1	False
hsa-miR-125a-5p	GLS	Arginine and proline metabolism	8.502e-1	5.605e-1	False
hsa-miR-149-5p	GLUL	Arginine and proline metabolism	8.502e-1	5.605e-1	False
hsa-miR-149-5p	SMS	Arginine and proline metabolism	8.502e-1	5.605e-1	False
hsa-miR-30b-5p	GATM	Arginine and proline metabolism	8.502e-1	5.605e-1	True
hsa-miR-30b-5p	GLUD1	Arginine and proline metabolism	8.502e-1	5.605e-1	False
hsa-miR-30b-5p	P4HA1	Arginine and proline metabolism	8.502e-1	5.605e-1	False
hsa-miR-30b-5p	P4HA2	Arginine and proline metabolism	8.502e-1	5.605e-1	False
hsa-miR-181a-5p	GLS	Arginine and proline metabolism	8.502e-1	5.605e-1	False
hsa-miR-181a-5p	GOT2	Arginine and proline metabolism	8.502e-1	5.605e-1	False
hsa-miR-378b	GLS	Arginine and proline metabolism	8.502e-1	5.605e-1	False
hsa-miR-23b-5p	GLS	Arginine and proline metabolism	8.502e-1	5.605e-1	False
hsa-miR-23b-5p	PRODH	Arginine and proline metabolism	8.502e-1	5.605e-1	False
hsa-miR-23b-3p	GLS	Arginine and proline metabolism	8.502e-1	5.605e-1	False
hsa-miR-23b-3p	SMS	Arginine and proline metabolism	8.502e-1	5.605e-1	False
hsa-miR-181b-5p	GLS	Arginine and proline metabolism	8.502e-1	5.605e-1	False
hsa-miR-181b-5p	GOT2	Arginine and proline metabolism	8.502e-1	5.605e-1	False
hsa-miR-330-3p	CARNS1	Arginine and proline metabolism	8.502e-1	5.605e-1	False
hsa-miR-125a-5p	ALDH1A3	Histidine metabolism	7.860e-1	8.259e-1	False
hsa-miR-125b-2-3p	HDC	Histidine metabolism	7.860e-1	8.259e-1	False
hsa-miR-330-3p	CARNS1	Histidine metabolism	7.860e-1	8.259e-1	False
hsa-miR-342-3p	GOT2	Tyrosine metabolism	7.890e-1	5.098e-1	False
hsa-miR-125a-5p	ALDH1A3	Tyrosine metabolism	7.890e-1	5.098e-1	False
hsa-miR-125a-5p	TAT	Tyrosine metabolism	7.890e-1	5.098e-1	False
hsa-miR-30b-5p	COMT	Tyrosine metabolism	7.890e-1	5.098e-1	False
hsa-miR-181a-5p	GOT2	Tyrosine metabolism	7.890e-1	5.098e-1	False
hsa-miR-181b-5p	GOT2	Tyrosine metabolism	7.890e-1	5.098e-1	False
hsa-miR-342-3p	GOT2	Phenylalanine metabolism	7.620e-1	3.661e-1	False
hsa-miR-125a-5p	ALDH1A3	Phenylalanine metabolism	7.620e-1	3.661e-1	False
hsa-miR-125a-5p	TAT	Phenylalanine metabolism	7.620e-1	3.661e-1	False
hsa-miR-181a-5p	GOT2	Phenylalanine metabolism	7.620e-1	3.661e-1	False
hsa-miR-181b-5p	GOT2	Phenylalanine metabolism	7.620e-1	3.661e-1	False
hsa-miR-30b-5p	CAT	Tryptophan metabolism	8.053e-1	8.374e-1	False
hsa-miR-23b-3p	ACAT1	Tryptophan metabolism	8.053e-1	8.374e-1	False
hsa-miR-125b-2-3p	IDO2	Tryptophan metabolism	8.053e-1	8.374e-1	False
hsa-miR-181b-5p	CAT	Tryptophan metabolism	8.053e-1	8.374e-1	False
hsa-miR-342-3p	GOT2	Phenylalanine, tyrosine and tryptophan biosynthesis	8.553e-2	8.468e-2	False
hsa-miR-125a-5p	TAT	Phenylalanine, tyrosine and tryptophan biosynthesis	8.553e-2	8.468e-2	False
hsa-miR-181a-5p	GOT2	Phenylalanine, tyrosine and tryptophan biosynthesis	8.553e-2	8.468e-2	False
hsa-miR-181b-5p	GOT2	Phenylalanine, tyrosine and tryptophan biosynthesis	8.553e-2	8.468e-2	False
hsa-miR-455-3p	SRM	beta-Alanine metabolism	8.198e-1	6.857e-1	False
hsa-miR-125a-5p	ALDH1A3	beta-Alanine metabolism	8.198e-1	6.857e-1	False
hsa-miR-149-5p	SMS	beta-Alanine metabolism	8.198e-1	6.857e-1	False
hsa-miR-181a-5p	GAD2	beta-Alanine metabolism	8.198e-1	6.857e-1	False
hsa-miR-23b-3p	SMS	beta-Alanine metabolism	8.198e-1	6.857e-1	False
hsa-miR-181b-5p	GAD2	beta-Alanine metabolism	8.198e-1	6.857e-1	False
hsa-miR-330-3p	CARNS1	beta-Alanine metabolism	8.198e-1	6.857e-1	False
hsa-miR-139-3p	GGT7	Taurine and hypotaurine metabolism	3.750e-1	1.183e-1	False
hsa-miR-125a-5p	GGT7	Taurine and hypotaurine metabolism	3.750e-1	1.183e-1	False
hsa-miR-30b-5p	ADO	Taurine and hypotaurine metabolism	3.750e-1	1.183e-1	False
hsa-miR-30b-5p	CSAD	Taurine and hypotaurine metabolism	3.750e-1	1.183e-1	False
hsa-miR-181a-5p	ADO	Taurine and hypotaurine metabolism	3.750e-1	1.183e-1	False
hsa-miR-181a-5p	GAD2	Taurine and hypotaurine metabolism	3.750e-1	1.183e-1	False
hsa-miR-181b-5p	ADO	Taurine and hypotaurine metabolism	3.750e-1	1.183e-1	False
hsa-miR-181b-5p	GAD2	Taurine and hypotaurine metabolism	3.750e-1	1.183e-1	False
hsa-miR-125a-5p	TXNRD1	Selenocompound metabolism	1.000e0	7.399e-1	False
hsa-miR-149-5p	MARS2	Selenocompound metabolism	1.000e0	7.399e-1	False
hsa-miR-23b-3p	TXNRD1	Selenocompound metabolism	1.000e0	7.399e-1	False
hsa-miR-205-5p	TXNRD1	Selenocompound metabolism	1.000e0	7.399e-1	False
hsa-miR-222-3p	MARS	Selenocompound metabolism	1.000e0	7.399e-1	False
hsa-miR-500a-5p	TXNRD1	Selenocompound metabolism	1.000e0	7.399e-1	False
hsa-miR-139-3p	GGT7	Cyanoamino acid metabolism	7.218e-1	4.814e-1	False
hsa-miR-125a-5p	GGT7	Cyanoamino acid metabolism	7.218e-1	4.814e-1	False
hsa-miR-149-5p	SHMT2	Cyanoamino acid metabolism	7.218e-1	4.814e-1	False
hsa-miR-125a-5p	GLS	D-Glutamine and D-glutamate metabolism	4.649e-2	2.116e-1	False
hsa-miR-30b-5p	GLUD1	D-Glutamine and D-glutamate metabolism	4.649e-2	2.116e-1	False
hsa-miR-181a-5p	GLS	D-Glutamine and D-glutamate metabolism	4.649e-2	2.116e-1	False
hsa-miR-378b	GLS	D-Glutamine and D-glutamate metabolism	4.649e-2	2.116e-1	False
hsa-miR-23b-5p	GLS	D-Glutamine and D-glutamate metabolism	4.649e-2	2.116e-1	False
hsa-miR-23b-3p	GLS	D-Glutamine and D-glutamate metabolism	4.649e-2	2.116e-1	False
hsa-miR-181b-5p	GLS	D-Glutamine and D-glutamate metabolism	4.649e-2	2.116e-1	False
hsa-miR-342-3p	RRM2	Glutathione metabolism	3.232e-1	4.231e-1	False
hsa-miR-139-3p	GGT7	Glutathione metabolism	3.232e-1	4.231e-1	False
hsa-miR-455-3p	SRM	Glutathione metabolism	3.232e-1	4.231e-1	False
hsa-miR-125a-5p	ANPEP	Glutathione metabolism	3.232e-1	4.231e-1	False
hsa-miR-125a-5p	GGCT	Glutathione metabolism	3.232e-1	4.231e-1	False
hsa-miR-125a-5p	GGT7	Glutathione metabolism	3.232e-1	4.231e-1	False
hsa-miR-149-5p	SMS	Glutathione metabolism	3.232e-1	4.231e-1	False
hsa-miR-30b-5p	GCLC	Glutathione metabolism	3.232e-1	4.231e-1	False
hsa-miR-30b-5p	IDH1	Glutathione metabolism	3.232e-1	4.231e-1	False
hsa-miR-181a-5p	GSTM2	Glutathione metabolism	3.232e-1	4.231e-1	False
hsa-miR-181a-5p	PGD	Glutathione metabolism	3.232e-1	4.231e-1	False
hsa-miR-181a-5p	TXNDC12	Glutathione metabolism	3.232e-1	4.231e-1	False
hsa-miR-29b-2-5p	GPX7	Glutathione metabolism	3.232e-1	4.231e-1	False
hsa-miR-23b-3p	IDH1	Glutathione metabolism	3.232e-1	4.231e-1	False
hsa-miR-23b-3p	SMS	Glutathione metabolism	3.232e-1	4.231e-1	False
hsa-miR-181b-5p	TXNDC12	Glutathione metabolism	3.232e-1	4.231e-1	False
hsa-miR-146b-3p	ANPEP	Glutathione metabolism	3.232e-1	4.231e-1	False
hsa-miR-330-3p	RRM2B	Glutathione metabolism	3.232e-1	4.231e-1	False
hsa-miR-455-3p	AGL	Starch and sucrose metabolism	8.449e-1	7.439e-1	False
hsa-miR-125a-5p	GANC	Starch and sucrose metabolism	8.449e-1	7.439e-1	False
hsa-miR-125a-5p	HK2	Starch and sucrose metabolism	8.449e-1	7.439e-1	False
hsa-miR-149-5p	GPI	Starch and sucrose metabolism	8.449e-1	7.439e-1	False
hsa-miR-532-5p	AGL	Starch and sucrose metabolism	8.449e-1	7.439e-1	False
hsa-miR-30b-5p	PGM1	Starch and sucrose metabolism	8.449e-1	7.439e-1	False
hsa-miR-30b-5p	PGM2L1	Starch and sucrose metabolism	8.449e-1	7.439e-1	False
hsa-miR-181a-5p	ENPP1	Starch and sucrose metabolism	8.449e-1	7.439e-1	False
hsa-miR-23b-3p	HK1	Starch and sucrose metabolism	8.449e-1	7.439e-1	False
hsa-miR-181b-5p	ENPP1	Starch and sucrose metabolism	8.449e-1	7.439e-1	False
hsa-miR-328	PGM2	Starch and sucrose metabolism	8.449e-1	7.439e-1	False
hsa-miR-330-3p	HK2	Starch and sucrose metabolism	8.449e-1	7.439e-1	False
hsa-miR-330-3p	MGAM	Starch and sucrose metabolism	8.449e-1	7.439e-1	False
hsa-miR-342-3p	FUT8	N-Glycan biosynthesis	2.902e-1	2.062e-1	False
hsa-miR-885-5p	MAN1C1	N-Glycan biosynthesis	2.902e-1	2.062e-1	False
hsa-miR-489	B4GALT3	N-Glycan biosynthesis	2.902e-1	2.062e-1	False
hsa-miR-455-3p	B4GALT3	N-Glycan biosynthesis	2.902e-1	2.062e-1	False
hsa-miR-532-3p	DDOST	N-Glycan biosynthesis	2.902e-1	2.062e-1	False
hsa-miR-125a-5p	B4GALT1	N-Glycan biosynthesis	2.902e-1	2.062e-1	False
hsa-miR-125a-5p	MAN1B1	N-Glycan biosynthesis	2.902e-1	2.062e-1	False
hsa-miR-125a-5p	ST6GAL1	N-Glycan biosynthesis	2.902e-1	2.062e-1	False
hsa-miR-149-5p	MAN2A1	N-Glycan biosynthesis	2.902e-1	2.062e-1	False
hsa-miR-30b-5p	ALG9	N-Glycan biosynthesis	2.902e-1	2.062e-1	False
hsa-miR-30b-5p	DOLPP1	N-Glycan biosynthesis	2.902e-1	2.062e-1	False
hsa-miR-30b-5p	MAN1A2	N-Glycan biosynthesis	2.902e-1	2.062e-1	False
hsa-miR-30b-5p	MAN1B1	N-Glycan biosynthesis	2.902e-1	2.062e-1	False
hsa-miR-30b-5p	TUSC3	N-Glycan biosynthesis	2.902e-1	2.062e-1	False
hsa-miR-181a-5p	B4GALT1	N-Glycan biosynthesis	2.902e-1	2.062e-1	False
hsa-miR-181a-5p	GANAB	N-Glycan biosynthesis	2.902e-1	2.062e-1	False
hsa-miR-181a-5p	MGAT5	N-Glycan biosynthesis	2.902e-1	2.062e-1	False
hsa-miR-181a-5p	MOGS	N-Glycan biosynthesis	2.902e-1	2.062e-1	False
hsa-miR-181a-5p	TUSC3	N-Glycan biosynthesis	2.902e-1	2.062e-1	False
hsa-miR-188-5p	MGAT3	N-Glycan biosynthesis	2.902e-1	2.062e-1	False
hsa-miR-23b-3p	ALG6	N-Glycan biosynthesis	2.902e-1	2.062e-1	False
hsa-miR-23b-3p	GANAB	N-Glycan biosynthesis	2.902e-1	2.062e-1	False
hsa-miR-23b-3p	MOGS	N-Glycan biosynthesis	2.902e-1	2.062e-1	False
hsa-miR-23b-3p	RPN2	N-Glycan biosynthesis	2.902e-1	2.062e-1	False
hsa-miR-181b-5p	B4GALT1	N-Glycan biosynthesis	2.902e-1	2.062e-1	False
hsa-miR-181b-5p	GANAB	N-Glycan biosynthesis	2.902e-1	2.062e-1	False
hsa-miR-181b-5p	MOGS	N-Glycan biosynthesis	2.902e-1	2.062e-1	False
hsa-miR-181b-5p	TUSC3	N-Glycan biosynthesis	2.902e-1	2.062e-1	False
hsa-miR-345-5p	MAN2A2	N-Glycan biosynthesis	2.902e-1	2.062e-1	False
hsa-miR-205-5p	MGAT4A	N-Glycan biosynthesis	2.902e-1	2.062e-1	False
hsa-miR-222-3p	ALG3	N-Glycan biosynthesis	2.902e-1	2.062e-1	False
hsa-miR-222-3p	GANAB	N-Glycan biosynthesis	2.902e-1	2.062e-1	False
hsa-miR-222-3p	MGAT4B	N-Glycan biosynthesis	2.902e-1	2.062e-1	False
hsa-miR-328	MAN1C1	N-Glycan biosynthesis	2.902e-1	2.062e-1	False
hsa-miR-328	STT3A	N-Glycan biosynthesis	2.902e-1	2.062e-1	False
hsa-miR-330-3p	B4GALT1	N-Glycan biosynthesis	2.902e-1	2.062e-1	False
hsa-miR-330-3p	MAN1A2	N-Glycan biosynthesis	2.902e-1	2.062e-1	False
hsa-miR-455-3p	GBA2	Other glycan degradation	2.564e-1	1.114e-1	False
hsa-miR-125a-5p	NEU1	Other glycan degradation	2.564e-1	1.114e-1	False
hsa-miR-23b-3p	FUCA1	Other glycan degradation	2.564e-1	1.114e-1	False
hsa-miR-23b-3p	NEU1	Other glycan degradation	2.564e-1	1.114e-1	False
hsa-miR-205-5p	NEU1	Other glycan degradation	2.564e-1	1.114e-1	False
hsa-miR-532-3p	B4GALT5	Mucin type O-Glycan biosynthesis	8.576e-1	6.201e-1	False
hsa-miR-125a-5p	GALNT14	Mucin type O-Glycan biosynthesis	8.576e-1	6.201e-1	False
hsa-miR-125a-5p	GALNT7	Mucin type O-Glycan biosynthesis	8.576e-1	6.201e-1	False
hsa-miR-125a-5p	GCNT1	Mucin type O-Glycan biosynthesis	8.576e-1	6.201e-1	False
hsa-miR-30b-5p	GALNT1	Mucin type O-Glycan biosynthesis	8.576e-1	6.201e-1	False
hsa-miR-30b-5p	GALNT2	Mucin type O-Glycan biosynthesis	8.576e-1	6.201e-1	False
hsa-miR-30b-5p	GALNT3	Mucin type O-Glycan biosynthesis	8.576e-1	6.201e-1	False
hsa-miR-30b-5p	GALNT7	Mucin type O-Glycan biosynthesis	8.576e-1	6.201e-1	False
hsa-miR-181a-5p	C1GALT1	Mucin type O-Glycan biosynthesis	8.576e-1	6.201e-1	False
hsa-miR-181a-5p	GALNT1	Mucin type O-Glycan biosynthesis	8.576e-1	6.201e-1	False
hsa-miR-181a-5p	GALNT4	Mucin type O-Glycan biosynthesis	8.576e-1	6.201e-1	False
hsa-miR-181a-5p	GCNT1	Mucin type O-Glycan biosynthesis	8.576e-1	6.201e-1	False
hsa-miR-23b-3p	GALNT12	Mucin type O-Glycan biosynthesis	8.576e-1	6.201e-1	False
hsa-miR-125b-2-3p	GALNT7	Mucin type O-Glycan biosynthesis	8.576e-1	6.201e-1	False
hsa-miR-181b-5p	C1GALT1	Mucin type O-Glycan biosynthesis	8.576e-1	6.201e-1	False
hsa-miR-181b-5p	GALNT1	Mucin type O-Glycan biosynthesis	8.576e-1	6.201e-1	False
hsa-miR-181b-5p	GALNT4	Mucin type O-Glycan biosynthesis	8.576e-1	6.201e-1	False
hsa-miR-345-5p	GALNTL6	Mucin type O-Glycan biosynthesis	8.576e-1	6.201e-1	False
hsa-miR-205-5p	B4GALT5	Mucin type O-Glycan biosynthesis	8.576e-1	6.201e-1	False
hsa-miR-500a-5p	GALNT1	Mucin type O-Glycan biosynthesis	8.576e-1	6.201e-1	False
hsa-miR-330-3p	GALNT7	Mucin type O-Glycan biosynthesis	8.576e-1	6.201e-1	False
hsa-miR-342-3p	GXYLT1	Other types of O-glycan biosynthesis	9.194e-2	1.116e-1	False
hsa-miR-489	B4GALT3	Other types of O-glycan biosynthesis	9.194e-2	1.116e-1	False
hsa-miR-455-3p	B3GAT1	Other types of O-glycan biosynthesis	9.194e-2	1.116e-1	False
hsa-miR-455-3p	B4GALT3	Other types of O-glycan biosynthesis	9.194e-2	1.116e-1	False
hsa-miR-532-3p	COLGALT1	Other types of O-glycan biosynthesis	9.194e-2	1.116e-1	False
hsa-miR-125a-5p	B4GALT1	Other types of O-glycan biosynthesis	9.194e-2	1.116e-1	False
hsa-miR-125a-5p	FUT4	Other types of O-glycan biosynthesis	9.194e-2	1.116e-1	False
hsa-miR-125a-5p	LFNG	Other types of O-glycan biosynthesis	9.194e-2	1.116e-1	False
hsa-miR-125a-5p	OGT	Other types of O-glycan biosynthesis	9.194e-2	1.116e-1	False
hsa-miR-125a-5p	ST6GAL1	Other types of O-glycan biosynthesis	9.194e-2	1.116e-1	False
hsa-miR-149-5p	B3GAT1	Other types of O-glycan biosynthesis	9.194e-2	1.116e-1	False
hsa-miR-30b-5p	FUT4	Other types of O-glycan biosynthesis	9.194e-2	1.116e-1	False
hsa-miR-30b-5p	GXYLT1	Other types of O-glycan biosynthesis	9.194e-2	1.116e-1	False
hsa-miR-181a-5p	B4GALT1	Other types of O-glycan biosynthesis	9.194e-2	1.116e-1	False
hsa-miR-181a-5p	GXYLT1	Other types of O-glycan biosynthesis	9.194e-2	1.116e-1	False
hsa-miR-181a-5p	LFNG	Other types of O-glycan biosynthesis	9.194e-2	1.116e-1	False
hsa-miR-181a-5p	OGT	Other types of O-glycan biosynthesis	9.194e-2	1.116e-1	False
hsa-miR-200a-5p	OGT	Other types of O-glycan biosynthesis	9.194e-2	1.116e-1	False
hsa-miR-23b-3p	CHST10	Other types of O-glycan biosynthesis	9.194e-2	1.116e-1	False
hsa-miR-23b-3p	FUT4	Other types of O-glycan biosynthesis	9.194e-2	1.116e-1	False
hsa-miR-23b-3p	GXYLT1	Other types of O-glycan biosynthesis	9.194e-2	1.116e-1	False
hsa-miR-181b-5p	B4GALT1	Other types of O-glycan biosynthesis	9.194e-2	1.116e-1	False
hsa-miR-181b-5p	OGT	Other types of O-glycan biosynthesis	9.194e-2	1.116e-1	False
hsa-miR-345-5p	LFNG	Other types of O-glycan biosynthesis	9.194e-2	1.116e-1	False
hsa-miR-205-5p	GXYLT1	Other types of O-glycan biosynthesis	9.194e-2	1.116e-1	False
hsa-miR-205-5p	MFNG	Other types of O-glycan biosynthesis	9.194e-2	1.116e-1	False
hsa-miR-222-3p	POMGNT1	Other types of O-glycan biosynthesis	9.194e-2	1.116e-1	False
hsa-miR-328	ST3GAL3	Other types of O-glycan biosynthesis	9.194e-2	1.116e-1	False
hsa-miR-330-3p	B4GALT1	Other types of O-glycan biosynthesis	9.194e-2	1.116e-1	False
hsa-miR-455-3p	GNPNAT1	Amino sugar and nucleotide sugar metabolism	7.067e-1	3.677e-1	False
hsa-miR-455-3p	PGM3	Amino sugar and nucleotide sugar metabolism	7.067e-1	3.677e-1	False
hsa-miR-125a-5p	HK2	Amino sugar and nucleotide sugar metabolism	7.067e-1	3.677e-1	False
hsa-miR-125a-5p	NPL	Amino sugar and nucleotide sugar metabolism	7.067e-1	3.677e-1	False
hsa-miR-125a-5p	PGM3	Amino sugar and nucleotide sugar metabolism	7.067e-1	3.677e-1	False
hsa-miR-125a-5p	PMM2	Amino sugar and nucleotide sugar metabolism	7.067e-1	3.677e-1	False
hsa-miR-149-5p	GFPT2	Amino sugar and nucleotide sugar metabolism	7.067e-1	3.677e-1	False
hsa-miR-149-5p	GPI	Amino sugar and nucleotide sugar metabolism	7.067e-1	3.677e-1	False
hsa-miR-149-5p	MPI	Amino sugar and nucleotide sugar metabolism	7.067e-1	3.677e-1	False
hsa-miR-30b-5p	GFPT2	Amino sugar and nucleotide sugar metabolism	7.067e-1	3.677e-1	False
hsa-miR-30b-5p	GNPDA1	Amino sugar and nucleotide sugar metabolism	7.067e-1	3.677e-1	False
hsa-miR-30b-5p	PGM1	Amino sugar and nucleotide sugar metabolism	7.067e-1	3.677e-1	False
hsa-miR-30b-5p	PGM3	Amino sugar and nucleotide sugar metabolism	7.067e-1	3.677e-1	False
hsa-miR-181a-5p	GALK2	Amino sugar and nucleotide sugar metabolism	7.067e-1	3.677e-1	False
hsa-miR-181a-5p	GFPT1	Amino sugar and nucleotide sugar metabolism	7.067e-1	3.677e-1	False
hsa-miR-378b	CHIT1	Amino sugar and nucleotide sugar metabolism	7.067e-1	3.677e-1	False
hsa-miR-23b-3p	GNPDA1	Amino sugar and nucleotide sugar metabolism	7.067e-1	3.677e-1	False
hsa-miR-23b-3p	HK1	Amino sugar and nucleotide sugar metabolism	7.067e-1	3.677e-1	False
hsa-miR-181b-5p	GALK2	Amino sugar and nucleotide sugar metabolism	7.067e-1	3.677e-1	False
hsa-miR-181b-5p	GFPT1	Amino sugar and nucleotide sugar metabolism	7.067e-1	3.677e-1	False
hsa-miR-146b-3p	GALT	Amino sugar and nucleotide sugar metabolism	7.067e-1	3.677e-1	False
hsa-miR-222-3p	FPGT	Amino sugar and nucleotide sugar metabolism	7.067e-1	3.677e-1	False
hsa-miR-328	PGM2	Amino sugar and nucleotide sugar metabolism	7.067e-1	3.677e-1	False
hsa-miR-330-3p	GFPT1	Amino sugar and nucleotide sugar metabolism	7.067e-1	3.677e-1	False
hsa-miR-330-3p	HK2	Amino sugar and nucleotide sugar metabolism	7.067e-1	3.677e-1	False
hsa-miR-125a-5p	HK2	Butirosin and neomycin biosynthesis	7.263e-1	4.659e-1	False
hsa-miR-23b-3p	HK1	Butirosin and neomycin biosynthesis	7.263e-1	4.659e-1	False
hsa-miR-330-3p	HK2	Butirosin and neomycin biosynthesis	7.263e-1	4.659e-1	False
hsa-miR-342-3p	IDS	Glycosaminoglycan degradation	6.327e-1	7.614e-1	False
hsa-miR-181a-5p	IDS	Glycosaminoglycan degradation	6.327e-1	7.614e-1	False
hsa-miR-23b-3p	ARSB	Glycosaminoglycan degradation	6.327e-1	7.614e-1	False
hsa-miR-23b-3p	GNS	Glycosaminoglycan degradation	6.327e-1	7.614e-1	False
hsa-miR-345-5p	IDS	Glycosaminoglycan degradation	6.327e-1	7.614e-1	False
hsa-miR-455-3p	CHST11	Glycosaminoglycan biosynthesis	8.368e-1	7.798e-1	False
hsa-miR-149-5p	CSGALNACT2	Glycosaminoglycan biosynthesis	8.368e-1	7.798e-1	False
hsa-miR-532-5p	UST	Glycosaminoglycan biosynthesis	8.368e-1	7.798e-1	True
hsa-miR-29b-2-5p	CHSY1	Glycosaminoglycan biosynthesis	8.368e-1	7.798e-1	False
hsa-miR-23b-3p	CHST11	Glycosaminoglycan biosynthesis	8.368e-1	7.798e-1	False
hsa-miR-23b-3p	CHST7	Glycosaminoglycan biosynthesis	8.368e-1	7.798e-1	False
hsa-miR-23b-3p	CHSY3	Glycosaminoglycan biosynthesis	8.368e-1	7.798e-1	False
hsa-miR-222-3p	CHSY1	Glycosaminoglycan biosynthesis	8.368e-1	7.798e-1	False
hsa-miR-328	CHST7	Glycosaminoglycan biosynthesis	8.368e-1	7.798e-1	False
hsa-miR-342-3p	FUT8	Glycosaminoglycan biosynthesis	6.869e-1	6.811e-1	False
hsa-miR-489	B4GALT3	Glycosaminoglycan biosynthesis	6.869e-1	6.811e-1	False
hsa-miR-455-3p	B4GALT3	Glycosaminoglycan biosynthesis	6.869e-1	6.811e-1	False
hsa-miR-125a-5p	B4GALT1	Glycosaminoglycan biosynthesis	6.869e-1	6.811e-1	False
hsa-miR-30b-5p	CHST1	Glycosaminoglycan biosynthesis	6.869e-1	6.811e-1	False
hsa-miR-30b-5p	CHST2	Glycosaminoglycan biosynthesis	6.869e-1	6.811e-1	False
hsa-miR-181a-5p	B4GALT1	Glycosaminoglycan biosynthesis	6.869e-1	6.811e-1	False
hsa-miR-23b-3p	B3GNT1	Glycosaminoglycan biosynthesis	6.869e-1	6.811e-1	False
hsa-miR-181b-5p	B4GALT1	Glycosaminoglycan biosynthesis	6.869e-1	6.811e-1	False
hsa-miR-328	ST3GAL3	Glycosaminoglycan biosynthesis	6.869e-1	6.811e-1	False
hsa-miR-330-3p	B4GALT1	Glycosaminoglycan biosynthesis	6.869e-1	6.811e-1	False
hsa-miR-489	HS6ST3	Glycosaminoglycan biosynthesis	8.576e-1	4.614e-1	False
hsa-miR-149-5p	EXT1	Glycosaminoglycan biosynthesis	8.576e-1	4.614e-1	False
hsa-miR-149-5p	NDST1	Glycosaminoglycan biosynthesis	8.576e-1	4.614e-1	False
hsa-miR-30b-5p	EXTL2	Glycosaminoglycan biosynthesis	8.576e-1	4.614e-1	False
hsa-miR-30b-5p	GLCE	Glycosaminoglycan biosynthesis	8.576e-1	4.614e-1	False
hsa-miR-181a-5p	HS2ST1	Glycosaminoglycan biosynthesis	8.576e-1	4.614e-1	False
hsa-miR-181a-5p	HS3ST3A1	Glycosaminoglycan biosynthesis	8.576e-1	4.614e-1	False
hsa-miR-181a-5p	HS6ST1	Glycosaminoglycan biosynthesis	8.576e-1	4.614e-1	False
hsa-miR-23b-5p	NDST1	Glycosaminoglycan biosynthesis	8.576e-1	4.614e-1	False
hsa-miR-23b-3p	GLCE	Glycosaminoglycan biosynthesis	8.576e-1	4.614e-1	False
hsa-miR-23b-3p	HS6ST2	Glycosaminoglycan biosynthesis	8.576e-1	4.614e-1	False
hsa-miR-23b-3p	HS6ST3	Glycosaminoglycan biosynthesis	8.576e-1	4.614e-1	False
hsa-miR-23b-3p	NDST1	Glycosaminoglycan biosynthesis	8.576e-1	4.614e-1	False
hsa-miR-181b-5p	HS2ST1	Glycosaminoglycan biosynthesis	8.576e-1	4.614e-1	False
hsa-miR-181b-5p	HS3ST3A1	Glycosaminoglycan biosynthesis	8.576e-1	4.614e-1	False
hsa-miR-181b-5p	HS6ST1	Glycosaminoglycan biosynthesis	8.576e-1	4.614e-1	False
hsa-miR-181b-5p	HS6ST3	Glycosaminoglycan biosynthesis	8.576e-1	4.614e-1	False
hsa-miR-492	NDST1	Glycosaminoglycan biosynthesis	8.576e-1	4.614e-1	False
hsa-miR-205-5p	HS3ST1	Glycosaminoglycan biosynthesis	8.576e-1	4.614e-1	False
hsa-miR-222-3p	NDST3	Glycosaminoglycan biosynthesis	8.576e-1	4.614e-1	False
hsa-miR-500a-5p	EXTL3	Glycosaminoglycan biosynthesis	8.576e-1	4.614e-1	False
hsa-miR-149-5p	AGPAT3	Glycerolipid metabolism	3.735e-1	7.675e-1	False
hsa-miR-149-5p	AGPAT6	Glycerolipid metabolism	3.735e-1	7.675e-1	False
hsa-miR-149-5p	GPAT2	Glycerolipid metabolism	3.735e-1	7.675e-1	False
hsa-miR-149-5p	PPAP2B	Glycerolipid metabolism	3.735e-1	7.675e-1	True
hsa-miR-30b-5p	DGKD	Glycerolipid metabolism	3.735e-1	7.675e-1	False
hsa-miR-30b-5p	DGKZ	Glycerolipid metabolism	3.735e-1	7.675e-1	False
hsa-miR-30b-5p	LCLAT1	Glycerolipid metabolism	3.735e-1	7.675e-1	False
hsa-miR-30b-5p	MBOAT1	Glycerolipid metabolism	3.735e-1	7.675e-1	False
hsa-miR-181a-5p	AGPAT1	Glycerolipid metabolism	3.735e-1	7.675e-1	False
hsa-miR-181a-5p	LCLAT1	Glycerolipid metabolism	3.735e-1	7.675e-1	False
hsa-miR-181a-5p	MBOAT1	Glycerolipid metabolism	3.735e-1	7.675e-1	False
hsa-miR-181a-5p	MBOAT2	Glycerolipid metabolism	3.735e-1	7.675e-1	False
hsa-miR-181a-5p	PPAP2B	Glycerolipid metabolism	3.735e-1	7.675e-1	True
hsa-miR-29b-2-5p	LPL	Glycerolipid metabolism	3.735e-1	7.675e-1	False
hsa-miR-23b-3p	AGPAT9	Glycerolipid metabolism	3.735e-1	7.675e-1	False
hsa-miR-181b-5p	AGPAT1	Glycerolipid metabolism	3.735e-1	7.675e-1	False
hsa-miR-181b-5p	LCLAT1	Glycerolipid metabolism	3.735e-1	7.675e-1	False
hsa-miR-181b-5p	MBOAT1	Glycerolipid metabolism	3.735e-1	7.675e-1	False
hsa-miR-181b-5p	MBOAT2	Glycerolipid metabolism	3.735e-1	7.675e-1	False
hsa-miR-205-5p	AGPAT6	Glycerolipid metabolism	3.735e-1	7.675e-1	False
hsa-miR-222-3p	DGKE	Glycerolipid metabolism	3.735e-1	7.675e-1	False
hsa-miR-328	AGPAT1	Glycerolipid metabolism	3.735e-1	7.675e-1	False
hsa-miR-330-3p	GPAM	Glycerolipid metabolism	3.735e-1	7.675e-1	True
hsa-miR-874	INPP5B	Inositol phosphate metabolism	1.687e-1	1.412e-1	False
hsa-miR-489	ITPK1	Inositol phosphate metabolism	1.687e-1	1.412e-1	False
hsa-miR-455-3p	PIP4K2C	Inositol phosphate metabolism	1.687e-1	1.412e-1	False
hsa-miR-455-3p	PLCD4	Inositol phosphate metabolism	1.687e-1	1.412e-1	False
hsa-miR-532-3p	INPP5A	Inositol phosphate metabolism	1.687e-1	1.412e-1	False
hsa-miR-532-3p	PI4KB	Inositol phosphate metabolism	1.687e-1	1.412e-1	False
hsa-miR-532-3p	PIP5K1A	Inositol phosphate metabolism	1.687e-1	1.412e-1	False
hsa-miR-214-5p	PLCB4	Inositol phosphate metabolism	1.687e-1	1.412e-1	True
hsa-miR-125a-5p	IMPAD1	Inositol phosphate metabolism	1.687e-1	1.412e-1	False
hsa-miR-125a-5p	IPMK	Inositol phosphate metabolism	1.687e-1	1.412e-1	False
hsa-miR-125a-5p	PI4K2B	Inositol phosphate metabolism	1.687e-1	1.412e-1	False
hsa-miR-125a-5p	PIK3C2B	Inositol phosphate metabolism	1.687e-1	1.412e-1	False
hsa-miR-125a-5p	PIP5KL1	Inositol phosphate metabolism	1.687e-1	1.412e-1	False
hsa-miR-125a-5p	TPI1	Inositol phosphate metabolism	1.687e-1	1.412e-1	False
hsa-miR-149-5p	PI4K2A	Inositol phosphate metabolism	1.687e-1	1.412e-1	False
hsa-miR-149-5p	PIK3C3	Inositol phosphate metabolism	1.687e-1	1.412e-1	False
hsa-miR-149-5p	PIP4K2B	Inositol phosphate metabolism	1.687e-1	1.412e-1	False
hsa-miR-532-5p	PTEN	Inositol phosphate metabolism	1.687e-1	1.412e-1	False
hsa-miR-30b-5p	ITPK1	Inositol phosphate metabolism	1.687e-1	1.412e-1	False
hsa-miR-30b-5p	MINPP1	Inositol phosphate metabolism	1.687e-1	1.412e-1	False
hsa-miR-30b-5p	PI4K2B	Inositol phosphate metabolism	1.687e-1	1.412e-1	False
hsa-miR-30b-5p	PIK3CD	Inositol phosphate metabolism	1.687e-1	1.412e-1	False
hsa-miR-30b-5p	PIP4K2A	Inositol phosphate metabolism	1.687e-1	1.412e-1	False
hsa-miR-30b-5p	PIP4K2B	Inositol phosphate metabolism	1.687e-1	1.412e-1	False
hsa-miR-30b-5p	PLCG1	Inositol phosphate metabolism	1.687e-1	1.412e-1	False
hsa-miR-181a-5p	INPP5A	Inositol phosphate metabolism	1.687e-1	1.412e-1	False
hsa-miR-181a-5p	INPP5E	Inositol phosphate metabolism	1.687e-1	1.412e-1	False
hsa-miR-181a-5p	IPPK	Inositol phosphate metabolism	1.687e-1	1.412e-1	False
hsa-miR-181a-5p	PI4K2A	Inositol phosphate metabolism	1.687e-1	1.412e-1	False
hsa-miR-181a-5p	PI4K2B	Inositol phosphate metabolism	1.687e-1	1.412e-1	False
hsa-miR-181a-5p	PIK3C2A	Inositol phosphate metabolism	1.687e-1	1.412e-1	True
hsa-miR-181a-5p	PIP4K2B	Inositol phosphate metabolism	1.687e-1	1.412e-1	False
hsa-miR-181a-5p	PTEN	Inositol phosphate metabolism	1.687e-1	1.412e-1	False
hsa-miR-188-5p	PIP4K2A	Inositol phosphate metabolism	1.687e-1	1.412e-1	False
hsa-miR-188-5p	PTEN	Inositol phosphate metabolism	1.687e-1	1.412e-1	False
hsa-miR-23b-3p	INPP4A	Inositol phosphate metabolism	1.687e-1	1.412e-1	False
hsa-miR-23b-3p	INPP5A	Inositol phosphate metabolism	1.687e-1	1.412e-1	False
hsa-miR-23b-3p	IPPK	Inositol phosphate metabolism	1.687e-1	1.412e-1	False
hsa-miR-23b-3p	MTM1	Inositol phosphate metabolism	1.687e-1	1.412e-1	False
hsa-miR-23b-3p	PI4KB	Inositol phosphate metabolism	1.687e-1	1.412e-1	False
hsa-miR-23b-3p	PIK3C2A	Inositol phosphate metabolism	1.687e-1	1.412e-1	True
hsa-miR-23b-3p	PIKFYVE	Inositol phosphate metabolism	1.687e-1	1.412e-1	False
hsa-miR-23b-3p	PIP4K2B	Inositol phosphate metabolism	1.687e-1	1.412e-1	False
hsa-miR-23b-3p	PLCB4	Inositol phosphate metabolism	1.687e-1	1.412e-1	True
hsa-miR-23b-3p	PTEN	Inositol phosphate metabolism	1.687e-1	1.412e-1	False
hsa-miR-23b-3p	SYNJ1	Inositol phosphate metabolism	1.687e-1	1.412e-1	False
hsa-miR-125b-2-3p	PLCB1	Inositol phosphate metabolism	1.687e-1	1.412e-1	False
hsa-miR-181b-5p	INPP5A	Inositol phosphate metabolism	1.687e-1	1.412e-1	False
hsa-miR-181b-5p	INPP5E	Inositol phosphate metabolism	1.687e-1	1.412e-1	False
hsa-miR-181b-5p	IPPK	Inositol phosphate metabolism	1.687e-1	1.412e-1	False
hsa-miR-181b-5p	PI4K2A	Inositol phosphate metabolism	1.687e-1	1.412e-1	False
hsa-miR-181b-5p	PI4K2B	Inositol phosphate metabolism	1.687e-1	1.412e-1	False
hsa-miR-181b-5p	PIK3C2A	Inositol phosphate metabolism	1.687e-1	1.412e-1	True
hsa-miR-181b-5p	PIP4K2B	Inositol phosphate metabolism	1.687e-1	1.412e-1	False
hsa-miR-181b-5p	PTEN	Inositol phosphate metabolism	1.687e-1	1.412e-1	False
hsa-miR-345-5p	CDIPT	Inositol phosphate metabolism	1.687e-1	1.412e-1	False
hsa-miR-345-5p	PIP4K2C	Inositol phosphate metabolism	1.687e-1	1.412e-1	False
hsa-miR-146b-3p	PIK3C2B	Inositol phosphate metabolism	1.687e-1	1.412e-1	False
hsa-miR-205-5p	INPP4A	Inositol phosphate metabolism	1.687e-1	1.412e-1	False
hsa-miR-205-5p	INPPL1	Inositol phosphate metabolism	1.687e-1	1.412e-1	False
hsa-miR-205-5p	PLCB1	Inositol phosphate metabolism	1.687e-1	1.412e-1	False
hsa-miR-205-5p	PTEN	Inositol phosphate metabolism	1.687e-1	1.412e-1	False
hsa-miR-222-3p	PIP5K1A	Inositol phosphate metabolism	1.687e-1	1.412e-1	False
hsa-miR-222-3p	PTEN	Inositol phosphate metabolism	1.687e-1	1.412e-1	False
hsa-miR-328	PLCB1	Inositol phosphate metabolism	1.687e-1	1.412e-1	False
hsa-miR-330-3p	IMPAD1	Inositol phosphate metabolism	1.687e-1	1.412e-1	False
hsa-miR-330-3p	ITPK1	Inositol phosphate metabolism	1.687e-1	1.412e-1	False
hsa-miR-330-3p	MTM1	Inositol phosphate metabolism	1.687e-1	1.412e-1	False
hsa-miR-330-3p	PLCB1	Inositol phosphate metabolism	1.687e-1	1.412e-1	False
hsa-miR-149-5p	PIGB	Glycosylphosphatidylinositol(GPI)-anchor biosynthesis	8.209e-1	3.770e-1	False
hsa-miR-30b-5p	PIGA	Glycosylphosphatidylinositol(GPI)-anchor biosynthesis	8.209e-1	3.770e-1	False
hsa-miR-30b-5p	PIGX	Glycosylphosphatidylinositol(GPI)-anchor biosynthesis	8.209e-1	3.770e-1	False
hsa-miR-181a-5p	PGAP1	Glycosylphosphatidylinositol(GPI)-anchor biosynthesis	8.209e-1	3.770e-1	False
hsa-miR-23b-3p	PIGS	Glycosylphosphatidylinositol(GPI)-anchor biosynthesis	8.209e-1	3.770e-1	False
hsa-miR-23b-3p	PIGX	Glycosylphosphatidylinositol(GPI)-anchor biosynthesis	8.209e-1	3.770e-1	False
hsa-miR-222-3p	PIGQ	Glycosylphosphatidylinositol(GPI)-anchor biosynthesis	8.209e-1	3.770e-1	False
hsa-miR-500a-5p	PIGM	Glycosylphosphatidylinositol(GPI)-anchor biosynthesis	8.209e-1	3.770e-1	False
hsa-miR-328	PIGA	Glycosylphosphatidylinositol(GPI)-anchor biosynthesis	8.209e-1	3.770e-1	False
hsa-miR-328	PIGU	Glycosylphosphatidylinositol(GPI)-anchor biosynthesis	8.209e-1	3.770e-1	False
hsa-miR-874	CHKB	Glycerophospholipid metabolism	7.349e-1	2.142e-1	False
hsa-miR-874	PLA2G4C	Glycerophospholipid metabolism	7.349e-1	2.142e-1	False
hsa-miR-489	ETNK1	Glycerophospholipid metabolism	7.349e-1	2.142e-1	False
hsa-miR-455-3p	GPD2	Glycerophospholipid metabolism	7.349e-1	2.142e-1	False
hsa-miR-455-3p	PNPLA6	Glycerophospholipid metabolism	7.349e-1	2.142e-1	False
hsa-miR-455-3p	TAZ	Glycerophospholipid metabolism	7.349e-1	2.142e-1	False
hsa-miR-532-3p	ETNK2	Glycerophospholipid metabolism	7.349e-1	2.142e-1	False
hsa-miR-532-3p	LPCAT3	Glycerophospholipid metabolism	7.349e-1	2.142e-1	False
hsa-miR-532-3p	PISD	Glycerophospholipid metabolism	7.349e-1	2.142e-1	False
hsa-miR-125a-5p	ACHE	Glycerophospholipid metabolism	7.349e-1	2.142e-1	False
hsa-miR-125a-5p	LPCAT4	Glycerophospholipid metabolism	7.349e-1	2.142e-1	False
hsa-miR-125a-5p	LYPLA1	Glycerophospholipid metabolism	7.349e-1	2.142e-1	False
hsa-miR-125a-5p	LYPLA2	Glycerophospholipid metabolism	7.349e-1	2.142e-1	False
hsa-miR-125a-5p	PLA2G4F	Glycerophospholipid metabolism	7.349e-1	2.142e-1	False
hsa-miR-125a-5p	TAZ	Glycerophospholipid metabolism	7.349e-1	2.142e-1	False
hsa-miR-149-5p	AGPAT3	Glycerophospholipid metabolism	7.349e-1	2.142e-1	False
hsa-miR-149-5p	AGPAT6	Glycerophospholipid metabolism	7.349e-1	2.142e-1	False
hsa-miR-149-5p	GPAT2	Glycerophospholipid metabolism	7.349e-1	2.142e-1	False
hsa-miR-149-5p	PPAP2B	Glycerophospholipid metabolism	7.349e-1	2.142e-1	True
hsa-miR-30b-5p	CHAT	Glycerophospholipid metabolism	7.349e-1	2.142e-1	False
hsa-miR-30b-5p	CHKA	Glycerophospholipid metabolism	7.349e-1	2.142e-1	False
hsa-miR-30b-5p	DGKD	Glycerophospholipid metabolism	7.349e-1	2.142e-1	False
hsa-miR-30b-5p	DGKZ	Glycerophospholipid metabolism	7.349e-1	2.142e-1	False
hsa-miR-30b-5p	LCLAT1	Glycerophospholipid metabolism	7.349e-1	2.142e-1	False
hsa-miR-30b-5p	LPGAT1	Glycerophospholipid metabolism	7.349e-1	2.142e-1	False
hsa-miR-30b-5p	MBOAT1	Glycerophospholipid metabolism	7.349e-1	2.142e-1	False
hsa-miR-181a-5p	AGPAT1	Glycerophospholipid metabolism	7.349e-1	2.142e-1	False
hsa-miR-181a-5p	CDS2	Glycerophospholipid metabolism	7.349e-1	2.142e-1	False
hsa-miR-181a-5p	EPT1	Glycerophospholipid metabolism	7.349e-1	2.142e-1	False
hsa-miR-181a-5p	ETNK1	Glycerophospholipid metabolism	7.349e-1	2.142e-1	False
hsa-miR-181a-5p	GPD1L	Glycerophospholipid metabolism	7.349e-1	2.142e-1	False
hsa-miR-181a-5p	GPD2	Glycerophospholipid metabolism	7.349e-1	2.142e-1	False
hsa-miR-181a-5p	LCLAT1	Glycerophospholipid metabolism	7.349e-1	2.142e-1	False
hsa-miR-181a-5p	LPCAT1	Glycerophospholipid metabolism	7.349e-1	2.142e-1	False
hsa-miR-181a-5p	LPCAT2	Glycerophospholipid metabolism	7.349e-1	2.142e-1	False
hsa-miR-181a-5p	LPGAT1	Glycerophospholipid metabolism	7.349e-1	2.142e-1	False
hsa-miR-181a-5p	MBOAT1	Glycerophospholipid metabolism	7.349e-1	2.142e-1	False
hsa-miR-181a-5p	MBOAT2	Glycerophospholipid metabolism	7.349e-1	2.142e-1	False
hsa-miR-181a-5p	PLA2G4C	Glycerophospholipid metabolism	7.349e-1	2.142e-1	False
hsa-miR-181a-5p	PPAP2B	Glycerophospholipid metabolism	7.349e-1	2.142e-1	True
hsa-miR-188-5p	PCYT1B	Glycerophospholipid metabolism	7.349e-1	2.142e-1	False
hsa-miR-210	GPD1L	Glycerophospholipid metabolism	7.349e-1	2.142e-1	False
hsa-miR-23b-3p	AGPAT9	Glycerophospholipid metabolism	7.349e-1	2.142e-1	False
hsa-miR-23b-3p	CEPT1	Glycerophospholipid metabolism	7.349e-1	2.142e-1	False
hsa-miR-23b-3p	ETNK1	Glycerophospholipid metabolism	7.349e-1	2.142e-1	False
hsa-miR-23b-3p	LYPLA1	Glycerophospholipid metabolism	7.349e-1	2.142e-1	False
hsa-miR-181b-5p	AGPAT1	Glycerophospholipid metabolism	7.349e-1	2.142e-1	False
hsa-miR-181b-5p	CDS2	Glycerophospholipid metabolism	7.349e-1	2.142e-1	False
hsa-miR-181b-5p	EPT1	Glycerophospholipid metabolism	7.349e-1	2.142e-1	False
hsa-miR-181b-5p	GPD1L	Glycerophospholipid metabolism	7.349e-1	2.142e-1	False
hsa-miR-181b-5p	GPD2	Glycerophospholipid metabolism	7.349e-1	2.142e-1	False
hsa-miR-181b-5p	LCLAT1	Glycerophospholipid metabolism	7.349e-1	2.142e-1	False
hsa-miR-181b-5p	LPCAT1	Glycerophospholipid metabolism	7.349e-1	2.142e-1	False
hsa-miR-181b-5p	LPCAT2	Glycerophospholipid metabolism	7.349e-1	2.142e-1	False
hsa-miR-181b-5p	LPGAT1	Glycerophospholipid metabolism	7.349e-1	2.142e-1	False
hsa-miR-181b-5p	MBOAT1	Glycerophospholipid metabolism	7.349e-1	2.142e-1	False
hsa-miR-181b-5p	MBOAT2	Glycerophospholipid metabolism	7.349e-1	2.142e-1	False
hsa-miR-345-5p	CDIPT	Glycerophospholipid metabolism	7.349e-1	2.142e-1	False
hsa-miR-205-5p	AGPAT6	Glycerophospholipid metabolism	7.349e-1	2.142e-1	False
hsa-miR-205-5p	ETNK1	Glycerophospholipid metabolism	7.349e-1	2.142e-1	False
hsa-miR-205-5p	LPCAT1	Glycerophospholipid metabolism	7.349e-1	2.142e-1	False
hsa-miR-222-3p	DGKE	Glycerophospholipid metabolism	7.349e-1	2.142e-1	False
hsa-miR-222-3p	PTDSS2	Glycerophospholipid metabolism	7.349e-1	2.142e-1	False
hsa-miR-500a-5p	PLA2G12A	Glycerophospholipid metabolism	7.349e-1	2.142e-1	False
hsa-miR-328	AGPAT1	Glycerophospholipid metabolism	7.349e-1	2.142e-1	False
hsa-miR-330-3p	CDS2	Glycerophospholipid metabolism	7.349e-1	2.142e-1	False
hsa-miR-330-3p	EPT1	Glycerophospholipid metabolism	7.349e-1	2.142e-1	False
hsa-miR-330-3p	ETNK1	Glycerophospholipid metabolism	7.349e-1	2.142e-1	False
hsa-miR-330-3p	GPAM	Glycerophospholipid metabolism	7.349e-1	2.142e-1	True
hsa-miR-330-3p	PCYT1B	Glycerophospholipid metabolism	7.349e-1	2.142e-1	False
hsa-miR-330-3p	PLA2G12A	Glycerophospholipid metabolism	7.349e-1	2.142e-1	False
hsa-miR-874	PLA2G4C	Ether lipid metabolism	4.648e-1	2.622e-1	False
hsa-miR-532-3p	PAFAH1B2	Ether lipid metabolism	4.648e-1	2.622e-1	False
hsa-miR-125a-5p	LPCAT4	Ether lipid metabolism	4.648e-1	2.622e-1	False
hsa-miR-125a-5p	PAFAH1B1	Ether lipid metabolism	4.648e-1	2.622e-1	False
hsa-miR-125a-5p	PLA2G4F	Ether lipid metabolism	4.648e-1	2.622e-1	False
hsa-miR-149-5p	PPAP2B	Ether lipid metabolism	4.648e-1	2.622e-1	True
hsa-miR-30b-5p	PAFAH1B2	Ether lipid metabolism	4.648e-1	2.622e-1	False
hsa-miR-181a-5p	EPT1	Ether lipid metabolism	4.648e-1	2.622e-1	False
hsa-miR-181a-5p	LPCAT1	Ether lipid metabolism	4.648e-1	2.622e-1	False
hsa-miR-181a-5p	LPCAT2	Ether lipid metabolism	4.648e-1	2.622e-1	False
hsa-miR-181a-5p	PAFAH1B1	Ether lipid metabolism	4.648e-1	2.622e-1	False
hsa-miR-181a-5p	PAFAH1B2	Ether lipid metabolism	4.648e-1	2.622e-1	False
hsa-miR-181a-5p	PLA2G4C	Ether lipid metabolism	4.648e-1	2.622e-1	False
hsa-miR-181a-5p	PPAP2B	Ether lipid metabolism	4.648e-1	2.622e-1	True
hsa-miR-188-5p	PAFAH1B1	Ether lipid metabolism	4.648e-1	2.622e-1	False
hsa-miR-23b-3p	CEPT1	Ether lipid metabolism	4.648e-1	2.622e-1	False
hsa-miR-125b-2-3p	PAFAH1B1	Ether lipid metabolism	4.648e-1	2.622e-1	False
hsa-miR-181b-5p	EPT1	Ether lipid metabolism	4.648e-1	2.622e-1	False
hsa-miR-181b-5p	LPCAT1	Ether lipid metabolism	4.648e-1	2.622e-1	False
hsa-miR-181b-5p	LPCAT2	Ether lipid metabolism	4.648e-1	2.622e-1	False
hsa-miR-181b-5p	PAFAH1B1	Ether lipid metabolism	4.648e-1	2.622e-1	False
hsa-miR-181b-5p	PAFAH1B2	Ether lipid metabolism	4.648e-1	2.622e-1	False
hsa-miR-205-5p	LPCAT1	Ether lipid metabolism	4.648e-1	2.622e-1	False
hsa-miR-205-5p	PAFAH1B1	Ether lipid metabolism	4.648e-1	2.622e-1	False
hsa-miR-222-3p	AGPS	Ether lipid metabolism	4.648e-1	2.622e-1	False
hsa-miR-500a-5p	PLA2G12A	Ether lipid metabolism	4.648e-1	2.622e-1	False
hsa-miR-330-3p	EPT1	Ether lipid metabolism	4.648e-1	2.622e-1	False
hsa-miR-330-3p	PAFAH1B1	Ether lipid metabolism	4.648e-1	2.622e-1	False
hsa-miR-330-3p	PLA2G12A	Ether lipid metabolism	4.648e-1	2.622e-1	False
hsa-miR-874	PLA2G4C	Arachidonic acid metabolism	8.430e-1	7.717e-1	False
hsa-miR-139-3p	GGT7	Arachidonic acid metabolism	8.430e-1	7.717e-1	False
hsa-miR-125a-5p	GGT7	Arachidonic acid metabolism	8.430e-1	7.717e-1	False
hsa-miR-125a-5p	PLA2G4F	Arachidonic acid metabolism	8.430e-1	7.717e-1	False
hsa-miR-149-5p	PTGIS	Arachidonic acid metabolism	8.430e-1	7.717e-1	True
hsa-miR-181a-5p	PLA2G4C	Arachidonic acid metabolism	8.430e-1	7.717e-1	False
hsa-miR-181a-5p	PTGS2	Arachidonic acid metabolism	8.430e-1	7.717e-1	False
hsa-miR-29b-2-5p	GPX7	Arachidonic acid metabolism	8.430e-1	7.717e-1	False
hsa-miR-500a-5p	PLA2G12A	Arachidonic acid metabolism	8.430e-1	7.717e-1	False
hsa-miR-330-3p	PLA2G12A	Arachidonic acid metabolism	8.430e-1	7.717e-1	False
hsa-miR-874	PLA2G4C	Linoleic acid metabolism	5.723e-1	4.601e-1	False
hsa-miR-125a-5p	PLA2G4F	Linoleic acid metabolism	5.723e-1	4.601e-1	False
hsa-miR-181a-5p	PLA2G4C	Linoleic acid metabolism	5.723e-1	4.601e-1	False
hsa-miR-500a-5p	PLA2G12A	Linoleic acid metabolism	5.723e-1	4.601e-1	False
hsa-miR-330-3p	PLA2G12A	Linoleic acid metabolism	5.723e-1	4.601e-1	False
hsa-miR-874	PLA2G4C	alpha-Linolenic acid metabolism	1.000e0	6.572e-1	False
hsa-miR-125a-5p	PLA2G4F	alpha-Linolenic acid metabolism	1.000e0	6.572e-1	False
hsa-miR-181a-5p	PLA2G4C	alpha-Linolenic acid metabolism	1.000e0	6.572e-1	False
hsa-miR-500a-5p	PLA2G12A	alpha-Linolenic acid metabolism	1.000e0	6.572e-1	False
hsa-miR-330-3p	PLA2G12A	alpha-Linolenic acid metabolism	1.000e0	6.572e-1	False
hsa-miR-342-3p	SGMS2	Sphingolipid metabolism	1.000e0	7.456e-1	False
hsa-miR-455-3p	GBA2	Sphingolipid metabolism	1.000e0	7.456e-1	False
hsa-miR-125a-5p	ACER2	Sphingolipid metabolism	1.000e0	7.456e-1	False
hsa-miR-125a-5p	NEU1	Sphingolipid metabolism	1.000e0	7.456e-1	False
hsa-miR-125a-5p	SGPL1	Sphingolipid metabolism	1.000e0	7.456e-1	False
hsa-miR-149-5p	ACER3	Sphingolipid metabolism	1.000e0	7.456e-1	False
hsa-miR-149-5p	PPAP2B	Sphingolipid metabolism	1.000e0	7.456e-1	True
hsa-miR-149-5p	SPHK2	Sphingolipid metabolism	1.000e0	7.456e-1	False
hsa-miR-30b-5p	ACER3	Sphingolipid metabolism	1.000e0	7.456e-1	False
hsa-miR-30b-5p	B4GALT6	Sphingolipid metabolism	1.000e0	7.456e-1	False
hsa-miR-30b-5p	SGMS2	Sphingolipid metabolism	1.000e0	7.456e-1	False
hsa-miR-181a-5p	ACER3	Sphingolipid metabolism	1.000e0	7.456e-1	False
hsa-miR-181a-5p	PPAP2B	Sphingolipid metabolism	1.000e0	7.456e-1	True
hsa-miR-23b-3p	NEU1	Sphingolipid metabolism	1.000e0	7.456e-1	False
hsa-miR-181b-5p	ACER3	Sphingolipid metabolism	1.000e0	7.456e-1	False
hsa-miR-205-5p	B4GALT6	Sphingolipid metabolism	1.000e0	7.456e-1	False
hsa-miR-205-5p	NEU1	Sphingolipid metabolism	1.000e0	7.456e-1	False
hsa-miR-205-5p	SGMS1	Sphingolipid metabolism	1.000e0	7.456e-1	False
hsa-miR-222-3p	CERS2	Sphingolipid metabolism	1.000e0	7.456e-1	False
hsa-miR-222-3p	KDSR	Sphingolipid metabolism	1.000e0	7.456e-1	False
hsa-miR-500a-5p	SPTLC2	Sphingolipid metabolism	1.000e0	7.456e-1	False
hsa-miR-330-3p	KDSR	Sphingolipid metabolism	1.000e0	7.456e-1	False
hsa-miR-489	B4GALT3	Glycosphingolipid biosynthesis	6.878e-1	1.625e-1	False
hsa-miR-455-3p	B4GALT3	Glycosphingolipid biosynthesis	6.878e-1	1.625e-1	False
hsa-miR-125a-5p	B4GALT1	Glycosphingolipid biosynthesis	6.878e-1	1.625e-1	False
hsa-miR-125a-5p	FUT4	Glycosphingolipid biosynthesis	6.878e-1	1.625e-1	False
hsa-miR-30b-5p	B3GNT5	Glycosphingolipid biosynthesis	6.878e-1	1.625e-1	False
hsa-miR-30b-5p	FUT4	Glycosphingolipid biosynthesis	6.878e-1	1.625e-1	False
hsa-miR-30b-5p	GCNT2	Glycosphingolipid biosynthesis	6.878e-1	1.625e-1	False
hsa-miR-181a-5p	B4GALT1	Glycosphingolipid biosynthesis	6.878e-1	1.625e-1	False
hsa-miR-181a-5p	GCNT2	Glycosphingolipid biosynthesis	6.878e-1	1.625e-1	False
hsa-miR-23b-3p	B3GALT2	Glycosphingolipid biosynthesis	6.878e-1	1.625e-1	True
hsa-miR-23b-3p	B3GNT1	Glycosphingolipid biosynthesis	6.878e-1	1.625e-1	False
hsa-miR-23b-3p	B3GNT5	Glycosphingolipid biosynthesis	6.878e-1	1.625e-1	False
hsa-miR-23b-3p	FUT4	Glycosphingolipid biosynthesis	6.878e-1	1.625e-1	False
hsa-miR-23b-3p	GCNT2	Glycosphingolipid biosynthesis	6.878e-1	1.625e-1	False
hsa-miR-23b-3p	ST8SIA1	Glycosphingolipid biosynthesis	6.878e-1	1.625e-1	False
hsa-miR-181b-5p	B4GALT1	Glycosphingolipid biosynthesis	6.878e-1	1.625e-1	False
hsa-miR-181b-5p	GCNT2	Glycosphingolipid biosynthesis	6.878e-1	1.625e-1	False
hsa-miR-222-3p	ST8SIA1	Glycosphingolipid biosynthesis	6.878e-1	1.625e-1	False
hsa-miR-328	ST3GAL3	Glycosphingolipid biosynthesis	6.878e-1	1.625e-1	False
hsa-miR-330-3p	B4GALT1	Glycosphingolipid biosynthesis	6.878e-1	1.625e-1	False
hsa-miR-125a-5p	NAGA	Glycosphingolipid biosynthesis	1.000e0	7.112e-1	False
hsa-miR-23b-3p	ST8SIA1	Glycosphingolipid biosynthesis	1.000e0	7.112e-1	False
hsa-miR-222-3p	ST8SIA1	Glycosphingolipid biosynthesis	1.000e0	7.112e-1	False
hsa-miR-885-5p	SLC33A1	Glycosphingolipid biosynthesis	8.181e-1	8.571e-1	False
hsa-miR-532-3p	SLC33A1	Glycosphingolipid biosynthesis	8.181e-1	8.571e-1	False
hsa-miR-23b-3p	ST8SIA1	Glycosphingolipid biosynthesis	8.181e-1	8.571e-1	False
hsa-miR-222-3p	ST8SIA1	Glycosphingolipid biosynthesis	8.181e-1	8.571e-1	False
hsa-miR-330-3p	ST6GALNAC3	Glycosphingolipid biosynthesis	8.181e-1	8.571e-1	True
hsa-miR-425-3p	MDH2	Pyruvate metabolism	1.629e-1	3.188e-1	False
hsa-miR-455-3p	DLD	Pyruvate metabolism	1.629e-1	3.188e-1	False
hsa-miR-125a-5p	ACACB	Pyruvate metabolism	1.629e-1	3.188e-1	False
hsa-miR-125a-5p	PC	Pyruvate metabolism	1.629e-1	3.188e-1	False
hsa-miR-532-5p	MDH2	Pyruvate metabolism	1.629e-1	3.188e-1	False
hsa-miR-30b-5p	ME1	Pyruvate metabolism	1.629e-1	3.188e-1	False
hsa-miR-181a-5p	ACOT12	Pyruvate metabolism	1.629e-1	3.188e-1	False
hsa-miR-378b	DLAT	Pyruvate metabolism	1.629e-1	3.188e-1	False
hsa-miR-23b-3p	ACAT1	Pyruvate metabolism	1.629e-1	3.188e-1	False
hsa-miR-181b-5p	PDHX	Pyruvate metabolism	1.629e-1	3.188e-1	False
hsa-miR-205-5p	ACACB	Pyruvate metabolism	1.629e-1	3.188e-1	False
hsa-miR-222-3p	ACACA	Pyruvate metabolism	1.629e-1	3.188e-1	False
hsa-miR-222-3p	GLO1	Pyruvate metabolism	1.629e-1	3.188e-1	False
hsa-miR-222-3p	MDH2	Pyruvate metabolism	1.629e-1	3.188e-1	False
hsa-miR-222-3p	PKM	Pyruvate metabolism	1.629e-1	3.188e-1	False
hsa-miR-328	ACSS2	Pyruvate metabolism	1.629e-1	3.188e-1	False
hsa-miR-330-3p	PKM	Pyruvate metabolism	1.629e-1	3.188e-1	False
hsa-miR-425-3p	MDH2	Glyoxylate and dicarboxylate metabolism	3.752e-1	2.783e-1	False
hsa-miR-489	PGP	Glyoxylate and dicarboxylate metabolism	3.752e-1	2.783e-1	False
hsa-miR-149-5p	GLUL	Glyoxylate and dicarboxylate metabolism	3.752e-1	2.783e-1	False
hsa-miR-149-5p	SHMT2	Glyoxylate and dicarboxylate metabolism	3.752e-1	2.783e-1	False
hsa-miR-532-5p	MDH2	Glyoxylate and dicarboxylate metabolism	3.752e-1	2.783e-1	False
hsa-miR-30b-5p	CAT	Glyoxylate and dicarboxylate metabolism	3.752e-1	2.783e-1	False
hsa-miR-30b-5p	PGP	Glyoxylate and dicarboxylate metabolism	3.752e-1	2.783e-1	False
hsa-miR-23b-3p	ACAT1	Glyoxylate and dicarboxylate metabolism	3.752e-1	2.783e-1	False
hsa-miR-23b-3p	CS	Glyoxylate and dicarboxylate metabolism	3.752e-1	2.783e-1	False
hsa-miR-181b-5p	CAT	Glyoxylate and dicarboxylate metabolism	3.752e-1	2.783e-1	False
hsa-miR-222-3p	MDH2	Glyoxylate and dicarboxylate metabolism	3.752e-1	2.783e-1	False
hsa-miR-500a-5p	ACO2	Glyoxylate and dicarboxylate metabolism	3.752e-1	2.783e-1	False
hsa-miR-125a-5p	ACACB	Propanoate metabolism	6.726e-1	8.500e-1	False
hsa-miR-30b-5p	SUCLG2	Propanoate metabolism	6.726e-1	8.500e-1	False
hsa-miR-23b-3p	ACAT1	Propanoate metabolism	6.726e-1	8.500e-1	False
hsa-miR-23b-3p	ACSS3	Propanoate metabolism	6.726e-1	8.500e-1	False
hsa-miR-205-5p	ACACB	Propanoate metabolism	6.726e-1	8.500e-1	False
hsa-miR-222-3p	ACACA	Propanoate metabolism	6.726e-1	8.500e-1	False
hsa-miR-328	ACSS2	Propanoate metabolism	6.726e-1	8.500e-1	False
hsa-miR-874	BDH1	Butanoate metabolism	1.000e0	7.538e-1	False
hsa-miR-125a-5p	BDH1	Butanoate metabolism	1.000e0	7.538e-1	False
hsa-miR-181a-5p	GAD2	Butanoate metabolism	1.000e0	7.538e-1	False
hsa-miR-23b-3p	ACAT1	Butanoate metabolism	1.000e0	7.538e-1	False
hsa-miR-181b-5p	GAD2	Butanoate metabolism	1.000e0	7.538e-1	False
hsa-miR-500a-5p	HMGCS1	Butanoate metabolism	1.000e0	7.538e-1	False
hsa-miR-342-3p	GART	One carbon pool by folate	3.350e-1	9.057e-1	False
hsa-miR-149-5p	MTHFR	One carbon pool by folate	3.350e-1	9.057e-1	False
hsa-miR-149-5p	SHMT2	One carbon pool by folate	3.350e-1	9.057e-1	False
hsa-miR-330-3p	ALDH1L2	One carbon pool by folate	3.350e-1	9.057e-1	False
hsa-miR-222-3p	NFS1	Thiamine metabolism	7.107e-1	8.688e-1	False
hsa-miR-181a-5p	ENPP1	Riboflavin metabolism	1.000e0	6.141e-1	False
hsa-miR-181b-5p	ENPP1	Riboflavin metabolism	1.000e0	6.141e-1	False
hsa-miR-342-3p	PSAT1	Vitamin B6 metabolism	7.123e-1	8.532e-1	False
hsa-miR-885-5p	NT5C2	Nicotinate and nicotinamide metabolism	4.607e-1	2.598e-1	False
hsa-miR-125a-5p	NNT	Nicotinate and nicotinamide metabolism	4.607e-1	2.598e-1	False
hsa-miR-30b-5p	NADK	Nicotinate and nicotinamide metabolism	4.607e-1	2.598e-1	False
hsa-miR-30b-5p	NT5E	Nicotinate and nicotinamide metabolism	4.607e-1	2.598e-1	False
hsa-miR-181a-5p	ENPP1	Nicotinate and nicotinamide metabolism	4.607e-1	2.598e-1	False
hsa-miR-181a-5p	NMNAT2	Nicotinate and nicotinamide metabolism	4.607e-1	2.598e-1	False
hsa-miR-181a-5p	NMRK2	Nicotinate and nicotinamide metabolism	4.607e-1	2.598e-1	False
hsa-miR-181a-5p	NUDT12	Nicotinate and nicotinamide metabolism	4.607e-1	2.598e-1	False
hsa-miR-188-5p	NMNAT3	Nicotinate and nicotinamide metabolism	4.607e-1	2.598e-1	False
hsa-miR-200a-5p	NMNAT2	Nicotinate and nicotinamide metabolism	4.607e-1	2.598e-1	False
hsa-miR-181b-5p	ENPP1	Nicotinate and nicotinamide metabolism	4.607e-1	2.598e-1	False
hsa-miR-181b-5p	NMNAT2	Nicotinate and nicotinamide metabolism	4.607e-1	2.598e-1	False
hsa-miR-181b-5p	NUDT12	Nicotinate and nicotinamide metabolism	4.607e-1	2.598e-1	False
hsa-miR-181a-5p	ENPP1	Pantothenate and CoA biosynthesis	8.284e-1	7.508e-1	False
hsa-miR-181a-5p	PANK3	Pantothenate and CoA biosynthesis	8.284e-1	7.508e-1	False
hsa-miR-188-5p	PANK1	Pantothenate and CoA biosynthesis	8.284e-1	7.508e-1	False
hsa-miR-23b-3p	PANK2	Pantothenate and CoA biosynthesis	8.284e-1	7.508e-1	False
hsa-miR-181b-5p	ENPP1	Pantothenate and CoA biosynthesis	8.284e-1	7.508e-1	False
hsa-miR-222-3p	PANK3	Pantothenate and CoA biosynthesis	8.284e-1	7.508e-1	False
hsa-miR-500a-5p	BCAT1	Pantothenate and CoA biosynthesis	8.284e-1	7.508e-1	False
hsa-miR-149-5p	FPGS	Folate biosynthesis	4.136e-1	9.085e-1	False
hsa-miR-222-3p	FPGS	Folate biosynthesis	4.136e-1	9.085e-1	False
hsa-miR-149-5p	DHRS4L2	Retinol metabolism	6.745e-1	6.632e-1	False
hsa-miR-181a-5p	CYP26B1	Retinol metabolism	6.745e-1	6.632e-1	False
hsa-miR-23b-3p	ALDH1A2	Retinol metabolism	6.745e-1	6.632e-1	False
hsa-miR-23b-3p	LRAT	Retinol metabolism	6.745e-1	6.632e-1	False
hsa-miR-23b-3p	RDH10	Retinol metabolism	6.745e-1	6.632e-1	True
hsa-miR-181b-5p	CYP26B1	Retinol metabolism	6.745e-1	6.632e-1	False
hsa-miR-345-5p	RETSAT	Retinol metabolism	6.745e-1	6.632e-1	False
hsa-miR-330-3p	BCMO1	Retinol metabolism	6.745e-1	6.632e-1	False
hsa-miR-330-3p	SDR16C5	Retinol metabolism	6.745e-1	6.632e-1	False
hsa-miR-149-5p	COX10	Porphyrin and chlorophyll metabolism	2.535e-1	3.656e-1	False
hsa-miR-149-5p	HMOX2	Porphyrin and chlorophyll metabolism	2.535e-1	3.656e-1	False
hsa-miR-532-5p	FECH	Porphyrin and chlorophyll metabolism	2.535e-1	3.656e-1	False
hsa-miR-181a-5p	HMBS	Porphyrin and chlorophyll metabolism	2.535e-1	3.656e-1	False
hsa-miR-29b-2-5p	UROS	Porphyrin and chlorophyll metabolism	2.535e-1	3.656e-1	False
hsa-miR-23b-3p	COX15	Porphyrin and chlorophyll metabolism	2.535e-1	3.656e-1	False
hsa-miR-23b-3p	CPOX	Porphyrin and chlorophyll metabolism	2.535e-1	3.656e-1	False
hsa-miR-181b-5p	HMBS	Porphyrin and chlorophyll metabolism	2.535e-1	3.656e-1	False
hsa-miR-205-5p	MMAB	Porphyrin and chlorophyll metabolism	2.535e-1	3.656e-1	False
hsa-miR-222-3p	UROD	Porphyrin and chlorophyll metabolism	2.535e-1	3.656e-1	False
hsa-miR-330-3p	ALAS2	Porphyrin and chlorophyll metabolism	2.535e-1	3.656e-1	False
hsa-miR-874	DHDDS	Terpenoid backbone biosynthesis	8.436e-1	6.987e-1	False
hsa-miR-149-5p	HMGCR	Terpenoid backbone biosynthesis	8.436e-1	6.987e-1	False
hsa-miR-149-5p	RCE1	Terpenoid backbone biosynthesis	8.436e-1	6.987e-1	False
hsa-miR-30b-5p	PDSS1	Terpenoid backbone biosynthesis	8.436e-1	6.987e-1	False
hsa-miR-30b-5p	PDSS2	Terpenoid backbone biosynthesis	8.436e-1	6.987e-1	False
hsa-miR-29b-2-5p	HMGCR	Terpenoid backbone biosynthesis	8.436e-1	6.987e-1	False
hsa-miR-23b-3p	ACAT1	Terpenoid backbone biosynthesis	8.436e-1	6.987e-1	False
hsa-miR-500a-5p	HMGCS1	Terpenoid backbone biosynthesis	8.436e-1	6.987e-1	False
hsa-miR-328	DHDDS	Terpenoid backbone biosynthesis	8.436e-1	6.987e-1	False
hsa-miR-330-3p	FNTB	Terpenoid backbone biosynthesis	8.436e-1	6.987e-1	False
hsa-miR-330-3p	ZMPSTE24	Terpenoid backbone biosynthesis	8.436e-1	6.987e-1	False
hsa-miR-342-3p	CA12	Nitrogen metabolism	6.619e-1	5.692e-1	False
hsa-miR-149-5p	GLUL	Nitrogen metabolism	6.619e-1	5.692e-1	False
hsa-miR-30b-5p	GLUD1	Nitrogen metabolism	6.619e-1	5.692e-1	False
hsa-miR-181a-5p	CA5B	Nitrogen metabolism	6.619e-1	5.692e-1	False
hsa-miR-23b-3p	CA2	Nitrogen metabolism	6.619e-1	5.692e-1	False
hsa-miR-181b-5p	CA5B	Nitrogen metabolism	6.619e-1	5.692e-1	False
hsa-miR-328	CA3	Nitrogen metabolism	6.619e-1	5.692e-1	False
hsa-miR-330-3p	CA12	Nitrogen metabolism	6.619e-1	5.692e-1	False
hsa-miR-330-3p	CA2	Nitrogen metabolism	6.619e-1	5.692e-1	False
hsa-miR-125a-5p	IMPAD1	Sulfur metabolism	1.000e0	6.707e-1	False
hsa-miR-532-5p	CYCS	Sulfur metabolism	1.000e0	6.707e-1	False
hsa-miR-330-3p	IMPAD1	Sulfur metabolism	1.000e0	6.707e-1	False
hsa-miR-342-3p	HARS	Aminoacyl-tRNA biosynthesis	8.368e-1	5.929e-1	False
hsa-miR-342-3p	YARS2	Aminoacyl-tRNA biosynthesis	8.368e-1	5.929e-1	False
hsa-miR-125a-5p	WARS	Aminoacyl-tRNA biosynthesis	8.368e-1	5.929e-1	False
hsa-miR-149-5p	AARS2	Aminoacyl-tRNA biosynthesis	8.368e-1	5.929e-1	False
hsa-miR-149-5p	HARS	Aminoacyl-tRNA biosynthesis	8.368e-1	5.929e-1	False
hsa-miR-149-5p	MARS2	Aminoacyl-tRNA biosynthesis	8.368e-1	5.929e-1	False
hsa-miR-149-5p	YARS2	Aminoacyl-tRNA biosynthesis	8.368e-1	5.929e-1	False
hsa-miR-532-5p	IARS2	Aminoacyl-tRNA biosynthesis	8.368e-1	5.929e-1	False
hsa-miR-30b-5p	CARS	Aminoacyl-tRNA biosynthesis	8.368e-1	5.929e-1	False
hsa-miR-23b-3p	AARS2	Aminoacyl-tRNA biosynthesis	8.368e-1	5.929e-1	False
hsa-miR-23b-3p	WARS2	Aminoacyl-tRNA biosynthesis	8.368e-1	5.929e-1	False
hsa-miR-222-3p	DARS2	Aminoacyl-tRNA biosynthesis	8.368e-1	5.929e-1	False
hsa-miR-222-3p	IARS	Aminoacyl-tRNA biosynthesis	8.368e-1	5.929e-1	False
hsa-miR-222-3p	MARS	Aminoacyl-tRNA biosynthesis	8.368e-1	5.929e-1	False
hsa-miR-222-3p	NARS	Aminoacyl-tRNA biosynthesis	8.368e-1	5.929e-1	False
hsa-miR-125a-5p	ALDH1A3	Metabolism of xenobiotics by cytochrome P450	2.919e-1	9.616e-1	False
hsa-miR-181a-5p	GSTM2	Metabolism of xenobiotics by cytochrome P450	2.919e-1	9.616e-1	False
hsa-miR-125a-5p	ALDH1A3	Drug metabolism	7.852e-1	8.374e-1	False
hsa-miR-149-5p	FMO2	Drug metabolism	7.852e-1	8.374e-1	False
hsa-miR-181a-5p	GSTM2	Drug metabolism	7.852e-1	8.374e-1	False
hsa-miR-30b-5p	IMPDH2	Drug metabolism	1.421e-1	9.553e-1	False
hsa-miR-23b-3p	IMPDH2	Drug metabolism	1.421e-1	9.553e-1	False
hsa-miR-23b-3p	TK2	Drug metabolism	1.421e-1	9.553e-1	False
hsa-miR-874	FADS1	Biosynthesis of unsaturated fatty acids	5.573e-1	6.545e-1	False
hsa-miR-455-3p	SCD	Biosynthesis of unsaturated fatty acids	5.573e-1	6.545e-1	False
hsa-miR-125a-5p	ELOVL6	Biosynthesis of unsaturated fatty acids	5.573e-1	6.545e-1	False
hsa-miR-149-5p	SCD	Biosynthesis of unsaturated fatty acids	5.573e-1	6.545e-1	False
hsa-miR-30b-5p	ELOVL5	Biosynthesis of unsaturated fatty acids	5.573e-1	6.545e-1	False
hsa-miR-181a-5p	SCD	Biosynthesis of unsaturated fatty acids	5.573e-1	6.545e-1	False
hsa-miR-188-5p	ELOVL6	Biosynthesis of unsaturated fatty acids	5.573e-1	6.545e-1	False
hsa-miR-23b-3p	ELOVL2	Biosynthesis of unsaturated fatty acids	5.573e-1	6.545e-1	False
hsa-miR-23b-3p	ELOVL6	Biosynthesis of unsaturated fatty acids	5.573e-1	6.545e-1	False
hsa-miR-181b-5p	SCD	Biosynthesis of unsaturated fatty acids	5.573e-1	6.545e-1	False
hsa-miR-205-5p	SCD5	Biosynthesis of unsaturated fatty acids	5.573e-1	6.545e-1	True
hsa-miR-222-3p	SCD5	Biosynthesis of unsaturated fatty acids	5.573e-1	6.545e-1	True
hsa-miR-874	BDH1	Metabolic pathways	1.204e-2	5.805e-1	False
hsa-miR-874	CHKB	Metabolic pathways	1.204e-2	5.805e-1	False
hsa-miR-874	GLDC	Metabolic pathways	1.204e-2	5.805e-1	False
hsa-miR-874	INPP5B	Metabolic pathways	1.204e-2	5.805e-1	False
hsa-miR-874	PLA2G4C	Metabolic pathways	1.204e-2	5.805e-1	False
hsa-miR-874	POLD4	Metabolic pathways	1.204e-2	5.805e-1	False
hsa-miR-342-3p	DNMT1	Metabolic pathways	1.204e-2	5.805e-1	False
hsa-miR-342-3p	FUT8	Metabolic pathways	1.204e-2	5.805e-1	False
hsa-miR-342-3p	GART	Metabolic pathways	1.204e-2	5.805e-1	False
hsa-miR-342-3p	GDA	Metabolic pathways	1.204e-2	5.805e-1	False
hsa-miR-342-3p	GOT2	Metabolic pathways	1.204e-2	5.805e-1	False
hsa-miR-342-3p	IDH3B	Metabolic pathways	1.204e-2	5.805e-1	False
hsa-miR-342-3p	IDS	Metabolic pathways	1.204e-2	5.805e-1	False
hsa-miR-342-3p	PSAT1	Metabolic pathways	1.204e-2	5.805e-1	False
hsa-miR-342-3p	RRM2	Metabolic pathways	1.204e-2	5.805e-1	False
hsa-miR-342-3p	SGMS2	Metabolic pathways	1.204e-2	5.805e-1	False
hsa-miR-139-3p	GGT7	Metabolic pathways	1.204e-2	5.805e-1	False
hsa-miR-885-5p	ATP6V1C2	Metabolic pathways	1.204e-2	5.805e-1	False
hsa-miR-885-5p	MAN1C1	Metabolic pathways	1.204e-2	5.805e-1	False
hsa-miR-885-5p	NT5C2	Metabolic pathways	1.204e-2	5.805e-1	False
hsa-miR-885-5p	SLC33A1	Metabolic pathways	1.204e-2	5.805e-1	False
hsa-miR-425-3p	MDH2	Metabolic pathways	1.204e-2	5.805e-1	False
hsa-miR-489	ATP5F1	Metabolic pathways	1.204e-2	5.805e-1	False
hsa-miR-489	B4GALT3	Metabolic pathways	1.204e-2	5.805e-1	False
hsa-miR-489	ETNK1	Metabolic pathways	1.204e-2	5.805e-1	False
hsa-miR-489	ITPK1	Metabolic pathways	1.204e-2	5.805e-1	False
hsa-miR-489	PGP	Metabolic pathways	1.204e-2	5.805e-1	False
hsa-miR-455-3p	AGL	Metabolic pathways	1.204e-2	5.805e-1	False
hsa-miR-455-3p	ATP6AP1	Metabolic pathways	1.204e-2	5.805e-1	False
hsa-miR-455-3p	B4GALT3	Metabolic pathways	1.204e-2	5.805e-1	False
hsa-miR-455-3p	CAD	Metabolic pathways	1.204e-2	5.805e-1	False
hsa-miR-455-3p	DLD	Metabolic pathways	1.204e-2	5.805e-1	False
hsa-miR-455-3p	GBA2	Metabolic pathways	1.204e-2	5.805e-1	False
hsa-miR-455-3p	ND1	Metabolic pathways	1.204e-2	5.805e-1	False
hsa-miR-455-3p	ND4	Metabolic pathways	1.204e-2	5.805e-1	False
hsa-miR-455-3p	NDUFS7	Metabolic pathways	1.204e-2	5.805e-1	False
hsa-miR-455-3p	PFKP	Metabolic pathways	1.204e-2	5.805e-1	False
hsa-miR-455-3p	PLCD4	Metabolic pathways	1.204e-2	5.805e-1	False
hsa-miR-455-3p	POLR2B	Metabolic pathways	1.204e-2	5.805e-1	False
hsa-miR-455-3p	SAT1	Metabolic pathways	1.204e-2	5.805e-1	False
hsa-miR-455-3p	SRM	Metabolic pathways	1.204e-2	5.805e-1	False
hsa-miR-532-3p	DDOST	Metabolic pathways	1.204e-2	5.805e-1	False
hsa-miR-532-3p	ETNK2	Metabolic pathways	1.204e-2	5.805e-1	False
hsa-miR-532-3p	INPP5A	Metabolic pathways	1.204e-2	5.805e-1	False
hsa-miR-532-3p	PAFAH1B2	Metabolic pathways	1.204e-2	5.805e-1	False
hsa-miR-532-3p	PI4KB	Metabolic pathways	1.204e-2	5.805e-1	False
hsa-miR-532-3p	PIP5K1A	Metabolic pathways	1.204e-2	5.805e-1	False
hsa-miR-532-3p	PISD	Metabolic pathways	1.204e-2	5.805e-1	False
hsa-miR-532-3p	POLR2H	Metabolic pathways	1.204e-2	5.805e-1	False
hsa-miR-532-3p	SLC33A1	Metabolic pathways	1.204e-2	5.805e-1	False
hsa-miR-214-5p	PLCB4	Metabolic pathways	1.204e-2	5.805e-1	True
hsa-miR-125a-5p	ACACB	Metabolic pathways	1.204e-2	5.805e-1	False
hsa-miR-125a-5p	ACER2	Metabolic pathways	1.204e-2	5.805e-1	False
hsa-miR-125a-5p	ALDH1A3	Metabolic pathways	1.204e-2	5.805e-1	False
hsa-miR-125a-5p	ANPEP	Metabolic pathways	1.204e-2	5.805e-1	False
hsa-miR-125a-5p	ATP5G2	Metabolic pathways	1.204e-2	5.805e-1	False
hsa-miR-125a-5p	ATP5J2	Metabolic pathways	1.204e-2	5.805e-1	False
hsa-miR-125a-5p	B4GALT1	Metabolic pathways	1.204e-2	5.805e-1	False
hsa-miR-125a-5p	BDH1	Metabolic pathways	1.204e-2	5.805e-1	False
hsa-miR-125a-5p	CYP24A1	Metabolic pathways	1.204e-2	5.805e-1	False
hsa-miR-125a-5p	DLST	Metabolic pathways	1.204e-2	5.805e-1	False
hsa-miR-125a-5p	ENO1	Metabolic pathways	1.204e-2	5.805e-1	False
hsa-miR-125a-5p	FUT4	Metabolic pathways	1.204e-2	5.805e-1	False
hsa-miR-125a-5p	GALNT14	Metabolic pathways	1.204e-2	5.805e-1	False
hsa-miR-125a-5p	GALNT7	Metabolic pathways	1.204e-2	5.805e-1	False
hsa-miR-125a-5p	GANC	Metabolic pathways	1.204e-2	5.805e-1	False
hsa-miR-125a-5p	GCNT1	Metabolic pathways	1.204e-2	5.805e-1	False
hsa-miR-125a-5p	GGT7	Metabolic pathways	1.204e-2	5.805e-1	False
hsa-miR-125a-5p	GLS	Metabolic pathways	1.204e-2	5.805e-1	False
hsa-miR-125a-5p	HK2	Metabolic pathways	1.204e-2	5.805e-1	False
hsa-miR-125a-5p	IMPAD1	Metabolic pathways	1.204e-2	5.805e-1	False
hsa-miR-125a-5p	LPCAT4	Metabolic pathways	1.204e-2	5.805e-1	False
hsa-miR-125a-5p	MAN1B1	Metabolic pathways	1.204e-2	5.805e-1	False
hsa-miR-125a-5p	MAT2A	Metabolic pathways	1.204e-2	5.805e-1	True
hsa-miR-125a-5p	ND6	Metabolic pathways	1.204e-2	5.805e-1	False
hsa-miR-125a-5p	NDUFB6	Metabolic pathways	1.204e-2	5.805e-1	False
hsa-miR-125a-5p	NME2	Metabolic pathways	1.204e-2	5.805e-1	False
hsa-miR-125a-5p	NNT	Metabolic pathways	1.204e-2	5.805e-1	False
hsa-miR-125a-5p	PAFAH1B1	Metabolic pathways	1.204e-2	5.805e-1	False
hsa-miR-125a-5p	PC	Metabolic pathways	1.204e-2	5.805e-1	False
hsa-miR-125a-5p	PI4K2B	Metabolic pathways	1.204e-2	5.805e-1	False
hsa-miR-125a-5p	PIK3C2B	Metabolic pathways	1.204e-2	5.805e-1	False
hsa-miR-125a-5p	PIP5KL1	Metabolic pathways	1.204e-2	5.805e-1	False
hsa-miR-125a-5p	PLA2G4F	Metabolic pathways	1.204e-2	5.805e-1	False
hsa-miR-125a-5p	PMM2	Metabolic pathways	1.204e-2	5.805e-1	False
hsa-miR-125a-5p	PPAT	Metabolic pathways	1.204e-2	5.805e-1	False
hsa-miR-125a-5p	PPT1	Metabolic pathways	1.204e-2	5.805e-1	False
hsa-miR-125a-5p	SGPL1	Metabolic pathways	1.204e-2	5.805e-1	False
hsa-miR-125a-5p	ST6GAL1	Metabolic pathways	1.204e-2	5.805e-1	False
hsa-miR-125a-5p	TAT	Metabolic pathways	1.204e-2	5.805e-1	False
hsa-miR-125a-5p	TPI1	Metabolic pathways	1.204e-2	5.805e-1	False
hsa-miR-149-5p	ACLY	Metabolic pathways	1.204e-2	5.805e-1	False
hsa-miR-149-5p	AGPAT3	Metabolic pathways	1.204e-2	5.805e-1	False
hsa-miR-149-5p	AGPAT6	Metabolic pathways	1.204e-2	5.805e-1	False
hsa-miR-149-5p	ATP5A1	Metabolic pathways	1.204e-2	5.805e-1	False
hsa-miR-149-5p	ATP5G2	Metabolic pathways	1.204e-2	5.805e-1	False
hsa-miR-149-5p	CBS	Metabolic pathways	1.204e-2	5.805e-1	False
hsa-miR-149-5p	COX1	Metabolic pathways	1.204e-2	5.805e-1	False
hsa-miR-149-5p	COX10	Metabolic pathways	1.204e-2	5.805e-1	False
hsa-miR-149-5p	CSGALNACT2	Metabolic pathways	1.204e-2	5.805e-1	False
hsa-miR-149-5p	DHRS4L2	Metabolic pathways	1.204e-2	5.805e-1	False
hsa-miR-149-5p	DNMT1	Metabolic pathways	1.204e-2	5.805e-1	False
hsa-miR-149-5p	EXT1	Metabolic pathways	1.204e-2	5.805e-1	False
hsa-miR-149-5p	FDFT1	Metabolic pathways	1.204e-2	5.805e-1	False
hsa-miR-149-5p	FPGS	Metabolic pathways	1.204e-2	5.805e-1	False
hsa-miR-149-5p	GAPDH	Metabolic pathways	1.204e-2	5.805e-1	False
hsa-miR-149-5p	GFPT2	Metabolic pathways	1.204e-2	5.805e-1	False
hsa-miR-149-5p	GLUL	Metabolic pathways	1.204e-2	5.805e-1	False
hsa-miR-149-5p	GPAT2	Metabolic pathways	1.204e-2	5.805e-1	False
hsa-miR-149-5p	GPI	Metabolic pathways	1.204e-2	5.805e-1	False
hsa-miR-149-5p	HMGCR	Metabolic pathways	1.204e-2	5.805e-1	False
hsa-miR-149-5p	MAN2A1	Metabolic pathways	1.204e-2	5.805e-1	False
hsa-miR-149-5p	MCAT	Metabolic pathways	1.204e-2	5.805e-1	False
hsa-miR-149-5p	MPI	Metabolic pathways	1.204e-2	5.805e-1	False
hsa-miR-149-5p	MTHFR	Metabolic pathways	1.204e-2	5.805e-1	False
hsa-miR-149-5p	ND6	Metabolic pathways	1.204e-2	5.805e-1	False
hsa-miR-149-5p	NDST1	Metabolic pathways	1.204e-2	5.805e-1	False
hsa-miR-149-5p	PFKL	Metabolic pathways	1.204e-2	5.805e-1	False
hsa-miR-149-5p	PI4K2A	Metabolic pathways	1.204e-2	5.805e-1	False
hsa-miR-149-5p	PIGB	Metabolic pathways	1.204e-2	5.805e-1	False
hsa-miR-149-5p	PIK3C3	Metabolic pathways	1.204e-2	5.805e-1	False
hsa-miR-149-5p	POLD3	Metabolic pathways	1.204e-2	5.805e-1	False
hsa-miR-149-5p	POLR1E	Metabolic pathways	1.204e-2	5.805e-1	False
hsa-miR-149-5p	POLR2E	Metabolic pathways	1.204e-2	5.805e-1	False
hsa-miR-149-5p	POLR3D	Metabolic pathways	1.204e-2	5.805e-1	False
hsa-miR-149-5p	PPAP2B	Metabolic pathways	1.204e-2	5.805e-1	True
hsa-miR-149-5p	PRPS2	Metabolic pathways	1.204e-2	5.805e-1	False
hsa-miR-149-5p	PTGIS	Metabolic pathways	1.204e-2	5.805e-1	True
hsa-miR-149-5p	SHMT2	Metabolic pathways	1.204e-2	5.805e-1	False
hsa-miR-149-5p	SMS	Metabolic pathways	1.204e-2	5.805e-1	False
hsa-miR-149-5p	SPHK2	Metabolic pathways	1.204e-2	5.805e-1	False
hsa-miR-149-5p	TKT	Metabolic pathways	1.204e-2	5.805e-1	False
hsa-miR-532-5p	AGL	Metabolic pathways	1.204e-2	5.805e-1	False
hsa-miR-532-5p	DHCR24	Metabolic pathways	1.204e-2	5.805e-1	False
hsa-miR-532-5p	FECH	Metabolic pathways	1.204e-2	5.805e-1	False
hsa-miR-532-5p	MDH2	Metabolic pathways	1.204e-2	5.805e-1	False
hsa-miR-30b-5p	ADO	Metabolic pathways	1.204e-2	5.805e-1	False
hsa-miR-30b-5p	ALG9	Metabolic pathways	1.204e-2	5.805e-1	False
hsa-miR-30b-5p	ATP5C1	Metabolic pathways	1.204e-2	5.805e-1	False
hsa-miR-30b-5p	B3GNT5	Metabolic pathways	1.204e-2	5.805e-1	False
hsa-miR-30b-5p	B4GALT6	Metabolic pathways	1.204e-2	5.805e-1	False
hsa-miR-30b-5p	CHKA	Metabolic pathways	1.204e-2	5.805e-1	False
hsa-miR-30b-5p	COMT	Metabolic pathways	1.204e-2	5.805e-1	False
hsa-miR-30b-5p	CSAD	Metabolic pathways	1.204e-2	5.805e-1	False
hsa-miR-30b-5p	CYP24A1	Metabolic pathways	1.204e-2	5.805e-1	False
hsa-miR-30b-5p	DGKD	Metabolic pathways	1.204e-2	5.805e-1	False
hsa-miR-30b-5p	DGKZ	Metabolic pathways	1.204e-2	5.805e-1	False
hsa-miR-30b-5p	DNMT1	Metabolic pathways	1.204e-2	5.805e-1	False
hsa-miR-30b-5p	DNMT3A	Metabolic pathways	1.204e-2	5.805e-1	False
hsa-miR-30b-5p	EXTL2	Metabolic pathways	1.204e-2	5.805e-1	False
hsa-miR-30b-5p	FUT4	Metabolic pathways	1.204e-2	5.805e-1	False
hsa-miR-30b-5p	GALNT1	Metabolic pathways	1.204e-2	5.805e-1	False
hsa-miR-30b-5p	GALNT2	Metabolic pathways	1.204e-2	5.805e-1	False
hsa-miR-30b-5p	GALNT3	Metabolic pathways	1.204e-2	5.805e-1	False
hsa-miR-30b-5p	GALNT7	Metabolic pathways	1.204e-2	5.805e-1	False
hsa-miR-30b-5p	GATM	Metabolic pathways	1.204e-2	5.805e-1	True
hsa-miR-30b-5p	GCLC	Metabolic pathways	1.204e-2	5.805e-1	False
hsa-miR-30b-5p	GCNT2	Metabolic pathways	1.204e-2	5.805e-1	False
hsa-miR-30b-5p	GDA	Metabolic pathways	1.204e-2	5.805e-1	False
hsa-miR-30b-5p	GFPT2	Metabolic pathways	1.204e-2	5.805e-1	False
hsa-miR-30b-5p	GLCE	Metabolic pathways	1.204e-2	5.805e-1	False
hsa-miR-30b-5p	GLDC	Metabolic pathways	1.204e-2	5.805e-1	False
hsa-miR-30b-5p	GLUD1	Metabolic pathways	1.204e-2	5.805e-1	False
hsa-miR-30b-5p	GNPDA1	Metabolic pathways	1.204e-2	5.805e-1	False
hsa-miR-30b-5p	H6PD	Metabolic pathways	1.204e-2	5.805e-1	False
hsa-miR-30b-5p	IDH1	Metabolic pathways	1.204e-2	5.805e-1	False
hsa-miR-30b-5p	IMPDH2	Metabolic pathways	1.204e-2	5.805e-1	False
hsa-miR-30b-5p	ITPK1	Metabolic pathways	1.204e-2	5.805e-1	False
hsa-miR-30b-5p	LCLAT1	Metabolic pathways	1.204e-2	5.805e-1	False
hsa-miR-30b-5p	MAN1A2	Metabolic pathways	1.204e-2	5.805e-1	False
hsa-miR-30b-5p	MAN1B1	Metabolic pathways	1.204e-2	5.805e-1	False
hsa-miR-30b-5p	MAT2A	Metabolic pathways	1.204e-2	5.805e-1	True
hsa-miR-30b-5p	MBOAT1	Metabolic pathways	1.204e-2	5.805e-1	False
hsa-miR-30b-5p	ME1	Metabolic pathways	1.204e-2	5.805e-1	False
hsa-miR-30b-5p	NADK	Metabolic pathways	1.204e-2	5.805e-1	False
hsa-miR-30b-5p	NT5E	Metabolic pathways	1.204e-2	5.805e-1	False
hsa-miR-30b-5p	P4HA1	Metabolic pathways	1.204e-2	5.805e-1	False
hsa-miR-30b-5p	P4HA2	Metabolic pathways	1.204e-2	5.805e-1	False
hsa-miR-30b-5p	PAFAH1B2	Metabolic pathways	1.204e-2	5.805e-1	False
hsa-miR-30b-5p	PGM1	Metabolic pathways	1.204e-2	5.805e-1	False
hsa-miR-30b-5p	PGP	Metabolic pathways	1.204e-2	5.805e-1	False
hsa-miR-30b-5p	PI4K2B	Metabolic pathways	1.204e-2	5.805e-1	False
hsa-miR-30b-5p	PIGA	Metabolic pathways	1.204e-2	5.805e-1	False
hsa-miR-30b-5p	PIGX	Metabolic pathways	1.204e-2	5.805e-1	False
hsa-miR-30b-5p	PLCG1	Metabolic pathways	1.204e-2	5.805e-1	False
hsa-miR-30b-5p	POLR1D	Metabolic pathways	1.204e-2	5.805e-1	False
hsa-miR-30b-5p	POLR3G	Metabolic pathways	1.204e-2	5.805e-1	False
hsa-miR-30b-5p	PON2	Metabolic pathways	1.204e-2	5.805e-1	False
hsa-miR-30b-5p	SGMS2	Metabolic pathways	1.204e-2	5.805e-1	False
hsa-miR-30b-5p	SUCLG2	Metabolic pathways	1.204e-2	5.805e-1	False
hsa-miR-30b-5p	TUSC3	Metabolic pathways	1.204e-2	5.805e-1	False
hsa-miR-181a-5p	ACSL1	Metabolic pathways	1.204e-2	5.805e-1	False
hsa-miR-181a-5p	ADO	Metabolic pathways	1.204e-2	5.805e-1	False
hsa-miR-181a-5p	AGPAT1	Metabolic pathways	1.204e-2	5.805e-1	False
hsa-miR-181a-5p	ATP6V0E1	Metabolic pathways	1.204e-2	5.805e-1	False
hsa-miR-181a-5p	B4GALT1	Metabolic pathways	1.204e-2	5.805e-1	False
hsa-miR-181a-5p	BPGM	Metabolic pathways	1.204e-2	5.805e-1	False
hsa-miR-181a-5p	C1GALT1	Metabolic pathways	1.204e-2	5.805e-1	False
hsa-miR-181a-5p	CDS2	Metabolic pathways	1.204e-2	5.805e-1	False
hsa-miR-181a-5p	ENPP1	Metabolic pathways	1.204e-2	5.805e-1	False
hsa-miR-181a-5p	EPT1	Metabolic pathways	1.204e-2	5.805e-1	False
hsa-miR-181a-5p	ETNK1	Metabolic pathways	1.204e-2	5.805e-1	False
hsa-miR-181a-5p	GAD2	Metabolic pathways	1.204e-2	5.805e-1	False
hsa-miR-181a-5p	GALK2	Metabolic pathways	1.204e-2	5.805e-1	False
hsa-miR-181a-5p	GALNT1	Metabolic pathways	1.204e-2	5.805e-1	False
hsa-miR-181a-5p	GALNT4	Metabolic pathways	1.204e-2	5.805e-1	False
hsa-miR-181a-5p	GANAB	Metabolic pathways	1.204e-2	5.805e-1	False
hsa-miR-181a-5p	GCNT1	Metabolic pathways	1.204e-2	5.805e-1	False
hsa-miR-181a-5p	GCNT2	Metabolic pathways	1.204e-2	5.805e-1	False
hsa-miR-181a-5p	GFPT1	Metabolic pathways	1.204e-2	5.805e-1	False
hsa-miR-181a-5p	GLS	Metabolic pathways	1.204e-2	5.805e-1	False
hsa-miR-181a-5p	GOT2	Metabolic pathways	1.204e-2	5.805e-1	False
hsa-miR-181a-5p	HMBS	Metabolic pathways	1.204e-2	5.805e-1	False
hsa-miR-181a-5p	HSD17B3	Metabolic pathways	1.204e-2	5.805e-1	False
hsa-miR-181a-5p	IDS	Metabolic pathways	1.204e-2	5.805e-1	False
hsa-miR-181a-5p	INPP5A	Metabolic pathways	1.204e-2	5.805e-1	False
hsa-miR-181a-5p	INPP5E	Metabolic pathways	1.204e-2	5.805e-1	False
hsa-miR-181a-5p	IPPK	Metabolic pathways	1.204e-2	5.805e-1	False
hsa-miR-181a-5p	LCLAT1	Metabolic pathways	1.204e-2	5.805e-1	False
hsa-miR-181a-5p	LPCAT1	Metabolic pathways	1.204e-2	5.805e-1	False
hsa-miR-181a-5p	LPCAT2	Metabolic pathways	1.204e-2	5.805e-1	False
hsa-miR-181a-5p	MBOAT1	Metabolic pathways	1.204e-2	5.805e-1	False
hsa-miR-181a-5p	MBOAT2	Metabolic pathways	1.204e-2	5.805e-1	False
hsa-miR-181a-5p	MGAT5	Metabolic pathways	1.204e-2	5.805e-1	False
hsa-miR-181a-5p	MOGS	Metabolic pathways	1.204e-2	5.805e-1	False
hsa-miR-181a-5p	ND2	Metabolic pathways	1.204e-2	5.805e-1	False
hsa-miR-181a-5p	NMNAT2	Metabolic pathways	1.204e-2	5.805e-1	False
hsa-miR-181a-5p	PAFAH1B1	Metabolic pathways	1.204e-2	5.805e-1	False
hsa-miR-181a-5p	PAFAH1B2	Metabolic pathways	1.204e-2	5.805e-1	False
hsa-miR-181a-5p	PANK3	Metabolic pathways	1.204e-2	5.805e-1	False
hsa-miR-181a-5p	PGAP1	Metabolic pathways	1.204e-2	5.805e-1	False
hsa-miR-181a-5p	PGD	Metabolic pathways	1.204e-2	5.805e-1	False
hsa-miR-181a-5p	PI4K2A	Metabolic pathways	1.204e-2	5.805e-1	False
hsa-miR-181a-5p	PI4K2B	Metabolic pathways	1.204e-2	5.805e-1	False
hsa-miR-181a-5p	PIK3C2A	Metabolic pathways	1.204e-2	5.805e-1	True
hsa-miR-181a-5p	PLA2G4C	Metabolic pathways	1.204e-2	5.805e-1	False
hsa-miR-181a-5p	POLA1	Metabolic pathways	1.204e-2	5.805e-1	False
hsa-miR-181a-5p	PPAP2B	Metabolic pathways	1.204e-2	5.805e-1	True
hsa-miR-181a-5p	PTGS2	Metabolic pathways	1.204e-2	5.805e-1	False
hsa-miR-181a-5p	TRAK2	Metabolic pathways	1.204e-2	5.805e-1	False
hsa-miR-181a-5p	TUSC3	Metabolic pathways	1.204e-2	5.805e-1	False
hsa-miR-188-5p	ACSL3	Metabolic pathways	1.204e-2	5.805e-1	False
hsa-miR-188-5p	MGAT3	Metabolic pathways	1.204e-2	5.805e-1	False
hsa-miR-188-5p	NMNAT3	Metabolic pathways	1.204e-2	5.805e-1	False
hsa-miR-188-5p	PAFAH1B1	Metabolic pathways	1.204e-2	5.805e-1	False
hsa-miR-188-5p	PANK1	Metabolic pathways	1.204e-2	5.805e-1	False
hsa-miR-188-5p	PCYT1B	Metabolic pathways	1.204e-2	5.805e-1	False
hsa-miR-378b	DLAT	Metabolic pathways	1.204e-2	5.805e-1	False
hsa-miR-378b	GLS	Metabolic pathways	1.204e-2	5.805e-1	False
hsa-miR-29b-2-5p	CHSY1	Metabolic pathways	1.204e-2	5.805e-1	False
hsa-miR-29b-2-5p	CMPK1	Metabolic pathways	1.204e-2	5.805e-1	False
hsa-miR-29b-2-5p	GAPDH	Metabolic pathways	1.204e-2	5.805e-1	False
hsa-miR-29b-2-5p	HMGCR	Metabolic pathways	1.204e-2	5.805e-1	False
hsa-miR-29b-2-5p	MAT2A	Metabolic pathways	1.204e-2	5.805e-1	True
hsa-miR-29b-2-5p	REV3L	Metabolic pathways	1.204e-2	5.805e-1	True
hsa-miR-29b-2-5p	UROS	Metabolic pathways	1.204e-2	5.805e-1	False
hsa-miR-23b-5p	GLS	Metabolic pathways	1.204e-2	5.805e-1	False
hsa-miR-23b-5p	NDST1	Metabolic pathways	1.204e-2	5.805e-1	False
hsa-miR-23b-5p	PRODH	Metabolic pathways	1.204e-2	5.805e-1	False
hsa-miR-210	NDUFA4	Metabolic pathways	1.204e-2	5.805e-1	False
hsa-miR-200a-5p	NMNAT2	Metabolic pathways	1.204e-2	5.805e-1	False
hsa-miR-23b-3p	ACAT1	Metabolic pathways	1.204e-2	5.805e-1	False
hsa-miR-23b-3p	ACSS3	Metabolic pathways	1.204e-2	5.805e-1	False
hsa-miR-23b-3p	AGPAT9	Metabolic pathways	1.204e-2	5.805e-1	False
hsa-miR-23b-3p	ALDH1A2	Metabolic pathways	1.204e-2	5.805e-1	False
hsa-miR-23b-3p	ALDOA	Metabolic pathways	1.204e-2	5.805e-1	False
hsa-miR-23b-3p	ALG6	Metabolic pathways	1.204e-2	5.805e-1	False
hsa-miR-23b-3p	ARSB	Metabolic pathways	1.204e-2	5.805e-1	False
hsa-miR-23b-3p	ATP5A1	Metabolic pathways	1.204e-2	5.805e-1	False
hsa-miR-23b-3p	ATP6V1B2	Metabolic pathways	1.204e-2	5.805e-1	False
hsa-miR-23b-3p	ATP6V1C1	Metabolic pathways	1.204e-2	5.805e-1	False
hsa-miR-23b-3p	ATP6V1E1	Metabolic pathways	1.204e-2	5.805e-1	False
hsa-miR-23b-3p	AUH	Metabolic pathways	1.204e-2	5.805e-1	False
hsa-miR-23b-3p	B3GALT2	Metabolic pathways	1.204e-2	5.805e-1	True
hsa-miR-23b-3p	B3GNT1	Metabolic pathways	1.204e-2	5.805e-1	False
hsa-miR-23b-3p	B3GNT5	Metabolic pathways	1.204e-2	5.805e-1	False
hsa-miR-23b-3p	CEPT1	Metabolic pathways	1.204e-2	5.805e-1	False
hsa-miR-23b-3p	CHSY3	Metabolic pathways	1.204e-2	5.805e-1	False
hsa-miR-23b-3p	COX1	Metabolic pathways	1.204e-2	5.805e-1	False
hsa-miR-23b-3p	COX15	Metabolic pathways	1.204e-2	5.805e-1	False
hsa-miR-23b-3p	CPOX	Metabolic pathways	1.204e-2	5.805e-1	False
hsa-miR-23b-3p	CS	Metabolic pathways	1.204e-2	5.805e-1	False
hsa-miR-23b-3p	ETNK1	Metabolic pathways	1.204e-2	5.805e-1	False
hsa-miR-23b-3p	FUT4	Metabolic pathways	1.204e-2	5.805e-1	False
hsa-miR-23b-3p	GALNT12	Metabolic pathways	1.204e-2	5.805e-1	False
hsa-miR-23b-3p	GANAB	Metabolic pathways	1.204e-2	5.805e-1	False
hsa-miR-23b-3p	GAPDH	Metabolic pathways	1.204e-2	5.805e-1	False
hsa-miR-23b-3p	GCNT2	Metabolic pathways	1.204e-2	5.805e-1	False
hsa-miR-23b-3p	GLCE	Metabolic pathways	1.204e-2	5.805e-1	False
hsa-miR-23b-3p	GLS	Metabolic pathways	1.204e-2	5.805e-1	False
hsa-miR-23b-3p	GNPDA1	Metabolic pathways	1.204e-2	5.805e-1	False
hsa-miR-23b-3p	GNS	Metabolic pathways	1.204e-2	5.805e-1	False
hsa-miR-23b-3p	HK1	Metabolic pathways	1.204e-2	5.805e-1	False
hsa-miR-23b-3p	IDH1	Metabolic pathways	1.204e-2	5.805e-1	False
hsa-miR-23b-3p	IMPDH2	Metabolic pathways	1.204e-2	5.805e-1	False
hsa-miR-23b-3p	INPP4A	Metabolic pathways	1.204e-2	5.805e-1	False
hsa-miR-23b-3p	INPP5A	Metabolic pathways	1.204e-2	5.805e-1	False
hsa-miR-23b-3p	IPPK	Metabolic pathways	1.204e-2	5.805e-1	False
hsa-miR-23b-3p	MAT2A	Metabolic pathways	1.204e-2	5.805e-1	True
hsa-miR-23b-3p	MOGS	Metabolic pathways	1.204e-2	5.805e-1	False
hsa-miR-23b-3p	MTM1	Metabolic pathways	1.204e-2	5.805e-1	False
hsa-miR-23b-3p	NDST1	Metabolic pathways	1.204e-2	5.805e-1	False
hsa-miR-23b-3p	NDUFA3	Metabolic pathways	1.204e-2	5.805e-1	False
hsa-miR-23b-3p	PANK2	Metabolic pathways	1.204e-2	5.805e-1	False
hsa-miR-23b-3p	PI4KB	Metabolic pathways	1.204e-2	5.805e-1	False
hsa-miR-23b-3p	PIGS	Metabolic pathways	1.204e-2	5.805e-1	False
hsa-miR-23b-3p	PIGX	Metabolic pathways	1.204e-2	5.805e-1	False
hsa-miR-23b-3p	PIK3C2A	Metabolic pathways	1.204e-2	5.805e-1	True
hsa-miR-23b-3p	PLCB4	Metabolic pathways	1.204e-2	5.805e-1	True
hsa-miR-23b-3p	RDH10	Metabolic pathways	1.204e-2	5.805e-1	True
hsa-miR-23b-3p	RPIA	Metabolic pathways	1.204e-2	5.805e-1	False
hsa-miR-23b-3p	RPN2	Metabolic pathways	1.204e-2	5.805e-1	False
hsa-miR-23b-3p	SMS	Metabolic pathways	1.204e-2	5.805e-1	False
hsa-miR-23b-3p	ST8SIA1	Metabolic pathways	1.204e-2	5.805e-1	False
hsa-miR-23b-3p	SYNJ1	Metabolic pathways	1.204e-2	5.805e-1	False
hsa-miR-23b-3p	TK2	Metabolic pathways	1.204e-2	5.805e-1	False
hsa-miR-23b-3p	UQCRC2	Metabolic pathways	1.204e-2	5.805e-1	False
hsa-miR-125b-2-3p	GALNT7	Metabolic pathways	1.204e-2	5.805e-1	False
hsa-miR-125b-2-3p	HDC	Metabolic pathways	1.204e-2	5.805e-1	False
hsa-miR-125b-2-3p	IDO2	Metabolic pathways	1.204e-2	5.805e-1	False
hsa-miR-125b-2-3p	NDUFS7	Metabolic pathways	1.204e-2	5.805e-1	False
hsa-miR-125b-2-3p	PAFAH1B1	Metabolic pathways	1.204e-2	5.805e-1	False
hsa-miR-125b-2-3p	PLCB1	Metabolic pathways	1.204e-2	5.805e-1	False
hsa-miR-181b-5p	ACSL1	Metabolic pathways	1.204e-2	5.805e-1	False
hsa-miR-181b-5p	ADO	Metabolic pathways	1.204e-2	5.805e-1	False
hsa-miR-181b-5p	AGPAT1	Metabolic pathways	1.204e-2	5.805e-1	False
hsa-miR-181b-5p	ATP6	Metabolic pathways	1.204e-2	5.805e-1	False
hsa-miR-181b-5p	B4GALT1	Metabolic pathways	1.204e-2	5.805e-1	False
hsa-miR-181b-5p	C1GALT1	Metabolic pathways	1.204e-2	5.805e-1	False
hsa-miR-181b-5p	CDS2	Metabolic pathways	1.204e-2	5.805e-1	False
hsa-miR-181b-5p	ENPP1	Metabolic pathways	1.204e-2	5.805e-1	False
hsa-miR-181b-5p	EPT1	Metabolic pathways	1.204e-2	5.805e-1	False
hsa-miR-181b-5p	GAD2	Metabolic pathways	1.204e-2	5.805e-1	False
hsa-miR-181b-5p	GALK2	Metabolic pathways	1.204e-2	5.805e-1	False
hsa-miR-181b-5p	GALNT1	Metabolic pathways	1.204e-2	5.805e-1	False
hsa-miR-181b-5p	GALNT4	Metabolic pathways	1.204e-2	5.805e-1	False
hsa-miR-181b-5p	GANAB	Metabolic pathways	1.204e-2	5.805e-1	False
hsa-miR-181b-5p	GCNT2	Metabolic pathways	1.204e-2	5.805e-1	False
hsa-miR-181b-5p	GFPT1	Metabolic pathways	1.204e-2	5.805e-1	False
hsa-miR-181b-5p	GLS	Metabolic pathways	1.204e-2	5.805e-1	False
hsa-miR-181b-5p	GOT2	Metabolic pathways	1.204e-2	5.805e-1	False
hsa-miR-181b-5p	HMBS	Metabolic pathways	1.204e-2	5.805e-1	False
hsa-miR-181b-5p	INPP5A	Metabolic pathways	1.204e-2	5.805e-1	False
hsa-miR-181b-5p	INPP5E	Metabolic pathways	1.204e-2	5.805e-1	False
hsa-miR-181b-5p	IPPK	Metabolic pathways	1.204e-2	5.805e-1	False
hsa-miR-181b-5p	LCLAT1	Metabolic pathways	1.204e-2	5.805e-1	False
hsa-miR-181b-5p	LPCAT1	Metabolic pathways	1.204e-2	5.805e-1	False
hsa-miR-181b-5p	LPCAT2	Metabolic pathways	1.204e-2	5.805e-1	False
hsa-miR-181b-5p	MBOAT1	Metabolic pathways	1.204e-2	5.805e-1	False
hsa-miR-181b-5p	MBOAT2	Metabolic pathways	1.204e-2	5.805e-1	False
hsa-miR-181b-5p	MOGS	Metabolic pathways	1.204e-2	5.805e-1	False
hsa-miR-181b-5p	NMNAT2	Metabolic pathways	1.204e-2	5.805e-1	False
hsa-miR-181b-5p	PAFAH1B1	Metabolic pathways	1.204e-2	5.805e-1	False
hsa-miR-181b-5p	PAFAH1B2	Metabolic pathways	1.204e-2	5.805e-1	False
hsa-miR-181b-5p	PDHX	Metabolic pathways	1.204e-2	5.805e-1	False
hsa-miR-181b-5p	PI4K2A	Metabolic pathways	1.204e-2	5.805e-1	False
hsa-miR-181b-5p	PI4K2B	Metabolic pathways	1.204e-2	5.805e-1	False
hsa-miR-181b-5p	PIK3C2A	Metabolic pathways	1.204e-2	5.805e-1	True
hsa-miR-181b-5p	POLA1	Metabolic pathways	1.204e-2	5.805e-1	False
hsa-miR-181b-5p	TRAK2	Metabolic pathways	1.204e-2	5.805e-1	False
hsa-miR-181b-5p	TUSC3	Metabolic pathways	1.204e-2	5.805e-1	False
hsa-miR-345-5p	ATP6V1B2	Metabolic pathways	1.204e-2	5.805e-1	False
hsa-miR-345-5p	CDIPT	Metabolic pathways	1.204e-2	5.805e-1	False
hsa-miR-345-5p	DHCR24	Metabolic pathways	1.204e-2	5.805e-1	False
hsa-miR-345-5p	GALNTL6	Metabolic pathways	1.204e-2	5.805e-1	False
hsa-miR-345-5p	IDS	Metabolic pathways	1.204e-2	5.805e-1	False
hsa-miR-345-5p	MAN2A2	Metabolic pathways	1.204e-2	5.805e-1	False
hsa-miR-492	MAT2A	Metabolic pathways	1.204e-2	5.805e-1	True
hsa-miR-492	NDST1	Metabolic pathways	1.204e-2	5.805e-1	False
hsa-miR-339-3p	ATP5B	Metabolic pathways	1.204e-2	5.805e-1	False
hsa-miR-146b-3p	ANPEP	Metabolic pathways	1.204e-2	5.805e-1	False
hsa-miR-146b-3p	GALT	Metabolic pathways	1.204e-2	5.805e-1	False
hsa-miR-146b-3p	PIK3C2B	Metabolic pathways	1.204e-2	5.805e-1	False
hsa-miR-205-5p	ACACB	Metabolic pathways	1.204e-2	5.805e-1	False
hsa-miR-205-5p	ACSL1	Metabolic pathways	1.204e-2	5.805e-1	False
hsa-miR-205-5p	ACSL4	Metabolic pathways	1.204e-2	5.805e-1	False
hsa-miR-205-5p	AGPAT6	Metabolic pathways	1.204e-2	5.805e-1	False
hsa-miR-205-5p	B4GALT6	Metabolic pathways	1.204e-2	5.805e-1	False
hsa-miR-205-5p	COX11	Metabolic pathways	1.204e-2	5.805e-1	False
hsa-miR-205-5p	CTPS2	Metabolic pathways	1.204e-2	5.805e-1	False
hsa-miR-205-5p	DHCR24	Metabolic pathways	1.204e-2	5.805e-1	False
hsa-miR-205-5p	ETNK1	Metabolic pathways	1.204e-2	5.805e-1	False
hsa-miR-205-5p	INPP4A	Metabolic pathways	1.204e-2	5.805e-1	False
hsa-miR-205-5p	LPCAT1	Metabolic pathways	1.204e-2	5.805e-1	False
hsa-miR-205-5p	MGAT4A	Metabolic pathways	1.204e-2	5.805e-1	False
hsa-miR-205-5p	MMAB	Metabolic pathways	1.204e-2	5.805e-1	False
hsa-miR-205-5p	NDUFA4	Metabolic pathways	1.204e-2	5.805e-1	False
hsa-miR-205-5p	PAFAH1B1	Metabolic pathways	1.204e-2	5.805e-1	False
hsa-miR-205-5p	PLCB1	Metabolic pathways	1.204e-2	5.805e-1	False
hsa-miR-205-5p	SGMS1	Metabolic pathways	1.204e-2	5.805e-1	False
hsa-miR-205-5p	TRAK2	Metabolic pathways	1.204e-2	5.805e-1	False
hsa-miR-222-3p	ACACA	Metabolic pathways	1.204e-2	5.805e-1	False
hsa-miR-222-3p	AGPS	Metabolic pathways	1.204e-2	5.805e-1	False
hsa-miR-222-3p	ALG3	Metabolic pathways	1.204e-2	5.805e-1	False
hsa-miR-222-3p	CERS2	Metabolic pathways	1.204e-2	5.805e-1	False
hsa-miR-222-3p	CHSY1	Metabolic pathways	1.204e-2	5.805e-1	False
hsa-miR-222-3p	CYP7A1	Metabolic pathways	1.204e-2	5.805e-1	False
hsa-miR-222-3p	DGKE	Metabolic pathways	1.204e-2	5.805e-1	False
hsa-miR-222-3p	ENO1	Metabolic pathways	1.204e-2	5.805e-1	False
hsa-miR-222-3p	FASN	Metabolic pathways	1.204e-2	5.805e-1	False
hsa-miR-222-3p	FPGS	Metabolic pathways	1.204e-2	5.805e-1	False
hsa-miR-222-3p	FPGT	Metabolic pathways	1.204e-2	5.805e-1	False
hsa-miR-222-3p	GANAB	Metabolic pathways	1.204e-2	5.805e-1	False
hsa-miR-222-3p	KDSR	Metabolic pathways	1.204e-2	5.805e-1	False
hsa-miR-222-3p	MAT2A	Metabolic pathways	1.204e-2	5.805e-1	True
hsa-miR-222-3p	MDH2	Metabolic pathways	1.204e-2	5.805e-1	False
hsa-miR-222-3p	MGAT4B	Metabolic pathways	1.204e-2	5.805e-1	False
hsa-miR-222-3p	NDST3	Metabolic pathways	1.204e-2	5.805e-1	False
hsa-miR-222-3p	PANK3	Metabolic pathways	1.204e-2	5.805e-1	False
hsa-miR-222-3p	PIGQ	Metabolic pathways	1.204e-2	5.805e-1	False
hsa-miR-222-3p	PIP5K1A	Metabolic pathways	1.204e-2	5.805e-1	False
hsa-miR-222-3p	PKM	Metabolic pathways	1.204e-2	5.805e-1	False
hsa-miR-222-3p	POLD2	Metabolic pathways	1.204e-2	5.805e-1	False
hsa-miR-222-3p	POLE	Metabolic pathways	1.204e-2	5.805e-1	False
hsa-miR-222-3p	PTDSS2	Metabolic pathways	1.204e-2	5.805e-1	False
hsa-miR-222-3p	SDHA	Metabolic pathways	1.204e-2	5.805e-1	False
hsa-miR-222-3p	ST8SIA1	Metabolic pathways	1.204e-2	5.805e-1	False
hsa-miR-222-3p	UROD	Metabolic pathways	1.204e-2	5.805e-1	False
hsa-miR-500a-5p	ACO2	Metabolic pathways	1.204e-2	5.805e-1	False
hsa-miR-500a-5p	ACSL3	Metabolic pathways	1.204e-2	5.805e-1	False
hsa-miR-500a-5p	BCAT1	Metabolic pathways	1.204e-2	5.805e-1	False
hsa-miR-500a-5p	DCK	Metabolic pathways	1.204e-2	5.805e-1	False
hsa-miR-500a-5p	EXTL3	Metabolic pathways	1.204e-2	5.805e-1	False
hsa-miR-500a-5p	GALNT1	Metabolic pathways	1.204e-2	5.805e-1	False
hsa-miR-500a-5p	HMGCS1	Metabolic pathways	1.204e-2	5.805e-1	False
hsa-miR-500a-5p	PIGM	Metabolic pathways	1.204e-2	5.805e-1	False
hsa-miR-500a-5p	PLA2G12A	Metabolic pathways	1.204e-2	5.805e-1	False
hsa-miR-500a-5p	SCP2	Metabolic pathways	1.204e-2	5.805e-1	False
hsa-miR-500a-5p	SPTLC2	Metabolic pathways	1.204e-2	5.805e-1	False
hsa-miR-328	ACSS2	Metabolic pathways	1.204e-2	5.805e-1	False
hsa-miR-328	AGPAT1	Metabolic pathways	1.204e-2	5.805e-1	False
hsa-miR-328	DNMT3A	Metabolic pathways	1.204e-2	5.805e-1	False
hsa-miR-328	MAN1C1	Metabolic pathways	1.204e-2	5.805e-1	False
hsa-miR-328	PGM2	Metabolic pathways	1.204e-2	5.805e-1	False
hsa-miR-328	PIGA	Metabolic pathways	1.204e-2	5.805e-1	False
hsa-miR-328	PIGU	Metabolic pathways	1.204e-2	5.805e-1	False
hsa-miR-328	PLCB1	Metabolic pathways	1.204e-2	5.805e-1	False
hsa-miR-328	ST3GAL3	Metabolic pathways	1.204e-2	5.805e-1	False
hsa-miR-328	STT3A	Metabolic pathways	1.204e-2	5.805e-1	False
hsa-miR-330-3p	ADK	Metabolic pathways	1.204e-2	5.805e-1	False
hsa-miR-330-3p	ALAS2	Metabolic pathways	1.204e-2	5.805e-1	False
hsa-miR-330-3p	B4GALT1	Metabolic pathways	1.204e-2	5.805e-1	False
hsa-miR-330-3p	BCMO1	Metabolic pathways	1.204e-2	5.805e-1	False
hsa-miR-330-3p	CDS2	Metabolic pathways	1.204e-2	5.805e-1	False
hsa-miR-330-3p	CMPK1	Metabolic pathways	1.204e-2	5.805e-1	False
hsa-miR-330-3p	DLST	Metabolic pathways	1.204e-2	5.805e-1	False
hsa-miR-330-3p	EPT1	Metabolic pathways	1.204e-2	5.805e-1	False
hsa-miR-330-3p	ETNK1	Metabolic pathways	1.204e-2	5.805e-1	False
hsa-miR-330-3p	GALNT7	Metabolic pathways	1.204e-2	5.805e-1	False
hsa-miR-330-3p	GFPT1	Metabolic pathways	1.204e-2	5.805e-1	False
hsa-miR-330-3p	GPAM	Metabolic pathways	1.204e-2	5.805e-1	True
hsa-miR-330-3p	HK2	Metabolic pathways	1.204e-2	5.805e-1	False
hsa-miR-330-3p	IMPAD1	Metabolic pathways	1.204e-2	5.805e-1	False
hsa-miR-330-3p	ITPK1	Metabolic pathways	1.204e-2	5.805e-1	False
hsa-miR-330-3p	KDSR	Metabolic pathways	1.204e-2	5.805e-1	False
hsa-miR-330-3p	MAN1A2	Metabolic pathways	1.204e-2	5.805e-1	False
hsa-miR-330-3p	MAT2A	Metabolic pathways	1.204e-2	5.805e-1	True
hsa-miR-330-3p	MAT2B	Metabolic pathways	1.204e-2	5.805e-1	False
hsa-miR-330-3p	MCAT	Metabolic pathways	1.204e-2	5.805e-1	False
hsa-miR-330-3p	MGAM	Metabolic pathways	1.204e-2	5.805e-1	False
hsa-miR-330-3p	MTM1	Metabolic pathways	1.204e-2	5.805e-1	False
hsa-miR-330-3p	PAFAH1B1	Metabolic pathways	1.204e-2	5.805e-1	False
hsa-miR-330-3p	PCYT1B	Metabolic pathways	1.204e-2	5.805e-1	False
hsa-miR-330-3p	PKM	Metabolic pathways	1.204e-2	5.805e-1	False
hsa-miR-330-3p	PLA2G12A	Metabolic pathways	1.204e-2	5.805e-1	False
hsa-miR-330-3p	PLCB1	Metabolic pathways	1.204e-2	5.805e-1	False
hsa-miR-330-3p	RRM2B	Metabolic pathways	1.204e-2	5.805e-1	False
hsa-miR-330-3p	ST6GALNAC3	Metabolic pathways	1.204e-2	5.805e-1	True
hsa-miR-330-3p	TRAK2	Metabolic pathways	1.204e-2	5.805e-1	False
hsa-miR-330-3p	UQCRB	Metabolic pathways	1.204e-2	5.805e-1	False
hsa-miR-874	GLDC	Carbon metabolism	4.917e-1	4.174e-1	False
hsa-miR-342-3p	GOT2	Carbon metabolism	4.917e-1	4.174e-1	False
hsa-miR-342-3p	IDH3B	Carbon metabolism	4.917e-1	4.174e-1	False
hsa-miR-342-3p	PSAT1	Carbon metabolism	4.917e-1	4.174e-1	False
hsa-miR-425-3p	MDH2	Carbon metabolism	4.917e-1	4.174e-1	False
hsa-miR-455-3p	DLD	Carbon metabolism	4.917e-1	4.174e-1	False
hsa-miR-455-3p	PFKP	Carbon metabolism	4.917e-1	4.174e-1	False
hsa-miR-125a-5p	DLST	Carbon metabolism	4.917e-1	4.174e-1	False
hsa-miR-125a-5p	ENO1	Carbon metabolism	4.917e-1	4.174e-1	False
hsa-miR-125a-5p	HK2	Carbon metabolism	4.917e-1	4.174e-1	False
hsa-miR-125a-5p	PC	Carbon metabolism	4.917e-1	4.174e-1	False
hsa-miR-125a-5p	TPI1	Carbon metabolism	4.917e-1	4.174e-1	False
hsa-miR-149-5p	ESD	Carbon metabolism	4.917e-1	4.174e-1	False
hsa-miR-149-5p	GAPDH	Carbon metabolism	4.917e-1	4.174e-1	False
hsa-miR-149-5p	GPI	Carbon metabolism	4.917e-1	4.174e-1	False
hsa-miR-149-5p	MTHFR	Carbon metabolism	4.917e-1	4.174e-1	False
hsa-miR-149-5p	PFKL	Carbon metabolism	4.917e-1	4.174e-1	False
hsa-miR-149-5p	PRPS2	Carbon metabolism	4.917e-1	4.174e-1	False
hsa-miR-149-5p	SHMT2	Carbon metabolism	4.917e-1	4.174e-1	False
hsa-miR-149-5p	TKT	Carbon metabolism	4.917e-1	4.174e-1	False
hsa-miR-532-5p	MDH2	Carbon metabolism	4.917e-1	4.174e-1	False
hsa-miR-30b-5p	GLDC	Carbon metabolism	4.917e-1	4.174e-1	False
hsa-miR-30b-5p	IDH1	Carbon metabolism	4.917e-1	4.174e-1	False
hsa-miR-30b-5p	ME1	Carbon metabolism	4.917e-1	4.174e-1	False
hsa-miR-30b-5p	SUCLG2	Carbon metabolism	4.917e-1	4.174e-1	False
hsa-miR-181a-5p	GOT2	Carbon metabolism	4.917e-1	4.174e-1	False
hsa-miR-181a-5p	PGD	Carbon metabolism	4.917e-1	4.174e-1	False
hsa-miR-378b	DLAT	Carbon metabolism	4.917e-1	4.174e-1	False
hsa-miR-29b-2-5p	GAPDH	Carbon metabolism	4.917e-1	4.174e-1	False
hsa-miR-23b-3p	ACAT1	Carbon metabolism	4.917e-1	4.174e-1	False
hsa-miR-23b-3p	ALDOA	Carbon metabolism	4.917e-1	4.174e-1	False
hsa-miR-23b-3p	CS	Carbon metabolism	4.917e-1	4.174e-1	False
hsa-miR-23b-3p	GAPDH	Carbon metabolism	4.917e-1	4.174e-1	False
hsa-miR-23b-3p	HK1	Carbon metabolism	4.917e-1	4.174e-1	False
hsa-miR-23b-3p	IDH1	Carbon metabolism	4.917e-1	4.174e-1	False
hsa-miR-23b-3p	RPIA	Carbon metabolism	4.917e-1	4.174e-1	False
hsa-miR-181b-5p	GOT2	Carbon metabolism	4.917e-1	4.174e-1	False
hsa-miR-222-3p	ENO1	Carbon metabolism	4.917e-1	4.174e-1	False
hsa-miR-222-3p	MDH2	Carbon metabolism	4.917e-1	4.174e-1	False
hsa-miR-222-3p	PKM	Carbon metabolism	4.917e-1	4.174e-1	False
hsa-miR-222-3p	SDHA	Carbon metabolism	4.917e-1	4.174e-1	False
hsa-miR-500a-5p	ACO2	Carbon metabolism	4.917e-1	4.174e-1	False
hsa-miR-328	ACSS2	Carbon metabolism	4.917e-1	4.174e-1	False
hsa-miR-330-3p	DLST	Carbon metabolism	4.917e-1	4.174e-1	False
hsa-miR-330-3p	HK2	Carbon metabolism	4.917e-1	4.174e-1	False
hsa-miR-330-3p	PKM	Carbon metabolism	4.917e-1	4.174e-1	False
hsa-miR-342-3p	GOT2	2-Oxocarboxylic acid metabolism	6.745e-1	6.103e-1	False
hsa-miR-342-3p	IDH3B	2-Oxocarboxylic acid metabolism	6.745e-1	6.103e-1	False
hsa-miR-30b-5p	IDH1	2-Oxocarboxylic acid metabolism	6.745e-1	6.103e-1	False
hsa-miR-181a-5p	GOT2	2-Oxocarboxylic acid metabolism	6.745e-1	6.103e-1	False
hsa-miR-23b-3p	CS	2-Oxocarboxylic acid metabolism	6.745e-1	6.103e-1	False
hsa-miR-23b-3p	IDH1	2-Oxocarboxylic acid metabolism	6.745e-1	6.103e-1	False
hsa-miR-181b-5p	GOT2	2-Oxocarboxylic acid metabolism	6.745e-1	6.103e-1	False
hsa-miR-500a-5p	ACO2	2-Oxocarboxylic acid metabolism	6.745e-1	6.103e-1	False
hsa-miR-500a-5p	BCAT1	2-Oxocarboxylic acid metabolism	6.745e-1	6.103e-1	False
hsa-miR-874	FADS1	Fatty acid metabolism	7.317e-1	6.782e-1	False
hsa-miR-455-3p	SCD	Fatty acid metabolism	7.317e-1	6.782e-1	False
hsa-miR-125a-5p	ACACB	Fatty acid metabolism	7.317e-1	6.782e-1	False
hsa-miR-125a-5p	ELOVL6	Fatty acid metabolism	7.317e-1	6.782e-1	False
hsa-miR-125a-5p	PPT1	Fatty acid metabolism	7.317e-1	6.782e-1	False
hsa-miR-149-5p	MCAT	Fatty acid metabolism	7.317e-1	6.782e-1	False
hsa-miR-149-5p	SCD	Fatty acid metabolism	7.317e-1	6.782e-1	False
hsa-miR-30b-5p	ELOVL5	Fatty acid metabolism	7.317e-1	6.782e-1	False
hsa-miR-181a-5p	ACSL1	Fatty acid metabolism	7.317e-1	6.782e-1	False
hsa-miR-181a-5p	CPT1A	Fatty acid metabolism	7.317e-1	6.782e-1	False
hsa-miR-181a-5p	SCD	Fatty acid metabolism	7.317e-1	6.782e-1	False
hsa-miR-188-5p	ACSL3	Fatty acid metabolism	7.317e-1	6.782e-1	False
hsa-miR-188-5p	CPT1A	Fatty acid metabolism	7.317e-1	6.782e-1	False
hsa-miR-188-5p	ELOVL6	Fatty acid metabolism	7.317e-1	6.782e-1	False
hsa-miR-23b-3p	ACAT1	Fatty acid metabolism	7.317e-1	6.782e-1	False
hsa-miR-23b-3p	ELOVL2	Fatty acid metabolism	7.317e-1	6.782e-1	False
hsa-miR-23b-3p	ELOVL6	Fatty acid metabolism	7.317e-1	6.782e-1	False
hsa-miR-181b-5p	ACSL1	Fatty acid metabolism	7.317e-1	6.782e-1	False
hsa-miR-181b-5p	CPT1A	Fatty acid metabolism	7.317e-1	6.782e-1	False
hsa-miR-181b-5p	SCD	Fatty acid metabolism	7.317e-1	6.782e-1	False
hsa-miR-205-5p	ACACB	Fatty acid metabolism	7.317e-1	6.782e-1	False
hsa-miR-205-5p	ACSL1	Fatty acid metabolism	7.317e-1	6.782e-1	False
hsa-miR-205-5p	ACSL4	Fatty acid metabolism	7.317e-1	6.782e-1	False
hsa-miR-205-5p	SCD5	Fatty acid metabolism	7.317e-1	6.782e-1	True
hsa-miR-222-3p	ACACA	Fatty acid metabolism	7.317e-1	6.782e-1	False
hsa-miR-222-3p	FASN	Fatty acid metabolism	7.317e-1	6.782e-1	False
hsa-miR-222-3p	SCD5	Fatty acid metabolism	7.317e-1	6.782e-1	True
hsa-miR-500a-5p	ACSL3	Fatty acid metabolism	7.317e-1	6.782e-1	False
hsa-miR-330-3p	MCAT	Fatty acid metabolism	7.317e-1	6.782e-1	False
hsa-miR-342-3p	GOT2	Biosynthesis of amino acids	1.000e0	4.584e-1	False
hsa-miR-342-3p	IDH3B	Biosynthesis of amino acids	1.000e0	4.584e-1	False
hsa-miR-342-3p	PSAT1	Biosynthesis of amino acids	1.000e0	4.584e-1	False
hsa-miR-455-3p	PFKP	Biosynthesis of amino acids	1.000e0	4.584e-1	False
hsa-miR-125a-5p	ENO1	Biosynthesis of amino acids	1.000e0	4.584e-1	False
hsa-miR-125a-5p	MAT2A	Biosynthesis of amino acids	1.000e0	4.584e-1	True
hsa-miR-125a-5p	PC	Biosynthesis of amino acids	1.000e0	4.584e-1	False
hsa-miR-125a-5p	TAT	Biosynthesis of amino acids	1.000e0	4.584e-1	False
hsa-miR-125a-5p	TPI1	Biosynthesis of amino acids	1.000e0	4.584e-1	False
hsa-miR-149-5p	CBS	Biosynthesis of amino acids	1.000e0	4.584e-1	False
hsa-miR-149-5p	GAPDH	Biosynthesis of amino acids	1.000e0	4.584e-1	False
hsa-miR-149-5p	GLUL	Biosynthesis of amino acids	1.000e0	4.584e-1	False
hsa-miR-149-5p	PFKL	Biosynthesis of amino acids	1.000e0	4.584e-1	False
hsa-miR-149-5p	PRPS2	Biosynthesis of amino acids	1.000e0	4.584e-1	False
hsa-miR-149-5p	SHMT2	Biosynthesis of amino acids	1.000e0	4.584e-1	False
hsa-miR-149-5p	TKT	Biosynthesis of amino acids	1.000e0	4.584e-1	False
hsa-miR-30b-5p	IDH1	Biosynthesis of amino acids	1.000e0	4.584e-1	False
hsa-miR-30b-5p	MAT2A	Biosynthesis of amino acids	1.000e0	4.584e-1	True
hsa-miR-181a-5p	GOT2	Biosynthesis of amino acids	1.000e0	4.584e-1	False
hsa-miR-29b-2-5p	GAPDH	Biosynthesis of amino acids	1.000e0	4.584e-1	False
hsa-miR-29b-2-5p	MAT2A	Biosynthesis of amino acids	1.000e0	4.584e-1	True
hsa-miR-23b-3p	ALDOA	Biosynthesis of amino acids	1.000e0	4.584e-1	False
hsa-miR-23b-3p	CS	Biosynthesis of amino acids	1.000e0	4.584e-1	False
hsa-miR-23b-3p	GAPDH	Biosynthesis of amino acids	1.000e0	4.584e-1	False
hsa-miR-23b-3p	IDH1	Biosynthesis of amino acids	1.000e0	4.584e-1	False
hsa-miR-23b-3p	MAT2A	Biosynthesis of amino acids	1.000e0	4.584e-1	True
hsa-miR-23b-3p	RPIA	Biosynthesis of amino acids	1.000e0	4.584e-1	False
hsa-miR-181b-5p	GOT2	Biosynthesis of amino acids	1.000e0	4.584e-1	False
hsa-miR-492	MAT2A	Biosynthesis of amino acids	1.000e0	4.584e-1	True
hsa-miR-222-3p	ENO1	Biosynthesis of amino acids	1.000e0	4.584e-1	False
hsa-miR-222-3p	MAT2A	Biosynthesis of amino acids	1.000e0	4.584e-1	True
hsa-miR-222-3p	PKM	Biosynthesis of amino acids	1.000e0	4.584e-1	False
hsa-miR-500a-5p	ACO2	Biosynthesis of amino acids	1.000e0	4.584e-1	False
hsa-miR-500a-5p	BCAT1	Biosynthesis of amino acids	1.000e0	4.584e-1	False
hsa-miR-330-3p	MAT2A	Biosynthesis of amino acids	1.000e0	4.584e-1	True
hsa-miR-330-3p	MAT2B	Biosynthesis of amino acids	1.000e0	4.584e-1	False
hsa-miR-330-3p	PKM	Biosynthesis of amino acids	1.000e0	4.584e-1	False
hsa-miR-885-5p	ABCA1	ABC transporters	1.000e0	8.249e-1	False
hsa-miR-125a-5p	ABCC4	ABC transporters	1.000e0	8.249e-1	False
hsa-miR-125a-5p	ABCC5	ABC transporters	1.000e0	8.249e-1	False
hsa-miR-149-5p	ABCB9	ABC transporters	1.000e0	8.249e-1	False
hsa-miR-532-5p	TAP1	ABC transporters	1.000e0	8.249e-1	False
hsa-miR-30b-5p	ABCC9	ABC transporters	1.000e0	8.249e-1	True
hsa-miR-30b-5p	ABCD2	ABC transporters	1.000e0	8.249e-1	True
hsa-miR-188-5p	ABCC5	ABC transporters	1.000e0	8.249e-1	False
hsa-miR-23b-3p	ABCC1	ABC transporters	1.000e0	8.249e-1	False
hsa-miR-23b-3p	ABCC4	ABC transporters	1.000e0	8.249e-1	False
hsa-miR-345-5p	ABCC1	ABC transporters	1.000e0	8.249e-1	False
hsa-miR-205-5p	ABCD1	ABC transporters	1.000e0	8.249e-1	False
hsa-miR-222-3p	ABCC5	ABC transporters	1.000e0	8.249e-1	False
hsa-miR-330-3p	ABCA1	ABC transporters	1.000e0	8.249e-1	False
hsa-miR-330-3p	ABCA2	ABC transporters	1.000e0	8.249e-1	False
hsa-miR-330-3p	TAP2	ABC transporters	1.000e0	8.249e-1	False
hsa-miR-342-3p	PWP2	Ribosome biogenesis in eukaryotes	3.535e-1	3.632e-1	False
hsa-miR-29c-5p	NOB1	Ribosome biogenesis in eukaryotes	3.535e-1	3.632e-1	False
hsa-miR-455-3p	CIRH1A	Ribosome biogenesis in eukaryotes	3.535e-1	3.632e-1	False
hsa-miR-455-3p	PWP2	Ribosome biogenesis in eukaryotes	3.535e-1	3.632e-1	False
hsa-miR-455-3p	RRP7A	Ribosome biogenesis in eukaryotes	3.535e-1	3.632e-1	False
hsa-miR-455-3p	XPO1	Ribosome biogenesis in eukaryotes	3.535e-1	3.632e-1	False
hsa-miR-125a-5p	CSNK2A1	Ribosome biogenesis in eukaryotes	3.535e-1	3.632e-1	False
hsa-miR-125a-5p	NXF1	Ribosome biogenesis in eukaryotes	3.535e-1	3.632e-1	False
hsa-miR-125a-5p	XPO1	Ribosome biogenesis in eukaryotes	3.535e-1	3.632e-1	False
hsa-miR-149-5p	NAT10	Ribosome biogenesis in eukaryotes	3.535e-1	3.632e-1	False
hsa-miR-149-5p	RAN	Ribosome biogenesis in eukaryotes	3.535e-1	3.632e-1	False
hsa-miR-532-5p	XPO1	Ribosome biogenesis in eukaryotes	3.535e-1	3.632e-1	False
hsa-miR-30b-5p	POP1	Ribosome biogenesis in eukaryotes	3.535e-1	3.632e-1	False
hsa-miR-30b-5p	WDR43	Ribosome biogenesis in eukaryotes	3.535e-1	3.632e-1	False
hsa-miR-30b-5p	XPO1	Ribosome biogenesis in eukaryotes	3.535e-1	3.632e-1	False
hsa-miR-181a-5p	RAN	Ribosome biogenesis in eukaryotes	3.535e-1	3.632e-1	False
hsa-miR-181a-5p	XRN1	Ribosome biogenesis in eukaryotes	3.535e-1	3.632e-1	False
hsa-miR-378b	SBDS	Ribosome biogenesis in eukaryotes	3.535e-1	3.632e-1	False
hsa-miR-23b-3p	CSNK2A1	Ribosome biogenesis in eukaryotes	3.535e-1	3.632e-1	False
hsa-miR-23b-3p	CSNK2A2	Ribosome biogenesis in eukaryotes	3.535e-1	3.632e-1	False
hsa-miR-23b-3p	NHP2L1	Ribosome biogenesis in eukaryotes	3.535e-1	3.632e-1	False
hsa-miR-23b-3p	WDR36	Ribosome biogenesis in eukaryotes	3.535e-1	3.632e-1	False
hsa-miR-23b-3p	XPO1	Ribosome biogenesis in eukaryotes	3.535e-1	3.632e-1	False
hsa-miR-125b-2-3p	CSNK2A1	Ribosome biogenesis in eukaryotes	3.535e-1	3.632e-1	False
hsa-miR-181b-5p	FBL	Ribosome biogenesis in eukaryotes	3.535e-1	3.632e-1	False
hsa-miR-181b-5p	PWP2	Ribosome biogenesis in eukaryotes	3.535e-1	3.632e-1	False
hsa-miR-181b-5p	RAN	Ribosome biogenesis in eukaryotes	3.535e-1	3.632e-1	False
hsa-miR-181b-5p	XRN1	Ribosome biogenesis in eukaryotes	3.535e-1	3.632e-1	False
hsa-miR-222-3p	MDN1	Ribosome biogenesis in eukaryotes	3.535e-1	3.632e-1	False
hsa-miR-222-3p	TCOF1	Ribosome biogenesis in eukaryotes	3.535e-1	3.632e-1	False
hsa-miR-330-3p	GTPBP4	Ribosome biogenesis in eukaryotes	3.535e-1	3.632e-1	False
hsa-miR-330-3p	UTP15	Ribosome biogenesis in eukaryotes	3.535e-1	3.632e-1	False
hsa-miR-342-3p	RPL15	Ribosome	3.594e-1	4.435e-1	False
hsa-miR-342-3p	RPL26	Ribosome	3.594e-1	4.435e-1	False
hsa-miR-342-3p	RPL27A	Ribosome	3.594e-1	4.435e-1	False
hsa-miR-342-3p	RPS3A	Ribosome	3.594e-1	4.435e-1	False
hsa-miR-342-3p	RPS9	Ribosome	3.594e-1	4.435e-1	False
hsa-miR-885-5p	MRPL2	Ribosome	3.594e-1	4.435e-1	False
hsa-miR-455-3p	RPL8	Ribosome	3.594e-1	4.435e-1	False
hsa-miR-455-3p	RPS15A	Ribosome	3.594e-1	4.435e-1	False
hsa-miR-455-3p	RPS2	Ribosome	3.594e-1	4.435e-1	False
hsa-miR-455-3p	RPS27	Ribosome	3.594e-1	4.435e-1	False
hsa-miR-455-3p	RPS5	Ribosome	3.594e-1	4.435e-1	False
hsa-miR-125a-5p	RPL35A	Ribosome	3.594e-1	4.435e-1	False
hsa-miR-125a-5p	RPL9	Ribosome	3.594e-1	4.435e-1	False
hsa-miR-125a-5p	RPS2	Ribosome	3.594e-1	4.435e-1	False
hsa-miR-149-5p	MRPL17	Ribosome	3.594e-1	4.435e-1	False
hsa-miR-149-5p	MRPL3	Ribosome	3.594e-1	4.435e-1	False
hsa-miR-149-5p	RPL15	Ribosome	3.594e-1	4.435e-1	False
hsa-miR-149-5p	RPL18	Ribosome	3.594e-1	4.435e-1	False
hsa-miR-149-5p	RPL18A	Ribosome	3.594e-1	4.435e-1	False
hsa-miR-149-5p	RPLP0	Ribosome	3.594e-1	4.435e-1	False
hsa-miR-149-5p	RPS16	Ribosome	3.594e-1	4.435e-1	False
hsa-miR-149-5p	RPS9	Ribosome	3.594e-1	4.435e-1	False
hsa-miR-30b-5p	RPS27A	Ribosome	3.594e-1	4.435e-1	False
hsa-miR-30b-5p	RPS4X	Ribosome	3.594e-1	4.435e-1	False
hsa-miR-181a-5p	MRPS14	Ribosome	3.594e-1	4.435e-1	False
hsa-miR-181a-5p	RPL14	Ribosome	3.594e-1	4.435e-1	False
hsa-miR-181a-5p	RPS8	Ribosome	3.594e-1	4.435e-1	False
hsa-miR-378b	RPL23A	Ribosome	3.594e-1	4.435e-1	False
hsa-miR-23b-3p	RPL19	Ribosome	3.594e-1	4.435e-1	False
hsa-miR-23b-3p	RPL22	Ribosome	3.594e-1	4.435e-1	False
hsa-miR-23b-3p	RPS27A	Ribosome	3.594e-1	4.435e-1	False
hsa-miR-181b-5p	RPL18A	Ribosome	3.594e-1	4.435e-1	False
hsa-miR-181b-5p	RPS12	Ribosome	3.594e-1	4.435e-1	False
hsa-miR-181b-5p	RPS7	Ribosome	3.594e-1	4.435e-1	False
hsa-miR-181b-5p	RPS8	Ribosome	3.594e-1	4.435e-1	False
hsa-miR-492	MRPL10	Ribosome	3.594e-1	4.435e-1	False
hsa-miR-339-3p	RPL10A	Ribosome	3.594e-1	4.435e-1	False
hsa-miR-222-3p	RPL12	Ribosome	3.594e-1	4.435e-1	False
hsa-miR-222-3p	RPL8	Ribosome	3.594e-1	4.435e-1	False
hsa-miR-222-3p	RPS17	Ribosome	3.594e-1	4.435e-1	False
hsa-miR-222-3p	RPS2	Ribosome	3.594e-1	4.435e-1	False
hsa-miR-330-3p	RPS2	Ribosome	3.594e-1	4.435e-1	False
hsa-miR-330-3p	RPS4X	Ribosome	3.594e-1	4.435e-1	False
hsa-miR-874	CYFIP2	RNA transport	6.162e-2	2.930e-1	False
hsa-miR-874	EIF4EBP1	RNA transport	6.162e-2	2.930e-1	False
hsa-miR-874	FMR1	RNA transport	6.162e-2	2.930e-1	False
hsa-miR-874	NUPL1	RNA transport	6.162e-2	2.930e-1	False
hsa-miR-874	UPF3B	RNA transport	6.162e-2	2.930e-1	False
hsa-miR-342-3p	EEF1A2	RNA transport	6.162e-2	2.930e-1	False
hsa-miR-342-3p	GEMIN4	RNA transport	6.162e-2	2.930e-1	False
hsa-miR-342-3p	KPNB1	RNA transport	6.162e-2	2.930e-1	False
hsa-miR-342-3p	XPOT	RNA transport	6.162e-2	2.930e-1	False
hsa-miR-139-3p	EIF4B	RNA transport	6.162e-2	2.930e-1	False
hsa-miR-885-5p	EEF1A1	RNA transport	6.162e-2	2.930e-1	False
hsa-miR-885-5p	EIF1AX	RNA transport	6.162e-2	2.930e-1	False
hsa-miR-885-5p	EIF4G2	RNA transport	6.162e-2	2.930e-1	False
hsa-miR-425-3p	XPO5	RNA transport	6.162e-2	2.930e-1	False
hsa-miR-489	RPP14	RNA transport	6.162e-2	2.930e-1	False
hsa-miR-489	UBE2I	RNA transport	6.162e-2	2.930e-1	False
hsa-miR-489	UPF3B	RNA transport	6.162e-2	2.930e-1	False
hsa-miR-455-3p	EEF1A1	RNA transport	6.162e-2	2.930e-1	False
hsa-miR-455-3p	EIF2B2	RNA transport	6.162e-2	2.930e-1	False
hsa-miR-455-3p	EIF3D	RNA transport	6.162e-2	2.930e-1	False
hsa-miR-455-3p	EIF4E	RNA transport	6.162e-2	2.930e-1	False
hsa-miR-455-3p	EIF4G1	RNA transport	6.162e-2	2.930e-1	False
hsa-miR-455-3p	KPNB1	RNA transport	6.162e-2	2.930e-1	False
hsa-miR-455-3p	NUP153	RNA transport	6.162e-2	2.930e-1	False
hsa-miR-455-3p	NUP50	RNA transport	6.162e-2	2.930e-1	False
hsa-miR-455-3p	WIBG	RNA transport	6.162e-2	2.930e-1	False
hsa-miR-455-3p	XPO1	RNA transport	6.162e-2	2.930e-1	False
hsa-miR-532-3p	EIF3I	RNA transport	6.162e-2	2.930e-1	False
hsa-miR-532-3p	EIF4G3	RNA transport	6.162e-2	2.930e-1	False
hsa-miR-532-3p	FXR2	RNA transport	6.162e-2	2.930e-1	False
hsa-miR-125a-5p	CASC3	RNA transport	6.162e-2	2.930e-1	False
hsa-miR-125a-5p	EEF1A1	RNA transport	6.162e-2	2.930e-1	False
hsa-miR-125a-5p	EIF2B5	RNA transport	6.162e-2	2.930e-1	False
hsa-miR-125a-5p	EIF4EBP1	RNA transport	6.162e-2	2.930e-1	False
hsa-miR-125a-5p	NUP210	RNA transport	6.162e-2	2.930e-1	False
hsa-miR-125a-5p	NXF1	RNA transport	6.162e-2	2.930e-1	False
hsa-miR-125a-5p	XPO1	RNA transport	6.162e-2	2.930e-1	False
hsa-miR-149-5p	ALYREF	RNA transport	6.162e-2	2.930e-1	False
hsa-miR-149-5p	CYFIP2	RNA transport	6.162e-2	2.930e-1	False
hsa-miR-149-5p	EIF3C	RNA transport	6.162e-2	2.930e-1	False
hsa-miR-149-5p	EIF4B	RNA transport	6.162e-2	2.930e-1	False
hsa-miR-149-5p	EIF5	RNA transport	6.162e-2	2.930e-1	False
hsa-miR-149-5p	FXR1	RNA transport	6.162e-2	2.930e-1	False
hsa-miR-149-5p	KPNB1	RNA transport	6.162e-2	2.930e-1	False
hsa-miR-149-5p	NUP214	RNA transport	6.162e-2	2.930e-1	False
hsa-miR-149-5p	NUP98	RNA transport	6.162e-2	2.930e-1	False
hsa-miR-149-5p	PABPC1	RNA transport	6.162e-2	2.930e-1	False
hsa-miR-149-5p	PABPC3	RNA transport	6.162e-2	2.930e-1	False
hsa-miR-149-5p	RAN	RNA transport	6.162e-2	2.930e-1	False
hsa-miR-149-5p	RNPS1	RNA transport	6.162e-2	2.930e-1	False
hsa-miR-149-5p	TACC3	RNA transport	6.162e-2	2.930e-1	False
hsa-miR-532-5p	RBM8A	RNA transport	6.162e-2	2.930e-1	False
hsa-miR-532-5p	XPO1	RNA transport	6.162e-2	2.930e-1	False
hsa-miR-30b-5p	EIF2B1	RNA transport	6.162e-2	2.930e-1	False
hsa-miR-30b-5p	FXR1	RNA transport	6.162e-2	2.930e-1	False
hsa-miR-30b-5p	PABPC1L2A	RNA transport	6.162e-2	2.930e-1	False
hsa-miR-30b-5p	PABPC1L2B	RNA transport	6.162e-2	2.930e-1	False
hsa-miR-30b-5p	PNN	RNA transport	6.162e-2	2.930e-1	False
hsa-miR-30b-5p	POP1	RNA transport	6.162e-2	2.930e-1	False
hsa-miR-30b-5p	SEH1L	RNA transport	6.162e-2	2.930e-1	False
hsa-miR-30b-5p	UBE2I	RNA transport	6.162e-2	2.930e-1	False
hsa-miR-30b-5p	XPO1	RNA transport	6.162e-2	2.930e-1	False
hsa-miR-181a-5p	EIF4A2	RNA transport	6.162e-2	2.930e-1	False
hsa-miR-181a-5p	FMR1	RNA transport	6.162e-2	2.930e-1	False
hsa-miR-181a-5p	KPNB1	RNA transport	6.162e-2	2.930e-1	False
hsa-miR-181a-5p	MAGOHB	RNA transport	6.162e-2	2.930e-1	False
hsa-miR-181a-5p	NUPL1	RNA transport	6.162e-2	2.930e-1	False
hsa-miR-181a-5p	PABPC1	RNA transport	6.162e-2	2.930e-1	False
hsa-miR-181a-5p	POM121	RNA transport	6.162e-2	2.930e-1	False
hsa-miR-181a-5p	POM121C	RNA transport	6.162e-2	2.930e-1	False
hsa-miR-181a-5p	RAN	RNA transport	6.162e-2	2.930e-1	False
hsa-miR-188-5p	EIF4A1	RNA transport	6.162e-2	2.930e-1	False
hsa-miR-188-5p	UBE2I	RNA transport	6.162e-2	2.930e-1	False
hsa-miR-378b	EIF4G3	RNA transport	6.162e-2	2.930e-1	False
hsa-miR-378b	XPO5	RNA transport	6.162e-2	2.930e-1	False
hsa-miR-29b-2-5p	XPO5	RNA transport	6.162e-2	2.930e-1	False
hsa-miR-23b-5p	EIF4B	RNA transport	6.162e-2	2.930e-1	False
hsa-miR-23b-5p	POM121	RNA transport	6.162e-2	2.930e-1	False
hsa-miR-23b-3p	EEF1A1	RNA transport	6.162e-2	2.930e-1	False
hsa-miR-23b-3p	EIF4A1	RNA transport	6.162e-2	2.930e-1	False
hsa-miR-23b-3p	FMR1	RNA transport	6.162e-2	2.930e-1	False
hsa-miR-23b-3p	MAGOHB	RNA transport	6.162e-2	2.930e-1	False
hsa-miR-23b-3p	NCBP1	RNA transport	6.162e-2	2.930e-1	False
hsa-miR-23b-3p	NUP50	RNA transport	6.162e-2	2.930e-1	False
hsa-miR-23b-3p	PNN	RNA transport	6.162e-2	2.930e-1	False
hsa-miR-23b-3p	POM121	RNA transport	6.162e-2	2.930e-1	False
hsa-miR-23b-3p	POM121C	RNA transport	6.162e-2	2.930e-1	False
hsa-miR-23b-3p	SEH1L	RNA transport	6.162e-2	2.930e-1	False
hsa-miR-23b-3p	XPO1	RNA transport	6.162e-2	2.930e-1	False
hsa-miR-125b-2-3p	PABPC1	RNA transport	6.162e-2	2.930e-1	False
hsa-miR-181b-5p	EEF1A1	RNA transport	6.162e-2	2.930e-1	False
hsa-miR-181b-5p	EIF3C	RNA transport	6.162e-2	2.930e-1	False
hsa-miR-181b-5p	EIF4A2	RNA transport	6.162e-2	2.930e-1	False
hsa-miR-181b-5p	EIF4E2	RNA transport	6.162e-2	2.930e-1	False
hsa-miR-181b-5p	FMR1	RNA transport	6.162e-2	2.930e-1	False
hsa-miR-181b-5p	KPNB1	RNA transport	6.162e-2	2.930e-1	False
hsa-miR-181b-5p	MAGOHB	RNA transport	6.162e-2	2.930e-1	False
hsa-miR-181b-5p	NDC1	RNA transport	6.162e-2	2.930e-1	False
hsa-miR-181b-5p	POM121	RNA transport	6.162e-2	2.930e-1	False
hsa-miR-181b-5p	POM121C	RNA transport	6.162e-2	2.930e-1	False
hsa-miR-181b-5p	RAN	RNA transport	6.162e-2	2.930e-1	False
hsa-miR-181b-5p	THOC3	RNA transport	6.162e-2	2.930e-1	False
hsa-miR-345-5p	EIF1AX	RNA transport	6.162e-2	2.930e-1	False
hsa-miR-146b-3p	CYFIP2	RNA transport	6.162e-2	2.930e-1	False
hsa-miR-146b-3p	NUPL1	RNA transport	6.162e-2	2.930e-1	False
hsa-miR-205-5p	EIF4E	RNA transport	6.162e-2	2.930e-1	False
hsa-miR-205-5p	SEH1L	RNA transport	6.162e-2	2.930e-1	False
hsa-miR-222-3p	CASC3	RNA transport	6.162e-2	2.930e-1	False
hsa-miR-222-3p	EIF2S1	RNA transport	6.162e-2	2.930e-1	False
hsa-miR-222-3p	EIF3B	RNA transport	6.162e-2	2.930e-1	False
hsa-miR-222-3p	EIF3I	RNA transport	6.162e-2	2.930e-1	False
hsa-miR-222-3p	EIF3J	RNA transport	6.162e-2	2.930e-1	False
hsa-miR-222-3p	FMR1	RNA transport	6.162e-2	2.930e-1	False
hsa-miR-222-3p	KPNB1	RNA transport	6.162e-2	2.930e-1	False
hsa-miR-222-3p	NDC1	RNA transport	6.162e-2	2.930e-1	False
hsa-miR-222-3p	PAIP1	RNA transport	6.162e-2	2.930e-1	False
hsa-miR-222-3p	PHAX	RNA transport	6.162e-2	2.930e-1	False
hsa-miR-222-3p	POM121	RNA transport	6.162e-2	2.930e-1	False
hsa-miR-222-3p	RANBP2	RNA transport	6.162e-2	2.930e-1	False
hsa-miR-222-3p	RNPS1	RNA transport	6.162e-2	2.930e-1	False
hsa-miR-500a-5p	EIF3A	RNA transport	6.162e-2	2.930e-1	False
hsa-miR-500a-5p	PNN	RNA transport	6.162e-2	2.930e-1	False
hsa-miR-328	EIF4EBP1	RNA transport	6.162e-2	2.930e-1	False
hsa-miR-328	RPP14	RNA transport	6.162e-2	2.930e-1	False
hsa-miR-328	SUMO3	RNA transport	6.162e-2	2.930e-1	False
hsa-miR-330-3p	EIF4E	RNA transport	6.162e-2	2.930e-1	False
hsa-miR-330-3p	EIF5B	RNA transport	6.162e-2	2.930e-1	False
hsa-miR-330-3p	NUP153	RNA transport	6.162e-2	2.930e-1	False
hsa-miR-330-3p	NUPL1	RNA transport	6.162e-2	2.930e-1	False
hsa-miR-874	PPP1CA	mRNA surveillance pathway	2.666e-2	7.535e-2	False
hsa-miR-874	SMG1	mRNA surveillance pathway	2.666e-2	7.535e-2	False
hsa-miR-874	UPF3B	mRNA surveillance pathway	2.666e-2	7.535e-2	False
hsa-miR-342-3p	CPSF7	mRNA surveillance pathway	2.666e-2	7.535e-2	False
hsa-miR-342-3p	GSPT1	mRNA surveillance pathway	2.666e-2	7.535e-2	False
hsa-miR-342-3p	MSI1	mRNA surveillance pathway	2.666e-2	7.535e-2	False
hsa-miR-139-3p	PPP2R5C	mRNA surveillance pathway	2.666e-2	7.535e-2	False
hsa-miR-885-5p	CPSF7	mRNA surveillance pathway	2.666e-2	7.535e-2	False
hsa-miR-489	CPSF2	mRNA surveillance pathway	2.666e-2	7.535e-2	False
hsa-miR-489	PPP1CB	mRNA surveillance pathway	2.666e-2	7.535e-2	False
hsa-miR-489	UPF3B	mRNA surveillance pathway	2.666e-2	7.535e-2	False
hsa-miR-455-3p	GSPT1	mRNA surveillance pathway	2.666e-2	7.535e-2	False
hsa-miR-455-3p	PPP2CB	mRNA surveillance pathway	2.666e-2	7.535e-2	False
hsa-miR-455-3p	PPP2R2A	mRNA surveillance pathway	2.666e-2	7.535e-2	False
hsa-miR-455-3p	SMG1	mRNA surveillance pathway	2.666e-2	7.535e-2	False
hsa-miR-455-3p	WIBG	mRNA surveillance pathway	2.666e-2	7.535e-2	False
hsa-miR-532-3p	WDR82	mRNA surveillance pathway	2.666e-2	7.535e-2	False
hsa-miR-214-5p	MSI2	mRNA surveillance pathway	2.666e-2	7.535e-2	False
hsa-miR-125a-5p	CASC3	mRNA surveillance pathway	2.666e-2	7.535e-2	False
hsa-miR-125a-5p	CPSF6	mRNA surveillance pathway	2.666e-2	7.535e-2	False
hsa-miR-125a-5p	MSI1	mRNA surveillance pathway	2.666e-2	7.535e-2	False
hsa-miR-125a-5p	NXF1	mRNA surveillance pathway	2.666e-2	7.535e-2	False
hsa-miR-125a-5p	PAPOLA	mRNA surveillance pathway	2.666e-2	7.535e-2	False
hsa-miR-125a-5p	PPP1CA	mRNA surveillance pathway	2.666e-2	7.535e-2	False
hsa-miR-125a-5p	PPP2CA	mRNA surveillance pathway	2.666e-2	7.535e-2	False
hsa-miR-125a-5p	PPP2R5C	mRNA surveillance pathway	2.666e-2	7.535e-2	False
hsa-miR-125a-5p	PPP2R5E	mRNA surveillance pathway	2.666e-2	7.535e-2	False
hsa-miR-125a-5p	SMG1	mRNA surveillance pathway	2.666e-2	7.535e-2	False
hsa-miR-125a-5p	SMG5	mRNA surveillance pathway	2.666e-2	7.535e-2	False
hsa-miR-149-5p	ALYREF	mRNA surveillance pathway	2.666e-2	7.535e-2	False
hsa-miR-149-5p	CSTF2	mRNA surveillance pathway	2.666e-2	7.535e-2	False
hsa-miR-149-5p	PABPC1	mRNA surveillance pathway	2.666e-2	7.535e-2	False
hsa-miR-149-5p	PABPC3	mRNA surveillance pathway	2.666e-2	7.535e-2	False
hsa-miR-149-5p	RNPS1	mRNA surveillance pathway	2.666e-2	7.535e-2	False
hsa-miR-532-5p	PAPOLG	mRNA surveillance pathway	2.666e-2	7.535e-2	False
hsa-miR-532-5p	RBM8A	mRNA surveillance pathway	2.666e-2	7.535e-2	False
hsa-miR-30b-5p	CPSF6	mRNA surveillance pathway	2.666e-2	7.535e-2	False
hsa-miR-30b-5p	HBS1L	mRNA surveillance pathway	2.666e-2	7.535e-2	False
hsa-miR-30b-5p	PABPC1L2A	mRNA surveillance pathway	2.666e-2	7.535e-2	False
hsa-miR-30b-5p	PABPC1L2B	mRNA surveillance pathway	2.666e-2	7.535e-2	False
hsa-miR-30b-5p	PAPOLA	mRNA surveillance pathway	2.666e-2	7.535e-2	False
hsa-miR-30b-5p	PAPOLB	mRNA surveillance pathway	2.666e-2	7.535e-2	False
hsa-miR-30b-5p	PNN	mRNA surveillance pathway	2.666e-2	7.535e-2	False
hsa-miR-30b-5p	WDR82	mRNA surveillance pathway	2.666e-2	7.535e-2	False
hsa-miR-181a-5p	CPSF6	mRNA surveillance pathway	2.666e-2	7.535e-2	False
hsa-miR-181a-5p	ETF1	mRNA surveillance pathway	2.666e-2	7.535e-2	False
hsa-miR-181a-5p	MAGOHB	mRNA surveillance pathway	2.666e-2	7.535e-2	False
hsa-miR-181a-5p	MSI1	mRNA surveillance pathway	2.666e-2	7.535e-2	False
hsa-miR-181a-5p	NUDT21	mRNA surveillance pathway	2.666e-2	7.535e-2	False
hsa-miR-181a-5p	PABPC1	mRNA surveillance pathway	2.666e-2	7.535e-2	False
hsa-miR-181a-5p	PAPOLG	mRNA surveillance pathway	2.666e-2	7.535e-2	False
hsa-miR-181a-5p	PPP1CB	mRNA surveillance pathway	2.666e-2	7.535e-2	False
hsa-miR-181a-5p	PPP2R3A	mRNA surveillance pathway	2.666e-2	7.535e-2	False
hsa-miR-181a-5p	PPP2R5E	mRNA surveillance pathway	2.666e-2	7.535e-2	False
hsa-miR-181a-5p	RNMT	mRNA surveillance pathway	2.666e-2	7.535e-2	False
hsa-miR-181a-5p	SMG1	mRNA surveillance pathway	2.666e-2	7.535e-2	False
hsa-miR-181a-5p	WDR82	mRNA surveillance pathway	2.666e-2	7.535e-2	False
hsa-miR-188-5p	PPP1CC	mRNA surveillance pathway	2.666e-2	7.535e-2	False
hsa-miR-378b	PAPOLA	mRNA surveillance pathway	2.666e-2	7.535e-2	False
hsa-miR-378b	PAPOLG	mRNA surveillance pathway	2.666e-2	7.535e-2	False
hsa-miR-29b-2-5p	PPP2CA	mRNA surveillance pathway	2.666e-2	7.535e-2	False
hsa-miR-210	SMG5	mRNA surveillance pathway	2.666e-2	7.535e-2	False
hsa-miR-200a-5p	PPP2CA	mRNA surveillance pathway	2.666e-2	7.535e-2	False
hsa-miR-23b-3p	CPSF4	mRNA surveillance pathway	2.666e-2	7.535e-2	False
hsa-miR-23b-3p	CPSF7	mRNA surveillance pathway	2.666e-2	7.535e-2	False
hsa-miR-23b-3p	MAGOHB	mRNA surveillance pathway	2.666e-2	7.535e-2	False
hsa-miR-23b-3p	MSI1	mRNA surveillance pathway	2.666e-2	7.535e-2	False
hsa-miR-23b-3p	NCBP1	mRNA surveillance pathway	2.666e-2	7.535e-2	False
hsa-miR-23b-3p	NUDT21	mRNA surveillance pathway	2.666e-2	7.535e-2	False
hsa-miR-23b-3p	PAPOLG	mRNA surveillance pathway	2.666e-2	7.535e-2	False
hsa-miR-23b-3p	PNN	mRNA surveillance pathway	2.666e-2	7.535e-2	False
hsa-miR-23b-3p	PPP1CB	mRNA surveillance pathway	2.666e-2	7.535e-2	False
hsa-miR-23b-3p	PPP2R3A	mRNA surveillance pathway	2.666e-2	7.535e-2	False
hsa-miR-23b-3p	PPP2R5E	mRNA surveillance pathway	2.666e-2	7.535e-2	False
hsa-miR-23b-3p	WDR33	mRNA surveillance pathway	2.666e-2	7.535e-2	False
hsa-miR-125b-2-3p	PABPC1	mRNA surveillance pathway	2.666e-2	7.535e-2	False
hsa-miR-125b-2-3p	PPP2CA	mRNA surveillance pathway	2.666e-2	7.535e-2	False
hsa-miR-181b-5p	CPSF6	mRNA surveillance pathway	2.666e-2	7.535e-2	False
hsa-miR-181b-5p	ETF1	mRNA surveillance pathway	2.666e-2	7.535e-2	False
hsa-miR-181b-5p	MAGOHB	mRNA surveillance pathway	2.666e-2	7.535e-2	False
hsa-miR-181b-5p	MSI1	mRNA surveillance pathway	2.666e-2	7.535e-2	False
hsa-miR-181b-5p	NUDT21	mRNA surveillance pathway	2.666e-2	7.535e-2	False
hsa-miR-181b-5p	PAPOLG	mRNA surveillance pathway	2.666e-2	7.535e-2	False
hsa-miR-181b-5p	PCF11	mRNA surveillance pathway	2.666e-2	7.535e-2	False
hsa-miR-181b-5p	PPP1CB	mRNA surveillance pathway	2.666e-2	7.535e-2	False
hsa-miR-181b-5p	PPP2R3A	mRNA surveillance pathway	2.666e-2	7.535e-2	False
hsa-miR-181b-5p	PPP2R5E	mRNA surveillance pathway	2.666e-2	7.535e-2	False
hsa-miR-181b-5p	RNMT	mRNA surveillance pathway	2.666e-2	7.535e-2	False
hsa-miR-181b-5p	WDR82	mRNA surveillance pathway	2.666e-2	7.535e-2	False
hsa-miR-345-5p	PPP2R2A	mRNA surveillance pathway	2.666e-2	7.535e-2	False
hsa-miR-345-5p	PPP2R3A	mRNA surveillance pathway	2.666e-2	7.535e-2	False
hsa-miR-492	PPP2R2A	mRNA surveillance pathway	2.666e-2	7.535e-2	False
hsa-miR-205-5p	CPSF6	mRNA surveillance pathway	2.666e-2	7.535e-2	False
hsa-miR-205-5p	ETF1	mRNA surveillance pathway	2.666e-2	7.535e-2	False
hsa-miR-205-5p	SMG7	mRNA surveillance pathway	2.666e-2	7.535e-2	False
hsa-miR-222-3p	CASC3	mRNA surveillance pathway	2.666e-2	7.535e-2	False
hsa-miR-222-3p	DAZAP1	mRNA surveillance pathway	2.666e-2	7.535e-2	False
hsa-miR-222-3p	PPP2R1A	mRNA surveillance pathway	2.666e-2	7.535e-2	False
hsa-miR-222-3p	PPP2R2A	mRNA surveillance pathway	2.666e-2	7.535e-2	False
hsa-miR-222-3p	PPP2R5E	mRNA surveillance pathway	2.666e-2	7.535e-2	False
hsa-miR-222-3p	RNPS1	mRNA surveillance pathway	2.666e-2	7.535e-2	False
hsa-miR-500a-5p	CPSF6	mRNA surveillance pathway	2.666e-2	7.535e-2	False
hsa-miR-500a-5p	GSPT1	mRNA surveillance pathway	2.666e-2	7.535e-2	False
hsa-miR-500a-5p	PNN	mRNA surveillance pathway	2.666e-2	7.535e-2	False
hsa-miR-500a-5p	PPP2R5E	mRNA surveillance pathway	2.666e-2	7.535e-2	False
hsa-miR-500a-5p	SMG1	mRNA surveillance pathway	2.666e-2	7.535e-2	False
hsa-miR-330-3p	CPSF7	mRNA surveillance pathway	2.666e-2	7.535e-2	False
hsa-miR-330-3p	ETF1	mRNA surveillance pathway	2.666e-2	7.535e-2	False
hsa-miR-330-3p	PAPOLA	mRNA surveillance pathway	2.666e-2	7.535e-2	False
hsa-miR-330-3p	PAPOLB	mRNA surveillance pathway	2.666e-2	7.535e-2	False
hsa-miR-330-3p	PAPOLG	mRNA surveillance pathway	2.666e-2	7.535e-2	False
hsa-miR-330-3p	PELO	mRNA surveillance pathway	2.666e-2	7.535e-2	False
hsa-miR-330-3p	SMG7	mRNA surveillance pathway	2.666e-2	7.535e-2	False
hsa-miR-342-3p	EDC3	RNA degradation	7.358e-1	5.075e-1	False
hsa-miR-342-3p	EXOSC1	RNA degradation	7.358e-1	5.075e-1	False
hsa-miR-885-5p	DCP1A	RNA degradation	7.358e-1	5.075e-1	False
hsa-miR-455-3p	BTG2	RNA degradation	7.358e-1	5.075e-1	False
hsa-miR-455-3p	NUDT16	RNA degradation	7.358e-1	5.075e-1	False
hsa-miR-455-3p	TOB1	RNA degradation	7.358e-1	5.075e-1	False
hsa-miR-125a-5p	ENO1	RNA degradation	7.358e-1	5.075e-1	False
hsa-miR-125a-5p	PAN2	RNA degradation	7.358e-1	5.075e-1	False
hsa-miR-149-5p	BTG2	RNA degradation	7.358e-1	5.075e-1	False
hsa-miR-149-5p	PABPC1	RNA degradation	7.358e-1	5.075e-1	False
hsa-miR-149-5p	PABPC3	RNA degradation	7.358e-1	5.075e-1	False
hsa-miR-149-5p	PAN2	RNA degradation	7.358e-1	5.075e-1	False
hsa-miR-532-5p	HSPA9	RNA degradation	7.358e-1	5.075e-1	False
[truncated: 14,058 more rows]
