# Supplementary material for: Downregulation of miR-181b-5p Inhibits the Viability, Migration, and Glycolysis of Gallbladder Cancer by Upregulating PDHX Under Hypoxia
Source: Front Oncol. 2021 Aug 16;11:683725. doi: 10.3389/fonc.2021.683725 (PMC8415503; doi:10.3389/fonc.2021.683725)
Supplement: Supplementary file 3 [file DataSheet_1.zip › RNA seq raw data/mirPath Analysis/A vs B_up miRNA dn Gene/GeneNet/Node.txt]

Id	Class
hsa-miR-455-3p	miRNA
DLD	gene
GALM	gene
PFKP	gene
hsa-miR-125a-5p	miRNA
ALDH1A3	gene
ENO1	gene
HK2	gene
TPI1	gene
hsa-miR-149-5p	miRNA
GAPDH	gene
GPI	gene
PFKL	gene
hsa-miR-30b-5p	miRNA
PGM1	gene
hsa-miR-181a-5p	miRNA
BPGM	gene
hsa-miR-378b	miRNA
DLAT	gene
hsa-miR-29b-2-5p	miRNA
GAPDH	gene
hsa-miR-23b-3p	miRNA
ALDOA	gene
GAPDH	gene
HK1	gene
hsa-miR-181b-5p	miRNA
PDHX	gene
hsa-miR-222-3p	miRNA
ENO1	gene
PKM	gene
hsa-miR-328	miRNA
ACSS2	gene
PGM2	gene
hsa-miR-330-3p	miRNA
HK2	gene
PKM	gene
hsa-miR-342-3p	miRNA
IDH3B	gene
hsa-miR-425-3p	miRNA
MDH2	gene
hsa-miR-455-3p	miRNA
DLD	gene
hsa-miR-125a-5p	miRNA
DLST	gene
PC	gene
hsa-miR-149-5p	miRNA
ACLY	gene
hsa-miR-532-5p	miRNA
MDH2	gene
hsa-miR-30b-5p	miRNA
IDH1	gene
SUCLG2	gene
hsa-miR-378b	miRNA
DLAT	gene
hsa-miR-23b-3p	miRNA
CS	gene
IDH1	gene
hsa-miR-181b-5p	miRNA
PDHX	gene
hsa-miR-222-3p	miRNA
MDH2	gene
SDHA	gene
hsa-miR-500a-5p	miRNA
ACO2	gene
hsa-miR-330-3p	miRNA
DLST	gene
hsa-miR-455-3p	miRNA
PFKP	gene
hsa-miR-149-5p	miRNA
GPI	gene
PFKL	gene
PRPS2	gene
TKT	gene
hsa-miR-30b-5p	miRNA
H6PD	gene
PGM1	gene
hsa-miR-181a-5p	miRNA
PGD	gene
hsa-miR-23b-3p	miRNA
ALDOA	gene
RPIA	gene
hsa-miR-222-3p	miRNA
DERA	gene
hsa-miR-328	miRNA
PGM2	gene
hsa-miR-455-3p	miRNA
MTMR1	gene
MTMR6	gene
PFKP	gene
hsa-miR-125a-5p	miRNA
HK2	gene
PMM2	gene
TPI1	gene
hsa-miR-149-5p	miRNA
MPI	gene
PFKFB4	gene
PFKL	gene
hsa-miR-181a-5p	miRNA
PFKFB2	gene
PHPT1	gene
hsa-miR-23b-3p	miRNA
ALDOA	gene
HK1	gene
PFKFB4	gene
hsa-miR-146b-3p	miRNA
PFKFB4	gene
hsa-miR-222-3p	miRNA
FPGT	gene
hsa-miR-330-3p	miRNA
HK2	gene
PFKFB3	gene
hsa-miR-455-3p	miRNA
PFKP	gene
hsa-miR-125a-5p	miRNA
B4GALT1	gene
GANC	gene
HK2	gene
hsa-miR-149-5p	miRNA
PFKL	gene
hsa-miR-30b-5p	miRNA
PGM1	gene
hsa-miR-181a-5p	miRNA
B4GALT1	gene
GALK2	gene
hsa-miR-23b-3p	miRNA
HK1	gene
hsa-miR-181b-5p	miRNA
B4GALT1	gene
GALK2	gene
hsa-miR-146b-3p	miRNA
GALT	gene
hsa-miR-328	miRNA
PGM2	gene
hsa-miR-330-3p	miRNA
B4GALT1	gene
HK2	gene
MGAM	gene
hsa-miR-125a-5p	miRNA
ACACB	gene
hsa-miR-149-5p	miRNA
MCAT	gene
hsa-miR-205-5p	miRNA
ACACB	gene
hsa-miR-222-3p	miRNA
ACACA	gene
FASN	gene
hsa-miR-330-3p	miRNA
MCAT	gene
hsa-miR-455-3p	miRNA
ELOVL1	gene
hsa-miR-125a-5p	miRNA
ELOVL1	gene
ELOVL4	gene
ELOVL6	gene
PPT1	gene
hsa-miR-30b-5p	miRNA
ELOVL4	gene
ELOVL5	gene
hsa-miR-188-5p	miRNA
ELOVL6	gene
hsa-miR-23b-3p	miRNA
ELOVL2	gene
ELOVL3	gene
ELOVL6	gene
hsa-miR-181a-5p	miRNA
ACSL1	gene
CPT1A	gene
hsa-miR-188-5p	miRNA
ACSL3	gene
CPT1A	gene
hsa-miR-23b-3p	miRNA
ACAT1	gene
hsa-miR-181b-5p	miRNA
ACSL1	gene
CPT1A	gene
hsa-miR-205-5p	miRNA
ACSL1	gene
ACSL4	gene
hsa-miR-500a-5p	miRNA
ACSL3	gene
hsa-miR-874	miRNA
BDH1	gene
hsa-miR-125a-5p	miRNA
BDH1	gene
hsa-miR-23b-3p	miRNA
ACAT1	gene
hsa-miR-500a-5p	miRNA
HMGCS1	gene
hsa-miR-885-5p	miRNA
SOAT1	gene
hsa-miR-125a-5p	miRNA
CYP24A1	gene
LIPA	gene
hsa-miR-149-5p	miRNA
FDFT1	gene
hsa-miR-532-5p	miRNA
DHCR24	gene
hsa-miR-30b-5p	miRNA
CYP24A1	gene
hsa-miR-345-5p	miRNA
DHCR24	gene
hsa-miR-205-5p	miRNA
DHCR24	gene
hsa-miR-222-3p	miRNA
CYP7A1	gene
hsa-miR-500a-5p	miRNA
SCP2	gene
hsa-miR-125a-5p	miRNA
TAT	gene
hsa-miR-330-3p	miRNA
VKORC1	gene
hsa-miR-30b-5p	miRNA
COMT	gene
hsa-miR-181a-5p	miRNA
HSD17B3	gene
hsa-miR-205-5p	miRNA
STS	gene
hsa-miR-222-3p	miRNA
CYP7A1	gene
hsa-miR-885-5p	miRNA
ATP6V1C2	gene
hsa-miR-489	miRNA
ATP5F1	gene
hsa-miR-455-3p	miRNA
ATP6AP1	gene
ND1	gene
ND4	gene
NDUFS7	gene
hsa-miR-125a-5p	miRNA
ATP5G2	gene
ATP5J2	gene
ND6	gene
NDUFB6	gene
hsa-miR-149-5p	miRNA
ATP5A1	gene
ATP5G2	gene
COX1	gene
COX10	gene
ND6	gene
hsa-miR-30b-5p	miRNA
ATP5C1	gene
hsa-miR-181a-5p	miRNA
ATP6V0E1	gene
ND2	gene
hsa-miR-210	miRNA
NDUFA4	gene
hsa-miR-23b-3p	miRNA
ATP5A1	gene
ATP6V1B2	gene
ATP6V1C1	gene
ATP6V1E1	gene
COX1	gene
COX15	gene
NDUFA3	gene
UQCRC2	gene
hsa-miR-125b-2-3p	miRNA
NDUFS7	gene
hsa-miR-181b-5p	miRNA
ATP6	gene
hsa-miR-345-5p	miRNA
ATP6V1B2	gene
hsa-miR-339-3p	miRNA
ATP5B	gene
hsa-miR-205-5p	miRNA
COX11	gene
NDUFA4	gene
hsa-miR-222-3p	miRNA
SDHA	gene
hsa-miR-330-3p	miRNA
UQCRB	gene
hsa-miR-874	miRNA
ADCY6	gene
POLD4	gene
hsa-miR-342-3p	miRNA
GART	gene
GDA	gene
RRM2	gene
hsa-miR-885-5p	miRNA
NT5C2	gene
hsa-miR-489	miRNA
PDE1B	gene
hsa-miR-455-3p	miRNA
ADCY1	gene
NUDT16	gene
POLR2B	gene
hsa-miR-532-3p	miRNA
PDE4D	gene
PDE7A	gene
POLR2H	gene
hsa-miR-125a-5p	miRNA
ADCY1	gene
ENTPD1	gene
ENTPD3	gene
ENTPD4	gene
HDDC3	gene
NME2	gene
PDE7A	gene
PPAT	gene
hsa-miR-149-5p	miRNA
ADCY1	gene
PDE1A	gene
PDE1B	gene
POLD3	gene
POLR1E	gene
POLR2E	gene
POLR3D	gene
PRPS2	gene
hsa-miR-30b-5p	miRNA
GDA	gene
GUCY2C	gene
IMPDH2	gene
NT5E	gene
PDE4D	gene
PDE5A	gene
PDE7A	gene
PGM1	gene
POLR1D	gene
POLR3G	gene
hsa-miR-181a-5p	miRNA
ADCY1	gene
ADCY9	gene
ENPP1	gene
ENTPD6	gene
PDE5A	gene
POLA1	gene
hsa-miR-188-5p	miRNA
PDE4A	gene
hsa-miR-378b	miRNA
PDE1B	gene
hsa-miR-23b-3p	miRNA
ADCY1	gene
ENTPD5	gene
IMPDH2	gene
PDE4B	gene
PDE7A	gene
hsa-miR-181b-5p	miRNA
ADCY1	gene
ADCY9	gene
ENPP1	gene
ENTPD6	gene
PDE5A	gene
POLA1	gene
hsa-miR-345-5p	miRNA
ADCY6	gene
hsa-miR-205-5p	miRNA
PDE3B	gene
hsa-miR-222-3p	miRNA
PKM	gene
POLD2	gene
POLE	gene
PRUNE	gene
hsa-miR-500a-5p	miRNA
DCK	gene
hsa-miR-328	miRNA
PGM2	gene
hsa-miR-330-3p	miRNA
ADCY9	gene
ADK	gene
PDE1B	gene
PDE3B	gene
PDE5A	gene
PDE7B	gene
PKM	gene
RRM2B	gene
hsa-miR-874	miRNA
POLD4	gene
hsa-miR-342-3p	miRNA
RRM2	gene
hsa-miR-885-5p	miRNA
NT5C2	gene
hsa-miR-455-3p	miRNA
CAD	gene
POLR2B	gene
hsa-miR-532-3p	miRNA
POLR2H	gene
hsa-miR-125a-5p	miRNA
ENTPD1	gene
ENTPD3	gene
ENTPD4	gene
NME2	gene
TXNRD1	gene
hsa-miR-149-5p	miRNA
POLD3	gene
POLR1E	gene
POLR2E	gene
POLR3D	gene
hsa-miR-30b-5p	miRNA
NT5E	gene
POLR1D	gene
POLR3G	gene
hsa-miR-181a-5p	miRNA
AK3	gene
ENTPD6	gene
POLA1	gene
hsa-miR-29b-2-5p	miRNA
CMPK1	gene
hsa-miR-23b-3p	miRNA
ENTPD5	gene
TK2	gene
TXNRD1	gene
hsa-miR-181b-5p	miRNA
AK3	gene
ENTPD6	gene
POLA1	gene
hsa-miR-205-5p	miRNA
CTPS2	gene
TXNRD1	gene
hsa-miR-222-3p	miRNA
POLD2	gene
POLE	gene
hsa-miR-500a-5p	miRNA
DCK	gene
TXNRD1	gene
hsa-miR-330-3p	miRNA
CMPK1	gene
RRM2B	gene
hsa-miR-342-3p	miRNA
GOT2	gene
hsa-miR-455-3p	miRNA
CAD	gene
hsa-miR-125a-5p	miRNA
GLS	gene
PPAT	gene
hsa-miR-149-5p	miRNA
GFPT2	gene
GLUL	gene
hsa-miR-30b-5p	miRNA
GFPT2	gene
GLUD1	gene
hsa-miR-181a-5p	miRNA
GAD2	gene
GFPT1	gene
GLS	gene
GOT2	gene
hsa-miR-378b	miRNA
GLS	gene
hsa-miR-23b-5p	miRNA
GLS	gene
hsa-miR-23b-3p	miRNA
GLS	gene
hsa-miR-181b-5p	miRNA
GAD2	gene
GFPT1	gene
GLS	gene
GOT2	gene
hsa-miR-330-3p	miRNA
GFPT1	gene
hsa-miR-874	miRNA
GLDC	gene
hsa-miR-342-3p	miRNA
PSAT1	gene
hsa-miR-455-3p	miRNA
DLD	gene
hsa-miR-149-5p	miRNA
CBS	gene
SHMT2	gene
hsa-miR-30b-5p	miRNA
GATM	gene
GLDC	gene
hsa-miR-181a-5p	miRNA
BPGM	gene
hsa-miR-330-3p	miRNA
ALAS2	gene
hsa-miR-342-3p	miRNA
DNMT1	gene
GOT2	gene
hsa-miR-425-3p	miRNA
MDH2	gene
hsa-miR-455-3p	miRNA
SRM	gene
hsa-miR-125a-5p	miRNA
MAT2A	gene
TAT	gene
hsa-miR-149-5p	miRNA
CBS	gene
DNMT1	gene
SMS	gene
hsa-miR-532-5p	miRNA
MDH2	gene
hsa-miR-30b-5p	miRNA
DNMT1	gene
DNMT3A	gene
MAT2A	gene
hsa-miR-181a-5p	miRNA
GOT2	gene
hsa-miR-29b-2-5p	miRNA
MAT2A	gene
hsa-miR-23b-3p	miRNA
MAT2A	gene
SMS	gene
hsa-miR-181b-5p	miRNA
GOT2	gene
hsa-miR-492	miRNA
MAT2A	gene
hsa-miR-222-3p	miRNA
MAT2A	gene
MDH2	gene
hsa-miR-328	miRNA
DNMT3A	gene
hsa-miR-330-3p	miRNA
MAT2A	gene
MAT2B	gene
hsa-miR-455-3p	miRNA
DLD	gene
hsa-miR-23b-3p	miRNA
ACAT1	gene
AUH	gene
hsa-miR-500a-5p	miRNA
BCAT1	gene
HMGCS1	gene
hsa-miR-500a-5p	miRNA
BCAT1	gene
hsa-miR-342-3p	miRNA
NSD1	gene
SETD7	gene
SUV420H1	gene
hsa-miR-455-3p	miRNA
SUV39H1	gene
hsa-miR-532-3p	miRNA
ASH1L	gene
COLGALT1	gene
hsa-miR-125a-5p	miRNA
DLST	gene
SUV39H1	gene
SUV420H2	gene
hsa-miR-149-5p	miRNA
NSD1	gene
PLOD1	gene
hsa-miR-30b-5p	miRNA
SETD1B	gene
SETD7	gene
SUV39H2	gene
hsa-miR-181a-5p	miRNA
WHSC1	gene
hsa-miR-188-5p	miRNA
WHSC1	gene
hsa-miR-29b-2-5p	miRNA
SETD8	gene
hsa-miR-23b-3p	miRNA
ACAT1	gene
NSD1	gene
PLOD1	gene
SETD1B	gene
SETD2	gene
SETD8	gene
WHSC1	gene
hsa-miR-181b-5p	miRNA
WHSC1	gene
hsa-miR-205-5p	miRNA
WHSC1	gene
WHSC1L1	gene
hsa-miR-222-3p	miRNA
KMT2D	gene
SETD1B	gene
hsa-miR-330-3p	miRNA
DLST	gene
NSD1	gene
WHSC1L1	gene
hsa-miR-342-3p	miRNA
GOT2	gene
hsa-miR-455-3p	miRNA
SAT1	gene
SRM	gene
hsa-miR-125a-5p	miRNA
GLS	gene
hsa-miR-149-5p	miRNA
GLUL	gene
SMS	gene
hsa-miR-30b-5p	miRNA
GATM	gene
GLUD1	gene
P4HA1	gene
P4HA2	gene
hsa-miR-181a-5p	miRNA
GLS	gene
GOT2	gene
hsa-miR-378b	miRNA
GLS	gene
hsa-miR-23b-5p	miRNA
GLS	gene
PRODH	gene
hsa-miR-23b-3p	miRNA
GLS	gene
SMS	gene
hsa-miR-181b-5p	miRNA
GLS	gene
GOT2	gene
hsa-miR-330-3p	miRNA
CARNS1	gene
hsa-miR-125a-5p	miRNA
ALDH1A3	gene
hsa-miR-125b-2-3p	miRNA
HDC	gene
hsa-miR-330-3p	miRNA
CARNS1	gene
hsa-miR-342-3p	miRNA
GOT2	gene
hsa-miR-125a-5p	miRNA
ALDH1A3	gene
TAT	gene
hsa-miR-30b-5p	miRNA
COMT	gene
hsa-miR-181a-5p	miRNA
GOT2	gene
hsa-miR-181b-5p	miRNA
GOT2	gene
hsa-miR-342-3p	miRNA
GOT2	gene
hsa-miR-125a-5p	miRNA
ALDH1A3	gene
TAT	gene
hsa-miR-181a-5p	miRNA
GOT2	gene
hsa-miR-181b-5p	miRNA
GOT2	gene
hsa-miR-30b-5p	miRNA
CAT	gene
hsa-miR-23b-3p	miRNA
ACAT1	gene
hsa-miR-125b-2-3p	miRNA
IDO2	gene
hsa-miR-181b-5p	miRNA
CAT	gene
hsa-miR-342-3p	miRNA
GOT2	gene
hsa-miR-125a-5p	miRNA
TAT	gene
hsa-miR-181a-5p	miRNA
GOT2	gene
hsa-miR-181b-5p	miRNA
GOT2	gene
hsa-miR-455-3p	miRNA
SRM	gene
hsa-miR-125a-5p	miRNA
ALDH1A3	gene
hsa-miR-149-5p	miRNA
SMS	gene
hsa-miR-181a-5p	miRNA
GAD2	gene
hsa-miR-23b-3p	miRNA
SMS	gene
hsa-miR-181b-5p	miRNA
GAD2	gene
hsa-miR-330-3p	miRNA
CARNS1	gene
hsa-miR-139-3p	miRNA
GGT7	gene
hsa-miR-125a-5p	miRNA
GGT7	gene
hsa-miR-30b-5p	miRNA
ADO	gene
CSAD	gene
hsa-miR-181a-5p	miRNA
ADO	gene
GAD2	gene
hsa-miR-181b-5p	miRNA
ADO	gene
GAD2	gene
hsa-miR-125a-5p	miRNA
TXNRD1	gene
hsa-miR-149-5p	miRNA
MARS2	gene
hsa-miR-23b-3p	miRNA
TXNRD1	gene
hsa-miR-205-5p	miRNA
TXNRD1	gene
hsa-miR-222-3p	miRNA
MARS	gene
hsa-miR-500a-5p	miRNA
TXNRD1	gene
hsa-miR-139-3p	miRNA
GGT7	gene
hsa-miR-125a-5p	miRNA
GGT7	gene
hsa-miR-149-5p	miRNA
SHMT2	gene
hsa-miR-125a-5p	miRNA
GLS	gene
hsa-miR-30b-5p	miRNA
GLUD1	gene
hsa-miR-181a-5p	miRNA
GLS	gene
hsa-miR-378b	miRNA
GLS	gene
hsa-miR-23b-5p	miRNA
GLS	gene
hsa-miR-23b-3p	miRNA
GLS	gene
hsa-miR-181b-5p	miRNA
GLS	gene
hsa-miR-342-3p	miRNA
RRM2	gene
hsa-miR-139-3p	miRNA
GGT7	gene
hsa-miR-455-3p	miRNA
SRM	gene
hsa-miR-125a-5p	miRNA
ANPEP	gene
GGCT	gene
GGT7	gene
hsa-miR-149-5p	miRNA
SMS	gene
hsa-miR-30b-5p	miRNA
GCLC	gene
IDH1	gene
hsa-miR-181a-5p	miRNA
GSTM2	gene
PGD	gene
TXNDC12	gene
hsa-miR-29b-2-5p	miRNA
GPX7	gene
hsa-miR-23b-3p	miRNA
IDH1	gene
SMS	gene
hsa-miR-181b-5p	miRNA
TXNDC12	gene
hsa-miR-146b-3p	miRNA
ANPEP	gene
hsa-miR-330-3p	miRNA
RRM2B	gene
hsa-miR-455-3p	miRNA
AGL	gene
hsa-miR-125a-5p	miRNA
GANC	gene
HK2	gene
hsa-miR-149-5p	miRNA
GPI	gene
hsa-miR-532-5p	miRNA
AGL	gene
hsa-miR-30b-5p	miRNA
PGM1	gene
PGM2L1	gene
hsa-miR-181a-5p	miRNA
ENPP1	gene
hsa-miR-23b-3p	miRNA
HK1	gene
hsa-miR-181b-5p	miRNA
ENPP1	gene
hsa-miR-328	miRNA
PGM2	gene
hsa-miR-330-3p	miRNA
HK2	gene
MGAM	gene
hsa-miR-342-3p	miRNA
FUT8	gene
hsa-miR-885-5p	miRNA
MAN1C1	gene
hsa-miR-489	miRNA
B4GALT3	gene
hsa-miR-455-3p	miRNA
B4GALT3	gene
hsa-miR-532-3p	miRNA
DDOST	gene
hsa-miR-125a-5p	miRNA
B4GALT1	gene
MAN1B1	gene
ST6GAL1	gene
hsa-miR-149-5p	miRNA
MAN2A1	gene
hsa-miR-30b-5p	miRNA
ALG9	gene
DOLPP1	gene
MAN1A2	gene
MAN1B1	gene
TUSC3	gene
hsa-miR-181a-5p	miRNA
B4GALT1	gene
GANAB	gene
MGAT5	gene
MOGS	gene
TUSC3	gene
hsa-miR-188-5p	miRNA
MGAT3	gene
hsa-miR-23b-3p	miRNA
ALG6	gene
GANAB	gene
MOGS	gene
RPN2	gene
hsa-miR-181b-5p	miRNA
B4GALT1	gene
GANAB	gene
MOGS	gene
TUSC3	gene
hsa-miR-345-5p	miRNA
MAN2A2	gene
hsa-miR-205-5p	miRNA
MGAT4A	gene
hsa-miR-222-3p	miRNA
ALG3	gene
GANAB	gene
MGAT4B	gene
hsa-miR-328	miRNA
MAN1C1	gene
STT3A	gene
hsa-miR-330-3p	miRNA
B4GALT1	gene
MAN1A2	gene
hsa-miR-455-3p	miRNA
GBA2	gene
hsa-miR-125a-5p	miRNA
NEU1	gene
hsa-miR-23b-3p	miRNA
FUCA1	gene
NEU1	gene
hsa-miR-205-5p	miRNA
NEU1	gene
hsa-miR-532-3p	miRNA
B4GALT5	gene
hsa-miR-125a-5p	miRNA
GALNT14	gene
GALNT7	gene
GCNT1	gene
hsa-miR-30b-5p	miRNA
GALNT1	gene
GALNT2	gene
GALNT3	gene
GALNT7	gene
hsa-miR-181a-5p	miRNA
C1GALT1	gene
GALNT1	gene
GALNT4	gene
GCNT1	gene
hsa-miR-23b-3p	miRNA
GALNT12	gene
hsa-miR-125b-2-3p	miRNA
GALNT7	gene
hsa-miR-181b-5p	miRNA
C1GALT1	gene
GALNT1	gene
GALNT4	gene
hsa-miR-345-5p	miRNA
GALNTL6	gene
hsa-miR-205-5p	miRNA
B4GALT5	gene
hsa-miR-500a-5p	miRNA
GALNT1	gene
hsa-miR-330-3p	miRNA
GALNT7	gene
hsa-miR-342-3p	miRNA
GXYLT1	gene
hsa-miR-489	miRNA
B4GALT3	gene
hsa-miR-455-3p	miRNA
B3GAT1	gene
B4GALT3	gene
hsa-miR-532-3p	miRNA
COLGALT1	gene
hsa-miR-125a-5p	miRNA
B4GALT1	gene
FUT4	gene
LFNG	gene
OGT	gene
ST6GAL1	gene
hsa-miR-149-5p	miRNA
B3GAT1	gene
hsa-miR-30b-5p	miRNA
FUT4	gene
GXYLT1	gene
hsa-miR-181a-5p	miRNA
B4GALT1	gene
GXYLT1	gene
LFNG	gene
OGT	gene
hsa-miR-200a-5p	miRNA
OGT	gene
hsa-miR-23b-3p	miRNA
CHST10	gene
FUT4	gene
GXYLT1	gene
hsa-miR-181b-5p	miRNA
B4GALT1	gene
OGT	gene
hsa-miR-345-5p	miRNA
LFNG	gene
hsa-miR-205-5p	miRNA
GXYLT1	gene
MFNG	gene
hsa-miR-222-3p	miRNA
POMGNT1	gene
hsa-miR-328	miRNA
ST3GAL3	gene
hsa-miR-330-3p	miRNA
B4GALT1	gene
hsa-miR-455-3p	miRNA
GNPNAT1	gene
PGM3	gene
hsa-miR-125a-5p	miRNA
HK2	gene
NPL	gene
PGM3	gene
PMM2	gene
hsa-miR-149-5p	miRNA
GFPT2	gene
GPI	gene
MPI	gene
hsa-miR-30b-5p	miRNA
GFPT2	gene
GNPDA1	gene
PGM1	gene
PGM3	gene
hsa-miR-181a-5p	miRNA
GALK2	gene
GFPT1	gene
hsa-miR-378b	miRNA
CHIT1	gene
hsa-miR-23b-3p	miRNA
GNPDA1	gene
HK1	gene
hsa-miR-181b-5p	miRNA
GALK2	gene
GFPT1	gene
hsa-miR-146b-3p	miRNA
GALT	gene
hsa-miR-222-3p	miRNA
FPGT	gene
hsa-miR-328	miRNA
PGM2	gene
hsa-miR-330-3p	miRNA
GFPT1	gene
HK2	gene
hsa-miR-125a-5p	miRNA
HK2	gene
hsa-miR-23b-3p	miRNA
HK1	gene
hsa-miR-330-3p	miRNA
HK2	gene
hsa-miR-342-3p	miRNA
IDS	gene
hsa-miR-181a-5p	miRNA
IDS	gene
hsa-miR-23b-3p	miRNA
ARSB	gene
GNS	gene
hsa-miR-345-5p	miRNA
IDS	gene
hsa-miR-455-3p	miRNA
CHST11	gene
hsa-miR-149-5p	miRNA
CSGALNACT2	gene
hsa-miR-532-5p	miRNA
UST	gene
hsa-miR-29b-2-5p	miRNA
CHSY1	gene
hsa-miR-23b-3p	miRNA
CHST11	gene
CHST7	gene
CHSY3	gene
hsa-miR-222-3p	miRNA
CHSY1	gene
hsa-miR-328	miRNA
CHST7	gene
hsa-miR-342-3p	miRNA
FUT8	gene
hsa-miR-489	miRNA
B4GALT3	gene
hsa-miR-455-3p	miRNA
B4GALT3	gene
hsa-miR-125a-5p	miRNA
B4GALT1	gene
hsa-miR-30b-5p	miRNA
CHST1	gene
CHST2	gene
hsa-miR-181a-5p	miRNA
B4GALT1	gene
hsa-miR-23b-3p	miRNA
B3GNT1	gene
hsa-miR-181b-5p	miRNA
B4GALT1	gene
hsa-miR-328	miRNA
ST3GAL3	gene
hsa-miR-330-3p	miRNA
B4GALT1	gene
hsa-miR-489	miRNA
HS6ST3	gene
hsa-miR-149-5p	miRNA
EXT1	gene
NDST1	gene
hsa-miR-30b-5p	miRNA
EXTL2	gene
GLCE	gene
hsa-miR-181a-5p	miRNA
HS2ST1	gene
HS3ST3A1	gene
HS6ST1	gene
hsa-miR-23b-5p	miRNA
NDST1	gene
hsa-miR-23b-3p	miRNA
GLCE	gene
HS6ST2	gene
HS6ST3	gene
NDST1	gene
hsa-miR-181b-5p	miRNA
HS2ST1	gene
HS3ST3A1	gene
HS6ST1	gene
HS6ST3	gene
hsa-miR-492	miRNA
NDST1	gene
hsa-miR-205-5p	miRNA
HS3ST1	gene
hsa-miR-222-3p	miRNA
NDST3	gene
hsa-miR-500a-5p	miRNA
EXTL3	gene
hsa-miR-149-5p	miRNA
AGPAT3	gene
AGPAT6	gene
GPAT2	gene
PPAP2B	gene
hsa-miR-30b-5p	miRNA
DGKD	gene
DGKZ	gene
LCLAT1	gene
MBOAT1	gene
hsa-miR-181a-5p	miRNA
AGPAT1	gene
LCLAT1	gene
MBOAT1	gene
MBOAT2	gene
PPAP2B	gene
hsa-miR-29b-2-5p	miRNA
LPL	gene
hsa-miR-23b-3p	miRNA
AGPAT9	gene
hsa-miR-181b-5p	miRNA
AGPAT1	gene
LCLAT1	gene
MBOAT1	gene
MBOAT2	gene
hsa-miR-205-5p	miRNA
AGPAT6	gene
hsa-miR-222-3p	miRNA
DGKE	gene
hsa-miR-328	miRNA
AGPAT1	gene
hsa-miR-330-3p	miRNA
GPAM	gene
hsa-miR-874	miRNA
INPP5B	gene
hsa-miR-489	miRNA
ITPK1	gene
hsa-miR-455-3p	miRNA
PIP4K2C	gene
PLCD4	gene
hsa-miR-532-3p	miRNA
INPP5A	gene
PI4KB	gene
PIP5K1A	gene
hsa-miR-214-5p	miRNA
PLCB4	gene
hsa-miR-125a-5p	miRNA
IMPAD1	gene
IPMK	gene
PI4K2B	gene
PIK3C2B	gene
PIP5KL1	gene
TPI1	gene
hsa-miR-149-5p	miRNA
PI4K2A	gene
PIK3C3	gene
PIP4K2B	gene
hsa-miR-532-5p	miRNA
PTEN	gene
hsa-miR-30b-5p	miRNA
ITPK1	gene
MINPP1	gene
PI4K2B	gene
PIK3CD	gene
PIP4K2A	gene
PIP4K2B	gene
PLCG1	gene
hsa-miR-181a-5p	miRNA
INPP5A	gene
INPP5E	gene
IPPK	gene
PI4K2A	gene
PI4K2B	gene
PIK3C2A	gene
PIP4K2B	gene
PTEN	gene
hsa-miR-188-5p	miRNA
PIP4K2A	gene
PTEN	gene
hsa-miR-23b-3p	miRNA
INPP4A	gene
INPP5A	gene
IPPK	gene
MTM1	gene
PI4KB	gene
PIK3C2A	gene
PIKFYVE	gene
PIP4K2B	gene
PLCB4	gene
PTEN	gene
SYNJ1	gene
hsa-miR-125b-2-3p	miRNA
PLCB1	gene
hsa-miR-181b-5p	miRNA
INPP5A	gene
INPP5E	gene
IPPK	gene
PI4K2A	gene
PI4K2B	gene
PIK3C2A	gene
PIP4K2B	gene
PTEN	gene
hsa-miR-345-5p	miRNA
CDIPT	gene
PIP4K2C	gene
hsa-miR-146b-3p	miRNA
PIK3C2B	gene
hsa-miR-205-5p	miRNA
INPP4A	gene
INPPL1	gene
PLCB1	gene
PTEN	gene
hsa-miR-222-3p	miRNA
PIP5K1A	gene
PTEN	gene
hsa-miR-328	miRNA
PLCB1	gene
hsa-miR-330-3p	miRNA
IMPAD1	gene
ITPK1	gene
MTM1	gene
PLCB1	gene
hsa-miR-149-5p	miRNA
PIGB	gene
hsa-miR-30b-5p	miRNA
PIGA	gene
PIGX	gene
hsa-miR-181a-5p	miRNA
PGAP1	gene
hsa-miR-23b-3p	miRNA
PIGS	gene
PIGX	gene
hsa-miR-222-3p	miRNA
PIGQ	gene
hsa-miR-500a-5p	miRNA
PIGM	gene
hsa-miR-328	miRNA
PIGA	gene
PIGU	gene
hsa-miR-874	miRNA
CHKB	gene
PLA2G4C	gene
hsa-miR-489	miRNA
ETNK1	gene
hsa-miR-455-3p	miRNA
GPD2	gene
PNPLA6	gene
TAZ	gene
hsa-miR-532-3p	miRNA
ETNK2	gene
LPCAT3	gene
PISD	gene
hsa-miR-125a-5p	miRNA
ACHE	gene
LPCAT4	gene
LYPLA1	gene
LYPLA2	gene
PLA2G4F	gene
TAZ	gene
hsa-miR-149-5p	miRNA
AGPAT3	gene
AGPAT6	gene
GPAT2	gene
PPAP2B	gene
hsa-miR-30b-5p	miRNA
CHAT	gene
CHKA	gene
DGKD	gene
DGKZ	gene
LCLAT1	gene
LPGAT1	gene
MBOAT1	gene
hsa-miR-181a-5p	miRNA
AGPAT1	gene
CDS2	gene
EPT1	gene
ETNK1	gene
GPD1L	gene
GPD2	gene
LCLAT1	gene
LPCAT1	gene
LPCAT2	gene
LPGAT1	gene
MBOAT1	gene
MBOAT2	gene
PLA2G4C	gene
PPAP2B	gene
hsa-miR-188-5p	miRNA
PCYT1B	gene
hsa-miR-210	miRNA
GPD1L	gene
hsa-miR-23b-3p	miRNA
AGPAT9	gene
CEPT1	gene
ETNK1	gene
LYPLA1	gene
hsa-miR-181b-5p	miRNA
AGPAT1	gene
CDS2	gene
EPT1	gene
GPD1L	gene
GPD2	gene
LCLAT1	gene
LPCAT1	gene
LPCAT2	gene
LPGAT1	gene
MBOAT1	gene
MBOAT2	gene
hsa-miR-345-5p	miRNA
CDIPT	gene
hsa-miR-205-5p	miRNA
AGPAT6	gene
ETNK1	gene
LPCAT1	gene
hsa-miR-222-3p	miRNA
DGKE	gene
PTDSS2	gene
hsa-miR-500a-5p	miRNA
PLA2G12A	gene
hsa-miR-328	miRNA
AGPAT1	gene
hsa-miR-330-3p	miRNA
CDS2	gene
EPT1	gene
ETNK1	gene
GPAM	gene
PCYT1B	gene
PLA2G12A	gene
hsa-miR-874	miRNA
PLA2G4C	gene
hsa-miR-532-3p	miRNA
PAFAH1B2	gene
hsa-miR-125a-5p	miRNA
LPCAT4	gene
PAFAH1B1	gene
PLA2G4F	gene
hsa-miR-149-5p	miRNA
PPAP2B	gene
hsa-miR-30b-5p	miRNA
PAFAH1B2	gene
hsa-miR-181a-5p	miRNA
EPT1	gene
LPCAT1	gene
LPCAT2	gene
PAFAH1B1	gene
PAFAH1B2	gene
PLA2G4C	gene
PPAP2B	gene
hsa-miR-188-5p	miRNA
PAFAH1B1	gene
hsa-miR-23b-3p	miRNA
CEPT1	gene
hsa-miR-125b-2-3p	miRNA
PAFAH1B1	gene
hsa-miR-181b-5p	miRNA
EPT1	gene
LPCAT1	gene
LPCAT2	gene
PAFAH1B1	gene
PAFAH1B2	gene
hsa-miR-205-5p	miRNA
LPCAT1	gene
PAFAH1B1	gene
hsa-miR-222-3p	miRNA
AGPS	gene
hsa-miR-500a-5p	miRNA
PLA2G12A	gene
hsa-miR-330-3p	miRNA
EPT1	gene
PAFAH1B1	gene
PLA2G12A	gene
hsa-miR-874	miRNA
PLA2G4C	gene
hsa-miR-139-3p	miRNA
GGT7	gene
hsa-miR-125a-5p	miRNA
GGT7	gene
PLA2G4F	gene
hsa-miR-149-5p	miRNA
PTGIS	gene
hsa-miR-181a-5p	miRNA
PLA2G4C	gene
PTGS2	gene
hsa-miR-29b-2-5p	miRNA
GPX7	gene
hsa-miR-500a-5p	miRNA
PLA2G12A	gene
hsa-miR-330-3p	miRNA
PLA2G12A	gene
hsa-miR-874	miRNA
PLA2G4C	gene
hsa-miR-125a-5p	miRNA
PLA2G4F	gene
hsa-miR-181a-5p	miRNA
PLA2G4C	gene
hsa-miR-500a-5p	miRNA
PLA2G12A	gene
hsa-miR-330-3p	miRNA
PLA2G12A	gene
hsa-miR-874	miRNA
PLA2G4C	gene
hsa-miR-125a-5p	miRNA
PLA2G4F	gene
hsa-miR-181a-5p	miRNA
PLA2G4C	gene
hsa-miR-500a-5p	miRNA
PLA2G12A	gene
hsa-miR-330-3p	miRNA
PLA2G12A	gene
hsa-miR-342-3p	miRNA
SGMS2	gene
hsa-miR-455-3p	miRNA
GBA2	gene
hsa-miR-125a-5p	miRNA
ACER2	gene
NEU1	gene
SGPL1	gene
hsa-miR-149-5p	miRNA
ACER3	gene
PPAP2B	gene
SPHK2	gene
hsa-miR-30b-5p	miRNA
ACER3	gene
B4GALT6	gene
SGMS2	gene
hsa-miR-181a-5p	miRNA
ACER3	gene
PPAP2B	gene
hsa-miR-23b-3p	miRNA
NEU1	gene
hsa-miR-181b-5p	miRNA
ACER3	gene
hsa-miR-205-5p	miRNA
B4GALT6	gene
NEU1	gene
SGMS1	gene
hsa-miR-222-3p	miRNA
CERS2	gene
KDSR	gene
hsa-miR-500a-5p	miRNA
SPTLC2	gene
hsa-miR-330-3p	miRNA
KDSR	gene
hsa-miR-489	miRNA
B4GALT3	gene
hsa-miR-455-3p	miRNA
B4GALT3	gene
hsa-miR-125a-5p	miRNA
B4GALT1	gene
FUT4	gene
hsa-miR-30b-5p	miRNA
B3GNT5	gene
FUT4	gene
GCNT2	gene
hsa-miR-181a-5p	miRNA
B4GALT1	gene
GCNT2	gene
hsa-miR-23b-3p	miRNA
B3GALT2	gene
B3GNT1	gene
B3GNT5	gene
FUT4	gene
GCNT2	gene
ST8SIA1	gene
hsa-miR-181b-5p	miRNA
B4GALT1	gene
GCNT2	gene
hsa-miR-222-3p	miRNA
ST8SIA1	gene
hsa-miR-328	miRNA
ST3GAL3	gene
hsa-miR-330-3p	miRNA
B4GALT1	gene
hsa-miR-125a-5p	miRNA
NAGA	gene
hsa-miR-23b-3p	miRNA
ST8SIA1	gene
hsa-miR-222-3p	miRNA
ST8SIA1	gene
hsa-miR-885-5p	miRNA
SLC33A1	gene
hsa-miR-532-3p	miRNA
SLC33A1	gene
hsa-miR-23b-3p	miRNA
ST8SIA1	gene
hsa-miR-222-3p	miRNA
ST8SIA1	gene
hsa-miR-330-3p	miRNA
ST6GALNAC3	gene
hsa-miR-425-3p	miRNA
MDH2	gene
hsa-miR-455-3p	miRNA
DLD	gene
hsa-miR-125a-5p	miRNA
ACACB	gene
PC	gene
hsa-miR-532-5p	miRNA
MDH2	gene
hsa-miR-30b-5p	miRNA
ME1	gene
hsa-miR-181a-5p	miRNA
ACOT12	gene
hsa-miR-378b	miRNA
DLAT	gene
hsa-miR-23b-3p	miRNA
ACAT1	gene
hsa-miR-181b-5p	miRNA
PDHX	gene
hsa-miR-205-5p	miRNA
ACACB	gene
hsa-miR-222-3p	miRNA
ACACA	gene
GLO1	gene
MDH2	gene
PKM	gene
hsa-miR-328	miRNA
ACSS2	gene
hsa-miR-330-3p	miRNA
PKM	gene
hsa-miR-425-3p	miRNA
MDH2	gene
hsa-miR-489	miRNA
PGP	gene
hsa-miR-149-5p	miRNA
GLUL	gene
SHMT2	gene
hsa-miR-532-5p	miRNA
MDH2	gene
hsa-miR-30b-5p	miRNA
CAT	gene
PGP	gene
hsa-miR-23b-3p	miRNA
ACAT1	gene
CS	gene
hsa-miR-181b-5p	miRNA
CAT	gene
hsa-miR-222-3p	miRNA
MDH2	gene
hsa-miR-500a-5p	miRNA
ACO2	gene
hsa-miR-125a-5p	miRNA
ACACB	gene
hsa-miR-30b-5p	miRNA
SUCLG2	gene
hsa-miR-23b-3p	miRNA
ACAT1	gene
ACSS3	gene
hsa-miR-205-5p	miRNA
ACACB	gene
hsa-miR-222-3p	miRNA
ACACA	gene
hsa-miR-328	miRNA
ACSS2	gene
hsa-miR-874	miRNA
BDH1	gene
hsa-miR-125a-5p	miRNA
BDH1	gene
hsa-miR-181a-5p	miRNA
GAD2	gene
hsa-miR-23b-3p	miRNA
ACAT1	gene
hsa-miR-181b-5p	miRNA
GAD2	gene
hsa-miR-500a-5p	miRNA
HMGCS1	gene
hsa-miR-342-3p	miRNA
GART	gene
hsa-miR-149-5p	miRNA
MTHFR	gene
SHMT2	gene
hsa-miR-330-3p	miRNA
ALDH1L2	gene
hsa-miR-222-3p	miRNA
NFS1	gene
hsa-miR-181a-5p	miRNA
ENPP1	gene
hsa-miR-181b-5p	miRNA
ENPP1	gene
hsa-miR-342-3p	miRNA
PSAT1	gene
hsa-miR-885-5p	miRNA
NT5C2	gene
hsa-miR-125a-5p	miRNA
NNT	gene
hsa-miR-30b-5p	miRNA
NADK	gene
NT5E	gene
hsa-miR-181a-5p	miRNA
ENPP1	gene
NMNAT2	gene
NMRK2	gene
NUDT12	gene
hsa-miR-188-5p	miRNA
NMNAT3	gene
hsa-miR-200a-5p	miRNA
NMNAT2	gene
hsa-miR-181b-5p	miRNA
ENPP1	gene
NMNAT2	gene
NUDT12	gene
hsa-miR-181a-5p	miRNA
ENPP1	gene
PANK3	gene
hsa-miR-188-5p	miRNA
PANK1	gene
hsa-miR-23b-3p	miRNA
PANK2	gene
hsa-miR-181b-5p	miRNA
ENPP1	gene
hsa-miR-222-3p	miRNA
PANK3	gene
hsa-miR-500a-5p	miRNA
BCAT1	gene
hsa-miR-149-5p	miRNA
FPGS	gene
hsa-miR-222-3p	miRNA
FPGS	gene
hsa-miR-149-5p	miRNA
DHRS4L2	gene
hsa-miR-181a-5p	miRNA
CYP26B1	gene
hsa-miR-23b-3p	miRNA
ALDH1A2	gene
LRAT	gene
RDH10	gene
hsa-miR-181b-5p	miRNA
CYP26B1	gene
hsa-miR-345-5p	miRNA
RETSAT	gene
hsa-miR-330-3p	miRNA
BCMO1	gene
SDR16C5	gene
hsa-miR-149-5p	miRNA
COX10	gene
HMOX2	gene
hsa-miR-532-5p	miRNA
FECH	gene
hsa-miR-181a-5p	miRNA
HMBS	gene
hsa-miR-29b-2-5p	miRNA
UROS	gene
hsa-miR-23b-3p	miRNA
COX15	gene
CPOX	gene
hsa-miR-181b-5p	miRNA
HMBS	gene
hsa-miR-205-5p	miRNA
MMAB	gene
hsa-miR-222-3p	miRNA
UROD	gene
hsa-miR-330-3p	miRNA
ALAS2	gene
hsa-miR-874	miRNA
DHDDS	gene
hsa-miR-149-5p	miRNA
HMGCR	gene
RCE1	gene
hsa-miR-30b-5p	miRNA
PDSS1	gene
PDSS2	gene
hsa-miR-29b-2-5p	miRNA
HMGCR	gene
hsa-miR-23b-3p	miRNA
ACAT1	gene
hsa-miR-500a-5p	miRNA
HMGCS1	gene
hsa-miR-328	miRNA
DHDDS	gene
hsa-miR-330-3p	miRNA
FNTB	gene
ZMPSTE24	gene
hsa-miR-342-3p	miRNA
CA12	gene
hsa-miR-149-5p	miRNA
GLUL	gene
hsa-miR-30b-5p	miRNA
GLUD1	gene
hsa-miR-181a-5p	miRNA
CA5B	gene
hsa-miR-23b-3p	miRNA
CA2	gene
hsa-miR-181b-5p	miRNA
CA5B	gene
hsa-miR-328	miRNA
CA3	gene
hsa-miR-330-3p	miRNA
CA12	gene
CA2	gene
hsa-miR-125a-5p	miRNA
IMPAD1	gene
hsa-miR-532-5p	miRNA
CYCS	gene
hsa-miR-330-3p	miRNA
IMPAD1	gene
hsa-miR-342-3p	miRNA
HARS	gene
YARS2	gene
hsa-miR-125a-5p	miRNA
WARS	gene
hsa-miR-149-5p	miRNA
AARS2	gene
HARS	gene
MARS2	gene
YARS2	gene
hsa-miR-532-5p	miRNA
IARS2	gene
hsa-miR-30b-5p	miRNA
CARS	gene
hsa-miR-23b-3p	miRNA
AARS2	gene
WARS2	gene
hsa-miR-222-3p	miRNA
DARS2	gene
IARS	gene
MARS	gene
NARS	gene
hsa-miR-125a-5p	miRNA
ALDH1A3	gene
hsa-miR-181a-5p	miRNA
GSTM2	gene
hsa-miR-125a-5p	miRNA
ALDH1A3	gene
hsa-miR-149-5p	miRNA
FMO2	gene
hsa-miR-181a-5p	miRNA
GSTM2	gene
hsa-miR-30b-5p	miRNA
IMPDH2	gene
hsa-miR-23b-3p	miRNA
IMPDH2	gene
TK2	gene
hsa-miR-874	miRNA
FADS1	gene
hsa-miR-455-3p	miRNA
SCD	gene
hsa-miR-125a-5p	miRNA
ELOVL6	gene
hsa-miR-149-5p	miRNA
SCD	gene
hsa-miR-30b-5p	miRNA
ELOVL5	gene
hsa-miR-181a-5p	miRNA
SCD	gene
hsa-miR-188-5p	miRNA
ELOVL6	gene
hsa-miR-23b-3p	miRNA
ELOVL2	gene
ELOVL6	gene
hsa-miR-181b-5p	miRNA
SCD	gene
hsa-miR-205-5p	miRNA
SCD5	gene
hsa-miR-222-3p	miRNA
SCD5	gene
hsa-miR-874	miRNA
BDH1	gene
CHKB	gene
GLDC	gene
INPP5B	gene
PLA2G4C	gene
POLD4	gene
hsa-miR-342-3p	miRNA
DNMT1	gene
FUT8	gene
GART	gene
GDA	gene
GOT2	gene
IDH3B	gene
IDS	gene
PSAT1	gene
RRM2	gene
SGMS2	gene
hsa-miR-139-3p	miRNA
GGT7	gene
hsa-miR-885-5p	miRNA
ATP6V1C2	gene
MAN1C1	gene
NT5C2	gene
SLC33A1	gene
hsa-miR-425-3p	miRNA
MDH2	gene
hsa-miR-489	miRNA
ATP5F1	gene
B4GALT3	gene
ETNK1	gene
ITPK1	gene
PGP	gene
hsa-miR-455-3p	miRNA
AGL	gene
ATP6AP1	gene
B4GALT3	gene
CAD	gene
DLD	gene
GBA2	gene
ND1	gene
ND4	gene
NDUFS7	gene
PFKP	gene
PLCD4	gene
POLR2B	gene
SAT1	gene
SRM	gene
hsa-miR-532-3p	miRNA
DDOST	gene
ETNK2	gene
INPP5A	gene
PAFAH1B2	gene
PI4KB	gene
PIP5K1A	gene
PISD	gene
POLR2H	gene
SLC33A1	gene
hsa-miR-214-5p	miRNA
PLCB4	gene
hsa-miR-125a-5p	miRNA
ACACB	gene
ACER2	gene
ALDH1A3	gene
ANPEP	gene
ATP5G2	gene
ATP5J2	gene
B4GALT1	gene
BDH1	gene
CYP24A1	gene
DLST	gene
ENO1	gene
FUT4	gene
GALNT14	gene
GALNT7	gene
GANC	gene
GCNT1	gene
GGT7	gene
GLS	gene
HK2	gene
IMPAD1	gene
LPCAT4	gene
MAN1B1	gene
MAT2A	gene
ND6	gene
NDUFB6	gene
NME2	gene
NNT	gene
PAFAH1B1	gene
PC	gene
PI4K2B	gene
PIK3C2B	gene
PIP5KL1	gene
PLA2G4F	gene
PMM2	gene
PPAT	gene
PPT1	gene
SGPL1	gene
ST6GAL1	gene
TAT	gene
TPI1	gene
hsa-miR-149-5p	miRNA
ACLY	gene
AGPAT3	gene
AGPAT6	gene
ATP5A1	gene
ATP5G2	gene
CBS	gene
COX1	gene
COX10	gene
CSGALNACT2	gene
DHRS4L2	gene
DNMT1	gene
EXT1	gene
FDFT1	gene
FPGS	gene
GAPDH	gene
GFPT2	gene
GLUL	gene
GPAT2	gene
GPI	gene
HMGCR	gene
MAN2A1	gene
MCAT	gene
MPI	gene
MTHFR	gene
ND6	gene
NDST1	gene
PFKL	gene
PI4K2A	gene
PIGB	gene
PIK3C3	gene
POLD3	gene
POLR1E	gene
POLR2E	gene
POLR3D	gene
PPAP2B	gene
PRPS2	gene
PTGIS	gene
SHMT2	gene
SMS	gene
SPHK2	gene
TKT	gene
hsa-miR-532-5p	miRNA
AGL	gene
DHCR24	gene
FECH	gene
MDH2	gene
hsa-miR-30b-5p	miRNA
ADO	gene
ALG9	gene
ATP5C1	gene
B3GNT5	gene
B4GALT6	gene
CHKA	gene
COMT	gene
CSAD	gene
CYP24A1	gene
DGKD	gene
DGKZ	gene
DNMT1	gene
DNMT3A	gene
EXTL2	gene
FUT4	gene
GALNT1	gene
GALNT2	gene
GALNT3	gene
GALNT7	gene
GATM	gene
GCLC	gene
GCNT2	gene
GDA	gene
GFPT2	gene
GLCE	gene
GLDC	gene
GLUD1	gene
GNPDA1	gene
H6PD	gene
IDH1	gene
IMPDH2	gene
ITPK1	gene
LCLAT1	gene
MAN1A2	gene
MAN1B1	gene
MAT2A	gene
MBOAT1	gene
ME1	gene
NADK	gene
NT5E	gene
P4HA1	gene
P4HA2	gene
PAFAH1B2	gene
PGM1	gene
PGP	gene
PI4K2B	gene
PIGA	gene
PIGX	gene
PLCG1	gene
POLR1D	gene
POLR3G	gene
PON2	gene
SGMS2	gene
SUCLG2	gene
TUSC3	gene
hsa-miR-181a-5p	miRNA
ACSL1	gene
ADO	gene
AGPAT1	gene
ATP6V0E1	gene
B4GALT1	gene
BPGM	gene
C1GALT1	gene
CDS2	gene
ENPP1	gene
EPT1	gene
ETNK1	gene
GAD2	gene
GALK2	gene
GALNT1	gene
GALNT4	gene
GANAB	gene
GCNT1	gene
GCNT2	gene
GFPT1	gene
GLS	gene
GOT2	gene
HMBS	gene
HSD17B3	gene
IDS	gene
INPP5A	gene
INPP5E	gene
IPPK	gene
LCLAT1	gene
LPCAT1	gene
LPCAT2	gene
MBOAT1	gene
MBOAT2	gene
MGAT5	gene
MOGS	gene
ND2	gene
NMNAT2	gene
PAFAH1B1	gene
PAFAH1B2	gene
PANK3	gene
PGAP1	gene
PGD	gene
PI4K2A	gene
PI4K2B	gene
PIK3C2A	gene
PLA2G4C	gene
POLA1	gene
PPAP2B	gene
PTGS2	gene
TRAK2	gene
TUSC3	gene
hsa-miR-188-5p	miRNA
ACSL3	gene
MGAT3	gene
NMNAT3	gene
PAFAH1B1	gene
PANK1	gene
PCYT1B	gene
hsa-miR-378b	miRNA
DLAT	gene
GLS	gene
hsa-miR-29b-2-5p	miRNA
CHSY1	gene
CMPK1	gene
GAPDH	gene
HMGCR	gene
MAT2A	gene
REV3L	gene
UROS	gene
hsa-miR-23b-5p	miRNA
GLS	gene
NDST1	gene
PRODH	gene
hsa-miR-210	miRNA
NDUFA4	gene
hsa-miR-200a-5p	miRNA
NMNAT2	gene
hsa-miR-23b-3p	miRNA
ACAT1	gene
ACSS3	gene
AGPAT9	gene
ALDH1A2	gene
ALDOA	gene
ALG6	gene
ARSB	gene
ATP5A1	gene
ATP6V1B2	gene
ATP6V1C1	gene
ATP6V1E1	gene
AUH	gene
B3GALT2	gene
B3GNT1	gene
B3GNT5	gene
CEPT1	gene
CHSY3	gene
COX1	gene
COX15	gene
CPOX	gene
CS	gene
ETNK1	gene
FUT4	gene
GALNT12	gene
GANAB	gene
GAPDH	gene
GCNT2	gene
GLCE	gene
GLS	gene
GNPDA1	gene
GNS	gene
HK1	gene
IDH1	gene
IMPDH2	gene
INPP4A	gene
INPP5A	gene
IPPK	gene
MAT2A	gene
MOGS	gene
MTM1	gene
NDST1	gene
NDUFA3	gene
PANK2	gene
PI4KB	gene
PIGS	gene
PIGX	gene
PIK3C2A	gene
PLCB4	gene
RDH10	gene
RPIA	gene
RPN2	gene
SMS	gene
ST8SIA1	gene
SYNJ1	gene
TK2	gene
UQCRC2	gene
hsa-miR-125b-2-3p	miRNA
GALNT7	gene
HDC	gene
[truncated: 18,282 more rows]
