# Supplementary material for: Downregulation of miR-181b-5p Inhibits the Viability, Migration, and Glycolysis of Gallbladder Cancer by Upregulating PDHX Under Hypoxia
Source: Front Oncol. 2021 Aug 16;11:683725. doi: 10.3389/fonc.2021.683725 (PMC8415503; doi:10.3389/fonc.2021.683725)
Supplement: Supplementary file 3 [file DataSheet_1.zip › RNA seq raw data/mirPath Analysis/A vs B_up miRNA dn Gene/Pathway Statistics.xls]

## Sheet: Pathway Statistics
Pathway Statistics on the Target Genes of Differentialy Expressed miRNAs # Column A: Pathway, it represents the KEGG pathway name. # Column B: The number (k) of differentially expressed miRNAs. # Column C: The number (m) of miRNAs which has at least one target gene in the pathway. # Column D: The number (I) of total miRNAs (or background miRNAs). # Column E: The number (x) of differentially expre…
	Fisher Exact Test							Random Sampling		Differentially Expressed miRNAs
Pathway	Num of Diff miRNAs	Num of miRNAs in Pathway	Total miRNAs	Num of Diff miRNAs in Pathway	isEnriched	p-value	q-value	p-value	q-value	hsa-miR-874	hsa-miR-342-3p	hsa-miR-181a-2-3p	hsa-miR-29c-5p	hsa-miR-139-3p	hsa-miR-885-5p	hsa-miR-425-3p	hsa-miR-489	hsa-miR-455-3p	hsa-miR-532-3p	hsa-miR-214-5p	hsa-miR-125a-5p	hsa-miR-149-5p	hsa-miR-532-5p	hsa-miR-4484	hsa-miR-30b-5p	hsa-miR-181a-5p	hsa-miR-188-5p	hsa-miR-378b	hsa-miR-29b-2-5p	hsa-miR-23b-5p	hsa-miR-210	hsa-miR-200a-5p	hsa-miR-574-3p	hsa-miR-23b-3p	hsa-miR-125b-2-3p	hsa-miR-4688	hsa-miR-181b-5p	hsa-miR-345-5p	hsa-miR-492	hsa-miR-339-3p	hsa-miR-146b-3p	hsa-miR-205-5p	hsa-miR-222-3p	hsa-miR-192-3p	hsa-miR-500a-5p	hsa-miR-328	hsa-miR-330-3p
Long-term potentiation	38	260	482	28	TRUE	0.0111191	1	0.06448	1	2	5				2		1	1	3	1	4	4	2		11	14	2	1	2			1	1	11	1		15	1	1		2	3	3		2	1	10
Vitamin digestion and absorption	38	59	482	9	TRUE	0.036268	1	0.07485	1	1											1	2				1								2			1	1			1	1
mRNA surveillance pathway	38	255	482	27	TRUE	0.0266633	1	0.07535	1	3	3			1	1		3	5	1	1	11	5	2		8	13	1	2	1		1	1		12	2		12	2	1			3	6		5		7
Phenylalanine, tyrosine and tryptophan biosynthesis	38	22	482	4	TRUE	0.0855279	1	0.08468	1		1										1					1											1
Hematopoietic cell lineage	38	173	482	16	TRUE	0.481212	1	0.11023	1										1		6	4			7	7		1	1					3			7	2	1		1	2	4			2	2
Other glycan degradation	38	27	482	4	TRUE	0.256383	1	0.11139	1									1			1													2								1
Other types of O-glycan biosynthesis	38	140	482	16	TRUE	0.09194	1	0.11157	1		1						1	2	1		5	1			2	4						1		3			2	1				2	1			1	1
Taurine and hypotaurine metabolism	38	44	482	5	TRUE	0.374972	1	0.11831	1					1							1				2	2											2
Inositol phosphate metabolism	38	198	482	20	TRUE	0.168718	1	0.14118	1	1							1	2	3	1	6	3	1		7	8	2							11	1		8	2			1	4	2			1	4
Glycosphingolipid biosynthesis	38	111	482	10	TRUE	0.687846	1	0.16249	1								1	1			2				3	2								6			2						1			1	1
Tight junction	38	274	482	26	TRUE	0.171886	1	0.17338	1	1	4		1	1	1		3	6	2		5	4	4		9	11	4		2			2		23	3		8	2	3			10	9		1	3	11
Long-term depression	38	234	482	21	TRUE	0.403271	1	0.17937	1	2					1			1		1	3	3	1		7	10		1	2			1		4	2		8				1	1	7		1	1	10
Mismatch repair	38	68	482	6	TRUE	0.807406	1	0.18693	1	1												4												1				3					2				1
Spliceosome	38	236	482	21	TRUE	0.499597	1	0.19514	1		5				1	1	1	3	2		3	12	3		5	8		1				1		12			9	2	1			2	6		3		7
Renin-angiotensin system	38	72	482	7	TRUE	0.634273	1	0.20081	1									1			3					2											2				1		1				2
Dorso-ventral axis formation	38	186	482	16	TRUE	0.728875	1	0.206	1									1			2	1	2		3	9	1	2	1					3	1		8					1	3			1	3
N-Glycan biosynthesis	38	173	482	17	TRUE	0.290184	1	0.20623	1		1				1		1	1	1		3	1			5	5	1							4			4	1				1	3			2	2
D-Glutamine and D-glutamate metabolism	38	44	482	7	TRUE	0.0464924	1	0.21163	1												1				1	1		1		1				1			1
Glycerophospholipid metabolism	38	213	482	18	TRUE	0.734891	1	0.21419	1	2							1	3	3		6	4			7	14	1				1			4			11	1				3	2		1	1	6
Cell adhesion molecules (CAMs)	38	258	482	24	TRUE	0.23865	1	0.21783	1	2	3						2	4	2	1	6	4	2		8	8		1	3					14	1		8		1		2	4	5	1	1	2	8
NF-kappa B signaling pathway	38	211	482	18	TRUE	0.733856	1	0.22287	1		1						2	1			2	2	4		5	10	2			1				10	1		8				1	2	4		4		3
Proximal tubule bicarbonate reclamation	38	141	482	13	TRUE	0.577379	1	0.22499	1												3	2			1	2		1	1	1				4			2		1			1	4				1
Renal cell carcinoma	38	251	482	21	TRUE	0.736887	1	0.22504	1		3			1			2	4			5	7	3		6	13	2	4	2				2	22	1		12				2	3	8			3	11
Galactose metabolism	38	108	482	10	TRUE	0.685965	1	0.22826	1									1			3	1			1	2								1			2				1					1	3
Parkinson's disease	38	198	482	19	TRUE	0.302654	1	0.2323	1		1				1		1	3	1		7	5	1		5	6					1			7	2		6			1		3	5		2		3
Protein processing in endoplasmic reticulum	38	267	482	24	TRUE	0.395725	1	0.23633	1		4				1	1	3	6	4	1	12	8			20	22	4	2		1		1		21	2		22	3				6	11		4	2	8
Nicotinate and nicotinamide metabolism	38	67	482	7	TRUE	0.460711	1	0.25978	1						1						1				2	4	1					1					3
Ubiquitin mediated proteolysis	38	269	482	25	TRUE	0.234663	1	0.26087	1	1	4				2		5	6	2		10	9			21	15	5		1	1		1	1	17	2		12	1	1			9	7		8	1	11
Ether lipid metabolism	38	149	482	14	TRUE	0.464753	1	0.26216	1	1									1		3	1			1	7	1							1	1		5					2	1		1		3
ErbB signaling pathway	38	265	482	22	TRUE	0.737196	1	0.26797	1	3	4						3	3			9	4	3		10	13	5	3	2			1		13			11	1			1	6	9		2	2	11
Pancreatic secretion	38	234	482	23	TRUE	0.131473	1	0.26912	1	2							1	2	1	1	4	6	1		6	10	1		1					11	1		10	1	1	1		2	4		3	1	10
Fatty acid biosynthesis	38	49	482	5	TRUE	0.572321	1	0.27211	1												1	1																				1	2				1
Glutamatergic synapse	38	258	482	24	TRUE	0.23865	1	0.27288	1	4	2				4		2	4	2	1	4	4	1		13	18		3		1		1		12	1		16	1				1	7		1	3	10
Glyoxylate and dicarboxylate metabolism	38	86	482	9	TRUE	0.375247	1	0.27826	1							1	1					2	1		2									2			1						1		1
Phosphatidylinositol signaling system	38	235	482	22	TRUE	0.310391	1	0.28793	1	2							1	3	4	1	3	3	1		9	11	2	1	1					13	1		11	2			1	5	4			1	8
HIF-1 signaling pathway	38	260	482	23	TRUE	0.404189	1	0.29163	1	2	4				1		2	4		1	13	7	1		6	12		4	4				2	13			15	1			2	6	6		3	3	10
Notch signaling pathway	38	209	482	20	TRUE	0.23759	1	0.29189	1		2						1	3	1	2	5	3			6	5			1			1	1	5			5	1				2	2		1	1	4
Vascular smooth muscle contraction	38	258	482	25	TRUE	0.128968	1	0.29295	1	4	3						3	2	1	1	5	6	1		8	13	1	1	2			1		8	2		12	1		1	2	4			2	1	10
RNA transport	38	271	482	27	TRUE	0.0616191	1	0.29301	1	5	4			1	3	1	3	10	3		7	14	2		9	9	2	2	1	2				11	1		12	1			2	2	13		2	3	4
Endocrine and other factor-regulated calcium reabsorption	38	207	482	22	TRUE	0.0607397	1	0.30019	1	3	2							1	2	1	2	2	2		3	5	1		2			1		4	1		5	1	1			2	3			1	6
Steroid biosynthesis	38	51	482	7	TRUE	0.162572	1	0.30745	1						1						2	1	1		1													1				1
Neurotrophin signaling pathway	38	281	482	27	TRUE	0.122498	1	0.31452	1	2	5			1	1		6	3	1		12	7	4		19	18	4	3	3	1	1			16	1		15	2	1		3	5	10		3		14
Leukocyte transendothelial migration	38	253	482	23	TRUE	0.315743	1	0.31866	1	1	3			1	1		5	4	1	1	3	5	3		9	6		1	1					13			5	1				3	11		2	1	12
Pyruvate metabolism	38	115	482	13	TRUE	0.162881	1	0.31879	1							1		1			2		1		1	1		1						1			1					1	4			1	1
Cysteine and methionine metabolism	38	157	482	15	TRUE	0.36918	1	0.31981	1		2					1		1			2	3	1		3	1			1					2			1		1				2			1	2
Alanine, aspartate and glutamate metabolism	38	128	482	11	TRUE	0.848401	1	0.32534	1		1							1			2	2			2	4		1		1				1			4										1
Natural killer cell mediated cytotoxicity	38	234	482	18	FALSE	1	1	0.3258	1	2	1				2		3	2	2		1	3	1		12	10	1	3						8			8				1		5				8
Gap junction	38	249	482	24	TRUE	0.175893	1	0.33648	1	3	3							1		1	3	4	1		8	13	2	2	2			1		12	2		11	1		1	2	3	3		1	1	13
Pentose phosphate pathway	38	76	482	7	TRUE	0.64313	1	0.33779	1									1				4			2	1								2									1			1
Amyotrophic lateral sclerosis (ALS)	38	203	482	16	FALSE	1	1	0.34628	1		2				1		1		3		4	1	1		10	5				1				6			6					1	5		1		2
African trypanosomiasis	38	123	482	12	TRUE	0.437497	1	0.3497	1											1	1	2				1	1							3	2		1					1	3			1	3
Synthesis and degradation of ketone bodies	38	36	482	4	TRUE	0.513445	1	0.35259	1	1											1													1											1
Fc epsilon RI signaling pathway	38	239	482	20	TRUE	0.737405	1	0.35742	1	3	1						2	1			7	2	2		7	12	2	3	1			1		4	1		9				1	1	3				7
Bacterial invasion of epithelial cells	38	233	482	21	TRUE	0.401509	1	0.35822	1		3			1	1		2	4	1		3	4	1		10	4	2	1	3					11			4					4	8		1	2	10
MicroRNAs in cancer	38	301	482	27	TRUE	0.297361	1	0.36259	1	1	13						3	3	3		20	11	5		31	34	7	5		2	2	4	1	28	2		30	4	1		3	15	19		3	5	20
Ribosome biogenesis in eukaryotes	38	142	482	14	TRUE	0.353542	1	0.3632	1		1		1					4			3	2	1		3	2		1						5	1		4						2				2
Neuroactive ligand-receptor interaction	38	251	482	22	TRUE	0.501315	1	0.36392	1	4	4				2		2	2	1		2	3	3		19	17	2					1		14			14	2			1	3	5		4	4	12
B cell receptor signaling pathway	38	236	482	20	TRUE	0.735852	1	0.36466	1	3	2				1		1	1	2		1	4	1		10	10	1	3	1					6			8				1	1	4				8
Porphyrin and chlorophyll metabolism	38	80	482	9	TRUE	0.253527	1	0.36564	1													2	1			1			1					2			1					1	1				1
Phenylalanine metabolism	38	42	482	4	TRUE	0.762021	1	0.36606	1		1										2					1											1
Huntington's disease	38	268	482	24	TRUE	0.396048	1	0.36621	1	1	3				1	1	3	6	3	1	8	12	1		11	8			2		2		1	14	3		11			1		3	6			2	11
Amino sugar and nucleotide sugar metabolism	38	135	482	12	TRUE	0.706702	1	0.36768	1									2			4	3			4	2		1						2			2				1		1			1	2
Fat digestion and absorption	38	123	482	10	TRUE	1	1	0.3693	1		1				1						2	2			1	3											2								1	1	2
Amphetamine addiction	38	228	482	22	TRUE	0.180412	1	0.37239	1	1	4				2		2	1	3		2	3	1		10	8	1		2			2		3			8				1	1	2		2	1	6
Homologous recombination	38	66	482	6	TRUE	0.805163	1	0.37324	1	1												1												1				2					2				1
Salivary secretion	38	221	482	23	TRUE	0.0636436	1	0.37443	1	2	1							3	2	1	2	3			4	11	1		3			1		6	1		10	1	1	1		2	2		3	1	9
Glycosylphosphatidylinositol(GPI)-anchor biosynthesis	38	81	482	7	TRUE	0.820882	1	0.37705	1													1			2	1								2									1		1	2
VEGF signaling pathway	38	222	482	21	TRUE	0.309006	1	0.38118	1	1	2			1	1		1	1	2		4	2	2		7	9		2	1					4			5				1	2	3		1		8
Transcriptional misregulation in cancer	38	286	482	26	TRUE	0.302062	1	0.3826	1	1	9		1		2		3	8	4		8	9			14	22	6	2	2	2		1	1	30	4		23	4			2	11	9			3	13
Type I diabetes mellitus	38	99	482	8	TRUE	1	1	0.38595	1		1							1	1			1			1	4								2			4
Oocyte meiosis	38	262	482	28	TRUE	0.0166208	1	0.38642	1	3	2			1	2		2	4	3	1	6	5	1		7	13	4	1	3			3		10	1		14	1	1		1	3	6		4	1	10
Fc gamma R-mediated phagocytosis	38	249	482	22	TRUE	0.499711	1	0.39044	1	1	2			1			2	1	1		6	7	2		8	10	2	2	1					12	1		8				1	3	7		2		10
Fructose and mannose metabolism	38	117	482	8	FALSE	0.698437	1	0.39307	1									3			3	3				2								3							1		1				2
Estrogen signaling pathway	38	272	482	26	TRUE	0.128641	1	0.39633	1	3	2				1	1	2	3	1	1	4	8	2		8	18	2	4	3			1		9	2		15	2			1	3	8			1	12
Thyroid cancer	38	205	482	18	TRUE	0.60877	1	0.39995	1		1				2			1	2		2	1	1		2	6	1	2					1	5			5	1					2			1	4
Arrhythmogenic right ventricular cardiomyopathy (ARVC)	38	234	482	21	TRUE	0.403271	1	0.40509	1	1	3				1		2	3	2		5	4	3		11	8		1	3					4	1		8					1	8		1	2	3
Rheumatoid arthritis	38	197	482	18	TRUE	0.492069	1	0.40764	1		2				1		1	2	1		2	3	1		2	6								7			5	1			1	2	4			1	3
Prion diseases	38	166	482	11	FALSE	0.484461	1	0.40986	1												1	1			4	8	1	1				1		1			6					1					2
Salmonella infection	38	220	482	19	TRUE	0.613205	1	0.41196	1		4			1		1	2	3			4	9	2		5	5		1				1		4			6		2				7		1	1	9
Carbon metabolism	38	189	482	17	TRUE	0.491683	1	0.4174	1	1	3					1		2			5	8	1		4	2		1	1					7			1						4		1	1	3
DNA replication	38	92	482	9	TRUE	0.517618	1	0.41762	1	1					1							3				1											1	2					5		1		1
Alcoholism	38	272	482	25	TRUE	0.238505	1	0.41918	1	1	2				3	2	4	7	2		3	4	1		13	16	4	5	1	1	1			8			13			1	2	1	5			3	11
Retrograde endocannabinoid signaling	38	246	482	21	TRUE	0.615788	1	0.42004	1	2	2				2		2	1		1	7	3			12	13		1				2		7	1		11	1				1	7		1	2	10
Nucleotide excision repair	38	137	482	12	TRUE	0.708238	1	0.42087	1	1	1							1			1	4			2	1								2			1	2					3				3
Glutathione metabolism	38	117	482	12	TRUE	0.323241	1	0.42311	1		1			1				1			3	1			2	3			1					2			1				1						1
Osteoclast differentiation	38	257	482	23	TRUE	0.399433	1	0.42315	1	1	3			1	2		1	2	2		6	4			15	16		3	1	1			1	11	1		15					2	6		2	1	7
Hippo signaling pathway	38	282	482	27	TRUE	0.122956	1	0.42564	1	3	7				2		3	10	5	2	7	8	2		8	22	3	2	2			2		15	1		13	3	1		1	13	11		2	4	18
Adherens junction	38	260	482	23	TRUE	0.404189	1	0.42567	1		4			1	1		1	5	1		4	3	2		4	10		1					1	18	3		13	1	1			7	5		2	2	8
Chagas disease (American trypanosomiasis)	38	256	482	23	TRUE	0.398515	1	0.42597	1	1	2				1		2	5		2	5	6			5	12	1	3	2			2		9	2		11	1	1			1	9			2	7
Adrenergic signaling in cardiomyocytes	38	283	482	26	TRUE	0.232432	1	0.43325	1	3	4			1			4	5	2	1	12	5	2		13	20	1	4	5			2		10	2		18	4	2			3	9		4	1	10
Circadian entrainment	38	250	482	24	TRUE	0.176524	1	0.43516	1	1	2				2		1	1	1	1	2	4	1		11	14		1	3			1		4	1		14	1				2	4		2	1	10
Bile secretion	38	200	482	19	TRUE	0.30466	1	0.43736	1	1					1		1	2			5	6				3		1	3			1	1	5			3	2	1			1	4			1	3
Rap1 signaling pathway	38	302	482	28	TRUE	0.164324	1	0.43982	1	3	6			1	4		5	6	3	2	10	12	3		20	21	3	3	4		1	1		22	1		21	4			2	9	19		1	3	19
GABAergic synapse	38	239	482	22	TRUE	0.313693	1	0.44101	1	2	1				2		1	2			3	2	1		7	12		1		1		2		6			11	2			1	3	4		1	2	6
GnRH signaling pathway	38	263	482	26	TRUE	0.0895282	1	0.44255	1	4	3			1			3	3	1	1	7	2	3		6	13	4	2	2			2		9	1		11	1			1	3	1		1	1	10
Ribosome	38	145	482	14	TRUE	0.359439	1	0.44347	1		5				1			5			3	8			2	3		1						3			4		1	1			4				2
Ras signaling pathway	38	295	482	28	TRUE	0.119073	1	0.44563	1	2	7			1	3		4	3	3	1	12	12	4		20	24	3	6	3		2	1		25	3		22	1			2	5	14		4	3	20
Cytokine-cytokine receptor interaction	38	261	482	25	TRUE	0.174352	1	0.44736	1	1	5				1			2	2	1	9	10	4		10	15	3	1	1				1	13			16	2	1		2	6	6		1	2	11
Antigen processing and presentation	38	172	482	16	TRUE	0.48065	1	0.45455	1		1					1	1	2	1		2	4	1		3	6											4			1		1	4			1	1
Endometrial cancer	38	235	482	19	TRUE	1	1	0.45834	1	1					1			2	1		5	1	2		5	10	3	3	1					7			8				1	3	7			1	7
Biosynthesis of amino acids	38	167	482	13	FALSE	1	1	0.45841	1		3							1			5	7			2	1			2					6			1		1				3		2		3
Linoleic acid metabolism	38	49	482	5	TRUE	0.572321	1	0.46008	1	1											1					1																			1		1
Glycosaminoglycan biosynthesis	38	147	482	11	FALSE	0.857591	1	0.46144	1								1					2			2	3				1				4			4		1			1	1		1
Butirosin and neomycin biosynthesis	38	31	482	3	TRUE	0.726293	1	0.46592	1												1													1													1
Carbohydrate digestion and absorption	38	188	482	13	FALSE	0.60511	1	0.46664	1								1	1			2	2			3	3		1	2					3			2		1				4				4
Pathogenic Escherichia coli infection	38	186	482	22	TRUE	0.0144559	1	0.46905	1		2			1	1		1	2	1	1	1	6	1		3	2	1		1					1			2			1		1	3		2	1	7
Focal adhesion	38	294	482	26	TRUE	0.38816	1	0.47015	1	3	10			1	3		5	4	1		14	14	5		16	26	6	5	9					29	1		24		1	1	4	6	17		2	2	19
Mineral absorption	38	190	482	17	TRUE	0.49358	1	0.47452	1	1									1		2	4	1		2	4		1	1					3			5	1	1		1	1	3				2
Jak-STAT signaling pathway	38	254	482	25	TRUE	0.126739	1	0.47694	1	2	3						1	3	1		7	5	1		12	12	3	2	1			1	1	14			12	1	1		1	1	3		1	2	8
PPAR signaling pathway	38	177	482	14	TRUE	1	1	0.47917	1									2			2	1			1	5	2		2				1	2			5	1				4	4		2
Alzheimer's disease	38	255	482	24	TRUE	0.235991	1	0.4794	1	2	2				1		3	2	5	1	2	6	2		9	9		1	3		1			13	2		10			1		4	4		2	1	6
Cyanoamino acid metabolism	38	30	482	3	TRUE	0.721794	1	0.48138	1					1							1	1
Dilated cardiomyopathy	38	240	482	21	TRUE	0.503708	1	0.48681	1	2	3						2	3	1		6	5	4		11	9		1	3			1		4			9	1				1	6		2	2	4
Regulation of actin cytoskeleton	38	296	482	27	TRUE	0.22785	1	0.48899	1	4	4			1	2		5	7	2		10	15	5		22	19	5	3	4			1		28	1		19	1	1		5	3	13		3	2	15
Prolactin signaling pathway	38	239	482	18	FALSE	0.86622	1	0.49381	1	3	2						2	2			5	2	1		8	12	2	3	1					10			10				3	1	7				8
Gastric acid secretion	38	242	482	23	TRUE	0.236599	1	0.49401	1	2	1							3	1	1	2	4	2		3	8			3			2		5	1		7	1	1		1	3	6		1	1	5
T cell receptor signaling pathway	38	248	482	21	TRUE	0.735722	1	0.49436	1	3	2			1	1		2	2	2		4	4	4		10	17	1	4	1					9			15				1		5			1	7
Herpes simplex infection	38	246	482	21	TRUE	0.615788	1	0.49538	1	1	2				1		3		1		12	10	2		11	11	1					1	1	16	1		12	1				1	8		2		10
Axon guidance	38	278	482	26	TRUE	0.175333	1	0.49937	1	1	6			1	3		4	3	5		9	5	5		20	18	3	1	1		1	2		14	2		16	2				4	9		4	1	14
Prostate cancer	38	270	482	24	TRUE	0.397714	1	0.50271	1	1	4				2			4	1		8	6	2		7	15	2	3	2		1	1	1	17			18	2			2	5	7			1	10
Graft-versus-host disease	38	86	482	7	TRUE	1	1	0.50433	1									1	1			2			1	3								1			3
Melanogenesis	38	265	482	25	TRUE	0.177639	1	0.50525	1	2	1				2			3	2	1	3	3	3		6	16		2	2			1	1	11	1		13	2			1	3	6		1	2	11
Chronic myeloid leukemia	38	257	482	22	TRUE	0.613498	1	0.50654	1		4						4	3			6	5	1		9	14	2	3	1		1	1		16	1		11	2			1	2	5			1	11
RNA degradation	38	225	482	19	TRUE	0.735846	1	0.50752	1		2				1			3			2	4	1		6	7		1	3					2	1		7	1				1	6		3	1	5
Cholinergic synapse	38	267	482	24	TRUE	0.395725	1	0.50818	1	2	2				3		1	2		1	4	2	2		12	17		2	2			1		6	1		14	1			1	2	6		1	2	7
Tyrosine metabolism	38	55	482	5	TRUE	0.788972	1	0.50981	1		1										2				1	1											1
Thyroid hormone synthesis	38	225	482	21	TRUE	0.310779	1	0.51055	1	2	2							1	1	1	3	2			1	8		2	2			1		6	1		7	2	1			2	3			1	3
Citrate cycle (TCA cycle)	38	129	482	13	TRUE	0.338989	1	0.51074	1		1					1		1			2	1	1		2			1						2			1						2		1		1
Non-small cell lung cancer	38	246	482	20	TRUE	0.86721	1	0.51227	1		2							4		1	5	3	2		9	9	1	3	2		1		1	11			8	1			1	3	3				7
HTLV-I infection	38	296	482	26	TRUE	0.390207	1	0.51267	1	5	10				2			10	5		13	17	3		19	31	6	4	2		1	2	1	32	1		28	4			3	7	15		3	3	16
Calcium signaling pathway	38	269	482	23	TRUE	0.611481	1	0.51321	1	3	5				2		3	4	5	1	4	8	2		18	16		1	2			1		11	1		16					4	4		4	1	14
Dopaminergic synapse	38	269	482	27	TRUE	0.060559	1	0.51872	1	3	2			1	2		4	3	1	1	8	5	1		15	13	1		4			3		8	2		11	2	1		1	2	9		3	1	10
Chemokine signaling pathway	38	275	482	25	TRUE	0.306934	1	0.52296	1	4				1	1		3	4		1	7	7	4		12	16	3	3	1			1		20	1		13	1			1	2	10		1	1	16
Type II diabetes mellitus	38	216	482	14	FALSE	0.314796	1	0.53168	1	1	2						2	1			4		2		7	7		2						3			8					1	5				5
FoxO signaling pathway	38	283	482	25	TRUE	0.39466	1	0.5319	1	2	6				1		2	3	1		7	7	3		14	22	2	5	2			1	1	22			22	1			3	3	12		4	2	15
ECM-receptor interaction	38	222	482	19	TRUE	0.734981	1	0.5346	1		4				1			1		1	6	4	2		6	9	1		7					5			7		1	1		1	6			2	6
Olfactory transduction	38	167	482	11	FALSE	0.482967	1	0.54167	1										2			2	1		1	4			3			1					3					1			1		2
Base excision repair	38	103	482	9	TRUE	0.836701	1	0.54357	1	1					1						1	4			2																	1	2		1		1
Influenza A	38	268	482	22	TRUE	0.865416	1	0.55203	1	2	4					1	3	4	1		10	10	2		7	11	3	2	2			1	1	12			14				1	2	10				6
Inflammatory bowel disease (IBD)	38	175	482	14	TRUE	1	1	0.55209	1	2	1						1		1		1	2			2	3						1		6			5					2				1	2
Primary immunodeficiency	38	80	482	6	FALSE	1	1	0.55451	1												2		2			1											1						1				1
Complement and coagulation cascades	38	123	482	10	TRUE	1	1	0.55977	1		1									1	1	1			1	5				1				1			2										2
Arginine and proline metabolism	38	132	482	11	TRUE	0.85023	1	0.56048	1		1							2			1	2			4	2		1		2				2			2										1
TGF-beta signaling pathway	38	243	482	22	TRUE	0.399012	1	0.56064	1		5				1		2	2	1		5	4			3	10		2	2			1	2	8	2		11	2				7	5		2	1	14
Acute myeloid leukemia	38	251	482	20	TRUE	1	1	0.56427	1	2	2							2			4	2	1		5	10	1	3	2			1		9			10			1	1	1	4			3	5
Tuberculosis	38	262	482	21	TRUE	1	1	0.56448	1		3				1		2	1	4		5	7	3		11	11		2	3				1	16			12				1	3	8		1	1	6
Insulin signaling pathway	38	279	482	26	TRUE	0.176969	1	0.56584	1	3	1				1	1	4	4	1		12	2	2		12	18	4	3	4			1		12	1		18	1	1		2	8	7			2	12
Leishmaniasis	38	190	482	15	TRUE	1	1	0.56763	1		1						2		1		1	2			3	6	1	1	1					5			5						2			1	3
SNARE interactions in vesicular transport	38	159	482	16	TRUE	0.28029	1	0.56873	1		2				1		1	3	1			2	1		5		1		1			1		4				1				1	2				2
Nitrogen metabolism	38	88	482	8	TRUE	0.661888	1	0.56925	1		1											1			1	1								1			1									1	2
Glycolysis / Gluconeogenesis	38	153	482	12	FALSE	1	1	0.57044	1									3			4	3			1	1		1	1					3			1						2			2	2
Oxidative phosphorylation	38	177	482	16	TRUE	0.486791	1	0.57072	1						1		1	4			4	5			1	2					1			8	1		1	1		1		2	1				1
Toxoplasmosis	38	246	482	22	TRUE	0.402527	1	0.57562	1	1	2				1	1	2	1	1		6	4	2		8	13	1	2	3					10			10					2	6		1	1	6
Aldosterone-regulated sodium reabsorption	38	213	482	15	FALSE	0.611481	1	0.57788	1								1	1			2	1	1		5	5		2	2					5			5		1			1	4				3
MAPK signaling pathway	38	310	482	28	TRUE	0.223288	1	0.57849	1	7	11			1	3	1	8	6	3		19	14	3		23	27	10	4	2	1	1	2		29			24		1		3	6	13		4	4	19
Hypertrophic cardiomyopathy (HCM)	38	233	482	20	TRUE	0.614976	1	0.57922	1	1	2						2	3	1		5	5	4		10	8		1	3					3			8				1	1	6		1	2	4
NOD-like receptor signaling pathway	38	186	482	14	FALSE	0.863893	1	0.57995	1								1	1			4	3	2		1	5	1	1						6			4						2		1		3
mTOR signaling pathway	38	248	482	21	TRUE	0.735722	1	0.5803	1	1	4			1				3			4	2	1		6	10	3	2	1	1				6			11		1		2	4	3			2	6
Metabolic pathways	38	314	482	32	TRUE	0.0120401	1	0.58049	1	6	10			1	4	1	5	14	9	1	40	41	4		55	50	6	2	7	3	1	1		56	6		38	6	2	1	3	18	27		11	10	31
PI3K-Akt signaling pathway	38	305	482	33	TRUE	0.00247293	0.694894	0.58302	1	4	9			2	5	1	3	8	3	1	21	14	4		23	42	5	4	10	1	1	2	1	31	1		41	5	1	1	4	9	19		2	4	19
Peroxisome	38	162	482	13	TRUE	1	1	0.58693	1		1								1			1			4	2	1							4			4	1				3	2		3		1
Aminoacyl-tRNA biosynthesis	38	99	482	7	FALSE	0.836835	1	0.59292	1		2										1	4	1		1									2									4
Hepatitis C	38	259	482	25	TRUE	0.130199	1	0.59588	1	2	1						3	4			10	2	1		8	10	1	3	2			1	1	9	1		8	2	1		1	2	8		1	2	7
Adipocytokine signaling pathway	38	241	482	23	TRUE	0.236432	1	0.59823	1	2	1					1	1	1	1		3	2	2		6	10	2	2	2				1	5			9				1	3	4		1	1	3
Colorectal cancer	38	244	482	22	TRUE	0.399851	1	0.60025	1	1	1				1		1	2	1		4	3	2		5	10		2	1					9			9	1			1	3	6		1	2	9
Pathways in cancer	38	312	482	29	TRUE	0.156448	1	0.60267	1	3	12			1	5		4	10	3	1	22	17	6		20	35	5	7	6		1	2	3	51	1		34	5			2	11	21		6	4	30
Glioma	38	263	482	21	TRUE	1	1	0.6038	1		2						1	3	1		4	4	3		9	11	2	3	3		1			9			12	2			2	4	4		1		8
Morphine addiction	38	241	482	19	FALSE	1.13397	1	0.60436	1	1					2		1	2	2		3	5	1		8	8	1	1				1		7			7	2				1	4				7
Sulfur relay system	38	46	482	4	TRUE	1	1	0.60889	1				1												1																		1				1
Pancreatic cancer	38	252	482	20	TRUE	1	1	0.60965	1	1	3			1				3			8	3	2		7	8		2	1		1			14			8	1			1	5	4			1	11
2-Oxocarboxylic acid metabolism	38	91	482	6	FALSE	0.67451	1	0.61026	1		2														1	1								2			1								2
Hepatitis B	38	283	482	25	TRUE	0.39466	1	0.61358	1	3	5				1		1	5		1	9	11	3		10	19	4	3	1		1	3	1	21			19	2			1	5	9			2	10
Riboflavin metabolism	38	24	482	2	TRUE	1	1	0.61409	1																	1											1
Phototransduction	38	104	482	8	FALSE	1	1	0.61987	1									1	2			1				1			1								1					1					2
Mucin type O-Glycan biosynthesis	38	147	482	11	FALSE	0.857591	1	0.62012	1										1		3				4	4								1	1		3	1				1			1		1
TNF signaling pathway	38	252	482	22	TRUE	0.502572	1	0.62022	1	1	3						1	2		1	7	4	2		8	14	2	2	1	1		2		8			11				1	3	7		1		8
Shigellosis	38	231	482	20	TRUE	0.613088	1	0.62189	1		4			1			3	1			4	4	1		7	1	1	1	1					7			2		1			1	6		1	1	10
Cardiac muscle contraction	38	213	482	16	FALSE	0.865616	1	0.6237	1	1	1						2	1			4	4	1		4	5		1	1					5			5		1				3				2
Purine metabolism	38	236	482	20	TRUE	0.735852	1	0.6265	1	2	3				1		1	3	3		8	8			10	6	1	1						5			6	1				1	4		1	1	8
Malaria	38	154	482	13	TRUE	0.85632	1	0.62676	1		1						1		1			2	1		1	2								4			2					1	3			1	2
Apoptosis	38	221	482	18	TRUE	0.8667	1	0.62752	1		2				1			1	2		1	3	1		8	9		1	1			1		8			8					2	7		1		2
Cell cycle	38	264	482	23	TRUE	0.500423	1	0.6316	1	2	5				2		2	5		1	4	11			8	10	3				1	2	1	16			10	3			1	4	8		4	2	9
Wnt signaling pathway	38	277	482	25	TRUE	0.309024	1	0.63171	1	2	6				2			3	3	1	6	5	4		10	11	2	1	4			1	1	19	2		11				1	8	9		3	3	19
Systemic lupus erythematosus	38	180	482	16	TRUE	0.600738	1	0.63371	1							2		5	1			2	1		2	4	1	1						3			3			1			1		1	2	4
Epstein-Barr virus infection	38	281	482	28	TRUE	0.0583617	1	0.63519	1	3	2				1	1	2	6	1	1	13	15	1		15	11	2	2	2			2	1	18	1		10	1	1			1	11		2	1	9
Serotonergic synapse	38	241	482	23	TRUE	0.236432	1	0.63834	1	3	1				2		2		1	1	3	1	1		8	10		1				1		6	1		6	1			1	2	4		1	1	6
RIG-I-like receptor signaling pathway	38	188	482	15	TRUE	1	1	0.64965	1		1				1		1	1	1		3	1			5	5		1						4			6						3		1		1
Glycine, serine and threonine metabolism	38	81	482	7	TRUE	0.820882	1	0.65369	1	1	1							1				2			2	1																					1
Measles	38	245	482	22	TRUE	0.401023	1	0.65376	1	2	2				2	1	2	2	2		5	6			8	9		2	1			1		15	1		6				1	1	9		1		3
Biosynthesis of unsaturated fatty acids	38	119	482	11	TRUE	0.55725	1	0.6545	1	1								1			1	1			1	1	1							2			1					1	1
Basal transcription factors	38	144	482	11	FALSE	1	1	0.65513	1		1								1		2				4	5						1		1			3						2		1		2
alpha-Linolenic acid metabolism	38	62	482	5	TRUE	1	1	0.65718	1	1											1					1																			1		1
Collecting duct acid secretion	38	96	482	6	FALSE	0.539948	1	0.65967	1						1											1								4				1							1		1
Protein digestion and absorption	38	208	482	20	TRUE	0.235565	1	0.65992	1	1	2		1		1			1			4	3	1		4	5			6	1				6			4		1	1			3		1	2	2
Non-alcoholic fatty liver disease (NAFLD)	38	257	482	23	TRUE	0.399433	1	0.66091	1	3	2			1			1	3	2		4	9	4		11	8		1	1	1	1		1	11	1		8				1	1	6				6
Retinol metabolism	38	91	482	6	FALSE	0.67451	1	0.66317	1													1				1								3			1	1									2
Ubiquinone and other terpenoid-quinone biosynthesis	38	27	482	2	FALSE	1	1	0.66607	1												1																										1
Allograft rejection	38	83	482	7	TRUE	1	1	0.66693	1									1	1			1	1			2								2			2
Sulfur metabolism	38	39	482	3	FALSE	1	1	0.67071	1												1		1																								1
Viral carcinogenesis	38	289	482	29	TRUE	0.0378766	1	0.67473	1	1	6			1	1	1	1	6	1	1	6	11	2		15	15	3	4				3	1	19			15	1	1	1	2	2	10		2	2	13
Fatty acid metabolism	38	178	482	13	FALSE	0.73167	1	0.67819	1	1								1			3	2			1	3	3							3			3					4	3		1		1
Pyrimidine metabolism	38	182	482	16	TRUE	0.602764	1	0.6787	1	1	1				1			2	1		5	4			3	3			1					3			3					2	2		2		2
Amoebiasis	38	231	482	20	TRUE	0.613088	1	0.67969	1		3				1		1	3		1	5	3			5	8	1	1	4			1		11	1		5					3	3			2	7
Glycosaminoglycan biosynthesis	38	110	482	10	TRUE	0.686923	1	0.6811	1		1						1	1			1				2	1								1			1									1	1
Proteoglycans in cancer	38	303	482	28	TRUE	0.165427	1	0.68231	1	5	6			2	3		6	6	2		12	9	6		15	23	5	4	4	2		1		27	1		20	1	1		2	9	16		5	2	20
Bladder cancer	38	214	482	16	FALSE	0.865416	1	0.68235	1		4							1			6	2	1		2	5		1			1			5			5	2			1	3	3				5
Progesterone-mediated oocyte maturation	38	244	482	22	TRUE	0.399851	1	0.68544	1	1	1				1		1	4			5	3	1		5	9	2	2	1			1		6			8	1	1		2	3	6				7
beta-Alanine metabolism	38	80	482	7	TRUE	0.819806	1	0.68568	1									1			1	1				1								1			1										1
Lysine degradation	38	187	482	14	FALSE	0.863522	1	0.68913	1		3							1	2		3	2			3	1	1		1					7			1					2	2				3
Lysosome	38	224	482	17	FALSE	0.866722	1	0.69058	1	1	1							3	1	1	8	8			5	5	1							11			3	3			1	3	4				5
Small cell lung cancer	38	248	482	22	TRUE	0.499367	1	0.69211	1		3				1			2			7	3	2		6	11	2	1	4		1	1	1	13			8	1				4	5		1	1	6
Terpenoid backbone biosynthesis	38	111	482	8	FALSE	0.843619	1	0.69871	1	1												2			2				1					1											1	1	2
Endocytosis	38	282	482	25	TRUE	0.393563	1	0.70272	1	2	6			1	1	1	2	4	4		11	13	4		18	17		1	2					24			17	2	1		1	6	7		4	1	14
Maturity onset diabetes of the young	38	114	482	7	FALSE	0.551677	1	0.70491	1									1							4	1		1						3			1						1
Glycosphingolipid biosynthesis	38	42	482	3	FALSE	1	1	0.71124	1												1													1									1
Cocaine addiction	38	194	482	16	TRUE	0.863758	1	0.71424	1		2						1	2			1	2			6	4					1	1		3			3				1		2		1	1	2
Vasopressin-regulated water reabsorption	38	197	482	16	TRUE	1	1	0.71465	1	2								3	1		2	6	1		2	4			1			1		1			4	1				1				1	2
Legionellosis	38	173	482	15	TRUE	0.724891	1	0.71473	1		1				1	1	1	3			1	4	2		3	1		1						5			2						3		1
Intestinal immune network for IgA production	38	119	482	12	TRUE	0.327893	1	0.71696	1								1	2	1			1	2		1	1								1			1				1		1		1
Autoimmune thyroid disease	38	73	482	7	TRUE	0.635842	1	0.72049	1									1	1			1	1			2								1			1
Nicotine addiction	38	144	482	10	FALSE	0.713856	1	0.72398	1												2	1			4	2								1			2						1		1	1	4
p53 signaling pathway	38	228	482	21	TRUE	0.315633	1	0.7266	1		3				1		2	2	1	1	2	3	2		3	5	1					1		11			4	1			1	3	6		2		5
Non-homologous end-joining	38	41	482	3	FALSE	1	1	0.73004	1														1														1										1
Pertussis	38	207	482	15	FALSE	0.734009	1	0.73473	1		2						2		1		2	2			5	6		1	2					4			5					1	5			1	3
Insulin secretion	38	244	482	24	TRUE	0.128501	1	0.73986	1	1	2						3	2		1	3	3	1		3	6		1	2			1		5	1		6	1	1	1		1	3		1	2	5
Selenocompound metabolism	38	76	482	6	TRUE	1	1	0.73994	1												1	1												1								1	1		1
Melanoma	38	260	482	22	TRUE	0.617118	1	0.74007	1	1	2				2			3	1		4	5	2		5	8	1	2	2		1			10			9	2			2	2	5		1		6
Phagosome	38	226	482	20	TRUE	0.500726	1	0.74039	1		2				1		1	4	1		4	8	1		7	4			1					12			3	1		1		1	6		1	2	2
Starch and sucrose metabolism	38	119	482	10	TRUE	0.844918	1	0.74391	1									1			2	1	1		2	1								1			1									1	2
Sphingolipid metabolism	38	146	482	12	TRUE	1	1	0.7456	1		1							1			3	3			3	2								1			1					3	2		1		1
Vibrio cholerae infection	38	182	482	15	TRUE	0.862308	1	0.74568	1		1				1			2				1			3	2	1	1				1		6			1	1					2		2		4
Pantothenate and CoA biosynthesis	38	87	482	6	FALSE	0.828426	1	0.75078	1																	2	1							1			1						1		1
Regulation of autophagy	38	134	482	12	TRUE	0.706298	1	0.75255	1									1			1	1			3			1			1			1			1				1				1	1	1
Ovarian steroidogenesis	38	156	482	12	FALSE	1	1	0.75352	1	2							1	1			3	2				4						1		2			3	1					1				1
Butanoate metabolism	38	75	482	6	TRUE	1	1	0.75381	1	1											1					1								1			1								1
Protein export	38	114	482	8	FALSE	0.84297	1	0.76012	1									1		1					5	1								1			1						1				1
Glycosaminoglycan degradation	38	68	482	4	FALSE	0.63271	1	0.76141	1		1															1								2				1
Glycerolipid metabolism	38	163	482	10	FALSE	0.373487	1	0.76746	1													4			4	5			1					1			4					1	1			1	1
Arachidonic acid metabolism	38	113	482	8	FALSE	0.843031	1	0.77166	1	1				1							2	1				2			1																1		1
Glycosaminoglycan biosynthesis	38	99	482	7	FALSE	0.836835	1	0.77975	1									1				1	1						1					3									1			1
Epithelial cell signaling in Helicobacter pylori infection	38	205	482	18	TRUE	0.60877	1	0.78096	1	1	1			1	1		3	1			3	2	1		3	3	1					1		9				1				1	3				5
Steroid hormone biosynthesis	38	57	482	4	FALSE	1	1	0.79047	1																1	1																1	1
Asthma	38	58	482	4	FALSE	0.807907	1	0.7941	1										1				1			1											1
Fatty acid elongation	38	114	482	5	FALSE	0.161867	1	0.79432	1									1			4				2		1							3
Staphylococcus aureus infection	38	63	482	5	TRUE	1	1	0.79822	1										1		1					1								1									1
Toll-like receptor signaling pathway	38	218	482	16	FALSE	0.736389	1	0.80179	1	1	1						2	2			4	3			3	8	1	2	1			1		4			6						5				4
Viral myocarditis	38	183	482	13	FALSE	0.728441	1	0.80959	1		3				1			3	2			3	2		4			1	1					2									4		1		2
Fanconi anemia pathway	38	129	482	8	FALSE	0.452527	1	0.82394	1																1	1			1					3				2				1	3				1
ABC transporters	38	140	482	11	FALSE	1	1	0.82493	1						1						2	1	1		2		1							2				1				1	1				3
Histidine metabolism	38	48	482	3	FALSE	0.785994	1	0.82593	1												1														1												1
Taste transduction	38	84	482	6	FALSE	0.830271	1	0.82737	1	1											1	1										1		1				1
Chemical carcinogenesis	38	78	482	5	FALSE	0.65797	1	0.83143	1												1					2			1					1									1
Circadian rhythm	38	180	482	16	TRUE	0.600738	1	0.83432	1		2						1	1	1	2		1			4	4						1		1			6				1	1	1		1		4
Tryptophan metabolism	38	60	482	4	FALSE	0.805332	1	0.83735	1																1									1	1		1
Drug metabolism	38	49	482	3	FALSE	0.785227	1	0.83741	1												1	1				1
Primary bile acid biosynthesis	38	39	482	2	FALSE	0.570469	1	0.84845	1																																		1		1
Propanoate metabolism	38	93	482	6	FALSE	0.672598	1	0.85001	1												1				1									2								1	1			1
RNA polymerase	38	88	482	4	FALSE	0.273649	1	0.85041	1									1	1			3			2
Basal cell carcinoma	38	222	482	18	TRUE	1	1	0.85101	1	1					1		1	2	1		3	1	1		2	5		2						4			2					2	4		2	1	4
Vitamin B6 metabolism	38	23	482	1	FALSE	0.712252	1	0.85315	1		1
Glycosphingolipid biosynthesis	38	74	482	5	FALSE	0.818088	1	0.85709	1						1				1															1									1				1
Thiamine metabolism	38	24	482	1	FALSE	0.710713	1	0.86885	1																																		1
Hedgehog signaling pathway	38	206	482	13	FALSE	0.307804	1	0.87659	1	1							1	1				1			4	7		1				1		4			4						2		2		4
Fatty acid degradation	38	110	482	6	FALSE	0.321593	1	0.88215	1																	2	2							1			2					2			1
Proteasome	38	120	482	7	FALSE	0.435204	1	0.88696	1								1				2	2			2									1									1			1
Synaptic vesicle cycle	38	201	482	17	TRUE	0.733306	1	0.89009	1	1	2				1		1	2	1		2	1			4	1			1			1		6				1				2	1				2
One carbon pool by folate	38	69	482	3	FALSE	0.334979	1	0.90572	1		1											2																									1
Folate biosynthesis	38	46	482	2	FALSE	0.41358	1	0.90847	1													1																					1
Valine, leucine and isoleucine biosynthesis	38	32	482	1	FALSE	0.356154	1	0.9347	1																																				1
Cytosolic DNA-sensing pathway	38	108	482	5	FALSE	0.164483	1	0.95175	1										1		1	3			2									1
Drug metabolism	38	67	482	2	FALSE	0.142089	1	0.95528	1																1									2
Metabolism of xenobiotics by cytochrome P450	38	56	482	2	FALSE	0.291855	1	0.96163	1												1					1
Valine, leucine and isoleucine degradation	38	100	482	3	FALSE	0.0577848	1	0.97892	1									1																2											2
Pentose and glucuronate interconversions	38	37	482	0	FALSE	0.102141	1	1	1
Ascorbate and aldarate metabolism	38	24	482	0	FALSE	0.243258	1	1	1
Caffeine metabolism	38	3	482	0	FALSE	1	1	1	1
Lysine biosynthesis	38	6	482	0	FALSE	1	1	1	1
D-Arginine and D-ornithine metabolism	38	0	482	0	FALSE	1	1	1	1
Biotin metabolism	38	6	482	0	FALSE	1	1	1	1
Lipoic acid metabolism	38	12	482	0	FALSE	0.611552	1	1	1
Degradation of aromatic compounds	38	7	482	0	FALSE	0.659494	1	1	1
