# Supplementary material for: Downregulation of miR-181b-5p Inhibits the Viability, Migration, and Glycolysis of Gallbladder Cancer by Upregulating PDHX Under Hypoxia
Source: Front Oncol. 2021 Aug 16;11:683725. doi: 10.3389/fonc.2021.683725 (PMC8415503; doi:10.3389/fonc.2021.683725)
Supplement: Supplementary file 3 [file DataSheet_1.zip › RNA seq raw data/mirPath Analysis/A vs B_up miRNA dn Gene/PathNet/Edge.txt]

Source	Target	NumOfTarget	FisherExact	RandomSampling	Type
hsa-miR-455-3p	Glycolysis / Gluconeogenesis	3	1.000e0	5.704e-1	Directed
hsa-miR-125a-5p	Glycolysis / Gluconeogenesis	4	1.000e0	5.704e-1	Directed
hsa-miR-149-5p	Glycolysis / Gluconeogenesis	3	1.000e0	5.704e-1	Directed
hsa-miR-30b-5p	Glycolysis / Gluconeogenesis	1	1.000e0	5.704e-1	Directed
hsa-miR-181a-5p	Glycolysis / Gluconeogenesis	1	1.000e0	5.704e-1	Directed
hsa-miR-378b	Glycolysis / Gluconeogenesis	1	1.000e0	5.704e-1	Directed
hsa-miR-29b-2-5p	Glycolysis / Gluconeogenesis	1	1.000e0	5.704e-1	Directed
hsa-miR-23b-3p	Glycolysis / Gluconeogenesis	3	1.000e0	5.704e-1	Directed
hsa-miR-181b-5p	Glycolysis / Gluconeogenesis	1	1.000e0	5.704e-1	Directed
hsa-miR-222-3p	Glycolysis / Gluconeogenesis	2	1.000e0	5.704e-1	Directed
hsa-miR-328	Glycolysis / Gluconeogenesis	2	1.000e0	5.704e-1	Directed
hsa-miR-330-3p	Glycolysis / Gluconeogenesis	2	1.000e0	5.704e-1	Directed
hsa-miR-342-3p	Citrate cycle (TCA cycle)	1	3.390e-1	5.107e-1	Directed
hsa-miR-425-3p	Citrate cycle (TCA cycle)	1	3.390e-1	5.107e-1	Directed
hsa-miR-455-3p	Citrate cycle (TCA cycle)	1	3.390e-1	5.107e-1	Directed
hsa-miR-125a-5p	Citrate cycle (TCA cycle)	2	3.390e-1	5.107e-1	Directed
hsa-miR-149-5p	Citrate cycle (TCA cycle)	1	3.390e-1	5.107e-1	Directed
hsa-miR-532-5p	Citrate cycle (TCA cycle)	1	3.390e-1	5.107e-1	Directed
hsa-miR-30b-5p	Citrate cycle (TCA cycle)	2	3.390e-1	5.107e-1	Directed
hsa-miR-378b	Citrate cycle (TCA cycle)	1	3.390e-1	5.107e-1	Directed
hsa-miR-23b-3p	Citrate cycle (TCA cycle)	2	3.390e-1	5.107e-1	Directed
hsa-miR-181b-5p	Citrate cycle (TCA cycle)	1	3.390e-1	5.107e-1	Directed
hsa-miR-222-3p	Citrate cycle (TCA cycle)	2	3.390e-1	5.107e-1	Directed
hsa-miR-500a-5p	Citrate cycle (TCA cycle)	1	3.390e-1	5.107e-1	Directed
hsa-miR-330-3p	Citrate cycle (TCA cycle)	1	3.390e-1	5.107e-1	Directed
hsa-miR-455-3p	Pentose phosphate pathway	1	6.431e-1	3.378e-1	Directed
hsa-miR-149-5p	Pentose phosphate pathway	4	6.431e-1	3.378e-1	Directed
hsa-miR-30b-5p	Pentose phosphate pathway	2	6.431e-1	3.378e-1	Directed
hsa-miR-181a-5p	Pentose phosphate pathway	1	6.431e-1	3.378e-1	Directed
hsa-miR-23b-3p	Pentose phosphate pathway	2	6.431e-1	3.378e-1	Directed
hsa-miR-222-3p	Pentose phosphate pathway	1	6.431e-1	3.378e-1	Directed
hsa-miR-328	Pentose phosphate pathway	1	6.431e-1	3.378e-1	Directed
hsa-miR-455-3p	Fructose and mannose metabolism	3	6.984e-1	3.931e-1	Directed
hsa-miR-125a-5p	Fructose and mannose metabolism	3	6.984e-1	3.931e-1	Directed
hsa-miR-149-5p	Fructose and mannose metabolism	3	6.984e-1	3.931e-1	Directed
hsa-miR-181a-5p	Fructose and mannose metabolism	2	6.984e-1	3.931e-1	Directed
hsa-miR-23b-3p	Fructose and mannose metabolism	3	6.984e-1	3.931e-1	Directed
hsa-miR-146b-3p	Fructose and mannose metabolism	1	6.984e-1	3.931e-1	Directed
hsa-miR-222-3p	Fructose and mannose metabolism	1	6.984e-1	3.931e-1	Directed
hsa-miR-330-3p	Fructose and mannose metabolism	2	6.984e-1	3.931e-1	Directed
hsa-miR-455-3p	Galactose metabolism	1	6.860e-1	2.283e-1	Directed
hsa-miR-125a-5p	Galactose metabolism	3	6.860e-1	2.283e-1	Directed
hsa-miR-149-5p	Galactose metabolism	1	6.860e-1	2.283e-1	Directed
hsa-miR-30b-5p	Galactose metabolism	1	6.860e-1	2.283e-1	Directed
hsa-miR-181a-5p	Galactose metabolism	2	6.860e-1	2.283e-1	Directed
hsa-miR-23b-3p	Galactose metabolism	1	6.860e-1	2.283e-1	Directed
hsa-miR-181b-5p	Galactose metabolism	2	6.860e-1	2.283e-1	Directed
hsa-miR-146b-3p	Galactose metabolism	1	6.860e-1	2.283e-1	Directed
hsa-miR-328	Galactose metabolism	1	6.860e-1	2.283e-1	Directed
hsa-miR-330-3p	Galactose metabolism	3	6.860e-1	2.283e-1	Directed
hsa-miR-125a-5p	Fatty acid biosynthesis	1	5.723e-1	2.721e-1	Directed
hsa-miR-149-5p	Fatty acid biosynthesis	1	5.723e-1	2.721e-1	Directed
hsa-miR-205-5p	Fatty acid biosynthesis	1	5.723e-1	2.721e-1	Directed
hsa-miR-222-3p	Fatty acid biosynthesis	2	5.723e-1	2.721e-1	Directed
hsa-miR-330-3p	Fatty acid biosynthesis	1	5.723e-1	2.721e-1	Directed
hsa-miR-455-3p	Fatty acid elongation	1	1.619e-1	7.943e-1	Directed
hsa-miR-125a-5p	Fatty acid elongation	4	1.619e-1	7.943e-1	Directed
hsa-miR-30b-5p	Fatty acid elongation	2	1.619e-1	7.943e-1	Directed
hsa-miR-188-5p	Fatty acid elongation	1	1.619e-1	7.943e-1	Directed
hsa-miR-23b-3p	Fatty acid elongation	3	1.619e-1	7.943e-1	Directed
hsa-miR-181a-5p	Fatty acid degradation	2	3.216e-1	8.822e-1	Directed
hsa-miR-188-5p	Fatty acid degradation	2	3.216e-1	8.822e-1	Directed
hsa-miR-23b-3p	Fatty acid degradation	1	3.216e-1	8.822e-1	Directed
hsa-miR-181b-5p	Fatty acid degradation	2	3.216e-1	8.822e-1	Directed
hsa-miR-205-5p	Fatty acid degradation	2	3.216e-1	8.822e-1	Directed
hsa-miR-500a-5p	Fatty acid degradation	1	3.216e-1	8.822e-1	Directed
hsa-miR-874	Synthesis and degradation of ketone bodies	1	5.134e-1	3.526e-1	Directed
hsa-miR-125a-5p	Synthesis and degradation of ketone bodies	1	5.134e-1	3.526e-1	Directed
hsa-miR-23b-3p	Synthesis and degradation of ketone bodies	1	5.134e-1	3.526e-1	Directed
hsa-miR-500a-5p	Synthesis and degradation of ketone bodies	1	5.134e-1	3.526e-1	Directed
hsa-miR-885-5p	Steroid biosynthesis	1	1.626e-1	3.074e-1	Directed
hsa-miR-125a-5p	Steroid biosynthesis	2	1.626e-1	3.074e-1	Directed
hsa-miR-149-5p	Steroid biosynthesis	1	1.626e-1	3.074e-1	Directed
hsa-miR-532-5p	Steroid biosynthesis	1	1.626e-1	3.074e-1	Directed
hsa-miR-30b-5p	Steroid biosynthesis	1	1.626e-1	3.074e-1	Directed
hsa-miR-345-5p	Steroid biosynthesis	1	1.626e-1	3.074e-1	Directed
hsa-miR-205-5p	Steroid biosynthesis	1	1.626e-1	3.074e-1	Directed
hsa-miR-222-3p	Primary bile acid biosynthesis	1	5.705e-1	8.484e-1	Directed
hsa-miR-500a-5p	Primary bile acid biosynthesis	1	5.705e-1	8.484e-1	Directed
hsa-miR-125a-5p	Ubiquinone and other terpenoid-quinone biosynthesis	1	1.000e0	6.661e-1	Directed
hsa-miR-330-3p	Ubiquinone and other terpenoid-quinone biosynthesis	1	1.000e0	6.661e-1	Directed
hsa-miR-30b-5p	Steroid hormone biosynthesis	1	1.000e0	7.905e-1	Directed
hsa-miR-181a-5p	Steroid hormone biosynthesis	1	1.000e0	7.905e-1	Directed
hsa-miR-205-5p	Steroid hormone biosynthesis	1	1.000e0	7.905e-1	Directed
hsa-miR-222-3p	Steroid hormone biosynthesis	1	1.000e0	7.905e-1	Directed
hsa-miR-885-5p	Oxidative phosphorylation	1	4.868e-1	5.707e-1	Directed
hsa-miR-489	Oxidative phosphorylation	1	4.868e-1	5.707e-1	Directed
hsa-miR-455-3p	Oxidative phosphorylation	4	4.868e-1	5.707e-1	Directed
hsa-miR-125a-5p	Oxidative phosphorylation	4	4.868e-1	5.707e-1	Directed
hsa-miR-149-5p	Oxidative phosphorylation	5	4.868e-1	5.707e-1	Directed
hsa-miR-30b-5p	Oxidative phosphorylation	1	4.868e-1	5.707e-1	Directed
hsa-miR-181a-5p	Oxidative phosphorylation	2	4.868e-1	5.707e-1	Directed
hsa-miR-210	Oxidative phosphorylation	1	4.868e-1	5.707e-1	Directed
hsa-miR-23b-3p	Oxidative phosphorylation	8	4.868e-1	5.707e-1	Directed
hsa-miR-125b-2-3p	Oxidative phosphorylation	1	4.868e-1	5.707e-1	Directed
hsa-miR-181b-5p	Oxidative phosphorylation	1	4.868e-1	5.707e-1	Directed
hsa-miR-345-5p	Oxidative phosphorylation	1	4.868e-1	5.707e-1	Directed
hsa-miR-339-3p	Oxidative phosphorylation	1	4.868e-1	5.707e-1	Directed
hsa-miR-205-5p	Oxidative phosphorylation	2	4.868e-1	5.707e-1	Directed
hsa-miR-222-3p	Oxidative phosphorylation	1	4.868e-1	5.707e-1	Directed
hsa-miR-330-3p	Oxidative phosphorylation	1	4.868e-1	5.707e-1	Directed
hsa-miR-874	Purine metabolism	2	7.359e-1	6.265e-1	Directed
hsa-miR-342-3p	Purine metabolism	3	7.359e-1	6.265e-1	Directed
hsa-miR-885-5p	Purine metabolism	1	7.359e-1	6.265e-1	Directed
hsa-miR-489	Purine metabolism	1	7.359e-1	6.265e-1	Directed
hsa-miR-455-3p	Purine metabolism	3	7.359e-1	6.265e-1	Directed
hsa-miR-532-3p	Purine metabolism	3	7.359e-1	6.265e-1	Directed
hsa-miR-125a-5p	Purine metabolism	8	7.359e-1	6.265e-1	Directed
hsa-miR-149-5p	Purine metabolism	8	7.359e-1	6.265e-1	Directed
hsa-miR-30b-5p	Purine metabolism	10	7.359e-1	6.265e-1	Directed
hsa-miR-181a-5p	Purine metabolism	6	7.359e-1	6.265e-1	Directed
hsa-miR-188-5p	Purine metabolism	1	7.359e-1	6.265e-1	Directed
hsa-miR-378b	Purine metabolism	1	7.359e-1	6.265e-1	Directed
hsa-miR-23b-3p	Purine metabolism	5	7.359e-1	6.265e-1	Directed
hsa-miR-181b-5p	Purine metabolism	6	7.359e-1	6.265e-1	Directed
hsa-miR-345-5p	Purine metabolism	1	7.359e-1	6.265e-1	Directed
hsa-miR-205-5p	Purine metabolism	1	7.359e-1	6.265e-1	Directed
hsa-miR-222-3p	Purine metabolism	4	7.359e-1	6.265e-1	Directed
hsa-miR-500a-5p	Purine metabolism	1	7.359e-1	6.265e-1	Directed
hsa-miR-328	Purine metabolism	1	7.359e-1	6.265e-1	Directed
hsa-miR-330-3p	Purine metabolism	8	7.359e-1	6.265e-1	Directed
hsa-miR-874	Pyrimidine metabolism	1	6.028e-1	6.787e-1	Directed
hsa-miR-342-3p	Pyrimidine metabolism	1	6.028e-1	6.787e-1	Directed
hsa-miR-885-5p	Pyrimidine metabolism	1	6.028e-1	6.787e-1	Directed
hsa-miR-455-3p	Pyrimidine metabolism	2	6.028e-1	6.787e-1	Directed
hsa-miR-532-3p	Pyrimidine metabolism	1	6.028e-1	6.787e-1	Directed
hsa-miR-125a-5p	Pyrimidine metabolism	5	6.028e-1	6.787e-1	Directed
hsa-miR-149-5p	Pyrimidine metabolism	4	6.028e-1	6.787e-1	Directed
hsa-miR-30b-5p	Pyrimidine metabolism	3	6.028e-1	6.787e-1	Directed
hsa-miR-181a-5p	Pyrimidine metabolism	3	6.028e-1	6.787e-1	Directed
hsa-miR-29b-2-5p	Pyrimidine metabolism	1	6.028e-1	6.787e-1	Directed
hsa-miR-23b-3p	Pyrimidine metabolism	3	6.028e-1	6.787e-1	Directed
hsa-miR-181b-5p	Pyrimidine metabolism	3	6.028e-1	6.787e-1	Directed
hsa-miR-205-5p	Pyrimidine metabolism	2	6.028e-1	6.787e-1	Directed
hsa-miR-222-3p	Pyrimidine metabolism	2	6.028e-1	6.787e-1	Directed
hsa-miR-500a-5p	Pyrimidine metabolism	2	6.028e-1	6.787e-1	Directed
hsa-miR-330-3p	Pyrimidine metabolism	2	6.028e-1	6.787e-1	Directed
hsa-miR-342-3p	Alanine, aspartate and glutamate metabolism	1	8.484e-1	3.253e-1	Directed
hsa-miR-455-3p	Alanine, aspartate and glutamate metabolism	1	8.484e-1	3.253e-1	Directed
hsa-miR-125a-5p	Alanine, aspartate and glutamate metabolism	2	8.484e-1	3.253e-1	Directed
hsa-miR-149-5p	Alanine, aspartate and glutamate metabolism	2	8.484e-1	3.253e-1	Directed
hsa-miR-30b-5p	Alanine, aspartate and glutamate metabolism	2	8.484e-1	3.253e-1	Directed
hsa-miR-181a-5p	Alanine, aspartate and glutamate metabolism	4	8.484e-1	3.253e-1	Directed
hsa-miR-378b	Alanine, aspartate and glutamate metabolism	1	8.484e-1	3.253e-1	Directed
hsa-miR-23b-5p	Alanine, aspartate and glutamate metabolism	1	8.484e-1	3.253e-1	Directed
hsa-miR-23b-3p	Alanine, aspartate and glutamate metabolism	1	8.484e-1	3.253e-1	Directed
hsa-miR-181b-5p	Alanine, aspartate and glutamate metabolism	4	8.484e-1	3.253e-1	Directed
hsa-miR-330-3p	Alanine, aspartate and glutamate metabolism	1	8.484e-1	3.253e-1	Directed
hsa-miR-874	Glycine, serine and threonine metabolism	1	8.209e-1	6.537e-1	Directed
hsa-miR-342-3p	Glycine, serine and threonine metabolism	1	8.209e-1	6.537e-1	Directed
hsa-miR-455-3p	Glycine, serine and threonine metabolism	1	8.209e-1	6.537e-1	Directed
hsa-miR-149-5p	Glycine, serine and threonine metabolism	2	8.209e-1	6.537e-1	Directed
hsa-miR-30b-5p	Glycine, serine and threonine metabolism	2	8.209e-1	6.537e-1	Directed
hsa-miR-181a-5p	Glycine, serine and threonine metabolism	1	8.209e-1	6.537e-1	Directed
hsa-miR-330-3p	Glycine, serine and threonine metabolism	1	8.209e-1	6.537e-1	Directed
hsa-miR-342-3p	Cysteine and methionine metabolism	2	3.692e-1	3.198e-1	Directed
hsa-miR-425-3p	Cysteine and methionine metabolism	1	3.692e-1	3.198e-1	Directed
hsa-miR-455-3p	Cysteine and methionine metabolism	1	3.692e-1	3.198e-1	Directed
hsa-miR-125a-5p	Cysteine and methionine metabolism	2	3.692e-1	3.198e-1	Directed
hsa-miR-149-5p	Cysteine and methionine metabolism	3	3.692e-1	3.198e-1	Directed
hsa-miR-532-5p	Cysteine and methionine metabolism	1	3.692e-1	3.198e-1	Directed
hsa-miR-30b-5p	Cysteine and methionine metabolism	3	3.692e-1	3.198e-1	Directed
hsa-miR-181a-5p	Cysteine and methionine metabolism	1	3.692e-1	3.198e-1	Directed
hsa-miR-29b-2-5p	Cysteine and methionine metabolism	1	3.692e-1	3.198e-1	Directed
hsa-miR-23b-3p	Cysteine and methionine metabolism	2	3.692e-1	3.198e-1	Directed
hsa-miR-181b-5p	Cysteine and methionine metabolism	1	3.692e-1	3.198e-1	Directed
hsa-miR-492	Cysteine and methionine metabolism	1	3.692e-1	3.198e-1	Directed
hsa-miR-222-3p	Cysteine and methionine metabolism	2	3.692e-1	3.198e-1	Directed
hsa-miR-328	Cysteine and methionine metabolism	1	3.692e-1	3.198e-1	Directed
hsa-miR-330-3p	Cysteine and methionine metabolism	2	3.692e-1	3.198e-1	Directed
hsa-miR-455-3p	Valine, leucine and isoleucine degradation	1	5.778e-2	9.789e-1	Directed
hsa-miR-23b-3p	Valine, leucine and isoleucine degradation	2	5.778e-2	9.789e-1	Directed
hsa-miR-500a-5p	Valine, leucine and isoleucine degradation	2	5.778e-2	9.789e-1	Directed
hsa-miR-500a-5p	Valine, leucine and isoleucine biosynthesis	1	3.562e-1	9.347e-1	Directed
hsa-miR-342-3p	Lysine degradation	3	8.635e-1	6.891e-1	Directed
hsa-miR-455-3p	Lysine degradation	1	8.635e-1	6.891e-1	Directed
hsa-miR-532-3p	Lysine degradation	2	8.635e-1	6.891e-1	Directed
hsa-miR-125a-5p	Lysine degradation	3	8.635e-1	6.891e-1	Directed
hsa-miR-149-5p	Lysine degradation	2	8.635e-1	6.891e-1	Directed
hsa-miR-30b-5p	Lysine degradation	3	8.635e-1	6.891e-1	Directed
hsa-miR-181a-5p	Lysine degradation	1	8.635e-1	6.891e-1	Directed
hsa-miR-188-5p	Lysine degradation	1	8.635e-1	6.891e-1	Directed
hsa-miR-29b-2-5p	Lysine degradation	1	8.635e-1	6.891e-1	Directed
hsa-miR-23b-3p	Lysine degradation	7	8.635e-1	6.891e-1	Directed
hsa-miR-181b-5p	Lysine degradation	1	8.635e-1	6.891e-1	Directed
hsa-miR-205-5p	Lysine degradation	2	8.635e-1	6.891e-1	Directed
hsa-miR-222-3p	Lysine degradation	2	8.635e-1	6.891e-1	Directed
hsa-miR-330-3p	Lysine degradation	3	8.635e-1	6.891e-1	Directed
hsa-miR-342-3p	Arginine and proline metabolism	1	8.502e-1	5.605e-1	Directed
hsa-miR-455-3p	Arginine and proline metabolism	2	8.502e-1	5.605e-1	Directed
hsa-miR-125a-5p	Arginine and proline metabolism	1	8.502e-1	5.605e-1	Directed
hsa-miR-149-5p	Arginine and proline metabolism	2	8.502e-1	5.605e-1	Directed
hsa-miR-30b-5p	Arginine and proline metabolism	4	8.502e-1	5.605e-1	Directed
hsa-miR-181a-5p	Arginine and proline metabolism	2	8.502e-1	5.605e-1	Directed
hsa-miR-378b	Arginine and proline metabolism	1	8.502e-1	5.605e-1	Directed
hsa-miR-23b-5p	Arginine and proline metabolism	2	8.502e-1	5.605e-1	Directed
hsa-miR-23b-3p	Arginine and proline metabolism	2	8.502e-1	5.605e-1	Directed
hsa-miR-181b-5p	Arginine and proline metabolism	2	8.502e-1	5.605e-1	Directed
hsa-miR-330-3p	Arginine and proline metabolism	1	8.502e-1	5.605e-1	Directed
hsa-miR-125a-5p	Histidine metabolism	1	7.860e-1	8.259e-1	Directed
hsa-miR-125b-2-3p	Histidine metabolism	1	7.860e-1	8.259e-1	Directed
hsa-miR-330-3p	Histidine metabolism	1	7.860e-1	8.259e-1	Directed
hsa-miR-342-3p	Tyrosine metabolism	1	7.890e-1	5.098e-1	Directed
hsa-miR-125a-5p	Tyrosine metabolism	2	7.890e-1	5.098e-1	Directed
hsa-miR-30b-5p	Tyrosine metabolism	1	7.890e-1	5.098e-1	Directed
hsa-miR-181a-5p	Tyrosine metabolism	1	7.890e-1	5.098e-1	Directed
hsa-miR-181b-5p	Tyrosine metabolism	1	7.890e-1	5.098e-1	Directed
hsa-miR-342-3p	Phenylalanine metabolism	1	7.620e-1	3.661e-1	Directed
hsa-miR-125a-5p	Phenylalanine metabolism	2	7.620e-1	3.661e-1	Directed
hsa-miR-181a-5p	Phenylalanine metabolism	1	7.620e-1	3.661e-1	Directed
hsa-miR-181b-5p	Phenylalanine metabolism	1	7.620e-1	3.661e-1	Directed
hsa-miR-30b-5p	Tryptophan metabolism	1	8.053e-1	8.374e-1	Directed
hsa-miR-23b-3p	Tryptophan metabolism	1	8.053e-1	8.374e-1	Directed
hsa-miR-125b-2-3p	Tryptophan metabolism	1	8.053e-1	8.374e-1	Directed
hsa-miR-181b-5p	Tryptophan metabolism	1	8.053e-1	8.374e-1	Directed
hsa-miR-342-3p	Phenylalanine, tyrosine and tryptophan biosynthesis	1	8.553e-2	8.468e-2	Directed
hsa-miR-125a-5p	Phenylalanine, tyrosine and tryptophan biosynthesis	1	8.553e-2	8.468e-2	Directed
hsa-miR-181a-5p	Phenylalanine, tyrosine and tryptophan biosynthesis	1	8.553e-2	8.468e-2	Directed
hsa-miR-181b-5p	Phenylalanine, tyrosine and tryptophan biosynthesis	1	8.553e-2	8.468e-2	Directed
hsa-miR-455-3p	beta-Alanine metabolism	1	8.198e-1	6.857e-1	Directed
hsa-miR-125a-5p	beta-Alanine metabolism	1	8.198e-1	6.857e-1	Directed
hsa-miR-149-5p	beta-Alanine metabolism	1	8.198e-1	6.857e-1	Directed
hsa-miR-181a-5p	beta-Alanine metabolism	1	8.198e-1	6.857e-1	Directed
hsa-miR-23b-3p	beta-Alanine metabolism	1	8.198e-1	6.857e-1	Directed
hsa-miR-181b-5p	beta-Alanine metabolism	1	8.198e-1	6.857e-1	Directed
hsa-miR-330-3p	beta-Alanine metabolism	1	8.198e-1	6.857e-1	Directed
hsa-miR-139-3p	Taurine and hypotaurine metabolism	1	3.750e-1	1.183e-1	Directed
hsa-miR-125a-5p	Taurine and hypotaurine metabolism	1	3.750e-1	1.183e-1	Directed
hsa-miR-30b-5p	Taurine and hypotaurine metabolism	2	3.750e-1	1.183e-1	Directed
hsa-miR-181a-5p	Taurine and hypotaurine metabolism	2	3.750e-1	1.183e-1	Directed
hsa-miR-181b-5p	Taurine and hypotaurine metabolism	2	3.750e-1	1.183e-1	Directed
hsa-miR-125a-5p	Selenocompound metabolism	1	1.000e0	7.399e-1	Directed
hsa-miR-149-5p	Selenocompound metabolism	1	1.000e0	7.399e-1	Directed
hsa-miR-23b-3p	Selenocompound metabolism	1	1.000e0	7.399e-1	Directed
hsa-miR-205-5p	Selenocompound metabolism	1	1.000e0	7.399e-1	Directed
hsa-miR-222-3p	Selenocompound metabolism	1	1.000e0	7.399e-1	Directed
hsa-miR-500a-5p	Selenocompound metabolism	1	1.000e0	7.399e-1	Directed
hsa-miR-139-3p	Cyanoamino acid metabolism	1	7.218e-1	4.814e-1	Directed
hsa-miR-125a-5p	Cyanoamino acid metabolism	1	7.218e-1	4.814e-1	Directed
hsa-miR-149-5p	Cyanoamino acid metabolism	1	7.218e-1	4.814e-1	Directed
hsa-miR-125a-5p	D-Glutamine and D-glutamate metabolism	1	4.649e-2	2.116e-1	Directed
hsa-miR-30b-5p	D-Glutamine and D-glutamate metabolism	1	4.649e-2	2.116e-1	Directed
hsa-miR-181a-5p	D-Glutamine and D-glutamate metabolism	1	4.649e-2	2.116e-1	Directed
hsa-miR-378b	D-Glutamine and D-glutamate metabolism	1	4.649e-2	2.116e-1	Directed
hsa-miR-23b-5p	D-Glutamine and D-glutamate metabolism	1	4.649e-2	2.116e-1	Directed
hsa-miR-23b-3p	D-Glutamine and D-glutamate metabolism	1	4.649e-2	2.116e-1	Directed
hsa-miR-181b-5p	D-Glutamine and D-glutamate metabolism	1	4.649e-2	2.116e-1	Directed
hsa-miR-342-3p	Glutathione metabolism	1	3.232e-1	4.231e-1	Directed
hsa-miR-139-3p	Glutathione metabolism	1	3.232e-1	4.231e-1	Directed
hsa-miR-455-3p	Glutathione metabolism	1	3.232e-1	4.231e-1	Directed
hsa-miR-125a-5p	Glutathione metabolism	3	3.232e-1	4.231e-1	Directed
hsa-miR-149-5p	Glutathione metabolism	1	3.232e-1	4.231e-1	Directed
hsa-miR-30b-5p	Glutathione metabolism	2	3.232e-1	4.231e-1	Directed
hsa-miR-181a-5p	Glutathione metabolism	3	3.232e-1	4.231e-1	Directed
hsa-miR-29b-2-5p	Glutathione metabolism	1	3.232e-1	4.231e-1	Directed
hsa-miR-23b-3p	Glutathione metabolism	2	3.232e-1	4.231e-1	Directed
hsa-miR-181b-5p	Glutathione metabolism	1	3.232e-1	4.231e-1	Directed
hsa-miR-146b-3p	Glutathione metabolism	1	3.232e-1	4.231e-1	Directed
hsa-miR-330-3p	Glutathione metabolism	1	3.232e-1	4.231e-1	Directed
hsa-miR-455-3p	Starch and sucrose metabolism	1	8.449e-1	7.439e-1	Directed
hsa-miR-125a-5p	Starch and sucrose metabolism	2	8.449e-1	7.439e-1	Directed
hsa-miR-149-5p	Starch and sucrose metabolism	1	8.449e-1	7.439e-1	Directed
hsa-miR-532-5p	Starch and sucrose metabolism	1	8.449e-1	7.439e-1	Directed
hsa-miR-30b-5p	Starch and sucrose metabolism	2	8.449e-1	7.439e-1	Directed
hsa-miR-181a-5p	Starch and sucrose metabolism	1	8.449e-1	7.439e-1	Directed
hsa-miR-23b-3p	Starch and sucrose metabolism	1	8.449e-1	7.439e-1	Directed
hsa-miR-181b-5p	Starch and sucrose metabolism	1	8.449e-1	7.439e-1	Directed
hsa-miR-328	Starch and sucrose metabolism	1	8.449e-1	7.439e-1	Directed
hsa-miR-330-3p	Starch and sucrose metabolism	2	8.449e-1	7.439e-1	Directed
hsa-miR-342-3p	N-Glycan biosynthesis	1	2.902e-1	2.062e-1	Directed
hsa-miR-885-5p	N-Glycan biosynthesis	1	2.902e-1	2.062e-1	Directed
hsa-miR-489	N-Glycan biosynthesis	1	2.902e-1	2.062e-1	Directed
hsa-miR-455-3p	N-Glycan biosynthesis	1	2.902e-1	2.062e-1	Directed
hsa-miR-532-3p	N-Glycan biosynthesis	1	2.902e-1	2.062e-1	Directed
hsa-miR-125a-5p	N-Glycan biosynthesis	3	2.902e-1	2.062e-1	Directed
hsa-miR-149-5p	N-Glycan biosynthesis	1	2.902e-1	2.062e-1	Directed
hsa-miR-30b-5p	N-Glycan biosynthesis	5	2.902e-1	2.062e-1	Directed
hsa-miR-181a-5p	N-Glycan biosynthesis	5	2.902e-1	2.062e-1	Directed
hsa-miR-188-5p	N-Glycan biosynthesis	1	2.902e-1	2.062e-1	Directed
hsa-miR-23b-3p	N-Glycan biosynthesis	4	2.902e-1	2.062e-1	Directed
hsa-miR-181b-5p	N-Glycan biosynthesis	4	2.902e-1	2.062e-1	Directed
hsa-miR-345-5p	N-Glycan biosynthesis	1	2.902e-1	2.062e-1	Directed
hsa-miR-205-5p	N-Glycan biosynthesis	1	2.902e-1	2.062e-1	Directed
hsa-miR-222-3p	N-Glycan biosynthesis	3	2.902e-1	2.062e-1	Directed
hsa-miR-328	N-Glycan biosynthesis	2	2.902e-1	2.062e-1	Directed
hsa-miR-330-3p	N-Glycan biosynthesis	2	2.902e-1	2.062e-1	Directed
hsa-miR-455-3p	Other glycan degradation	1	2.564e-1	1.114e-1	Directed
hsa-miR-125a-5p	Other glycan degradation	1	2.564e-1	1.114e-1	Directed
hsa-miR-23b-3p	Other glycan degradation	2	2.564e-1	1.114e-1	Directed
hsa-miR-205-5p	Other glycan degradation	1	2.564e-1	1.114e-1	Directed
hsa-miR-532-3p	Mucin type O-Glycan biosynthesis	1	8.576e-1	6.201e-1	Directed
hsa-miR-125a-5p	Mucin type O-Glycan biosynthesis	3	8.576e-1	6.201e-1	Directed
hsa-miR-30b-5p	Mucin type O-Glycan biosynthesis	4	8.576e-1	6.201e-1	Directed
hsa-miR-181a-5p	Mucin type O-Glycan biosynthesis	4	8.576e-1	6.201e-1	Directed
hsa-miR-23b-3p	Mucin type O-Glycan biosynthesis	1	8.576e-1	6.201e-1	Directed
hsa-miR-125b-2-3p	Mucin type O-Glycan biosynthesis	1	8.576e-1	6.201e-1	Directed
hsa-miR-181b-5p	Mucin type O-Glycan biosynthesis	3	8.576e-1	6.201e-1	Directed
hsa-miR-345-5p	Mucin type O-Glycan biosynthesis	1	8.576e-1	6.201e-1	Directed
hsa-miR-205-5p	Mucin type O-Glycan biosynthesis	1	8.576e-1	6.201e-1	Directed
hsa-miR-500a-5p	Mucin type O-Glycan biosynthesis	1	8.576e-1	6.201e-1	Directed
hsa-miR-330-3p	Mucin type O-Glycan biosynthesis	1	8.576e-1	6.201e-1	Directed
hsa-miR-342-3p	Other types of O-glycan biosynthesis	1	9.194e-2	1.116e-1	Directed
hsa-miR-489	Other types of O-glycan biosynthesis	1	9.194e-2	1.116e-1	Directed
hsa-miR-455-3p	Other types of O-glycan biosynthesis	2	9.194e-2	1.116e-1	Directed
hsa-miR-532-3p	Other types of O-glycan biosynthesis	1	9.194e-2	1.116e-1	Directed
hsa-miR-125a-5p	Other types of O-glycan biosynthesis	5	9.194e-2	1.116e-1	Directed
hsa-miR-149-5p	Other types of O-glycan biosynthesis	1	9.194e-2	1.116e-1	Directed
hsa-miR-30b-5p	Other types of O-glycan biosynthesis	2	9.194e-2	1.116e-1	Directed
hsa-miR-181a-5p	Other types of O-glycan biosynthesis	4	9.194e-2	1.116e-1	Directed
hsa-miR-200a-5p	Other types of O-glycan biosynthesis	1	9.194e-2	1.116e-1	Directed
hsa-miR-23b-3p	Other types of O-glycan biosynthesis	3	9.194e-2	1.116e-1	Directed
hsa-miR-181b-5p	Other types of O-glycan biosynthesis	2	9.194e-2	1.116e-1	Directed
hsa-miR-345-5p	Other types of O-glycan biosynthesis	1	9.194e-2	1.116e-1	Directed
hsa-miR-205-5p	Other types of O-glycan biosynthesis	2	9.194e-2	1.116e-1	Directed
hsa-miR-222-3p	Other types of O-glycan biosynthesis	1	9.194e-2	1.116e-1	Directed
hsa-miR-328	Other types of O-glycan biosynthesis	1	9.194e-2	1.116e-1	Directed
hsa-miR-330-3p	Other types of O-glycan biosynthesis	1	9.194e-2	1.116e-1	Directed
hsa-miR-455-3p	Amino sugar and nucleotide sugar metabolism	2	7.067e-1	3.677e-1	Directed
hsa-miR-125a-5p	Amino sugar and nucleotide sugar metabolism	4	7.067e-1	3.677e-1	Directed
hsa-miR-149-5p	Amino sugar and nucleotide sugar metabolism	3	7.067e-1	3.677e-1	Directed
hsa-miR-30b-5p	Amino sugar and nucleotide sugar metabolism	4	7.067e-1	3.677e-1	Directed
hsa-miR-181a-5p	Amino sugar and nucleotide sugar metabolism	2	7.067e-1	3.677e-1	Directed
hsa-miR-378b	Amino sugar and nucleotide sugar metabolism	1	7.067e-1	3.677e-1	Directed
hsa-miR-23b-3p	Amino sugar and nucleotide sugar metabolism	2	7.067e-1	3.677e-1	Directed
hsa-miR-181b-5p	Amino sugar and nucleotide sugar metabolism	2	7.067e-1	3.677e-1	Directed
hsa-miR-146b-3p	Amino sugar and nucleotide sugar metabolism	1	7.067e-1	3.677e-1	Directed
hsa-miR-222-3p	Amino sugar and nucleotide sugar metabolism	1	7.067e-1	3.677e-1	Directed
hsa-miR-328	Amino sugar and nucleotide sugar metabolism	1	7.067e-1	3.677e-1	Directed
hsa-miR-330-3p	Amino sugar and nucleotide sugar metabolism	2	7.067e-1	3.677e-1	Directed
hsa-miR-125a-5p	Butirosin and neomycin biosynthesis	1	7.263e-1	4.659e-1	Directed
hsa-miR-23b-3p	Butirosin and neomycin biosynthesis	1	7.263e-1	4.659e-1	Directed
hsa-miR-330-3p	Butirosin and neomycin biosynthesis	1	7.263e-1	4.659e-1	Directed
hsa-miR-342-3p	Glycosaminoglycan degradation	1	6.327e-1	7.614e-1	Directed
hsa-miR-181a-5p	Glycosaminoglycan degradation	1	6.327e-1	7.614e-1	Directed
hsa-miR-23b-3p	Glycosaminoglycan degradation	2	6.327e-1	7.614e-1	Directed
hsa-miR-345-5p	Glycosaminoglycan degradation	1	6.327e-1	7.614e-1	Directed
hsa-miR-455-3p	Glycosaminoglycan biosynthesis	1	8.368e-1	7.798e-1	Directed
hsa-miR-149-5p	Glycosaminoglycan biosynthesis	1	8.368e-1	7.798e-1	Directed
hsa-miR-532-5p	Glycosaminoglycan biosynthesis	1	8.368e-1	7.798e-1	Directed
hsa-miR-29b-2-5p	Glycosaminoglycan biosynthesis	1	8.368e-1	7.798e-1	Directed
hsa-miR-23b-3p	Glycosaminoglycan biosynthesis	3	8.368e-1	7.798e-1	Directed
hsa-miR-222-3p	Glycosaminoglycan biosynthesis	1	8.368e-1	7.798e-1	Directed
hsa-miR-328	Glycosaminoglycan biosynthesis	1	8.368e-1	7.798e-1	Directed
hsa-miR-342-3p	Glycosaminoglycan biosynthesis	1	6.869e-1	6.811e-1	Directed
hsa-miR-489	Glycosaminoglycan biosynthesis	1	6.869e-1	6.811e-1	Directed
hsa-miR-455-3p	Glycosaminoglycan biosynthesis	1	6.869e-1	6.811e-1	Directed
hsa-miR-125a-5p	Glycosaminoglycan biosynthesis	1	6.869e-1	6.811e-1	Directed
hsa-miR-30b-5p	Glycosaminoglycan biosynthesis	2	6.869e-1	6.811e-1	Directed
hsa-miR-181a-5p	Glycosaminoglycan biosynthesis	1	6.869e-1	6.811e-1	Directed
hsa-miR-23b-3p	Glycosaminoglycan biosynthesis	1	6.869e-1	6.811e-1	Directed
hsa-miR-181b-5p	Glycosaminoglycan biosynthesis	1	6.869e-1	6.811e-1	Directed
hsa-miR-328	Glycosaminoglycan biosynthesis	1	6.869e-1	6.811e-1	Directed
hsa-miR-330-3p	Glycosaminoglycan biosynthesis	1	6.869e-1	6.811e-1	Directed
hsa-miR-489	Glycosaminoglycan biosynthesis	1	8.576e-1	4.614e-1	Directed
hsa-miR-149-5p	Glycosaminoglycan biosynthesis	2	8.576e-1	4.614e-1	Directed
hsa-miR-30b-5p	Glycosaminoglycan biosynthesis	2	8.576e-1	4.614e-1	Directed
hsa-miR-181a-5p	Glycosaminoglycan biosynthesis	3	8.576e-1	4.614e-1	Directed
hsa-miR-23b-5p	Glycosaminoglycan biosynthesis	1	8.576e-1	4.614e-1	Directed
hsa-miR-23b-3p	Glycosaminoglycan biosynthesis	4	8.576e-1	4.614e-1	Directed
hsa-miR-181b-5p	Glycosaminoglycan biosynthesis	4	8.576e-1	4.614e-1	Directed
hsa-miR-492	Glycosaminoglycan biosynthesis	1	8.576e-1	4.614e-1	Directed
hsa-miR-205-5p	Glycosaminoglycan biosynthesis	1	8.576e-1	4.614e-1	Directed
hsa-miR-222-3p	Glycosaminoglycan biosynthesis	1	8.576e-1	4.614e-1	Directed
hsa-miR-500a-5p	Glycosaminoglycan biosynthesis	1	8.576e-1	4.614e-1	Directed
hsa-miR-149-5p	Glycerolipid metabolism	4	3.735e-1	7.675e-1	Directed
hsa-miR-30b-5p	Glycerolipid metabolism	4	3.735e-1	7.675e-1	Directed
hsa-miR-181a-5p	Glycerolipid metabolism	5	3.735e-1	7.675e-1	Directed
hsa-miR-29b-2-5p	Glycerolipid metabolism	1	3.735e-1	7.675e-1	Directed
hsa-miR-23b-3p	Glycerolipid metabolism	1	3.735e-1	7.675e-1	Directed
hsa-miR-181b-5p	Glycerolipid metabolism	4	3.735e-1	7.675e-1	Directed
hsa-miR-205-5p	Glycerolipid metabolism	1	3.735e-1	7.675e-1	Directed
hsa-miR-222-3p	Glycerolipid metabolism	1	3.735e-1	7.675e-1	Directed
hsa-miR-328	Glycerolipid metabolism	1	3.735e-1	7.675e-1	Directed
hsa-miR-330-3p	Glycerolipid metabolism	1	3.735e-1	7.675e-1	Directed
hsa-miR-874	Inositol phosphate metabolism	1	1.687e-1	1.412e-1	Directed
hsa-miR-489	Inositol phosphate metabolism	1	1.687e-1	1.412e-1	Directed
hsa-miR-455-3p	Inositol phosphate metabolism	2	1.687e-1	1.412e-1	Directed
hsa-miR-532-3p	Inositol phosphate metabolism	3	1.687e-1	1.412e-1	Directed
hsa-miR-214-5p	Inositol phosphate metabolism	1	1.687e-1	1.412e-1	Directed
hsa-miR-125a-5p	Inositol phosphate metabolism	6	1.687e-1	1.412e-1	Directed
hsa-miR-149-5p	Inositol phosphate metabolism	3	1.687e-1	1.412e-1	Directed
hsa-miR-532-5p	Inositol phosphate metabolism	1	1.687e-1	1.412e-1	Directed
hsa-miR-30b-5p	Inositol phosphate metabolism	7	1.687e-1	1.412e-1	Directed
hsa-miR-181a-5p	Inositol phosphate metabolism	8	1.687e-1	1.412e-1	Directed
hsa-miR-188-5p	Inositol phosphate metabolism	2	1.687e-1	1.412e-1	Directed
hsa-miR-23b-3p	Inositol phosphate metabolism	11	1.687e-1	1.412e-1	Directed
hsa-miR-125b-2-3p	Inositol phosphate metabolism	1	1.687e-1	1.412e-1	Directed
hsa-miR-181b-5p	Inositol phosphate metabolism	8	1.687e-1	1.412e-1	Directed
hsa-miR-345-5p	Inositol phosphate metabolism	2	1.687e-1	1.412e-1	Directed
hsa-miR-146b-3p	Inositol phosphate metabolism	1	1.687e-1	1.412e-1	Directed
hsa-miR-205-5p	Inositol phosphate metabolism	4	1.687e-1	1.412e-1	Directed
hsa-miR-222-3p	Inositol phosphate metabolism	2	1.687e-1	1.412e-1	Directed
hsa-miR-328	Inositol phosphate metabolism	1	1.687e-1	1.412e-1	Directed
hsa-miR-330-3p	Inositol phosphate metabolism	4	1.687e-1	1.412e-1	Directed
hsa-miR-149-5p	Glycosylphosphatidylinositol(GPI)-anchor biosynthesis	1	8.209e-1	3.770e-1	Directed
hsa-miR-30b-5p	Glycosylphosphatidylinositol(GPI)-anchor biosynthesis	2	8.209e-1	3.770e-1	Directed
hsa-miR-181a-5p	Glycosylphosphatidylinositol(GPI)-anchor biosynthesis	1	8.209e-1	3.770e-1	Directed
hsa-miR-23b-3p	Glycosylphosphatidylinositol(GPI)-anchor biosynthesis	2	8.209e-1	3.770e-1	Directed
hsa-miR-222-3p	Glycosylphosphatidylinositol(GPI)-anchor biosynthesis	1	8.209e-1	3.770e-1	Directed
hsa-miR-500a-5p	Glycosylphosphatidylinositol(GPI)-anchor biosynthesis	1	8.209e-1	3.770e-1	Directed
hsa-miR-328	Glycosylphosphatidylinositol(GPI)-anchor biosynthesis	2	8.209e-1	3.770e-1	Directed
hsa-miR-874	Glycerophospholipid metabolism	2	7.349e-1	2.142e-1	Directed
hsa-miR-489	Glycerophospholipid metabolism	1	7.349e-1	2.142e-1	Directed
hsa-miR-455-3p	Glycerophospholipid metabolism	3	7.349e-1	2.142e-1	Directed
hsa-miR-532-3p	Glycerophospholipid metabolism	3	7.349e-1	2.142e-1	Directed
hsa-miR-125a-5p	Glycerophospholipid metabolism	6	7.349e-1	2.142e-1	Directed
hsa-miR-149-5p	Glycerophospholipid metabolism	4	7.349e-1	2.142e-1	Directed
hsa-miR-30b-5p	Glycerophospholipid metabolism	7	7.349e-1	2.142e-1	Directed
hsa-miR-181a-5p	Glycerophospholipid metabolism	14	7.349e-1	2.142e-1	Directed
hsa-miR-188-5p	Glycerophospholipid metabolism	1	7.349e-1	2.142e-1	Directed
hsa-miR-210	Glycerophospholipid metabolism	1	7.349e-1	2.142e-1	Directed
hsa-miR-23b-3p	Glycerophospholipid metabolism	4	7.349e-1	2.142e-1	Directed
hsa-miR-181b-5p	Glycerophospholipid metabolism	11	7.349e-1	2.142e-1	Directed
hsa-miR-345-5p	Glycerophospholipid metabolism	1	7.349e-1	2.142e-1	Directed
hsa-miR-205-5p	Glycerophospholipid metabolism	3	7.349e-1	2.142e-1	Directed
hsa-miR-222-3p	Glycerophospholipid metabolism	2	7.349e-1	2.142e-1	Directed
hsa-miR-500a-5p	Glycerophospholipid metabolism	1	7.349e-1	2.142e-1	Directed
hsa-miR-328	Glycerophospholipid metabolism	1	7.349e-1	2.142e-1	Directed
hsa-miR-330-3p	Glycerophospholipid metabolism	6	7.349e-1	2.142e-1	Directed
hsa-miR-874	Ether lipid metabolism	1	4.648e-1	2.622e-1	Directed
hsa-miR-532-3p	Ether lipid metabolism	1	4.648e-1	2.622e-1	Directed
hsa-miR-125a-5p	Ether lipid metabolism	3	4.648e-1	2.622e-1	Directed
hsa-miR-149-5p	Ether lipid metabolism	1	4.648e-1	2.622e-1	Directed
hsa-miR-30b-5p	Ether lipid metabolism	1	4.648e-1	2.622e-1	Directed
hsa-miR-181a-5p	Ether lipid metabolism	7	4.648e-1	2.622e-1	Directed
hsa-miR-188-5p	Ether lipid metabolism	1	4.648e-1	2.622e-1	Directed
hsa-miR-23b-3p	Ether lipid metabolism	1	4.648e-1	2.622e-1	Directed
hsa-miR-125b-2-3p	Ether lipid metabolism	1	4.648e-1	2.622e-1	Directed
hsa-miR-181b-5p	Ether lipid metabolism	5	4.648e-1	2.622e-1	Directed
hsa-miR-205-5p	Ether lipid metabolism	2	4.648e-1	2.622e-1	Directed
hsa-miR-222-3p	Ether lipid metabolism	1	4.648e-1	2.622e-1	Directed
hsa-miR-500a-5p	Ether lipid metabolism	1	4.648e-1	2.622e-1	Directed
hsa-miR-330-3p	Ether lipid metabolism	3	4.648e-1	2.622e-1	Directed
hsa-miR-874	Arachidonic acid metabolism	1	8.430e-1	7.717e-1	Directed
hsa-miR-139-3p	Arachidonic acid metabolism	1	8.430e-1	7.717e-1	Directed
hsa-miR-125a-5p	Arachidonic acid metabolism	2	8.430e-1	7.717e-1	Directed
hsa-miR-149-5p	Arachidonic acid metabolism	1	8.430e-1	7.717e-1	Directed
hsa-miR-181a-5p	Arachidonic acid metabolism	2	8.430e-1	7.717e-1	Directed
hsa-miR-29b-2-5p	Arachidonic acid metabolism	1	8.430e-1	7.717e-1	Directed
hsa-miR-500a-5p	Arachidonic acid metabolism	1	8.430e-1	7.717e-1	Directed
hsa-miR-330-3p	Arachidonic acid metabolism	1	8.430e-1	7.717e-1	Directed
hsa-miR-874	Linoleic acid metabolism	1	5.723e-1	4.601e-1	Directed
hsa-miR-125a-5p	Linoleic acid metabolism	1	5.723e-1	4.601e-1	Directed
hsa-miR-181a-5p	Linoleic acid metabolism	1	5.723e-1	4.601e-1	Directed
hsa-miR-500a-5p	Linoleic acid metabolism	1	5.723e-1	4.601e-1	Directed
hsa-miR-330-3p	Linoleic acid metabolism	1	5.723e-1	4.601e-1	Directed
hsa-miR-874	alpha-Linolenic acid metabolism	1	1.000e0	6.572e-1	Directed
hsa-miR-125a-5p	alpha-Linolenic acid metabolism	1	1.000e0	6.572e-1	Directed
hsa-miR-181a-5p	alpha-Linolenic acid metabolism	1	1.000e0	6.572e-1	Directed
hsa-miR-500a-5p	alpha-Linolenic acid metabolism	1	1.000e0	6.572e-1	Directed
hsa-miR-330-3p	alpha-Linolenic acid metabolism	1	1.000e0	6.572e-1	Directed
hsa-miR-342-3p	Sphingolipid metabolism	1	1.000e0	7.456e-1	Directed
hsa-miR-455-3p	Sphingolipid metabolism	1	1.000e0	7.456e-1	Directed
hsa-miR-125a-5p	Sphingolipid metabolism	3	1.000e0	7.456e-1	Directed
hsa-miR-149-5p	Sphingolipid metabolism	3	1.000e0	7.456e-1	Directed
hsa-miR-30b-5p	Sphingolipid metabolism	3	1.000e0	7.456e-1	Directed
hsa-miR-181a-5p	Sphingolipid metabolism	2	1.000e0	7.456e-1	Directed
hsa-miR-23b-3p	Sphingolipid metabolism	1	1.000e0	7.456e-1	Directed
hsa-miR-181b-5p	Sphingolipid metabolism	1	1.000e0	7.456e-1	Directed
hsa-miR-205-5p	Sphingolipid metabolism	3	1.000e0	7.456e-1	Directed
hsa-miR-222-3p	Sphingolipid metabolism	2	1.000e0	7.456e-1	Directed
hsa-miR-500a-5p	Sphingolipid metabolism	1	1.000e0	7.456e-1	Directed
hsa-miR-330-3p	Sphingolipid metabolism	1	1.000e0	7.456e-1	Directed
hsa-miR-489	Glycosphingolipid biosynthesis	1	6.878e-1	1.625e-1	Directed
hsa-miR-455-3p	Glycosphingolipid biosynthesis	1	6.878e-1	1.625e-1	Directed
hsa-miR-125a-5p	Glycosphingolipid biosynthesis	2	6.878e-1	1.625e-1	Directed
hsa-miR-30b-5p	Glycosphingolipid biosynthesis	3	6.878e-1	1.625e-1	Directed
hsa-miR-181a-5p	Glycosphingolipid biosynthesis	2	6.878e-1	1.625e-1	Directed
hsa-miR-23b-3p	Glycosphingolipid biosynthesis	6	6.878e-1	1.625e-1	Directed
hsa-miR-181b-5p	Glycosphingolipid biosynthesis	2	6.878e-1	1.625e-1	Directed
hsa-miR-222-3p	Glycosphingolipid biosynthesis	1	6.878e-1	1.625e-1	Directed
hsa-miR-328	Glycosphingolipid biosynthesis	1	6.878e-1	1.625e-1	Directed
hsa-miR-330-3p	Glycosphingolipid biosynthesis	1	6.878e-1	1.625e-1	Directed
hsa-miR-125a-5p	Glycosphingolipid biosynthesis	1	1.000e0	7.112e-1	Directed
hsa-miR-23b-3p	Glycosphingolipid biosynthesis	1	1.000e0	7.112e-1	Directed
hsa-miR-222-3p	Glycosphingolipid biosynthesis	1	1.000e0	7.112e-1	Directed
hsa-miR-885-5p	Glycosphingolipid biosynthesis	1	8.181e-1	8.571e-1	Directed
hsa-miR-532-3p	Glycosphingolipid biosynthesis	1	8.181e-1	8.571e-1	Directed
hsa-miR-23b-3p	Glycosphingolipid biosynthesis	1	8.181e-1	8.571e-1	Directed
hsa-miR-222-3p	Glycosphingolipid biosynthesis	1	8.181e-1	8.571e-1	Directed
hsa-miR-330-3p	Glycosphingolipid biosynthesis	1	8.181e-1	8.571e-1	Directed
hsa-miR-425-3p	Pyruvate metabolism	1	1.629e-1	3.188e-1	Directed
hsa-miR-455-3p	Pyruvate metabolism	1	1.629e-1	3.188e-1	Directed
hsa-miR-125a-5p	Pyruvate metabolism	2	1.629e-1	3.188e-1	Directed
hsa-miR-532-5p	Pyruvate metabolism	1	1.629e-1	3.188e-1	Directed
hsa-miR-30b-5p	Pyruvate metabolism	1	1.629e-1	3.188e-1	Directed
hsa-miR-181a-5p	Pyruvate metabolism	1	1.629e-1	3.188e-1	Directed
hsa-miR-378b	Pyruvate metabolism	1	1.629e-1	3.188e-1	Directed
hsa-miR-23b-3p	Pyruvate metabolism	1	1.629e-1	3.188e-1	Directed
hsa-miR-181b-5p	Pyruvate metabolism	1	1.629e-1	3.188e-1	Directed
hsa-miR-205-5p	Pyruvate metabolism	1	1.629e-1	3.188e-1	Directed
hsa-miR-222-3p	Pyruvate metabolism	4	1.629e-1	3.188e-1	Directed
hsa-miR-328	Pyruvate metabolism	1	1.629e-1	3.188e-1	Directed
hsa-miR-330-3p	Pyruvate metabolism	1	1.629e-1	3.188e-1	Directed
hsa-miR-425-3p	Glyoxylate and dicarboxylate metabolism	1	3.752e-1	2.783e-1	Directed
hsa-miR-489	Glyoxylate and dicarboxylate metabolism	1	3.752e-1	2.783e-1	Directed
hsa-miR-149-5p	Glyoxylate and dicarboxylate metabolism	2	3.752e-1	2.783e-1	Directed
hsa-miR-532-5p	Glyoxylate and dicarboxylate metabolism	1	3.752e-1	2.783e-1	Directed
hsa-miR-30b-5p	Glyoxylate and dicarboxylate metabolism	2	3.752e-1	2.783e-1	Directed
hsa-miR-23b-3p	Glyoxylate and dicarboxylate metabolism	2	3.752e-1	2.783e-1	Directed
hsa-miR-181b-5p	Glyoxylate and dicarboxylate metabolism	1	3.752e-1	2.783e-1	Directed
hsa-miR-222-3p	Glyoxylate and dicarboxylate metabolism	1	3.752e-1	2.783e-1	Directed
hsa-miR-500a-5p	Glyoxylate and dicarboxylate metabolism	1	3.752e-1	2.783e-1	Directed
hsa-miR-125a-5p	Propanoate metabolism	1	6.726e-1	8.500e-1	Directed
hsa-miR-30b-5p	Propanoate metabolism	1	6.726e-1	8.500e-1	Directed
hsa-miR-23b-3p	Propanoate metabolism	2	6.726e-1	8.500e-1	Directed
hsa-miR-205-5p	Propanoate metabolism	1	6.726e-1	8.500e-1	Directed
hsa-miR-222-3p	Propanoate metabolism	1	6.726e-1	8.500e-1	Directed
hsa-miR-328	Propanoate metabolism	1	6.726e-1	8.500e-1	Directed
hsa-miR-874	Butanoate metabolism	1	1.000e0	7.538e-1	Directed
hsa-miR-125a-5p	Butanoate metabolism	1	1.000e0	7.538e-1	Directed
hsa-miR-181a-5p	Butanoate metabolism	1	1.000e0	7.538e-1	Directed
hsa-miR-23b-3p	Butanoate metabolism	1	1.000e0	7.538e-1	Directed
hsa-miR-181b-5p	Butanoate metabolism	1	1.000e0	7.538e-1	Directed
hsa-miR-500a-5p	Butanoate metabolism	1	1.000e0	7.538e-1	Directed
hsa-miR-342-3p	One carbon pool by folate	1	3.350e-1	9.057e-1	Directed
hsa-miR-149-5p	One carbon pool by folate	2	3.350e-1	9.057e-1	Directed
hsa-miR-330-3p	One carbon pool by folate	1	3.350e-1	9.057e-1	Directed
hsa-miR-222-3p	Thiamine metabolism	1	7.107e-1	8.688e-1	Directed
hsa-miR-181a-5p	Riboflavin metabolism	1	1.000e0	6.141e-1	Directed
hsa-miR-181b-5p	Riboflavin metabolism	1	1.000e0	6.141e-1	Directed
hsa-miR-342-3p	Vitamin B6 metabolism	1	7.123e-1	8.532e-1	Directed
hsa-miR-885-5p	Nicotinate and nicotinamide metabolism	1	4.607e-1	2.598e-1	Directed
hsa-miR-125a-5p	Nicotinate and nicotinamide metabolism	1	4.607e-1	2.598e-1	Directed
hsa-miR-30b-5p	Nicotinate and nicotinamide metabolism	2	4.607e-1	2.598e-1	Directed
hsa-miR-181a-5p	Nicotinate and nicotinamide metabolism	4	4.607e-1	2.598e-1	Directed
hsa-miR-188-5p	Nicotinate and nicotinamide metabolism	1	4.607e-1	2.598e-1	Directed
hsa-miR-200a-5p	Nicotinate and nicotinamide metabolism	1	4.607e-1	2.598e-1	Directed
hsa-miR-181b-5p	Nicotinate and nicotinamide metabolism	3	4.607e-1	2.598e-1	Directed
hsa-miR-181a-5p	Pantothenate and CoA biosynthesis	2	8.284e-1	7.508e-1	Directed
hsa-miR-188-5p	Pantothenate and CoA biosynthesis	1	8.284e-1	7.508e-1	Directed
hsa-miR-23b-3p	Pantothenate and CoA biosynthesis	1	8.284e-1	7.508e-1	Directed
hsa-miR-181b-5p	Pantothenate and CoA biosynthesis	1	8.284e-1	7.508e-1	Directed
hsa-miR-222-3p	Pantothenate and CoA biosynthesis	1	8.284e-1	7.508e-1	Directed
hsa-miR-500a-5p	Pantothenate and CoA biosynthesis	1	8.284e-1	7.508e-1	Directed
hsa-miR-149-5p	Folate biosynthesis	1	4.136e-1	9.085e-1	Directed
hsa-miR-222-3p	Folate biosynthesis	1	4.136e-1	9.085e-1	Directed
hsa-miR-149-5p	Retinol metabolism	1	6.745e-1	6.632e-1	Directed
hsa-miR-181a-5p	Retinol metabolism	1	6.745e-1	6.632e-1	Directed
hsa-miR-23b-3p	Retinol metabolism	3	6.745e-1	6.632e-1	Directed
hsa-miR-181b-5p	Retinol metabolism	1	6.745e-1	6.632e-1	Directed
hsa-miR-345-5p	Retinol metabolism	1	6.745e-1	6.632e-1	Directed
hsa-miR-330-3p	Retinol metabolism	2	6.745e-1	6.632e-1	Directed
hsa-miR-149-5p	Porphyrin and chlorophyll metabolism	2	2.535e-1	3.656e-1	Directed
hsa-miR-532-5p	Porphyrin and chlorophyll metabolism	1	2.535e-1	3.656e-1	Directed
hsa-miR-181a-5p	Porphyrin and chlorophyll metabolism	1	2.535e-1	3.656e-1	Directed
hsa-miR-29b-2-5p	Porphyrin and chlorophyll metabolism	1	2.535e-1	3.656e-1	Directed
hsa-miR-23b-3p	Porphyrin and chlorophyll metabolism	2	2.535e-1	3.656e-1	Directed
hsa-miR-181b-5p	Porphyrin and chlorophyll metabolism	1	2.535e-1	3.656e-1	Directed
hsa-miR-205-5p	Porphyrin and chlorophyll metabolism	1	2.535e-1	3.656e-1	Directed
hsa-miR-222-3p	Porphyrin and chlorophyll metabolism	1	2.535e-1	3.656e-1	Directed
hsa-miR-330-3p	Porphyrin and chlorophyll metabolism	1	2.535e-1	3.656e-1	Directed
hsa-miR-874	Terpenoid backbone biosynthesis	1	8.436e-1	6.987e-1	Directed
hsa-miR-149-5p	Terpenoid backbone biosynthesis	2	8.436e-1	6.987e-1	Directed
hsa-miR-30b-5p	Terpenoid backbone biosynthesis	2	8.436e-1	6.987e-1	Directed
hsa-miR-29b-2-5p	Terpenoid backbone biosynthesis	1	8.436e-1	6.987e-1	Directed
hsa-miR-23b-3p	Terpenoid backbone biosynthesis	1	8.436e-1	6.987e-1	Directed
hsa-miR-500a-5p	Terpenoid backbone biosynthesis	1	8.436e-1	6.987e-1	Directed
hsa-miR-328	Terpenoid backbone biosynthesis	1	8.436e-1	6.987e-1	Directed
hsa-miR-330-3p	Terpenoid backbone biosynthesis	2	8.436e-1	6.987e-1	Directed
hsa-miR-342-3p	Nitrogen metabolism	1	6.619e-1	5.692e-1	Directed
hsa-miR-149-5p	Nitrogen metabolism	1	6.619e-1	5.692e-1	Directed
hsa-miR-30b-5p	Nitrogen metabolism	1	6.619e-1	5.692e-1	Directed
hsa-miR-181a-5p	Nitrogen metabolism	1	6.619e-1	5.692e-1	Directed
hsa-miR-23b-3p	Nitrogen metabolism	1	6.619e-1	5.692e-1	Directed
hsa-miR-181b-5p	Nitrogen metabolism	1	6.619e-1	5.692e-1	Directed
hsa-miR-328	Nitrogen metabolism	1	6.619e-1	5.692e-1	Directed
hsa-miR-330-3p	Nitrogen metabolism	2	6.619e-1	5.692e-1	Directed
hsa-miR-125a-5p	Sulfur metabolism	1	1.000e0	6.707e-1	Directed
hsa-miR-532-5p	Sulfur metabolism	1	1.000e0	6.707e-1	Directed
hsa-miR-330-3p	Sulfur metabolism	1	1.000e0	6.707e-1	Directed
hsa-miR-342-3p	Aminoacyl-tRNA biosynthesis	2	8.368e-1	5.929e-1	Directed
hsa-miR-125a-5p	Aminoacyl-tRNA biosynthesis	1	8.368e-1	5.929e-1	Directed
hsa-miR-149-5p	Aminoacyl-tRNA biosynthesis	4	8.368e-1	5.929e-1	Directed
hsa-miR-532-5p	Aminoacyl-tRNA biosynthesis	1	8.368e-1	5.929e-1	Directed
hsa-miR-30b-5p	Aminoacyl-tRNA biosynthesis	1	8.368e-1	5.929e-1	Directed
hsa-miR-23b-3p	Aminoacyl-tRNA biosynthesis	2	8.368e-1	5.929e-1	Directed
hsa-miR-222-3p	Aminoacyl-tRNA biosynthesis	4	8.368e-1	5.929e-1	Directed
hsa-miR-125a-5p	Metabolism of xenobiotics by cytochrome P450	1	2.919e-1	9.616e-1	Directed
hsa-miR-181a-5p	Metabolism of xenobiotics by cytochrome P450	1	2.919e-1	9.616e-1	Directed
hsa-miR-125a-5p	Drug metabolism	1	7.852e-1	8.374e-1	Directed
hsa-miR-149-5p	Drug metabolism	1	7.852e-1	8.374e-1	Directed
hsa-miR-181a-5p	Drug metabolism	1	7.852e-1	8.374e-1	Directed
hsa-miR-30b-5p	Drug metabolism	1	1.421e-1	9.553e-1	Directed
hsa-miR-23b-3p	Drug metabolism	2	1.421e-1	9.553e-1	Directed
hsa-miR-874	Biosynthesis of unsaturated fatty acids	1	5.573e-1	6.545e-1	Directed
hsa-miR-455-3p	Biosynthesis of unsaturated fatty acids	1	5.573e-1	6.545e-1	Directed
hsa-miR-125a-5p	Biosynthesis of unsaturated fatty acids	1	5.573e-1	6.545e-1	Directed
hsa-miR-149-5p	Biosynthesis of unsaturated fatty acids	1	5.573e-1	6.545e-1	Directed
hsa-miR-30b-5p	Biosynthesis of unsaturated fatty acids	1	5.573e-1	6.545e-1	Directed
hsa-miR-181a-5p	Biosynthesis of unsaturated fatty acids	1	5.573e-1	6.545e-1	Directed
hsa-miR-188-5p	Biosynthesis of unsaturated fatty acids	1	5.573e-1	6.545e-1	Directed
hsa-miR-23b-3p	Biosynthesis of unsaturated fatty acids	2	5.573e-1	6.545e-1	Directed
hsa-miR-181b-5p	Biosynthesis of unsaturated fatty acids	1	5.573e-1	6.545e-1	Directed
hsa-miR-205-5p	Biosynthesis of unsaturated fatty acids	1	5.573e-1	6.545e-1	Directed
hsa-miR-222-3p	Biosynthesis of unsaturated fatty acids	1	5.573e-1	6.545e-1	Directed
hsa-miR-874	Metabolic pathways	6	1.204e-2	5.805e-1	Directed
hsa-miR-342-3p	Metabolic pathways	10	1.204e-2	5.805e-1	Directed
hsa-miR-139-3p	Metabolic pathways	1	1.204e-2	5.805e-1	Directed
hsa-miR-885-5p	Metabolic pathways	4	1.204e-2	5.805e-1	Directed
hsa-miR-425-3p	Metabolic pathways	1	1.204e-2	5.805e-1	Directed
hsa-miR-489	Metabolic pathways	5	1.204e-2	5.805e-1	Directed
hsa-miR-455-3p	Metabolic pathways	14	1.204e-2	5.805e-1	Directed
hsa-miR-532-3p	Metabolic pathways	9	1.204e-2	5.805e-1	Directed
hsa-miR-214-5p	Metabolic pathways	1	1.204e-2	5.805e-1	Directed
hsa-miR-125a-5p	Metabolic pathways	40	1.204e-2	5.805e-1	Directed
hsa-miR-149-5p	Metabolic pathways	41	1.204e-2	5.805e-1	Directed
hsa-miR-532-5p	Metabolic pathways	4	1.204e-2	5.805e-1	Directed
hsa-miR-30b-5p	Metabolic pathways	55	1.204e-2	5.805e-1	Directed
hsa-miR-181a-5p	Metabolic pathways	50	1.204e-2	5.805e-1	Directed
hsa-miR-188-5p	Metabolic pathways	6	1.204e-2	5.805e-1	Directed
hsa-miR-378b	Metabolic pathways	2	1.204e-2	5.805e-1	Directed
hsa-miR-29b-2-5p	Metabolic pathways	7	1.204e-2	5.805e-1	Directed
hsa-miR-23b-5p	Metabolic pathways	3	1.204e-2	5.805e-1	Directed
hsa-miR-210	Metabolic pathways	1	1.204e-2	5.805e-1	Directed
hsa-miR-200a-5p	Metabolic pathways	1	1.204e-2	5.805e-1	Directed
hsa-miR-23b-3p	Metabolic pathways	56	1.204e-2	5.805e-1	Directed
hsa-miR-125b-2-3p	Metabolic pathways	6	1.204e-2	5.805e-1	Directed
hsa-miR-181b-5p	Metabolic pathways	38	1.204e-2	5.805e-1	Directed
hsa-miR-345-5p	Metabolic pathways	6	1.204e-2	5.805e-1	Directed
hsa-miR-492	Metabolic pathways	2	1.204e-2	5.805e-1	Directed
hsa-miR-339-3p	Metabolic pathways	1	1.204e-2	5.805e-1	Directed
hsa-miR-146b-3p	Metabolic pathways	3	1.204e-2	5.805e-1	Directed
hsa-miR-205-5p	Metabolic pathways	18	1.204e-2	5.805e-1	Directed
hsa-miR-222-3p	Metabolic pathways	27	1.204e-2	5.805e-1	Directed
hsa-miR-500a-5p	Metabolic pathways	11	1.204e-2	5.805e-1	Directed
hsa-miR-328	Metabolic pathways	10	1.204e-2	5.805e-1	Directed
hsa-miR-330-3p	Metabolic pathways	31	1.204e-2	5.805e-1	Directed
hsa-miR-874	Carbon metabolism	1	4.917e-1	4.174e-1	Directed
hsa-miR-342-3p	Carbon metabolism	3	4.917e-1	4.174e-1	Directed
hsa-miR-425-3p	Carbon metabolism	1	4.917e-1	4.174e-1	Directed
hsa-miR-455-3p	Carbon metabolism	2	4.917e-1	4.174e-1	Directed
hsa-miR-125a-5p	Carbon metabolism	5	4.917e-1	4.174e-1	Directed
hsa-miR-149-5p	Carbon metabolism	8	4.917e-1	4.174e-1	Directed
hsa-miR-532-5p	Carbon metabolism	1	4.917e-1	4.174e-1	Directed
hsa-miR-30b-5p	Carbon metabolism	4	4.917e-1	4.174e-1	Directed
hsa-miR-181a-5p	Carbon metabolism	2	4.917e-1	4.174e-1	Directed
hsa-miR-378b	Carbon metabolism	1	4.917e-1	4.174e-1	Directed
hsa-miR-29b-2-5p	Carbon metabolism	1	4.917e-1	4.174e-1	Directed
hsa-miR-23b-3p	Carbon metabolism	7	4.917e-1	4.174e-1	Directed
hsa-miR-181b-5p	Carbon metabolism	1	4.917e-1	4.174e-1	Directed
hsa-miR-222-3p	Carbon metabolism	4	4.917e-1	4.174e-1	Directed
hsa-miR-500a-5p	Carbon metabolism	1	4.917e-1	4.174e-1	Directed
hsa-miR-328	Carbon metabolism	1	4.917e-1	4.174e-1	Directed
hsa-miR-330-3p	Carbon metabolism	3	4.917e-1	4.174e-1	Directed
hsa-miR-342-3p	2-Oxocarboxylic acid metabolism	2	6.745e-1	6.103e-1	Directed
hsa-miR-30b-5p	2-Oxocarboxylic acid metabolism	1	6.745e-1	6.103e-1	Directed
hsa-miR-181a-5p	2-Oxocarboxylic acid metabolism	1	6.745e-1	6.103e-1	Directed
hsa-miR-23b-3p	2-Oxocarboxylic acid metabolism	2	6.745e-1	6.103e-1	Directed
hsa-miR-181b-5p	2-Oxocarboxylic acid metabolism	1	6.745e-1	6.103e-1	Directed
hsa-miR-500a-5p	2-Oxocarboxylic acid metabolism	2	6.745e-1	6.103e-1	Directed
hsa-miR-874	Fatty acid metabolism	1	7.317e-1	6.782e-1	Directed
hsa-miR-455-3p	Fatty acid metabolism	1	7.317e-1	6.782e-1	Directed
hsa-miR-125a-5p	Fatty acid metabolism	3	7.317e-1	6.782e-1	Directed
hsa-miR-149-5p	Fatty acid metabolism	2	7.317e-1	6.782e-1	Directed
hsa-miR-30b-5p	Fatty acid metabolism	1	7.317e-1	6.782e-1	Directed
hsa-miR-181a-5p	Fatty acid metabolism	3	7.317e-1	6.782e-1	Directed
hsa-miR-188-5p	Fatty acid metabolism	3	7.317e-1	6.782e-1	Directed
hsa-miR-23b-3p	Fatty acid metabolism	3	7.317e-1	6.782e-1	Directed
hsa-miR-181b-5p	Fatty acid metabolism	3	7.317e-1	6.782e-1	Directed
hsa-miR-205-5p	Fatty acid metabolism	4	7.317e-1	6.782e-1	Directed
hsa-miR-222-3p	Fatty acid metabolism	3	7.317e-1	6.782e-1	Directed
hsa-miR-500a-5p	Fatty acid metabolism	1	7.317e-1	6.782e-1	Directed
hsa-miR-330-3p	Fatty acid metabolism	1	7.317e-1	6.782e-1	Directed
hsa-miR-342-3p	Biosynthesis of amino acids	3	1.000e0	4.584e-1	Directed
hsa-miR-455-3p	Biosynthesis of amino acids	1	1.000e0	4.584e-1	Directed
hsa-miR-125a-5p	Biosynthesis of amino acids	5	1.000e0	4.584e-1	Directed
hsa-miR-149-5p	Biosynthesis of amino acids	7	1.000e0	4.584e-1	Directed
hsa-miR-30b-5p	Biosynthesis of amino acids	2	1.000e0	4.584e-1	Directed
hsa-miR-181a-5p	Biosynthesis of amino acids	1	1.000e0	4.584e-1	Directed
hsa-miR-29b-2-5p	Biosynthesis of amino acids	2	1.000e0	4.584e-1	Directed
hsa-miR-23b-3p	Biosynthesis of amino acids	6	1.000e0	4.584e-1	Directed
hsa-miR-181b-5p	Biosynthesis of amino acids	1	1.000e0	4.584e-1	Directed
hsa-miR-492	Biosynthesis of amino acids	1	1.000e0	4.584e-1	Directed
hsa-miR-222-3p	Biosynthesis of amino acids	3	1.000e0	4.584e-1	Directed
hsa-miR-500a-5p	Biosynthesis of amino acids	2	1.000e0	4.584e-1	Directed
hsa-miR-330-3p	Biosynthesis of amino acids	3	1.000e0	4.584e-1	Directed
hsa-miR-885-5p	ABC transporters	1	1.000e0	8.249e-1	Directed
hsa-miR-125a-5p	ABC transporters	2	1.000e0	8.249e-1	Directed
hsa-miR-149-5p	ABC transporters	1	1.000e0	8.249e-1	Directed
hsa-miR-532-5p	ABC transporters	1	1.000e0	8.249e-1	Directed
hsa-miR-30b-5p	ABC transporters	2	1.000e0	8.249e-1	Directed
hsa-miR-188-5p	ABC transporters	1	1.000e0	8.249e-1	Directed
hsa-miR-23b-3p	ABC transporters	2	1.000e0	8.249e-1	Directed
hsa-miR-345-5p	ABC transporters	1	1.000e0	8.249e-1	Directed
hsa-miR-205-5p	ABC transporters	1	1.000e0	8.249e-1	Directed
hsa-miR-222-3p	ABC transporters	1	1.000e0	8.249e-1	Directed
hsa-miR-330-3p	ABC transporters	3	1.000e0	8.249e-1	Directed
hsa-miR-342-3p	Ribosome biogenesis in eukaryotes	1	3.535e-1	3.632e-1	Directed
hsa-miR-29c-5p	Ribosome biogenesis in eukaryotes	1	3.535e-1	3.632e-1	Directed
hsa-miR-455-3p	Ribosome biogenesis in eukaryotes	4	3.535e-1	3.632e-1	Directed
hsa-miR-125a-5p	Ribosome biogenesis in eukaryotes	3	3.535e-1	3.632e-1	Directed
hsa-miR-149-5p	Ribosome biogenesis in eukaryotes	2	3.535e-1	3.632e-1	Directed
hsa-miR-532-5p	Ribosome biogenesis in eukaryotes	1	3.535e-1	3.632e-1	Directed
hsa-miR-30b-5p	Ribosome biogenesis in eukaryotes	3	3.535e-1	3.632e-1	Directed
hsa-miR-181a-5p	Ribosome biogenesis in eukaryotes	2	3.535e-1	3.632e-1	Directed
hsa-miR-378b	Ribosome biogenesis in eukaryotes	1	3.535e-1	3.632e-1	Directed
hsa-miR-23b-3p	Ribosome biogenesis in eukaryotes	5	3.535e-1	3.632e-1	Directed
hsa-miR-125b-2-3p	Ribosome biogenesis in eukaryotes	1	3.535e-1	3.632e-1	Directed
hsa-miR-181b-5p	Ribosome biogenesis in eukaryotes	4	3.535e-1	3.632e-1	Directed
hsa-miR-222-3p	Ribosome biogenesis in eukaryotes	2	3.535e-1	3.632e-1	Directed
hsa-miR-330-3p	Ribosome biogenesis in eukaryotes	2	3.535e-1	3.632e-1	Directed
hsa-miR-342-3p	Ribosome	5	3.594e-1	4.435e-1	Directed
hsa-miR-885-5p	Ribosome	1	3.594e-1	4.435e-1	Directed
hsa-miR-455-3p	Ribosome	5	3.594e-1	4.435e-1	Directed
hsa-miR-125a-5p	Ribosome	3	3.594e-1	4.435e-1	Directed
hsa-miR-149-5p	Ribosome	8	3.594e-1	4.435e-1	Directed
hsa-miR-30b-5p	Ribosome	2	3.594e-1	4.435e-1	Directed
hsa-miR-181a-5p	Ribosome	3	3.594e-1	4.435e-1	Directed
hsa-miR-378b	Ribosome	1	3.594e-1	4.435e-1	Directed
hsa-miR-23b-3p	Ribosome	3	3.594e-1	4.435e-1	Directed
hsa-miR-181b-5p	Ribosome	4	3.594e-1	4.435e-1	Directed
hsa-miR-492	Ribosome	1	3.594e-1	4.435e-1	Directed
hsa-miR-339-3p	Ribosome	1	3.594e-1	4.435e-1	Directed
hsa-miR-222-3p	Ribosome	4	3.594e-1	4.435e-1	Directed
hsa-miR-330-3p	Ribosome	2	3.594e-1	4.435e-1	Directed
hsa-miR-874	RNA transport	5	6.162e-2	2.930e-1	Directed
hsa-miR-342-3p	RNA transport	4	6.162e-2	2.930e-1	Directed
hsa-miR-139-3p	RNA transport	1	6.162e-2	2.930e-1	Directed
hsa-miR-885-5p	RNA transport	3	6.162e-2	2.930e-1	Directed
hsa-miR-425-3p	RNA transport	1	6.162e-2	2.930e-1	Directed
hsa-miR-489	RNA transport	3	6.162e-2	2.930e-1	Directed
hsa-miR-455-3p	RNA transport	10	6.162e-2	2.930e-1	Directed
hsa-miR-532-3p	RNA transport	3	6.162e-2	2.930e-1	Directed
hsa-miR-125a-5p	RNA transport	7	6.162e-2	2.930e-1	Directed
hsa-miR-149-5p	RNA transport	14	6.162e-2	2.930e-1	Directed
hsa-miR-532-5p	RNA transport	2	6.162e-2	2.930e-1	Directed
hsa-miR-30b-5p	RNA transport	9	6.162e-2	2.930e-1	Directed
hsa-miR-181a-5p	RNA transport	9	6.162e-2	2.930e-1	Directed
hsa-miR-188-5p	RNA transport	2	6.162e-2	2.930e-1	Directed
hsa-miR-378b	RNA transport	2	6.162e-2	2.930e-1	Directed
hsa-miR-29b-2-5p	RNA transport	1	6.162e-2	2.930e-1	Directed
hsa-miR-23b-5p	RNA transport	2	6.162e-2	2.930e-1	Directed
hsa-miR-23b-3p	RNA transport	11	6.162e-2	2.930e-1	Directed
hsa-miR-125b-2-3p	RNA transport	1	6.162e-2	2.930e-1	Directed
hsa-miR-181b-5p	RNA transport	12	6.162e-2	2.930e-1	Directed
hsa-miR-345-5p	RNA transport	1	6.162e-2	2.930e-1	Directed
hsa-miR-146b-3p	RNA transport	2	6.162e-2	2.930e-1	Directed
hsa-miR-205-5p	RNA transport	2	6.162e-2	2.930e-1	Directed
hsa-miR-222-3p	RNA transport	13	6.162e-2	2.930e-1	Directed
hsa-miR-500a-5p	RNA transport	2	6.162e-2	2.930e-1	Directed
hsa-miR-328	RNA transport	3	6.162e-2	2.930e-1	Directed
hsa-miR-330-3p	RNA transport	4	6.162e-2	2.930e-1	Directed
hsa-miR-874	mRNA surveillance pathway	3	2.666e-2	7.535e-2	Directed
hsa-miR-342-3p	mRNA surveillance pathway	3	2.666e-2	7.535e-2	Directed
hsa-miR-139-3p	mRNA surveillance pathway	1	2.666e-2	7.535e-2	Directed
hsa-miR-885-5p	mRNA surveillance pathway	1	2.666e-2	7.535e-2	Directed
hsa-miR-489	mRNA surveillance pathway	3	2.666e-2	7.535e-2	Directed
hsa-miR-455-3p	mRNA surveillance pathway	5	2.666e-2	7.535e-2	Directed
hsa-miR-532-3p	mRNA surveillance pathway	1	2.666e-2	7.535e-2	Directed
hsa-miR-214-5p	mRNA surveillance pathway	1	2.666e-2	7.535e-2	Directed
hsa-miR-125a-5p	mRNA surveillance pathway	11	2.666e-2	7.535e-2	Directed
hsa-miR-149-5p	mRNA surveillance pathway	5	2.666e-2	7.535e-2	Directed
hsa-miR-532-5p	mRNA surveillance pathway	2	2.666e-2	7.535e-2	Directed
hsa-miR-30b-5p	mRNA surveillance pathway	8	2.666e-2	7.535e-2	Directed
hsa-miR-181a-5p	mRNA surveillance pathway	13	2.666e-2	7.535e-2	Directed
hsa-miR-188-5p	mRNA surveillance pathway	1	2.666e-2	7.535e-2	Directed
hsa-miR-378b	mRNA surveillance pathway	2	2.666e-2	7.535e-2	Directed
hsa-miR-29b-2-5p	mRNA surveillance pathway	1	2.666e-2	7.535e-2	Directed
hsa-miR-210	mRNA surveillance pathway	1	2.666e-2	7.535e-2	Directed
hsa-miR-200a-5p	mRNA surveillance pathway	1	2.666e-2	7.535e-2	Directed
hsa-miR-23b-3p	mRNA surveillance pathway	12	2.666e-2	7.535e-2	Directed
hsa-miR-125b-2-3p	mRNA surveillance pathway	2	2.666e-2	7.535e-2	Directed
hsa-miR-181b-5p	mRNA surveillance pathway	12	2.666e-2	7.535e-2	Directed
hsa-miR-345-5p	mRNA surveillance pathway	2	2.666e-2	7.535e-2	Directed
hsa-miR-492	mRNA surveillance pathway	1	2.666e-2	7.535e-2	Directed
hsa-miR-205-5p	mRNA surveillance pathway	3	2.666e-2	7.535e-2	Directed
hsa-miR-222-3p	mRNA surveillance pathway	6	2.666e-2	7.535e-2	Directed
hsa-miR-500a-5p	mRNA surveillance pathway	5	2.666e-2	7.535e-2	Directed
hsa-miR-330-3p	mRNA surveillance pathway	7	2.666e-2	7.535e-2	Directed
hsa-miR-342-3p	RNA degradation	2	7.358e-1	5.075e-1	Directed
hsa-miR-885-5p	RNA degradation	1	7.358e-1	5.075e-1	Directed
hsa-miR-455-3p	RNA degradation	3	7.358e-1	5.075e-1	Directed
hsa-miR-125a-5p	RNA degradation	2	7.358e-1	5.075e-1	Directed
hsa-miR-149-5p	RNA degradation	4	7.358e-1	5.075e-1	Directed
hsa-miR-532-5p	RNA degradation	1	7.358e-1	5.075e-1	Directed
hsa-miR-30b-5p	RNA degradation	6	7.358e-1	5.075e-1	Directed
hsa-miR-181a-5p	RNA degradation	7	7.358e-1	5.075e-1	Directed
hsa-miR-378b	RNA degradation	1	7.358e-1	5.075e-1	Directed
hsa-miR-29b-2-5p	RNA degradation	3	7.358e-1	5.075e-1	Directed
hsa-miR-23b-3p	RNA degradation	2	7.358e-1	5.075e-1	Directed
hsa-miR-125b-2-3p	RNA degradation	1	7.358e-1	5.075e-1	Directed
hsa-miR-181b-5p	RNA degradation	7	7.358e-1	5.075e-1	Directed
hsa-miR-345-5p	RNA degradation	1	7.358e-1	5.075e-1	Directed
hsa-miR-205-5p	RNA degradation	1	7.358e-1	5.075e-1	Directed
hsa-miR-222-3p	RNA degradation	6	7.358e-1	5.075e-1	Directed
hsa-miR-500a-5p	RNA degradation	3	7.358e-1	5.075e-1	Directed
hsa-miR-328	RNA degradation	1	7.358e-1	5.075e-1	Directed
hsa-miR-330-3p	RNA degradation	5	7.358e-1	5.075e-1	Directed
hsa-miR-455-3p	RNA polymerase	1	2.736e-1	8.504e-1	Directed
hsa-miR-532-3p	RNA polymerase	1	2.736e-1	8.504e-1	Directed
hsa-miR-149-5p	RNA polymerase	3	2.736e-1	8.504e-1	Directed
hsa-miR-30b-5p	RNA polymerase	2	2.736e-1	8.504e-1	Directed
hsa-miR-342-3p	Basal transcription factors	1	1.000e0	6.551e-1	Directed
hsa-miR-532-3p	Basal transcription factors	1	1.000e0	6.551e-1	Directed
hsa-miR-125a-5p	Basal transcription factors	2	1.000e0	6.551e-1	Directed
hsa-miR-30b-5p	Basal transcription factors	4	1.000e0	6.551e-1	Directed
hsa-miR-181a-5p	Basal transcription factors	5	1.000e0	6.551e-1	Directed
hsa-miR-200a-5p	Basal transcription factors	1	1.000e0	6.551e-1	Directed
hsa-miR-23b-3p	Basal transcription factors	1	1.000e0	6.551e-1	Directed
hsa-miR-181b-5p	Basal transcription factors	3	1.000e0	6.551e-1	Directed
hsa-miR-222-3p	Basal transcription factors	2	1.000e0	6.551e-1	Directed
hsa-miR-500a-5p	Basal transcription factors	1	1.000e0	6.551e-1	Directed
hsa-miR-330-3p	Basal transcription factors	2	1.000e0	6.551e-1	Directed
hsa-miR-874	DNA replication	1	5.176e-1	4.176e-1	Directed
hsa-miR-885-5p	DNA replication	1	5.176e-1	4.176e-1	Directed
hsa-miR-149-5p	DNA replication	3	5.176e-1	4.176e-1	Directed
hsa-miR-181a-5p	DNA replication	1	5.176e-1	4.176e-1	Directed
hsa-miR-181b-5p	DNA replication	1	5.176e-1	4.176e-1	Directed
hsa-miR-345-5p	DNA replication	2	5.176e-1	4.176e-1	Directed
hsa-miR-222-3p	DNA replication	5	5.176e-1	4.176e-1	Directed
hsa-miR-500a-5p	DNA replication	1	5.176e-1	4.176e-1	Directed
hsa-miR-330-3p	DNA replication	1	5.176e-1	4.176e-1	Directed
hsa-miR-342-3p	Spliceosome	5	4.996e-1	1.951e-1	Directed
hsa-miR-885-5p	Spliceosome	1	4.996e-1	1.951e-1	Directed
hsa-miR-425-3p	Spliceosome	1	4.996e-1	1.951e-1	Directed
hsa-miR-489	Spliceosome	1	4.996e-1	1.951e-1	Directed
hsa-miR-455-3p	Spliceosome	3	4.996e-1	1.951e-1	Directed
hsa-miR-532-3p	Spliceosome	2	4.996e-1	1.951e-1	Directed
hsa-miR-125a-5p	Spliceosome	3	4.996e-1	1.951e-1	Directed
hsa-miR-149-5p	Spliceosome	12	4.996e-1	1.951e-1	Directed
hsa-miR-532-5p	Spliceosome	3	4.996e-1	1.951e-1	Directed
hsa-miR-30b-5p	Spliceosome	5	4.996e-1	1.951e-1	Directed
hsa-miR-181a-5p	Spliceosome	8	4.996e-1	1.951e-1	Directed
hsa-miR-378b	Spliceosome	1	4.996e-1	1.951e-1	Directed
hsa-miR-200a-5p	Spliceosome	1	4.996e-1	1.951e-1	Directed
hsa-miR-23b-3p	Spliceosome	12	4.996e-1	1.951e-1	Directed
hsa-miR-181b-5p	Spliceosome	9	4.996e-1	1.951e-1	Directed
hsa-miR-345-5p	Spliceosome	2	4.996e-1	1.951e-1	Directed
hsa-miR-492	Spliceosome	1	4.996e-1	1.951e-1	Directed
hsa-miR-205-5p	Spliceosome	2	4.996e-1	1.951e-1	Directed
hsa-miR-222-3p	Spliceosome	6	4.996e-1	1.951e-1	Directed
hsa-miR-500a-5p	Spliceosome	3	4.996e-1	1.951e-1	Directed
hsa-miR-330-3p	Spliceosome	7	4.996e-1	1.951e-1	Directed
hsa-miR-489	Proteasome	1	4.352e-1	8.870e-1	Directed
hsa-miR-125a-5p	Proteasome	2	4.352e-1	8.870e-1	Directed
hsa-miR-149-5p	Proteasome	2	4.352e-1	8.870e-1	Directed
hsa-miR-30b-5p	Proteasome	2	4.352e-1	8.870e-1	Directed
hsa-miR-23b-3p	Proteasome	1	4.352e-1	8.870e-1	Directed
hsa-miR-222-3p	Proteasome	1	4.352e-1	8.870e-1	Directed
hsa-miR-328	Proteasome	1	4.352e-1	8.870e-1	Directed
hsa-miR-455-3p	Protein export	1	8.430e-1	7.601e-1	Directed
hsa-miR-214-5p	Protein export	1	8.430e-1	7.601e-1	Directed
hsa-miR-30b-5p	Protein export	5	8.430e-1	7.601e-1	Directed
hsa-miR-181a-5p	Protein export	1	8.430e-1	7.601e-1	Directed
hsa-miR-23b-3p	Protein export	1	8.430e-1	7.601e-1	Directed
hsa-miR-181b-5p	Protein export	1	8.430e-1	7.601e-1	Directed
hsa-miR-222-3p	Protein export	1	8.430e-1	7.601e-1	Directed
hsa-miR-330-3p	Protein export	1	8.430e-1	7.601e-1	Directed
hsa-miR-455-3p	PPAR signaling pathway	2	1.000e0	4.792e-1	Directed
hsa-miR-125a-5p	PPAR signaling pathway	2	1.000e0	4.792e-1	Directed
hsa-miR-149-5p	PPAR signaling pathway	1	1.000e0	4.792e-1	Directed
hsa-miR-30b-5p	PPAR signaling pathway	1	1.000e0	4.792e-1	Directed
hsa-miR-181a-5p	PPAR signaling pathway	5	1.000e0	4.792e-1	Directed
hsa-miR-188-5p	PPAR signaling pathway	2	1.000e0	4.792e-1	Directed
hsa-miR-29b-2-5p	PPAR signaling pathway	2	1.000e0	4.792e-1	Directed
hsa-miR-574-3p	PPAR signaling pathway	1	1.000e0	4.792e-1	Directed
hsa-miR-23b-3p	PPAR signaling pathway	2	1.000e0	4.792e-1	Directed
hsa-miR-181b-5p	PPAR signaling pathway	5	1.000e0	4.792e-1	Directed
hsa-miR-345-5p	PPAR signaling pathway	1	1.000e0	4.792e-1	Directed
hsa-miR-205-5p	PPAR signaling pathway	4	1.000e0	4.792e-1	Directed
hsa-miR-222-3p	PPAR signaling pathway	4	1.000e0	4.792e-1	Directed
hsa-miR-500a-5p	PPAR signaling pathway	2	1.000e0	4.792e-1	Directed
hsa-miR-874	Base excision repair	1	8.367e-1	5.436e-1	Directed
hsa-miR-885-5p	Base excision repair	1	8.367e-1	5.436e-1	Directed
hsa-miR-125a-5p	Base excision repair	1	8.367e-1	5.436e-1	Directed
hsa-miR-149-5p	Base excision repair	4	8.367e-1	5.436e-1	Directed
hsa-miR-30b-5p	Base excision repair	2	8.367e-1	5.436e-1	Directed
hsa-miR-205-5p	Base excision repair	1	8.367e-1	5.436e-1	Directed
hsa-miR-222-3p	Base excision repair	2	8.367e-1	5.436e-1	Directed
hsa-miR-500a-5p	Base excision repair	1	8.367e-1	5.436e-1	Directed
hsa-miR-330-3p	Base excision repair	1	8.367e-1	5.436e-1	Directed
hsa-miR-874	Nucleotide excision repair	1	7.082e-1	4.209e-1	Directed
hsa-miR-342-3p	Nucleotide excision repair	1	7.082e-1	4.209e-1	Directed
hsa-miR-455-3p	Nucleotide excision repair	1	7.082e-1	4.209e-1	Directed
hsa-miR-125a-5p	Nucleotide excision repair	1	7.082e-1	4.209e-1	Directed
hsa-miR-149-5p	Nucleotide excision repair	4	7.082e-1	4.209e-1	Directed
hsa-miR-30b-5p	Nucleotide excision repair	2	7.082e-1	4.209e-1	Directed
hsa-miR-181a-5p	Nucleotide excision repair	1	7.082e-1	4.209e-1	Directed
hsa-miR-23b-3p	Nucleotide excision repair	2	7.082e-1	4.209e-1	Directed
hsa-miR-181b-5p	Nucleotide excision repair	1	7.082e-1	4.209e-1	Directed
hsa-miR-345-5p	Nucleotide excision repair	2	7.082e-1	4.209e-1	Directed
hsa-miR-222-3p	Nucleotide excision repair	3	7.082e-1	4.209e-1	Directed
hsa-miR-330-3p	Nucleotide excision repair	3	7.082e-1	4.209e-1	Directed
hsa-miR-874	Mismatch repair	1	8.074e-1	1.869e-1	Directed
hsa-miR-149-5p	Mismatch repair	4	8.074e-1	1.869e-1	Directed
hsa-miR-23b-3p	Mismatch repair	1	8.074e-1	1.869e-1	Directed
hsa-miR-345-5p	Mismatch repair	3	8.074e-1	1.869e-1	Directed
hsa-miR-222-3p	Mismatch repair	2	8.074e-1	1.869e-1	Directed
hsa-miR-330-3p	Mismatch repair	1	8.074e-1	1.869e-1	Directed
hsa-miR-874	Homologous recombination	1	8.052e-1	3.732e-1	Directed
hsa-miR-149-5p	Homologous recombination	1	8.052e-1	3.732e-1	Directed
hsa-miR-23b-3p	Homologous recombination	1	8.052e-1	3.732e-1	Directed
hsa-miR-345-5p	Homologous recombination	2	8.052e-1	3.732e-1	Directed
hsa-miR-222-3p	Homologous recombination	2	8.052e-1	3.732e-1	Directed
hsa-miR-330-3p	Homologous recombination	1	8.052e-1	3.732e-1	Directed
hsa-miR-532-5p	Non-homologous end-joining	1	1.000e0	7.300e-1	Directed
hsa-miR-181b-5p	Non-homologous end-joining	1	1.000e0	7.300e-1	Directed
hsa-miR-330-3p	Non-homologous end-joining	1	1.000e0	7.300e-1	Directed
hsa-miR-30b-5p	Fanconi anemia pathway	1	4.525e-1	8.239e-1	Directed
hsa-miR-181a-5p	Fanconi anemia pathway	1	4.525e-1	8.239e-1	Directed
hsa-miR-29b-2-5p	Fanconi anemia pathway	1	4.525e-1	8.239e-1	Directed
hsa-miR-23b-3p	Fanconi anemia pathway	3	4.525e-1	8.239e-1	Directed
hsa-miR-345-5p	Fanconi anemia pathway	2	4.525e-1	8.239e-1	Directed
hsa-miR-205-5p	Fanconi anemia pathway	1	4.525e-1	8.239e-1	Directed
hsa-miR-222-3p	Fanconi anemia pathway	3	4.525e-1	8.239e-1	Directed
hsa-miR-330-3p	Fanconi anemia pathway	1	4.525e-1	8.239e-1	Directed
hsa-miR-874	MAPK signaling pathway	7	2.233e-1	5.785e-1	Directed
hsa-miR-342-3p	MAPK signaling pathway	11	2.233e-1	5.785e-1	Directed
hsa-miR-139-3p	MAPK signaling pathway	1	2.233e-1	5.785e-1	Directed
hsa-miR-885-5p	MAPK signaling pathway	3	2.233e-1	5.785e-1	Directed
hsa-miR-425-3p	MAPK signaling pathway	1	2.233e-1	5.785e-1	Directed
hsa-miR-489	MAPK signaling pathway	8	2.233e-1	5.785e-1	Directed
hsa-miR-455-3p	MAPK signaling pathway	6	2.233e-1	5.785e-1	Directed
hsa-miR-532-3p	MAPK signaling pathway	3	2.233e-1	5.785e-1	Directed
hsa-miR-125a-5p	MAPK signaling pathway	19	2.233e-1	5.785e-1	Directed
hsa-miR-149-5p	MAPK signaling pathway	14	2.233e-1	5.785e-1	Directed
hsa-miR-532-5p	MAPK signaling pathway	3	2.233e-1	5.785e-1	Directed
hsa-miR-30b-5p	MAPK signaling pathway	23	2.233e-1	5.785e-1	Directed
hsa-miR-181a-5p	MAPK signaling pathway	27	2.233e-1	5.785e-1	Directed
hsa-miR-188-5p	MAPK signaling pathway	10	2.233e-1	5.785e-1	Directed
hsa-miR-378b	MAPK signaling pathway	4	2.233e-1	5.785e-1	Directed
hsa-miR-29b-2-5p	MAPK signaling pathway	2	2.233e-1	5.785e-1	Directed
hsa-miR-23b-5p	MAPK signaling pathway	1	2.233e-1	5.785e-1	Directed
hsa-miR-210	MAPK signaling pathway	1	2.233e-1	5.785e-1	Directed
hsa-miR-200a-5p	MAPK signaling pathway	2	2.233e-1	5.785e-1	Directed
hsa-miR-23b-3p	MAPK signaling pathway	29	2.233e-1	5.785e-1	Directed
hsa-miR-181b-5p	MAPK signaling pathway	24	2.233e-1	5.785e-1	Directed
hsa-miR-492	MAPK signaling pathway	1	2.233e-1	5.785e-1	Directed
hsa-miR-146b-3p	MAPK signaling pathway	3	2.233e-1	5.785e-1	Directed
hsa-miR-205-5p	MAPK signaling pathway	6	2.233e-1	5.785e-1	Directed
hsa-miR-222-3p	MAPK signaling pathway	13	2.233e-1	5.785e-1	Directed
hsa-miR-500a-5p	MAPK signaling pathway	4	2.233e-1	5.785e-1	Directed
hsa-miR-328	MAPK signaling pathway	4	2.233e-1	5.785e-1	Directed
hsa-miR-330-3p	MAPK signaling pathway	19	2.233e-1	5.785e-1	Directed
hsa-miR-874	ErbB signaling pathway	3	7.372e-1	2.680e-1	Directed
hsa-miR-342-3p	ErbB signaling pathway	4	7.372e-1	2.680e-1	Directed
hsa-miR-489	ErbB signaling pathway	3	7.372e-1	2.680e-1	Directed
hsa-miR-455-3p	ErbB signaling pathway	3	7.372e-1	2.680e-1	Directed
hsa-miR-125a-5p	ErbB signaling pathway	9	7.372e-1	2.680e-1	Directed
hsa-miR-149-5p	ErbB signaling pathway	4	7.372e-1	2.680e-1	Directed
hsa-miR-532-5p	ErbB signaling pathway	3	7.372e-1	2.680e-1	Directed
hsa-miR-30b-5p	ErbB signaling pathway	10	7.372e-1	2.680e-1	Directed
hsa-miR-181a-5p	ErbB signaling pathway	13	7.372e-1	2.680e-1	Directed
hsa-miR-188-5p	ErbB signaling pathway	5	7.372e-1	2.680e-1	Directed
hsa-miR-378b	ErbB signaling pathway	3	7.372e-1	2.680e-1	Directed
hsa-miR-29b-2-5p	ErbB signaling pathway	2	7.372e-1	2.680e-1	Directed
hsa-miR-200a-5p	ErbB signaling pathway	1	7.372e-1	2.680e-1	Directed
hsa-miR-23b-3p	ErbB signaling pathway	13	7.372e-1	2.680e-1	Directed
hsa-miR-181b-5p	ErbB signaling pathway	11	7.372e-1	2.680e-1	Directed
hsa-miR-345-5p	ErbB signaling pathway	1	7.372e-1	2.680e-1	Directed
hsa-miR-146b-3p	ErbB signaling pathway	1	7.372e-1	2.680e-1	Directed
hsa-miR-205-5p	ErbB signaling pathway	6	7.372e-1	2.680e-1	Directed
hsa-miR-222-3p	ErbB signaling pathway	9	7.372e-1	2.680e-1	Directed
hsa-miR-500a-5p	ErbB signaling pathway	2	7.372e-1	2.680e-1	Directed
hsa-miR-328	ErbB signaling pathway	2	7.372e-1	2.680e-1	Directed
hsa-miR-330-3p	ErbB signaling pathway	11	7.372e-1	2.680e-1	Directed
hsa-miR-874	Ras signaling pathway	2	1.191e-1	4.456e-1	Directed
hsa-miR-342-3p	Ras signaling pathway	7	1.191e-1	4.456e-1	Directed
hsa-miR-139-3p	Ras signaling pathway	1	1.191e-1	4.456e-1	Directed
hsa-miR-885-5p	Ras signaling pathway	3	1.191e-1	4.456e-1	Directed
hsa-miR-489	Ras signaling pathway	4	1.191e-1	4.456e-1	Directed
hsa-miR-455-3p	Ras signaling pathway	3	1.191e-1	4.456e-1	Directed
hsa-miR-532-3p	Ras signaling pathway	3	1.191e-1	4.456e-1	Directed
hsa-miR-214-5p	Ras signaling pathway	1	1.191e-1	4.456e-1	Directed
hsa-miR-125a-5p	Ras signaling pathway	12	1.191e-1	4.456e-1	Directed
hsa-miR-149-5p	Ras signaling pathway	12	1.191e-1	4.456e-1	Directed
hsa-miR-532-5p	Ras signaling pathway	4	1.191e-1	4.456e-1	Directed
hsa-miR-30b-5p	Ras signaling pathway	20	1.191e-1	4.456e-1	Directed
hsa-miR-181a-5p	Ras signaling pathway	24	1.191e-1	4.456e-1	Directed
hsa-miR-188-5p	Ras signaling pathway	3	1.191e-1	4.456e-1	Directed
hsa-miR-378b	Ras signaling pathway	6	1.191e-1	4.456e-1	Directed
hsa-miR-29b-2-5p	Ras signaling pathway	3	1.191e-1	4.456e-1	Directed
hsa-miR-210	Ras signaling pathway	2	1.191e-1	4.456e-1	Directed
hsa-miR-200a-5p	Ras signaling pathway	1	1.191e-1	4.456e-1	Directed
hsa-miR-23b-3p	Ras signaling pathway	25	1.191e-1	4.456e-1	Directed
hsa-miR-125b-2-3p	Ras signaling pathway	3	1.191e-1	4.456e-1	Directed
hsa-miR-181b-5p	Ras signaling pathway	22	1.191e-1	4.456e-1	Directed
hsa-miR-345-5p	Ras signaling pathway	1	1.191e-1	4.456e-1	Directed
hsa-miR-146b-3p	Ras signaling pathway	2	1.191e-1	4.456e-1	Directed
hsa-miR-205-5p	Ras signaling pathway	5	1.191e-1	4.456e-1	Directed
hsa-miR-222-3p	Ras signaling pathway	14	1.191e-1	4.456e-1	Directed
hsa-miR-500a-5p	Ras signaling pathway	4	1.191e-1	4.456e-1	Directed
hsa-miR-328	Ras signaling pathway	3	1.191e-1	4.456e-1	Directed
hsa-miR-330-3p	Ras signaling pathway	20	1.191e-1	4.456e-1	Directed
hsa-miR-874	Rap1 signaling pathway	3	1.643e-1	4.398e-1	Directed
hsa-miR-342-3p	Rap1 signaling pathway	6	1.643e-1	4.398e-1	Directed
hsa-miR-139-3p	Rap1 signaling pathway	1	1.643e-1	4.398e-1	Directed
hsa-miR-885-5p	Rap1 signaling pathway	4	1.643e-1	4.398e-1	Directed
hsa-miR-489	Rap1 signaling pathway	5	1.643e-1	4.398e-1	Directed
hsa-miR-455-3p	Rap1 signaling pathway	6	1.643e-1	4.398e-1	Directed
hsa-miR-532-3p	Rap1 signaling pathway	3	1.643e-1	4.398e-1	Directed
hsa-miR-214-5p	Rap1 signaling pathway	2	1.643e-1	4.398e-1	Directed
hsa-miR-125a-5p	Rap1 signaling pathway	10	1.643e-1	4.398e-1	Directed
hsa-miR-149-5p	Rap1 signaling pathway	12	1.643e-1	4.398e-1	Directed
hsa-miR-532-5p	Rap1 signaling pathway	3	1.643e-1	4.398e-1	Directed
hsa-miR-30b-5p	Rap1 signaling pathway	20	1.643e-1	4.398e-1	Directed
hsa-miR-181a-5p	Rap1 signaling pathway	21	1.643e-1	4.398e-1	Directed
hsa-miR-188-5p	Rap1 signaling pathway	3	1.643e-1	4.398e-1	Directed
hsa-miR-378b	Rap1 signaling pathway	3	1.643e-1	4.398e-1	Directed
hsa-miR-29b-2-5p	Rap1 signaling pathway	4	1.643e-1	4.398e-1	Directed
hsa-miR-210	Rap1 signaling pathway	1	1.643e-1	4.398e-1	Directed
hsa-miR-200a-5p	Rap1 signaling pathway	1	1.643e-1	4.398e-1	Directed
hsa-miR-23b-3p	Rap1 signaling pathway	22	1.643e-1	4.398e-1	Directed
hsa-miR-125b-2-3p	Rap1 signaling pathway	1	1.643e-1	4.398e-1	Directed
hsa-miR-181b-5p	Rap1 signaling pathway	21	1.643e-1	4.398e-1	Directed
hsa-miR-345-5p	Rap1 signaling pathway	4	1.643e-1	4.398e-1	Directed
hsa-miR-146b-3p	Rap1 signaling pathway	2	1.643e-1	4.398e-1	Directed
hsa-miR-205-5p	Rap1 signaling pathway	9	1.643e-1	4.398e-1	Directed
hsa-miR-222-3p	Rap1 signaling pathway	19	1.643e-1	4.398e-1	Directed
hsa-miR-500a-5p	Rap1 signaling pathway	1	1.643e-1	4.398e-1	Directed
hsa-miR-328	Rap1 signaling pathway	3	1.643e-1	4.398e-1	Directed
hsa-miR-330-3p	Rap1 signaling pathway	19	1.643e-1	4.398e-1	Directed
hsa-miR-874	Calcium signaling pathway	3	6.115e-1	5.132e-1	Directed
hsa-miR-342-3p	Calcium signaling pathway	5	6.115e-1	5.132e-1	Directed
hsa-miR-885-5p	Calcium signaling pathway	2	6.115e-1	5.132e-1	Directed
hsa-miR-489	Calcium signaling pathway	3	6.115e-1	5.132e-1	Directed
hsa-miR-455-3p	Calcium signaling pathway	4	6.115e-1	5.132e-1	Directed
hsa-miR-532-3p	Calcium signaling pathway	5	6.115e-1	5.132e-1	Directed
hsa-miR-214-5p	Calcium signaling pathway	1	6.115e-1	5.132e-1	Directed
hsa-miR-125a-5p	Calcium signaling pathway	4	6.115e-1	5.132e-1	Directed
hsa-miR-149-5p	Calcium signaling pathway	8	6.115e-1	5.132e-1	Directed
hsa-miR-532-5p	Calcium signaling pathway	2	6.115e-1	5.132e-1	Directed
hsa-miR-30b-5p	Calcium signaling pathway	18	6.115e-1	5.132e-1	Directed
hsa-miR-181a-5p	Calcium signaling pathway	16	6.115e-1	5.132e-1	Directed
hsa-miR-378b	Calcium signaling pathway	1	6.115e-1	5.132e-1	Directed
hsa-miR-29b-2-5p	Calcium signaling pathway	2	6.115e-1	5.132e-1	Directed
hsa-miR-200a-5p	Calcium signaling pathway	1	6.115e-1	5.132e-1	Directed
hsa-miR-23b-3p	Calcium signaling pathway	11	6.115e-1	5.132e-1	Directed
hsa-miR-125b-2-3p	Calcium signaling pathway	1	6.115e-1	5.132e-1	Directed
hsa-miR-181b-5p	Calcium signaling pathway	16	6.115e-1	5.132e-1	Directed
hsa-miR-205-5p	Calcium signaling pathway	4	6.115e-1	5.132e-1	Directed
hsa-miR-222-3p	Calcium signaling pathway	4	6.115e-1	5.132e-1	Directed
hsa-miR-500a-5p	Calcium signaling pathway	4	6.115e-1	5.132e-1	Directed
hsa-miR-328	Calcium signaling pathway	1	6.115e-1	5.132e-1	Directed
hsa-miR-330-3p	Calcium signaling pathway	14	6.115e-1	5.132e-1	Directed
hsa-miR-874	Cytokine-cytokine receptor interaction	1	1.744e-1	4.474e-1	Directed
hsa-miR-342-3p	Cytokine-cytokine receptor interaction	5	1.744e-1	4.474e-1	Directed
hsa-miR-885-5p	Cytokine-cytokine receptor interaction	1	1.744e-1	4.474e-1	Directed
hsa-miR-455-3p	Cytokine-cytokine receptor interaction	2	1.744e-1	4.474e-1	Directed
hsa-miR-532-3p	Cytokine-cytokine receptor interaction	2	1.744e-1	4.474e-1	Directed
hsa-miR-214-5p	Cytokine-cytokine receptor interaction	1	1.744e-1	4.474e-1	Directed
hsa-miR-125a-5p	Cytokine-cytokine receptor interaction	9	1.744e-1	4.474e-1	Directed
hsa-miR-149-5p	Cytokine-cytokine receptor interaction	10	1.744e-1	4.474e-1	Directed
hsa-miR-532-5p	Cytokine-cytokine receptor interaction	4	1.744e-1	4.474e-1	Directed
hsa-miR-30b-5p	Cytokine-cytokine receptor interaction	10	1.744e-1	4.474e-1	Directed
hsa-miR-181a-5p	Cytokine-cytokine receptor interaction	15	1.744e-1	4.474e-1	Directed
hsa-miR-188-5p	Cytokine-cytokine receptor interaction	3	1.744e-1	4.474e-1	Directed
hsa-miR-378b	Cytokine-cytokine receptor interaction	1	1.744e-1	4.474e-1	Directed
hsa-miR-29b-2-5p	Cytokine-cytokine receptor interaction	1	1.744e-1	4.474e-1	Directed
hsa-miR-574-3p	Cytokine-cytokine receptor interaction	1	1.744e-1	4.474e-1	Directed
hsa-miR-23b-3p	Cytokine-cytokine receptor interaction	13	1.744e-1	4.474e-1	Directed
hsa-miR-181b-5p	Cytokine-cytokine receptor interaction	16	1.744e-1	4.474e-1	Directed
hsa-miR-345-5p	Cytokine-cytokine receptor interaction	2	1.744e-1	4.474e-1	Directed
hsa-miR-492	Cytokine-cytokine receptor interaction	1	1.744e-1	4.474e-1	Directed
hsa-miR-146b-3p	Cytokine-cytokine receptor interaction	2	1.744e-1	4.474e-1	Directed
hsa-miR-205-5p	Cytokine-cytokine receptor interaction	6	1.744e-1	4.474e-1	Directed
hsa-miR-222-3p	Cytokine-cytokine receptor interaction	6	1.744e-1	4.474e-1	Directed
hsa-miR-500a-5p	Cytokine-cytokine receptor interaction	1	1.744e-1	4.474e-1	Directed
hsa-miR-328	Cytokine-cytokine receptor interaction	2	1.744e-1	4.474e-1	Directed
hsa-miR-330-3p	Cytokine-cytokine receptor interaction	11	1.744e-1	4.474e-1	Directed
hsa-miR-874	Chemokine signaling pathway	4	3.069e-1	5.230e-1	Directed
hsa-miR-139-3p	Chemokine signaling pathway	1	3.069e-1	5.230e-1	Directed
hsa-miR-885-5p	Chemokine signaling pathway	1	3.069e-1	5.230e-1	Directed
hsa-miR-489	Chemokine signaling pathway	3	3.069e-1	5.230e-1	Directed
hsa-miR-455-3p	Chemokine signaling pathway	4	3.069e-1	5.230e-1	Directed
hsa-miR-214-5p	Chemokine signaling pathway	1	3.069e-1	5.230e-1	Directed
hsa-miR-125a-5p	Chemokine signaling pathway	7	3.069e-1	5.230e-1	Directed
hsa-miR-149-5p	Chemokine signaling pathway	7	3.069e-1	5.230e-1	Directed
hsa-miR-532-5p	Chemokine signaling pathway	4	3.069e-1	5.230e-1	Directed
hsa-miR-30b-5p	Chemokine signaling pathway	12	3.069e-1	5.230e-1	Directed
hsa-miR-181a-5p	Chemokine signaling pathway	16	3.069e-1	5.230e-1	Directed
hsa-miR-188-5p	Chemokine signaling pathway	3	3.069e-1	5.230e-1	Directed
hsa-miR-378b	Chemokine signaling pathway	3	3.069e-1	5.230e-1	Directed
hsa-miR-29b-2-5p	Chemokine signaling pathway	1	3.069e-1	5.230e-1	Directed
hsa-miR-200a-5p	Chemokine signaling pathway	1	3.069e-1	5.230e-1	Directed
hsa-miR-23b-3p	Chemokine signaling pathway	20	3.069e-1	5.230e-1	Directed
hsa-miR-125b-2-3p	Chemokine signaling pathway	1	3.069e-1	5.230e-1	Directed
hsa-miR-181b-5p	Chemokine signaling pathway	13	3.069e-1	5.230e-1	Directed
hsa-miR-345-5p	Chemokine signaling pathway	1	3.069e-1	5.230e-1	Directed
hsa-miR-146b-3p	Chemokine signaling pathway	1	3.069e-1	5.230e-1	Directed
hsa-miR-205-5p	Chemokine signaling pathway	2	3.069e-1	5.230e-1	Directed
hsa-miR-222-3p	Chemokine signaling pathway	10	3.069e-1	5.230e-1	Directed
hsa-miR-500a-5p	Chemokine signaling pathway	1	3.069e-1	5.230e-1	Directed
hsa-miR-328	Chemokine signaling pathway	1	3.069e-1	5.230e-1	Directed
hsa-miR-330-3p	Chemokine signaling pathway	16	3.069e-1	5.230e-1	Directed
hsa-miR-342-3p	NF-kappa B signaling pathway	1	7.339e-1	2.229e-1	Directed
hsa-miR-489	NF-kappa B signaling pathway	2	7.339e-1	2.229e-1	Directed
hsa-miR-455-3p	NF-kappa B signaling pathway	1	7.339e-1	2.229e-1	Directed
hsa-miR-125a-5p	NF-kappa B signaling pathway	2	7.339e-1	2.229e-1	Directed
hsa-miR-149-5p	NF-kappa B signaling pathway	2	7.339e-1	2.229e-1	Directed
hsa-miR-532-5p	NF-kappa B signaling pathway	4	7.339e-1	2.229e-1	Directed
hsa-miR-30b-5p	NF-kappa B signaling pathway	5	7.339e-1	2.229e-1	Directed
hsa-miR-181a-5p	NF-kappa B signaling pathway	10	7.339e-1	2.229e-1	Directed
hsa-miR-188-5p	NF-kappa B signaling pathway	2	7.339e-1	2.229e-1	Directed
hsa-miR-23b-5p	NF-kappa B signaling pathway	1	7.339e-1	2.229e-1	Directed
hsa-miR-23b-3p	NF-kappa B signaling pathway	10	7.339e-1	2.229e-1	Directed
hsa-miR-125b-2-3p	NF-kappa B signaling pathway	1	7.339e-1	2.229e-1	Directed
hsa-miR-181b-5p	NF-kappa B signaling pathway	8	7.339e-1	2.229e-1	Directed
hsa-miR-146b-3p	NF-kappa B signaling pathway	1	7.339e-1	2.229e-1	Directed
hsa-miR-205-5p	NF-kappa B signaling pathway	2	7.339e-1	2.229e-1	Directed
hsa-miR-222-3p	NF-kappa B signaling pathway	4	7.339e-1	2.229e-1	Directed
hsa-miR-500a-5p	NF-kappa B signaling pathway	4	7.339e-1	2.229e-1	Directed
hsa-miR-330-3p	NF-kappa B signaling pathway	3	7.339e-1	2.229e-1	Directed
hsa-miR-874	HIF-1 signaling pathway	2	4.042e-1	2.916e-1	Directed
hsa-miR-342-3p	HIF-1 signaling pathway	4	4.042e-1	2.916e-1	Directed
hsa-miR-885-5p	HIF-1 signaling pathway	1	4.042e-1	2.916e-1	Directed
hsa-miR-489	HIF-1 signaling pathway	2	4.042e-1	2.916e-1	Directed
hsa-miR-455-3p	HIF-1 signaling pathway	4	4.042e-1	2.916e-1	Directed
hsa-miR-214-5p	HIF-1 signaling pathway	1	4.042e-1	2.916e-1	Directed
hsa-miR-125a-5p	HIF-1 signaling pathway	13	4.042e-1	2.916e-1	Directed
hsa-miR-149-5p	HIF-1 signaling pathway	7	4.042e-1	2.916e-1	Directed
hsa-miR-532-5p	HIF-1 signaling pathway	1	4.042e-1	2.916e-1	Directed
hsa-miR-30b-5p	HIF-1 signaling pathway	6	4.042e-1	2.916e-1	Directed
hsa-miR-181a-5p	HIF-1 signaling pathway	12	4.042e-1	2.916e-1	Directed
hsa-miR-378b	HIF-1 signaling pathway	4	4.042e-1	2.916e-1	Directed
hsa-miR-29b-2-5p	HIF-1 signaling pathway	4	4.042e-1	2.916e-1	Directed
hsa-miR-574-3p	HIF-1 signaling pathway	2	4.042e-1	2.916e-1	Directed
hsa-miR-23b-3p	HIF-1 signaling pathway	13	4.042e-1	2.916e-1	Directed
hsa-miR-181b-5p	HIF-1 signaling pathway	15	4.042e-1	2.916e-1	Directed
hsa-miR-345-5p	HIF-1 signaling pathway	1	4.042e-1	2.916e-1	Directed
hsa-miR-146b-3p	HIF-1 signaling pathway	2	4.042e-1	2.916e-1	Directed
hsa-miR-205-5p	HIF-1 signaling pathway	6	4.042e-1	2.916e-1	Directed
hsa-miR-222-3p	HIF-1 signaling pathway	6	4.042e-1	2.916e-1	Directed
hsa-miR-500a-5p	HIF-1 signaling pathway	3	4.042e-1	2.916e-1	Directed
hsa-miR-328	HIF-1 signaling pathway	3	4.042e-1	2.916e-1	Directed
hsa-miR-330-3p	HIF-1 signaling pathway	10	4.042e-1	2.916e-1	Directed
hsa-miR-874	FoxO signaling pathway	2	3.947e-1	5.319e-1	Directed
hsa-miR-342-3p	FoxO signaling pathway	6	3.947e-1	5.319e-1	Directed
hsa-miR-885-5p	FoxO signaling pathway	1	3.947e-1	5.319e-1	Directed
hsa-miR-489	FoxO signaling pathway	2	3.947e-1	5.319e-1	Directed
hsa-miR-455-3p	FoxO signaling pathway	3	3.947e-1	5.319e-1	Directed
hsa-miR-532-3p	FoxO signaling pathway	1	3.947e-1	5.319e-1	Directed
hsa-miR-125a-5p	FoxO signaling pathway	7	3.947e-1	5.319e-1	Directed
hsa-miR-149-5p	FoxO signaling pathway	7	3.947e-1	5.319e-1	Directed
hsa-miR-532-5p	FoxO signaling pathway	3	3.947e-1	5.319e-1	Directed
hsa-miR-30b-5p	FoxO signaling pathway	14	3.947e-1	5.319e-1	Directed
hsa-miR-181a-5p	FoxO signaling pathway	22	3.947e-1	5.319e-1	Directed
hsa-miR-188-5p	FoxO signaling pathway	2	3.947e-1	5.319e-1	Directed
hsa-miR-378b	FoxO signaling pathway	5	3.947e-1	5.319e-1	Directed
hsa-miR-29b-2-5p	FoxO signaling pathway	2	3.947e-1	5.319e-1	Directed
hsa-miR-200a-5p	FoxO signaling pathway	1	3.947e-1	5.319e-1	Directed
hsa-miR-574-3p	FoxO signaling pathway	1	3.947e-1	5.319e-1	Directed
hsa-miR-23b-3p	FoxO signaling pathway	22	3.947e-1	5.319e-1	Directed
hsa-miR-181b-5p	FoxO signaling pathway	22	3.947e-1	5.319e-1	Directed
hsa-miR-345-5p	FoxO signaling pathway	1	3.947e-1	5.319e-1	Directed
hsa-miR-146b-3p	FoxO signaling pathway	3	3.947e-1	5.319e-1	Directed
hsa-miR-205-5p	FoxO signaling pathway	3	3.947e-1	5.319e-1	Directed
hsa-miR-222-3p	FoxO signaling pathway	12	3.947e-1	5.319e-1	Directed
hsa-miR-500a-5p	FoxO signaling pathway	4	3.947e-1	5.319e-1	Directed
hsa-miR-328	FoxO signaling pathway	2	3.947e-1	5.319e-1	Directed
hsa-miR-330-3p	FoxO signaling pathway	15	3.947e-1	5.319e-1	Directed
hsa-miR-874	Phosphatidylinositol signaling system	2	3.104e-1	2.879e-1	Directed
hsa-miR-489	Phosphatidylinositol signaling system	1	3.104e-1	2.879e-1	Directed
hsa-miR-455-3p	Phosphatidylinositol signaling system	3	3.104e-1	2.879e-1	Directed
hsa-miR-532-3p	Phosphatidylinositol signaling system	4	3.104e-1	2.879e-1	Directed
hsa-miR-214-5p	Phosphatidylinositol signaling system	1	3.104e-1	2.879e-1	Directed
hsa-miR-125a-5p	Phosphatidylinositol signaling system	3	3.104e-1	2.879e-1	Directed
hsa-miR-149-5p	Phosphatidylinositol signaling system	3	3.104e-1	2.879e-1	Directed
hsa-miR-532-5p	Phosphatidylinositol signaling system	1	3.104e-1	2.879e-1	Directed
hsa-miR-30b-5p	Phosphatidylinositol signaling system	9	3.104e-1	2.879e-1	Directed
hsa-miR-181a-5p	Phosphatidylinositol signaling system	11	3.104e-1	2.879e-1	Directed
hsa-miR-188-5p	Phosphatidylinositol signaling system	2	3.104e-1	2.879e-1	Directed
hsa-miR-378b	Phosphatidylinositol signaling system	1	3.104e-1	2.879e-1	Directed
hsa-miR-29b-2-5p	Phosphatidylinositol signaling system	1	3.104e-1	2.879e-1	Directed
hsa-miR-23b-3p	Phosphatidylinositol signaling system	13	3.104e-1	2.879e-1	Directed
hsa-miR-125b-2-3p	Phosphatidylinositol signaling system	1	3.104e-1	2.879e-1	Directed
hsa-miR-181b-5p	Phosphatidylinositol signaling system	11	3.104e-1	2.879e-1	Directed
hsa-miR-345-5p	Phosphatidylinositol signaling system	2	3.104e-1	2.879e-1	Directed
hsa-miR-146b-3p	Phosphatidylinositol signaling system	1	3.104e-1	2.879e-1	Directed
hsa-miR-205-5p	Phosphatidylinositol signaling system	5	3.104e-1	2.879e-1	Directed
hsa-miR-222-3p	Phosphatidylinositol signaling system	4	3.104e-1	2.879e-1	Directed
hsa-miR-328	Phosphatidylinositol signaling system	1	3.104e-1	2.879e-1	Directed
hsa-miR-330-3p	Phosphatidylinositol signaling system	8	3.104e-1	2.879e-1	Directed
hsa-miR-874	Neuroactive ligand-receptor interaction	4	5.013e-1	3.639e-1	Directed
hsa-miR-342-3p	Neuroactive ligand-receptor interaction	4	5.013e-1	3.639e-1	Directed
hsa-miR-885-5p	Neuroactive ligand-receptor interaction	2	5.013e-1	3.639e-1	Directed
hsa-miR-489	Neuroactive ligand-receptor interaction	2	5.013e-1	3.639e-1	Directed
hsa-miR-455-3p	Neuroactive ligand-receptor interaction	2	5.013e-1	3.639e-1	Directed
hsa-miR-532-3p	Neuroactive ligand-receptor interaction	1	5.013e-1	3.639e-1	Directed
hsa-miR-125a-5p	Neuroactive ligand-receptor interaction	2	5.013e-1	3.639e-1	Directed
hsa-miR-149-5p	Neuroactive ligand-receptor interaction	3	5.013e-1	3.639e-1	Directed
hsa-miR-532-5p	Neuroactive ligand-receptor interaction	3	5.013e-1	3.639e-1	Directed
hsa-miR-30b-5p	Neuroactive ligand-receptor interaction	19	5.013e-1	3.639e-1	Directed
hsa-miR-181a-5p	Neuroactive ligand-receptor interaction	17	5.013e-1	3.639e-1	Directed
hsa-miR-188-5p	Neuroactive ligand-receptor interaction	2	5.013e-1	3.639e-1	Directed
hsa-miR-200a-5p	Neuroactive ligand-receptor interaction	1	5.013e-1	3.639e-1	Directed
hsa-miR-23b-3p	Neuroactive ligand-receptor interaction	14	5.013e-1	3.639e-1	Directed
hsa-miR-181b-5p	Neuroactive ligand-receptor interaction	14	5.013e-1	3.639e-1	Directed
hsa-miR-345-5p	Neuroactive ligand-receptor interaction	2	5.013e-1	3.639e-1	Directed
hsa-miR-146b-3p	Neuroactive ligand-receptor interaction	1	5.013e-1	3.639e-1	Directed
hsa-miR-205-5p	Neuroactive ligand-receptor interaction	3	5.013e-1	3.639e-1	Directed
hsa-miR-222-3p	Neuroactive ligand-receptor interaction	5	5.013e-1	3.639e-1	Directed
hsa-miR-500a-5p	Neuroactive ligand-receptor interaction	4	5.013e-1	3.639e-1	Directed
hsa-miR-328	Neuroactive ligand-receptor interaction	4	5.013e-1	3.639e-1	Directed
hsa-miR-330-3p	Neuroactive ligand-receptor interaction	12	5.013e-1	3.639e-1	Directed
hsa-miR-874	Cell cycle	2	5.004e-1	6.316e-1	Directed
hsa-miR-342-3p	Cell cycle	5	5.004e-1	6.316e-1	Directed
hsa-miR-885-5p	Cell cycle	2	5.004e-1	6.316e-1	Directed
hsa-miR-489	Cell cycle	2	5.004e-1	6.316e-1	Directed
hsa-miR-455-3p	Cell cycle	5	5.004e-1	6.316e-1	Directed
hsa-miR-214-5p	Cell cycle	1	5.004e-1	6.316e-1	Directed
hsa-miR-125a-5p	Cell cycle	4	5.004e-1	6.316e-1	Directed
hsa-miR-149-5p	Cell cycle	11	5.004e-1	6.316e-1	Directed
hsa-miR-30b-5p	Cell cycle	8	5.004e-1	6.316e-1	Directed
hsa-miR-181a-5p	Cell cycle	10	5.004e-1	6.316e-1	Directed
hsa-miR-188-5p	Cell cycle	3	5.004e-1	6.316e-1	Directed
hsa-miR-210	Cell cycle	1	5.004e-1	6.316e-1	Directed
hsa-miR-200a-5p	Cell cycle	2	5.004e-1	6.316e-1	Directed
hsa-miR-574-3p	Cell cycle	1	5.004e-1	6.316e-1	Directed
hsa-miR-23b-3p	Cell cycle	16	5.004e-1	6.316e-1	Directed
hsa-miR-181b-5p	Cell cycle	10	5.004e-1	6.316e-1	Directed
hsa-miR-345-5p	Cell cycle	3	5.004e-1	6.316e-1	Directed
hsa-miR-146b-3p	Cell cycle	1	5.004e-1	6.316e-1	Directed
hsa-miR-205-5p	Cell cycle	4	5.004e-1	6.316e-1	Directed
hsa-miR-222-3p	Cell cycle	8	5.004e-1	6.316e-1	Directed
hsa-miR-500a-5p	Cell cycle	4	5.004e-1	6.316e-1	Directed
hsa-miR-328	Cell cycle	2	5.004e-1	6.316e-1	Directed
hsa-miR-330-3p	Cell cycle	9	5.004e-1	6.316e-1	Directed
hsa-miR-874	Oocyte meiosis	3	1.662e-2	3.864e-1	Directed
hsa-miR-342-3p	Oocyte meiosis	2	1.662e-2	3.864e-1	Directed
hsa-miR-139-3p	Oocyte meiosis	1	1.662e-2	3.864e-1	Directed
hsa-miR-885-5p	Oocyte meiosis	2	1.662e-2	3.864e-1	Directed
hsa-miR-489	Oocyte meiosis	2	1.662e-2	3.864e-1	Directed
hsa-miR-455-3p	Oocyte meiosis	4	1.662e-2	3.864e-1	Directed
hsa-miR-532-3p	Oocyte meiosis	3	1.662e-2	3.864e-1	Directed
hsa-miR-214-5p	Oocyte meiosis	1	1.662e-2	3.864e-1	Directed
hsa-miR-125a-5p	Oocyte meiosis	6	1.662e-2	3.864e-1	Directed
hsa-miR-149-5p	Oocyte meiosis	5	1.662e-2	3.864e-1	Directed
hsa-miR-532-5p	Oocyte meiosis	1	1.662e-2	3.864e-1	Directed
hsa-miR-30b-5p	Oocyte meiosis	7	1.662e-2	3.864e-1	Directed
hsa-miR-181a-5p	Oocyte meiosis	13	1.662e-2	3.864e-1	Directed
hsa-miR-188-5p	Oocyte meiosis	4	1.662e-2	3.864e-1	Directed
hsa-miR-378b	Oocyte meiosis	1	1.662e-2	3.864e-1	Directed
hsa-miR-29b-2-5p	Oocyte meiosis	3	1.662e-2	3.864e-1	Directed
hsa-miR-200a-5p	Oocyte meiosis	3	1.662e-2	3.864e-1	Directed
hsa-miR-23b-3p	Oocyte meiosis	10	1.662e-2	3.864e-1	Directed
hsa-miR-125b-2-3p	Oocyte meiosis	1	1.662e-2	3.864e-1	Directed
hsa-miR-181b-5p	Oocyte meiosis	14	1.662e-2	3.864e-1	Directed
hsa-miR-345-5p	Oocyte meiosis	1	1.662e-2	3.864e-1	Directed
hsa-miR-492	Oocyte meiosis	1	1.662e-2	3.864e-1	Directed
hsa-miR-146b-3p	Oocyte meiosis	1	1.662e-2	3.864e-1	Directed
hsa-miR-205-5p	Oocyte meiosis	3	1.662e-2	3.864e-1	Directed
hsa-miR-222-3p	Oocyte meiosis	6	1.662e-2	3.864e-1	Directed
hsa-miR-500a-5p	Oocyte meiosis	4	1.662e-2	3.864e-1	Directed
hsa-miR-328	Oocyte meiosis	1	1.662e-2	3.864e-1	Directed
hsa-miR-330-3p	Oocyte meiosis	10	1.662e-2	3.864e-1	Directed
hsa-miR-342-3p	p53 signaling pathway	3	3.156e-1	7.266e-1	Directed
hsa-miR-885-5p	p53 signaling pathway	1	3.156e-1	7.266e-1	Directed
hsa-miR-489	p53 signaling pathway	2	3.156e-1	7.266e-1	Directed
hsa-miR-455-3p	p53 signaling pathway	2	3.156e-1	7.266e-1	Directed
hsa-miR-532-3p	p53 signaling pathway	1	3.156e-1	7.266e-1	Directed
hsa-miR-214-5p	p53 signaling pathway	1	3.156e-1	7.266e-1	Directed
hsa-miR-125a-5p	p53 signaling pathway	2	3.156e-1	7.266e-1	Directed
hsa-miR-149-5p	p53 signaling pathway	3	3.156e-1	7.266e-1	Directed
hsa-miR-532-5p	p53 signaling pathway	2	3.156e-1	7.266e-1	Directed
hsa-miR-30b-5p	p53 signaling pathway	3	3.156e-1	7.266e-1	Directed
hsa-miR-181a-5p	p53 signaling pathway	5	3.156e-1	7.266e-1	Directed
hsa-miR-188-5p	p53 signaling pathway	1	3.156e-1	7.266e-1	Directed
hsa-miR-200a-5p	p53 signaling pathway	1	3.156e-1	7.266e-1	Directed
hsa-miR-23b-3p	p53 signaling pathway	11	3.156e-1	7.266e-1	Directed
hsa-miR-181b-5p	p53 signaling pathway	4	3.156e-1	7.266e-1	Directed
hsa-miR-345-5p	p53 signaling pathway	1	3.156e-1	7.266e-1	Directed
hsa-miR-146b-3p	p53 signaling pathway	1	3.156e-1	7.266e-1	Directed
hsa-miR-205-5p	p53 signaling pathway	3	3.156e-1	7.266e-1	Directed
hsa-miR-222-3p	p53 signaling pathway	6	3.156e-1	7.266e-1	Directed
hsa-miR-500a-5p	p53 signaling pathway	2	3.156e-1	7.266e-1	Directed
hsa-miR-330-3p	p53 signaling pathway	5	3.156e-1	7.266e-1	Directed
hsa-miR-874	Ubiquitin mediated proteolysis	1	2.347e-1	2.609e-1	Directed
hsa-miR-342-3p	Ubiquitin mediated proteolysis	4	2.347e-1	2.609e-1	Directed
hsa-miR-885-5p	Ubiquitin mediated proteolysis	2	2.347e-1	2.609e-1	Directed
hsa-miR-489	Ubiquitin mediated proteolysis	5	2.347e-1	2.609e-1	Directed
hsa-miR-455-3p	Ubiquitin mediated proteolysis	6	2.347e-1	2.609e-1	Directed
hsa-miR-532-3p	Ubiquitin mediated proteolysis	2	2.347e-1	2.609e-1	Directed
hsa-miR-125a-5p	Ubiquitin mediated proteolysis	10	2.347e-1	2.609e-1	Directed
hsa-miR-149-5p	Ubiquitin mediated proteolysis	9	2.347e-1	2.609e-1	Directed
hsa-miR-30b-5p	Ubiquitin mediated proteolysis	21	2.347e-1	2.609e-1	Directed
hsa-miR-181a-5p	Ubiquitin mediated proteolysis	15	2.347e-1	2.609e-1	Directed
hsa-miR-188-5p	Ubiquitin mediated proteolysis	5	2.347e-1	2.609e-1	Directed
hsa-miR-29b-2-5p	Ubiquitin mediated proteolysis	1	2.347e-1	2.609e-1	Directed
hsa-miR-23b-5p	Ubiquitin mediated proteolysis	1	2.347e-1	2.609e-1	Directed
hsa-miR-200a-5p	Ubiquitin mediated proteolysis	1	2.347e-1	2.609e-1	Directed
hsa-miR-574-3p	Ubiquitin mediated proteolysis	1	2.347e-1	2.609e-1	Directed
hsa-miR-23b-3p	Ubiquitin mediated proteolysis	17	2.347e-1	2.609e-1	Directed
hsa-miR-125b-2-3p	Ubiquitin mediated proteolysis	2	2.347e-1	2.609e-1	Directed
hsa-miR-181b-5p	Ubiquitin mediated proteolysis	12	2.347e-1	2.609e-1	Directed
hsa-miR-345-5p	Ubiquitin mediated proteolysis	1	2.347e-1	2.609e-1	Directed
hsa-miR-492	Ubiquitin mediated proteolysis	1	2.347e-1	2.609e-1	Directed
hsa-miR-205-5p	Ubiquitin mediated proteolysis	9	2.347e-1	2.609e-1	Directed
hsa-miR-222-3p	Ubiquitin mediated proteolysis	7	2.347e-1	2.609e-1	Directed
hsa-miR-500a-5p	Ubiquitin mediated proteolysis	8	2.347e-1	2.609e-1	Directed
hsa-miR-328	Ubiquitin mediated proteolysis	1	2.347e-1	2.609e-1	Directed
hsa-miR-330-3p	Ubiquitin mediated proteolysis	11	2.347e-1	2.609e-1	Directed
hsa-miR-29c-5p	Sulfur relay system	1	1.000e0	6.089e-1	Directed
hsa-miR-30b-5p	Sulfur relay system	1	1.000e0	6.089e-1	Directed
hsa-miR-222-3p	Sulfur relay system	1	1.000e0	6.089e-1	Directed
hsa-miR-330-3p	Sulfur relay system	1	1.000e0	6.089e-1	Directed
hsa-miR-342-3p	SNARE interactions in vesicular transport	2	2.803e-1	5.687e-1	Directed
hsa-miR-885-5p	SNARE interactions in vesicular transport	1	2.803e-1	5.687e-1	Directed
hsa-miR-489	SNARE interactions in vesicular transport	1	2.803e-1	5.687e-1	Directed
hsa-miR-455-3p	SNARE interactions in vesicular transport	3	2.803e-1	5.687e-1	Directed
hsa-miR-532-3p	SNARE interactions in vesicular transport	1	2.803e-1	5.687e-1	Directed
hsa-miR-149-5p	SNARE interactions in vesicular transport	2	2.803e-1	5.687e-1	Directed
hsa-miR-532-5p	SNARE interactions in vesicular transport	1	2.803e-1	5.687e-1	Directed
hsa-miR-30b-5p	SNARE interactions in vesicular transport	5	2.803e-1	5.687e-1	Directed
hsa-miR-188-5p	SNARE interactions in vesicular transport	1	2.803e-1	5.687e-1	Directed
hsa-miR-29b-2-5p	SNARE interactions in vesicular transport	1	2.803e-1	5.687e-1	Directed
hsa-miR-200a-5p	SNARE interactions in vesicular transport	1	2.803e-1	5.687e-1	Directed
hsa-miR-23b-3p	SNARE interactions in vesicular transport	4	2.803e-1	5.687e-1	Directed
hsa-miR-345-5p	SNARE interactions in vesicular transport	1	2.803e-1	5.687e-1	Directed
hsa-miR-205-5p	SNARE interactions in vesicular transport	1	2.803e-1	5.687e-1	Directed
hsa-miR-222-3p	SNARE interactions in vesicular transport	2	2.803e-1	5.687e-1	Directed
hsa-miR-330-3p	SNARE interactions in vesicular transport	2	2.803e-1	5.687e-1	Directed
hsa-miR-455-3p	Regulation of autophagy	1	7.063e-1	7.526e-1	Directed
hsa-miR-125a-5p	Regulation of autophagy	1	7.063e-1	7.526e-1	Directed
hsa-miR-149-5p	Regulation of autophagy	1	7.063e-1	7.526e-1	Directed
hsa-miR-30b-5p	Regulation of autophagy	3	7.063e-1	7.526e-1	Directed
hsa-miR-378b	Regulation of autophagy	1	7.063e-1	7.526e-1	Directed
hsa-miR-210	Regulation of autophagy	1	7.063e-1	7.526e-1	Directed
hsa-miR-23b-3p	Regulation of autophagy	1	7.063e-1	7.526e-1	Directed
hsa-miR-181b-5p	Regulation of autophagy	1	7.063e-1	7.526e-1	Directed
hsa-miR-146b-3p	Regulation of autophagy	1	7.063e-1	7.526e-1	Directed
hsa-miR-500a-5p	Regulation of autophagy	1	7.063e-1	7.526e-1	Directed
hsa-miR-328	Regulation of autophagy	1	7.063e-1	7.526e-1	Directed
hsa-miR-330-3p	Regulation of autophagy	1	7.063e-1	7.526e-1	Directed
hsa-miR-342-3p	Protein processing in endoplasmic reticulum	4	3.957e-1	2.363e-1	Directed
hsa-miR-885-5p	Protein processing in endoplasmic reticulum	1	3.957e-1	2.363e-1	Directed
hsa-miR-425-3p	Protein processing in endoplasmic reticulum	1	3.957e-1	2.363e-1	Directed
hsa-miR-489	Protein processing in endoplasmic reticulum	3	3.957e-1	2.363e-1	Directed
hsa-miR-455-3p	Protein processing in endoplasmic reticulum	6	3.957e-1	2.363e-1	Directed
hsa-miR-532-3p	Protein processing in endoplasmic reticulum	4	3.957e-1	2.363e-1	Directed
hsa-miR-214-5p	Protein processing in endoplasmic reticulum	1	3.957e-1	2.363e-1	Directed
hsa-miR-125a-5p	Protein processing in endoplasmic reticulum	12	3.957e-1	2.363e-1	Directed
hsa-miR-149-5p	Protein processing in endoplasmic reticulum	8	3.957e-1	2.363e-1	Directed
hsa-miR-30b-5p	Protein processing in endoplasmic reticulum	20	3.957e-1	2.363e-1	Directed
hsa-miR-181a-5p	Protein processing in endoplasmic reticulum	22	3.957e-1	2.363e-1	Directed
hsa-miR-188-5p	Protein processing in endoplasmic reticulum	4	3.957e-1	2.363e-1	Directed
hsa-miR-378b	Protein processing in endoplasmic reticulum	2	3.957e-1	2.363e-1	Directed
hsa-miR-23b-5p	Protein processing in endoplasmic reticulum	1	3.957e-1	2.363e-1	Directed
hsa-miR-200a-5p	Protein processing in endoplasmic reticulum	1	3.957e-1	2.363e-1	Directed
hsa-miR-23b-3p	Protein processing in endoplasmic reticulum	21	3.957e-1	2.363e-1	Directed
hsa-miR-125b-2-3p	Protein processing in endoplasmic reticulum	2	3.957e-1	2.363e-1	Directed
hsa-miR-181b-5p	Protein processing in endoplasmic reticulum	22	3.957e-1	2.363e-1	Directed
hsa-miR-345-5p	Protein processing in endoplasmic reticulum	3	3.957e-1	2.363e-1	Directed
hsa-miR-205-5p	Protein processing in endoplasmic reticulum	6	3.957e-1	2.363e-1	Directed
hsa-miR-222-3p	Protein processing in endoplasmic reticulum	11	3.957e-1	2.363e-1	Directed
hsa-miR-500a-5p	Protein processing in endoplasmic reticulum	4	3.957e-1	2.363e-1	Directed
hsa-miR-328	Protein processing in endoplasmic reticulum	2	3.957e-1	2.363e-1	Directed
hsa-miR-330-3p	Protein processing in endoplasmic reticulum	8	3.957e-1	2.363e-1	Directed
hsa-miR-874	Lysosome	1	8.667e-1	6.906e-1	Directed
hsa-miR-342-3p	Lysosome	1	8.667e-1	6.906e-1	Directed
hsa-miR-455-3p	Lysosome	3	8.667e-1	6.906e-1	Directed
hsa-miR-532-3p	Lysosome	1	8.667e-1	6.906e-1	Directed
hsa-miR-214-5p	Lysosome	1	8.667e-1	6.906e-1	Directed
hsa-miR-125a-5p	Lysosome	8	8.667e-1	6.906e-1	Directed
hsa-miR-149-5p	Lysosome	8	8.667e-1	6.906e-1	Directed
hsa-miR-30b-5p	Lysosome	5	8.667e-1	6.906e-1	Directed
hsa-miR-181a-5p	Lysosome	5	8.667e-1	6.906e-1	Directed
hsa-miR-188-5p	Lysosome	1	8.667e-1	6.906e-1	Directed
hsa-miR-23b-3p	Lysosome	11	8.667e-1	6.906e-1	Directed
hsa-miR-181b-5p	Lysosome	3	8.667e-1	6.906e-1	Directed
hsa-miR-345-5p	Lysosome	3	8.667e-1	6.906e-1	Directed
hsa-miR-146b-3p	Lysosome	1	8.667e-1	6.906e-1	Directed
hsa-miR-205-5p	Lysosome	3	8.667e-1	6.906e-1	Directed
hsa-miR-222-3p	Lysosome	4	8.667e-1	6.906e-1	Directed
hsa-miR-330-3p	Lysosome	5	8.667e-1	6.906e-1	Directed
hsa-miR-874	Endocytosis	2	3.936e-1	7.027e-1	Directed
hsa-miR-342-3p	Endocytosis	6	3.936e-1	7.027e-1	Directed
hsa-miR-139-3p	Endocytosis	1	3.936e-1	7.027e-1	Directed
hsa-miR-885-5p	Endocytosis	1	3.936e-1	7.027e-1	Directed
hsa-miR-425-3p	Endocytosis	1	3.936e-1	7.027e-1	Directed
hsa-miR-489	Endocytosis	2	3.936e-1	7.027e-1	Directed
hsa-miR-455-3p	Endocytosis	4	3.936e-1	7.027e-1	Directed
hsa-miR-532-3p	Endocytosis	4	3.936e-1	7.027e-1	Directed
hsa-miR-125a-5p	Endocytosis	11	3.936e-1	7.027e-1	Directed
hsa-miR-149-5p	Endocytosis	13	3.936e-1	7.027e-1	Directed
hsa-miR-532-5p	Endocytosis	4	3.936e-1	7.027e-1	Directed
hsa-miR-30b-5p	Endocytosis	18	3.936e-1	7.027e-1	Directed
hsa-miR-181a-5p	Endocytosis	17	3.936e-1	7.027e-1	Directed
hsa-miR-378b	Endocytosis	1	3.936e-1	7.027e-1	Directed
hsa-miR-29b-2-5p	Endocytosis	2	3.936e-1	7.027e-1	Directed
hsa-miR-23b-3p	Endocytosis	24	3.936e-1	7.027e-1	Directed
hsa-miR-181b-5p	Endocytosis	17	3.936e-1	7.027e-1	Directed
hsa-miR-345-5p	Endocytosis	2	3.936e-1	7.027e-1	Directed
hsa-miR-492	Endocytosis	1	3.936e-1	7.027e-1	Directed
hsa-miR-146b-3p	Endocytosis	1	3.936e-1	7.027e-1	Directed
hsa-miR-205-5p	Endocytosis	6	3.936e-1	7.027e-1	Directed
hsa-miR-222-3p	Endocytosis	7	3.936e-1	7.027e-1	Directed
hsa-miR-500a-5p	Endocytosis	4	3.936e-1	7.027e-1	Directed
hsa-miR-328	Endocytosis	1	3.936e-1	7.027e-1	Directed
hsa-miR-330-3p	Endocytosis	14	3.936e-1	7.027e-1	Directed
hsa-miR-342-3p	Phagosome	2	5.007e-1	7.404e-1	Directed
hsa-miR-885-5p	Phagosome	1	5.007e-1	7.404e-1	Directed
hsa-miR-489	Phagosome	1	5.007e-1	7.404e-1	Directed
hsa-miR-455-3p	Phagosome	4	5.007e-1	7.404e-1	Directed
hsa-miR-532-3p	Phagosome	1	5.007e-1	7.404e-1	Directed
hsa-miR-125a-5p	Phagosome	4	5.007e-1	7.404e-1	Directed
hsa-miR-149-5p	Phagosome	8	5.007e-1	7.404e-1	Directed
hsa-miR-532-5p	Phagosome	1	5.007e-1	7.404e-1	Directed
hsa-miR-30b-5p	Phagosome	7	5.007e-1	7.404e-1	Directed
hsa-miR-181a-5p	Phagosome	4	5.007e-1	7.404e-1	Directed
hsa-miR-29b-2-5p	Phagosome	1	5.007e-1	7.404e-1	Directed
hsa-miR-23b-3p	Phagosome	12	5.007e-1	7.404e-1	Directed
hsa-miR-181b-5p	Phagosome	3	5.007e-1	7.404e-1	Directed
hsa-miR-345-5p	Phagosome	1	5.007e-1	7.404e-1	Directed
hsa-miR-339-3p	Phagosome	1	5.007e-1	7.404e-1	Directed
hsa-miR-205-5p	Phagosome	1	5.007e-1	7.404e-1	Directed
hsa-miR-222-3p	Phagosome	6	5.007e-1	7.404e-1	Directed
hsa-miR-500a-5p	Phagosome	1	5.007e-1	7.404e-1	Directed
hsa-miR-328	Phagosome	2	5.007e-1	7.404e-1	Directed
hsa-miR-330-3p	Phagosome	2	5.007e-1	7.404e-1	Directed
hsa-miR-342-3p	Peroxisome	1	1.000e0	5.869e-1	Directed
hsa-miR-532-3p	Peroxisome	1	1.000e0	5.869e-1	Directed
hsa-miR-149-5p	Peroxisome	1	1.000e0	5.869e-1	Directed
hsa-miR-30b-5p	Peroxisome	4	1.000e0	5.869e-1	Directed
hsa-miR-181a-5p	Peroxisome	2	1.000e0	5.869e-1	Directed
hsa-miR-188-5p	Peroxisome	1	1.000e0	5.869e-1	Directed
hsa-miR-23b-3p	Peroxisome	4	1.000e0	5.869e-1	Directed
hsa-miR-181b-5p	Peroxisome	4	1.000e0	5.869e-1	Directed
hsa-miR-345-5p	Peroxisome	1	1.000e0	5.869e-1	Directed
hsa-miR-205-5p	Peroxisome	3	1.000e0	5.869e-1	Directed
hsa-miR-222-3p	Peroxisome	2	1.000e0	5.869e-1	Directed
hsa-miR-500a-5p	Peroxisome	3	1.000e0	5.869e-1	Directed
hsa-miR-330-3p	Peroxisome	1	1.000e0	5.869e-1	Directed
hsa-miR-874	mTOR signaling pathway	1	7.357e-1	5.803e-1	Directed
hsa-miR-342-3p	mTOR signaling pathway	4	7.357e-1	5.803e-1	Directed
hsa-miR-139-3p	mTOR signaling pathway	1	7.357e-1	5.803e-1	Directed
hsa-miR-455-3p	mTOR signaling pathway	3	7.357e-1	5.803e-1	Directed
hsa-miR-125a-5p	mTOR signaling pathway	4	7.357e-1	5.803e-1	Directed
hsa-miR-149-5p	mTOR signaling pathway	2	7.357e-1	5.803e-1	Directed
hsa-miR-532-5p	mTOR signaling pathway	1	7.357e-1	5.803e-1	Directed
hsa-miR-30b-5p	mTOR signaling pathway	6	7.357e-1	5.803e-1	Directed
hsa-miR-181a-5p	mTOR signaling pathway	10	7.357e-1	5.803e-1	Directed
hsa-miR-188-5p	mTOR signaling pathway	3	7.357e-1	5.803e-1	Directed
hsa-miR-378b	mTOR signaling pathway	2	7.357e-1	5.803e-1	Directed
hsa-miR-29b-2-5p	mTOR signaling pathway	1	7.357e-1	5.803e-1	Directed
hsa-miR-23b-5p	mTOR signaling pathway	1	7.357e-1	5.803e-1	Directed
hsa-miR-23b-3p	mTOR signaling pathway	6	7.357e-1	5.803e-1	Directed
hsa-miR-181b-5p	mTOR signaling pathway	11	7.357e-1	5.803e-1	Directed
hsa-miR-492	mTOR signaling pathway	1	7.357e-1	5.803e-1	Directed
hsa-miR-146b-3p	mTOR signaling pathway	2	7.357e-1	5.803e-1	Directed
hsa-miR-205-5p	mTOR signaling pathway	4	7.357e-1	5.803e-1	Directed
hsa-miR-222-3p	mTOR signaling pathway	3	7.357e-1	5.803e-1	Directed
hsa-miR-328	mTOR signaling pathway	2	7.357e-1	5.803e-1	Directed
hsa-miR-330-3p	mTOR signaling pathway	6	7.357e-1	5.803e-1	Directed
hsa-miR-874	PI3K-Akt signaling pathway	4	2.473e-3	5.830e-1	Directed
hsa-miR-342-3p	PI3K-Akt signaling pathway	9	2.473e-3	5.830e-1	Directed
hsa-miR-139-3p	PI3K-Akt signaling pathway	2	2.473e-3	5.830e-1	Directed
hsa-miR-885-5p	PI3K-Akt signaling pathway	5	2.473e-3	5.830e-1	Directed
hsa-miR-425-3p	PI3K-Akt signaling pathway	1	2.473e-3	5.830e-1	Directed
hsa-miR-489	PI3K-Akt signaling pathway	3	2.473e-3	5.830e-1	Directed
hsa-miR-455-3p	PI3K-Akt signaling pathway	8	2.473e-3	5.830e-1	Directed
hsa-miR-532-3p	PI3K-Akt signaling pathway	3	2.473e-3	5.830e-1	Directed
hsa-miR-214-5p	PI3K-Akt signaling pathway	1	2.473e-3	5.830e-1	Directed
hsa-miR-125a-5p	PI3K-Akt signaling pathway	21	2.473e-3	5.830e-1	Directed
hsa-miR-149-5p	PI3K-Akt signaling pathway	14	2.473e-3	5.830e-1	Directed
hsa-miR-532-5p	PI3K-Akt signaling pathway	4	2.473e-3	5.830e-1	Directed
hsa-miR-30b-5p	PI3K-Akt signaling pathway	23	2.473e-3	5.830e-1	Directed
hsa-miR-181a-5p	PI3K-Akt signaling pathway	42	2.473e-3	5.830e-1	Directed
hsa-miR-188-5p	PI3K-Akt signaling pathway	5	2.473e-3	5.830e-1	Directed
hsa-miR-378b	PI3K-Akt signaling pathway	4	2.473e-3	5.830e-1	Directed
hsa-miR-29b-2-5p	PI3K-Akt signaling pathway	10	2.473e-3	5.830e-1	Directed
hsa-miR-23b-5p	PI3K-Akt signaling pathway	1	2.473e-3	5.830e-1	Directed
hsa-miR-210	PI3K-Akt signaling pathway	1	2.473e-3	5.830e-1	Directed
hsa-miR-200a-5p	PI3K-Akt signaling pathway	2	2.473e-3	5.830e-1	Directed
hsa-miR-574-3p	PI3K-Akt signaling pathway	1	2.473e-3	5.830e-1	Directed
hsa-miR-23b-3p	PI3K-Akt signaling pathway	31	2.473e-3	5.830e-1	Directed
hsa-miR-125b-2-3p	PI3K-Akt signaling pathway	1	2.473e-3	5.830e-1	Directed
hsa-miR-181b-5p	PI3K-Akt signaling pathway	41	2.473e-3	5.830e-1	Directed
hsa-miR-345-5p	PI3K-Akt signaling pathway	5	2.473e-3	5.830e-1	Directed
hsa-miR-492	PI3K-Akt signaling pathway	1	2.473e-3	5.830e-1	Directed
hsa-miR-339-3p	PI3K-Akt signaling pathway	1	2.473e-3	5.830e-1	Directed
hsa-miR-146b-3p	PI3K-Akt signaling pathway	4	2.473e-3	5.830e-1	Directed
hsa-miR-205-5p	PI3K-Akt signaling pathway	9	2.473e-3	5.830e-1	Directed
hsa-miR-222-3p	PI3K-Akt signaling pathway	19	2.473e-3	5.830e-1	Directed
hsa-miR-500a-5p	PI3K-Akt signaling pathway	2	2.473e-3	5.830e-1	Directed
hsa-miR-328	PI3K-Akt signaling pathway	4	2.473e-3	5.830e-1	Directed
hsa-miR-330-3p	PI3K-Akt signaling pathway	19	2.473e-3	5.830e-1	Directed
hsa-miR-342-3p	Apoptosis	2	8.667e-1	6.275e-1	Directed
hsa-miR-885-5p	Apoptosis	1	8.667e-1	6.275e-1	Directed
hsa-miR-455-3p	Apoptosis	1	8.667e-1	6.275e-1	Directed
hsa-miR-532-3p	Apoptosis	2	8.667e-1	6.275e-1	Directed
hsa-miR-125a-5p	Apoptosis	1	8.667e-1	6.275e-1	Directed
hsa-miR-149-5p	Apoptosis	3	8.667e-1	6.275e-1	Directed
hsa-miR-532-5p	Apoptosis	1	8.667e-1	6.275e-1	Directed
hsa-miR-30b-5p	Apoptosis	8	8.667e-1	6.275e-1	Directed
hsa-miR-181a-5p	Apoptosis	9	8.667e-1	6.275e-1	Directed
hsa-miR-378b	Apoptosis	1	8.667e-1	6.275e-1	Directed
hsa-miR-29b-2-5p	Apoptosis	1	8.667e-1	6.275e-1	Directed
hsa-miR-200a-5p	Apoptosis	1	8.667e-1	6.275e-1	Directed
hsa-miR-23b-3p	Apoptosis	8	8.667e-1	6.275e-1	Directed
hsa-miR-181b-5p	Apoptosis	8	8.667e-1	6.275e-1	Directed
hsa-miR-205-5p	Apoptosis	2	8.667e-1	6.275e-1	Directed
hsa-miR-222-3p	Apoptosis	7	8.667e-1	6.275e-1	Directed
hsa-miR-500a-5p	Apoptosis	1	8.667e-1	6.275e-1	Directed
hsa-miR-330-3p	Apoptosis	2	8.667e-1	6.275e-1	Directed
hsa-miR-874	Cardiac muscle contraction	1	8.656e-1	6.237e-1	Directed
hsa-miR-342-3p	Cardiac muscle contraction	1	8.656e-1	6.237e-1	Directed
hsa-miR-489	Cardiac muscle contraction	2	8.656e-1	6.237e-1	Directed
hsa-miR-455-3p	Cardiac muscle contraction	1	8.656e-1	6.237e-1	Directed
hsa-miR-125a-5p	Cardiac muscle contraction	4	8.656e-1	6.237e-1	Directed
hsa-miR-149-5p	Cardiac muscle contraction	4	8.656e-1	6.237e-1	Directed
hsa-miR-532-5p	Cardiac muscle contraction	1	8.656e-1	6.237e-1	Directed
hsa-miR-30b-5p	Cardiac muscle contraction	4	8.656e-1	6.237e-1	Directed
hsa-miR-181a-5p	Cardiac muscle contraction	5	8.656e-1	6.237e-1	Directed
hsa-miR-378b	Cardiac muscle contraction	1	8.656e-1	6.237e-1	Directed
hsa-miR-29b-2-5p	Cardiac muscle contraction	1	8.656e-1	6.237e-1	Directed
hsa-miR-23b-3p	Cardiac muscle contraction	5	8.656e-1	6.237e-1	Directed
hsa-miR-181b-5p	Cardiac muscle contraction	5	8.656e-1	6.237e-1	Directed
hsa-miR-492	Cardiac muscle contraction	1	8.656e-1	6.237e-1	Directed
hsa-miR-222-3p	Cardiac muscle contraction	3	8.656e-1	6.237e-1	Directed
hsa-miR-330-3p	Cardiac muscle contraction	2	8.656e-1	6.237e-1	Directed
hsa-miR-874	Adrenergic signaling in cardiomyocytes	3	2.324e-1	4.332e-1	Directed
hsa-miR-342-3p	Adrenergic signaling in cardiomyocytes	4	2.324e-1	4.332e-1	Directed
hsa-miR-139-3p	Adrenergic signaling in cardiomyocytes	1	2.324e-1	4.332e-1	Directed
hsa-miR-489	Adrenergic signaling in cardiomyocytes	4	2.324e-1	4.332e-1	Directed
hsa-miR-455-3p	Adrenergic signaling in cardiomyocytes	5	2.324e-1	4.332e-1	Directed
hsa-miR-532-3p	Adrenergic signaling in cardiomyocytes	2	2.324e-1	4.332e-1	Directed
hsa-miR-214-5p	Adrenergic signaling in cardiomyocytes	1	2.324e-1	4.332e-1	Directed
hsa-miR-125a-5p	Adrenergic signaling in cardiomyocytes	12	2.324e-1	4.332e-1	Directed
hsa-miR-149-5p	Adrenergic signaling in cardiomyocytes	5	2.324e-1	4.332e-1	Directed
hsa-miR-532-5p	Adrenergic signaling in cardiomyocytes	2	2.324e-1	4.332e-1	Directed
hsa-miR-30b-5p	Adrenergic signaling in cardiomyocytes	13	2.324e-1	4.332e-1	Directed
hsa-miR-181a-5p	Adrenergic signaling in cardiomyocytes	20	2.324e-1	4.332e-1	Directed
hsa-miR-188-5p	Adrenergic signaling in cardiomyocytes	1	2.324e-1	4.332e-1	Directed
hsa-miR-378b	Adrenergic signaling in cardiomyocytes	4	2.324e-1	4.332e-1	Directed
hsa-miR-29b-2-5p	Adrenergic signaling in cardiomyocytes	5	2.324e-1	4.332e-1	Directed
hsa-miR-200a-5p	Adrenergic signaling in cardiomyocytes	2	2.324e-1	4.332e-1	Directed
hsa-miR-23b-3p	Adrenergic signaling in cardiomyocytes	10	2.324e-1	4.332e-1	Directed
hsa-miR-125b-2-3p	Adrenergic signaling in cardiomyocytes	2	2.324e-1	4.332e-1	Directed
hsa-miR-181b-5p	Adrenergic signaling in cardiomyocytes	18	2.324e-1	4.332e-1	Directed
hsa-miR-345-5p	Adrenergic signaling in cardiomyocytes	4	2.324e-1	4.332e-1	Directed
hsa-miR-492	Adrenergic signaling in cardiomyocytes	2	2.324e-1	4.332e-1	Directed
hsa-miR-205-5p	Adrenergic signaling in cardiomyocytes	3	2.324e-1	4.332e-1	Directed
hsa-miR-222-3p	Adrenergic signaling in cardiomyocytes	9	2.324e-1	4.332e-1	Directed
hsa-miR-500a-5p	Adrenergic signaling in cardiomyocytes	4	2.324e-1	4.332e-1	Directed
hsa-miR-328	Adrenergic signaling in cardiomyocytes	1	2.324e-1	4.332e-1	Directed
hsa-miR-330-3p	Adrenergic signaling in cardiomyocytes	10	2.324e-1	4.332e-1	Directed
hsa-miR-874	Vascular smooth muscle contraction	4	1.290e-1	2.930e-1	Directed
hsa-miR-342-3p	Vascular smooth muscle contraction	3	1.290e-1	2.930e-1	Directed
hsa-miR-489	Vascular smooth muscle contraction	3	1.290e-1	2.930e-1	Directed
hsa-miR-455-3p	Vascular smooth muscle contraction	2	1.290e-1	2.930e-1	Directed
hsa-miR-532-3p	Vascular smooth muscle contraction	1	1.290e-1	2.930e-1	Directed
hsa-miR-214-5p	Vascular smooth muscle contraction	1	1.290e-1	2.930e-1	Directed
hsa-miR-125a-5p	Vascular smooth muscle contraction	5	1.290e-1	2.930e-1	Directed
hsa-miR-149-5p	Vascular smooth muscle contraction	6	1.290e-1	2.930e-1	Directed
hsa-miR-532-5p	Vascular smooth muscle contraction	1	1.290e-1	2.930e-1	Directed
hsa-miR-30b-5p	Vascular smooth muscle contraction	8	1.290e-1	2.930e-1	Directed
hsa-miR-181a-5p	Vascular smooth muscle contraction	13	1.290e-1	2.930e-1	Directed
hsa-miR-188-5p	Vascular smooth muscle contraction	1	1.290e-1	2.930e-1	Directed
hsa-miR-378b	Vascular smooth muscle contraction	1	1.290e-1	2.930e-1	Directed
hsa-miR-29b-2-5p	Vascular smooth muscle contraction	2	1.290e-1	2.930e-1	Directed
hsa-miR-200a-5p	Vascular smooth muscle contraction	1	1.290e-1	2.930e-1	Directed
hsa-miR-23b-3p	Vascular smooth muscle contraction	8	1.290e-1	2.930e-1	Directed
hsa-miR-125b-2-3p	Vascular smooth muscle contraction	2	1.290e-1	2.930e-1	Directed
hsa-miR-181b-5p	Vascular smooth muscle contraction	12	1.290e-1	2.930e-1	Directed
hsa-miR-345-5p	Vascular smooth muscle contraction	1	1.290e-1	2.930e-1	Directed
hsa-miR-339-3p	Vascular smooth muscle contraction	1	1.290e-1	2.930e-1	Directed
hsa-miR-146b-3p	Vascular smooth muscle contraction	2	1.290e-1	2.930e-1	Directed
hsa-miR-205-5p	Vascular smooth muscle contraction	4	1.290e-1	2.930e-1	Directed
hsa-miR-500a-5p	Vascular smooth muscle contraction	2	1.290e-1	2.930e-1	Directed
hsa-miR-328	Vascular smooth muscle contraction	1	1.290e-1	2.930e-1	Directed
hsa-miR-330-3p	Vascular smooth muscle contraction	10	1.290e-1	2.930e-1	Directed
hsa-miR-874	Wnt signaling pathway	2	3.090e-1	6.317e-1	Directed
hsa-miR-342-3p	Wnt signaling pathway	6	3.090e-1	6.317e-1	Directed
hsa-miR-885-5p	Wnt signaling pathway	2	3.090e-1	6.317e-1	Directed
hsa-miR-455-3p	Wnt signaling pathway	3	3.090e-1	6.317e-1	Directed
hsa-miR-532-3p	Wnt signaling pathway	3	3.090e-1	6.317e-1	Directed
hsa-miR-214-5p	Wnt signaling pathway	1	3.090e-1	6.317e-1	Directed
hsa-miR-125a-5p	Wnt signaling pathway	6	3.090e-1	6.317e-1	Directed
hsa-miR-149-5p	Wnt signaling pathway	5	3.090e-1	6.317e-1	Directed
hsa-miR-532-5p	Wnt signaling pathway	4	3.090e-1	6.317e-1	Directed
hsa-miR-30b-5p	Wnt signaling pathway	10	3.090e-1	6.317e-1	Directed
hsa-miR-181a-5p	Wnt signaling pathway	11	3.090e-1	6.317e-1	Directed
hsa-miR-188-5p	Wnt signaling pathway	2	3.090e-1	6.317e-1	Directed
hsa-miR-378b	Wnt signaling pathway	1	3.090e-1	6.317e-1	Directed
hsa-miR-29b-2-5p	Wnt signaling pathway	4	3.090e-1	6.317e-1	Directed
hsa-miR-200a-5p	Wnt signaling pathway	1	3.090e-1	6.317e-1	Directed
hsa-miR-574-3p	Wnt signaling pathway	1	3.090e-1	6.317e-1	Directed
hsa-miR-23b-3p	Wnt signaling pathway	19	3.090e-1	6.317e-1	Directed
hsa-miR-125b-2-3p	Wnt signaling pathway	2	3.090e-1	6.317e-1	Directed
hsa-miR-181b-5p	Wnt signaling pathway	11	3.090e-1	6.317e-1	Directed
hsa-miR-146b-3p	Wnt signaling pathway	1	3.090e-1	6.317e-1	Directed
hsa-miR-205-5p	Wnt signaling pathway	8	3.090e-1	6.317e-1	Directed
hsa-miR-222-3p	Wnt signaling pathway	9	3.090e-1	6.317e-1	Directed
hsa-miR-500a-5p	Wnt signaling pathway	3	3.090e-1	6.317e-1	Directed
hsa-miR-328	Wnt signaling pathway	3	3.090e-1	6.317e-1	Directed
hsa-miR-330-3p	Wnt signaling pathway	19	3.090e-1	6.317e-1	Directed
hsa-miR-455-3p	Dorso-ventral axis formation	1	7.289e-1	2.060e-1	Directed
hsa-miR-125a-5p	Dorso-ventral axis formation	2	7.289e-1	2.060e-1	Directed
hsa-miR-149-5p	Dorso-ventral axis formation	1	7.289e-1	2.060e-1	Directed
hsa-miR-532-5p	Dorso-ventral axis formation	2	7.289e-1	2.060e-1	Directed
hsa-miR-30b-5p	Dorso-ventral axis formation	3	7.289e-1	2.060e-1	Directed
hsa-miR-181a-5p	Dorso-ventral axis formation	9	7.289e-1	2.060e-1	Directed
hsa-miR-188-5p	Dorso-ventral axis formation	1	7.289e-1	2.060e-1	Directed
hsa-miR-378b	Dorso-ventral axis formation	2	7.289e-1	2.060e-1	Directed
hsa-miR-29b-2-5p	Dorso-ventral axis formation	1	7.289e-1	2.060e-1	Directed
hsa-miR-23b-3p	Dorso-ventral axis formation	3	7.289e-1	2.060e-1	Directed
hsa-miR-125b-2-3p	Dorso-ventral axis formation	1	7.289e-1	2.060e-1	Directed
hsa-miR-181b-5p	Dorso-ventral axis formation	8	7.289e-1	2.060e-1	Directed
hsa-miR-205-5p	Dorso-ventral axis formation	1	7.289e-1	2.060e-1	Directed
hsa-miR-222-3p	Dorso-ventral axis formation	3	7.289e-1	2.060e-1	Directed
hsa-miR-328	Dorso-ventral axis formation	1	7.289e-1	2.060e-1	Directed
hsa-miR-330-3p	Dorso-ventral axis formation	3	7.289e-1	2.060e-1	Directed
hsa-miR-342-3p	Notch signaling pathway	2	2.376e-1	2.919e-1	Directed
hsa-miR-489	Notch signaling pathway	1	2.376e-1	2.919e-1	Directed
hsa-miR-455-3p	Notch signaling pathway	3	2.376e-1	2.919e-1	Directed
hsa-miR-532-3p	Notch signaling pathway	1	2.376e-1	2.919e-1	Directed
hsa-miR-214-5p	Notch signaling pathway	2	2.376e-1	2.919e-1	Directed
hsa-miR-125a-5p	Notch signaling pathway	5	2.376e-1	2.919e-1	Directed
hsa-miR-149-5p	Notch signaling pathway	3	2.376e-1	2.919e-1	Directed
hsa-miR-30b-5p	Notch signaling pathway	6	2.376e-1	2.919e-1	Directed
hsa-miR-181a-5p	Notch signaling pathway	5	2.376e-1	2.919e-1	Directed
hsa-miR-29b-2-5p	Notch signaling pathway	1	2.376e-1	2.919e-1	Directed
hsa-miR-200a-5p	Notch signaling pathway	1	2.376e-1	2.919e-1	Directed
hsa-miR-574-3p	Notch signaling pathway	1	2.376e-1	2.919e-1	Directed
hsa-miR-23b-3p	Notch signaling pathway	5	2.376e-1	2.919e-1	Directed
hsa-miR-181b-5p	Notch signaling pathway	5	2.376e-1	2.919e-1	Directed
hsa-miR-345-5p	Notch signaling pathway	1	2.376e-1	2.919e-1	Directed
hsa-miR-205-5p	Notch signaling pathway	2	2.376e-1	2.919e-1	Directed
hsa-miR-222-3p	Notch signaling pathway	2	2.376e-1	2.919e-1	Directed
hsa-miR-500a-5p	Notch signaling pathway	1	2.376e-1	2.919e-1	Directed
hsa-miR-328	Notch signaling pathway	1	2.376e-1	2.919e-1	Directed
hsa-miR-330-3p	Notch signaling pathway	4	2.376e-1	2.919e-1	Directed
hsa-miR-874	Hedgehog signaling pathway	1	3.078e-1	8.766e-1	Directed
hsa-miR-489	Hedgehog signaling pathway	1	3.078e-1	8.766e-1	Directed
hsa-miR-455-3p	Hedgehog signaling pathway	1	3.078e-1	8.766e-1	Directed
hsa-miR-149-5p	Hedgehog signaling pathway	1	3.078e-1	8.766e-1	Directed
hsa-miR-30b-5p	Hedgehog signaling pathway	4	3.078e-1	8.766e-1	Directed
hsa-miR-181a-5p	Hedgehog signaling pathway	7	3.078e-1	8.766e-1	Directed
hsa-miR-378b	Hedgehog signaling pathway	1	3.078e-1	8.766e-1	Directed
hsa-miR-200a-5p	Hedgehog signaling pathway	1	3.078e-1	8.766e-1	Directed
hsa-miR-23b-3p	Hedgehog signaling pathway	4	3.078e-1	8.766e-1	Directed
hsa-miR-181b-5p	Hedgehog signaling pathway	4	3.078e-1	8.766e-1	Directed
hsa-miR-222-3p	Hedgehog signaling pathway	2	3.078e-1	8.766e-1	Directed
hsa-miR-500a-5p	Hedgehog signaling pathway	2	3.078e-1	8.766e-1	Directed
hsa-miR-330-3p	Hedgehog signaling pathway	4	3.078e-1	8.766e-1	Directed
hsa-miR-342-3p	TGF-beta signaling pathway	5	3.990e-1	5.606e-1	Directed
hsa-miR-885-5p	TGF-beta signaling pathway	1	3.990e-1	5.606e-1	Directed
hsa-miR-489	TGF-beta signaling pathway	2	3.990e-1	5.606e-1	Directed
hsa-miR-455-3p	TGF-beta signaling pathway	2	3.990e-1	5.606e-1	Directed
hsa-miR-532-3p	TGF-beta signaling pathway	1	3.990e-1	5.606e-1	Directed
hsa-miR-125a-5p	TGF-beta signaling pathway	5	3.990e-1	5.606e-1	Directed
hsa-miR-149-5p	TGF-beta signaling pathway	4	3.990e-1	5.606e-1	Directed
hsa-miR-30b-5p	TGF-beta signaling pathway	3	3.990e-1	5.606e-1	Directed
hsa-miR-181a-5p	TGF-beta signaling pathway	10	3.990e-1	5.606e-1	Directed
hsa-miR-378b	TGF-beta signaling pathway	2	3.990e-1	5.606e-1	Directed
hsa-miR-29b-2-5p	TGF-beta signaling pathway	2	3.990e-1	5.606e-1	Directed
hsa-miR-200a-5p	TGF-beta signaling pathway	1	3.990e-1	5.606e-1	Directed
hsa-miR-574-3p	TGF-beta signaling pathway	2	3.990e-1	5.606e-1	Directed
hsa-miR-23b-3p	TGF-beta signaling pathway	8	3.990e-1	5.606e-1	Directed
hsa-miR-125b-2-3p	TGF-beta signaling pathway	2	3.990e-1	5.606e-1	Directed
hsa-miR-181b-5p	TGF-beta signaling pathway	11	3.990e-1	5.606e-1	Directed
hsa-miR-345-5p	TGF-beta signaling pathway	2	3.990e-1	5.606e-1	Directed
hsa-miR-205-5p	TGF-beta signaling pathway	7	3.990e-1	5.606e-1	Directed
hsa-miR-222-3p	TGF-beta signaling pathway	5	3.990e-1	5.606e-1	Directed
hsa-miR-500a-5p	TGF-beta signaling pathway	2	3.990e-1	5.606e-1	Directed
hsa-miR-328	TGF-beta signaling pathway	1	3.990e-1	5.606e-1	Directed
hsa-miR-330-3p	TGF-beta signaling pathway	14	3.990e-1	5.606e-1	Directed
hsa-miR-874	Axon guidance	1	1.753e-1	4.994e-1	Directed
hsa-miR-342-3p	Axon guidance	6	1.753e-1	4.994e-1	Directed
hsa-miR-139-3p	Axon guidance	1	1.753e-1	4.994e-1	Directed
hsa-miR-885-5p	Axon guidance	3	1.753e-1	4.994e-1	Directed
hsa-miR-489	Axon guidance	4	1.753e-1	4.994e-1	Directed
hsa-miR-455-3p	Axon guidance	3	1.753e-1	4.994e-1	Directed
hsa-miR-532-3p	Axon guidance	5	1.753e-1	4.994e-1	Directed
hsa-miR-125a-5p	Axon guidance	9	1.753e-1	4.994e-1	Directed
hsa-miR-149-5p	Axon guidance	5	1.753e-1	4.994e-1	Directed
hsa-miR-532-5p	Axon guidance	5	1.753e-1	4.994e-1	Directed
hsa-miR-30b-5p	Axon guidance	20	1.753e-1	4.994e-1	Directed
hsa-miR-181a-5p	Axon guidance	18	1.753e-1	4.994e-1	Directed
hsa-miR-188-5p	Axon guidance	3	1.753e-1	4.994e-1	Directed
hsa-miR-378b	Axon guidance	1	1.753e-1	4.994e-1	Directed
hsa-miR-29b-2-5p	Axon guidance	1	1.753e-1	4.994e-1	Directed
hsa-miR-210	Axon guidance	1	1.753e-1	4.994e-1	Directed
hsa-miR-200a-5p	Axon guidance	2	1.753e-1	4.994e-1	Directed
hsa-miR-23b-3p	Axon guidance	14	1.753e-1	4.994e-1	Directed
hsa-miR-125b-2-3p	Axon guidance	2	1.753e-1	4.994e-1	Directed
hsa-miR-181b-5p	Axon guidance	16	1.753e-1	4.994e-1	Directed
hsa-miR-345-5p	Axon guidance	2	1.753e-1	4.994e-1	Directed
hsa-miR-205-5p	Axon guidance	4	1.753e-1	4.994e-1	Directed
hsa-miR-222-3p	Axon guidance	9	1.753e-1	4.994e-1	Directed
hsa-miR-500a-5p	Axon guidance	4	1.753e-1	4.994e-1	Directed
hsa-miR-328	Axon guidance	1	1.753e-1	4.994e-1	Directed
hsa-miR-330-3p	Axon guidance	14	1.753e-1	4.994e-1	Directed
hsa-miR-874	VEGF signaling pathway	1	3.090e-1	3.812e-1	Directed
hsa-miR-342-3p	VEGF signaling pathway	2	3.090e-1	3.812e-1	Directed
hsa-miR-139-3p	VEGF signaling pathway	1	3.090e-1	3.812e-1	Directed
hsa-miR-885-5p	VEGF signaling pathway	1	3.090e-1	3.812e-1	Directed
hsa-miR-489	VEGF signaling pathway	1	3.090e-1	3.812e-1	Directed
hsa-miR-455-3p	VEGF signaling pathway	1	3.090e-1	3.812e-1	Directed
hsa-miR-532-3p	VEGF signaling pathway	2	3.090e-1	3.812e-1	Directed
hsa-miR-125a-5p	VEGF signaling pathway	4	3.090e-1	3.812e-1	Directed
hsa-miR-149-5p	VEGF signaling pathway	2	3.090e-1	3.812e-1	Directed
hsa-miR-532-5p	VEGF signaling pathway	2	3.090e-1	3.812e-1	Directed
hsa-miR-30b-5p	VEGF signaling pathway	7	3.090e-1	3.812e-1	Directed
hsa-miR-181a-5p	VEGF signaling pathway	9	3.090e-1	3.812e-1	Directed
hsa-miR-378b	VEGF signaling pathway	2	3.090e-1	3.812e-1	Directed
hsa-miR-29b-2-5p	VEGF signaling pathway	1	3.090e-1	3.812e-1	Directed
hsa-miR-23b-3p	VEGF signaling pathway	4	3.090e-1	3.812e-1	Directed
hsa-miR-181b-5p	VEGF signaling pathway	5	3.090e-1	3.812e-1	Directed
hsa-miR-146b-3p	VEGF signaling pathway	1	3.090e-1	3.812e-1	Directed
hsa-miR-205-5p	VEGF signaling pathway	2	3.090e-1	3.812e-1	Directed
hsa-miR-222-3p	VEGF signaling pathway	3	3.090e-1	3.812e-1	Directed
hsa-miR-500a-5p	VEGF signaling pathway	1	3.090e-1	3.812e-1	Directed
hsa-miR-330-3p	VEGF signaling pathway	8	3.090e-1	3.812e-1	Directed
hsa-miR-874	Osteoclast differentiation	1	3.994e-1	4.232e-1	Directed
hsa-miR-342-3p	Osteoclast differentiation	3	3.994e-1	4.232e-1	Directed
hsa-miR-139-3p	Osteoclast differentiation	1	3.994e-1	4.232e-1	Directed
hsa-miR-885-5p	Osteoclast differentiation	2	3.994e-1	4.232e-1	Directed
hsa-miR-489	Osteoclast differentiation	1	3.994e-1	4.232e-1	Directed
hsa-miR-455-3p	Osteoclast differentiation	2	3.994e-1	4.232e-1	Directed
hsa-miR-532-3p	Osteoclast differentiation	2	3.994e-1	4.232e-1	Directed
hsa-miR-125a-5p	Osteoclast differentiation	6	3.994e-1	4.232e-1	Directed
hsa-miR-149-5p	Osteoclast differentiation	4	3.994e-1	4.232e-1	Directed
hsa-miR-30b-5p	Osteoclast differentiation	15	3.994e-1	4.232e-1	Directed
hsa-miR-181a-5p	Osteoclast differentiation	16	3.994e-1	4.232e-1	Directed
hsa-miR-378b	Osteoclast differentiation	3	3.994e-1	4.232e-1	Directed
hsa-miR-29b-2-5p	Osteoclast differentiation	1	3.994e-1	4.232e-1	Directed
hsa-miR-23b-5p	Osteoclast differentiation	1	3.994e-1	4.232e-1	Directed
hsa-miR-574-3p	Osteoclast differentiation	1	3.994e-1	4.232e-1	Directed
hsa-miR-23b-3p	Osteoclast differentiation	11	3.994e-1	4.232e-1	Directed
hsa-miR-125b-2-3p	Osteoclast differentiation	1	3.994e-1	4.232e-1	Directed
hsa-miR-181b-5p	Osteoclast differentiation	15	3.994e-1	4.232e-1	Directed
hsa-miR-205-5p	Osteoclast differentiation	2	3.994e-1	4.232e-1	Directed
hsa-miR-222-3p	Osteoclast differentiation	6	3.994e-1	4.232e-1	Directed
hsa-miR-500a-5p	Osteoclast differentiation	2	3.994e-1	4.232e-1	Directed
hsa-miR-328	Osteoclast differentiation	1	3.994e-1	4.232e-1	Directed
hsa-miR-330-3p	Osteoclast differentiation	7	3.994e-1	4.232e-1	Directed
hsa-miR-874	Hippo signaling pathway	3	1.230e-1	4.256e-1	Directed
hsa-miR-342-3p	Hippo signaling pathway	7	1.230e-1	4.256e-1	Directed
hsa-miR-885-5p	Hippo signaling pathway	2	1.230e-1	4.256e-1	Directed
hsa-miR-489	Hippo signaling pathway	3	1.230e-1	4.256e-1	Directed
hsa-miR-455-3p	Hippo signaling pathway	10	1.230e-1	4.256e-1	Directed
hsa-miR-532-3p	Hippo signaling pathway	5	1.230e-1	4.256e-1	Directed
hsa-miR-214-5p	Hippo signaling pathway	2	1.230e-1	4.256e-1	Directed
hsa-miR-125a-5p	Hippo signaling pathway	7	1.230e-1	4.256e-1	Directed
hsa-miR-149-5p	Hippo signaling pathway	8	1.230e-1	4.256e-1	Directed
hsa-miR-532-5p	Hippo signaling pathway	2	1.230e-1	4.256e-1	Directed
hsa-miR-30b-5p	Hippo signaling pathway	8	1.230e-1	4.256e-1	Directed
hsa-miR-181a-5p	Hippo signaling pathway	22	1.230e-1	4.256e-1	Directed
hsa-miR-188-5p	Hippo signaling pathway	3	1.230e-1	4.256e-1	Directed
hsa-miR-378b	Hippo signaling pathway	2	1.230e-1	4.256e-1	Directed
hsa-miR-29b-2-5p	Hippo signaling pathway	2	1.230e-1	4.256e-1	Directed
hsa-miR-200a-5p	Hippo signaling pathway	2	1.230e-1	4.256e-1	Directed
hsa-miR-23b-3p	Hippo signaling pathway	15	1.230e-1	4.256e-1	Directed
hsa-miR-125b-2-3p	Hippo signaling pathway	1	1.230e-1	4.256e-1	Directed
hsa-miR-181b-5p	Hippo signaling pathway	13	1.230e-1	4.256e-1	Directed
hsa-miR-345-5p	Hippo signaling pathway	3	1.230e-1	4.256e-1	Directed
hsa-miR-492	Hippo signaling pathway	1	1.230e-1	4.256e-1	Directed
hsa-miR-146b-3p	Hippo signaling pathway	1	1.230e-1	4.256e-1	Directed
hsa-miR-205-5p	Hippo signaling pathway	13	1.230e-1	4.256e-1	Directed
hsa-miR-222-3p	Hippo signaling pathway	11	1.230e-1	4.256e-1	Directed
hsa-miR-500a-5p	Hippo signaling pathway	2	1.230e-1	4.256e-1	Directed
hsa-miR-328	Hippo signaling pathway	4	1.230e-1	4.256e-1	Directed
hsa-miR-330-3p	Hippo signaling pathway	18	1.230e-1	4.256e-1	Directed
hsa-miR-874	Focal adhesion	3	3.882e-1	4.702e-1	Directed
hsa-miR-342-3p	Focal adhesion	10	3.882e-1	4.702e-1	Directed
hsa-miR-139-3p	Focal adhesion	1	3.882e-1	4.702e-1	Directed
hsa-miR-885-5p	Focal adhesion	3	3.882e-1	4.702e-1	Directed
hsa-miR-489	Focal adhesion	5	3.882e-1	4.702e-1	Directed
hsa-miR-455-3p	Focal adhesion	4	3.882e-1	4.702e-1	Directed
hsa-miR-532-3p	Focal adhesion	1	3.882e-1	4.702e-1	Directed
hsa-miR-125a-5p	Focal adhesion	14	3.882e-1	4.702e-1	Directed
hsa-miR-149-5p	Focal adhesion	14	3.882e-1	4.702e-1	Directed
hsa-miR-532-5p	Focal adhesion	5	3.882e-1	4.702e-1	Directed
hsa-miR-30b-5p	Focal adhesion	16	3.882e-1	4.702e-1	Directed
hsa-miR-181a-5p	Focal adhesion	26	3.882e-1	4.702e-1	Directed
hsa-miR-188-5p	Focal adhesion	6	3.882e-1	4.702e-1	Directed
hsa-miR-378b	Focal adhesion	5	3.882e-1	4.702e-1	Directed
hsa-miR-29b-2-5p	Focal adhesion	9	3.882e-1	4.702e-1	Directed
hsa-miR-23b-3p	Focal adhesion	29	3.882e-1	4.702e-1	Directed
hsa-miR-125b-2-3p	Focal adhesion	1	3.882e-1	4.702e-1	Directed
hsa-miR-181b-5p	Focal adhesion	24	3.882e-1	4.702e-1	Directed
hsa-miR-492	Focal adhesion	1	3.882e-1	4.702e-1	Directed
hsa-miR-339-3p	Focal adhesion	1	3.882e-1	4.702e-1	Directed
hsa-miR-146b-3p	Focal adhesion	4	3.882e-1	4.702e-1	Directed
hsa-miR-205-5p	Focal adhesion	6	3.882e-1	4.702e-1	Directed
hsa-miR-222-3p	Focal adhesion	17	3.882e-1	4.702e-1	Directed
hsa-miR-500a-5p	Focal adhesion	2	3.882e-1	4.702e-1	Directed
hsa-miR-328	Focal adhesion	2	3.882e-1	4.702e-1	Directed
hsa-miR-330-3p	Focal adhesion	19	3.882e-1	4.702e-1	Directed
hsa-miR-342-3p	ECM-receptor interaction	4	7.350e-1	5.346e-1	Directed
hsa-miR-885-5p	ECM-receptor interaction	1	7.350e-1	5.346e-1	Directed
hsa-miR-455-3p	ECM-receptor interaction	1	7.350e-1	5.346e-1	Directed
hsa-miR-214-5p	ECM-receptor interaction	1	7.350e-1	5.346e-1	Directed
hsa-miR-125a-5p	ECM-receptor interaction	6	7.350e-1	5.346e-1	Directed
hsa-miR-149-5p	ECM-receptor interaction	4	7.350e-1	5.346e-1	Directed
hsa-miR-532-5p	ECM-receptor interaction	2	7.350e-1	5.346e-1	Directed
hsa-miR-30b-5p	ECM-receptor interaction	6	7.350e-1	5.346e-1	Directed
hsa-miR-181a-5p	ECM-receptor interaction	9	7.350e-1	5.346e-1	Directed
hsa-miR-188-5p	ECM-receptor interaction	1	7.350e-1	5.346e-1	Directed
hsa-miR-29b-2-5p	ECM-receptor interaction	7	7.350e-1	5.346e-1	Directed
hsa-miR-23b-3p	ECM-receptor interaction	5	7.350e-1	5.346e-1	Directed
hsa-miR-181b-5p	ECM-receptor interaction	7	7.350e-1	5.346e-1	Directed
hsa-miR-492	ECM-receptor interaction	1	7.350e-1	5.346e-1	Directed
hsa-miR-339-3p	ECM-receptor interaction	1	7.350e-1	5.346e-1	Directed
hsa-miR-205-5p	ECM-receptor interaction	1	7.350e-1	5.346e-1	Directed
hsa-miR-222-3p	ECM-receptor interaction	6	7.350e-1	5.346e-1	Directed
hsa-miR-328	ECM-receptor interaction	2	7.350e-1	5.346e-1	Directed
hsa-miR-330-3p	ECM-receptor interaction	6	7.350e-1	5.346e-1	Directed
hsa-miR-874	Cell adhesion molecules (CAMs)	2	2.387e-1	2.178e-1	Directed
hsa-miR-342-3p	Cell adhesion molecules (CAMs)	3	2.387e-1	2.178e-1	Directed
hsa-miR-489	Cell adhesion molecules (CAMs)	2	2.387e-1	2.178e-1	Directed
hsa-miR-455-3p	Cell adhesion molecules (CAMs)	4	2.387e-1	2.178e-1	Directed
hsa-miR-532-3p	Cell adhesion molecules (CAMs)	2	2.387e-1	2.178e-1	Directed
hsa-miR-214-5p	Cell adhesion molecules (CAMs)	1	2.387e-1	2.178e-1	Directed
hsa-miR-125a-5p	Cell adhesion molecules (CAMs)	6	2.387e-1	2.178e-1	Directed
hsa-miR-149-5p	Cell adhesion molecules (CAMs)	4	2.387e-1	2.178e-1	Directed
hsa-miR-532-5p	Cell adhesion molecules (CAMs)	2	2.387e-1	2.178e-1	Directed
hsa-miR-30b-5p	Cell adhesion molecules (CAMs)	8	2.387e-1	2.178e-1	Directed
hsa-miR-181a-5p	Cell adhesion molecules (CAMs)	8	2.387e-1	2.178e-1	Directed
hsa-miR-378b	Cell adhesion molecules (CAMs)	1	2.387e-1	2.178e-1	Directed
hsa-miR-29b-2-5p	Cell adhesion molecules (CAMs)	3	2.387e-1	2.178e-1	Directed
hsa-miR-23b-3p	Cell adhesion molecules (CAMs)	14	2.387e-1	2.178e-1	Directed
hsa-miR-125b-2-3p	Cell adhesion molecules (CAMs)	1	2.387e-1	2.178e-1	Directed
hsa-miR-181b-5p	Cell adhesion molecules (CAMs)	8	2.387e-1	2.178e-1	Directed
hsa-miR-492	Cell adhesion molecules (CAMs)	1	2.387e-1	2.178e-1	Directed
hsa-miR-146b-3p	Cell adhesion molecules (CAMs)	2	2.387e-1	2.178e-1	Directed
hsa-miR-205-5p	Cell adhesion molecules (CAMs)	4	2.387e-1	2.178e-1	Directed
hsa-miR-222-3p	Cell adhesion molecules (CAMs)	5	2.387e-1	2.178e-1	Directed
hsa-miR-192-3p	Cell adhesion molecules (CAMs)	1	2.387e-1	2.178e-1	Directed
hsa-miR-500a-5p	Cell adhesion molecules (CAMs)	1	2.387e-1	2.178e-1	Directed
hsa-miR-328	Cell adhesion molecules (CAMs)	2	2.387e-1	2.178e-1	Directed
hsa-miR-330-3p	Cell adhesion molecules (CAMs)	8	2.387e-1	2.178e-1	Directed
hsa-miR-342-3p	Adherens junction	4	4.042e-1	4.257e-1	Directed
hsa-miR-139-3p	Adherens junction	1	4.042e-1	4.257e-1	Directed
hsa-miR-885-5p	Adherens junction	1	4.042e-1	4.257e-1	Directed
hsa-miR-489	Adherens junction	1	4.042e-1	4.257e-1	Directed
hsa-miR-455-3p	Adherens junction	5	4.042e-1	4.257e-1	Directed
hsa-miR-532-3p	Adherens junction	1	4.042e-1	4.257e-1	Directed
hsa-miR-125a-5p	Adherens junction	4	4.042e-1	4.257e-1	Directed
hsa-miR-149-5p	Adherens junction	3	4.042e-1	4.257e-1	Directed
hsa-miR-532-5p	Adherens junction	2	4.042e-1	4.257e-1	Directed
hsa-miR-30b-5p	Adherens junction	4	4.042e-1	4.257e-1	Directed
hsa-miR-181a-5p	Adherens junction	10	4.042e-1	4.257e-1	Directed
hsa-miR-378b	Adherens junction	1	4.042e-1	4.257e-1	Directed
hsa-miR-574-3p	Adherens junction	1	4.042e-1	4.257e-1	Directed
hsa-miR-23b-3p	Adherens junction	18	4.042e-1	4.257e-1	Directed
hsa-miR-125b-2-3p	Adherens junction	3	4.042e-1	4.257e-1	Directed
hsa-miR-181b-5p	Adherens junction	13	4.042e-1	4.257e-1	Directed
hsa-miR-345-5p	Adherens junction	1	4.042e-1	4.257e-1	Directed
hsa-miR-492	Adherens junction	1	4.042e-1	4.257e-1	Directed
hsa-miR-205-5p	Adherens junction	7	4.042e-1	4.257e-1	Directed
hsa-miR-222-3p	Adherens junction	5	4.042e-1	4.257e-1	Directed
hsa-miR-500a-5p	Adherens junction	2	4.042e-1	4.257e-1	Directed
hsa-miR-328	Adherens junction	2	4.042e-1	4.257e-1	Directed
hsa-miR-330-3p	Adherens junction	8	4.042e-1	4.257e-1	Directed
hsa-miR-874	Tight junction	1	1.719e-1	1.734e-1	Directed
hsa-miR-342-3p	Tight junction	4	1.719e-1	1.734e-1	Directed
hsa-miR-29c-5p	Tight junction	1	1.719e-1	1.734e-1	Directed
hsa-miR-139-3p	Tight junction	1	1.719e-1	1.734e-1	Directed
hsa-miR-885-5p	Tight junction	1	1.719e-1	1.734e-1	Directed
hsa-miR-489	Tight junction	3	1.719e-1	1.734e-1	Directed
hsa-miR-455-3p	Tight junction	6	1.719e-1	1.734e-1	Directed
hsa-miR-532-3p	Tight junction	2	1.719e-1	1.734e-1	Directed
hsa-miR-125a-5p	Tight junction	5	1.719e-1	1.734e-1	Directed
hsa-miR-149-5p	Tight junction	4	1.719e-1	1.734e-1	Directed
hsa-miR-532-5p	Tight junction	4	1.719e-1	1.734e-1	Directed
hsa-miR-30b-5p	Tight junction	9	1.719e-1	1.734e-1	Directed
hsa-miR-181a-5p	Tight junction	11	1.719e-1	1.734e-1	Directed
hsa-miR-188-5p	Tight junction	4	1.719e-1	1.734e-1	Directed
hsa-miR-29b-2-5p	Tight junction	2	1.719e-1	1.734e-1	Directed
hsa-miR-200a-5p	Tight junction	2	1.719e-1	1.734e-1	Directed
hsa-miR-23b-3p	Tight junction	23	1.719e-1	1.734e-1	Directed
hsa-miR-125b-2-3p	Tight junction	3	1.719e-1	1.734e-1	Directed
hsa-miR-181b-5p	Tight junction	8	1.719e-1	1.734e-1	Directed
hsa-miR-345-5p	Tight junction	2	1.719e-1	1.734e-1	Directed
hsa-miR-492	Tight junction	3	1.719e-1	1.734e-1	Directed
hsa-miR-205-5p	Tight junction	10	1.719e-1	1.734e-1	Directed
hsa-miR-222-3p	Tight junction	9	1.719e-1	1.734e-1	Directed
hsa-miR-500a-5p	Tight junction	1	1.719e-1	1.734e-1	Directed
hsa-miR-328	Tight junction	3	1.719e-1	1.734e-1	Directed
hsa-miR-330-3p	Tight junction	11	1.719e-1	1.734e-1	Directed
hsa-miR-874	Gap junction	3	1.759e-1	3.365e-1	Directed
hsa-miR-342-3p	Gap junction	3	1.759e-1	3.365e-1	Directed
hsa-miR-455-3p	Gap junction	1	1.759e-1	3.365e-1	Directed
hsa-miR-214-5p	Gap junction	1	1.759e-1	3.365e-1	Directed
hsa-miR-125a-5p	Gap junction	3	1.759e-1	3.365e-1	Directed
hsa-miR-149-5p	Gap junction	4	1.759e-1	3.365e-1	Directed
hsa-miR-532-5p	Gap junction	1	1.759e-1	3.365e-1	Directed
hsa-miR-30b-5p	Gap junction	8	1.759e-1	3.365e-1	Directed
hsa-miR-181a-5p	Gap junction	13	1.759e-1	3.365e-1	Directed
hsa-miR-188-5p	Gap junction	2	1.759e-1	3.365e-1	Directed
hsa-miR-378b	Gap junction	2	1.759e-1	3.365e-1	Directed
hsa-miR-29b-2-5p	Gap junction	2	1.759e-1	3.365e-1	Directed
hsa-miR-200a-5p	Gap junction	1	1.759e-1	3.365e-1	Directed
hsa-miR-23b-3p	Gap junction	12	1.759e-1	3.365e-1	Directed
hsa-miR-125b-2-3p	Gap junction	2	1.759e-1	3.365e-1	Directed
hsa-miR-181b-5p	Gap junction	11	1.759e-1	3.365e-1	Directed
hsa-miR-345-5p	Gap junction	1	1.759e-1	3.365e-1	Directed
hsa-miR-339-3p	Gap junction	1	1.759e-1	3.365e-1	Directed
hsa-miR-146b-3p	Gap junction	2	1.759e-1	3.365e-1	Directed
hsa-miR-205-5p	Gap junction	3	1.759e-1	3.365e-1	Directed
hsa-miR-222-3p	Gap junction	3	1.759e-1	3.365e-1	Directed
hsa-miR-500a-5p	Gap junction	1	1.759e-1	3.365e-1	Directed
hsa-miR-328	Gap junction	1	1.759e-1	3.365e-1	Directed
hsa-miR-330-3p	Gap junction	13	1.759e-1	3.365e-1	Directed
hsa-miR-342-3p	Complement and coagulation cascades	1	1.000e0	5.598e-1	Directed
hsa-miR-214-5p	Complement and coagulation cascades	1	1.000e0	5.598e-1	Directed
hsa-miR-125a-5p	Complement and coagulation cascades	1	1.000e0	5.598e-1	Directed
hsa-miR-149-5p	Complement and coagulation cascades	1	1.000e0	5.598e-1	Directed
hsa-miR-30b-5p	Complement and coagulation cascades	1	1.000e0	5.598e-1	Directed
hsa-miR-181a-5p	Complement and coagulation cascades	5	1.000e0	5.598e-1	Directed
hsa-miR-23b-5p	Complement and coagulation cascades	1	1.000e0	5.598e-1	Directed
hsa-miR-23b-3p	Complement and coagulation cascades	1	1.000e0	5.598e-1	Directed
hsa-miR-181b-5p	Complement and coagulation cascades	2	1.000e0	5.598e-1	Directed
hsa-miR-330-3p	Complement and coagulation cascades	2	1.000e0	5.598e-1	Directed
hsa-miR-342-3p	Antigen processing and presentation	1	4.807e-1	4.546e-1	Directed
hsa-miR-425-3p	Antigen processing and presentation	1	4.807e-1	4.546e-1	Directed
hsa-miR-489	Antigen processing and presentation	1	4.807e-1	4.546e-1	Directed
hsa-miR-455-3p	Antigen processing and presentation	2	4.807e-1	4.546e-1	Directed
hsa-miR-532-3p	Antigen processing and presentation	1	4.807e-1	4.546e-1	Directed
hsa-miR-125a-5p	Antigen processing and presentation	2	4.807e-1	4.546e-1	Directed
hsa-miR-149-5p	Antigen processing and presentation	4	4.807e-1	4.546e-1	Directed
hsa-miR-532-5p	Antigen processing and presentation	1	4.807e-1	4.546e-1	Directed
hsa-miR-30b-5p	Antigen processing and presentation	3	4.807e-1	4.546e-1	Directed
hsa-miR-181a-5p	Antigen processing and presentation	6	4.807e-1	4.546e-1	Directed
hsa-miR-181b-5p	Antigen processing and presentation	4	4.807e-1	4.546e-1	Directed
hsa-miR-339-3p	Antigen processing and presentation	1	4.807e-1	4.546e-1	Directed
hsa-miR-205-5p	Antigen processing and presentation	1	4.807e-1	4.546e-1	Directed
hsa-miR-222-3p	Antigen processing and presentation	4	4.807e-1	4.546e-1	Directed
hsa-miR-328	Antigen processing and presentation	1	4.807e-1	4.546e-1	Directed
hsa-miR-330-3p	Antigen processing and presentation	1	4.807e-1	4.546e-1	Directed
hsa-miR-455-3p	Renin-angiotensin system	1	6.343e-1	2.008e-1	Directed
hsa-miR-125a-5p	Renin-angiotensin system	3	6.343e-1	2.008e-1	Directed
hsa-miR-181a-5p	Renin-angiotensin system	2	6.343e-1	2.008e-1	Directed
hsa-miR-181b-5p	Renin-angiotensin system	2	6.343e-1	2.008e-1	Directed
hsa-miR-146b-3p	Renin-angiotensin system	1	6.343e-1	2.008e-1	Directed
hsa-miR-222-3p	Renin-angiotensin system	1	6.343e-1	2.008e-1	Directed
hsa-miR-330-3p	Renin-angiotensin system	2	6.343e-1	2.008e-1	Directed
hsa-miR-874	Toll-like receptor signaling pathway	1	7.364e-1	8.018e-1	Directed
hsa-miR-342-3p	Toll-like receptor signaling pathway	1	7.364e-1	8.018e-1	Directed
hsa-miR-489	Toll-like receptor signaling pathway	2	7.364e-1	8.018e-1	Directed
hsa-miR-455-3p	Toll-like receptor signaling pathway	2	7.364e-1	8.018e-1	Directed
hsa-miR-125a-5p	Toll-like receptor signaling pathway	4	7.364e-1	8.018e-1	Directed
hsa-miR-149-5p	Toll-like receptor signaling pathway	3	7.364e-1	8.018e-1	Directed
hsa-miR-30b-5p	Toll-like receptor signaling pathway	3	7.364e-1	8.018e-1	Directed
hsa-miR-181a-5p	Toll-like receptor signaling pathway	8	7.364e-1	8.018e-1	Directed
hsa-miR-188-5p	Toll-like receptor signaling pathway	1	7.364e-1	8.018e-1	Directed
hsa-miR-378b	Toll-like receptor signaling pathway	2	7.364e-1	8.018e-1	Directed
hsa-miR-29b-2-5p	Toll-like receptor signaling pathway	1	7.364e-1	8.018e-1	Directed
hsa-miR-200a-5p	Toll-like receptor signaling pathway	1	7.364e-1	8.018e-1	Directed
hsa-miR-23b-3p	Toll-like receptor signaling pathway	4	7.364e-1	8.018e-1	Directed
hsa-miR-181b-5p	Toll-like receptor signaling pathway	6	7.364e-1	8.018e-1	Directed
hsa-miR-222-3p	Toll-like receptor signaling pathway	5	7.364e-1	8.018e-1	Directed
hsa-miR-330-3p	Toll-like receptor signaling pathway	4	7.364e-1	8.018e-1	Directed
hsa-miR-489	NOD-like receptor signaling pathway	1	8.639e-1	5.800e-1	Directed
hsa-miR-455-3p	NOD-like receptor signaling pathway	1	8.639e-1	5.800e-1	Directed
hsa-miR-125a-5p	NOD-like receptor signaling pathway	4	8.639e-1	5.800e-1	Directed
hsa-miR-149-5p	NOD-like receptor signaling pathway	3	8.639e-1	5.800e-1	Directed
hsa-miR-532-5p	NOD-like receptor signaling pathway	2	8.639e-1	5.800e-1	Directed
hsa-miR-30b-5p	NOD-like receptor signaling pathway	1	8.639e-1	5.800e-1	Directed
hsa-miR-181a-5p	NOD-like receptor signaling pathway	5	8.639e-1	5.800e-1	Directed
hsa-miR-188-5p	NOD-like receptor signaling pathway	1	8.639e-1	5.800e-1	Directed
hsa-miR-378b	NOD-like receptor signaling pathway	1	8.639e-1	5.800e-1	Directed
hsa-miR-23b-3p	NOD-like receptor signaling pathway	6	8.639e-1	5.800e-1	Directed
hsa-miR-181b-5p	NOD-like receptor signaling pathway	4	8.639e-1	5.800e-1	Directed
hsa-miR-222-3p	NOD-like receptor signaling pathway	2	8.639e-1	5.800e-1	Directed
hsa-miR-500a-5p	NOD-like receptor signaling pathway	1	8.639e-1	5.800e-1	Directed
hsa-miR-330-3p	NOD-like receptor signaling pathway	3	8.639e-1	5.800e-1	Directed
hsa-miR-342-3p	RIG-I-like receptor signaling pathway	1	1.000e0	6.496e-1	Directed
hsa-miR-885-5p	RIG-I-like receptor signaling pathway	1	1.000e0	6.496e-1	Directed
hsa-miR-489	RIG-I-like receptor signaling pathway	1	1.000e0	6.496e-1	Directed
hsa-miR-455-3p	RIG-I-like receptor signaling pathway	1	1.000e0	6.496e-1	Directed
hsa-miR-532-3p	RIG-I-like receptor signaling pathway	1	1.000e0	6.496e-1	Directed
hsa-miR-125a-5p	RIG-I-like receptor signaling pathway	3	1.000e0	6.496e-1	Directed
hsa-miR-149-5p	RIG-I-like receptor signaling pathway	1	1.000e0	6.496e-1	Directed
hsa-miR-30b-5p	RIG-I-like receptor signaling pathway	5	1.000e0	6.496e-1	Directed
hsa-miR-181a-5p	RIG-I-like receptor signaling pathway	5	1.000e0	6.496e-1	Directed
hsa-miR-378b	RIG-I-like receptor signaling pathway	1	1.000e0	6.496e-1	Directed
hsa-miR-23b-3p	RIG-I-like receptor signaling pathway	4	1.000e0	6.496e-1	Directed
hsa-miR-181b-5p	RIG-I-like receptor signaling pathway	6	1.000e0	6.496e-1	Directed
hsa-miR-222-3p	RIG-I-like receptor signaling pathway	3	1.000e0	6.496e-1	Directed
hsa-miR-500a-5p	RIG-I-like receptor signaling pathway	1	1.000e0	6.496e-1	Directed
hsa-miR-330-3p	RIG-I-like receptor signaling pathway	1	1.000e0	6.496e-1	Directed
hsa-miR-532-3p	Cytosolic DNA-sensing pathway	1	1.645e-1	9.518e-1	Directed
hsa-miR-125a-5p	Cytosolic DNA-sensing pathway	1	1.645e-1	9.518e-1	Directed
hsa-miR-149-5p	Cytosolic DNA-sensing pathway	3	1.645e-1	9.518e-1	Directed
hsa-miR-30b-5p	Cytosolic DNA-sensing pathway	2	1.645e-1	9.518e-1	Directed
hsa-miR-23b-3p	Cytosolic DNA-sensing pathway	1	1.645e-1	9.518e-1	Directed
hsa-miR-874	Jak-STAT signaling pathway	2	1.267e-1	4.769e-1	Directed
hsa-miR-342-3p	Jak-STAT signaling pathway	3	1.267e-1	4.769e-1	Directed
hsa-miR-489	Jak-STAT signaling pathway	1	1.267e-1	4.769e-1	Directed
hsa-miR-455-3p	Jak-STAT signaling pathway	3	1.267e-1	4.769e-1	Directed
hsa-miR-532-3p	Jak-STAT signaling pathway	1	1.267e-1	4.769e-1	Directed
hsa-miR-125a-5p	Jak-STAT signaling pathway	7	1.267e-1	4.769e-1	Directed
hsa-miR-149-5p	Jak-STAT signaling pathway	5	1.267e-1	4.769e-1	Directed
hsa-miR-532-5p	Jak-STAT signaling pathway	1	1.267e-1	4.769e-1	Directed
hsa-miR-30b-5p	Jak-STAT signaling pathway	12	1.267e-1	4.769e-1	Directed
hsa-miR-181a-5p	Jak-STAT signaling pathway	12	1.267e-1	4.769e-1	Directed
hsa-miR-188-5p	Jak-STAT signaling pathway	3	1.267e-1	4.769e-1	Directed
hsa-miR-378b	Jak-STAT signaling pathway	2	1.267e-1	4.769e-1	Directed
hsa-miR-29b-2-5p	Jak-STAT signaling pathway	1	1.267e-1	4.769e-1	Directed
hsa-miR-200a-5p	Jak-STAT signaling pathway	1	1.267e-1	4.769e-1	Directed
hsa-miR-574-3p	Jak-STAT signaling pathway	1	1.267e-1	4.769e-1	Directed
hsa-miR-23b-3p	Jak-STAT signaling pathway	14	1.267e-1	4.769e-1	Directed
hsa-miR-181b-5p	Jak-STAT signaling pathway	12	1.267e-1	4.769e-1	Directed
hsa-miR-345-5p	Jak-STAT signaling pathway	1	1.267e-1	4.769e-1	Directed
[truncated: 2,225 more rows]
