# Supplementary material for: Downregulation of miR-181b-5p Inhibits the Viability, Migration, and Glycolysis of Gallbladder Cancer by Upregulating PDHX Under Hypoxia
Source: Front Oncol. 2021 Aug 16;11:683725. doi: 10.3389/fonc.2021.683725 (PMC8415503; doi:10.3389/fonc.2021.683725)
Supplement: Supplementary file 3 [file DataSheet_1.zip › RNA seq raw data/mirPath Analysis/A vs B_up miRNA dn Gene/PathNet/Node.txt]

Id	Class
hsa-miR-874	miRNA
hsa-miR-342-3p	miRNA
hsa-miR-181a-2-3p	miRNA
hsa-miR-29c-5p	miRNA
hsa-miR-139-3p	miRNA
hsa-miR-885-5p	miRNA
hsa-miR-425-3p	miRNA
hsa-miR-489	miRNA
hsa-miR-455-3p	miRNA
hsa-miR-532-3p	miRNA
hsa-miR-214-5p	miRNA
hsa-miR-125a-5p	miRNA
hsa-miR-149-5p	miRNA
hsa-miR-532-5p	miRNA
hsa-miR-4484	miRNA
hsa-miR-30b-5p	miRNA
hsa-miR-181a-5p	miRNA
hsa-miR-188-5p	miRNA
hsa-miR-378b	miRNA
hsa-miR-29b-2-5p	miRNA
hsa-miR-23b-5p	miRNA
hsa-miR-210	miRNA
hsa-miR-200a-5p	miRNA
hsa-miR-574-3p	miRNA
hsa-miR-23b-3p	miRNA
hsa-miR-125b-2-3p	miRNA
hsa-miR-4688	miRNA
hsa-miR-181b-5p	miRNA
hsa-miR-345-5p	miRNA
hsa-miR-492	miRNA
hsa-miR-339-3p	miRNA
hsa-miR-146b-3p	miRNA
hsa-miR-205-5p	miRNA
hsa-miR-222-3p	miRNA
hsa-miR-192-3p	miRNA
hsa-miR-500a-5p	miRNA
hsa-miR-328	miRNA
hsa-miR-330-3p	miRNA
Glycolysis / Gluconeogenesis	pathway
Citrate cycle (TCA cycle)	pathway
Pentose phosphate pathway	pathway
Pentose and glucuronate interconversions	pathway
Fructose and mannose metabolism	pathway
Galactose metabolism	pathway
Ascorbate and aldarate metabolism	pathway
Fatty acid biosynthesis	pathway
Fatty acid elongation	pathway
Fatty acid degradation	pathway
Synthesis and degradation of ketone bodies	pathway
Steroid biosynthesis	pathway
Primary bile acid biosynthesis	pathway
Ubiquinone and other terpenoid-quinone biosynthesis	pathway
Steroid hormone biosynthesis	pathway
Oxidative phosphorylation	pathway
Purine metabolism	pathway
Caffeine metabolism	pathway
Pyrimidine metabolism	pathway
Alanine, aspartate and glutamate metabolism	pathway
Glycine, serine and threonine metabolism	pathway
Cysteine and methionine metabolism	pathway
Valine, leucine and isoleucine degradation	pathway
Valine, leucine and isoleucine biosynthesis	pathway
Lysine biosynthesis	pathway
Lysine degradation	pathway
Arginine and proline metabolism	pathway
Histidine metabolism	pathway
Tyrosine metabolism	pathway
Phenylalanine metabolism	pathway
Tryptophan metabolism	pathway
Phenylalanine, tyrosine and tryptophan biosynthesis	pathway
beta-Alanine metabolism	pathway
Taurine and hypotaurine metabolism	pathway
Selenocompound metabolism	pathway
Cyanoamino acid metabolism	pathway
D-Glutamine and D-glutamate metabolism	pathway
D-Arginine and D-ornithine metabolism	pathway
Glutathione metabolism	pathway
Starch and sucrose metabolism	pathway
N-Glycan biosynthesis	pathway
Other glycan degradation	pathway
Mucin type O-Glycan biosynthesis	pathway
Other types of O-glycan biosynthesis	pathway
Amino sugar and nucleotide sugar metabolism	pathway
Butirosin and neomycin biosynthesis	pathway
Glycosaminoglycan degradation	pathway
Glycosaminoglycan biosynthesis	pathway
Glycosaminoglycan biosynthesis	pathway
Glycosaminoglycan biosynthesis	pathway
Glycerolipid metabolism	pathway
Inositol phosphate metabolism	pathway
Glycosylphosphatidylinositol(GPI)-anchor biosynthesis	pathway
Glycerophospholipid metabolism	pathway
Ether lipid metabolism	pathway
Arachidonic acid metabolism	pathway
Linoleic acid metabolism	pathway
alpha-Linolenic acid metabolism	pathway
Sphingolipid metabolism	pathway
Glycosphingolipid biosynthesis	pathway
Glycosphingolipid biosynthesis	pathway
Glycosphingolipid biosynthesis	pathway
Pyruvate metabolism	pathway
Glyoxylate and dicarboxylate metabolism	pathway
Propanoate metabolism	pathway
Butanoate metabolism	pathway
One carbon pool by folate	pathway
Thiamine metabolism	pathway
Riboflavin metabolism	pathway
Vitamin B6 metabolism	pathway
Nicotinate and nicotinamide metabolism	pathway
Pantothenate and CoA biosynthesis	pathway
Biotin metabolism	pathway
Lipoic acid metabolism	pathway
Folate biosynthesis	pathway
Retinol metabolism	pathway
Porphyrin and chlorophyll metabolism	pathway
Terpenoid backbone biosynthesis	pathway
Nitrogen metabolism	pathway
Sulfur metabolism	pathway
Aminoacyl-tRNA biosynthesis	pathway
Metabolism of xenobiotics by cytochrome P450	pathway
Drug metabolism	pathway
Drug metabolism	pathway
Biosynthesis of unsaturated fatty acids	pathway
Metabolic pathways	pathway
Carbon metabolism	pathway
2-Oxocarboxylic acid metabolism	pathway
Fatty acid metabolism	pathway
Degradation of aromatic compounds	pathway
Biosynthesis of amino acids	pathway
ABC transporters	pathway
Ribosome biogenesis in eukaryotes	pathway
Ribosome	pathway
RNA transport	pathway
mRNA surveillance pathway	pathway
RNA degradation	pathway
RNA polymerase	pathway
Basal transcription factors	pathway
DNA replication	pathway
Spliceosome	pathway
Proteasome	pathway
Protein export	pathway
PPAR signaling pathway	pathway
Base excision repair	pathway
Nucleotide excision repair	pathway
Mismatch repair	pathway
Homologous recombination	pathway
Non-homologous end-joining	pathway
Fanconi anemia pathway	pathway
MAPK signaling pathway	pathway
ErbB signaling pathway	pathway
Ras signaling pathway	pathway
Rap1 signaling pathway	pathway
Calcium signaling pathway	pathway
Cytokine-cytokine receptor interaction	pathway
Chemokine signaling pathway	pathway
NF-kappa B signaling pathway	pathway
HIF-1 signaling pathway	pathway
FoxO signaling pathway	pathway
Phosphatidylinositol signaling system	pathway
Neuroactive ligand-receptor interaction	pathway
Cell cycle	pathway
Oocyte meiosis	pathway
p53 signaling pathway	pathway
Ubiquitin mediated proteolysis	pathway
Sulfur relay system	pathway
SNARE interactions in vesicular transport	pathway
Regulation of autophagy	pathway
Protein processing in endoplasmic reticulum	pathway
Lysosome	pathway
Endocytosis	pathway
Phagosome	pathway
Peroxisome	pathway
mTOR signaling pathway	pathway
PI3K-Akt signaling pathway	pathway
Apoptosis	pathway
Cardiac muscle contraction	pathway
Adrenergic signaling in cardiomyocytes	pathway
Vascular smooth muscle contraction	pathway
Wnt signaling pathway	pathway
Dorso-ventral axis formation	pathway
Notch signaling pathway	pathway
Hedgehog signaling pathway	pathway
TGF-beta signaling pathway	pathway
Axon guidance	pathway
VEGF signaling pathway	pathway
Osteoclast differentiation	pathway
Hippo signaling pathway	pathway
Focal adhesion	pathway
ECM-receptor interaction	pathway
Cell adhesion molecules (CAMs)	pathway
Adherens junction	pathway
Tight junction	pathway
Gap junction	pathway
Complement and coagulation cascades	pathway
Antigen processing and presentation	pathway
Renin-angiotensin system	pathway
Toll-like receptor signaling pathway	pathway
NOD-like receptor signaling pathway	pathway
RIG-I-like receptor signaling pathway	pathway
Cytosolic DNA-sensing pathway	pathway
Jak-STAT signaling pathway	pathway
Hematopoietic cell lineage	pathway
Natural killer cell mediated cytotoxicity	pathway
T cell receptor signaling pathway	pathway
B cell receptor signaling pathway	pathway
Fc epsilon RI signaling pathway	pathway
Fc gamma R-mediated phagocytosis	pathway
TNF signaling pathway	pathway
Leukocyte transendothelial migration	pathway
Intestinal immune network for IgA production	pathway
Circadian rhythm	pathway
Circadian entrainment	pathway
Long-term potentiation	pathway
Synaptic vesicle cycle	pathway
Neurotrophin signaling pathway	pathway
Retrograde endocannabinoid signaling	pathway
Glutamatergic synapse	pathway
Cholinergic synapse	pathway
Serotonergic synapse	pathway
GABAergic synapse	pathway
Dopaminergic synapse	pathway
Long-term depression	pathway
Olfactory transduction	pathway
Taste transduction	pathway
Phototransduction	pathway
Regulation of actin cytoskeleton	pathway
Insulin signaling pathway	pathway
Insulin secretion	pathway
GnRH signaling pathway	pathway
Ovarian steroidogenesis	pathway
Progesterone-mediated oocyte maturation	pathway
Estrogen signaling pathway	pathway
Melanogenesis	pathway
Prolactin signaling pathway	pathway
Thyroid hormone synthesis	pathway
Adipocytokine signaling pathway	pathway
Type II diabetes mellitus	pathway
Non-alcoholic fatty liver disease (NAFLD)	pathway
Type I diabetes mellitus	pathway
Maturity onset diabetes of the young	pathway
Aldosterone-regulated sodium reabsorption	pathway
Endocrine and other factor-regulated calcium reabsorption	pathway
Vasopressin-regulated water reabsorption	pathway
Proximal tubule bicarbonate reclamation	pathway
Collecting duct acid secretion	pathway
Salivary secretion	pathway
Gastric acid secretion	pathway
Pancreatic secretion	pathway
Carbohydrate digestion and absorption	pathway
Protein digestion and absorption	pathway
Fat digestion and absorption	pathway
Bile secretion	pathway
Vitamin digestion and absorption	pathway
Mineral absorption	pathway
Alzheimer's disease	pathway
Parkinson's disease	pathway
Amyotrophic lateral sclerosis (ALS)	pathway
Huntington's disease	pathway
Prion diseases	pathway
Cocaine addiction	pathway
Amphetamine addiction	pathway
Morphine addiction	pathway
Nicotine addiction	pathway
Alcoholism	pathway
Bacterial invasion of epithelial cells	pathway
Vibrio cholerae infection	pathway
Epithelial cell signaling in Helicobacter pylori infection	pathway
Pathogenic Escherichia coli infection	pathway
Shigellosis	pathway
Salmonella infection	pathway
Pertussis	pathway
Legionellosis	pathway
Leishmaniasis	pathway
Chagas disease (American trypanosomiasis)	pathway
African trypanosomiasis	pathway
Malaria	pathway
Toxoplasmosis	pathway
Amoebiasis	pathway
Staphylococcus aureus infection	pathway
Tuberculosis	pathway
Hepatitis C	pathway
Hepatitis B	pathway
Measles	pathway
Influenza A	pathway
HTLV-I infection	pathway
Herpes simplex infection	pathway
Epstein-Barr virus infection	pathway
Pathways in cancer	pathway
Transcriptional misregulation in cancer	pathway
Viral carcinogenesis	pathway
Chemical carcinogenesis	pathway
Proteoglycans in cancer	pathway
MicroRNAs in cancer	pathway
Colorectal cancer	pathway
Renal cell carcinoma	pathway
Pancreatic cancer	pathway
Endometrial cancer	pathway
Glioma	pathway
Prostate cancer	pathway
Thyroid cancer	pathway
Basal cell carcinoma	pathway
Melanoma	pathway
Bladder cancer	pathway
Chronic myeloid leukemia	pathway
Acute myeloid leukemia	pathway
Small cell lung cancer	pathway
Non-small cell lung cancer	pathway
Asthma	pathway
Autoimmune thyroid disease	pathway
Inflammatory bowel disease (IBD)	pathway
Systemic lupus erythematosus	pathway
Rheumatoid arthritis	pathway
Allograft rejection	pathway
Graft-versus-host disease	pathway
Primary immunodeficiency	pathway
Hypertrophic cardiomyopathy (HCM)	pathway
Arrhythmogenic right ventricular cardiomyopathy (ARVC)	pathway
Dilated cardiomyopathy	pathway
Viral myocarditis	pathway
