# Supplementary material for: Downregulation of miR-181b-5p Inhibits the Viability, Migration, and Glycolysis of Gallbladder Cancer by Upregulating PDHX Under Hypoxia
Source: Front Oncol. 2021 Aug 16;11:683725. doi: 10.3389/fonc.2021.683725 (PMC8415503; doi:10.3389/fonc.2021.683725)
Supplement: Supplementary file 3 [file DataSheet_1.zip › RNA seq raw data/mirPath Analysis/A vs B_up miRNA dn Gene/input_backup/input_DiffMiRs.txt]

hsa-miR-342-3p
hsa-miR-339-3p
hsa-miR-23b-5p
hsa-miR-574-3p
hsa-miR-214-5p
hsa-miR-125a-5p
hsa-miR-532-3p
hsa-miR-29b-2-5p
hsa-miR-205-5p
hsa-miR-500a-5p
hsa-miR-492
hsa-miR-455-3p
hsa-miR-192-3p
hsa-miR-425-3p
hsa-miR-149-5p
hsa-miR-532-5p
hsa-miR-4688
hsa-miR-345-5p
hsa-miR-328
hsa-miR-139-3p
hsa-miR-378b
hsa-miR-181b-5p
hsa-miR-489
hsa-miR-188-5p
hsa-miR-181a-5p
hsa-miR-125b-2-3p
hsa-miR-30b-5p
hsa-miR-210
hsa-miR-200a-5p
hsa-miR-146b-3p
hsa-miR-330-3p
hsa-miR-222-3p
hsa-miR-874
hsa-miR-29c-5p
hsa-miR-4484
hsa-miR-181a-2-3p
hsa-miR-23b-3p
hsa-miR-885-5p
