# Supplementary material for: Downregulation of miR-181b-5p Inhibits the Viability, Migration, and Glycolysis of Gallbladder Cancer by Upregulating PDHX Under Hypoxia
Source: Front Oncol. 2021 Aug 16;11:683725. doi: 10.3389/fonc.2021.683725 (PMC8415503; doi:10.3389/fonc.2021.683725)
Supplement: Supplementary file 3 [file DataSheet_1.zip › RNA seq raw data/mirPath Analysis/A vs B_up miRNA dn Gene/input_backup/input_DiffGenes.txt]

MFAP4
OMD
HSPB6
OGN
SMOC2
SYNPO2
ABI3BP
CHRDL1
SRPX
SVEP1
SLIT3
FABP4
FBLN5
TMEM150C
LYVE1
ABCC9
MYH11
LIFR
PODN
NTRK2
NLGN1
EFEMP1
CLU
SPON1
ANGPTL1
MYCT1
COL14A1
ASPA
MMRN1
CNN1
ABCA8
CDH19
CCRL1
PIK3R1
CCDC80
GSTM5
RBMS3
SEMA3D
TGFBR3
DES
C7
JAM2
SPARCL1
GFRA1
CMA1
PLN
SFRP1
PRKAR2B
PARM1
PTGDS
CFD
FGF7
EMCN
GNG11
NRK
TEK
PDK4
LOC100128252
GPC3
PTGER3
PI16
APCDD1
TNXB
RECK
RNASE1
SORBS1
CYBRD1
AKAP12
MIRLET7A2
MYOCD
PTPRS
FBLN1
DOK5
ANGPT1
NEXN
RCAN2
SYNM
PPAP2A
IGF1
TLL1
MEOX2
NEGR1
ATP5SL
WASF3
APOD
FAM46A
EDNRB
LMOD1
MIR100HG
FOXC1
PPAP2B
MAN1A1
SNORD114-2
CXCL12
SLCO2A1
CTNNAL1
TRAJ35
MGP
HEBP2
RANBP3L
BVES
CAV1
RORB
SCN7A
SNORD114-17
CNTN3
TAF9B
SCARA3
SLIT2
GSTM2P1
BOC
PLA2G2A
VCAM1
CD36
SNAR-E
A2M
FGF2
FLNC
MYL9
FAT4
ANK2
TRIM9
CYB5A
TPM2
MT1A
CRISPLD2
MAP7D3
GLP2R
CCL14-CCL15
PGM5-AS1
TARP
FGFR1
CPE
SNORD113-1
MIR3924
TRGV10
PREX2
ALDH1A1
CD200
PRUNE2
RHOJ
PARVA
DCLK1
SSBP2
SNAR-F
SNORD113-4
ADAMTS1
CASQ2
CXADRP3
PRICKLE2
KANK2
RNF150
ARHGAP28
GPC5
MYH10
DPT
IGFBP4
PGM5
CNN3
PALMD
WFDC1
ITM2A
KLHDC1
ANXA1
TTN
ECM2
3-Mar
VIP
CROT
CACHD1
FAM162B
PDE1A
SNORD114-5
NFIB
CPXM2
KRT222
NFIX
SDPR
LOC100507516
CCL21
CTSG
DLC1
ERG
MIR27B
BCHE
ERO1LB
PTGIS
ZNF483
LPHN3
TMEM100
SLC16A4
CNTN1
TENC1
CCDC141
CPED1
C16orf89
SCD5
RN5S379
TM4SF18
CD34
CNTNAP3
GPX3
PMP2
LOC100506582
MAMDC2
CFL2
MPP6
ARHGEF26
UBE2J1
NDUFC2-KCTD14
B3GALT2
SPRY1
PCDH9
POTEE
CNTFR
FAM46C
SERPINF1
TACC1
ZFP3
MAP1B
ZNF518B
CST3
ZNF738
BEX1
NME5
ERRFI1
ST6GALNAC3
ZNF43
KCNH1
GEM
PRNP
PDZRN4
EMP1
SNRPN
TMOD1
ZNF280B
CALCRL
C1orf21
CFH
ITGA8
EBF3
TSPAN18
DMD
SCG2
FHL5
CT45A3
KDR
MIR22HG
PMP22
WEE1
C6orf225
ARID5B
TRAJ42
LHFP
SEPP1
KLRG1
IL6ST
SNAR-H
HEG1
PTX3
COLEC12
ZNF331
MPDZ
HDGFRP3
MAPK4
TRAV13-1
DPYSL3
RFTN2
CAB39L
OLFML3
FREM1
SPA17
RNLS
GHR
TFPI2
KLRB1
TIMP3
CAPN6
PLSCR4
BAI3
CH25H
CDR1
SNORD116-21
TGFBR2
NR2F1
KRTAP6-2
NRN1
SH3D19
DNAJC15
DCDC1
IGHV3-74
LOC284825
PLVAP
FZD4
SOD3
TNXA
LGALS2
ACTG2
GATM
IGSF10
TSPYL2
CHRDL2
TNS1
SLC5A12
FXYD1
RN5S126
TMEM47
MUSK
GNG7
FOXP2
OR4A5
FRG1B
FRZB
DIRAS3
MEF2C
KCTD12
DKFZP686I15217
VEPH1
PDE7B
FLJ23152
F13A1
KCNMA1
PLCB4
LOC441666
PTGFR
TRGC2
LOC650226
GSTA2
C3
CHIC1
RNF122
TMOD2
IGJ
NCAM2
PDLIM1
REV3L
RNU4-6P
LAMA2
LOC100505639
VIT
LDB2
RN5S476
RDH10
CHRM2
LRRC2
GCNT4
LPPR4
HERC2P7
EPHX1
UST
SNORD115-45
RGS5
ACTC1
CLMP
CORIN
EPB41L2
CAP2
CD160
NIPSNAP3B
MIR3184
LOC100216479
TCF21
PDGFD
PTP4A1
AOC3
CILP
PBX1
SNAR-C1
CYYR1
DAAM2
LRRC19
EPAS1
RBPMS2
RERGL
FILIP1L
SNORD116-20
GPC6
PPP1R1C
MAT2A
OR56B1
TTLL7
NUDT4P1
AQP1
FLJ42709
C4orf32
WDFY3-AS2
TMTC1
FERMT2
RNF180
RFPL3-AS1
TBC1D19
FOXF1-AS1
ITGA9
TMTC2
TMEM88
GSTT2
BMX
PPP1R12A
ABCD2
EBF1
SOBP
CETN4P
RN5S516
FLJ46446
LOC100653358
APOLD1
FMOD
PTN
VDAC2
PAPSS2
FAM171B
IQGAP2
FCER1A
RGS22
GPR64
FAM171A1
METTL7A
NR4A2
CYB5D1
LOC283624
GNAL
VSTM4
C8orf42
RIMKLB
SNAR-B1
FAM13C
PTPRD
LOC401093
OR4F5
CACNA2D3
SH3BGRL2
FCGBP
PPIL4
FMO1
ZDHHC15
LINC00578
CADM3
HMGN2P42
CCNC
SEC63
RCAN1
CT45A2
TOR1AIP1
DHRS7B
ITSN1
C2orf77
RN5S147
GPAM
RABL3
ZEB1
NFATC2
FRRS1L
PCDH18
CBLN4
CETN2
TEX15
GCOM1
OXCT1
MIR103A1
SELP
SGCD
LINC00473
LOC100289255
BNC2
PTHLH
PDE8B
ACTA2
CHODL
TEAD1
ADAMTS9-AS1
ARHGAP6
KCNMB4
SNORD113-2
SNORD116-5
MFAP5
MSRB3
PLAGL1
ZNF462
SNORD114-27
ANO6
CCDC59
HIPK3
GLT8D2
SNORD116-6
ANKS1B
CCNI
CRYBG3
SNORD116-2
CMAHP
EYA4
SH2D1A
SNORD116-3
GLYATL2
ECH1
ANKRD42
MIR550A1
RN5S116
FAM177B
KLHL4
DPM1
ADAMTSL3
NNAT
RPL21P28
GTF2H5
LSAMP
KDELC2
OLFML1
EDA2R
OR8J3
EXOC6
SLC22A17
BEX4
ZNF826P
COL19A1
FAM176C
SLC9A9
AMPD1
DIRC1
CDON
MFSD4
ZNF876P
CST4
SLC44A2
RAB9B
SNORD114-19
ADI1
KSR1
PSTK
MAGEA12
KCNIP1
NCALD
MN1
TSPAN7
HTN3
FAIM2
CRYAB
TSPYL5
TRPC1
PIK3C2A
AFF3
FLJ42200
LOC440905
KIT
LINC00312
ADAMTS9
RN5S49
OR4F21
RLN1
SPDYA
OSBPL6
TAGLN
TIPARP
MIR1276
DARC
SMAD9
PLCXD3
LOC100505756
C5orf4
CCDC110
PEMT
SHB
RBP7
ASB5
ECI2
DYRK3
ELTD1
BDKRB1
SNORD116-8
GLT25D2
LPAR1
ZNF300P1
FOSB
SNORD114-6
LARP6
LOC100506606
ROR1
RAVER2
PYHIN1
LINC00341
H19
LIPG
FAM190B
FGF10
CLN5
SNORD115-44
CADM2
RPF2
SERPINA6
CACNB4
SNORD113-5
RNY4P17
SUSD5
UGCG
ERGIC2
PTPLA
TBCEL
ARRDC4
CDH5
POTEH
OPHN1
KIAA1324L
RBM11
RN5S261
CRISPLD1
CD44
PXDC1
RN5S402
ZRANB1
LOC386758
OSR1
RNU7-27P
