# Supplementary material for: Downregulation of miR-181b-5p Inhibits the Viability, Migration, and Glycolysis of Gallbladder Cancer by Upregulating PDHX Under Hypoxia
Source: Front Oncol. 2021 Aug 16;11:683725. doi: 10.3389/fonc.2021.683725 (PMC8415503; doi:10.3389/fonc.2021.683725)
Supplement: Supplementary file 3 [file DataSheet_1.zip › RNA seq raw data/Heatmap/Note.txt]

Distance Function : Euclidean distance
Linkage : Average Linkage

No Row Normalization : Color represent the expression value (log2 ratio)
Row Normalization : Color represent the Z-score of the expression value

Color Scheme:
Low : 1th percentile
Medium: Median value
High: 99th percentile
